# Supplementary material for: Theoretical framework for confined ion transport in two-dimensional nanochannels
Source: Nat Commun. 2025 Jul 20;16:6675. doi: 10.1038/s41467-025-61735-9 (PMC12276316; doi:10.1038/s41467-025-61735-9)
Supplement: Supplementary file 3 — Source data [file 41467_2025_61735_MOESM3_ESM.zip]

Archive with 41 entries (36 files):
- Source Data/
- Source Data/Molecular Dynamics Trajectories of Fig. 2e/
- Source Data/Molecular Dynamics Trajectories of Fig. 2e/Na+_Edge-position.gro
- Source Data/Molecular Dynamics Trajectories of Fig. 2e/Na+_Mid-position.gro
- Source Data/Molecular Dynamics Trajectories of Fig. 2e/ReadMe.txt
- Source Data/Source Data of Figures in Main Text/
- Source Data/Source Data of Figures in Main Text/Source Data of Fig. 1.xlsx
- Source Data/Source Data of Figures in Main Text/Source Data of Fig. 2.xlsx
- Source Data/Source Data of Figures in Main Text/Source Data of Fig. 3.xlsx
- Source Data/Source Data of Figures in Main Text/Source Data of Fig. 4.xlsx
- Source Data/Source Data of Supplementary Information/
- Source Data/Source Data of Supplementary Information/Source Data of Supplementary Fig. 1.xlsx
- Source Data/Source Data of Supplementary Information/Source Data of Supplementary Fig. 10.xlsx
- Source Data/Source Data of Supplementary Information/Source Data of Supplementary Fig. 11.xlsx
- Source Data/Source Data of Supplementary Information/Source Data of Supplementary Fig. 13.xlsx
- Source Data/Source Data of Supplementary Information/Source Data of Supplementary Fig. 14.xlsx
- Source Data/Source Data of Supplementary Information/Source Data of Supplementary Fig. 15.xlsx
- Source Data/Source Data of Supplementary Information/Source Data of Supplementary Fig. 16.xlsx
- Source Data/Source Data of Supplementary Information/Source Data of Supplementary Fig. 17.xlsx
- Source Data/Source Data of Supplementary Information/Source Data of Supplementary Fig. 18.xlsx
- Source Data/Source Data of Supplementary Information/Source Data of Supplementary Fig. 2.xlsx
- Source Data/Source Data of Supplementary Information/Source Data of Supplementary Fig. 20.xlsx
- Source Data/Source Data of Supplementary Information/Source Data of Supplementary Fig. 21.xlsx
- Source Data/Source Data of Supplementary Information/Source Data of Supplementary Fig. 22.xlsx
- Source Data/Source Data of Supplementary Information/Source Data of Supplementary Fig. 23.xlsx
- Source Data/Source Data of Supplementary Information/Source Data of Supplementary Fig. 24.xlsx
- Source Data/Source Data of Supplementary Information/Source Data of Supplementary Fig. 25.xlsx
- Source Data/Source Data of Supplementary Information/Source Data of Supplementary Fig. 26.xlsx
- Source Data/Source Data of Supplementary Information/Source Data of Supplementary Fig. 27.xlsx
- Source Data/Source Data of Supplementary Information/Source Data of Supplementary Fig. 3.xlsx
- Source Data/Source Data of Supplementary Information/Source Data of Supplementary Fig. 4.xlsx
- Source Data/Source Data of Supplementary Information/Source Data of Supplementary Fig. 5.xlsx
- Source Data/Source Data of Supplementary Information/Source Data of Supplementary Fig. 6b.xlsx
- Source Data/Source Data of Supplementary Information/Source Data of Supplementary Fig. 7.xlsx
- Source Data/Source Data of Supplementary Information/Source Data of Supplementary Fig. 8.xlsx
- Source Data/Source Data of Supplementary Information/Source Data of Supplementary Fig. 9.xlsx
- Source Data/Source Data of the structures of different 2D nanochannels/
- Source Data/Source Data of the structures of different 2D nanochannels/g-C3N4 2D nanochannel.gro
- Source Data/Source Data of the structures of different 2D nanochannels/Graphene 2D nanochannel.gro
- Source Data/Source Data of the structures of different 2D nanochannels/h-BN 2D nanochannel.gro
- Source Data/Source Data of the structures of different 2D nanochannels/MoS2 2D nanochannel.gro
