# Supplementary material for: Theoretical framework for confined ion transport in two-dimensional nanochannels
Source: Nat Commun. 2025 Jul 20;16:6675. doi: 10.1038/s41467-025-61735-9 (PMC12276316; doi:10.1038/s41467-025-61735-9)
Supplement: Supplementary file 3 — Source data [file 41467_2025_61735_MOESM3_ESM.zip › Source Data/Molecular Dynamics Trajectories of Fig. 2e/Na+_Edge-position.gro]

Generated by trjconv : MXe MOLECULE in water t= 100.00000
 3580
    1GRA      C    1   0.077   0.191   1.999
    1GRA      C    2   0.200   0.262   1.999
    1GRA      C    3   0.200   0.405   1.999
    1GRA      C    4   0.077   0.476   1.999
    1GRA      C    5   0.077   0.618   1.999
    1GRA      C    6   0.200   0.689   1.999
    1GRA      C    7   0.200   0.832   1.999
    1GRA      C    8   0.077   0.903   1.999
    1GRA      C    9   0.077   1.045   1.999
    1GRA      C   10   0.200   1.116   1.999
    1GRA      C   11   0.200   1.259   1.999
    1GRA      C   12   0.077   1.330   1.999
    1GRA      C   13   0.077   1.472   1.999
    1GRA      C   14   0.200   1.543   1.999
    1GRA      C   15   0.200   1.686   1.999
    1GRA      C   16   0.077   1.757   1.999
    1GRA      C   17   0.077   1.899   1.999
    1GRA      C   18   0.200   1.970   1.999
    1GRA      C   19   0.200   2.113   1.999
    1GRA      C   20   0.077   2.184   1.999
    1GRA      C   21   0.077   2.326   1.999
    1GRA      C   22   0.200   2.397   1.999
    1GRA      C   23   0.200   2.540   1.999
    1GRA      C   24   0.077   2.611   1.999
    1GRA      C   25   0.077   2.753   1.999
    1GRA      C   26   0.200   2.824   1.999
    1GRA      C   27   0.200   2.967   1.999
    1GRA      C   28   0.077   3.038   1.999
    1GRA      C   29   0.077   3.180   1.999
    1GRA      C   30   0.200   3.251   1.999
    1GRA      C   31   0.200   3.394   1.999
    1GRA      C   32   0.077   3.465   1.999
    1GRA      C   33   0.077   3.607   1.999
    1GRA      C   34   0.200   3.678   1.999
    1GRA      C   35   0.200   3.821   1.999
    1GRA      C   36   0.077   3.892   1.999
    1GRA      C   37   0.077   4.034   1.999
    1GRA      C   38   0.200   4.105   1.999
    1GRA      C   39   0.200   4.248   1.999
    1GRA      C   40   0.077   4.319   1.999
    1GRA      C   41   0.077   4.461   1.999
    1GRA      C   42   0.200   4.532   1.999
    1GRA      C   43   0.200   4.675   1.999
    1GRA      C   44   0.077   4.746   1.999
    1GRA      C   45   0.077   4.888   1.999
    1GRA      C   46   0.200   4.959   1.999
    1GRA      C   47   0.200   5.102   1.999
    1GRA      C   48   0.077   0.049   1.999
    1GRA      C   49   0.323   0.191   1.999
    1GRA      C   50   0.446   0.262   1.999
    1GRA      C   51   0.446   0.405   1.999
    1GRA      C   52   0.323   0.476   1.999
    1GRA      C   53   0.323   0.618   1.999
    1GRA      C   54   0.446   0.689   1.999
    1GRA      C   55   0.446   0.832   1.999
    1GRA      C   56   0.323   0.903   1.999
    1GRA      C   57   0.323   1.045   1.999
    1GRA      C   58   0.446   1.116   1.999
    1GRA      C   59   0.446   1.259   1.999
    1GRA      C   60   0.323   1.330   1.999
    1GRA      C   61   0.323   1.472   1.999
    1GRA      C   62   0.446   1.543   1.999
    1GRA      C   63   0.446   1.686   1.999
    1GRA      C   64   0.323   1.757   1.999
    1GRA      C   65   0.323   1.899   1.999
    1GRA      C   66   0.446   1.970   1.999
    1GRA      C   67   0.446   2.113   1.999
    1GRA      C   68   0.323   2.184   1.999
    1GRA      C   69   0.323   2.326   1.999
    1GRA      C   70   0.446   2.397   1.999
    1GRA      C   71   0.446   2.540   1.999
    1GRA      C   72   0.323   2.611   1.999
    1GRA      C   73   0.323   2.753   1.999
    1GRA      C   74   0.446   2.824   1.999
    1GRA      C   75   0.446   2.967   1.999
    1GRA      C   76   0.323   3.038   1.999
    1GRA      C   77   0.323   3.180   1.999
    1GRA      C   78   0.446   3.251   1.999
    1GRA      C   79   0.446   3.394   1.999
    1GRA      C   80   0.323   3.465   1.999
    1GRA      C   81   0.323   3.607   1.999
    1GRA      C   82   0.446   3.678   1.999
    1GRA      C   83   0.446   3.821   1.999
    1GRA      C   84   0.323   3.892   1.999
    1GRA      C   85   0.323   4.034   1.999
    1GRA      C   86   0.446   4.105   1.999
    1GRA      C   87   0.446   4.248   1.999
    1GRA      C   88   0.323   4.319   1.999
    1GRA      C   89   0.323   4.461   1.999
    1GRA      C   90   0.446   4.532   1.999
    1GRA      C   91   0.446   4.675   1.999
    1GRA      C   92   0.323   4.746   1.999
    1GRA      C   93   0.323   4.888   1.999
    1GRA      C   94   0.446   4.959   1.999
    1GRA      C   95   0.446   5.102   1.999
    1GRA      C   96   0.323   0.049   1.999
    1GRA      C   97   0.569   0.191   1.999
    1GRA      C   98   0.692   0.262   1.999
    1GRA      C   99   0.692   0.405   1.999
    1GRA      C  100   0.569   0.476   1.999
    1GRA      C  101   0.569   0.618   1.999
    1GRA      C  102   0.692   0.689   1.999
    1GRA      C  103   0.692   0.832   1.999
    1GRA      C  104   0.569   0.903   1.999
    1GRA      C  105   0.569   1.045   1.999
    1GRA      C  106   0.692   1.116   1.999
    1GRA      C  107   0.692   1.259   1.999
    1GRA      C  108   0.569   1.330   1.999
    1GRA      C  109   0.569   1.472   1.999
    1GRA      C  110   0.692   1.543   1.999
    1GRA      C  111   0.692   1.686   1.999
    1GRA      C  112   0.569   1.757   1.999
    1GRA      C  113   0.569   1.899   1.999
    1GRA      C  114   0.692   1.970   1.999
    1GRA      C  115   0.692   2.113   1.999
    1GRA      C  116   0.569   2.184   1.999
    1GRA      C  117   0.569   2.326   1.999
    1GRA      C  118   0.692   2.397   1.999
    1GRA      C  119   0.692   2.540   1.999
    1GRA      C  120   0.569   2.611   1.999
    1GRA      C  121   0.569   2.753   1.999
    1GRA      C  122   0.692   2.824   1.999
    1GRA      C  123   0.692   2.967   1.999
    1GRA      C  124   0.569   3.038   1.999
    1GRA      C  125   0.569   3.180   1.999
    1GRA      C  126   0.692   3.251   1.999
    1GRA      C  127   0.692   3.394   1.999
    1GRA      C  128   0.569   3.465   1.999
    1GRA      C  129   0.569   3.607   1.999
    1GRA      C  130   0.692   3.678   1.999
    1GRA      C  131   0.692   3.821   1.999
    1GRA      C  132   0.569   3.892   1.999
    1GRA      C  133   0.569   4.034   1.999
    1GRA      C  134   0.692   4.105   1.999
    1GRA      C  135   0.692   4.248   1.999
    1GRA      C  136   0.569   4.319   1.999
    1GRA      C  137   0.569   4.461   1.999
    1GRA      C  138   0.692   4.532   1.999
    1GRA      C  139   0.692   4.675   1.999
    1GRA      C  140   0.569   4.746   1.999
    1GRA      C  141   0.569   4.888   1.999
    1GRA      C  142   0.692   4.959   1.999
    1GRA      C  143   0.692   5.102   1.999
    1GRA      C  144   0.569   0.049   1.999
    1GRA      C  145   0.815   0.191   1.999
    1GRA      C  146   0.938   0.262   1.999
    1GRA      C  147   0.938   0.405   1.999
    1GRA      C  148   0.815   0.476   1.999
    1GRA      C  149   0.815   0.618   1.999
    1GRA      C  150   0.938   0.689   1.999
    1GRA      C  151   0.938   0.832   1.999
    1GRA      C  152   0.815   0.903   1.999
    1GRA      C  153   0.815   1.045   1.999
    1GRA      C  154   0.938   1.116   1.999
    1GRA      C  155   0.938   1.259   1.999
    1GRA      C  156   0.815   1.330   1.999
    1GRA      C  157   0.815   1.472   1.999
    1GRA      C  158   0.938   1.543   1.999
    1GRA      C  159   0.938   1.686   1.999
    1GRA      C  160   0.815   1.757   1.999
    1GRA      C  161   0.815   1.899   1.999
    1GRA      C  162   0.938   1.970   1.999
    1GRA      C  163   0.938   2.113   1.999
    1GRA      C  164   0.815   2.184   1.999
    1GRA      C  165   0.815   2.326   1.999
    1GRA      C  166   0.938   2.397   1.999
    1GRA      C  167   0.938   2.540   1.999
    1GRA      C  168   0.815   2.611   1.999
    1GRA      C  169   0.815   2.753   1.999
    1GRA      C  170   0.938   2.824   1.999
    1GRA      C  171   0.938   2.967   1.999
    1GRA      C  172   0.815   3.038   1.999
    1GRA      C  173   0.815   3.180   1.999
    1GRA      C  174   0.938   3.251   1.999
    1GRA      C  175   0.938   3.394   1.999
    1GRA      C  176   0.815   3.465   1.999
    1GRA      C  177   0.815   3.607   1.999
    1GRA      C  178   0.938   3.678   1.999
    1GRA      C  179   0.938   3.821   1.999
    1GRA      C  180   0.815   3.892   1.999
    1GRA      C  181   0.815   4.034   1.999
    1GRA      C  182   0.938   4.105   1.999
    1GRA      C  183   0.938   4.248   1.999
    1GRA      C  184   0.815   4.319   1.999
    1GRA      C  185   0.815   4.461   1.999
    1GRA      C  186   0.938   4.532   1.999
    1GRA      C  187   0.938   4.675   1.999
    1GRA      C  188   0.815   4.746   1.999
    1GRA      C  189   0.815   4.888   1.999
    1GRA      C  190   0.938   4.959   1.999
    1GRA      C  191   0.938   5.102   1.999
    1GRA      C  192   0.815   0.049   1.999
    1GRA      C  193   1.061   0.191   1.999
    1GRA      C  194   1.184   0.262   1.999
    1GRA      C  195   1.184   0.405   1.999
    1GRA      C  196   1.061   0.476   1.999
    1GRA      C  197   1.061   0.618   1.999
    1GRA      C  198   1.184   0.689   1.999
    1GRA      C  199   1.184   0.832   1.999
    1GRA      C  200   1.061   0.903   1.999
    1GRA      C  201   1.061   1.045   1.999
    1GRA      C  202   1.184   1.116   1.999
    1GRA      C  203   1.184   1.259   1.999
    1GRA      C  204   1.061   1.330   1.999
    1GRA      C  205   1.061   1.472   1.999
    1GRA      C  206   1.184   1.543   1.999
    1GRA      C  207   1.184   1.686   1.999
    1GRA      C  208   1.061   1.757   1.999
    1GRA      C  209   1.061   1.899   1.999
    1GRA      C  210   1.184   1.970   1.999
    1GRA      C  211   1.184   2.113   1.999
    1GRA      C  212   1.061   2.184   1.999
    1GRA      C  213   1.061   2.326   1.999
    1GRA      C  214   1.184   2.397   1.999
    1GRA      C  215   1.184   2.540   1.999
    1GRA      C  216   1.061   2.611   1.999
    1GRA      C  217   1.061   2.753   1.999
    1GRA      C  218   1.184   2.824   1.999
    1GRA      C  219   1.184   2.967   1.999
    1GRA      C  220   1.061   3.038   1.999
    1GRA      C  221   1.061   3.180   1.999
    1GRA      C  222   1.184   3.251   1.999
    1GRA      C  223   1.184   3.394   1.999
    1GRA      C  224   1.061   3.465   1.999
    1GRA      C  225   1.061   3.607   1.999
    1GRA      C  226   1.184   3.678   1.999
    1GRA      C  227   1.184   3.821   1.999
    1GRA      C  228   1.061   3.892   1.999
    1GRA      C  229   1.061   4.034   1.999
    1GRA      C  230   1.184   4.105   1.999
    1GRA      C  231   1.184   4.248   1.999
    1GRA      C  232   1.061   4.319   1.999
    1GRA      C  233   1.061   4.461   1.999
    1GRA      C  234   1.184   4.532   1.999
    1GRA      C  235   1.184   4.675   1.999
    1GRA      C  236   1.061   4.746   1.999
    1GRA      C  237   1.061   4.888   1.999
    1GRA      C  238   1.184   4.959   1.999
    1GRA      C  239   1.184   5.102   1.999
    1GRA      C  240   1.061   0.049   1.999
    1GRA      C  241   1.307   0.191   1.999
    1GRA      C  242   1.430   0.262   1.999
    1GRA      C  243   1.430   0.405   1.999
    1GRA      C  244   1.307   0.476   1.999
    1GRA      C  245   1.307   0.618   1.999
    1GRA      C  246   1.430   0.689   1.999
    1GRA      C  247   1.430   0.832   1.999
    1GRA      C  248   1.307   0.903   1.999
    1GRA      C  249   1.307   1.045   1.999
    1GRA      C  250   1.430   1.116   1.999
    1GRA      C  251   1.430   1.259   1.999
    1GRA      C  252   1.307   1.330   1.999
    1GRA      C  253   1.307   1.472   1.999
    1GRA      C  254   1.430   1.543   1.999
    1GRA      C  255   1.430   1.686   1.999
    1GRA      C  256   1.307   1.757   1.999
    1GRA      C  257   1.307   1.899   1.999
    1GRA      C  258   1.430   1.970   1.999
    1GRA      C  259   1.430   2.113   1.999
    1GRA      C  260   1.307   2.184   1.999
    1GRA      C  261   1.307   2.326   1.999
    1GRA      C  262   1.430   2.397   1.999
    1GRA      C  263   1.430   2.540   1.999
    1GRA      C  264   1.307   2.611   1.999
    1GRA      C  265   1.307   2.753   1.999
    1GRA      C  266   1.430   2.824   1.999
    1GRA      C  267   1.430   2.967   1.999
    1GRA      C  268   1.307   3.038   1.999
    1GRA      C  269   1.307   3.180   1.999
    1GRA      C  270   1.430   3.251   1.999
    1GRA      C  271   1.430   3.394   1.999
    1GRA      C  272   1.307   3.465   1.999
    1GRA      C  273   1.307   3.607   1.999
    1GRA      C  274   1.430   3.678   1.999
    1GRA      C  275   1.430   3.821   1.999
    1GRA      C  276   1.307   3.892   1.999
    1GRA      C  277   1.307   4.034   1.999
    1GRA      C  278   1.430   4.105   1.999
    1GRA      C  279   1.430   4.248   1.999
    1GRA      C  280   1.307   4.319   1.999
    1GRA      C  281   1.307   4.461   1.999
    1GRA      C  282   1.430   4.532   1.999
    1GRA      C  283   1.430   4.675   1.999
    1GRA      C  284   1.307   4.746   1.999
    1GRA      C  285   1.307   4.888   1.999
    1GRA      C  286   1.430   4.959   1.999
    1GRA      C  287   1.430   5.102   1.999
    1GRA      C  288   1.307   0.049   1.999
    1GRA      C  289   1.553   0.191   1.999
    1GRA      C  290   1.676   0.262   1.999
    1GRA      C  291   1.676   0.405   1.999
    1GRA      C  292   1.553   0.476   1.999
    1GRA      C  293   1.553   0.618   1.999
    1GRA      C  294   1.676   0.689   1.999
    1GRA      C  295   1.676   0.832   1.999
    1GRA      C  296   1.553   0.903   1.999
    1GRA      C  297   1.553   1.045   1.999
    1GRA      C  298   1.676   1.116   1.999
    1GRA      C  299   1.676   1.259   1.999
    1GRA      C  300   1.553   1.330   1.999
    1GRA      C  301   1.553   1.472   1.999
    1GRA      C  302   1.676   1.543   1.999
    1GRA      C  303   1.676   1.686   1.999
    1GRA      C  304   1.553   1.757   1.999
    1GRA      C  305   1.553   1.899   1.999
    1GRA      C  306   1.676   1.970   1.999
    1GRA      C  307   1.676   2.113   1.999
    1GRA      C  308   1.553   2.184   1.999
    1GRA      C  309   1.553   2.326   1.999
    1GRA      C  310   1.676   2.397   1.999
    1GRA      C  311   1.676   2.540   1.999
    1GRA      C  312   1.553   2.611   1.999
    1GRA      C  313   1.553   2.753   1.999
    1GRA      C  314   1.676   2.824   1.999
    1GRA      C  315   1.676   2.967   1.999
    1GRA      C  316   1.553   3.038   1.999
    1GRA      C  317   1.553   3.180   1.999
    1GRA      C  318   1.676   3.251   1.999
    1GRA      C  319   1.676   3.394   1.999
    1GRA      C  320   1.553   3.465   1.999
    1GRA      C  321   1.553   3.607   1.999
    1GRA      C  322   1.676   3.678   1.999
    1GRA      C  323   1.676   3.821   1.999
    1GRA      C  324   1.553   3.892   1.999
    1GRA      C  325   1.553   4.034   1.999
    1GRA      C  326   1.676   4.105   1.999
    1GRA      C  327   1.676   4.248   1.999
    1GRA      C  328   1.553   4.319   1.999
    1GRA      C  329   1.553   4.461   1.999
    1GRA      C  330   1.676   4.532   1.999
    1GRA      C  331   1.676   4.675   1.999
    1GRA      C  332   1.553   4.746   1.999
    1GRA      C  333   1.553   4.888   1.999
    1GRA      C  334   1.676   4.959   1.999
    1GRA      C  335   1.676   5.102   1.999
    1GRA      C  336   1.553   0.049   1.999
    1GRA      C  337   1.799   0.191   1.999
    1GRA      C  338   1.922   0.262   1.999
    1GRA      C  339   1.922   0.405   1.999
    1GRA      C  340   1.799   0.476   1.999
    1GRA      C  341   1.799   0.618   1.999
    1GRA      C  342   1.922   0.689   1.999
    1GRA      C  343   1.922   0.832   1.999
    1GRA      C  344   1.799   0.903   1.999
    1GRA      C  345   1.799   1.045   1.999
    1GRA      C  346   1.922   1.116   1.999
    1GRA      C  347   1.922   1.259   1.999
    1GRA      C  348   1.799   1.330   1.999
    1GRA      C  349   1.799   1.472   1.999
    1GRA      C  350   1.922   1.543   1.999
    1GRA      C  351   1.922   1.686   1.999
    1GRA      C  352   1.799   1.757   1.999
    1GRA      C  353   1.799   1.899   1.999
    1GRA      C  354   1.922   1.970   1.999
    1GRA      C  355   1.922   2.113   1.999
    1GRA      C  356   1.799   2.184   1.999
    1GRA      C  357   1.799   2.326   1.999
    1GRA      C  358   1.922   2.397   1.999
    1GRA      C  359   1.922   2.540   1.999
    1GRA      C  360   1.799   2.611   1.999
    1GRA      C  361   1.799   2.753   1.999
    1GRA      C  362   1.922   2.824   1.999
    1GRA      C  363   1.922   2.967   1.999
    1GRA      C  364   1.799   3.038   1.999
    1GRA      C  365   1.799   3.180   1.999
    1GRA      C  366   1.922   3.251   1.999
    1GRA      C  367   1.922   3.394   1.999
    1GRA      C  368   1.799   3.465   1.999
    1GRA      C  369   1.799   3.607   1.999
    1GRA      C  370   1.922   3.678   1.999
    1GRA      C  371   1.922   3.821   1.999
    1GRA      C  372   1.799   3.892   1.999
    1GRA      C  373   1.799   4.034   1.999
    1GRA      C  374   1.922   4.105   1.999
    1GRA      C  375   1.922   4.248   1.999
    1GRA      C  376   1.799   4.319   1.999
    1GRA      C  377   1.799   4.461   1.999
    1GRA      C  378   1.922   4.532   1.999
    1GRA      C  379   1.922   4.675   1.999
    1GRA      C  380   1.799   4.746   1.999
    1GRA      C  381   1.799   4.888   1.999
    1GRA      C  382   1.922   4.959   1.999
    1GRA      C  383   1.922   5.102   1.999
    1GRA      C  384   1.799   0.049   1.999
    1GRA      C  385   2.045   0.191   1.999
    1GRA      C  386   2.168   0.262   1.999
    1GRA      C  387   2.168   0.405   1.999
    1GRA      C  388   2.045   0.476   1.999
    1GRA      C  389   2.045   0.618   1.999
    1GRA      C  390   2.168   0.689   1.999
    1GRA      C  391   2.168   0.832   1.999
    1GRA      C  392   2.045   0.903   1.999
    1GRA      C  393   2.045   1.045   1.999
    1GRA      C  394   2.168   1.116   1.999
    1GRA      C  395   2.168   1.259   1.999
    1GRA      C  396   2.045   1.330   1.999
    1GRA      C  397   2.045   1.472   1.999
    1GRA      C  398   2.168   1.543   1.999
    1GRA      C  399   2.168   1.686   1.999
    1GRA      C  400   2.045   1.757   1.999
    1GRA      C  401   2.045   1.899   1.999
    1GRA      C  402   2.168   1.970   1.999
    1GRA      C  403   2.168   2.113   1.999
    1GRA      C  404   2.045   2.184   1.999
    1GRA      C  405   2.045   2.326   1.999
    1GRA      C  406   2.168   2.397   1.999
    1GRA      C  407   2.168   2.540   1.999
    1GRA      C  408   2.045   2.611   1.999
    1GRA      C  409   2.045   2.753   1.999
    1GRA      C  410   2.168   2.824   1.999
    1GRA      C  411   2.168   2.967   1.999
    1GRA      C  412   2.045   3.038   1.999
    1GRA      C  413   2.045   3.180   1.999
    1GRA      C  414   2.168   3.251   1.999
    1GRA      C  415   2.168   3.394   1.999
    1GRA      C  416   2.045   3.465   1.999
    1GRA      C  417   2.045   3.607   1.999
    1GRA      C  418   2.168   3.678   1.999
    1GRA      C  419   2.168   3.821   1.999
    1GRA      C  420   2.045   3.892   1.999
    1GRA      C  421   2.045   4.034   1.999
    1GRA      C  422   2.168   4.105   1.999
    1GRA      C  423   2.168   4.248   1.999
    1GRA      C  424   2.045   4.319   1.999
    1GRA      C  425   2.045   4.461   1.999
    1GRA      C  426   2.168   4.532   1.999
    1GRA      C  427   2.168   4.675   1.999
    1GRA      C  428   2.045   4.746   1.999
    1GRA      C  429   2.045   4.888   1.999
    1GRA      C  430   2.168   4.959   1.999
    1GRA      C  431   2.168   5.102   1.999
    1GRA      C  432   2.045   0.049   1.999
    1GRA      C  433   2.291   0.191   1.999
    1GRA      C  434   2.414   0.262   1.999
    1GRA      C  435   2.414   0.405   1.999
    1GRA      C  436   2.291   0.476   1.999
    1GRA      C  437   2.291   0.618   1.999
    1GRA      C  438   2.414   0.689   1.999
    1GRA      C  439   2.414   0.832   1.999
    1GRA      C  440   2.291   0.903   1.999
    1GRA      C  441   2.291   1.045   1.999
    1GRA      C  442   2.414   1.116   1.999
    1GRA      C  443   2.414   1.259   1.999
    1GRA      C  444   2.291   1.330   1.999
    1GRA      C  445   2.291   1.472   1.999
    1GRA      C  446   2.414   1.543   1.999
    1GRA      C  447   2.414   1.686   1.999
    1GRA      C  448   2.291   1.757   1.999
    1GRA      C  449   2.291   1.899   1.999
    1GRA      C  450   2.414   1.970   1.999
    1GRA      C  451   2.414   2.113   1.999
    1GRA      C  452   2.291   2.184   1.999
    1GRA      C  453   2.291   2.326   1.999
    1GRA      C  454   2.414   2.397   1.999
    1GRA      C  455   2.414   2.540   1.999
    1GRA      C  456   2.291   2.611   1.999
    1GRA      C  457   2.291   2.753   1.999
    1GRA      C  458   2.414   2.824   1.999
    1GRA      C  459   2.414   2.967   1.999
    1GRA      C  460   2.291   3.038   1.999
    1GRA      C  461   2.291   3.180   1.999
    1GRA      C  462   2.414   3.251   1.999
    1GRA      C  463   2.414   3.394   1.999
    1GRA      C  464   2.291   3.465   1.999
    1GRA      C  465   2.291   3.607   1.999
    1GRA      C  466   2.414   3.678   1.999
    1GRA      C  467   2.414   3.821   1.999
    1GRA      C  468   2.291   3.892   1.999
    1GRA      C  469   2.291   4.034   1.999
    1GRA      C  470   2.414   4.105   1.999
    1GRA      C  471   2.414   4.248   1.999
    1GRA      C  472   2.291   4.319   1.999
    1GRA      C  473   2.291   4.461   1.999
    1GRA      C  474   2.414   4.532   1.999
    1GRA      C  475   2.414   4.675   1.999
    1GRA      C  476   2.291   4.746   1.999
    1GRA      C  477   2.291   4.888   1.999
    1GRA      C  478   2.414   4.959   1.999
    1GRA      C  479   2.414   5.102   1.999
    1GRA      C  480   2.291   0.049   1.999
    1GRA      C  481   2.537   0.191   1.999
    1GRA      C  482   2.660   0.262   1.999
    1GRA      C  483   2.660   0.405   1.999
    1GRA      C  484   2.537   0.476   1.999
    1GRA      C  485   2.537   0.618   1.999
    1GRA      C  486   2.660   0.689   1.999
    1GRA      C  487   2.660   0.832   1.999
    1GRA      C  488   2.537   0.903   1.999
    1GRA      C  489   2.537   1.045   1.999
    1GRA      C  490   2.660   1.116   1.999
    1GRA      C  491   2.660   1.259   1.999
    1GRA      C  492   2.537   1.330   1.999
    1GRA      C  493   2.537   1.472   1.999
    1GRA      C  494   2.660   1.543   1.999
    1GRA      C  495   2.660   1.686   1.999
    1GRA      C  496   2.537   1.757   1.999
    1GRA      C  497   2.537   1.899   1.999
    1GRA      C  498   2.660   1.970   1.999
    1GRA      C  499   2.660   2.113   1.999
    1GRA      C  500   2.537   2.184   1.999
    1GRA      C  501   2.537   2.326   1.999
    1GRA      C  502   2.660   2.397   1.999
    1GRA      C  503   2.660   2.540   1.999
    1GRA      C  504   2.537   2.611   1.999
    1GRA      C  505   2.537   2.753   1.999
    1GRA      C  506   2.660   2.824   1.999
    1GRA      C  507   2.660   2.967   1.999
    1GRA      C  508   2.537   3.038   1.999
    1GRA      C  509   2.537   3.180   1.999
    1GRA      C  510   2.660   3.251   1.999
    1GRA      C  511   2.660   3.394   1.999
    1GRA      C  512   2.537   3.465   1.999
    1GRA      C  513   2.537   3.607   1.999
    1GRA      C  514   2.660   3.678   1.999
    1GRA      C  515   2.660   3.821   1.999
    1GRA      C  516   2.537   3.892   1.999
    1GRA      C  517   2.537   4.034   1.999
    1GRA      C  518   2.660   4.105   1.999
    1GRA      C  519   2.660   4.248   1.999
    1GRA      C  520   2.537   4.319   1.999
    1GRA      C  521   2.537   4.461   1.999
    1GRA      C  522   2.660   4.532   1.999
    1GRA      C  523   2.660   4.675   1.999
    1GRA      C  524   2.537   4.746   1.999
    1GRA      C  525   2.537   4.888   1.999
    1GRA      C  526   2.660   4.959   1.999
    1GRA      C  527   2.660   5.102   1.999
    1GRA      C  528   2.537   0.049   1.999
    1GRA      C  529   2.783   0.191   1.999
    1GRA      C  530   2.906   0.262   1.999
    1GRA      C  531   2.906   0.405   1.999
    1GRA      C  532   2.783   0.476   1.999
    1GRA      C  533   2.783   0.618   1.999
    1GRA      C  534   2.906   0.689   1.999
    1GRA      C  535   2.906   0.832   1.999
    1GRA      C  536   2.783   0.903   1.999
    1GRA      C  537   2.783   1.045   1.999
    1GRA      C  538   2.906   1.116   1.999
    1GRA      C  539   2.906   1.259   1.999
    1GRA      C  540   2.783   1.330   1.999
    1GRA      C  541   2.783   1.472   1.999
    1GRA      C  542   2.906   1.543   1.999
    1GRA      C  543   2.906   1.686   1.999
    1GRA      C  544   2.783   1.757   1.999
    1GRA      C  545   2.783   1.899   1.999
    1GRA      C  546   2.906   1.970   1.999
    1GRA      C  547   2.906   2.113   1.999
    1GRA      C  548   2.783   2.184   1.999
    1GRA      C  549   2.783   2.326   1.999
    1GRA      C  550   2.906   2.397   1.999
    1GRA      C  551   2.906   2.540   1.999
    1GRA      C  552   2.783   2.611   1.999
    1GRA      C  553   2.783   2.753   1.999
    1GRA      C  554   2.906   2.824   1.999
    1GRA      C  555   2.906   2.967   1.999
    1GRA      C  556   2.783   3.038   1.999
    1GRA      C  557   2.783   3.180   1.999
    1GRA      C  558   2.906   3.251   1.999
    1GRA      C  559   2.906   3.394   1.999
    1GRA      C  560   2.783   3.465   1.999
    1GRA      C  561   2.783   3.607   1.999
    1GRA      C  562   2.906   3.678   1.999
    1GRA      C  563   2.906   3.821   1.999
    1GRA      C  564   2.783   3.892   1.999
    1GRA      C  565   2.783   4.034   1.999
    1GRA      C  566   2.906   4.105   1.999
    1GRA      C  567   2.906   4.248   1.999
    1GRA      C  568   2.783   4.319   1.999
    1GRA      C  569   2.783   4.461   1.999
    1GRA      C  570   2.906   4.532   1.999
    1GRA      C  571   2.906   4.675   1.999
    1GRA      C  572   2.783   4.746   1.999
    1GRA      C  573   2.783   4.888   1.999
    1GRA      C  574   2.906   4.959   1.999
    1GRA      C  575   2.906   5.102   1.999
    1GRA      C  576   2.783   0.049   1.999
    1GRA      C  577   3.029   0.191   1.999
    1GRA      C  578   3.152   0.262   1.999
    1GRA      C  579   3.152   0.405   1.999
    1GRA      C  580   3.029   0.476   1.999
    1GRA      C  581   3.029   0.618   1.999
    1GRA      C  582   3.152   0.689   1.999
    1GRA      C  583   3.152   0.832   1.999
    1GRA      C  584   3.029   0.903   1.999
    1GRA      C  585   3.029   1.045   1.999
    1GRA      C  586   3.152   1.116   1.999
    1GRA      C  587   3.152   1.259   1.999
    1GRA      C  588   3.029   1.330   1.999
    1GRA      C  589   3.029   1.472   1.999
    1GRA      C  590   3.152   1.543   1.999
    1GRA      C  591   3.152   1.686   1.999
    1GRA      C  592   3.029   1.757   1.999
    1GRA      C  593   3.029   1.899   1.999
    1GRA      C  594   3.152   1.970   1.999
    1GRA      C  595   3.152   2.113   1.999
    1GRA      C  596   3.029   2.184   1.999
    1GRA      C  597   3.029   2.326   1.999
    1GRA      C  598   3.152   2.397   1.999
    1GRA      C  599   3.152   2.540   1.999
    1GRA      C  600   3.029   2.611   1.999
    1GRA      C  601   3.029   2.753   1.999
    1GRA      C  602   3.152   2.824   1.999
    1GRA      C  603   3.152   2.967   1.999
    1GRA      C  604   3.029   3.038   1.999
    1GRA      C  605   3.029   3.180   1.999
    1GRA      C  606   3.152   3.251   1.999
    1GRA      C  607   3.152   3.394   1.999
    1GRA      C  608   3.029   3.465   1.999
    1GRA      C  609   3.029   3.607   1.999
    1GRA      C  610   3.152   3.678   1.999
    1GRA      C  611   3.152   3.821   1.999
    1GRA      C  612   3.029   3.892   1.999
    1GRA      C  613   3.029   4.034   1.999
    1GRA      C  614   3.152   4.105   1.999
    1GRA      C  615   3.152   4.248   1.999
    1GRA      C  616   3.029   4.319   1.999
    1GRA      C  617   3.029   4.461   1.999
    1GRA      C  618   3.152   4.532   1.999
    1GRA      C  619   3.152   4.675   1.999
    1GRA      C  620   3.029   4.746   1.999
    1GRA      C  621   3.029   4.888   1.999
    1GRA      C  622   3.152   4.959   1.999
    1GRA      C  623   3.152   5.102   1.999
    1GRA      C  624   3.029   0.049   1.999
    1GRA      C  625   3.275   0.191   1.999
    1GRA      C  626   3.398   0.262   1.999
    1GRA      C  627   3.398   0.405   1.999
    1GRA      C  628   3.275   0.476   1.999
    1GRA      C  629   3.275   0.618   1.999
    1GRA      C  630   3.398   0.689   1.999
    1GRA      C  631   3.398   0.832   1.999
    1GRA      C  632   3.275   0.903   1.999
    1GRA      C  633   3.275   1.045   1.999
    1GRA      C  634   3.398   1.116   1.999
    1GRA      C  635   3.398   1.259   1.999
    1GRA      C  636   3.275   1.330   1.999
    1GRA      C  637   3.275   1.472   1.999
    1GRA      C  638   3.398   1.543   1.999
    1GRA      C  639   3.398   1.686   1.999
    1GRA      C  640   3.275   1.757   1.999
    1GRA      C  641   3.275   1.899   1.999
    1GRA      C  642   3.398   1.970   1.999
    1GRA      C  643   3.398   2.113   1.999
    1GRA      C  644   3.275   2.184   1.999
    1GRA      C  645   3.275   2.326   1.999
    1GRA      C  646   3.398   2.397   1.999
    1GRA      C  647   3.398   2.540   1.999
    1GRA      C  648   3.275   2.611   1.999
    1GRA      C  649   3.275   2.753   1.999
    1GRA      C  650   3.398   2.824   1.999
    1GRA      C  651   3.398   2.967   1.999
    1GRA      C  652   3.275   3.038   1.999
    1GRA      C  653   3.275   3.180   1.999
    1GRA      C  654   3.398   3.251   1.999
    1GRA      C  655   3.398   3.394   1.999
    1GRA      C  656   3.275   3.465   1.999
    1GRA      C  657   3.275   3.607   1.999
    1GRA      C  658   3.398   3.678   1.999
    1GRA      C  659   3.398   3.821   1.999
    1GRA      C  660   3.275   3.892   1.999
    1GRA      C  661   3.275   4.034   1.999
    1GRA      C  662   3.398   4.105   1.999
    1GRA      C  663   3.398   4.248   1.999
    1GRA      C  664   3.275   4.319   1.999
    1GRA      C  665   3.275   4.461   1.999
    1GRA      C  666   3.398   4.532   1.999
    1GRA      C  667   3.398   4.675   1.999
    1GRA      C  668   3.275   4.746   1.999
    1GRA      C  669   3.275   4.888   1.999
    1GRA      C  670   3.398   4.959   1.999
    1GRA      C  671   3.398   5.102   1.999
    1GRA      C  672   3.275   0.049   1.999
    1GRA      C  673   3.521   0.191   1.999
    1GRA      C  674   3.644   0.262   1.999
    1GRA      C  675   3.644   0.405   1.999
    1GRA      C  676   3.521   0.476   1.999
    1GRA      C  677   3.521   0.618   1.999
    1GRA      C  678   3.644   0.689   1.999
    1GRA      C  679   3.644   0.832   1.999
    1GRA      C  680   3.521   0.903   1.999
    1GRA      C  681   3.521   1.045   1.999
    1GRA      C  682   3.644   1.116   1.999
    1GRA      C  683   3.644   1.259   1.999
    1GRA      C  684   3.521   1.330   1.999
    1GRA      C  685   3.521   1.472   1.999
    1GRA      C  686   3.644   1.543   1.999
    1GRA      C  687   3.644   1.686   1.999
    1GRA      C  688   3.521   1.757   1.999
    1GRA      C  689   3.521   1.899   1.999
    1GRA      C  690   3.644   1.970   1.999
    1GRA      C  691   3.644   2.113   1.999
    1GRA      C  692   3.521   2.184   1.999
    1GRA      C  693   3.521   2.326   1.999
    1GRA      C  694   3.644   2.397   1.999
    1GRA      C  695   3.644   2.540   1.999
    1GRA      C  696   3.521   2.611   1.999
    1GRA      C  697   3.521   2.753   1.999
    1GRA      C  698   3.644   2.824   1.999
    1GRA      C  699   3.644   2.967   1.999
    1GRA      C  700   3.521   3.038   1.999
    1GRA      C  701   3.521   3.180   1.999
    1GRA      C  702   3.644   3.251   1.999
    1GRA      C  703   3.644   3.394   1.999
    1GRA      C  704   3.521   3.465   1.999
    1GRA      C  705   3.521   3.607   1.999
    1GRA      C  706   3.644   3.678   1.999
    1GRA      C  707   3.644   3.821   1.999
    1GRA      C  708   3.521   3.892   1.999
    1GRA      C  709   3.521   4.034   1.999
    1GRA      C  710   3.644   4.105   1.999
    1GRA      C  711   3.644   4.248   1.999
    1GRA      C  712   3.521   4.319   1.999
    1GRA      C  713   3.521   4.461   1.999
    1GRA      C  714   3.644   4.532   1.999
    1GRA      C  715   3.644   4.675   1.999
    1GRA      C  716   3.521   4.746   1.999
    1GRA      C  717   3.521   4.888   1.999
    1GRA      C  718   3.644   4.959   1.999
    1GRA      C  719   3.644   5.102   1.999
    1GRA      C  720   3.521   0.049   1.999
    1GRA      C  721   3.767   0.191   1.999
    1GRA      C  722   3.890   0.262   1.999
    1GRA      C  723   3.890   0.405   1.999
    1GRA      C  724   3.767   0.476   1.999
    1GRA      C  725   3.767   0.618   1.999
    1GRA      C  726   3.890   0.689   1.999
    1GRA      C  727   3.890   0.832   1.999
    1GRA      C  728   3.767   0.903   1.999
    1GRA      C  729   3.767   1.045   1.999
    1GRA      C  730   3.890   1.116   1.999
    1GRA      C  731   3.890   1.259   1.999
    1GRA      C  732   3.767   1.330   1.999
    1GRA      C  733   3.767   1.472   1.999
    1GRA      C  734   3.890   1.543   1.999
    1GRA      C  735   3.890   1.686   1.999
    1GRA      C  736   3.767   1.757   1.999
    1GRA      C  737   3.767   1.899   1.999
    1GRA      C  738   3.890   1.970   1.999
    1GRA      C  739   3.890   2.113   1.999
    1GRA      C  740   3.767   2.184   1.999
    1GRA      C  741   3.767   2.326   1.999
    1GRA      C  742   3.890   2.397   1.999
    1GRA      C  743   3.890   2.540   1.999
    1GRA      C  744   3.767   2.611   1.999
    1GRA      C  745   3.767   2.753   1.999
    1GRA      C  746   3.890   2.824   1.999
    1GRA      C  747   3.890   2.967   1.999
    1GRA      C  748   3.767   3.038   1.999
    1GRA      C  749   3.767   3.180   1.999
    1GRA      C  750   3.890   3.251   1.999
    1GRA      C  751   3.890   3.394   1.999
    1GRA      C  752   3.767   3.465   1.999
    1GRA      C  753   3.767   3.607   1.999
    1GRA      C  754   3.890   3.678   1.999
    1GRA      C  755   3.890   3.821   1.999
    1GRA      C  756   3.767   3.892   1.999
    1GRA      C  757   3.767   4.034   1.999
    1GRA      C  758   3.890   4.105   1.999
    1GRA      C  759   3.890   4.248   1.999
    1GRA      C  760   3.767   4.319   1.999
    1GRA      C  761   3.767   4.461   1.999
    1GRA      C  762   3.890   4.532   1.999
    1GRA      C  763   3.890   4.675   1.999
    1GRA      C  764   3.767   4.746   1.999
    1GRA      C  765   3.767   4.888   1.999
    1GRA      C  766   3.890   4.959   1.999
    1GRA      C  767   3.890   5.102   1.999
    1GRA      C  768   3.767   0.049   1.999
    1GRA      C  769   4.013   0.191   1.999
    1GRA      C  770   4.136   0.262   1.999
    1GRA      C  771   4.136   0.405   1.999
    1GRA      C  772   4.013   0.476   1.999
    1GRA      C  773   4.013   0.618   1.999
    1GRA      C  774   4.136   0.689   1.999
    1GRA      C  775   4.136   0.832   1.999
    1GRA      C  776   4.013   0.903   1.999
    1GRA      C  777   4.013   1.045   1.999
    1GRA      C  778   4.136   1.116   1.999
    1GRA      C  779   4.136   1.259   1.999
    1GRA      C  780   4.013   1.330   1.999
    1GRA      C  781   4.013   1.472   1.999
    1GRA      C  782   4.136   1.543   1.999
    1GRA      C  783   4.136   1.686   1.999
    1GRA      C  784   4.013   1.757   1.999
    1GRA      C  785   4.013   1.899   1.999
    1GRA      C  786   4.136   1.970   1.999
    1GRA      C  787   4.136   2.113   1.999
    1GRA      C  788   4.013   2.184   1.999
    1GRA      C  789   4.013   2.326   1.999
    1GRA      C  790   4.136   2.397   1.999
    1GRA      C  791   4.136   2.540   1.999
    1GRA      C  792   4.013   2.611   1.999
    1GRA      C  793   4.013   2.753   1.999
    1GRA      C  794   4.136   2.824   1.999
    1GRA      C  795   4.136   2.967   1.999
    1GRA      C  796   4.013   3.038   1.999
    1GRA      C  797   4.013   3.180   1.999
    1GRA      C  798   4.136   3.251   1.999
    1GRA      C  799   4.136   3.394   1.999
    1GRA      C  800   4.013   3.465   1.999
    1GRA      C  801   4.013   3.607   1.999
    1GRA      C  802   4.136   3.678   1.999
    1GRA      C  803   4.136   3.821   1.999
    1GRA      C  804   4.013   3.892   1.999
    1GRA      C  805   4.013   4.034   1.999
    1GRA      C  806   4.136   4.105   1.999
    1GRA      C  807   4.136   4.248   1.999
    1GRA      C  808   4.013   4.319   1.999
    1GRA      C  809   4.013   4.461   1.999
    1GRA      C  810   4.136   4.532   1.999
    1GRA      C  811   4.136   4.675   1.999
    1GRA      C  812   4.013   4.746   1.999
    1GRA      C  813   4.013   4.888   1.999
    1GRA      C  814   4.136   4.959   1.999
    1GRA      C  815   4.136   5.102   1.999
    1GRA      C  816   4.013   0.049   1.999
    1GRA      C  817   4.259   0.191   1.999
    1GRA      C  818   4.382   0.262   1.999
    1GRA      C  819   4.382   0.405   1.999
    1GRA      C  820   4.259   0.476   1.999
    1GRA      C  821   4.259   0.618   1.999
    1GRA      C  822   4.382   0.689   1.999
    1GRA      C  823   4.382   0.832   1.999
    1GRA      C  824   4.259   0.903   1.999
    1GRA      C  825   4.259   1.045   1.999
    1GRA      C  826   4.382   1.116   1.999
    1GRA      C  827   4.382   1.259   1.999
    1GRA      C  828   4.259   1.330   1.999
    1GRA      C  829   4.259   1.472   1.999
    1GRA      C  830   4.382   1.543   1.999
    1GRA      C  831   4.382   1.686   1.999
    1GRA      C  832   4.259   1.757   1.999
    1GRA      C  833   4.259   1.899   1.999
    1GRA      C  834   4.382   1.970   1.999
    1GRA      C  835   4.382   2.113   1.999
    1GRA      C  836   4.259   2.184   1.999
    1GRA      C  837   4.259   2.326   1.999
    1GRA      C  838   4.382   2.397   1.999
    1GRA      C  839   4.382   2.540   1.999
    1GRA      C  840   4.259   2.611   1.999
    1GRA      C  841   4.259   2.753   1.999
    1GRA      C  842   4.382   2.824   1.999
    1GRA      C  843   4.382   2.967   1.999
    1GRA      C  844   4.259   3.038   1.999
    1GRA      C  845   4.259   3.180   1.999
    1GRA      C  846   4.382   3.251   1.999
    1GRA      C  847   4.382   3.394   1.999
    1GRA      C  848   4.259   3.465   1.999
    1GRA      C  849   4.259   3.607   1.999
    1GRA      C  850   4.382   3.678   1.999
    1GRA      C  851   4.382   3.821   1.999
    1GRA      C  852   4.259   3.892   1.999
    1GRA      C  853   4.259   4.034   1.999
    1GRA      C  854   4.382   4.105   1.999
    1GRA      C  855   4.382   4.248   1.999
    1GRA      C  856   4.259   4.319   1.999
    1GRA      C  857   4.259   4.461   1.999
    1GRA      C  858   4.382   4.532   1.999
    1GRA      C  859   4.382   4.675   1.999
    1GRA      C  860   4.259   4.746   1.999
    1GRA      C  861   4.259   4.888   1.999
    1GRA      C  862   4.382   4.959   1.999
    1GRA      C  863   4.382   5.102   1.999
    1GRA      C  864   4.259   0.049   1.999
    1GRA      C  865   4.505   0.191   1.999
    1GRA      C  866   4.628   0.262   1.999
    1GRA      C  867   4.628   0.405   1.999
    1GRA      C  868   4.505   0.476   1.999
    1GRA      C  869   4.505   0.618   1.999
    1GRA      C  870   4.628   0.689   1.999
    1GRA      C  871   4.628   0.832   1.999
    1GRA      C  872   4.505   0.903   1.999
    1GRA      C  873   4.505   1.045   1.999
    1GRA      C  874   4.628   1.116   1.999
    1GRA      C  875   4.628   1.259   1.999
    1GRA      C  876   4.505   1.330   1.999
    1GRA      C  877   4.505   1.472   1.999
    1GRA      C  878   4.628   1.543   1.999
    1GRA      C  879   4.628   1.686   1.999
    1GRA      C  880   4.505   1.757   1.999
    1GRA      C  881   4.505   1.899   1.999
    1GRA      C  882   4.628   1.970   1.999
    1GRA      C  883   4.628   2.113   1.999
    1GRA      C  884   4.505   2.184   1.999
    1GRA      C  885   4.505   2.326   1.999
    1GRA      C  886   4.628   2.397   1.999
    1GRA      C  887   4.628   2.540   1.999
    1GRA      C  888   4.505   2.611   1.999
    1GRA      C  889   4.505   2.753   1.999
    1GRA      C  890   4.628   2.824   1.999
    1GRA      C  891   4.628   2.967   1.999
    1GRA      C  892   4.505   3.038   1.999
    1GRA      C  893   4.505   3.180   1.999
    1GRA      C  894   4.628   3.251   1.999
    1GRA      C  895   4.628   3.394   1.999
    1GRA      C  896   4.505   3.465   1.999
    1GRA      C  897   4.505   3.607   1.999
    1GRA      C  898   4.628   3.678   1.999
    1GRA      C  899   4.628   3.821   1.999
    1GRA      C  900   4.505   3.892   1.999
    1GRA      C  901   4.505   4.034   1.999
    1GRA      C  902   4.628   4.105   1.999
    1GRA      C  903   4.628   4.248   1.999
    1GRA      C  904   4.505   4.319   1.999
    1GRA      C  905   4.505   4.461   1.999
    1GRA      C  906   4.628   4.532   1.999
    1GRA      C  907   4.628   4.675   1.999
    1GRA      C  908   4.505   4.746   1.999
    1GRA      C  909   4.505   4.888   1.999
    1GRA      C  910   4.628   4.959   1.999
    1GRA      C  911   4.628   5.102   1.999
    1GRA      C  912   4.505   0.049   1.999
    1GRA      C  913   4.751   0.191   1.999
    1GRA      C  914   4.874   0.262   1.999
    1GRA      C  915   4.874   0.405   1.999
    1GRA      C  916   4.751   0.476   1.999
    1GRA      C  917   4.751   0.618   1.999
    1GRA      C  918   4.874   0.689   1.999
    1GRA      C  919   4.874   0.832   1.999
    1GRA      C  920   4.751   0.903   1.999
    1GRA      C  921   4.751   1.045   1.999
    1GRA      C  922   4.874   1.116   1.999
    1GRA      C  923   4.874   1.259   1.999
    1GRA      C  924   4.751   1.330   1.999
    1GRA      C  925   4.751   1.472   1.999
    1GRA      C  926   4.874   1.543   1.999
    1GRA      C  927   4.874   1.686   1.999
    1GRA      C  928   4.751   1.757   1.999
    1GRA      C  929   4.751   1.899   1.999
    1GRA      C  930   4.874   1.970   1.999
    1GRA      C  931   4.874   2.113   1.999
    1GRA      C  932   4.751   2.184   1.999
    1GRA      C  933   4.751   2.326   1.999
    1GRA      C  934   4.874   2.397   1.999
    1GRA      C  935   4.874   2.540   1.999
    1GRA      C  936   4.751   2.611   1.999
    1GRA      C  937   4.751   2.753   1.999
    1GRA      C  938   4.874   2.824   1.999
    1GRA      C  939   4.874   2.967   1.999
    1GRA      C  940   4.751   3.038   1.999
    1GRA      C  941   4.751   3.180   1.999
    1GRA      C  942   4.874   3.251   1.999
    1GRA      C  943   4.874   3.394   1.999
    1GRA      C  944   4.751   3.465   1.999
    1GRA      C  945   4.751   3.607   1.999
    1GRA      C  946   4.874   3.678   1.999
    1GRA      C  947   4.874   3.821   1.999
    1GRA      C  948   4.751   3.892   1.999
    1GRA      C  949   4.751   4.034   1.999
    1GRA      C  950   4.874   4.105   1.999
    1GRA      C  951   4.874   4.248   1.999
    1GRA      C  952   4.751   4.319   1.999
    1GRA      C  953   4.751   4.461   1.999
    1GRA      C  954   4.874   4.532   1.999
    1GRA      C  955   4.874   4.675   1.999
    1GRA      C  956   4.751   4.746   1.999
    1GRA      C  957   4.751   4.888   1.999
    1GRA      C  958   4.874   4.959   1.999
    1GRA      C  959   4.874   5.102   1.999
    1GRA      C  960   4.751   0.049   1.999
    2GRA      C  961   0.077   0.048   3.004
    2GRA      C  962   0.200   0.119   3.004
    2GRA      C  963   0.200   0.262   3.004
    2GRA      C  964   0.077   0.333   3.004
    2GRA      C  965   0.077   0.475   3.004
    2GRA      C  966   0.200   0.546   3.004
    2GRA      C  967   0.200   0.689   3.004
    2GRA      C  968   0.077   0.760   3.004
    2GRA      C  969   0.077   0.902   3.004
    2GRA      C  970   0.200   0.973   3.004
    2GRA      C  971   0.200   1.116   3.004
    2GRA      C  972   0.077   1.187   3.004
    2GRA      C  973   0.077   1.329   3.004
    2GRA      C  974   0.200   1.400   3.004
    2GRA      C  975   0.200   1.543   3.004
    2GRA      C  976   0.077   1.614   3.004
    2GRA      C  977   0.077   1.756   3.004
    2GRA      C  978   0.200   1.827   3.004
    2GRA      C  979   0.200   1.970   3.004
    2GRA      C  980   0.077   2.041   3.004
    2GRA      C  981   0.077   2.183   3.004
    2GRA      C  982   0.200   2.254   3.004
    2GRA      C  983   0.200   2.397   3.004
    2GRA      C  984   0.077   2.468   3.004
    2GRA      C  985   0.077   2.610   3.004
    2GRA      C  986   0.200   2.681   3.004
    2GRA      C  987   0.200   2.824   3.004
    2GRA      C  988   0.077   2.895   3.004
    2GRA      C  989   0.077   3.037   3.004
    2GRA      C  990   0.200   3.108   3.004
    2GRA      C  991   0.200   3.251   3.004
    2GRA      C  992   0.077   3.322   3.004
    2GRA      C  993   0.077   3.464   3.004
    2GRA      C  994   0.200   3.535   3.004
    2GRA      C  995   0.200   3.678   3.004
    2GRA      C  996   0.077   3.749   3.004
    2GRA      C  997   0.077   3.891   3.004
    2GRA      C  998   0.200   3.962   3.004
    2GRA      C  999   0.200   4.105   3.004
    2GRA      C 1000   0.077   4.176   3.004
    2GRA      C 1001   0.077   4.318   3.004
    2GRA      C 1002   0.200   4.389   3.004
    2GRA      C 1003   0.200   4.532   3.004
    2GRA      C 1004   0.077   4.603   3.004
    2GRA      C 1005   0.077   4.745   3.004
    2GRA      C 1006   0.200   4.816   3.004
    2GRA      C 1007   0.200   4.959   3.004
    2GRA      C 1008   0.077   5.030   3.004
    2GRA      C 1009   0.323   0.048   3.004
    2GRA      C 1010   0.446   0.119   3.004
    2GRA      C 1011   0.446   0.262   3.004
    2GRA      C 1012   0.323   0.333   3.004
    2GRA      C 1013   0.323   0.475   3.004
    2GRA      C 1014   0.446   0.546   3.004
    2GRA      C 1015   0.446   0.689   3.004
    2GRA      C 1016   0.323   0.760   3.004
    2GRA      C 1017   0.323   0.902   3.004
    2GRA      C 1018   0.446   0.973   3.004
    2GRA      C 1019   0.446   1.116   3.004
    2GRA      C 1020   0.323   1.187   3.004
    2GRA      C 1021   0.323   1.329   3.004
    2GRA      C 1022   0.446   1.400   3.004
    2GRA      C 1023   0.446   1.543   3.004
    2GRA      C 1024   0.323   1.614   3.004
    2GRA      C 1025   0.323   1.756   3.004
    2GRA      C 1026   0.446   1.827   3.004
    2GRA      C 1027   0.446   1.970   3.004
    2GRA      C 1028   0.323   2.041   3.004
    2GRA      C 1029   0.323   2.183   3.004
    2GRA      C 1030   0.446   2.254   3.004
    2GRA      C 1031   0.446   2.397   3.004
    2GRA      C 1032   0.323   2.468   3.004
    2GRA      C 1033   0.323   2.610   3.004
    2GRA      C 1034   0.446   2.681   3.004
    2GRA      C 1035   0.446   2.824   3.004
    2GRA      C 1036   0.323   2.895   3.004
    2GRA      C 1037   0.323   3.037   3.004
    2GRA      C 1038   0.446   3.108   3.004
    2GRA      C 1039   0.446   3.251   3.004
    2GRA      C 1040   0.323   3.322   3.004
    2GRA      C 1041   0.323   3.464   3.004
    2GRA      C 1042   0.446   3.535   3.004
    2GRA      C 1043   0.446   3.678   3.004
    2GRA      C 1044   0.323   3.749   3.004
    2GRA      C 1045   0.323   3.891   3.004
    2GRA      C 1046   0.446   3.962   3.004
    2GRA      C 1047   0.446   4.105   3.004
    2GRA      C 1048   0.323   4.176   3.004
    2GRA      C 1049   0.323   4.318   3.004
    2GRA      C 1050   0.446   4.389   3.004
    2GRA      C 1051   0.446   4.532   3.004
    2GRA      C 1052   0.323   4.603   3.004
    2GRA      C 1053   0.323   4.745   3.004
    2GRA      C 1054   0.446   4.816   3.004
    2GRA      C 1055   0.446   4.959   3.004
    2GRA      C 1056   0.323   5.030   3.004
    2GRA      C 1057   0.569   0.048   3.004
    2GRA      C 1058   0.692   0.119   3.004
    2GRA      C 1059   0.692   0.262   3.004
    2GRA      C 1060   0.569   0.333   3.004
    2GRA      C 1061   0.569   0.475   3.004
    2GRA      C 1062   0.692   0.546   3.004
    2GRA      C 1063   0.692   0.689   3.004
    2GRA      C 1064   0.569   0.760   3.004
    2GRA      C 1065   0.569   0.902   3.004
    2GRA      C 1066   0.692   0.973   3.004
    2GRA      C 1067   0.692   1.116   3.004
    2GRA      C 1068   0.569   1.187   3.004
    2GRA      C 1069   0.569   1.329   3.004
    2GRA      C 1070   0.692   1.400   3.004
    2GRA      C 1071   0.692   1.543   3.004
    2GRA      C 1072   0.569   1.614   3.004
    2GRA      C 1073   0.569   1.756   3.004
    2GRA      C 1074   0.692   1.827   3.004
    2GRA      C 1075   0.692   1.970   3.004
    2GRA      C 1076   0.569   2.041   3.004
    2GRA      C 1077   0.569   2.183   3.004
    2GRA      C 1078   0.692   2.254   3.004
    2GRA      C 1079   0.692   2.397   3.004
    2GRA      C 1080   0.569   2.468   3.004
    2GRA      C 1081   0.569   2.610   3.004
    2GRA      C 1082   0.692   2.681   3.004
    2GRA      C 1083   0.692   2.824   3.004
    2GRA      C 1084   0.569   2.895   3.004
    2GRA      C 1085   0.569   3.037   3.004
    2GRA      C 1086   0.692   3.108   3.004
    2GRA      C 1087   0.692   3.251   3.004
    2GRA      C 1088   0.569   3.322   3.004
    2GRA      C 1089   0.569   3.464   3.004
    2GRA      C 1090   0.692   3.535   3.004
    2GRA      C 1091   0.692   3.678   3.004
    2GRA      C 1092   0.569   3.749   3.004
    2GRA      C 1093   0.569   3.891   3.004
    2GRA      C 1094   0.692   3.962   3.004
    2GRA      C 1095   0.692   4.105   3.004
    2GRA      C 1096   0.569   4.176   3.004
    2GRA      C 1097   0.569   4.318   3.004
    2GRA      C 1098   0.692   4.389   3.004
    2GRA      C 1099   0.692   4.532   3.004
    2GRA      C 1100   0.569   4.603   3.004
    2GRA      C 1101   0.569   4.745   3.004
    2GRA      C 1102   0.692   4.816   3.004
    2GRA      C 1103   0.692   4.959   3.004
    2GRA      C 1104   0.569   5.030   3.004
    2GRA      C 1105   0.815   0.048   3.004
    2GRA      C 1106   0.938   0.119   3.004
    2GRA      C 1107   0.938   0.262   3.004
    2GRA      C 1108   0.815   0.333   3.004
    2GRA      C 1109   0.815   0.475   3.004
    2GRA      C 1110   0.938   0.546   3.004
    2GRA      C 1111   0.938   0.689   3.004
    2GRA      C 1112   0.815   0.760   3.004
    2GRA      C 1113   0.815   0.902   3.004
    2GRA      C 1114   0.938   0.973   3.004
    2GRA      C 1115   0.938   1.116   3.004
    2GRA      C 1116   0.815   1.187   3.004
    2GRA      C 1117   0.815   1.329   3.004
    2GRA      C 1118   0.938   1.400   3.004
    2GRA      C 1119   0.938   1.543   3.004
    2GRA      C 1120   0.815   1.614   3.004
    2GRA      C 1121   0.815   1.756   3.004
    2GRA      C 1122   0.938   1.827   3.004
    2GRA      C 1123   0.938   1.970   3.004
    2GRA      C 1124   0.815   2.041   3.004
    2GRA      C 1125   0.815   2.183   3.004
    2GRA      C 1126   0.938   2.254   3.004
    2GRA      C 1127   0.938   2.397   3.004
    2GRA      C 1128   0.815   2.468   3.004
    2GRA      C 1129   0.815   2.610   3.004
    2GRA      C 1130   0.938   2.681   3.004
    2GRA      C 1131   0.938   2.824   3.004
    2GRA      C 1132   0.815   2.895   3.004
    2GRA      C 1133   0.815   3.037   3.004
    2GRA      C 1134   0.938   3.108   3.004
    2GRA      C 1135   0.938   3.251   3.004
    2GRA      C 1136   0.815   3.322   3.004
    2GRA      C 1137   0.815   3.464   3.004
    2GRA      C 1138   0.938   3.535   3.004
    2GRA      C 1139   0.938   3.678   3.004
    2GRA      C 1140   0.815   3.749   3.004
    2GRA      C 1141   0.815   3.891   3.004
    2GRA      C 1142   0.938   3.962   3.004
    2GRA      C 1143   0.938   4.105   3.004
    2GRA      C 1144   0.815   4.176   3.004
    2GRA      C 1145   0.815   4.318   3.004
    2GRA      C 1146   0.938   4.389   3.004
    2GRA      C 1147   0.938   4.532   3.004
    2GRA      C 1148   0.815   4.603   3.004
    2GRA      C 1149   0.815   4.745   3.004
    2GRA      C 1150   0.938   4.816   3.004
    2GRA      C 1151   0.938   4.959   3.004
    2GRA      C 1152   0.815   5.030   3.004
    2GRA      C 1153   1.061   0.048   3.004
    2GRA      C 1154   1.184   0.119   3.004
    2GRA      C 1155   1.184   0.262   3.004
    2GRA      C 1156   1.061   0.333   3.004
    2GRA      C 1157   1.061   0.475   3.004
    2GRA      C 1158   1.184   0.546   3.004
    2GRA      C 1159   1.184   0.689   3.004
    2GRA      C 1160   1.061   0.760   3.004
    2GRA      C 1161   1.061   0.902   3.004
    2GRA      C 1162   1.184   0.973   3.004
    2GRA      C 1163   1.184   1.116   3.004
    2GRA      C 1164   1.061   1.187   3.004
    2GRA      C 1165   1.061   1.329   3.004
    2GRA      C 1166   1.184   1.400   3.004
    2GRA      C 1167   1.184   1.543   3.004
    2GRA      C 1168   1.061   1.614   3.004
    2GRA      C 1169   1.061   1.756   3.004
    2GRA      C 1170   1.184   1.827   3.004
    2GRA      C 1171   1.184   1.970   3.004
    2GRA      C 1172   1.061   2.041   3.004
    2GRA      C 1173   1.061   2.183   3.004
    2GRA      C 1174   1.184   2.254   3.004
    2GRA      C 1175   1.184   2.397   3.004
    2GRA      C 1176   1.061   2.468   3.004
    2GRA      C 1177   1.061   2.610   3.004
    2GRA      C 1178   1.184   2.681   3.004
    2GRA      C 1179   1.184   2.824   3.004
    2GRA      C 1180   1.061   2.895   3.004
    2GRA      C 1181   1.061   3.037   3.004
    2GRA      C 1182   1.184   3.108   3.004
    2GRA      C 1183   1.184   3.251   3.004
    2GRA      C 1184   1.061   3.322   3.004
    2GRA      C 1185   1.061   3.464   3.004
    2GRA      C 1186   1.184   3.535   3.004
    2GRA      C 1187   1.184   3.678   3.004
    2GRA      C 1188   1.061   3.749   3.004
    2GRA      C 1189   1.061   3.891   3.004
    2GRA      C 1190   1.184   3.962   3.004
    2GRA      C 1191   1.184   4.105   3.004
    2GRA      C 1192   1.061   4.176   3.004
    2GRA      C 1193   1.061   4.318   3.004
    2GRA      C 1194   1.184   4.389   3.004
    2GRA      C 1195   1.184   4.532   3.004
    2GRA      C 1196   1.061   4.603   3.004
    2GRA      C 1197   1.061   4.745   3.004
    2GRA      C 1198   1.184   4.816   3.004
    2GRA      C 1199   1.184   4.959   3.004
    2GRA      C 1200   1.061   5.030   3.004
    2GRA      C 1201   1.307   0.048   3.004
    2GRA      C 1202   1.430   0.119   3.004
    2GRA      C 1203   1.430   0.262   3.004
    2GRA      C 1204   1.307   0.333   3.004
    2GRA      C 1205   1.307   0.475   3.004
    2GRA      C 1206   1.430   0.546   3.004
    2GRA      C 1207   1.430   0.689   3.004
    2GRA      C 1208   1.307   0.760   3.004
    2GRA      C 1209   1.307   0.902   3.004
    2GRA      C 1210   1.430   0.973   3.004
    2GRA      C 1211   1.430   1.116   3.004
    2GRA      C 1212   1.307   1.187   3.004
    2GRA      C 1213   1.307   1.329   3.004
    2GRA      C 1214   1.430   1.400   3.004
    2GRA      C 1215   1.430   1.543   3.004
    2GRA      C 1216   1.307   1.614   3.004
    2GRA      C 1217   1.307   1.756   3.004
    2GRA      C 1218   1.430   1.827   3.004
    2GRA      C 1219   1.430   1.970   3.004
    2GRA      C 1220   1.307   2.041   3.004
    2GRA      C 1221   1.307   2.183   3.004
    2GRA      C 1222   1.430   2.254   3.004
    2GRA      C 1223   1.430   2.397   3.004
    2GRA      C 1224   1.307   2.468   3.004
    2GRA      C 1225   1.307   2.610   3.004
    2GRA      C 1226   1.430   2.681   3.004
    2GRA      C 1227   1.430   2.824   3.004
    2GRA      C 1228   1.307   2.895   3.004
    2GRA      C 1229   1.307   3.037   3.004
    2GRA      C 1230   1.430   3.108   3.004
    2GRA      C 1231   1.430   3.251   3.004
    2GRA      C 1232   1.307   3.322   3.004
    2GRA      C 1233   1.307   3.464   3.004
    2GRA      C 1234   1.430   3.535   3.004
    2GRA      C 1235   1.430   3.678   3.004
    2GRA      C 1236   1.307   3.749   3.004
    2GRA      C 1237   1.307   3.891   3.004
    2GRA      C 1238   1.430   3.962   3.004
    2GRA      C 1239   1.430   4.105   3.004
    2GRA      C 1240   1.307   4.176   3.004
    2GRA      C 1241   1.307   4.318   3.004
    2GRA      C 1242   1.430   4.389   3.004
    2GRA      C 1243   1.430   4.532   3.004
    2GRA      C 1244   1.307   4.603   3.004
    2GRA      C 1245   1.307   4.745   3.004
    2GRA      C 1246   1.430   4.816   3.004
    2GRA      C 1247   1.430   4.959   3.004
    2GRA      C 1248   1.307   5.030   3.004
    2GRA      C 1249   1.553   0.048   3.004
    2GRA      C 1250   1.676   0.119   3.004
    2GRA      C 1251   1.676   0.262   3.004
    2GRA      C 1252   1.553   0.333   3.004
    2GRA      C 1253   1.553   0.475   3.004
    2GRA      C 1254   1.676   0.546   3.004
    2GRA      C 1255   1.676   0.689   3.004
    2GRA      C 1256   1.553   0.760   3.004
    2GRA      C 1257   1.553   0.902   3.004
    2GRA      C 1258   1.676   0.973   3.004
    2GRA      C 1259   1.676   1.116   3.004
    2GRA      C 1260   1.553   1.187   3.004
    2GRA      C 1261   1.553   1.329   3.004
    2GRA      C 1262   1.676   1.400   3.004
    2GRA      C 1263   1.676   1.543   3.004
    2GRA      C 1264   1.553   1.614   3.004
    2GRA      C 1265   1.553   1.756   3.004
    2GRA      C 1266   1.676   1.827   3.004
    2GRA      C 1267   1.676   1.970   3.004
    2GRA      C 1268   1.553   2.041   3.004
    2GRA      C 1269   1.553   2.183   3.004
    2GRA      C 1270   1.676   2.254   3.004
    2GRA      C 1271   1.676   2.397   3.004
    2GRA      C 1272   1.553   2.468   3.004
    2GRA      C 1273   1.553   2.610   3.004
    2GRA      C 1274   1.676   2.681   3.004
    2GRA      C 1275   1.676   2.824   3.004
    2GRA      C 1276   1.553   2.895   3.004
    2GRA      C 1277   1.553   3.037   3.004
    2GRA      C 1278   1.676   3.108   3.004
    2GRA      C 1279   1.676   3.251   3.004
    2GRA      C 1280   1.553   3.322   3.004
    2GRA      C 1281   1.553   3.464   3.004
    2GRA      C 1282   1.676   3.535   3.004
    2GRA      C 1283   1.676   3.678   3.004
    2GRA      C 1284   1.553   3.749   3.004
    2GRA      C 1285   1.553   3.891   3.004
    2GRA      C 1286   1.676   3.962   3.004
    2GRA      C 1287   1.676   4.105   3.004
    2GRA      C 1288   1.553   4.176   3.004
    2GRA      C 1289   1.553   4.318   3.004
    2GRA      C 1290   1.676   4.389   3.004
    2GRA      C 1291   1.676   4.532   3.004
    2GRA      C 1292   1.553   4.603   3.004
    2GRA      C 1293   1.553   4.745   3.004
    2GRA      C 1294   1.676   4.816   3.004
    2GRA      C 1295   1.676   4.959   3.004
    2GRA      C 1296   1.553   5.030   3.004
    2GRA      C 1297   1.799   0.048   3.004
    2GRA      C 1298   1.922   0.119   3.004
    2GRA      C 1299   1.922   0.262   3.004
    2GRA      C 1300   1.799   0.333   3.004
    2GRA      C 1301   1.799   0.475   3.004
    2GRA      C 1302   1.922   0.546   3.004
    2GRA      C 1303   1.922   0.689   3.004
    2GRA      C 1304   1.799   0.760   3.004
    2GRA      C 1305   1.799   0.902   3.004
    2GRA      C 1306   1.922   0.973   3.004
    2GRA      C 1307   1.922   1.116   3.004
    2GRA      C 1308   1.799   1.187   3.004
    2GRA      C 1309   1.799   1.329   3.004
    2GRA      C 1310   1.922   1.400   3.004
    2GRA      C 1311   1.922   1.543   3.004
    2GRA      C 1312   1.799   1.614   3.004
    2GRA      C 1313   1.799   1.756   3.004
    2GRA      C 1314   1.922   1.827   3.004
    2GRA      C 1315   1.922   1.970   3.004
    2GRA      C 1316   1.799   2.041   3.004
    2GRA      C 1317   1.799   2.183   3.004
    2GRA      C 1318   1.922   2.254   3.004
    2GRA      C 1319   1.922   2.397   3.004
    2GRA      C 1320   1.799   2.468   3.004
    2GRA      C 1321   1.799   2.610   3.004
    2GRA      C 1322   1.922   2.681   3.004
    2GRA      C 1323   1.922   2.824   3.004
    2GRA      C 1324   1.799   2.895   3.004
    2GRA      C 1325   1.799   3.037   3.004
    2GRA      C 1326   1.922   3.108   3.004
    2GRA      C 1327   1.922   3.251   3.004
    2GRA      C 1328   1.799   3.322   3.004
    2GRA      C 1329   1.799   3.464   3.004
    2GRA      C 1330   1.922   3.535   3.004
    2GRA      C 1331   1.922   3.678   3.004
    2GRA      C 1332   1.799   3.749   3.004
    2GRA      C 1333   1.799   3.891   3.004
    2GRA      C 1334   1.922   3.962   3.004
    2GRA      C 1335   1.922   4.105   3.004
    2GRA      C 1336   1.799   4.176   3.004
    2GRA      C 1337   1.799   4.318   3.004
    2GRA      C 1338   1.922   4.389   3.004
    2GRA      C 1339   1.922   4.532   3.004
    2GRA      C 1340   1.799   4.603   3.004
    2GRA      C 1341   1.799   4.745   3.004
    2GRA      C 1342   1.922   4.816   3.004
    2GRA      C 1343   1.922   4.959   3.004
    2GRA      C 1344   1.799   5.030   3.004
    2GRA      C 1345   2.045   0.048   3.004
    2GRA      C 1346   2.168   0.119   3.004
    2GRA      C 1347   2.168   0.262   3.004
    2GRA      C 1348   2.045   0.333   3.004
    2GRA      C 1349   2.045   0.475   3.004
    2GRA      C 1350   2.168   0.546   3.004
    2GRA      C 1351   2.168   0.689   3.004
    2GRA      C 1352   2.045   0.760   3.004
    2GRA      C 1353   2.045   0.902   3.004
    2GRA      C 1354   2.168   0.973   3.004
    2GRA      C 1355   2.168   1.116   3.004
    2GRA      C 1356   2.045   1.187   3.004
    2GRA      C 1357   2.045   1.329   3.004
    2GRA      C 1358   2.168   1.400   3.004
    2GRA      C 1359   2.168   1.543   3.004
    2GRA      C 1360   2.045   1.614   3.004
    2GRA      C 1361   2.045   1.756   3.004
    2GRA      C 1362   2.168   1.827   3.004
    2GRA      C 1363   2.168   1.970   3.004
    2GRA      C 1364   2.045   2.041   3.004
    2GRA      C 1365   2.045   2.183   3.004
    2GRA      C 1366   2.168   2.254   3.004
    2GRA      C 1367   2.168   2.397   3.004
    2GRA      C 1368   2.045   2.468   3.004
    2GRA      C 1369   2.045   2.610   3.004
    2GRA      C 1370   2.168   2.681   3.004
    2GRA      C 1371   2.168   2.824   3.004
    2GRA      C 1372   2.045   2.895   3.004
    2GRA      C 1373   2.045   3.037   3.004
    2GRA      C 1374   2.168   3.108   3.004
    2GRA      C 1375   2.168   3.251   3.004
    2GRA      C 1376   2.045   3.322   3.004
    2GRA      C 1377   2.045   3.464   3.004
    2GRA      C 1378   2.168   3.535   3.004
    2GRA      C 1379   2.168   3.678   3.004
    2GRA      C 1380   2.045   3.749   3.004
    2GRA      C 1381   2.045   3.891   3.004
    2GRA      C 1382   2.168   3.962   3.004
    2GRA      C 1383   2.168   4.105   3.004
    2GRA      C 1384   2.045   4.176   3.004
    2GRA      C 1385   2.045   4.318   3.004
    2GRA      C 1386   2.168   4.389   3.004
    2GRA      C 1387   2.168   4.532   3.004
    2GRA      C 1388   2.045   4.603   3.004
    2GRA      C 1389   2.045   4.745   3.004
    2GRA      C 1390   2.168   4.816   3.004
    2GRA      C 1391   2.168   4.959   3.004
    2GRA      C 1392   2.045   5.030   3.004
    2GRA      C 1393   2.291   0.048   3.004
    2GRA      C 1394   2.414   0.119   3.004
    2GRA      C 1395   2.414   0.262   3.004
    2GRA      C 1396   2.291   0.333   3.004
    2GRA      C 1397   2.291   0.475   3.004
    2GRA      C 1398   2.414   0.546   3.004
    2GRA      C 1399   2.414   0.689   3.004
    2GRA      C 1400   2.291   0.760   3.004
    2GRA      C 1401   2.291   0.902   3.004
    2GRA      C 1402   2.414   0.973   3.004
    2GRA      C 1403   2.414   1.116   3.004
    2GRA      C 1404   2.291   1.187   3.004
    2GRA      C 1405   2.291   1.329   3.004
    2GRA      C 1406   2.414   1.400   3.004
    2GRA      C 1407   2.414   1.543   3.004
    2GRA      C 1408   2.291   1.614   3.004
    2GRA      C 1409   2.291   1.756   3.004
    2GRA      C 1410   2.414   1.827   3.004
    2GRA      C 1411   2.414   1.970   3.004
    2GRA      C 1412   2.291   2.041   3.004
    2GRA      C 1413   2.291   2.183   3.004
    2GRA      C 1414   2.414   2.254   3.004
    2GRA      C 1415   2.414   2.397   3.004
    2GRA      C 1416   2.291   2.468   3.004
    2GRA      C 1417   2.291   2.610   3.004
    2GRA      C 1418   2.414   2.681   3.004
    2GRA      C 1419   2.414   2.824   3.004
    2GRA      C 1420   2.291   2.895   3.004
    2GRA      C 1421   2.291   3.037   3.004
    2GRA      C 1422   2.414   3.108   3.004
    2GRA      C 1423   2.414   3.251   3.004
    2GRA      C 1424   2.291   3.322   3.004
    2GRA      C 1425   2.291   3.464   3.004
    2GRA      C 1426   2.414   3.535   3.004
    2GRA      C 1427   2.414   3.678   3.004
    2GRA      C 1428   2.291   3.749   3.004
    2GRA      C 1429   2.291   3.891   3.004
    2GRA      C 1430   2.414   3.962   3.004
    2GRA      C 1431   2.414   4.105   3.004
    2GRA      C 1432   2.291   4.176   3.004
    2GRA      C 1433   2.291   4.318   3.004
    2GRA      C 1434   2.414   4.389   3.004
    2GRA      C 1435   2.414   4.532   3.004
    2GRA      C 1436   2.291   4.603   3.004
    2GRA      C 1437   2.291   4.745   3.004
    2GRA      C 1438   2.414   4.816   3.004
    2GRA      C 1439   2.414   4.959   3.004
    2GRA      C 1440   2.291   5.030   3.004
    2GRA      C 1441   2.537   0.048   3.004
    2GRA      C 1442   2.660   0.119   3.004
    2GRA      C 1443   2.660   0.262   3.004
    2GRA      C 1444   2.537   0.333   3.004
    2GRA      C 1445   2.537   0.475   3.004
    2GRA      C 1446   2.660   0.546   3.004
    2GRA      C 1447   2.660   0.689   3.004
    2GRA      C 1448   2.537   0.760   3.004
    2GRA      C 1449   2.537   0.902   3.004
    2GRA      C 1450   2.660   0.973   3.004
    2GRA      C 1451   2.660   1.116   3.004
    2GRA      C 1452   2.537   1.187   3.004
    2GRA      C 1453   2.537   1.329   3.004
    2GRA      C 1454   2.660   1.400   3.004
    2GRA      C 1455   2.660   1.543   3.004
    2GRA      C 1456   2.537   1.614   3.004
    2GRA      C 1457   2.537   1.756   3.004
    2GRA      C 1458   2.660   1.827   3.004
    2GRA      C 1459   2.660   1.970   3.004
    2GRA      C 1460   2.537   2.041   3.004
    2GRA      C 1461   2.537   2.183   3.004
    2GRA      C 1462   2.660   2.254   3.004
    2GRA      C 1463   2.660   2.397   3.004
    2GRA      C 1464   2.537   2.468   3.004
    2GRA      C 1465   2.537   2.610   3.004
    2GRA      C 1466   2.660   2.681   3.004
    2GRA      C 1467   2.660   2.824   3.004
    2GRA      C 1468   2.537   2.895   3.004
    2GRA      C 1469   2.537   3.037   3.004
    2GRA      C 1470   2.660   3.108   3.004
    2GRA      C 1471   2.660   3.251   3.004
    2GRA      C 1472   2.537   3.322   3.004
    2GRA      C 1473   2.537   3.464   3.004
    2GRA      C 1474   2.660   3.535   3.004
    2GRA      C 1475   2.660   3.678   3.004
    2GRA      C 1476   2.537   3.749   3.004
    2GRA      C 1477   2.537   3.891   3.004
    2GRA      C 1478   2.660   3.962   3.004
    2GRA      C 1479   2.660   4.105   3.004
    2GRA      C 1480   2.537   4.176   3.004
    2GRA      C 1481   2.537   4.318   3.004
    2GRA      C 1482   2.660   4.389   3.004
    2GRA      C 1483   2.660   4.532   3.004
    2GRA      C 1484   2.537   4.603   3.004
    2GRA      C 1485   2.537   4.745   3.004
    2GRA      C 1486   2.660   4.816   3.004
    2GRA      C 1487   2.660   4.959   3.004
    2GRA      C 1488   2.537   5.030   3.004
    2GRA      C 1489   2.783   0.048   3.004
    2GRA      C 1490   2.906   0.119   3.004
    2GRA      C 1491   2.906   0.262   3.004
    2GRA      C 1492   2.783   0.333   3.004
    2GRA      C 1493   2.783   0.475   3.004
    2GRA      C 1494   2.906   0.546   3.004
    2GRA      C 1495   2.906   0.689   3.004
    2GRA      C 1496   2.783   0.760   3.004
    2GRA      C 1497   2.783   0.902   3.004
    2GRA      C 1498   2.906   0.973   3.004
    2GRA      C 1499   2.906   1.116   3.004
    2GRA      C 1500   2.783   1.187   3.004
    2GRA      C 1501   2.783   1.329   3.004
    2GRA      C 1502   2.906   1.400   3.004
    2GRA      C 1503   2.906   1.543   3.004
    2GRA      C 1504   2.783   1.614   3.004
    2GRA      C 1505   2.783   1.756   3.004
    2GRA      C 1506   2.906   1.827   3.004
    2GRA      C 1507   2.906   1.970   3.004
    2GRA      C 1508   2.783   2.041   3.004
    2GRA      C 1509   2.783   2.183   3.004
    2GRA      C 1510   2.906   2.254   3.004
    2GRA      C 1511   2.906   2.397   3.004
    2GRA      C 1512   2.783   2.468   3.004
    2GRA      C 1513   2.783   2.610   3.004
    2GRA      C 1514   2.906   2.681   3.004
    2GRA      C 1515   2.906   2.824   3.004
    2GRA      C 1516   2.783   2.895   3.004
    2GRA      C 1517   2.783   3.037   3.004
    2GRA      C 1518   2.906   3.108   3.004
    2GRA      C 1519   2.906   3.251   3.004
    2GRA      C 1520   2.783   3.322   3.004
    2GRA      C 1521   2.783   3.464   3.004
    2GRA      C 1522   2.906   3.535   3.004
    2GRA      C 1523   2.906   3.678   3.004
    2GRA      C 1524   2.783   3.749   3.004
    2GRA      C 1525   2.783   3.891   3.004
    2GRA      C 1526   2.906   3.962   3.004
    2GRA      C 1527   2.906   4.105   3.004
    2GRA      C 1528   2.783   4.176   3.004
    2GRA      C 1529   2.783   4.318   3.004
    2GRA      C 1530   2.906   4.389   3.004
    2GRA      C 1531   2.906   4.532   3.004
    2GRA      C 1532   2.783   4.603   3.004
    2GRA      C 1533   2.783   4.745   3.004
    2GRA      C 1534   2.906   4.816   3.004
    2GRA      C 1535   2.906   4.959   3.004
    2GRA      C 1536   2.783   5.030   3.004
    2GRA      C 1537   3.029   0.048   3.004
    2GRA      C 1538   3.152   0.119   3.004
    2GRA      C 1539   3.152   0.262   3.004
    2GRA      C 1540   3.029   0.333   3.004
    2GRA      C 1541   3.029   0.475   3.004
    2GRA      C 1542   3.152   0.546   3.004
    2GRA      C 1543   3.152   0.689   3.004
    2GRA      C 1544   3.029   0.760   3.004
    2GRA      C 1545   3.029   0.902   3.004
    2GRA      C 1546   3.152   0.973   3.004
    2GRA      C 1547   3.152   1.116   3.004
    2GRA      C 1548   3.029   1.187   3.004
    2GRA      C 1549   3.029   1.329   3.004
    2GRA      C 1550   3.152   1.400   3.004
    2GRA      C 1551   3.152   1.543   3.004
    2GRA      C 1552   3.029   1.614   3.004
    2GRA      C 1553   3.029   1.756   3.004
    2GRA      C 1554   3.152   1.827   3.004
    2GRA      C 1555   3.152   1.970   3.004
    2GRA      C 1556   3.029   2.041   3.004
    2GRA      C 1557   3.029   2.183   3.004
    2GRA      C 1558   3.152   2.254   3.004
    2GRA      C 1559   3.152   2.397   3.004
    2GRA      C 1560   3.029   2.468   3.004
    2GRA      C 1561   3.029   2.610   3.004
    2GRA      C 1562   3.152   2.681   3.004
    2GRA      C 1563   3.152   2.824   3.004
    2GRA      C 1564   3.029   2.895   3.004
    2GRA      C 1565   3.029   3.037   3.004
    2GRA      C 1566   3.152   3.108   3.004
    2GRA      C 1567   3.152   3.251   3.004
    2GRA      C 1568   3.029   3.322   3.004
    2GRA      C 1569   3.029   3.464   3.004
    2GRA      C 1570   3.152   3.535   3.004
    2GRA      C 1571   3.152   3.678   3.004
    2GRA      C 1572   3.029   3.749   3.004
    2GRA      C 1573   3.029   3.891   3.004
    2GRA      C 1574   3.152   3.962   3.004
    2GRA      C 1575   3.152   4.105   3.004
    2GRA      C 1576   3.029   4.176   3.004
    2GRA      C 1577   3.029   4.318   3.004
    2GRA      C 1578   3.152   4.389   3.004
    2GRA      C 1579   3.152   4.532   3.004
    2GRA      C 1580   3.029   4.603   3.004
    2GRA      C 1581   3.029   4.745   3.004
    2GRA      C 1582   3.152   4.816   3.004
    2GRA      C 1583   3.152   4.959   3.004
    2GRA      C 1584   3.029   5.030   3.004
    2GRA      C 1585   3.275   0.048   3.004
    2GRA      C 1586   3.398   0.119   3.004
    2GRA      C 1587   3.398   0.262   3.004
    2GRA      C 1588   3.275   0.333   3.004
    2GRA      C 1589   3.275   0.475   3.004
    2GRA      C 1590   3.398   0.546   3.004
    2GRA      C 1591   3.398   0.689   3.004
    2GRA      C 1592   3.275   0.760   3.004
    2GRA      C 1593   3.275   0.902   3.004
    2GRA      C 1594   3.398   0.973   3.004
    2GRA      C 1595   3.398   1.116   3.004
    2GRA      C 1596   3.275   1.187   3.004
    2GRA      C 1597   3.275   1.329   3.004
    2GRA      C 1598   3.398   1.400   3.004
    2GRA      C 1599   3.398   1.543   3.004
    2GRA      C 1600   3.275   1.614   3.004
    2GRA      C 1601   3.275   1.756   3.004
    2GRA      C 1602   3.398   1.827   3.004
    2GRA      C 1603   3.398   1.970   3.004
    2GRA      C 1604   3.275   2.041   3.004
    2GRA      C 1605   3.275   2.183   3.004
    2GRA      C 1606   3.398   2.254   3.004
    2GRA      C 1607   3.398   2.397   3.004
    2GRA      C 1608   3.275   2.468   3.004
    2GRA      C 1609   3.275   2.610   3.004
    2GRA      C 1610   3.398   2.681   3.004
    2GRA      C 1611   3.398   2.824   3.004
    2GRA      C 1612   3.275   2.895   3.004
    2GRA      C 1613   3.275   3.037   3.004
    2GRA      C 1614   3.398   3.108   3.004
    2GRA      C 1615   3.398   3.251   3.004
    2GRA      C 1616   3.275   3.322   3.004
    2GRA      C 1617   3.275   3.464   3.004
    2GRA      C 1618   3.398   3.535   3.004
    2GRA      C 1619   3.398   3.678   3.004
    2GRA      C 1620   3.275   3.749   3.004
    2GRA      C 1621   3.275   3.891   3.004
    2GRA      C 1622   3.398   3.962   3.004
    2GRA      C 1623   3.398   4.105   3.004
    2GRA      C 1624   3.275   4.176   3.004
    2GRA      C 1625   3.275   4.318   3.004
    2GRA      C 1626   3.398   4.389   3.004
    2GRA      C 1627   3.398   4.532   3.004
    2GRA      C 1628   3.275   4.603   3.004
    2GRA      C 1629   3.275   4.745   3.004
    2GRA      C 1630   3.398   4.816   3.004
    2GRA      C 1631   3.398   4.959   3.004
    2GRA      C 1632   3.275   5.030   3.004
    2GRA      C 1633   3.521   0.048   3.004
    2GRA      C 1634   3.644   0.119   3.004
    2GRA      C 1635   3.644   0.262   3.004
    2GRA      C 1636   3.521   0.333   3.004
    2GRA      C 1637   3.521   0.475   3.004
    2GRA      C 1638   3.644   0.546   3.004
    2GRA      C 1639   3.644   0.689   3.004
    2GRA      C 1640   3.521   0.760   3.004
    2GRA      C 1641   3.521   0.902   3.004
    2GRA      C 1642   3.644   0.973   3.004
    2GRA      C 1643   3.644   1.116   3.004
    2GRA      C 1644   3.521   1.187   3.004
    2GRA      C 1645   3.521   1.329   3.004
    2GRA      C 1646   3.644   1.400   3.004
    2GRA      C 1647   3.644   1.543   3.004
    2GRA      C 1648   3.521   1.614   3.004
    2GRA      C 1649   3.521   1.756   3.004
    2GRA      C 1650   3.644   1.827   3.004
    2GRA      C 1651   3.644   1.970   3.004
    2GRA      C 1652   3.521   2.041   3.004
    2GRA      C 1653   3.521   2.183   3.004
    2GRA      C 1654   3.644   2.254   3.004
    2GRA      C 1655   3.644   2.397   3.004
    2GRA      C 1656   3.521   2.468   3.004
    2GRA      C 1657   3.521   2.610   3.004
    2GRA      C 1658   3.644   2.681   3.004
    2GRA      C 1659   3.644   2.824   3.004
    2GRA      C 1660   3.521   2.895   3.004
    2GRA      C 1661   3.521   3.037   3.004
    2GRA      C 1662   3.644   3.108   3.004
    2GRA      C 1663   3.644   3.251   3.004
    2GRA      C 1664   3.521   3.322   3.004
    2GRA      C 1665   3.521   3.464   3.004
    2GRA      C 1666   3.644   3.535   3.004
    2GRA      C 1667   3.644   3.678   3.004
    2GRA      C 1668   3.521   3.749   3.004
    2GRA      C 1669   3.521   3.891   3.004
    2GRA      C 1670   3.644   3.962   3.004
    2GRA      C 1671   3.644   4.105   3.004
    2GRA      C 1672   3.521   4.176   3.004
    2GRA      C 1673   3.521   4.318   3.004
    2GRA      C 1674   3.644   4.389   3.004
    2GRA      C 1675   3.644   4.532   3.004
    2GRA      C 1676   3.521   4.603   3.004
    2GRA      C 1677   3.521   4.745   3.004
    2GRA      C 1678   3.644   4.816   3.004
    2GRA      C 1679   3.644   4.959   3.004
    2GRA      C 1680   3.521   5.030   3.004
    2GRA      C 1681   3.767   0.048   3.004
    2GRA      C 1682   3.890   0.119   3.004
    2GRA      C 1683   3.890   0.262   3.004
    2GRA      C 1684   3.767   0.333   3.004
    2GRA      C 1685   3.767   0.475   3.004
    2GRA      C 1686   3.890   0.546   3.004
    2GRA      C 1687   3.890   0.689   3.004
    2GRA      C 1688   3.767   0.760   3.004
    2GRA      C 1689   3.767   0.902   3.004
    2GRA      C 1690   3.890   0.973   3.004
    2GRA      C 1691   3.890   1.116   3.004
    2GRA      C 1692   3.767   1.187   3.004
    2GRA      C 1693   3.767   1.329   3.004
    2GRA      C 1694   3.890   1.400   3.004
    2GRA      C 1695   3.890   1.543   3.004
    2GRA      C 1696   3.767   1.614   3.004
    2GRA      C 1697   3.767   1.756   3.004
    2GRA      C 1698   3.890   1.827   3.004
    2GRA      C 1699   3.890   1.970   3.004
    2GRA      C 1700   3.767   2.041   3.004
    2GRA      C 1701   3.767   2.183   3.004
    2GRA      C 1702   3.890   2.254   3.004
    2GRA      C 1703   3.890   2.397   3.004
    2GRA      C 1704   3.767   2.468   3.004
    2GRA      C 1705   3.767   2.610   3.004
    2GRA      C 1706   3.890   2.681   3.004
    2GRA      C 1707   3.890   2.824   3.004
    2GRA      C 1708   3.767   2.895   3.004
    2GRA      C 1709   3.767   3.037   3.004
    2GRA      C 1710   3.890   3.108   3.004
    2GRA      C 1711   3.890   3.251   3.004
    2GRA      C 1712   3.767   3.322   3.004
    2GRA      C 1713   3.767   3.464   3.004
    2GRA      C 1714   3.890   3.535   3.004
    2GRA      C 1715   3.890   3.678   3.004
    2GRA      C 1716   3.767   3.749   3.004
    2GRA      C 1717   3.767   3.891   3.004
    2GRA      C 1718   3.890   3.962   3.004
    2GRA      C 1719   3.890   4.105   3.004
    2GRA      C 1720   3.767   4.176   3.004
    2GRA      C 1721   3.767   4.318   3.004
    2GRA      C 1722   3.890   4.389   3.004
    2GRA      C 1723   3.890   4.532   3.004
    2GRA      C 1724   3.767   4.603   3.004
    2GRA      C 1725   3.767   4.745   3.004
    2GRA      C 1726   3.890   4.816   3.004
    2GRA      C 1727   3.890   4.959   3.004
    2GRA      C 1728   3.767   5.030   3.004
    2GRA      C 1729   4.013   0.048   3.004
    2GRA      C 1730   4.136   0.119   3.004
    2GRA      C 1731   4.136   0.262   3.004
    2GRA      C 1732   4.013   0.333   3.004
    2GRA      C 1733   4.013   0.475   3.004
    2GRA      C 1734   4.136   0.546   3.004
    2GRA      C 1735   4.136   0.689   3.004
    2GRA      C 1736   4.013   0.760   3.004
    2GRA      C 1737   4.013   0.902   3.004
    2GRA      C 1738   4.136   0.973   3.004
    2GRA      C 1739   4.136   1.116   3.004
    2GRA      C 1740   4.013   1.187   3.004
    2GRA      C 1741   4.013   1.329   3.004
    2GRA      C 1742   4.136   1.400   3.004
    2GRA      C 1743   4.136   1.543   3.004
    2GRA      C 1744   4.013   1.614   3.004
    2GRA      C 1745   4.013   1.756   3.004
    2GRA      C 1746   4.136   1.827   3.004
    2GRA      C 1747   4.136   1.970   3.004
    2GRA      C 1748   4.013   2.041   3.004
    2GRA      C 1749   4.013   2.183   3.004
    2GRA      C 1750   4.136   2.254   3.004
    2GRA      C 1751   4.136   2.397   3.004
    2GRA      C 1752   4.013   2.468   3.004
    2GRA      C 1753   4.013   2.610   3.004
    2GRA      C 1754   4.136   2.681   3.004
    2GRA      C 1755   4.136   2.824   3.004
    2GRA      C 1756   4.013   2.895   3.004
    2GRA      C 1757   4.013   3.037   3.004
    2GRA      C 1758   4.136   3.108   3.004
    2GRA      C 1759   4.136   3.251   3.004
    2GRA      C 1760   4.013   3.322   3.004
    2GRA      C 1761   4.013   3.464   3.004
    2GRA      C 1762   4.136   3.535   3.004
    2GRA      C 1763   4.136   3.678   3.004
    2GRA      C 1764   4.013   3.749   3.004
    2GRA      C 1765   4.013   3.891   3.004
    2GRA      C 1766   4.136   3.962   3.004
    2GRA      C 1767   4.136   4.105   3.004
    2GRA      C 1768   4.013   4.176   3.004
    2GRA      C 1769   4.013   4.318   3.004
    2GRA      C 1770   4.136   4.389   3.004
    2GRA      C 1771   4.136   4.532   3.004
    2GRA      C 1772   4.013   4.603   3.004
    2GRA      C 1773   4.013   4.745   3.004
    2GRA      C 1774   4.136   4.816   3.004
    2GRA      C 1775   4.136   4.959   3.004
    2GRA      C 1776   4.013   5.030   3.004
    2GRA      C 1777   4.259   0.048   3.004
    2GRA      C 1778   4.382   0.119   3.004
    2GRA      C 1779   4.382   0.262   3.004
    2GRA      C 1780   4.259   0.333   3.004
    2GRA      C 1781   4.259   0.475   3.004
    2GRA      C 1782   4.382   0.546   3.004
    2GRA      C 1783   4.382   0.689   3.004
    2GRA      C 1784   4.259   0.760   3.004
    2GRA      C 1785   4.259   0.902   3.004
    2GRA      C 1786   4.382   0.973   3.004
    2GRA      C 1787   4.382   1.116   3.004
    2GRA      C 1788   4.259   1.187   3.004
    2GRA      C 1789   4.259   1.329   3.004
    2GRA      C 1790   4.382   1.400   3.004
    2GRA      C 1791   4.382   1.543   3.004
    2GRA      C 1792   4.259   1.614   3.004
    2GRA      C 1793   4.259   1.756   3.004
    2GRA      C 1794   4.382   1.827   3.004
    2GRA      C 1795   4.382   1.970   3.004
    2GRA      C 1796   4.259   2.041   3.004
    2GRA      C 1797   4.259   2.183   3.004
    2GRA      C 1798   4.382   2.254   3.004
    2GRA      C 1799   4.382   2.397   3.004
    2GRA      C 1800   4.259   2.468   3.004
    2GRA      C 1801   4.259   2.610   3.004
    2GRA      C 1802   4.382   2.681   3.004
    2GRA      C 1803   4.382   2.824   3.004
    2GRA      C 1804   4.259   2.895   3.004
    2GRA      C 1805   4.259   3.037   3.004
    2GRA      C 1806   4.382   3.108   3.004
    2GRA      C 1807   4.382   3.251   3.004
    2GRA      C 1808   4.259   3.322   3.004
    2GRA      C 1809   4.259   3.464   3.004
    2GRA      C 1810   4.382   3.535   3.004
    2GRA      C 1811   4.382   3.678   3.004
    2GRA      C 1812   4.259   3.749   3.004
    2GRA      C 1813   4.259   3.891   3.004
    2GRA      C 1814   4.382   3.962   3.004
    2GRA      C 1815   4.382   4.105   3.004
    2GRA      C 1816   4.259   4.176   3.004
    2GRA      C 1817   4.259   4.318   3.004
    2GRA      C 1818   4.382   4.389   3.004
    2GRA      C 1819   4.382   4.532   3.004
    2GRA      C 1820   4.259   4.603   3.004
    2GRA      C 1821   4.259   4.745   3.004
    2GRA      C 1822   4.382   4.816   3.004
    2GRA      C 1823   4.382   4.959   3.004
    2GRA      C 1824   4.259   5.030   3.004
    2GRA      C 1825   4.505   0.048   3.004
    2GRA      C 1826   4.628   0.119   3.004
    2GRA      C 1827   4.628   0.262   3.004
    2GRA      C 1828   4.505   0.333   3.004
    2GRA      C 1829   4.505   0.475   3.004
    2GRA      C 1830   4.628   0.546   3.004
    2GRA      C 1831   4.628   0.689   3.004
    2GRA      C 1832   4.505   0.760   3.004
    2GRA      C 1833   4.505   0.902   3.004
    2GRA      C 1834   4.628   0.973   3.004
    2GRA      C 1835   4.628   1.116   3.004
    2GRA      C 1836   4.505   1.187   3.004
    2GRA      C 1837   4.505   1.329   3.004
    2GRA      C 1838   4.628   1.400   3.004
    2GRA      C 1839   4.628   1.543   3.004
    2GRA      C 1840   4.505   1.614   3.004
    2GRA      C 1841   4.505   1.756   3.004
    2GRA      C 1842   4.628   1.827   3.004
    2GRA      C 1843   4.628   1.970   3.004
    2GRA      C 1844   4.505   2.041   3.004
    2GRA      C 1845   4.505   2.183   3.004
    2GRA      C 1846   4.628   2.254   3.004
    2GRA      C 1847   4.628   2.397   3.004
    2GRA      C 1848   4.505   2.468   3.004
    2GRA      C 1849   4.505   2.610   3.004
    2GRA      C 1850   4.628   2.681   3.004
    2GRA      C 1851   4.628   2.824   3.004
    2GRA      C 1852   4.505   2.895   3.004
    2GRA      C 1853   4.505   3.037   3.004
    2GRA      C 1854   4.628   3.108   3.004
    2GRA      C 1855   4.628   3.251   3.004
    2GRA      C 1856   4.505   3.322   3.004
    2GRA      C 1857   4.505   3.464   3.004
    2GRA      C 1858   4.628   3.535   3.004
    2GRA      C 1859   4.628   3.678   3.004
    2GRA      C 1860   4.505   3.749   3.004
    2GRA      C 1861   4.505   3.891   3.004
    2GRA      C 1862   4.628   3.962   3.004
    2GRA      C 1863   4.628   4.105   3.004
    2GRA      C 1864   4.505   4.176   3.004
    2GRA      C 1865   4.505   4.318   3.004
    2GRA      C 1866   4.628   4.389   3.004
    2GRA      C 1867   4.628   4.532   3.004
    2GRA      C 1868   4.505   4.603   3.004
    2GRA      C 1869   4.505   4.745   3.004
    2GRA      C 1870   4.628   4.816   3.004
    2GRA      C 1871   4.628   4.959   3.004
    2GRA      C 1872   4.505   5.030   3.004
    2GRA      C 1873   4.751   0.048   3.004
    2GRA      C 1874   4.874   0.119   3.004
    2GRA      C 1875   4.874   0.262   3.004
    2GRA      C 1876   4.751   0.333   3.004
    2GRA      C 1877   4.751   0.475   3.004
    2GRA      C 1878   4.874   0.546   3.004
    2GRA      C 1879   4.874   0.689   3.004
    2GRA      C 1880   4.751   0.760   3.004
    2GRA      C 1881   4.751   0.902   3.004
    2GRA      C 1882   4.874   0.973   3.004
    2GRA      C 1883   4.874   1.116   3.004
    2GRA      C 1884   4.751   1.187   3.004
    2GRA      C 1885   4.751   1.329   3.004
    2GRA      C 1886   4.874   1.400   3.004
    2GRA      C 1887   4.874   1.543   3.004
    2GRA      C 1888   4.751   1.614   3.004
    2GRA      C 1889   4.751   1.756   3.004
    2GRA      C 1890   4.874   1.827   3.004
    2GRA      C 1891   4.874   1.970   3.004
    2GRA      C 1892   4.751   2.041   3.004
    2GRA      C 1893   4.751   2.183   3.004
    2GRA      C 1894   4.874   2.254   3.004
    2GRA      C 1895   4.874   2.397   3.004
    2GRA      C 1896   4.751   2.468   3.004
    2GRA      C 1897   4.751   2.610   3.004
    2GRA      C 1898   4.874   2.681   3.004
    2GRA      C 1899   4.874   2.824   3.004
    2GRA      C 1900   4.751   2.895   3.004
    2GRA      C 1901   4.751   3.037   3.004
    2GRA      C 1902   4.874   3.108   3.004
    2GRA      C 1903   4.874   3.251   3.004
    2GRA      C 1904   4.751   3.322   3.004
    2GRA      C 1905   4.751   3.464   3.004
    2GRA      C 1906   4.874   3.535   3.004
    2GRA      C 1907   4.874   3.678   3.004
    2GRA      C 1908   4.751   3.749   3.004
    2GRA      C 1909   4.751   3.891   3.004
    2GRA      C 1910   4.874   3.962   3.004
    2GRA      C 1911   4.874   4.105   3.004
    2GRA      C 1912   4.751   4.176   3.004
    2GRA      C 1913   4.751   4.318   3.004
    2GRA      C 1914   4.874   4.389   3.004
    2GRA      C 1915   4.874   4.532   3.004
    2GRA      C 1916   4.751   4.603   3.004
    2GRA      C 1917   4.751   4.745   3.004
    2GRA      C 1918   4.874   4.816   3.004
    2GRA      C 1919   4.874   4.959   3.004
    2GRA      C 1920   4.751   5.030   3.004
    3NA      NA 1921   2.754   1.674   2.675
    4SOL     OW 1922   0.439   1.778   2.531
    4SOL    HW1 1923   0.399   1.694   2.567
    4SOL    HW2 1924   0.519   1.803   2.586
    5SOL     OW 1925   4.110   2.623   2.573
    5SOL    HW1 1926   4.089   2.719   2.592
    5SOL    HW2 1927   4.198   2.600   2.615
    6SOL     OW 1928   1.664   0.354   2.611
    6SOL    HW1 1929   1.718   0.412   2.672
    6SOL    HW2 1930   1.665   0.391   2.519
    7SOL     OW 1931   2.288   1.420   2.390
    7SOL    HW1 1932   2.247   1.438   2.479
    7SOL    HW2 1933   2.248   1.337   2.350
    8SOL     OW 1934   3.120   4.597   2.671
    8SOL    HW1 1935   3.074   4.674   2.715
    8SOL    HW2 1936   3.066   4.566   2.593
    9SOL     OW 1937   1.914   0.625   2.395
    9SOL    HW1 1938   1.884   0.689   2.466
    9SOL    HW2 1939   1.995   0.662   2.349
   10SOL     OW 1940   2.575   2.696   2.519
   10SOL    HW1 1941   2.634   2.718   2.441
   10SOL    HW2 1942   2.630   2.654   2.591
   11SOL     OW 1943   4.172   1.366   2.625
   11SOL    HW1 1944   4.199   1.355   2.530
   11SOL    HW2 1945   4.128   1.455   2.637
   12SOL     OW 1946   3.178   2.091   2.564
   12SOL    HW1 1947   3.101   2.027   2.567
   12SOL    HW2 1948   3.190   2.123   2.470
   13SOL     OW 1949   2.890   2.761   2.677
   13SOL    HW1 1950   2.898   2.737   2.581
   13SOL    HW2 1951   2.980   2.782   2.714
   14SOL     OW 1952   2.117   1.049   2.662
   14SOL    HW1 1953   2.029   1.024   2.624
   14SOL    HW2 1954   2.188   1.037   2.593
   15SOL     OW 1955   0.328   4.819   2.641
   15SOL    HW1 1956   0.341   4.918   2.631
   15SOL    HW2 1957   0.373   4.789   2.726
   16SOL     OW 1958   3.563   1.630   2.407
   16SOL    HW1 1959   3.643   1.627   2.347
   16SOL    HW2 1960   3.505   1.551   2.388
   17SOL     OW 1961   0.347   0.895   2.684
   17SOL    HW1 1962   0.442   0.866   2.696
   17SOL    HW2 1963   0.287   0.816   2.692
   18SOL     OW 1964   1.515   1.897   2.564
   18SOL    HW1 1965   1.472   1.987   2.557
   18SOL    HW2 1966   1.454   1.835   2.613
   19SOL     OW 1967   3.897   0.893   2.345
   19SOL    HW1 1968   3.869   0.882   2.440
   19SOL    HW2 1969   3.867   0.983   2.312
   20SOL     OW 1970   2.085   2.495   2.320
   20SOL    HW1 1971   2.129   2.573   2.364
   20SOL    HW2 1972   1.986   2.502   2.331
   21SOL     OW 1973   1.276   1.808   2.680
   21SOL    HW1 1974   1.260   1.900   2.717
   21SOL    HW2 1975   1.189   1.761   2.668
   22SOL     OW 1976   0.928   1.968   2.585
   22SOL    HW1 1977   1.008   2.028   2.590
   22SOL    HW2 1978   0.847   2.021   2.562
   23SOL     OW 1979   0.190   3.206   2.628
   23SOL    HW1 1980   0.102   3.238   2.664
   23SOL    HW2 1981   0.264   3.258   2.671
   24SOL     OW 1982   1.312   3.603   2.669
   24SOL    HW1 1983   1.373   3.679   2.688
   24SOL    HW2 1984   1.217   3.634   2.676
   25SOL     OW 1985   3.991   1.183   2.727
   25SOL    HW1 1986   4.052   1.262   2.723
   25SOL    HW2 1987   3.897   1.213   2.717
   26SOL     OW 1988   0.400   4.490   2.591
   26SOL    HW1 1989   0.381   4.545   2.509
   26SOL    HW2 1990   0.314   4.455   2.628
   27SOL     OW 1991   4.586   0.503   2.718
   27SOL    HW1 1992   4.598   0.517   2.816
   27SOL    HW2 1993   4.665   0.453   2.681
   28SOL     OW 1994   4.400   3.800   2.680
   28SOL    HW1 1995   4.306   3.773   2.701
   28SOL    HW2 1996   4.406   3.900   2.678
   29SOL     OW 1997   3.010   0.188   2.634
   29SOL    HW1 1998   3.087   0.127   2.648
   29SOL    HW2 1999   3.038   0.282   2.652
   30SOL     OW 2000   3.726   1.235   2.639
   30SOL    HW1 2001   3.718   1.232   2.539
   30SOL    HW2 2002   3.697   1.325   2.672
   31SOL     OW 2003   0.471   3.438   2.348
   31SOL    HW1 2004   0.380   3.406   2.372
   31SOL    HW2 2005   0.536   3.362   2.351
   32SOL     OW 2006   1.800   4.236   2.430
   32SOL    HW1 2007   1.884   4.190   2.402
   32SOL    HW2 2008   1.792   4.232   2.530
   33SOL     OW 2009   1.619   3.730   2.707
   33SOL    HW1 2010   1.717   3.748   2.714
   33SOL    HW2 2011   1.568   3.807   2.746
   34SOL     OW 2012   1.053   3.708   2.654
   34SOL    HW1 2013   0.985   3.780   2.657
   34SOL    HW2 2014   1.008   3.619   2.648
   35SOL     OW 2015   4.291   4.532   2.658
   35SOL    HW1 2016   4.256   4.439   2.647
   35SOL    HW2 2017   4.250   4.572   2.740
   36SOL     OW 2018   1.330   4.060   2.289
   36SOL    HW1 2019   1.369   3.984   2.341
   36SOL    HW2 2020   1.361   4.055   2.195
   37SOL     OW 2021   1.245   1.363   2.657
   37SOL    HW1 2022   1.317   1.432   2.652
   37SOL    HW2 2023   1.174   1.394   2.720
   38SOL     OW 2024   3.542   4.875   2.688
   38SOL    HW1 2025   3.454   4.827   2.691
   38SOL    HW2 2026   3.616   4.811   2.709
   39SOL     OW 2027   3.491   2.907   2.579
   39SOL    HW1 2028   3.540   2.990   2.606
   39SOL    HW2 2029   3.482   2.905   2.479
   40SOL     OW 2030   4.628   1.884   2.306
   40SOL    HW1 2031   4.629   1.897   2.207
   40SOL    HW2 2032   4.699   1.941   2.347
   41SOL     OW 2033   2.930   3.051   2.318
   41SOL    HW1 2034   3.001   3.120   2.328
   41SOL    HW2 2035   2.840   3.092   2.331
   42SOL     OW 2036   1.645   3.310   2.707
   42SOL    HW1 2037   1.674   3.390   2.654
   42SOL    HW2 2038   1.686   3.315   2.799
   43SOL     OW 2039   0.189   2.740   2.308
   43SOL    HW1 2040   0.201   2.723   2.406
   43SOL    HW2 2041   0.178   2.653   2.260
   44SOL     OW 2042   4.473   4.515   2.315
   44SOL    HW1 2043   4.515   4.604   2.294
   44SOL    HW2 2044   4.542   4.452   2.347
   45SOL     OW 2045   2.500   0.434   2.341
   45SOL    HW1 2046   2.470   0.339   2.348
   45SOL    HW2 2047   2.600   0.438   2.348
   46SOL     OW 2048   3.413   1.370   2.341
   46SOL    HW1 2049   3.496   1.316   2.357
   46SOL    HW2 2050   3.347   1.316   2.290
   47SOL     OW 2051   3.057   3.650   2.393
   47SOL    HW1 2052   3.136   3.608   2.348
   47SOL    HW2 2053   3.071   3.649   2.492
   48SOL     OW 2054   2.090   1.369   2.707
   48SOL    HW1 2055   2.027   1.291   2.707
   48SOL    HW2 2056   2.053   1.442   2.649
   49SOL     OW 2057   2.872   2.397   2.333
   49SOL    HW1 2058   2.895   2.488   2.368
   49SOL    HW2 2059   2.951   2.337   2.343
   50SOL     OW 2060   0.271   3.998   2.694
   50SOL    HW1 2061   0.365   3.973   2.670
   50SOL    HW2 2062   0.262   4.098   2.692
   51SOL     OW 2063   1.733   4.476   2.294
   51SOL    HW1 2064   1.747   4.397   2.354
   51SOL    HW2 2065   1.793   4.468   2.215
   52SOL     OW 2066   1.895   3.025   2.315
   52SOL    HW1 2067   1.964   3.082   2.361
   52SOL    HW2 2068   1.808   3.073   2.314
   53SOL     OW 2069   3.600   0.522   2.615
   53SOL    HW1 2070   3.534   0.591   2.646
   53SOL    HW2 2071   3.693   0.555   2.629
   54SOL     OW 2072   0.728   2.824   2.324
   54SOL    HW1 2073   0.635   2.860   2.310
   54SOL    HW2 2074   0.788   2.899   2.353
   55SOL     OW 2075   0.263   1.207   2.368
   55SOL    HW1 2076   0.352   1.244   2.346
   55SOL    HW2 2077   0.256   1.193   2.467
   56SOL     OW 2078   3.587   0.975   2.682
   56SOL    HW1 2079   3.602   1.057   2.736
   56SOL    HW2 2080   3.671   0.949   2.636
   57SOL     OW 2081   1.867   5.097   2.391
   57SOL    HW1 2082   1.874   5.097   2.491
   57SOL    HW2 2083   1.864   5.191   2.357
   58SOL     OW 2084   0.771   4.363   2.577
   58SOL    HW1 2085   0.703   4.294   2.603
   58SOL    HW2 2086   0.735   4.418   2.502
   59SOL     OW 2087   0.425   2.139   2.700
   59SOL    HW1 2088   0.344   2.081   2.703
   59SOL    HW2 2089   0.403   2.226   2.657
   60SOL     OW 2090   2.262   3.354   2.692
   60SOL    HW1 2091   2.178   3.307   2.721
   60SOL    HW2 2092   2.337   3.288   2.689
   61SOL     OW 2093   4.802   2.911   2.662
   61SOL    HW1 2094   4.893   2.951   2.648
   61SOL    HW2 2095   4.811   2.829   2.719
   62SOL     OW 2096   3.757   3.363   2.393
   62SOL    HW1 2097   3.732   3.449   2.437
   62SOL    HW2 2098   3.849   3.370   2.355
   63SOL     OW 2099   1.780   1.623   2.322
   63SOL    HW1 2100   1.686   1.593   2.306
   63SOL    HW2 2101   1.841   1.544   2.319
   64SOL     OW 2102   3.959   0.613   2.274
   64SOL    HW1 2103   3.937   0.710   2.281
   64SOL    HW2 2104   4.058   0.601   2.264
   65SOL     OW 2105   4.414   0.087   2.689
   65SOL    HW1 2106   4.494   0.031   2.709
   65SOL    HW2 2107   4.332   0.030   2.691
   66SOL     OW 2108   4.371   2.843   2.390
   66SOL    HW1 2109   4.334   2.759   2.350
   66SOL    HW2 2110   4.466   2.829   2.417
   67SOL     OW 2111   1.804   2.505   2.673
   67SOL    HW1 2112   1.863   2.489   2.593
   67SOL    HW2 2113   1.812   2.600   2.702
   68SOL     OW 2114   4.776   4.097   2.697
   68SOL    HW1 2115   4.814   4.174   2.647
   68SOL    HW2 2116   4.697   4.128   2.751
   69SOL     OW 2117   3.871   0.584   2.631
   69SOL    HW1 2118   3.958   0.603   2.584
   69SOL    HW2 2119   3.873   0.493   2.671
   70SOL     OW 2120   2.137   0.761   2.323
   70SOL    HW1 2121   2.178   0.800   2.405
   70SOL    HW2 2122   2.181   0.673   2.303
   71SOL     OW 2123   0.221   1.143   2.617
   71SOL    HW1 2124   0.123   1.139   2.639
   71SOL    HW2 2125   0.267   1.061   2.652
   72SOL     OW 2126   4.255   4.043   2.328
   72SOL    HW1 2127   4.169   4.069   2.283
   72SOL    HW2 2128   4.315   4.123   2.333
   73SOL     OW 2129   0.674   3.405   2.680
   73SOL    HW1 2130   0.760   3.454   2.665
   73SOL    HW2 2131   0.693   3.307   2.690
   74SOL     OW 2132   3.883   3.367   2.670
   74SOL    HW1 2133   3.954   3.435   2.688
   74SOL    HW2 2134   3.920   3.296   2.609
   75SOL     OW 2135   1.765   3.080   2.602
   75SOL    HW1 2136   1.711   3.061   2.520
   75SOL    HW2 2137   1.725   3.158   2.651
   76SOL     OW 2138   0.645   0.842   2.401
   76SOL    HW1 2139   0.546   0.844   2.411
   76SOL    HW2 2140   0.675   0.919   2.343
   77SOL     OW 2141   1.867   1.015   2.560
   77SOL    HW1 2142   1.794   1.083   2.574
   77SOL    HW2 2143   1.867   0.986   2.465
   78SOL     OW 2144   0.216   4.288   2.626
   78SOL    HW1 2145   0.233   4.290   2.527
   78SOL    HW2 2146   0.122   4.316   2.644
   79SOL     OW 2147   3.392   0.601   2.295
   79SOL    HW1 2148   3.455   0.601   2.372
   79SOL    HW2 2149   3.358   0.508   2.280
   80SOL     OW 2150   3.845   0.345   2.313
   80SOL    HW1 2151   3.749   0.343   2.342
   80SOL    HW2 2152   3.863   0.431   2.265
   81SOL     OW 2153   1.266   4.296   2.362
   81SOL    HW1 2154   1.311   4.209   2.344
   81SOL    HW2 2155   1.180   4.300   2.313
   82SOL     OW 2156   1.770   2.801   2.425
   82SOL    HW1 2157   1.781   2.810   2.524
   82SOL    HW2 2158   1.846   2.846   2.379
   83SOL     OW 2159   2.351   1.083   2.436
   83SOL    HW1 2160   2.373   1.130   2.521
   83SOL    HW2 2161   2.434   1.046   2.396
   84SOL     OW 2162   2.017   4.353   2.665
   84SOL    HW1 2163   2.069   4.439   2.670
   84SOL    HW2 2164   2.079   4.277   2.648
   85SOL     OW 2165   1.439   3.847   2.422
   85SOL    HW1 2166   1.418   3.859   2.519
   85SOL    HW2 2167   1.404   3.758   2.391
   86SOL     OW 2168   3.742   3.015   2.669
   86SOL    HW1 2169   3.810   3.078   2.633
   86SOL    HW2 2170   3.780   2.923   2.672
   87SOL     OW 2171   0.026   3.842   2.732
   87SOL    HW1 2172  -0.033   3.920   2.753
   87SOL    HW2 2173   0.115   3.876   2.702
   88SOL     OW 2174   0.908   3.392   2.329
   88SOL    HW1 2175   0.895   3.490   2.310
   88SOL    HW2 2176   0.820   3.345   2.321
   89SOL     OW 2177   1.650   2.292   2.681
   89SOL    HW1 2178   1.706   2.211   2.699
   89SOL    HW2 2179   1.708   2.374   2.680
   90SOL     OW 2180   4.650   1.101   2.336
   90SOL    HW1 2181   4.747   1.103   2.311
   90SOL    HW2 2182   4.636   1.032   2.407
   91SOL     OW 2183   1.546   2.725   2.686
   91SOL    HW1 2184   1.539   2.730   2.586
   91SOL    HW2 2185   1.640   2.747   2.713
   92SOL     OW 2186   3.076   0.370   2.309
   92SOL    HW1 2187   3.017   0.294   2.334
   92SOL    HW2 2188   3.025   0.436   2.254
   93SOL     OW 2189   1.854   3.593   2.297
   93SOL    HW1 2190   1.792   3.582   2.375
   93SOL    HW2 2191   1.804   3.574   2.212
   94SOL     OW 2192   4.300   4.324   2.344
   94SOL    HW1 2193   4.369   4.397   2.337
   94SOL    HW2 2194   4.232   4.336   2.272
   95SOL     OW 2195   2.214   1.887   2.397
   95SOL    HW1 2196   2.280   1.817   2.370
   95SOL    HW2 2197   2.249   1.978   2.373
   96SOL     OW 2198   2.931   1.293   2.666
   96SOL    HW1 2199   3.000   1.226   2.694
   96SOL    HW2 2200   2.847   1.246   2.641
   97SOL     OW 2201   1.829   4.187   2.699
   97SOL    HW1 2202   1.860   4.094   2.714
   97SOL    HW2 2203   1.904   4.251   2.715
   98SOL     OW 2204   4.178   0.989   2.386
   98SOL    HW1 2205   4.099   0.940   2.351
   98SOL    HW2 2206   4.256   0.926   2.393
   99SOL     OW 2207   3.262   4.040   2.322
   99SOL    HW1 2208   3.222   4.013   2.410
   99SOL    HW2 2209   3.213   3.993   2.248
  100SOL     OW 2210   4.248   2.583   2.341
  100SOL    HW1 2211   4.260   2.491   2.305
  100SOL    HW2 2212   4.182   2.582   2.416
  101SOL     OW 2213   4.193   3.778   2.346
  101SOL    HW1 2214   4.278   3.726   2.350
  101SOL    HW2 2215   4.213   3.875   2.338
  102SOL     OW 2216   4.351   3.178   2.302
  102SOL    HW1 2217   4.321   3.153   2.395
  102SOL    HW2 2218   4.444   3.215   2.307
  103SOL     OW 2219   0.731   1.493   2.685
  103SOL    HW1 2220   0.649   1.435   2.691
  103SOL    HW2 2221   0.706   1.587   2.706
  104SOL     OW 2222   3.444   2.766   2.313
  104SOL    HW1 2223   3.541   2.750   2.296
  104SOL    HW2 2224   3.424   2.864   2.308
  105SOL     OW 2225   4.031   1.939   2.717
  105SOL    HW1 2226   3.947   1.890   2.740
  105SOL    HW2 2227   4.009   2.033   2.690
  106SOL     OW 2228   3.053   3.689   2.677
  106SOL    HW1 2229   3.147   3.695   2.708
  106SOL    HW2 2230   3.012   3.604   2.709
  107SOL     OW 2231   0.428   5.078   2.296
  107SOL    HW1 2232   0.384   4.998   2.254
  107SOL    HW2 2233   0.527   5.071   2.284
  108SOL     OW 2234   4.880   4.441   2.290
  108SOL    HW1 2235   4.787   4.405   2.285
  108SOL    HW2 2236   4.877   4.535   2.323
  109SOL     OW 2237   2.595   3.639   2.360
  109SOL    HW1 2238   2.681   3.588   2.365
  109SOL    HW2 2239   2.531   3.602   2.427
  110SOL     OW 2240   3.824   1.706   2.318
  110SOL    HW1 2241   3.824   1.805   2.336
  110SOL    HW2 2242   3.916   1.670   2.331
  111SOL     OW 2243   0.095   1.707   2.351
  111SOL    HW1 2244   0.005   1.668   2.333
  111SOL    HW2 2245   0.165   1.643   2.321
  112SOL     OW 2246   3.767   2.720   2.358
  112SOL    HW1 2247   3.798   2.631   2.325
  112SOL    HW2 2248   3.753   2.715   2.457
  113SOL     OW 2249   2.103   4.514   2.361
  113SOL    HW1 2250   2.188   4.561   2.335
  113SOL    HW2 2251   2.026   4.577   2.349
  114SOL     OW 2252   3.518   3.892   2.341
  114SOL    HW1 2253   3.422   3.919   2.327
  114SOL    HW2 2254   3.576   3.973   2.336
  115SOL     OW 2255   2.906   4.280   2.621
  115SOL    HW1 2256   2.901   4.186   2.657
  115SOL    HW2 2257   2.933   4.277   2.525
  116SOL     OW 2258   0.921   1.213   2.643
  116SOL    HW1 2259   0.984   1.223   2.566
  116SOL    HW2 2260   0.947   1.276   2.716
  117SOL     OW 2261   3.820   2.761   2.685
  117SOL    HW1 2262   3.911   2.802   2.697
  117SOL    HW2 2263   3.818   2.670   2.725
  118SOL     OW 2264   1.712   0.479   2.339
  118SOL    HW1 2265   1.792   0.535   2.359
  118SOL    HW2 2266   1.637   0.539   2.310
  119SOL     OW 2267   1.933   1.373   2.306
  119SOL    HW1 2268   2.004   1.312   2.272
  119SOL    HW2 2269   1.954   1.398   2.401
  120SOL     OW 2270   2.558   0.558   2.720
  120SOL    HW1 2271   2.468   0.515   2.725
  120SOL    HW2 2272   2.627   0.494   2.752
  121SOL     OW 2273   3.277   4.676   2.293
  121SOL    HW1 2274   3.342   4.747   2.319
  121SOL    HW2 2275   3.187   4.717   2.276
  122SOL     OW 2276   0.242   0.411   2.683
  122SOL    HW1 2277   0.226   0.315   2.661
  122SOL    HW2 2278   0.339   0.432   2.675
  123SOL     OW 2279   3.820   4.791   2.395
  123SOL    HW1 2280   3.745   4.786   2.329
  123SOL    HW2 2281   3.869   4.877   2.383
  124SOL     OW 2282   3.680   2.470   2.685
  124SOL    HW1 2283   3.619   2.548   2.667
  124SOL    HW2 2284   3.629   2.398   2.732
  125SOL     OW 2285   0.641   2.871   2.696
  125SOL    HW1 2286   0.644   2.775   2.725
  125SOL    HW2 2287   0.546   2.904   2.699
  126SOL     OW 2288   3.180   3.242   2.331
  126SOL    HW1 2289   3.198   3.338   2.308
  126SOL    HW2 2290   3.201   3.226   2.427
  127SOL     OW 2291   2.085   3.184   2.448
  127SOL    HW1 2292   2.071   3.277   2.414
  127SOL    HW2 2293   2.056   3.179   2.543
  128SOL     OW 2294   2.119   2.240   2.389
  128SOL    HW1 2295   2.099   2.334   2.363
  128SOL    HW2 2296   2.033   2.188   2.397
  129SOL     OW 2297   0.089   4.985   2.299
  129SOL    HW1 2298   0.098   5.072   2.348
  129SOL    HW2 2299   0.020   4.994   2.227
  130SOL     OW 2300   0.599   3.717   2.368
  130SOL    HW1 2301   0.574   3.625   2.338
  130SOL    HW2 2302   0.566   3.732   2.461
  131SOL     OW 2303   3.220   4.329   2.673
  131SOL    HW1 2304   3.211   4.428   2.682
  131SOL    HW2 2305   3.142   4.284   2.717
  132SOL     OW 2306   4.467   1.436   2.670
  132SOL    HW1 2307   4.369   1.422   2.688
  132SOL    HW2 2308   4.480   1.470   2.577
  133SOL     OW 2309   3.103   1.545   2.396
  133SOL    HW1 2310   3.022   1.536   2.454
  133SOL    HW2 2311   3.127   1.455   2.359
  134SOL     OW 2312   2.843   3.495   2.380
  134SOL    HW1 2313   2.885   3.498   2.471
  134SOL    HW2 2314   2.903   3.542   2.314
  135SOL     OW 2315   0.595   0.741   2.659
  135SOL    HW1 2316   0.682   0.735   2.707
  135SOL    HW2 2317   0.602   0.807   2.585
  136SOL     OW 2318   0.714   0.342   2.317
  136SOL    HW1 2319   0.740   0.434   2.344
  136SOL    HW2 2320   0.769   0.275   2.367
  137SOL     OW 2321   2.133   1.174   2.316
  137SOL    HW1 2322   2.215   1.122   2.340
  137SOL    HW2 2323   2.056   1.111   2.302
  138SOL     OW 2324   1.098   4.014   2.713
  138SOL    HW1 2325   1.024   3.977   2.770
  138SOL    HW2 2326   1.100   4.114   2.724
  139SOL     OW 2327   0.402   2.264   2.331
  139SOL    HW1 2328   0.387   2.166   2.349
  139SOL    HW2 2329   0.499   2.285   2.338
  140SOL     OW 2330   3.115   1.283   2.311
  140SOL    HW1 2331   3.065   1.222   2.250
  140SOL    HW2 2332   3.121   1.242   2.402
  141SOL     OW 2333   4.015   3.391   2.315
  141SOL    HW1 2334   4.010   3.303   2.266
  141SOL    HW2 2335   4.105   3.399   2.358
  142SOL     OW 2336   3.858   1.989   2.376
  142SOL    HW1 2337   3.947   1.950   2.351
  142SOL    HW2 2338   3.870   2.049   2.455
  143SOL     OW 2339   3.680   3.664   2.375
  143SOL    HW1 2340   3.641   3.756   2.363
  143SOL    HW2 2341   3.777   3.665   2.350
  144SOL     OW 2342   2.208   4.836   2.615
  144SOL    HW1 2343   2.173   4.848   2.522
  144SOL    HW2 2344   2.277   4.905   2.634
  145SOL     OW 2345   1.751   1.809   2.671
  145SOL    HW1 2346   1.666   1.842   2.629
  145SOL    HW2 2347   1.815   1.885   2.682
  146SOL     OW 2348   1.546   4.113   2.696
  146SOL    HW1 2349   1.515   4.204   2.668
  146SOL    HW2 2350   1.644   4.116   2.716
  147SOL     OW 2351   1.497   2.777   2.401
  147SOL    HW1 2352   1.593   2.772   2.373
  147SOL    HW2 2353   1.462   2.869   2.384
  148SOL     OW 2354   2.741   1.201   2.334
  148SOL    HW1 2355   2.681   1.271   2.372
  148SOL    HW2 2356   2.796   1.161   2.407
  149SOL     OW 2357   2.242   0.013   2.390
  149SOL    HW1 2358   2.257  -0.040   2.473
  149SOL    HW2 2359   2.155  -0.015   2.348
  150SOL     OW 2360   2.926   2.648   2.415
  150SOL    HW1 2361   3.011   2.685   2.375
  150SOL    HW2 2362   2.848   2.700   2.380
  151SOL     OW 2363   0.695   1.917   2.292
  151SOL    HW1 2364   0.730   1.824   2.285
  151SOL    HW2 2365   0.772   1.981   2.297
  152SOL     OW 2366   3.648   1.227   2.386
  152SOL    HW1 2367   3.599   1.141   2.370
  152SOL    HW2 2368   3.747   1.212   2.376
  153SOL     OW 2369   1.017   4.095   2.435
  153SOL    HW1 2370   1.023   4.191   2.405
  153SOL    HW2 2371   1.068   4.084   2.521
  154SOL     OW 2372   2.360   2.437   2.325
  154SOL    HW1 2373   2.372   2.534   2.348
  154SOL    HW2 2374   2.266   2.420   2.297
  155SOL     OW 2375   3.027   1.861   2.486
  155SOL    HW1 2376   2.948   1.814   2.448
  155SOL    HW2 2377   3.109   1.836   2.433
  156SOL     OW 2378   2.435   3.827   2.702
  156SOL    HW1 2379   2.478   3.737   2.702
  156SOL    HW2 2380   2.367   3.833   2.629
  157SOL     OW 2381   3.981   5.045   2.425
  157SOL    HW1 2382   4.012   5.136   2.396
  157SOL    HW2 2383   3.982   5.039   2.525
  158SOL     OW 2384   3.869   1.678   2.652
  158SOL    HW1 2385   3.805   1.749   2.624
  158SOL    HW2 2386   3.824   1.589   2.648
  159SOL     OW 2387   4.125   3.505   2.659
  159SOL    HW1 2388   4.157   3.479   2.568
  159SOL    HW2 2389   4.190   3.473   2.727
  160SOL     OW 2390  -0.004   4.707   2.318
  160SOL    HW1 2391   0.029   4.789   2.271
  160SOL    HW2 2392   0.042   4.698   2.406
  161SOL     OW 2393   2.953   3.935   2.329
  161SOL    HW1 2394   2.858   3.923   2.356
  161SOL    HW2 2395   2.995   3.845   2.314
  162SOL     OW 2396   4.911   1.053   2.370
  162SOL    HW1 2397   5.004   1.085   2.348
  162SOL    HW2 2398   4.902   0.957   2.346
  163SOL     OW 2399   2.845   3.177   2.713
  163SOL    HW1 2400   2.785   3.098   2.699
  163SOL    HW2 2401   2.940   3.146   2.715
  164SOL     OW 2402   3.114   0.433   2.664
  164SOL    HW1 2403   3.105   0.526   2.627
  164SOL    HW2 2404   3.211   0.414   2.681
  165SOL     OW 2405   2.541   1.789   2.635
  165SOL    HW1 2406   2.499   1.782   2.544
  165SOL    HW2 2407   2.505   1.870   2.682
  166SOL     OW 2408   4.073   2.260   2.385
  166SOL    HW1 2409   4.055   2.162   2.390
  166SOL    HW2 2410   4.013   2.308   2.450
  167SOL     OW 2411   0.620   2.574   2.403
  167SOL    HW1 2412   0.671   2.658   2.386
  167SOL    HW2 2413   0.545   2.566   2.337
  168SOL     OW 2414   1.972   1.560   2.517
  168SOL    HW1 2415   1.874   1.575   2.526
  168SOL    HW2 2416   2.022   1.642   2.545
  169SOL     OW 2417   4.516   4.290   2.631
  169SOL    HW1 2418   4.602   4.339   2.612
  169SOL    HW2 2419   4.440   4.355   2.631
  170SOL     OW 2420   2.825   4.951   2.305
  170SOL    HW1 2421   2.838   4.992   2.215
  170SOL    HW2 2422   2.781   4.862   2.295
  171SOL     OW 2423   0.710   2.590   2.722
  171SOL    HW1 2424   0.749   2.497   2.721
  171SOL    HW2 2425   0.783   2.657   2.732
  172SOL     OW 2426   4.666   5.010   2.374
  172SOL    HW1 2427   4.748   5.063   2.394
  172SOL    HW2 2428   4.595   5.070   2.339
  173SOL     OW 2429   4.644   2.425   2.647
  173SOL    HW1 2430   4.714   2.360   2.679
  173SOL    HW2 2431   4.626   2.410   2.550
  174SOL     OW 2432   0.189   3.324   2.369
  174SOL    HW1 2433   0.226   3.275   2.448
  174SOL    HW2 2434   0.104   3.281   2.340
  175SOL     OW 2435   4.838   0.676   2.565
  175SOL    HW1 2436   4.808   0.635   2.479
  175SOL    HW2 2437   4.791   0.763   2.580
  176SOL     OW 2438   1.368   0.829   2.718
  176SOL    HW1 2439   1.297   0.762   2.740
  176SOL    HW2 2440   1.349   0.915   2.766
  177SOL     OW 2441   0.184   2.456   2.297
  177SOL    HW1 2442   0.253   2.384   2.288
  177SOL    HW2 2443   0.096   2.415   2.320
  178SOL     OW 2444   0.050   1.381   2.404
  178SOL    HW1 2445   0.112   1.307   2.379
  178SOL    HW2 2446   0.090   1.435   2.478
  179SOL     OW 2447   2.685   5.121   2.444
  179SOL    HW1 2448   2.696   5.114   2.543
  179SOL    HW2 2449   2.735   5.048   2.399
  180SOL     OW 2450   4.228   5.027   2.697
  180SOL    HW1 2451   4.225   5.023   2.598
  180SOL    HW2 2452   4.136   5.039   2.733
  181SOL     OW 2453   4.490   1.090   2.643
  181SOL    HW1 2454   4.417   1.083   2.710
  181SOL    HW2 2455   4.482   1.177   2.594
  182SOL     OW 2456   4.441   4.851   2.708
  182SOL    HW1 2457   4.416   4.777   2.646
  182SOL    HW2 2458   4.364   4.914   2.717
  183SOL     OW 2459   1.673   4.882   2.385
  183SOL    HW1 2460   1.756   4.938   2.392
  183SOL    HW2 2461   1.655   4.862   2.289
  184SOL     OW 2462   0.686   4.802   2.537
  184SOL    HW1 2463   0.691   4.884   2.595
  184SOL    HW2 2464   0.633   4.732   2.585
  185SOL     OW 2465   1.397   3.059   2.373
  185SOL    HW1 2466   1.303   3.034   2.350
  185SOL    HW2 2467   1.402   3.088   2.469
  186SOL     OW 2468   4.398   1.243   2.328
  186SOL    HW1 2469   4.475   1.189   2.294
  186SOL    HW2 2470   4.314   1.191   2.318
  187SOL     OW 2471   0.363   1.537   2.598
  187SOL    HW1 2472   0.406   1.451   2.624
  187SOL    HW2 2473   0.265   1.534   2.621
  188SOL     OW 2474   1.337   1.735   2.345
  188SOL    HW1 2475   1.271   1.811   2.350
  188SOL    HW2 2476   1.425   1.770   2.313
  189SOL     OW 2477   3.094   2.828   2.321
  189SOL    HW1 2478   3.032   2.906   2.326
  189SOL    HW2 2479   3.188   2.860   2.333
  190SOL     OW 2480   4.242   4.974   2.435
  190SOL    HW1 2481   4.142   4.985   2.427
  190SOL    HW2 2482   4.264   4.878   2.445
  191SOL     OW 2483   2.477   4.318   2.346
  191SOL    HW1 2484   2.390   4.282   2.314
  191SOL    HW2 2485   2.551   4.256   2.320
  192SOL     OW 2486   3.698   4.087   2.385
  192SOL    HW1 2487   3.689   4.058   2.480
  192SOL    HW2 2488   3.695   4.187   2.380
  193SOL     OW 2489   4.915   0.806   2.306
  193SOL    HW1 2490   4.853   0.731   2.286
  193SOL    HW2 2491   5.010   0.773   2.308
  194SOL     OW 2492   4.104   3.994   2.613
  194SOL    HW1 2493   4.149   3.979   2.525
  194SOL    HW2 2494   4.055   3.911   2.641
  195SOL     OW 2495   1.192   2.373   2.561
  195SOL    HW1 2496   1.285   2.405   2.578
  195SOL    HW2 2497   1.130   2.452   2.559
  196SOL     OW 2498   3.357   2.301   2.664
  196SOL    HW1 2499   3.311   2.388   2.684
  196SOL    HW2 2500   3.298   2.244   2.608
  197SOL     OW 2501   2.648   3.996   2.630
  197SOL    HW1 2502   2.663   4.072   2.693
  197SOL    HW2 2503   2.560   3.953   2.649
  198SOL     OW 2504   3.311   0.022   2.306
  198SOL    HW1 2505   3.260   0.019   2.220
  198SOL    HW2 2506   3.374  -0.055   2.309
  199SOL     OW 2507   3.950   3.650   2.336
  199SOL    HW1 2508   4.021   3.712   2.303
  199SOL    HW2 2509   3.980   3.556   2.323
  200SOL     OW 2510   2.524   0.738   2.398
  200SOL    HW1 2511   2.520   0.638   2.397
  200SOL    HW2 2512   2.490   0.772   2.486
  201SOL     OW 2513   1.501   1.058   2.597
  201SOL    HW1 2514   1.409   1.096   2.612
  201SOL    HW2 2515   1.499   0.960   2.616
  202SOL     OW 2516   4.844   0.448   2.715
  202SOL    HW1 2517   4.933   0.452   2.759
  202SOL    HW2 2518   4.827   0.534   2.667
  203SOL     OW 2519   1.915   0.990   2.296
  203SOL    HW1 2520   1.972   0.908   2.295
  203SOL    HW2 2521   1.823   0.967   2.265
  204SOL     OW 2522   1.674   3.528   2.518
  204SOL    HW1 2523   1.603   3.521   2.448
  204SOL    HW2 2524   1.645   3.594   2.588
  205SOL     OW 2525   0.441   2.882   2.357
  205SOL    HW1 2526   0.359   2.874   2.300
  205SOL    HW2 2527   0.416   2.919   2.447
  206SOL     OW 2528   0.653   3.240   2.358
  206SOL    HW1 2529   0.600   3.227   2.274
  206SOL    HW2 2530   0.604   3.201   2.435
  207SOL     OW 2531   0.918   0.211   2.698
  207SOL    HW1 2532   0.847   0.202   2.768
  207SOL    HW2 2533   0.986   0.138   2.709
  208SOL     OW 2534   2.703   2.942   2.644
  208SOL    HW1 2535   2.631   2.909   2.582
  208SOL    HW2 2536   2.766   2.867   2.665
  209SOL     OW 2537   3.004   4.547   2.366
  209SOL    HW1 2538   2.913   4.512   2.344
  209SOL    HW2 2539   3.073   4.481   2.335
  210SOL     OW 2540   4.640   3.201   2.665
  210SOL    HW1 2541   4.672   3.121   2.716
  210SOL    HW2 2542   4.548   3.226   2.695
  211SOL     OW 2543   2.605   1.544   2.290
  211SOL    HW1 2544   2.519   1.534   2.240
  211SOL    HW2 2545   2.612   1.471   2.358
  212SOL     OW 2546   4.851   1.172   2.646
  212SOL    HW1 2547   4.840   1.159   2.547
  212SOL    HW2 2548   4.803   1.255   2.674
  213SOL     OW 2549   4.822   3.608   2.666
  213SOL    HW1 2550   4.897   3.585   2.604
  213SOL    HW2 2551   4.841   3.696   2.709
  214SOL     OW 2552   4.162   1.933   2.339
  214SOL    HW1 2553   4.204   2.012   2.295
  214SOL    HW2 2554   4.233   1.879   2.384
  215SOL     OW 2555   2.711   3.228   2.355
  215SOL    HW1 2556   2.629   3.268   2.316
  215SOL    HW2 2557   2.761   3.297   2.408
  216SOL     OW 2558   2.008   3.112   2.700
  216SOL    HW1 2559   2.045   3.023   2.726
  216SOL    HW2 2560   1.918   3.100   2.657
  217SOL     OW 2561   4.204   1.006   2.660
  217SOL    HW1 2562   4.203   0.988   2.562
  217SOL    HW2 2563   4.123   1.058   2.686
  218SOL     OW 2564   2.316   2.691   2.420
  218SOL    HW1 2565   2.412   2.695   2.447
  218SOL    HW2 2566   2.285   2.783   2.394
  219SOL     OW 2567   2.068   4.896   2.392
  219SOL    HW1 2568   2.026   4.806   2.380
  219SOL    HW2 2569   1.998   4.961   2.423
  220SOL     OW 2570   1.274   4.942   2.566
  220SOL    HW1 2571   1.210   4.874   2.603
  220SOL    HW2 2572   1.367   4.919   2.596
  221SOL     OW 2573   4.625   2.793   2.464
  221SOL    HW1 2574   4.694   2.845   2.514
  221SOL    HW2 2575   4.664   2.761   2.378
  222SOL     OW 2576   0.511   3.934   2.585
  222SOL    HW1 2577   0.590   3.942   2.524
  222SOL    HW2 2578   0.503   3.839   2.617
  223SOL     OW 2579   0.833   2.387   2.393
  223SOL    HW1 2580   0.767   2.461   2.402
  223SOL    HW2 2581   0.918   2.423   2.355
  224SOL     OW 2582   2.269   4.726   2.347
  224SOL    HW1 2583   2.351   4.771   2.382
  224SOL    HW2 2584   2.205   4.794   2.312
  225SOL     OW 2585   2.588   2.984   2.375
  225SOL    HW1 2586   2.498   3.016   2.346
  225SOL    HW2 2587   2.650   3.062   2.381
  226SOL     OW 2588   1.595   1.863   2.315
  226SOL    HW1 2589   1.566   1.852   2.410
  226SOL    HW2 2590   1.684   1.821   2.302
  227SOL     OW 2591   2.433   2.421   2.683
  227SOL    HW1 2592   2.501   2.484   2.721
  227SOL    HW2 2593   2.468   2.380   2.599
  228SOL     OW 2594   4.624   4.300   2.371
  228SOL    HW1 2595   4.639   4.206   2.340
  228SOL    HW2 2596   4.562   4.300   2.450
  229SOL     OW 2597   2.514   4.453   2.581
  229SOL    HW1 2598   2.429   4.498   2.608
  229SOL    HW2 2599   2.509   4.427   2.485
  230SOL     OW 2600   1.880   2.107   2.424
  230SOL    HW1 2601   1.910   2.017   2.392
  230SOL    HW2 2602   1.789   2.127   2.389
  231SOL     OW 2603   4.877   3.312   2.700
  231SOL    HW1 2604   4.866   3.406   2.732
  231SOL    HW2 2605   4.787   3.273   2.679
  232SOL     OW 2606   3.156   0.698   2.563
  232SOL    HW1 2607   3.161   0.708   2.463
  232SOL    HW2 2608   3.067   0.732   2.594
  233SOL     OW 2609   1.642   0.054   2.655
  233SOL    HW1 2610   1.638   0.153   2.643
  233SOL    HW2 2611   1.737   0.025   2.665
  234SOL     OW 2612   2.712   2.775   2.307
  234SOL    HW1 2613   2.708   2.754   2.209
  234SOL    HW2 2614   2.651   2.851   2.327
  235SOL     OW 2615   2.954   1.065   2.468
  235SOL    HW1 2616   2.991   1.035   2.556
  235SOL    HW2 2617   2.885   0.999   2.436
  236SOL     OW 2618   1.721   1.236   2.602
  236SOL    HW1 2619   1.717   1.329   2.640
  236SOL    HW2 2620   1.634   1.190   2.619
  237SOL     OW 2621   1.697   1.518   2.681
  237SOL    HW1 2622   1.599   1.536   2.666
  237SOL    HW2 2623   1.747   1.604   2.686
  238SOL     OW 2624   2.739   0.896   2.369
  238SOL    HW1 2625   2.738   0.982   2.318
  238SOL    HW2 2626   2.660   0.841   2.344
  239SOL     OW 2627   2.946   0.774   2.706
  239SOL    HW1 2628   2.872   0.837   2.683
  239SOL    HW2 2629   2.909   0.698   2.760
  240SOL     OW 2630   1.156   0.695   2.412
  240SOL    HW1 2631   1.149   0.607   2.366
  240SOL    HW2 2632   1.159   0.681   2.511
  241SOL     OW 2633   1.233   2.207   2.328
  241SOL    HW1 2634   1.253   2.202   2.426
  241SOL    HW2 2635   1.175   2.287   2.309
  242SOL     OW 2636   0.782   0.600   2.408
  242SOL    HW1 2637   0.729   0.679   2.378
  242SOL    HW2 2638   0.804   0.609   2.505
  243SOL     OW 2639   0.515   1.328   2.284
  243SOL    HW1 2640   0.611   1.336   2.309
  243SOL    HW2 2641   0.482   1.416   2.250
  244SOL     OW 2642   1.603   4.617   2.686
  244SOL    HW1 2643   1.601   4.714   2.710
  244SOL    HW2 2644   1.539   4.600   2.611
  245SOL     OW 2645   1.080   0.393   2.344
  245SOL    HW1 2646   1.007   0.324   2.347
  245SOL    HW2 2647   1.167   0.348   2.324
  246SOL     OW 2648   4.528   1.728   2.686
  246SOL    HW1 2649   4.448   1.785   2.668
  246SOL    HW2 2650   4.499   1.634   2.702
  247SOL     OW 2651   3.651   1.834   2.651
  247SOL    HW1 2652   3.655   1.884   2.565
  247SOL    HW2 2653   3.555   1.826   2.680
  248SOL     OW 2654   1.827   0.741   2.629
  248SOL    HW1 2655   1.842   0.839   2.626
  248SOL    HW2 2656   1.730   0.723   2.647
  249SOL     OW 2657   0.464   2.606   2.602
  249SOL    HW1 2658   0.529   2.580   2.673
  249SOL    HW2 2659   0.513   2.621   2.516
  250SOL     OW 2660   2.685   0.252   2.711
  250SOL    HW1 2661   2.737   0.336   2.702
  250SOL    HW2 2662   2.737   0.186   2.765
  251SOL     OW 2663   0.235   3.611   2.656
  251SOL    HW1 2664   0.179   3.660   2.723
  251SOL    HW2 2665   0.182   3.597   2.572
  252SOL     OW 2666   0.050   4.723   2.576
  252SOL    HW1 2667   0.145   4.729   2.606
  252SOL    HW2 2668  -0.003   4.796   2.620
  253SOL     OW 2669   4.846   2.371   2.371
  253SOL    HW1 2670   4.877   2.359   2.466
  253SOL    HW2 2671   4.746   2.377   2.370
  254SOL     OW 2672   3.497   2.642   2.621
  254SOL    HW1 2673   3.501   2.742   2.614
  254SOL    HW2 2674   3.404   2.611   2.600
  255SOL     OW 2675   0.887   4.836   2.360
  255SOL    HW1 2676   0.929   4.754   2.323
  255SOL    HW2 2677   0.812   4.811   2.421
  256SOL     OW 2678   4.895   4.157   2.314
  256SOL    HW1 2679   4.905   4.242   2.262
  256SOL    HW2 2680   4.985   4.119   2.334
  257SOL     OW 2681   4.483   1.487   2.410
  257SOL    HW1 2682   4.446   1.395   2.397
  257SOL    HW2 2683   4.581   1.486   2.394
  258SOL     OW 2684   1.280   3.649   2.325
  258SOL    HW1 2685   1.235   3.560   2.337
  258SOL    HW2 2686   1.210   3.720   2.312
  259SOL     OW 2687   3.605   1.482   2.687
  259SOL    HW1 2688   3.518   1.436   2.703
  259SOL    HW2 2689   3.589   1.567   2.637
  260SOL     OW 2690   1.047   1.603   2.294
  260SOL    HW1 2691   1.110   1.666   2.249
  260SOL    HW2 2692   1.090   1.513   2.303
  261SOL     OW 2693   0.672   1.100   2.322
  261SOL    HW1 2694   0.603   1.167   2.296
  261SOL    HW2 2695   0.763   1.143   2.317
  262SOL     OW 2696   0.865   3.049   2.420
  262SOL    HW1 2697   0.861   3.054   2.519
  262SOL    HW2 2698   0.812   3.124   2.380
  263SOL     OW 2699   1.418   1.577   2.632
  263SOL    HW1 2700   1.419   1.584   2.533
  263SOL    HW2 2701   1.368   1.655   2.671
  264SOL     OW 2702   0.467   0.512   2.603
  264SOL    HW1 2703   0.512   0.594   2.638
  264SOL    HW2 2704   0.480   0.506   2.504
  265SOL     OW 2705   1.094   3.824   2.359
  265SOL    HW1 2706   1.108   3.923   2.352
  265SOL    HW2 2707   1.089   3.798   2.456
  266SOL     OW 2708   4.450   2.080   2.395
  266SOL    HW1 2709   4.443   2.074   2.495
  266SOL    HW2 2710   4.506   2.004   2.361
  267SOL     OW 2711   0.998   1.493   2.707
  267SOL    HW1 2712   1.025   1.587   2.689
  267SOL    HW2 2713   0.898   1.486   2.705
  268SOL     OW 2714   4.696   0.933   2.601
  268SOL    HW1 2715   4.777   0.980   2.636
  268SOL    HW2 2716   4.616   0.993   2.611
  269SOL     OW 2717   2.703   4.161   2.307
  269SOL    HW1 2718   2.798   4.192   2.293
  269SOL    HW2 2719   2.702   4.062   2.316
  270SOL     OW 2720   4.629   3.937   2.540
  270SOL    HW1 2721   4.544   3.984   2.565
  270SOL    HW2 2722   4.704   3.972   2.595
  271SOL     OW 2723   3.982   3.759   2.599
  271SOL    HW1 2724   3.998   3.675   2.650
  271SOL    HW2 2725   4.024   3.752   2.509
  272SOL     OW 2726   0.838   3.886   2.698
  272SOL    HW1 2727   0.792   3.938   2.626
  272SOL    HW2 2728   0.770   3.831   2.747
  273SOL     OW 2729   3.364   0.334   2.669
  273SOL    HW1 2730   3.384   0.237   2.684
  273SOL    HW2 2731   3.450   0.383   2.656
  274SOL     OW 2732   2.755   4.437   2.411
  274SOL    HW1 2733   2.755   4.431   2.510
  274SOL    HW2 2734   2.713   4.355   2.372
  275SOL     OW 2735   2.473   0.810   2.667
  275SOL    HW1 2736   2.373   0.801   2.670
  275SOL    HW2 2737   2.515   0.724   2.695
  276SOL     OW 2738   2.100   1.783   2.623
  276SOL    HW1 2739   2.061   1.838   2.697
  276SOL    HW2 2740   2.143   1.843   2.556
  277SOL     OW 2741   3.342   3.724   2.672
  277SOL    HW1 2742   3.421   3.748   2.728
  277SOL    HW2 2743   3.374   3.684   2.586
  278SOL     OW 2744   1.458   4.381   2.686
  278SOL    HW1 2745   1.529   4.447   2.709
  278SOL    HW2 2746   1.434   4.390   2.589
  279SOL     OW 2747   0.198   2.715   2.576
  279SOL    HW1 2748   0.285   2.668   2.587
  279SOL    HW2 2749   0.124   2.655   2.606
  280SOL     OW 2750   2.701   2.543   2.698
  280SOL    HW1 2751   2.767   2.616   2.718
  280SOL    HW2 2752   2.750   2.460   2.673
  281SOL     OW 2753   2.889   0.207   2.399
  281SOL    HW1 2754   2.803   0.156   2.409
  281SOL    HW2 2755   2.948   0.189   2.477
  282SOL     OW 2756   1.870   4.577   2.705
  282SOL    HW1 2757   1.907   4.484   2.702
  282SOL    HW2 2758   1.771   4.575   2.689
  283SOL     OW 2759   1.902   5.092   2.652
  283SOL    HW1 2760   1.978   5.118   2.711
  283SOL    HW2 2761   1.892   4.993   2.652
  284SOL     OW 2762   4.359   2.583   2.647
  284SOL    HW1 2763   4.423   2.517   2.689
  284SOL    HW2 2764   4.351   2.563   2.549
  285SOL     OW 2765   0.951   1.206   2.356
  285SOL    HW1 2766   0.963   1.107   2.356
  285SOL    HW2 2767   1.040   1.251   2.351
  286SOL     OW 2768   4.433   0.795   2.323
  286SOL    HW1 2769   4.515   0.800   2.265
  286SOL    HW2 2770   4.459   0.769   2.416
  287SOL     OW 2771   3.421   4.233   2.387
  287SOL    HW1 2772   3.435   4.216   2.485
  287SOL    HW2 2773   3.366   4.159   2.348
  288SOL     OW 2774   1.834   2.523   2.370
  288SOL    HW1 2775   1.761   2.456   2.356
  288SOL    HW2 2776   1.794   2.614   2.383
  289SOL     OW 2777   0.231   3.748   2.279
  289SOL    HW1 2778   0.270   3.701   2.200
  289SOL    HW2 2779   0.293   3.822   2.308
  290SOL     OW 2780   3.820   4.747   2.669
  290SOL    HW1 2781   3.862   4.658   2.683
  290SOL    HW2 2782   3.813   4.765   2.570
  291SOL     OW 2783   0.649   1.102   2.597
  291SOL    HW1 2784   0.638   1.112   2.498
  291SOL    HW2 2785   0.733   1.147   2.626
  292SOL     OW 2786   3.238   2.568   2.590
  292SOL    HW1 2787   3.179   2.513   2.650
  292SOL    HW2 2788   3.207   2.559   2.495
  293SOL     OW 2789   3.597   2.191   2.612
  293SOL    HW1 2790   3.507   2.227   2.632
  293SOL    HW2 2791   3.618   2.204   2.515
  294SOL     OW 2792   0.872   0.702   2.675
  294SOL    HW1 2793   0.945   0.638   2.649
  294SOL    HW2 2794   0.912   0.789   2.701
  295SOL     OW 2795   3.315   3.174   2.581
  295SOL    HW1 2796   3.329   3.100   2.515
  295SOL    HW2 2797   3.399   3.189   2.632
  296SOL     OW 2798   3.709   3.756   2.701
  296SOL    HW1 2799   3.802   3.792   2.705
  296SOL    HW2 2800   3.689   3.726   2.607
  297SOL     OW 2801   1.185   2.675   2.573
  297SOL    HW1 2802   1.217   2.611   2.503
  297SOL    HW2 2803   1.234   2.762   2.563
  298SOL     OW 2804   0.116   0.228   2.320
  298SOL    HW1 2805   0.211   0.214   2.293
  298SOL    HW2 2806   0.106   0.320   2.358
  299SOL     OW 2807   0.953   2.711   2.377
  299SOL    HW1 2808   0.946   2.711   2.477
  299SOL    HW2 2809   0.868   2.746   2.338
  300SOL     OW 2810   1.650   3.160   2.300
  300SOL    HW1 2811   1.565   3.113   2.276
  300SOL    HW2 2812   1.637   3.259   2.293
  301SOL     OW 2813   0.874   3.654   2.319
  301SOL    HW1 2814   0.796   3.715   2.303
  301SOL    HW2 2815   0.959   3.708   2.315
  302SOL     OW 2816   2.359   5.057   2.649
  302SOL    HW1 2817   2.448   5.011   2.649
  302SOL    HW2 2818   2.372   5.154   2.670
  303SOL     OW 2819   1.329   2.552   2.346
  303SOL    HW1 2820   1.386   2.472   2.329
  303SOL    HW2 2821   1.385   2.634   2.345
  304SOL     OW 2822   3.100   4.876   2.667
  304SOL    HW1 2823   3.125   4.973   2.664
  304SOL    HW2 2824   3.092   4.841   2.573
  305SOL     OW 2825   2.479   0.166   2.372
  305SOL    HW1 2826   2.568   0.121   2.373
  305SOL    HW2 2827   2.408   0.099   2.348
  306SOL     OW 2828   1.076   5.053   2.365
  306SOL    HW1 2829   1.164   5.024   2.328
  306SOL    HW2 2830   1.008   4.981   2.349
  307SOL     OW 2831   0.059   1.773   2.632
  307SOL    HW1 2832   0.031   1.764   2.537
  307SOL    HW2 2833   0.141   1.830   2.638
  308SOL     OW 2834   1.304   4.661   2.315
  308SOL    HW1 2835   1.337   4.756   2.314
  308SOL    HW2 2836   1.378   4.600   2.341
  309SOL     OW 2837   4.538   0.724   2.560
  309SOL    HW1 2838   4.552   0.638   2.609
  309SOL    HW2 2839   4.589   0.797   2.605
  310SOL     OW 2840   1.334   0.893   2.341
  310SOL    HW1 2841   1.309   0.941   2.424
  310SOL    HW2 2842   1.265   0.824   2.320
  311SOL     OW 2843   4.719   1.372   2.288
  311SOL    HW1 2844   4.681   1.279   2.284
  311SOL    HW2 2845   4.815   1.367   2.318
  312SOL     OW 2846   1.528   3.561   2.310
  312SOL    HW1 2847   1.549   3.571   2.213
  312SOL    HW2 2848   1.433   3.590   2.327
  313SOL     OW 2849   3.572   1.894   2.395
  313SOL    HW1 2850   3.562   1.796   2.408
  313SOL    HW2 2851   3.653   1.912   2.339
  314SOL     OW 2852   4.715   1.895   2.726
  314SOL    HW1 2853   4.799   1.840   2.726
  314SOL    HW2 2854   4.636   1.836   2.711
  315SOL     OW 2855   3.360   2.061   2.318
  315SOL    HW1 2856   3.436   2.015   2.363
  315SOL    HW2 2857   3.287   1.995   2.300
  316SOL     OW 2858   1.566   0.086   2.385
  316SOL    HW1 2859   1.605   0.050   2.469
  316SOL    HW2 2860   1.640   0.124   2.328
  317SOL     OW 2861   2.543   1.352   2.470
  317SOL    HW1 2862   2.448   1.369   2.444
  317SOL    HW2 2863   2.567   1.410   2.548
  318SOL     OW 2864   1.320   0.209   2.337
  318SOL    HW1 2865   1.256   0.133   2.350
  318SOL    HW2 2866   1.413   0.178   2.358
  319SOL     OW 2867   1.863   0.239   2.321
  319SOL    HW1 2868   1.808   0.322   2.329
  319SOL    HW2 2869   1.960   0.264   2.311
  320SOL     OW 2870   0.283   0.692   2.354
  320SOL    HW1 2871   0.315   0.785   2.338
  320SOL    HW2 2872   0.360   0.629   2.355
  321SOL     OW 2873   4.577   2.422   2.404
  321SOL    HW1 2874   4.511   2.367   2.352
  321SOL    HW2 2875   4.557   2.519   2.392
  322SOL     OW 2876   4.580   3.309   2.376
  322SOL    HW1 2877   4.614   3.403   2.373
  322SOL    HW2 2878   4.611   3.264   2.460
  323SOL     OW 2879   3.512   1.020   2.328
  323SOL    HW1 2880   3.554   0.929   2.336
  323SOL    HW2 2881   3.412   1.010   2.328
  324SOL     OW 2882   4.299   4.721   2.468
  324SOL    HW1 2883   4.290   4.645   2.533
  324SOL    HW2 2884   4.361   4.694   2.394
  325SOL     OW 2885   1.936   4.838   2.676
  325SOL    HW1 2886   2.035   4.848   2.663
  325SOL    HW2 2887   1.915   4.741   2.692
  326SOL     OW 2888   2.097   2.839   2.652
  326SOL    HW1 2889   2.098   2.854   2.553
  326SOL    HW2 2890   2.146   2.755   2.673
  327SOL     OW 2891   4.701   3.828   2.315
  327SOL    HW1 2892   4.675   3.871   2.401
  327SOL    HW2 2893   4.758   3.891   2.262
  328SOL     OW 2894   2.356   2.127   2.356
  328SOL    HW1 2895   2.430   2.170   2.304
  328SOL    HW2 2896   2.278   2.189   2.361
  329SOL     OW 2897   2.722   4.673   2.310
  329SOL    HW1 2898   2.622   4.675   2.303
  329SOL    HW2 2899   2.751   4.585   2.348
  330SOL     OW 2900   2.226   2.584   2.643
  330SOL    HW1 2901   2.248   2.633   2.559
  330SOL    HW2 2902   2.301   2.521   2.666
  331SOL     OW 2903   3.371   1.879   2.638
  331SOL    HW1 2904   3.409   1.903   2.549
  331SOL    HW2 2905   3.323   1.958   2.677
  332SOL     OW 2906   2.116   3.597   2.622
  332SOL    HW1 2907   2.152   3.529   2.686
  332SOL    HW2 2908   2.094   3.552   2.536
  333SOL     OW 2909   4.248   0.587   2.339
  333SOL    HW1 2910   4.205   0.574   2.428
  333SOL    HW2 2911   4.306   0.669   2.342
  334SOL     OW 2912   4.299   3.119   2.578
  334SOL    HW1 2913   4.294   3.187   2.651
  334SOL    HW2 2914   4.305   3.027   2.618
  335SOL     OW 2915   0.710   1.796   2.591
  335SOL    HW1 2916   0.804   1.817   2.619
  335SOL    HW2 2917   0.711   1.748   2.503
  336SOL     OW 2918   1.330   2.911   2.668
  336SOL    HW1 2919   1.366   3.004   2.674
  336SOL    HW2 2920   1.400   2.846   2.699
  337SOL     OW 2921   1.653   3.999   2.328
  337SOL    HW1 2922   1.596   3.926   2.365
  337SOL    HW2 2923   1.663   4.071   2.397
  338SOL     OW 2924   2.613   4.969   2.695
  338SOL    HW1 2925   2.638   4.876   2.667
  338SOL    HW2 2926   2.691   5.012   2.740
  339SOL     OW 2927   4.365   0.356   2.676
  339SOL    HW1 2928   4.443   0.410   2.708
  339SOL    HW2 2929   4.383   0.259   2.690
  340SOL     OW 2930   4.314   1.897   2.654
  340SOL    HW1 2931   4.222   1.926   2.679
  340SOL    HW2 2932   4.378   1.973   2.668
  341SOL     OW 2933   2.845   0.469   2.687
  341SOL    HW1 2934   2.817   0.485   2.592
  341SOL    HW2 2935   2.940   0.438   2.688
  342SOL     OW 2936   0.190   0.147   2.634
  342SOL    HW1 2937   0.272   0.106   2.595
  342SOL    HW2 2938   0.139   0.078   2.685
  343SOL     OW 2939   4.488   2.099   2.685
  343SOL    HW1 2940   4.576   2.053   2.690
  343SOL    HW2 2941   4.485   2.174   2.751
  344SOL     OW 2942   4.111   1.635   2.368
  344SOL    HW1 2943   4.128   1.642   2.466
  344SOL    HW2 2944   4.184   1.682   2.318
  345SOL     OW 2945   3.284   3.522   2.296
  345SOL    HW1 2946   3.331   3.541   2.210
  345SOL    HW2 2947   3.350   3.520   2.371
  346SOL     OW 2948   4.385   3.360   2.674
  346SOL    HW1 2949   4.433   3.439   2.711
  346SOL    HW2 2950   4.409   3.348   2.578
  347SOL     OW 2951   4.043   4.617   2.352
  347SOL    HW1 2952   4.121   4.672   2.380
  347SOL    HW2 2953   3.960   4.654   2.393
  348SOL     OW 2954   1.411   2.462   2.691
  348SOL    HW1 2955   1.472   2.395   2.731
  348SOL    HW2 2956   1.439   2.554   2.718
  349SOL     OW 2957   0.411   4.571   2.309
  349SOL    HW1 2958   0.356   4.654   2.306
  349SOL    HW2 2959   0.351   4.491   2.307
  350SOL     OW 2960   0.230   4.092   2.371
  350SOL    HW1 2961   0.221   4.055   2.463
  350SOL    HW2 2962   0.319   4.067   2.333
  351SOL     OW 2963   3.433   4.898   2.336
  351SOL    HW1 2964   3.443   4.920   2.433
  351SOL    HW2 2965   3.523   4.887   2.294
  352SOL     OW 2966   3.654   4.366   2.383
  352SOL    HW1 2967   3.651   4.402   2.477
  352SOL    HW2 2968   3.565   4.327   2.360
  353SOL     OW 2969   3.080   2.361   2.694
  353SOL    HW1 2970   3.003   2.325   2.640
  353SOL    HW2 2971   3.116   2.288   2.752
  354SOL     OW 2972   0.373   0.940   2.407
  354SOL    HW1 2973   0.338   1.025   2.368
  354SOL    HW2 2974   0.348   0.935   2.504
  355SOL     OW 2975   3.618   3.458   2.694
  355SOL    HW1 2976   3.632   3.555   2.714
  355SOL    HW2 2977   3.706   3.413   2.680
  356SOL     OW 2978   0.886   2.111   2.298
  356SOL    HW1 2979   0.909   2.121   2.201
  356SOL    HW2 2980   0.885   2.202   2.341
  357SOL     OW 2981   4.631   4.749   2.361
  357SOL    HW1 2982   4.626   4.847   2.381
  357SOL    HW2 2983   4.720   4.727   2.321
  358SOL     OW 2984   4.811   2.643   2.303
  358SOL    HW1 2985   4.893   2.700   2.298
  358SOL    HW2 2986   4.837   2.547   2.291
  359SOL     OW 2987   2.127   2.876   2.388
  359SOL    HW1 2988   2.189   2.954   2.382
  359SOL    HW2 2989   2.057   2.883   2.317
  360SOL     OW 2990   3.860   2.990   2.332
  360SOL    HW1 2991   3.814   2.903   2.314
  360SOL    HW2 2992   3.958   2.981   2.316
  361SOL     OW 2993   0.571   4.189   2.678
  361SOL    HW1 2994   0.495   4.253   2.690
  361SOL    HW2 2995   0.535   4.100   2.648
  362SOL     OW 2996   2.180   3.947   2.314
  362SOL    HW1 2997   2.183   4.046   2.298
  362SOL    HW2 2998   2.087   3.913   2.299
  363SOL     OW 2999   3.714   0.118   2.571
  363SOL    HW1 3000   3.798   0.143   2.618
  363SOL    HW2 3001   3.703   0.175   2.490
  364SOL     OW 3002   4.002   4.106   2.288
  364SOL    HW1 3003   3.923   4.049   2.312
  364SOL    HW2 3004   3.971   4.199   2.269
  365SOL     OW 3005   4.761   0.562   2.344
  365SOL    HW1 3006   4.838   0.500   2.351
  365SOL    HW2 3007   4.675   0.512   2.360
  366SOL     OW 3008   4.442   0.023   2.335
  366SOL    HW1 3009   4.420   0.095   2.400
  366SOL    HW2 3010   4.368  -0.045   2.334
  367SOL     OW 3011   2.360   1.219   2.680
  367SOL    HW1 3012   2.360   1.318   2.688
  367SOL    HW2 3013   2.282   1.181   2.730
  368SOL     OW 3014   2.327   1.492   2.681
  368SOL    HW1 3015   2.235   1.463   2.707
  368SOL    HW2 3016   2.330   1.592   2.675
  369SOL     OW 3017   1.911   3.880   2.311
  369SOL    HW1 3018   1.825   3.932   2.307
  369SOL    HW2 3019   1.892   3.784   2.291
  370SOL     OW 3020   0.318   2.958   2.604
  370SOL    HW1 3021   0.252   3.031   2.589
  370SOL    HW2 3022   0.274   2.870   2.590
  371SOL     OW 3023   4.153   0.521   2.617
  371SOL    HW1 3024   4.227   0.454   2.618
  371SOL    HW2 3025   4.185   0.606   2.658
  372SOL     OW 3026   1.083   2.461   2.298
  372SOL    HW1 3027   1.023   2.538   2.280
  372SOL    HW2 3028   1.176   2.494   2.316
  373SOL     OW 3029   4.747   1.449   2.682
  373SOL    HW1 3030   4.740   1.525   2.618
  373SOL    HW2 3031   4.657   1.431   2.722
  374SOL     OW 3032   2.593   1.498   2.704
  374SOL    HW1 3033   2.495   1.501   2.723
  374SOL    HW2 3034   2.633   1.419   2.751
  375SOL     OW 3035   1.206   0.612   2.676
  375SOL    HW1 3036   1.117   0.568   2.691
  375SOL    HW2 3037   1.274   0.542   2.655
  376SOL     OW 3038   4.425   3.661   2.396
  376SOL    HW1 3039   4.505   3.690   2.343
  376SOL    HW2 3040   4.429   3.701   2.488
  377SOL     OW 3041   1.132   3.014   2.340
  377SOL    HW1 3042   1.127   2.914   2.332
  377SOL    HW2 3043   1.044   3.049   2.371
  378SOL     OW 3044   1.165   1.939   2.332
  378SOL    HW1 3045   1.227   2.011   2.301
  378SOL    HW2 3046   1.073   1.976   2.343
  379SOL     OW 3047   1.339   5.013   2.299
  379SOL    HW1 3048   1.428   5.058   2.301
  379SOL    HW2 3049   1.306   4.999   2.392
  380SOL     OW 3050   0.125   0.492   2.430
  380SOL    HW1 3051   0.164   0.449   2.511
  380SOL    HW2 3052   0.177   0.573   2.406
  381SOL     OW 3053   2.801   1.707   2.422
  381SOL    HW1 3054   2.756   1.647   2.355
  381SOL    HW2 3055   2.778   1.802   2.402
  382SOL     OW 3056   3.468   3.532   2.498
  382SOL    HW1 3057   3.521   3.498   2.576
  382SOL    HW2 3058   3.528   3.584   2.438
  383SOL     OW 3059   0.961   0.952   2.700
  383SOL    HW1 3060   0.928   1.017   2.768
  383SOL    HW2 3061   0.931   0.980   2.609
  384SOL     OW 3062   1.184   1.321   2.403
  384SOL    HW1 3063   1.209   1.344   2.497
  384SOL    HW2 3064   1.263   1.282   2.356
  385SOL     OW 3065   3.866   4.487   2.680
  385SOL    HW1 3066   3.766   4.485   2.669
  385SOL    HW2 3067   3.899   4.395   2.696
  386SOL     OW 3068   2.918   4.005   2.697
  386SOL    HW1 3069   2.947   3.923   2.746
  386SOL    HW2 3070   2.839   3.985   2.640
  387SOL     OW 3071   4.767   1.636   2.383
  387SOL    HW1 3072   4.708   1.711   2.355
  387SOL    HW2 3073   4.741   1.553   2.334
  388SOL     OW 3074   1.197   4.319   2.672
  388SOL    HW1 3075   1.231   4.291   2.582
  388SOL    HW2 3076   1.267   4.375   2.717
  389SOL     OW 3077   3.664   4.064   2.672
  389SOL    HW1 3078   3.659   3.981   2.727
  389SOL    HW2 3079   3.573   4.101   2.657
  390SOL     OW 3080   3.401   0.692   2.694
  390SOL    HW1 3081   3.437   0.778   2.730
  390SOL    HW2 3082   3.313   0.709   2.650
  391SOL     OW 3083   1.559   2.409   2.404
  391SOL    HW1 3084   1.547   2.437   2.499
  391SOL    HW2 3085   1.565   2.309   2.399
  392SOL     OW 3086   4.881   3.216   2.281
  392SOL    HW1 3087   4.893   3.128   2.235
  392SOL    HW2 3088   4.784   3.238   2.287
  393SOL     OW 3089   1.908   3.792   2.681
  393SOL    HW1 3090   1.916   3.872   2.621
  393SOL    HW2 3091   1.995   3.744   2.686
  394SOL     OW 3092   0.475   0.499   2.322
  394SOL    HW1 3093   0.559   0.457   2.287
  394SOL    HW2 3094   0.400   0.433   2.316
  395SOL     OW 3095   2.664   1.169   2.722
  395SOL    HW1 3096   2.717   1.084   2.728
  395SOL    HW2 3097   2.567   1.147   2.722
  396SOL     OW 3098   2.033   0.559   2.674
  396SOL    HW1 3099   2.005   0.514   2.590
  396SOL    HW2 3100   1.965   0.627   2.700
  397SOL     OW 3101   0.565   4.230   2.349
  397SOL    HW1 3102   0.629   4.260   2.278
  397SOL    HW2 3103   0.504   4.305   2.373
  398SOL     OW 3104   0.599   4.605   2.717
  398SOL    HW1 3105   0.527   4.553   2.672
  398SOL    HW2 3106   0.649   4.545   2.779
  399SOL     OW 3107   2.686   3.532   2.701
  399SOL    HW1 3108   2.760   3.485   2.653
  399SOL    HW2 3109   2.700   3.526   2.799
  400SOL     OW 3110   1.373   0.401   2.587
  400SOL    HW1 3111   1.459   0.384   2.635
  400SOL    HW2 3112   1.335   0.315   2.554
  401SOL     OW 3113   1.563   0.690   2.618
  401SOL    HW1 3114   1.479   0.728   2.657
  401SOL    HW2 3115   1.540   0.628   2.543
  402SOL     OW 3116   0.207   4.374   2.348
  402SOL    HW1 3117   0.118   4.411   2.322
  402SOL    HW2 3118   0.204   4.274   2.342
  403SOL     OW 3119   3.578   4.473   2.663
  403SOL    HW1 3120   3.509   4.430   2.722
  403SOL    HW2 3121   3.540   4.555   2.621
  404SOL     OW 3122   4.260   3.424   2.405
  404SOL    HW1 3123   4.304   3.345   2.361
  404SOL    HW2 3124   4.317   3.505   2.393
  405SOL     OW 3125   0.302   4.825   2.365
  405SOL    HW1 3126   0.297   4.803   2.462
  405SOL    HW2 3127   0.241   4.902   2.345
  406SOL     OW 3128   0.981   0.451   2.601
  406SOL    HW1 3129   0.965   0.362   2.645
  406SOL    HW2 3130   1.019   0.436   2.509
  407SOL     OW 3131   2.087   3.468   2.367
  407SOL    HW1 3132   2.154   3.539   2.347
  407SOL    HW2 3133   1.996   3.501   2.343
  408SOL     OW 3134   3.361   4.681   2.604
  408SOL    HW1 3135   3.333   4.645   2.515
  408SOL    HW2 3136   3.288   4.665   2.671
  409SOL     OW 3137   4.069   0.190   2.422
  409SOL    HW1 3138   3.989   0.246   2.401
  409SOL    HW2 3139   4.152   0.236   2.390
  410SOL     OW 3140   2.794   1.976   2.335
  410SOL    HW1 3141   2.751   2.032   2.405
  410SOL    HW2 3142   2.868   2.027   2.292
  411SOL     OW 3143   1.348   3.889   2.696
  411SOL    HW1 3144   1.257   3.924   2.717
  411SOL    HW2 3145   1.415   3.961   2.711
  412SOL     OW 3146   2.210   3.853   2.574
  412SOL    HW1 3147   2.186   3.760   2.604
  412SOL    HW2 3148   2.190   3.862   2.476
  413SOL     OW 3149   2.726   0.890   2.640
  413SOL    HW1 3150   2.636   0.881   2.683
  413SOL    HW2 3151   2.717   0.881   2.541
  414SOL     OW 3152   1.615   2.130   2.331
  414SOL    HW1 3153   1.594   2.032   2.333
  414SOL    HW2 3154   1.571   2.172   2.251
  415SOL     OW 3155   4.137   1.638   2.650
  415SOL    HW1 3156   4.184   1.722   2.676
  415SOL    HW2 3157   4.039   1.646   2.670
  416SOL     OW 3158   3.198   4.394   2.296
  416SOL    HW1 3159   3.273   4.335   2.326
  416SOL    HW2 3160   3.234   4.485   2.273
  417SOL     OW 3161   4.285   0.747   2.691
  417SOL    HW1 3162   4.260   0.842   2.712
  417SOL    HW2 3163   4.352   0.746   2.617
  418SOL     OW 3164   1.014   4.503   2.628
  418SOL    HW1 3165   0.922   4.468   2.641
  418SOL    HW2 3166   1.080   4.431   2.648
  419SOL     OW 3167   3.216   5.120   2.599
  419SOL    HW1 3168   3.231   5.127   2.500
  419SOL    HW2 3169   3.301   5.141   2.647
  420SOL     OW 3170   2.386   2.021   2.661
  420SOL    HW1 3171   2.331   1.995   2.581
  420SOL    HW2 3172   2.337   2.091   2.713
  421SOL     OW 3173   1.555   4.905   2.613
  421SOL    HW1 3174   1.598   4.891   2.524
  421SOL    HW2 3175   1.578   4.996   2.648
  422SOL     OW 3176   0.501   3.673   2.641
  422SOL    HW1 3177   0.415   3.628   2.664
  422SOL    HW2 3178   0.565   3.604   2.605
  423SOL     OW 3179   3.877   2.141   2.621
  423SOL    HW1 3180   3.785   2.138   2.659
  423SOL    HW2 3181   3.925   2.221   2.658
  424SOL     OW 3182   1.088   4.768   2.657
  424SOL    HW1 3183   1.075   4.675   2.691
  424SOL    HW2 3184   1.033   4.782   2.575
  425SOL     OW 3185   3.231   2.585   2.313
  425SOL    HW1 3186   3.170   2.663   2.296
  425SOL    HW2 3187   3.326   2.615   2.304
  426SOL     OW 3188   2.940   3.417   2.644
  426SOL    HW1 3189   2.902   3.331   2.678
  426SOL    HW2 3190   3.039   3.409   2.639
  427SOL     OW 3191   0.185   2.042   2.621
  427SOL    HW1 3192   0.094   2.076   2.645
  427SOL    HW2 3193   0.197   2.044   2.522
  428SOL     OW 3194   3.470   0.010   2.694
  428SOL    HW1 3195   3.551   0.068   2.684
  428SOL    HW2 3196   3.498  -0.084   2.709
  429SOL     OW 3197   0.965   0.913   2.370
  429SOL    HW1 3198   1.033   0.841   2.376
  429SOL    HW2 3199   0.876   0.877   2.401
  430SOL     OW 3200   2.661   4.694   2.688
  430SOL    HW1 3201   2.655   4.605   2.645
  430SOL    HW2 3202   2.709   4.686   2.776
  431SOL     OW 3203   1.233   3.350   2.630
  431SOL    HW1 3204   1.274   3.433   2.668
  431SOL    HW2 3205   1.210   3.365   2.534
  432SOL     OW 3206   1.525   1.504   2.335
  432SOL    HW1 3207   1.441   1.548   2.303
  432SOL    HW2 3208   1.517   1.405   2.327
  433SOL     OW 3209   2.839   2.309   2.580
  433SOL    HW1 3210   2.757   2.252   2.583
  433SOL    HW2 3211   2.851   2.346   2.488
  434SOL     OW 3212   1.456   0.575   2.379
  434SOL    HW1 3213   1.447   0.483   2.418
  434SOL    HW2 3214   1.367   0.620   2.379
  435SOL     OW 3215   4.555   3.574   2.710
  435SOL    HW1 3216   4.539   3.669   2.736
  435SOL    HW2 3217   4.652   3.561   2.690
  436SOL     OW 3218   0.959   2.733   2.705
  436SOL    HW1 3219   0.992   2.792   2.780
  436SOL    HW2 3220   1.037   2.684   2.665
  437SOL     OW 3221   1.059   5.097   2.663
  437SOL    HW1 3222   1.100   5.017   2.706
  437SOL    HW2 3223   1.079   5.096   2.565
  438SOL     OW 3224   4.017   3.144   2.535
  438SOL    HW1 3225   3.967   3.113   2.455
  438SOL    HW2 3226   4.113   3.160   2.511
  439SOL     OW 3227   1.110   2.134   2.699
  439SOL    HW1 3228   1.125   2.208   2.633
  439SOL    HW2 3229   1.046   2.165   2.769
  440SOL     OW 3230   0.435   0.232   2.360
  440SOL    HW1 3231   0.529   0.264   2.347
  440SOL    HW2 3232   0.426   0.138   2.329
  441SOL     OW 3233   0.342   2.367   2.561
  441SOL    HW1 3234   0.362   2.465   2.559
  441SOL    HW2 3235   0.373   2.325   2.475
  442SOL     OW 3236   2.512   4.838   2.443
  442SOL    HW1 3237   2.507   4.938   2.448
  442SOL    HW2 3238   2.560   4.803   2.523
  443SOL     OW 3239   3.339   1.344   2.699
  443SOL    HW1 3240   3.266   1.391   2.748
  443SOL    HW2 3241   3.338   1.372   2.603
  444SOL     OW 3242   2.151   2.166   2.660
  444SOL    HW1 3243   2.140   2.196   2.565
  444SOL    HW2 3244   2.175   2.245   2.717
  445SOL     OW 3245   2.494   1.779   2.380
  445SOL    HW1 3246   2.539   1.706   2.329
  445SOL    HW2 3247   2.526   1.868   2.345
  446SOL     OW 3248   3.405   4.146   2.675
  446SOL    HW1 3249   3.344   4.225   2.674
  446SOL    HW2 3250   3.358   4.068   2.633
  447SOL     OW 3251   3.353   0.311   2.331
  447SOL    HW1 3252   3.257   0.335   2.327
  447SOL    HW2 3253   3.362   0.214   2.357
  448SOL     OW 3254   3.615   0.775   2.301
  448SOL    HW1 3255   3.592   0.734   2.213
  448SOL    HW2 3256   3.710   0.755   2.324
  449SOL     OW 3257   4.871   2.590   2.688
  449SOL    HW1 3258   4.776   2.564   2.672
  449SOL    HW2 3259   4.921   2.511   2.724
  450SOL     OW 3260   3.629   3.131   2.308
  450SOL    HW1 3261   3.701   3.061   2.308
  450SOL    HW2 3262   3.669   3.220   2.330
  451SOL     OW 3263   2.867   5.085   2.702
  451SOL    HW1 3264   2.928   5.006   2.692
  451SOL    HW2 3265   2.920   5.169   2.691
  452SOL     OW 3266   0.919   0.134   2.421
  452SOL    HW1 3267   0.948   0.142   2.517
  452SOL    HW2 3268   0.979   0.070   2.373
  453SOL     OW 3269   0.453   1.299   2.647
  453SOL    HW1 3270   0.515   1.221   2.634
  453SOL    HW2 3271   0.360   1.266   2.659
  454SOL     OW 3272   0.126   1.531   2.694
  454SOL    HW1 3273   0.057   1.468   2.727
  454SOL    HW2 3274   0.097   1.625   2.713
  455SOL     OW 3275   4.142   1.386   2.308
  455SOL    HW1 3276   4.120   1.480   2.332
  455SOL    HW2 3277   4.241   1.373   2.312
  456SOL     OW 3278   3.048   4.803   2.393
  456SOL    HW1 3279   3.019   4.707   2.397
  456SOL    HW2 3280   2.973   4.859   2.358
  457SOL     OW 3281   3.927   4.206   2.713
  457SOL    HW1 3282   3.990   4.130   2.696
  457SOL    HW2 3283   3.836   4.171   2.735
  458SOL     OW 3284   0.437   1.984   2.368
  458SOL    HW1 3285   0.427   1.918   2.441
  458SOL    HW2 3286   0.532   1.984   2.335
  459SOL     OW 3287   1.229   1.089   2.626
  459SOL    HW1 3288   1.225   1.185   2.653
  459SOL    HW2 3289   1.139   1.047   2.637
  460SOL     OW 3290   2.937   0.675   2.329
  460SOL    HW1 3291   2.871   0.750   2.327
  460SOL    HW2 3292   3.029   0.712   2.320
  461SOL     OW 3293   0.328   1.601   2.306
  461SOL    HW1 3294   0.380   1.681   2.276
  461SOL    HW2 3295   0.363   1.570   2.395
  462SOL     OW 3296   0.748   1.389   2.403
  462SOL    HW1 3297   0.752   1.409   2.501
  462SOL    HW2 3298   0.837   1.356   2.373
  463SOL     OW 3299   4.718   0.262   2.585
  463SOL    HW1 3300   4.799   0.319   2.599
  463SOL    HW2 3301   4.694   0.217   2.671
  464SOL     OW 3302   3.953   0.208   2.684
  464SOL    HW1 3303   4.019   0.226   2.611
  464SOL    HW2 3304   3.994   0.229   2.772
  465SOL     OW 3305   4.839   2.157   2.643
  465SOL    HW1 3306   4.821   2.138   2.546
  465SOL    HW2 3307   4.804   2.082   2.698
  466SOL     OW 3308   4.370   4.061   2.658
  466SOL    HW1 3309   4.404   4.154   2.644
  466SOL    HW2 3310   4.270   4.061   2.650
  467SOL     OW 3311   2.324   3.108   2.361
  467SOL    HW1 3312   2.241   3.151   2.395
  467SOL    HW2 3313   2.376   3.175   2.307
  468SOL     OW 3314   2.390   4.244   2.733
  468SOL    HW1 3315   2.455   4.305   2.687
  468SOL    HW2 3316   2.374   4.277   2.826
  469SOL     OW 3317   2.261   0.512   2.417
  469SOL    HW1 3318   2.276   0.528   2.515
  469SOL    HW2 3319   2.345   0.477   2.376
  470SOL     OW 3320   3.525   3.211   2.705
  470SOL    HW1 3321   3.602   3.150   2.723
  470SOL    HW2 3322   3.555   3.306   2.715
  471SOL     OW 3323   3.259   1.793   2.323
  471SOL    HW1 3324   3.215   1.707   2.350
  471SOL    HW2 3325   3.347   1.774   2.280
  472SOL     OW 3326   0.393   5.079   2.554
  472SOL    HW1 3327   0.395   5.072   2.455
  472SOL    HW2 3328   0.482   5.108   2.588
  473SOL     OW 3329   3.926   4.995   2.704
  473SOL    HW1 3330   3.845   5.046   2.731
  473SOL    HW2 3331   3.900   4.902   2.677
  474SOL     OW 3332   4.560   0.387   2.406
  474SOL    HW1 3333   4.613   0.339   2.477
  474SOL    HW2 3334   4.465   0.356   2.411
  475SOL     OW 3335   4.080   2.889   2.670
  475SOL    HW1 3336   4.058   2.969   2.615
  475SOL    HW2 3337   4.178   2.890   2.692
  476SOL     OW 3338   1.036   1.728   2.580
  476SOL    HW1 3339   1.045   1.695   2.486
  476SOL    HW2 3340   1.001   1.821   2.580
  477SOL     OW 3341   1.079   3.061   2.686
  477SOL    HW1 3342   1.148   2.989   2.681
  477SOL    HW2 3343   1.121   3.149   2.662
  478SOL     OW 3344   0.821   3.093   2.683
  478SOL    HW1 3345   0.764   3.012   2.696
  478SOL    HW2 3346   0.918   3.068   2.692
  479SOL     OW 3347   4.338   2.305   2.308
  479SOL    HW1 3348   4.384   2.218   2.320
  479SOL    HW2 3349   4.239   2.292   2.319
  480SOL     OW 3350   3.391   3.039   2.339
  480SOL    HW1 3351   3.332   3.108   2.297
  480SOL    HW2 3352   3.486   3.072   2.340
  481SOL     OW 3353   0.402   3.376   2.702
  481SOL    HW1 3354   0.348   3.457   2.679
  481SOL    HW2 3355   0.491   3.404   2.738
  482SOL     OW 3356   1.183   3.388   2.363
  482SOL    HW1 3357   1.225   3.298   2.351
  482SOL    HW2 3358   1.088   3.385   2.331
  483SOL     OW 3359   4.185   4.298   2.595
  483SOL    HW1 3360   4.088   4.274   2.595
  483SOL    HW2 3361   4.220   4.292   2.501
  484SOL     OW 3362   2.957   1.563   2.684
  484SOL    HW1 3363   3.052   1.594   2.695
  484SOL    HW2 3364   2.956   1.463   2.679
  485SOL     OW 3365   2.215   0.753   2.671
  485SOL    HW1 3366   2.173   0.665   2.691
  485SOL    HW2 3367   2.147   0.826   2.683
  486SOL     OW 3368   2.196   4.546   2.612
  486SOL    HW1 3369   2.170   4.523   2.518
  486SOL    HW2 3370   2.222   4.642   2.616
  487SOL     OW 3371   3.184   0.763   2.289
  487SOL    HW1 3372   3.265   0.706   2.275
  487SOL    HW2 3373   3.212   0.857   2.309
  488SOL     OW 3374   0.648   5.110   2.676
  488SOL    HW1 3375   0.732   5.121   2.729
  488SOL    HW2 3376   0.601   5.197   2.669
  489SOL     OW 3377   1.934   2.028   2.693
  489SOL    HW1 3378   2.013   2.085   2.718
  489SOL    HW2 3379   1.909   2.047   2.598
  490SOL     OW 3380   0.524   0.225   2.662
  490SOL    HW1 3381   0.541   0.299   2.727
  490SOL    HW2 3382   0.475   0.262   2.582
  491SOL     OW 3383   3.673   5.037   2.307
  491SOL    HW1 3384   3.669   5.107   2.236
  491SOL    HW2 3385   3.712   5.076   2.391
  492SOL     OW 3386   4.635   5.010   2.649
  492SOL    HW1 3387   4.636   4.993   2.550
  492SOL    HW2 3388   4.574   4.945   2.693
  493SOL     OW 3389   0.091   2.367   2.683
  493SOL    HW1 3390   0.042   2.280   2.677
  493SOL    HW2 3391   0.188   2.352   2.662
  494SOL     OW 3392   4.352   2.868   2.674
  494SOL    HW1 3393   4.370   2.856   2.577
  494SOL    HW2 3394   4.405   2.801   2.726
  495SOL     OW 3395   3.217   3.964   2.584
  495SOL    HW1 3396   3.260   3.878   2.613
  495SOL    HW2 3397   3.123   3.966   2.616
  496SOL     OW 3398   2.424   0.184   2.643
  496SOL    HW1 3399   2.507   0.216   2.689
  496SOL    HW2 3400   2.442   0.174   2.546
  497SOL     OW 3401   0.179   0.683   2.668
  497SOL    HW1 3402   0.089   0.664   2.628
  497SOL    HW2 3403   0.229   0.597   2.680
  498SOL     OW 3404   0.459   3.969   2.284
  498SOL    HW1 3405   0.499   4.059   2.272
  498SOL    HW2 3406   0.532   3.901   2.294
  499SOL     OW 3407   0.778   1.656   2.363
  499SOL    HW1 3408   0.872   1.656   2.328
  499SOL    HW2 3409   0.745   1.561   2.370
  500SOL     OW 3410   0.711   5.046   2.320
  500SOL    HW1 3411   0.761   4.971   2.362
  500SOL    HW2 3412   0.764   5.131   2.327
  501SOL     OW 3413   2.607   2.324   2.397
  501SOL    HW1 3414   2.518   2.353   2.360
  501SOL    HW2 3415   2.680   2.365   2.342
  502SOL     OW 3416   4.855   4.338   2.575
  502SOL    HW1 3417   4.846   4.318   2.477
  502SOL    HW2 3418   4.815   4.428   2.594
  503SOL     OW 3419   2.674   3.909   2.376
  503SOL    HW1 3420   2.619   3.835   2.339
  503SOL    HW2 3421   2.660   3.915   2.475
  504SOL     OW 3422   2.963   4.214   2.330
  504SOL    HW1 3423   3.052   4.257   2.315
  504SOL    HW2 3424   2.974   4.115   2.334
  505SOL     OW 3425   0.163   1.970   2.342
  505SOL    HW1 3426   0.262   1.981   2.332
  505SOL    HW2 3427   0.138   1.874   2.325
  506SOL     OW 3428   1.917   1.860   2.327
  506SOL    HW1 3429   1.866   1.774   2.329
  506SOL    HW2 3430   2.012   1.842   2.304
  507SOL     OW 3431   3.066   1.023   2.711
  507SOL    HW1 3432   3.162   1.039   2.730
  507SOL    HW2 3433   3.037   0.937   2.751
  508SOL     OW 3434   2.490   3.205   2.670
  508SOL    HW1 3435   2.588   3.207   2.691
  508SOL    HW2 3436   2.463   3.111   2.649
  509SOL     OW 3437   3.137   2.248   2.309
  509SOL    HW1 3438   3.221   2.198   2.289
  509SOL    HW2 3439   3.141   2.339   2.268
  510SOL     OW 3440   4.722   3.540   2.345
  510SOL    HW1 3441   4.717   3.637   2.320
  510SOL    HW2 3442   4.800   3.525   2.405
  511SOL     OW 3443   3.923   4.368   2.328
  511SOL    HW1 3444   3.826   4.393   2.323
  511SOL    HW2 3445   3.978   4.451   2.328
  512SOL     OW 3446   1.892   4.671   2.389
  512SOL    HW1 3447   1.815   4.622   2.348
  512SOL    HW2 3448   1.890   4.660   2.488
  513SOL     OW 3449   1.044   4.590   2.379
  513SOL    HW1 3450   1.141   4.605   2.357
  513SOL    HW2 3451   1.036   4.564   2.475
  514SOL     OW 3452   0.684   4.522   2.335
  514SOL    HW1 3453   0.737   4.604   2.313
  514SOL    HW2 3454   0.587   4.543   2.329
  515SOL     OW 3455   3.218   1.660   2.676
  515SOL    HW1 3456   3.253   1.752   2.694
  515SOL    HW2 3457   3.246   1.630   2.585
  516SOL     OW 3458   2.180   4.130   2.604
  516SOL    HW1 3459   2.195   4.032   2.589
  516SOL    HW2 3460   2.260   4.169   2.650
  517SOL     OW 3461   3.099   3.070   2.725
  517SOL    HW1 3462   3.184   3.111   2.695
  517SOL    HW2 3463   3.112   2.971   2.737
  518SOL     OW 3464   0.503   3.152   2.551
  518SOL    HW1 3465   0.462   3.064   2.575
  518SOL    HW2 3466   0.476   3.221   2.618
  519SOL     OW 3467   1.838   2.831   2.688
  519SOL    HW1 3468   1.809   2.920   2.723
  519SOL    HW2 3469   1.937   2.823   2.694
  520SOL     OW 3470   3.322   1.052   2.672
  520SOL    HW1 3471   3.343   1.149   2.680
  520SOL    HW2 3472   3.398   0.999   2.710
  521SOL     OW 3473   1.363   0.126   2.660
  521SOL    HW1 3474   1.289   0.068   2.627
  521SOL    HW2 3475   1.436   0.070   2.697
  522SOL     OW 3476   4.667   4.545   2.620
  522SOL    HW1 3477   4.623   4.612   2.561
  522SOL    HW2 3478   4.676   4.582   2.712
  523SOL     OW 3479   2.264   3.683   2.317
  523SOL    HW1 3480   2.364   3.690   2.317
  523SOL    HW2 3481   2.224   3.767   2.281
  524SOL     OW 3482   4.844   0.083   2.412
  524SOL    HW1 3483   4.794   0.142   2.475
  524SOL    HW2 3484   4.916   0.136   2.367
  525SOL     OW 3485   2.331   0.426   2.690
  525SOL    HW1 3486   2.336   0.329   2.664
  525SOL    HW2 3487   2.243   0.444   2.734
  526SOL     OW 3488   1.482   4.460   2.412
  526SOL    HW1 3489   1.415   4.401   2.367
  526SOL    HW2 3490   1.566   4.462   2.357
  527SOL     OW 3491   4.897   5.085   2.673
  527SOL    HW1 3492   4.901   5.147   2.594
  527SOL    HW2 3493   4.804   5.047   2.680
  528SOL     OW 3494   3.217   2.825   2.705
  528SOL    HW1 3495   3.305   2.866   2.683
  528SOL    HW2 3496   3.220   2.727   2.683
  529SOL     OW 3497   1.409   1.230   2.310
  529SOL    HW1 3498   1.507   1.224   2.330
  529SOL    HW2 3499   1.386   1.164   2.238
  530SOL     OW 3500   0.727   4.028   2.470
  530SOL    HW1 3501   0.674   4.113   2.471
  530SOL    HW2 3502   0.824   4.050   2.465
  531SOL     OW 3503   4.311   0.319   2.319
  531SOL    HW1 3504   4.299   0.419   2.316
  531SOL    HW2 3505   4.363   0.289   2.240
  532SOL     OW 3506   3.232   1.002   2.419
  532SOL    HW1 3507   3.255   1.018   2.515
  532SOL    HW2 3508   3.136   1.027   2.403
  533SOL     OW 3509   0.777   2.302   2.647
  533SOL    HW1 3510   0.810   2.321   2.554
  533SOL    HW2 3511   0.727   2.216   2.647
  534SOL     OW 3512   4.368   1.730   2.328
  534SOL    HW1 3513   4.379   1.639   2.369
  534SOL    HW2 3514   4.456   1.776   2.326
  535SOL     OW 3515   3.208   3.423   2.602
  535SOL    HW1 3516   3.288   3.479   2.584
  535SOL    HW2 3517   3.235   3.326   2.604
  536SOL     OW 3518   1.661   1.255   2.322
  536SOL    HW1 3519   1.740   1.277   2.265
  536SOL    HW2 3520   1.690   1.246   2.417
  537SOL     OW 3521   2.454   3.359   2.323
  537SOL    HW1 3522   2.494   3.432   2.267
  537SOL    HW2 3523   2.431   3.395   2.413
  538SOL     OW 3524   2.095   4.215   2.363
  538SOL    HW1 3525   2.138   4.200   2.452
  538SOL    HW2 3526   2.058   4.308   2.359
  539SOL     OW 3527   4.140   3.001   2.306
  539SOL    HW1 3528   4.196   3.072   2.264
  539SOL    HW2 3529   4.200   2.934   2.351
  540SOL     OW 3530   0.078   3.583   2.448
  540SOL    HW1 3531   0.109   3.662   2.395
  540SOL    HW2 3532   0.109   3.499   2.403
  541SOL     OW 3533   3.935   1.183   2.355
  541SOL    HW1 3534   3.988   1.265   2.332
  541SOL    HW2 3535   3.970   1.145   2.441
  542SOL     OW 3536   1.667   0.896   2.309
  542SOL    HW1 3537   1.618   0.834   2.370
  542SOL    HW2 3538   1.602   0.959   2.266
  543SOL     OW 3539   4.849   2.102   2.339
  543SOL    HW1 3540   4.872   2.193   2.303
  543SOL    HW2 3541   4.934   2.050   2.353
  544SOL     OW 3542   2.644   2.097   2.532
  544SOL    HW1 3543   2.567   2.067   2.588
  544SOL    HW2 3544   2.616   2.172   2.472
  545SOL     OW 3545   3.854   0.877   2.609
  545SOL    HW1 3546   3.857   0.777   2.619
  545SOL    HW2 3547   3.923   0.918   2.668
  546SOL     OW 3548   1.430   3.167   2.628
  546SOL    HW1 3549   1.508   3.217   2.664
  546SOL    HW2 3550   1.345   3.214   2.653
  547SOL     OW 3551   3.601   0.347   2.404
  547SOL    HW1 3552   3.506   0.349   2.370
  547SOL    HW2 3553   3.608   0.406   2.485
  548SOL     OW 3554   2.457   3.514   2.562
  548SOL    HW1 3555   2.383   3.468   2.611
  548SOL    HW2 3556   2.542   3.505   2.614
  549SOL     OW 3557   0.679   2.063   2.596
  549SOL    HW1 3558   0.586   2.089   2.622
  549SOL    HW2 3559   0.685   1.964   2.589
  550SOL     OW 3560   1.413   2.157   2.668
  550SOL    HW1 3561   1.340   2.214   2.706
  550SOL    HW2 3562   1.501   2.203   2.679
  551SOL     OW 3563   2.827   1.911   2.692
  551SOL    HW1 3564   2.923   1.899   2.666
  551SOL    HW2 3565   2.792   1.996   2.653
  552SOL     OW 3566   3.957   2.402   2.628
  552SOL    HW1 3567   3.859   2.415   2.643
  552SOL    HW2 3568   4.001   2.490   2.610
  553SOL     OW 3569   2.127   0.284   2.356
  553SOL    HW1 3570   2.177   0.369   2.372
  553SOL    HW2 3571   2.189   0.206   2.370
  554SOL     OW 3572   0.961   3.459   2.599
  554SOL    HW1 3573   0.935   3.465   2.502
  554SOL    HW2 3574   0.955   3.364   2.628
  555SOL     OW 3575   2.786   0.462   2.410
  555SOL    HW1 3576   2.831   0.374   2.397
  555SOL    HW2 3577   2.841   0.534   2.368
  556SOL     OW 3578   0.998   4.338   2.303
  556SOL    HW1 3579   0.914   4.316   2.252
  556SOL    HW2 3580   0.991   4.430   2.340
   4.92000   5.12400   5.00000
Generated by trjconv : MXe MOLECULE in water t= 110.00000
 3580
    1GRA      C    1   0.077   0.191   1.999
    1GRA      C    2   0.200   0.262   1.999
    1GRA      C    3   0.200   0.405   1.999
    1GRA      C    4   0.077   0.476   1.999
    1GRA      C    5   0.077   0.618   1.999
    1GRA      C    6   0.200   0.689   1.999
    1GRA      C    7   0.200   0.832   1.999
    1GRA      C    8   0.077   0.903   1.999
    1GRA      C    9   0.077   1.045   1.999
    1GRA      C   10   0.200   1.116   1.999
    1GRA      C   11   0.200   1.259   1.999
    1GRA      C   12   0.077   1.330   1.999
    1GRA      C   13   0.077   1.472   1.999
    1GRA      C   14   0.200   1.543   1.999
    1GRA      C   15   0.200   1.686   1.999
    1GRA      C   16   0.077   1.757   1.999
    1GRA      C   17   0.077   1.899   1.999
    1GRA      C   18   0.200   1.970   1.999
    1GRA      C   19   0.200   2.113   1.999
    1GRA      C   20   0.077   2.184   1.999
    1GRA      C   21   0.077   2.326   1.999
    1GRA      C   22   0.200   2.397   1.999
    1GRA      C   23   0.200   2.540   1.999
    1GRA      C   24   0.077   2.611   1.999
    1GRA      C   25   0.077   2.753   1.999
    1GRA      C   26   0.200   2.824   1.999
    1GRA      C   27   0.200   2.967   1.999
    1GRA      C   28   0.077   3.038   1.999
    1GRA      C   29   0.077   3.180   1.999
    1GRA      C   30   0.200   3.251   1.999
    1GRA      C   31   0.200   3.394   1.999
    1GRA      C   32   0.077   3.465   1.999
    1GRA      C   33   0.077   3.607   1.999
    1GRA      C   34   0.200   3.678   1.999
    1GRA      C   35   0.200   3.821   1.999
    1GRA      C   36   0.077   3.892   1.999
    1GRA      C   37   0.077   4.034   1.999
    1GRA      C   38   0.200   4.105   1.999
    1GRA      C   39   0.200   4.248   1.999
    1GRA      C   40   0.077   4.319   1.999
    1GRA      C   41   0.077   4.461   1.999
    1GRA      C   42   0.200   4.532   1.999
    1GRA      C   43   0.200   4.675   1.999
    1GRA      C   44   0.077   4.746   1.999
    1GRA      C   45   0.077   4.888   1.999
    1GRA      C   46   0.200   4.959   1.999
    1GRA      C   47   0.200   5.102   1.999
    1GRA      C   48   0.077   0.049   1.999
    1GRA      C   49   0.323   0.191   1.999
    1GRA      C   50   0.446   0.262   1.999
    1GRA      C   51   0.446   0.405   1.999
    1GRA      C   52   0.323   0.476   1.999
    1GRA      C   53   0.323   0.618   1.999
    1GRA      C   54   0.446   0.689   1.999
    1GRA      C   55   0.446   0.832   1.999
    1GRA      C   56   0.323   0.903   1.999
    1GRA      C   57   0.323   1.045   1.999
    1GRA      C   58   0.446   1.116   1.999
    1GRA      C   59   0.446   1.259   1.999
    1GRA      C   60   0.323   1.330   1.999
    1GRA      C   61   0.323   1.472   1.999
    1GRA      C   62   0.446   1.543   1.999
    1GRA      C   63   0.446   1.686   1.999
    1GRA      C   64   0.323   1.757   1.999
    1GRA      C   65   0.323   1.899   1.999
    1GRA      C   66   0.446   1.970   1.999
    1GRA      C   67   0.446   2.113   1.999
    1GRA      C   68   0.323   2.184   1.999
    1GRA      C   69   0.323   2.326   1.999
    1GRA      C   70   0.446   2.397   1.999
    1GRA      C   71   0.446   2.540   1.999
    1GRA      C   72   0.323   2.611   1.999
    1GRA      C   73   0.323   2.753   1.999
    1GRA      C   74   0.446   2.824   1.999
    1GRA      C   75   0.446   2.967   1.999
    1GRA      C   76   0.323   3.038   1.999
    1GRA      C   77   0.323   3.180   1.999
    1GRA      C   78   0.446   3.251   1.999
    1GRA      C   79   0.446   3.394   1.999
    1GRA      C   80   0.323   3.465   1.999
    1GRA      C   81   0.323   3.607   1.999
    1GRA      C   82   0.446   3.678   1.999
    1GRA      C   83   0.446   3.821   1.999
    1GRA      C   84   0.323   3.892   1.999
    1GRA      C   85   0.323   4.034   1.999
    1GRA      C   86   0.446   4.105   1.999
    1GRA      C   87   0.446   4.248   1.999
    1GRA      C   88   0.323   4.319   1.999
    1GRA      C   89   0.323   4.461   1.999
    1GRA      C   90   0.446   4.532   1.999
    1GRA      C   91   0.446   4.675   1.999
    1GRA      C   92   0.323   4.746   1.999
    1GRA      C   93   0.323   4.888   1.999
    1GRA      C   94   0.446   4.959   1.999
    1GRA      C   95   0.446   5.102   1.999
    1GRA      C   96   0.323   0.049   1.999
    1GRA      C   97   0.569   0.191   1.999
    1GRA      C   98   0.692   0.262   1.999
    1GRA      C   99   0.692   0.405   1.999
    1GRA      C  100   0.569   0.476   1.999
    1GRA      C  101   0.569   0.618   1.999
    1GRA      C  102   0.692   0.689   1.999
    1GRA      C  103   0.692   0.832   1.999
    1GRA      C  104   0.569   0.903   1.999
    1GRA      C  105   0.569   1.045   1.999
    1GRA      C  106   0.692   1.116   1.999
    1GRA      C  107   0.692   1.259   1.999
    1GRA      C  108   0.569   1.330   1.999
    1GRA      C  109   0.569   1.472   1.999
    1GRA      C  110   0.692   1.543   1.999
    1GRA      C  111   0.692   1.686   1.999
    1GRA      C  112   0.569   1.757   1.999
    1GRA      C  113   0.569   1.899   1.999
    1GRA      C  114   0.692   1.970   1.999
    1GRA      C  115   0.692   2.113   1.999
    1GRA      C  116   0.569   2.184   1.999
    1GRA      C  117   0.569   2.326   1.999
    1GRA      C  118   0.692   2.397   1.999
    1GRA      C  119   0.692   2.540   1.999
    1GRA      C  120   0.569   2.611   1.999
    1GRA      C  121   0.569   2.753   1.999
    1GRA      C  122   0.692   2.824   1.999
    1GRA      C  123   0.692   2.967   1.999
    1GRA      C  124   0.569   3.038   1.999
    1GRA      C  125   0.569   3.180   1.999
    1GRA      C  126   0.692   3.251   1.999
    1GRA      C  127   0.692   3.394   1.999
    1GRA      C  128   0.569   3.465   1.999
    1GRA      C  129   0.569   3.607   1.999
    1GRA      C  130   0.692   3.678   1.999
    1GRA      C  131   0.692   3.821   1.999
    1GRA      C  132   0.569   3.892   1.999
    1GRA      C  133   0.569   4.034   1.999
    1GRA      C  134   0.692   4.105   1.999
    1GRA      C  135   0.692   4.248   1.999
    1GRA      C  136   0.569   4.319   1.999
    1GRA      C  137   0.569   4.461   1.999
    1GRA      C  138   0.692   4.532   1.999
    1GRA      C  139   0.692   4.675   1.999
    1GRA      C  140   0.569   4.746   1.999
    1GRA      C  141   0.569   4.888   1.999
    1GRA      C  142   0.692   4.959   1.999
    1GRA      C  143   0.692   5.102   1.999
    1GRA      C  144   0.569   0.049   1.999
    1GRA      C  145   0.815   0.191   1.999
    1GRA      C  146   0.938   0.262   1.999
    1GRA      C  147   0.938   0.405   1.999
    1GRA      C  148   0.815   0.476   1.999
    1GRA      C  149   0.815   0.618   1.999
    1GRA      C  150   0.938   0.689   1.999
    1GRA      C  151   0.938   0.832   1.999
    1GRA      C  152   0.815   0.903   1.999
    1GRA      C  153   0.815   1.045   1.999
    1GRA      C  154   0.938   1.116   1.999
    1GRA      C  155   0.938   1.259   1.999
    1GRA      C  156   0.815   1.330   1.999
    1GRA      C  157   0.815   1.472   1.999
    1GRA      C  158   0.938   1.543   1.999
    1GRA      C  159   0.938   1.686   1.999
    1GRA      C  160   0.815   1.757   1.999
    1GRA      C  161   0.815   1.899   1.999
    1GRA      C  162   0.938   1.970   1.999
    1GRA      C  163   0.938   2.113   1.999
    1GRA      C  164   0.815   2.184   1.999
    1GRA      C  165   0.815   2.326   1.999
    1GRA      C  166   0.938   2.397   1.999
    1GRA      C  167   0.938   2.540   1.999
    1GRA      C  168   0.815   2.611   1.999
    1GRA      C  169   0.815   2.753   1.999
    1GRA      C  170   0.938   2.824   1.999
    1GRA      C  171   0.938   2.967   1.999
    1GRA      C  172   0.815   3.038   1.999
    1GRA      C  173   0.815   3.180   1.999
    1GRA      C  174   0.938   3.251   1.999
    1GRA      C  175   0.938   3.394   1.999
    1GRA      C  176   0.815   3.465   1.999
    1GRA      C  177   0.815   3.607   1.999
    1GRA      C  178   0.938   3.678   1.999
    1GRA      C  179   0.938   3.821   1.999
    1GRA      C  180   0.815   3.892   1.999
    1GRA      C  181   0.815   4.034   1.999
    1GRA      C  182   0.938   4.105   1.999
    1GRA      C  183   0.938   4.248   1.999
    1GRA      C  184   0.815   4.319   1.999
    1GRA      C  185   0.815   4.461   1.999
    1GRA      C  186   0.938   4.532   1.999
    1GRA      C  187   0.938   4.675   1.999
    1GRA      C  188   0.815   4.746   1.999
    1GRA      C  189   0.815   4.888   1.999
    1GRA      C  190   0.938   4.959   1.999
    1GRA      C  191   0.938   5.102   1.999
    1GRA      C  192   0.815   0.049   1.999
    1GRA      C  193   1.061   0.191   1.999
    1GRA      C  194   1.184   0.262   1.999
    1GRA      C  195   1.184   0.405   1.999
    1GRA      C  196   1.061   0.476   1.999
    1GRA      C  197   1.061   0.618   1.999
    1GRA      C  198   1.184   0.689   1.999
    1GRA      C  199   1.184   0.832   1.999
    1GRA      C  200   1.061   0.903   1.999
    1GRA      C  201   1.061   1.045   1.999
    1GRA      C  202   1.184   1.116   1.999
    1GRA      C  203   1.184   1.259   1.999
    1GRA      C  204   1.061   1.330   1.999
    1GRA      C  205   1.061   1.472   1.999
    1GRA      C  206   1.184   1.543   1.999
    1GRA      C  207   1.184   1.686   1.999
    1GRA      C  208   1.061   1.757   1.999
    1GRA      C  209   1.061   1.899   1.999
    1GRA      C  210   1.184   1.970   1.999
    1GRA      C  211   1.184   2.113   1.999
    1GRA      C  212   1.061   2.184   1.999
    1GRA      C  213   1.061   2.326   1.999
    1GRA      C  214   1.184   2.397   1.999
    1GRA      C  215   1.184   2.540   1.999
    1GRA      C  216   1.061   2.611   1.999
    1GRA      C  217   1.061   2.753   1.999
    1GRA      C  218   1.184   2.824   1.999
    1GRA      C  219   1.184   2.967   1.999
    1GRA      C  220   1.061   3.038   1.999
    1GRA      C  221   1.061   3.180   1.999
    1GRA      C  222   1.184   3.251   1.999
    1GRA      C  223   1.184   3.394   1.999
    1GRA      C  224   1.061   3.465   1.999
    1GRA      C  225   1.061   3.607   1.999
    1GRA      C  226   1.184   3.678   1.999
    1GRA      C  227   1.184   3.821   1.999
    1GRA      C  228   1.061   3.892   1.999
    1GRA      C  229   1.061   4.034   1.999
    1GRA      C  230   1.184   4.105   1.999
    1GRA      C  231   1.184   4.248   1.999
    1GRA      C  232   1.061   4.319   1.999
    1GRA      C  233   1.061   4.461   1.999
    1GRA      C  234   1.184   4.532   1.999
    1GRA      C  235   1.184   4.675   1.999
    1GRA      C  236   1.061   4.746   1.999
    1GRA      C  237   1.061   4.888   1.999
    1GRA      C  238   1.184   4.959   1.999
    1GRA      C  239   1.184   5.102   1.999
    1GRA      C  240   1.061   0.049   1.999
    1GRA      C  241   1.307   0.191   1.999
    1GRA      C  242   1.430   0.262   1.999
    1GRA      C  243   1.430   0.405   1.999
    1GRA      C  244   1.307   0.476   1.999
    1GRA      C  245   1.307   0.618   1.999
    1GRA      C  246   1.430   0.689   1.999
    1GRA      C  247   1.430   0.832   1.999
    1GRA      C  248   1.307   0.903   1.999
    1GRA      C  249   1.307   1.045   1.999
    1GRA      C  250   1.430   1.116   1.999
    1GRA      C  251   1.430   1.259   1.999
    1GRA      C  252   1.307   1.330   1.999
    1GRA      C  253   1.307   1.472   1.999
    1GRA      C  254   1.430   1.543   1.999
    1GRA      C  255   1.430   1.686   1.999
    1GRA      C  256   1.307   1.757   1.999
    1GRA      C  257   1.307   1.899   1.999
    1GRA      C  258   1.430   1.970   1.999
    1GRA      C  259   1.430   2.113   1.999
    1GRA      C  260   1.307   2.184   1.999
    1GRA      C  261   1.307   2.326   1.999
    1GRA      C  262   1.430   2.397   1.999
    1GRA      C  263   1.430   2.540   1.999
    1GRA      C  264   1.307   2.611   1.999
    1GRA      C  265   1.307   2.753   1.999
    1GRA      C  266   1.430   2.824   1.999
    1GRA      C  267   1.430   2.967   1.999
    1GRA      C  268   1.307   3.038   1.999
    1GRA      C  269   1.307   3.180   1.999
    1GRA      C  270   1.430   3.251   1.999
    1GRA      C  271   1.430   3.394   1.999
    1GRA      C  272   1.307   3.465   1.999
    1GRA      C  273   1.307   3.607   1.999
    1GRA      C  274   1.430   3.678   1.999
    1GRA      C  275   1.430   3.821   1.999
    1GRA      C  276   1.307   3.892   1.999
    1GRA      C  277   1.307   4.034   1.999
    1GRA      C  278   1.430   4.105   1.999
    1GRA      C  279   1.430   4.248   1.999
    1GRA      C  280   1.307   4.319   1.999
    1GRA      C  281   1.307   4.461   1.999
    1GRA      C  282   1.430   4.532   1.999
    1GRA      C  283   1.430   4.675   1.999
    1GRA      C  284   1.307   4.746   1.999
    1GRA      C  285   1.307   4.888   1.999
    1GRA      C  286   1.430   4.959   1.999
    1GRA      C  287   1.430   5.102   1.999
    1GRA      C  288   1.307   0.049   1.999
    1GRA      C  289   1.553   0.191   1.999
    1GRA      C  290   1.676   0.262   1.999
    1GRA      C  291   1.676   0.405   1.999
    1GRA      C  292   1.553   0.476   1.999
    1GRA      C  293   1.553   0.618   1.999
    1GRA      C  294   1.676   0.689   1.999
    1GRA      C  295   1.676   0.832   1.999
    1GRA      C  296   1.553   0.903   1.999
    1GRA      C  297   1.553   1.045   1.999
    1GRA      C  298   1.676   1.116   1.999
    1GRA      C  299   1.676   1.259   1.999
    1GRA      C  300   1.553   1.330   1.999
    1GRA      C  301   1.553   1.472   1.999
    1GRA      C  302   1.676   1.543   1.999
    1GRA      C  303   1.676   1.686   1.999
    1GRA      C  304   1.553   1.757   1.999
    1GRA      C  305   1.553   1.899   1.999
    1GRA      C  306   1.676   1.970   1.999
    1GRA      C  307   1.676   2.113   1.999
    1GRA      C  308   1.553   2.184   1.999
    1GRA      C  309   1.553   2.326   1.999
    1GRA      C  310   1.676   2.397   1.999
    1GRA      C  311   1.676   2.540   1.999
    1GRA      C  312   1.553   2.611   1.999
    1GRA      C  313   1.553   2.753   1.999
    1GRA      C  314   1.676   2.824   1.999
    1GRA      C  315   1.676   2.967   1.999
    1GRA      C  316   1.553   3.038   1.999
    1GRA      C  317   1.553   3.180   1.999
    1GRA      C  318   1.676   3.251   1.999
    1GRA      C  319   1.676   3.394   1.999
    1GRA      C  320   1.553   3.465   1.999
    1GRA      C  321   1.553   3.607   1.999
    1GRA      C  322   1.676   3.678   1.999
    1GRA      C  323   1.676   3.821   1.999
    1GRA      C  324   1.553   3.892   1.999
    1GRA      C  325   1.553   4.034   1.999
    1GRA      C  326   1.676   4.105   1.999
    1GRA      C  327   1.676   4.248   1.999
    1GRA      C  328   1.553   4.319   1.999
    1GRA      C  329   1.553   4.461   1.999
    1GRA      C  330   1.676   4.532   1.999
    1GRA      C  331   1.676   4.675   1.999
    1GRA      C  332   1.553   4.746   1.999
    1GRA      C  333   1.553   4.888   1.999
    1GRA      C  334   1.676   4.959   1.999
    1GRA      C  335   1.676   5.102   1.999
    1GRA      C  336   1.553   0.049   1.999
    1GRA      C  337   1.799   0.191   1.999
    1GRA      C  338   1.922   0.262   1.999
    1GRA      C  339   1.922   0.405   1.999
    1GRA      C  340   1.799   0.476   1.999
    1GRA      C  341   1.799   0.618   1.999
    1GRA      C  342   1.922   0.689   1.999
    1GRA      C  343   1.922   0.832   1.999
    1GRA      C  344   1.799   0.903   1.999
    1GRA      C  345   1.799   1.045   1.999
    1GRA      C  346   1.922   1.116   1.999
    1GRA      C  347   1.922   1.259   1.999
    1GRA      C  348   1.799   1.330   1.999
    1GRA      C  349   1.799   1.472   1.999
    1GRA      C  350   1.922   1.543   1.999
    1GRA      C  351   1.922   1.686   1.999
    1GRA      C  352   1.799   1.757   1.999
    1GRA      C  353   1.799   1.899   1.999
    1GRA      C  354   1.922   1.970   1.999
    1GRA      C  355   1.922   2.113   1.999
    1GRA      C  356   1.799   2.184   1.999
    1GRA      C  357   1.799   2.326   1.999
    1GRA      C  358   1.922   2.397   1.999
    1GRA      C  359   1.922   2.540   1.999
    1GRA      C  360   1.799   2.611   1.999
    1GRA      C  361   1.799   2.753   1.999
    1GRA      C  362   1.922   2.824   1.999
    1GRA      C  363   1.922   2.967   1.999
    1GRA      C  364   1.799   3.038   1.999
    1GRA      C  365   1.799   3.180   1.999
    1GRA      C  366   1.922   3.251   1.999
    1GRA      C  367   1.922   3.394   1.999
    1GRA      C  368   1.799   3.465   1.999
    1GRA      C  369   1.799   3.607   1.999
    1GRA      C  370   1.922   3.678   1.999
    1GRA      C  371   1.922   3.821   1.999
    1GRA      C  372   1.799   3.892   1.999
    1GRA      C  373   1.799   4.034   1.999
    1GRA      C  374   1.922   4.105   1.999
    1GRA      C  375   1.922   4.248   1.999
    1GRA      C  376   1.799   4.319   1.999
    1GRA      C  377   1.799   4.461   1.999
    1GRA      C  378   1.922   4.532   1.999
    1GRA      C  379   1.922   4.675   1.999
    1GRA      C  380   1.799   4.746   1.999
    1GRA      C  381   1.799   4.888   1.999
    1GRA      C  382   1.922   4.959   1.999
    1GRA      C  383   1.922   5.102   1.999
    1GRA      C  384   1.799   0.049   1.999
    1GRA      C  385   2.045   0.191   1.999
    1GRA      C  386   2.168   0.262   1.999
    1GRA      C  387   2.168   0.405   1.999
    1GRA      C  388   2.045   0.476   1.999
    1GRA      C  389   2.045   0.618   1.999
    1GRA      C  390   2.168   0.689   1.999
    1GRA      C  391   2.168   0.832   1.999
    1GRA      C  392   2.045   0.903   1.999
    1GRA      C  393   2.045   1.045   1.999
    1GRA      C  394   2.168   1.116   1.999
    1GRA      C  395   2.168   1.259   1.999
    1GRA      C  396   2.045   1.330   1.999
    1GRA      C  397   2.045   1.472   1.999
    1GRA      C  398   2.168   1.543   1.999
    1GRA      C  399   2.168   1.686   1.999
    1GRA      C  400   2.045   1.757   1.999
    1GRA      C  401   2.045   1.899   1.999
    1GRA      C  402   2.168   1.970   1.999
    1GRA      C  403   2.168   2.113   1.999
    1GRA      C  404   2.045   2.184   1.999
    1GRA      C  405   2.045   2.326   1.999
    1GRA      C  406   2.168   2.397   1.999
    1GRA      C  407   2.168   2.540   1.999
    1GRA      C  408   2.045   2.611   1.999
    1GRA      C  409   2.045   2.753   1.999
    1GRA      C  410   2.168   2.824   1.999
    1GRA      C  411   2.168   2.967   1.999
    1GRA      C  412   2.045   3.038   1.999
    1GRA      C  413   2.045   3.180   1.999
    1GRA      C  414   2.168   3.251   1.999
    1GRA      C  415   2.168   3.394   1.999
    1GRA      C  416   2.045   3.465   1.999
    1GRA      C  417   2.045   3.607   1.999
    1GRA      C  418   2.168   3.678   1.999
    1GRA      C  419   2.168   3.821   1.999
    1GRA      C  420   2.045   3.892   1.999
    1GRA      C  421   2.045   4.034   1.999
    1GRA      C  422   2.168   4.105   1.999
    1GRA      C  423   2.168   4.248   1.999
    1GRA      C  424   2.045   4.319   1.999
    1GRA      C  425   2.045   4.461   1.999
    1GRA      C  426   2.168   4.532   1.999
    1GRA      C  427   2.168   4.675   1.999
    1GRA      C  428   2.045   4.746   1.999
    1GRA      C  429   2.045   4.888   1.999
    1GRA      C  430   2.168   4.959   1.999
    1GRA      C  431   2.168   5.102   1.999
    1GRA      C  432   2.045   0.049   1.999
    1GRA      C  433   2.291   0.191   1.999
    1GRA      C  434   2.414   0.262   1.999
    1GRA      C  435   2.414   0.405   1.999
    1GRA      C  436   2.291   0.476   1.999
    1GRA      C  437   2.291   0.618   1.999
    1GRA      C  438   2.414   0.689   1.999
    1GRA      C  439   2.414   0.832   1.999
    1GRA      C  440   2.291   0.903   1.999
    1GRA      C  441   2.291   1.045   1.999
    1GRA      C  442   2.414   1.116   1.999
    1GRA      C  443   2.414   1.259   1.999
    1GRA      C  444   2.291   1.330   1.999
    1GRA      C  445   2.291   1.472   1.999
    1GRA      C  446   2.414   1.543   1.999
    1GRA      C  447   2.414   1.686   1.999
    1GRA      C  448   2.291   1.757   1.999
    1GRA      C  449   2.291   1.899   1.999
    1GRA      C  450   2.414   1.970   1.999
    1GRA      C  451   2.414   2.113   1.999
    1GRA      C  452   2.291   2.184   1.999
    1GRA      C  453   2.291   2.326   1.999
    1GRA      C  454   2.414   2.397   1.999
    1GRA      C  455   2.414   2.540   1.999
    1GRA      C  456   2.291   2.611   1.999
    1GRA      C  457   2.291   2.753   1.999
    1GRA      C  458   2.414   2.824   1.999
    1GRA      C  459   2.414   2.967   1.999
    1GRA      C  460   2.291   3.038   1.999
    1GRA      C  461   2.291   3.180   1.999
    1GRA      C  462   2.414   3.251   1.999
    1GRA      C  463   2.414   3.394   1.999
    1GRA      C  464   2.291   3.465   1.999
    1GRA      C  465   2.291   3.607   1.999
    1GRA      C  466   2.414   3.678   1.999
    1GRA      C  467   2.414   3.821   1.999
    1GRA      C  468   2.291   3.892   1.999
    1GRA      C  469   2.291   4.034   1.999
    1GRA      C  470   2.414   4.105   1.999
    1GRA      C  471   2.414   4.248   1.999
    1GRA      C  472   2.291   4.319   1.999
    1GRA      C  473   2.291   4.461   1.999
    1GRA      C  474   2.414   4.532   1.999
    1GRA      C  475   2.414   4.675   1.999
    1GRA      C  476   2.291   4.746   1.999
    1GRA      C  477   2.291   4.888   1.999
    1GRA      C  478   2.414   4.959   1.999
    1GRA      C  479   2.414   5.102   1.999
    1GRA      C  480   2.291   0.049   1.999
    1GRA      C  481   2.537   0.191   1.999
    1GRA      C  482   2.660   0.262   1.999
    1GRA      C  483   2.660   0.405   1.999
    1GRA      C  484   2.537   0.476   1.999
    1GRA      C  485   2.537   0.618   1.999
    1GRA      C  486   2.660   0.689   1.999
    1GRA      C  487   2.660   0.832   1.999
    1GRA      C  488   2.537   0.903   1.999
    1GRA      C  489   2.537   1.045   1.999
    1GRA      C  490   2.660   1.116   1.999
    1GRA      C  491   2.660   1.259   1.999
    1GRA      C  492   2.537   1.330   1.999
    1GRA      C  493   2.537   1.472   1.999
    1GRA      C  494   2.660   1.543   1.999
    1GRA      C  495   2.660   1.686   1.999
    1GRA      C  496   2.537   1.757   1.999
    1GRA      C  497   2.537   1.899   1.999
    1GRA      C  498   2.660   1.970   1.999
    1GRA      C  499   2.660   2.113   1.999
    1GRA      C  500   2.537   2.184   1.999
    1GRA      C  501   2.537   2.326   1.999
    1GRA      C  502   2.660   2.397   1.999
    1GRA      C  503   2.660   2.540   1.999
    1GRA      C  504   2.537   2.611   1.999
    1GRA      C  505   2.537   2.753   1.999
    1GRA      C  506   2.660   2.824   1.999
    1GRA      C  507   2.660   2.967   1.999
    1GRA      C  508   2.537   3.038   1.999
    1GRA      C  509   2.537   3.180   1.999
    1GRA      C  510   2.660   3.251   1.999
    1GRA      C  511   2.660   3.394   1.999
    1GRA      C  512   2.537   3.465   1.999
    1GRA      C  513   2.537   3.607   1.999
    1GRA      C  514   2.660   3.678   1.999
    1GRA      C  515   2.660   3.821   1.999
    1GRA      C  516   2.537   3.892   1.999
    1GRA      C  517   2.537   4.034   1.999
    1GRA      C  518   2.660   4.105   1.999
    1GRA      C  519   2.660   4.248   1.999
    1GRA      C  520   2.537   4.319   1.999
    1GRA      C  521   2.537   4.461   1.999
    1GRA      C  522   2.660   4.532   1.999
    1GRA      C  523   2.660   4.675   1.999
    1GRA      C  524   2.537   4.746   1.999
    1GRA      C  525   2.537   4.888   1.999
    1GRA      C  526   2.660   4.959   1.999
    1GRA      C  527   2.660   5.102   1.999
    1GRA      C  528   2.537   0.049   1.999
    1GRA      C  529   2.783   0.191   1.999
    1GRA      C  530   2.906   0.262   1.999
    1GRA      C  531   2.906   0.405   1.999
    1GRA      C  532   2.783   0.476   1.999
    1GRA      C  533   2.783   0.618   1.999
    1GRA      C  534   2.906   0.689   1.999
    1GRA      C  535   2.906   0.832   1.999
    1GRA      C  536   2.783   0.903   1.999
    1GRA      C  537   2.783   1.045   1.999
    1GRA      C  538   2.906   1.116   1.999
    1GRA      C  539   2.906   1.259   1.999
    1GRA      C  540   2.783   1.330   1.999
    1GRA      C  541   2.783   1.472   1.999
    1GRA      C  542   2.906   1.543   1.999
    1GRA      C  543   2.906   1.686   1.999
    1GRA      C  544   2.783   1.757   1.999
    1GRA      C  545   2.783   1.899   1.999
    1GRA      C  546   2.906   1.970   1.999
    1GRA      C  547   2.906   2.113   1.999
    1GRA      C  548   2.783   2.184   1.999
    1GRA      C  549   2.783   2.326   1.999
    1GRA      C  550   2.906   2.397   1.999
    1GRA      C  551   2.906   2.540   1.999
    1GRA      C  552   2.783   2.611   1.999
    1GRA      C  553   2.783   2.753   1.999
    1GRA      C  554   2.906   2.824   1.999
    1GRA      C  555   2.906   2.967   1.999
    1GRA      C  556   2.783   3.038   1.999
    1GRA      C  557   2.783   3.180   1.999
    1GRA      C  558   2.906   3.251   1.999
    1GRA      C  559   2.906   3.394   1.999
    1GRA      C  560   2.783   3.465   1.999
    1GRA      C  561   2.783   3.607   1.999
    1GRA      C  562   2.906   3.678   1.999
    1GRA      C  563   2.906   3.821   1.999
    1GRA      C  564   2.783   3.892   1.999
    1GRA      C  565   2.783   4.034   1.999
    1GRA      C  566   2.906   4.105   1.999
    1GRA      C  567   2.906   4.248   1.999
    1GRA      C  568   2.783   4.319   1.999
    1GRA      C  569   2.783   4.461   1.999
    1GRA      C  570   2.906   4.532   1.999
    1GRA      C  571   2.906   4.675   1.999
    1GRA      C  572   2.783   4.746   1.999
    1GRA      C  573   2.783   4.888   1.999
    1GRA      C  574   2.906   4.959   1.999
    1GRA      C  575   2.906   5.102   1.999
    1GRA      C  576   2.783   0.049   1.999
    1GRA      C  577   3.029   0.191   1.999
    1GRA      C  578   3.152   0.262   1.999
    1GRA      C  579   3.152   0.405   1.999
    1GRA      C  580   3.029   0.476   1.999
    1GRA      C  581   3.029   0.618   1.999
    1GRA      C  582   3.152   0.689   1.999
    1GRA      C  583   3.152   0.832   1.999
    1GRA      C  584   3.029   0.903   1.999
    1GRA      C  585   3.029   1.045   1.999
    1GRA      C  586   3.152   1.116   1.999
    1GRA      C  587   3.152   1.259   1.999
    1GRA      C  588   3.029   1.330   1.999
    1GRA      C  589   3.029   1.472   1.999
    1GRA      C  590   3.152   1.543   1.999
    1GRA      C  591   3.152   1.686   1.999
    1GRA      C  592   3.029   1.757   1.999
    1GRA      C  593   3.029   1.899   1.999
    1GRA      C  594   3.152   1.970   1.999
    1GRA      C  595   3.152   2.113   1.999
    1GRA      C  596   3.029   2.184   1.999
    1GRA      C  597   3.029   2.326   1.999
    1GRA      C  598   3.152   2.397   1.999
    1GRA      C  599   3.152   2.540   1.999
    1GRA      C  600   3.029   2.611   1.999
    1GRA      C  601   3.029   2.753   1.999
    1GRA      C  602   3.152   2.824   1.999
    1GRA      C  603   3.152   2.967   1.999
    1GRA      C  604   3.029   3.038   1.999
    1GRA      C  605   3.029   3.180   1.999
    1GRA      C  606   3.152   3.251   1.999
    1GRA      C  607   3.152   3.394   1.999
    1GRA      C  608   3.029   3.465   1.999
    1GRA      C  609   3.029   3.607   1.999
    1GRA      C  610   3.152   3.678   1.999
    1GRA      C  611   3.152   3.821   1.999
    1GRA      C  612   3.029   3.892   1.999
    1GRA      C  613   3.029   4.034   1.999
    1GRA      C  614   3.152   4.105   1.999
    1GRA      C  615   3.152   4.248   1.999
    1GRA      C  616   3.029   4.319   1.999
    1GRA      C  617   3.029   4.461   1.999
    1GRA      C  618   3.152   4.532   1.999
    1GRA      C  619   3.152   4.675   1.999
    1GRA      C  620   3.029   4.746   1.999
    1GRA      C  621   3.029   4.888   1.999
    1GRA      C  622   3.152   4.959   1.999
    1GRA      C  623   3.152   5.102   1.999
    1GRA      C  624   3.029   0.049   1.999
    1GRA      C  625   3.275   0.191   1.999
    1GRA      C  626   3.398   0.262   1.999
    1GRA      C  627   3.398   0.405   1.999
    1GRA      C  628   3.275   0.476   1.999
    1GRA      C  629   3.275   0.618   1.999
    1GRA      C  630   3.398   0.689   1.999
    1GRA      C  631   3.398   0.832   1.999
    1GRA      C  632   3.275   0.903   1.999
    1GRA      C  633   3.275   1.045   1.999
    1GRA      C  634   3.398   1.116   1.999
    1GRA      C  635   3.398   1.259   1.999
    1GRA      C  636   3.275   1.330   1.999
    1GRA      C  637   3.275   1.472   1.999
    1GRA      C  638   3.398   1.543   1.999
    1GRA      C  639   3.398   1.686   1.999
    1GRA      C  640   3.275   1.757   1.999
    1GRA      C  641   3.275   1.899   1.999
    1GRA      C  642   3.398   1.970   1.999
    1GRA      C  643   3.398   2.113   1.999
    1GRA      C  644   3.275   2.184   1.999
    1GRA      C  645   3.275   2.326   1.999
    1GRA      C  646   3.398   2.397   1.999
    1GRA      C  647   3.398   2.540   1.999
    1GRA      C  648   3.275   2.611   1.999
    1GRA      C  649   3.275   2.753   1.999
    1GRA      C  650   3.398   2.824   1.999
    1GRA      C  651   3.398   2.967   1.999
    1GRA      C  652   3.275   3.038   1.999
    1GRA      C  653   3.275   3.180   1.999
    1GRA      C  654   3.398   3.251   1.999
    1GRA      C  655   3.398   3.394   1.999
    1GRA      C  656   3.275   3.465   1.999
    1GRA      C  657   3.275   3.607   1.999
    1GRA      C  658   3.398   3.678   1.999
    1GRA      C  659   3.398   3.821   1.999
    1GRA      C  660   3.275   3.892   1.999
    1GRA      C  661   3.275   4.034   1.999
    1GRA      C  662   3.398   4.105   1.999
    1GRA      C  663   3.398   4.248   1.999
    1GRA      C  664   3.275   4.319   1.999
    1GRA      C  665   3.275   4.461   1.999
    1GRA      C  666   3.398   4.532   1.999
    1GRA      C  667   3.398   4.675   1.999
    1GRA      C  668   3.275   4.746   1.999
    1GRA      C  669   3.275   4.888   1.999
    1GRA      C  670   3.398   4.959   1.999
    1GRA      C  671   3.398   5.102   1.999
    1GRA      C  672   3.275   0.049   1.999
    1GRA      C  673   3.521   0.191   1.999
    1GRA      C  674   3.644   0.262   1.999
    1GRA      C  675   3.644   0.405   1.999
    1GRA      C  676   3.521   0.476   1.999
    1GRA      C  677   3.521   0.618   1.999
    1GRA      C  678   3.644   0.689   1.999
    1GRA      C  679   3.644   0.832   1.999
    1GRA      C  680   3.521   0.903   1.999
    1GRA      C  681   3.521   1.045   1.999
    1GRA      C  682   3.644   1.116   1.999
    1GRA      C  683   3.644   1.259   1.999
    1GRA      C  684   3.521   1.330   1.999
    1GRA      C  685   3.521   1.472   1.999
    1GRA      C  686   3.644   1.543   1.999
    1GRA      C  687   3.644   1.686   1.999
    1GRA      C  688   3.521   1.757   1.999
    1GRA      C  689   3.521   1.899   1.999
    1GRA      C  690   3.644   1.970   1.999
    1GRA      C  691   3.644   2.113   1.999
    1GRA      C  692   3.521   2.184   1.999
    1GRA      C  693   3.521   2.326   1.999
    1GRA      C  694   3.644   2.397   1.999
    1GRA      C  695   3.644   2.540   1.999
    1GRA      C  696   3.521   2.611   1.999
    1GRA      C  697   3.521   2.753   1.999
    1GRA      C  698   3.644   2.824   1.999
    1GRA      C  699   3.644   2.967   1.999
    1GRA      C  700   3.521   3.038   1.999
    1GRA      C  701   3.521   3.180   1.999
    1GRA      C  702   3.644   3.251   1.999
    1GRA      C  703   3.644   3.394   1.999
    1GRA      C  704   3.521   3.465   1.999
    1GRA      C  705   3.521   3.607   1.999
    1GRA      C  706   3.644   3.678   1.999
    1GRA      C  707   3.644   3.821   1.999
    1GRA      C  708   3.521   3.892   1.999
    1GRA      C  709   3.521   4.034   1.999
    1GRA      C  710   3.644   4.105   1.999
    1GRA      C  711   3.644   4.248   1.999
    1GRA      C  712   3.521   4.319   1.999
    1GRA      C  713   3.521   4.461   1.999
    1GRA      C  714   3.644   4.532   1.999
    1GRA      C  715   3.644   4.675   1.999
    1GRA      C  716   3.521   4.746   1.999
    1GRA      C  717   3.521   4.888   1.999
    1GRA      C  718   3.644   4.959   1.999
    1GRA      C  719   3.644   5.102   1.999
    1GRA      C  720   3.521   0.049   1.999
    1GRA      C  721   3.767   0.191   1.999
    1GRA      C  722   3.890   0.262   1.999
    1GRA      C  723   3.890   0.405   1.999
    1GRA      C  724   3.767   0.476   1.999
    1GRA      C  725   3.767   0.618   1.999
    1GRA      C  726   3.890   0.689   1.999
    1GRA      C  727   3.890   0.832   1.999
    1GRA      C  728   3.767   0.903   1.999
    1GRA      C  729   3.767   1.045   1.999
    1GRA      C  730   3.890   1.116   1.999
    1GRA      C  731   3.890   1.259   1.999
    1GRA      C  732   3.767   1.330   1.999
    1GRA      C  733   3.767   1.472   1.999
    1GRA      C  734   3.890   1.543   1.999
    1GRA      C  735   3.890   1.686   1.999
    1GRA      C  736   3.767   1.757   1.999
    1GRA      C  737   3.767   1.899   1.999
    1GRA      C  738   3.890   1.970   1.999
    1GRA      C  739   3.890   2.113   1.999
    1GRA      C  740   3.767   2.184   1.999
    1GRA      C  741   3.767   2.326   1.999
    1GRA      C  742   3.890   2.397   1.999
    1GRA      C  743   3.890   2.540   1.999
    1GRA      C  744   3.767   2.611   1.999
    1GRA      C  745   3.767   2.753   1.999
    1GRA      C  746   3.890   2.824   1.999
    1GRA      C  747   3.890   2.967   1.999
    1GRA      C  748   3.767   3.038   1.999
    1GRA      C  749   3.767   3.180   1.999
    1GRA      C  750   3.890   3.251   1.999
    1GRA      C  751   3.890   3.394   1.999
    1GRA      C  752   3.767   3.465   1.999
    1GRA      C  753   3.767   3.607   1.999
    1GRA      C  754   3.890   3.678   1.999
    1GRA      C  755   3.890   3.821   1.999
    1GRA      C  756   3.767   3.892   1.999
    1GRA      C  757   3.767   4.034   1.999
    1GRA      C  758   3.890   4.105   1.999
    1GRA      C  759   3.890   4.248   1.999
    1GRA      C  760   3.767   4.319   1.999
    1GRA      C  761   3.767   4.461   1.999
    1GRA      C  762   3.890   4.532   1.999
    1GRA      C  763   3.890   4.675   1.999
    1GRA      C  764   3.767   4.746   1.999
    1GRA      C  765   3.767   4.888   1.999
    1GRA      C  766   3.890   4.959   1.999
    1GRA      C  767   3.890   5.102   1.999
    1GRA      C  768   3.767   0.049   1.999
    1GRA      C  769   4.013   0.191   1.999
    1GRA      C  770   4.136   0.262   1.999
    1GRA      C  771   4.136   0.405   1.999
    1GRA      C  772   4.013   0.476   1.999
    1GRA      C  773   4.013   0.618   1.999
    1GRA      C  774   4.136   0.689   1.999
    1GRA      C  775   4.136   0.832   1.999
    1GRA      C  776   4.013   0.903   1.999
    1GRA      C  777   4.013   1.045   1.999
    1GRA      C  778   4.136   1.116   1.999
    1GRA      C  779   4.136   1.259   1.999
    1GRA      C  780   4.013   1.330   1.999
    1GRA      C  781   4.013   1.472   1.999
    1GRA      C  782   4.136   1.543   1.999
    1GRA      C  783   4.136   1.686   1.999
    1GRA      C  784   4.013   1.757   1.999
    1GRA      C  785   4.013   1.899   1.999
    1GRA      C  786   4.136   1.970   1.999
    1GRA      C  787   4.136   2.113   1.999
    1GRA      C  788   4.013   2.184   1.999
    1GRA      C  789   4.013   2.326   1.999
    1GRA      C  790   4.136   2.397   1.999
    1GRA      C  791   4.136   2.540   1.999
    1GRA      C  792   4.013   2.611   1.999
    1GRA      C  793   4.013   2.753   1.999
    1GRA      C  794   4.136   2.824   1.999
    1GRA      C  795   4.136   2.967   1.999
    1GRA      C  796   4.013   3.038   1.999
    1GRA      C  797   4.013   3.180   1.999
    1GRA      C  798   4.136   3.251   1.999
    1GRA      C  799   4.136   3.394   1.999
    1GRA      C  800   4.013   3.465   1.999
    1GRA      C  801   4.013   3.607   1.999
    1GRA      C  802   4.136   3.678   1.999
    1GRA      C  803   4.136   3.821   1.999
    1GRA      C  804   4.013   3.892   1.999
    1GRA      C  805   4.013   4.034   1.999
    1GRA      C  806   4.136   4.105   1.999
    1GRA      C  807   4.136   4.248   1.999
    1GRA      C  808   4.013   4.319   1.999
    1GRA      C  809   4.013   4.461   1.999
    1GRA      C  810   4.136   4.532   1.999
    1GRA      C  811   4.136   4.675   1.999
    1GRA      C  812   4.013   4.746   1.999
    1GRA      C  813   4.013   4.888   1.999
    1GRA      C  814   4.136   4.959   1.999
    1GRA      C  815   4.136   5.102   1.999
    1GRA      C  816   4.013   0.049   1.999
    1GRA      C  817   4.259   0.191   1.999
    1GRA      C  818   4.382   0.262   1.999
    1GRA      C  819   4.382   0.405   1.999
    1GRA      C  820   4.259   0.476   1.999
    1GRA      C  821   4.259   0.618   1.999
    1GRA      C  822   4.382   0.689   1.999
    1GRA      C  823   4.382   0.832   1.999
    1GRA      C  824   4.259   0.903   1.999
    1GRA      C  825   4.259   1.045   1.999
    1GRA      C  826   4.382   1.116   1.999
    1GRA      C  827   4.382   1.259   1.999
    1GRA      C  828   4.259   1.330   1.999
    1GRA      C  829   4.259   1.472   1.999
    1GRA      C  830   4.382   1.543   1.999
    1GRA      C  831   4.382   1.686   1.999
    1GRA      C  832   4.259   1.757   1.999
    1GRA      C  833   4.259   1.899   1.999
    1GRA      C  834   4.382   1.970   1.999
    1GRA      C  835   4.382   2.113   1.999
    1GRA      C  836   4.259   2.184   1.999
    1GRA      C  837   4.259   2.326   1.999
    1GRA      C  838   4.382   2.397   1.999
    1GRA      C  839   4.382   2.540   1.999
    1GRA      C  840   4.259   2.611   1.999
    1GRA      C  841   4.259   2.753   1.999
    1GRA      C  842   4.382   2.824   1.999
    1GRA      C  843   4.382   2.967   1.999
    1GRA      C  844   4.259   3.038   1.999
    1GRA      C  845   4.259   3.180   1.999
    1GRA      C  846   4.382   3.251   1.999
    1GRA      C  847   4.382   3.394   1.999
    1GRA      C  848   4.259   3.465   1.999
    1GRA      C  849   4.259   3.607   1.999
    1GRA      C  850   4.382   3.678   1.999
    1GRA      C  851   4.382   3.821   1.999
    1GRA      C  852   4.259   3.892   1.999
    1GRA      C  853   4.259   4.034   1.999
    1GRA      C  854   4.382   4.105   1.999
    1GRA      C  855   4.382   4.248   1.999
    1GRA      C  856   4.259   4.319   1.999
    1GRA      C  857   4.259   4.461   1.999
    1GRA      C  858   4.382   4.532   1.999
    1GRA      C  859   4.382   4.675   1.999
    1GRA      C  860   4.259   4.746   1.999
    1GRA      C  861   4.259   4.888   1.999
    1GRA      C  862   4.382   4.959   1.999
    1GRA      C  863   4.382   5.102   1.999
    1GRA      C  864   4.259   0.049   1.999
    1GRA      C  865   4.505   0.191   1.999
    1GRA      C  866   4.628   0.262   1.999
    1GRA      C  867   4.628   0.405   1.999
    1GRA      C  868   4.505   0.476   1.999
    1GRA      C  869   4.505   0.618   1.999
    1GRA      C  870   4.628   0.689   1.999
    1GRA      C  871   4.628   0.832   1.999
    1GRA      C  872   4.505   0.903   1.999
    1GRA      C  873   4.505   1.045   1.999
    1GRA      C  874   4.628   1.116   1.999
    1GRA      C  875   4.628   1.259   1.999
    1GRA      C  876   4.505   1.330   1.999
    1GRA      C  877   4.505   1.472   1.999
    1GRA      C  878   4.628   1.543   1.999
    1GRA      C  879   4.628   1.686   1.999
    1GRA      C  880   4.505   1.757   1.999
    1GRA      C  881   4.505   1.899   1.999
    1GRA      C  882   4.628   1.970   1.999
    1GRA      C  883   4.628   2.113   1.999
    1GRA      C  884   4.505   2.184   1.999
    1GRA      C  885   4.505   2.326   1.999
    1GRA      C  886   4.628   2.397   1.999
    1GRA      C  887   4.628   2.540   1.999
    1GRA      C  888   4.505   2.611   1.999
    1GRA      C  889   4.505   2.753   1.999
    1GRA      C  890   4.628   2.824   1.999
    1GRA      C  891   4.628   2.967   1.999
    1GRA      C  892   4.505   3.038   1.999
    1GRA      C  893   4.505   3.180   1.999
    1GRA      C  894   4.628   3.251   1.999
    1GRA      C  895   4.628   3.394   1.999
    1GRA      C  896   4.505   3.465   1.999
    1GRA      C  897   4.505   3.607   1.999
    1GRA      C  898   4.628   3.678   1.999
    1GRA      C  899   4.628   3.821   1.999
    1GRA      C  900   4.505   3.892   1.999
    1GRA      C  901   4.505   4.034   1.999
    1GRA      C  902   4.628   4.105   1.999
    1GRA      C  903   4.628   4.248   1.999
    1GRA      C  904   4.505   4.319   1.999
    1GRA      C  905   4.505   4.461   1.999
    1GRA      C  906   4.628   4.532   1.999
    1GRA      C  907   4.628   4.675   1.999
    1GRA      C  908   4.505   4.746   1.999
    1GRA      C  909   4.505   4.888   1.999
    1GRA      C  910   4.628   4.959   1.999
    1GRA      C  911   4.628   5.102   1.999
    1GRA      C  912   4.505   0.049   1.999
    1GRA      C  913   4.751   0.191   1.999
    1GRA      C  914   4.874   0.262   1.999
    1GRA      C  915   4.874   0.405   1.999
    1GRA      C  916   4.751   0.476   1.999
    1GRA      C  917   4.751   0.618   1.999
    1GRA      C  918   4.874   0.689   1.999
    1GRA      C  919   4.874   0.832   1.999
    1GRA      C  920   4.751   0.903   1.999
    1GRA      C  921   4.751   1.045   1.999
    1GRA      C  922   4.874   1.116   1.999
    1GRA      C  923   4.874   1.259   1.999
    1GRA      C  924   4.751   1.330   1.999
    1GRA      C  925   4.751   1.472   1.999
    1GRA      C  926   4.874   1.543   1.999
    1GRA      C  927   4.874   1.686   1.999
    1GRA      C  928   4.751   1.757   1.999
    1GRA      C  929   4.751   1.899   1.999
    1GRA      C  930   4.874   1.970   1.999
    1GRA      C  931   4.874   2.113   1.999
    1GRA      C  932   4.751   2.184   1.999
    1GRA      C  933   4.751   2.326   1.999
    1GRA      C  934   4.874   2.397   1.999
    1GRA      C  935   4.874   2.540   1.999
    1GRA      C  936   4.751   2.611   1.999
    1GRA      C  937   4.751   2.753   1.999
    1GRA      C  938   4.874   2.824   1.999
    1GRA      C  939   4.874   2.967   1.999
    1GRA      C  940   4.751   3.038   1.999
    1GRA      C  941   4.751   3.180   1.999
    1GRA      C  942   4.874   3.251   1.999
    1GRA      C  943   4.874   3.394   1.999
    1GRA      C  944   4.751   3.465   1.999
    1GRA      C  945   4.751   3.607   1.999
    1GRA      C  946   4.874   3.678   1.999
    1GRA      C  947   4.874   3.821   1.999
    1GRA      C  948   4.751   3.892   1.999
    1GRA      C  949   4.751   4.034   1.999
    1GRA      C  950   4.874   4.105   1.999
    1GRA      C  951   4.874   4.248   1.999
    1GRA      C  952   4.751   4.319   1.999
    1GRA      C  953   4.751   4.461   1.999
    1GRA      C  954   4.874   4.532   1.999
    1GRA      C  955   4.874   4.675   1.999
    1GRA      C  956   4.751   4.746   1.999
    1GRA      C  957   4.751   4.888   1.999
    1GRA      C  958   4.874   4.959   1.999
    1GRA      C  959   4.874   5.102   1.999
    1GRA      C  960   4.751   0.049   1.999
    2GRA      C  961   0.077   0.048   3.004
    2GRA      C  962   0.200   0.119   3.004
    2GRA      C  963   0.200   0.262   3.004
    2GRA      C  964   0.077   0.333   3.004
    2GRA      C  965   0.077   0.475   3.004
    2GRA      C  966   0.200   0.546   3.004
    2GRA      C  967   0.200   0.689   3.004
    2GRA      C  968   0.077   0.760   3.004
    2GRA      C  969   0.077   0.902   3.004
    2GRA      C  970   0.200   0.973   3.004
    2GRA      C  971   0.200   1.116   3.004
    2GRA      C  972   0.077   1.187   3.004
    2GRA      C  973   0.077   1.329   3.004
    2GRA      C  974   0.200   1.400   3.004
    2GRA      C  975   0.200   1.543   3.004
    2GRA      C  976   0.077   1.614   3.004
    2GRA      C  977   0.077   1.756   3.004
    2GRA      C  978   0.200   1.827   3.004
    2GRA      C  979   0.200   1.970   3.004
    2GRA      C  980   0.077   2.041   3.004
    2GRA      C  981   0.077   2.183   3.004
    2GRA      C  982   0.200   2.254   3.004
    2GRA      C  983   0.200   2.397   3.004
    2GRA      C  984   0.077   2.468   3.004
    2GRA      C  985   0.077   2.610   3.004
    2GRA      C  986   0.200   2.681   3.004
    2GRA      C  987   0.200   2.824   3.004
    2GRA      C  988   0.077   2.895   3.004
    2GRA      C  989   0.077   3.037   3.004
    2GRA      C  990   0.200   3.108   3.004
    2GRA      C  991   0.200   3.251   3.004
    2GRA      C  992   0.077   3.322   3.004
    2GRA      C  993   0.077   3.464   3.004
    2GRA      C  994   0.200   3.535   3.004
    2GRA      C  995   0.200   3.678   3.004
    2GRA      C  996   0.077   3.749   3.004
    2GRA      C  997   0.077   3.891   3.004
    2GRA      C  998   0.200   3.962   3.004
    2GRA      C  999   0.200   4.105   3.004
    2GRA      C 1000   0.077   4.176   3.004
    2GRA      C 1001   0.077   4.318   3.004
    2GRA      C 1002   0.200   4.389   3.004
    2GRA      C 1003   0.200   4.532   3.004
    2GRA      C 1004   0.077   4.603   3.004
    2GRA      C 1005   0.077   4.745   3.004
    2GRA      C 1006   0.200   4.816   3.004
    2GRA      C 1007   0.200   4.959   3.004
    2GRA      C 1008   0.077   5.030   3.004
    2GRA      C 1009   0.323   0.048   3.004
    2GRA      C 1010   0.446   0.119   3.004
    2GRA      C 1011   0.446   0.262   3.004
    2GRA      C 1012   0.323   0.333   3.004
    2GRA      C 1013   0.323   0.475   3.004
    2GRA      C 1014   0.446   0.546   3.004
    2GRA      C 1015   0.446   0.689   3.004
    2GRA      C 1016   0.323   0.760   3.004
    2GRA      C 1017   0.323   0.902   3.004
    2GRA      C 1018   0.446   0.973   3.004
    2GRA      C 1019   0.446   1.116   3.004
    2GRA      C 1020   0.323   1.187   3.004
    2GRA      C 1021   0.323   1.329   3.004
    2GRA      C 1022   0.446   1.400   3.004
    2GRA      C 1023   0.446   1.543   3.004
    2GRA      C 1024   0.323   1.614   3.004
    2GRA      C 1025   0.323   1.756   3.004
    2GRA      C 1026   0.446   1.827   3.004
    2GRA      C 1027   0.446   1.970   3.004
    2GRA      C 1028   0.323   2.041   3.004
    2GRA      C 1029   0.323   2.183   3.004
    2GRA      C 1030   0.446   2.254   3.004
    2GRA      C 1031   0.446   2.397   3.004
    2GRA      C 1032   0.323   2.468   3.004
    2GRA      C 1033   0.323   2.610   3.004
    2GRA      C 1034   0.446   2.681   3.004
    2GRA      C 1035   0.446   2.824   3.004
    2GRA      C 1036   0.323   2.895   3.004
    2GRA      C 1037   0.323   3.037   3.004
    2GRA      C 1038   0.446   3.108   3.004
    2GRA      C 1039   0.446   3.251   3.004
    2GRA      C 1040   0.323   3.322   3.004
    2GRA      C 1041   0.323   3.464   3.004
    2GRA      C 1042   0.446   3.535   3.004
    2GRA      C 1043   0.446   3.678   3.004
    2GRA      C 1044   0.323   3.749   3.004
    2GRA      C 1045   0.323   3.891   3.004
    2GRA      C 1046   0.446   3.962   3.004
    2GRA      C 1047   0.446   4.105   3.004
    2GRA      C 1048   0.323   4.176   3.004
    2GRA      C 1049   0.323   4.318   3.004
    2GRA      C 1050   0.446   4.389   3.004
    2GRA      C 1051   0.446   4.532   3.004
    2GRA      C 1052   0.323   4.603   3.004
    2GRA      C 1053   0.323   4.745   3.004
    2GRA      C 1054   0.446   4.816   3.004
    2GRA      C 1055   0.446   4.959   3.004
    2GRA      C 1056   0.323   5.030   3.004
    2GRA      C 1057   0.569   0.048   3.004
    2GRA      C 1058   0.692   0.119   3.004
    2GRA      C 1059   0.692   0.262   3.004
    2GRA      C 1060   0.569   0.333   3.004
    2GRA      C 1061   0.569   0.475   3.004
    2GRA      C 1062   0.692   0.546   3.004
    2GRA      C 1063   0.692   0.689   3.004
    2GRA      C 1064   0.569   0.760   3.004
    2GRA      C 1065   0.569   0.902   3.004
    2GRA      C 1066   0.692   0.973   3.004
    2GRA      C 1067   0.692   1.116   3.004
    2GRA      C 1068   0.569   1.187   3.004
    2GRA      C 1069   0.569   1.329   3.004
    2GRA      C 1070   0.692   1.400   3.004
    2GRA      C 1071   0.692   1.543   3.004
    2GRA      C 1072   0.569   1.614   3.004
    2GRA      C 1073   0.569   1.756   3.004
    2GRA      C 1074   0.692   1.827   3.004
    2GRA      C 1075   0.692   1.970   3.004
    2GRA      C 1076   0.569   2.041   3.004
    2GRA      C 1077   0.569   2.183   3.004
    2GRA      C 1078   0.692   2.254   3.004
    2GRA      C 1079   0.692   2.397   3.004
    2GRA      C 1080   0.569   2.468   3.004
    2GRA      C 1081   0.569   2.610   3.004
    2GRA      C 1082   0.692   2.681   3.004
    2GRA      C 1083   0.692   2.824   3.004
    2GRA      C 1084   0.569   2.895   3.004
    2GRA      C 1085   0.569   3.037   3.004
    2GRA      C 1086   0.692   3.108   3.004
    2GRA      C 1087   0.692   3.251   3.004
    2GRA      C 1088   0.569   3.322   3.004
    2GRA      C 1089   0.569   3.464   3.004
    2GRA      C 1090   0.692   3.535   3.004
    2GRA      C 1091   0.692   3.678   3.004
    2GRA      C 1092   0.569   3.749   3.004
    2GRA      C 1093   0.569   3.891   3.004
    2GRA      C 1094   0.692   3.962   3.004
    2GRA      C 1095   0.692   4.105   3.004
    2GRA      C 1096   0.569   4.176   3.004
    2GRA      C 1097   0.569   4.318   3.004
    2GRA      C 1098   0.692   4.389   3.004
    2GRA      C 1099   0.692   4.532   3.004
    2GRA      C 1100   0.569   4.603   3.004
    2GRA      C 1101   0.569   4.745   3.004
    2GRA      C 1102   0.692   4.816   3.004
    2GRA      C 1103   0.692   4.959   3.004
    2GRA      C 1104   0.569   5.030   3.004
    2GRA      C 1105   0.815   0.048   3.004
    2GRA      C 1106   0.938   0.119   3.004
    2GRA      C 1107   0.938   0.262   3.004
    2GRA      C 1108   0.815   0.333   3.004
    2GRA      C 1109   0.815   0.475   3.004
    2GRA      C 1110   0.938   0.546   3.004
    2GRA      C 1111   0.938   0.689   3.004
    2GRA      C 1112   0.815   0.760   3.004
    2GRA      C 1113   0.815   0.902   3.004
    2GRA      C 1114   0.938   0.973   3.004
    2GRA      C 1115   0.938   1.116   3.004
    2GRA      C 1116   0.815   1.187   3.004
    2GRA      C 1117   0.815   1.329   3.004
    2GRA      C 1118   0.938   1.400   3.004
    2GRA      C 1119   0.938   1.543   3.004
    2GRA      C 1120   0.815   1.614   3.004
    2GRA      C 1121   0.815   1.756   3.004
    2GRA      C 1122   0.938   1.827   3.004
    2GRA      C 1123   0.938   1.970   3.004
    2GRA      C 1124   0.815   2.041   3.004
    2GRA      C 1125   0.815   2.183   3.004
    2GRA      C 1126   0.938   2.254   3.004
    2GRA      C 1127   0.938   2.397   3.004
    2GRA      C 1128   0.815   2.468   3.004
    2GRA      C 1129   0.815   2.610   3.004
    2GRA      C 1130   0.938   2.681   3.004
    2GRA      C 1131   0.938   2.824   3.004
    2GRA      C 1132   0.815   2.895   3.004
    2GRA      C 1133   0.815   3.037   3.004
    2GRA      C 1134   0.938   3.108   3.004
    2GRA      C 1135   0.938   3.251   3.004
    2GRA      C 1136   0.815   3.322   3.004
    2GRA      C 1137   0.815   3.464   3.004
    2GRA      C 1138   0.938   3.535   3.004
    2GRA      C 1139   0.938   3.678   3.004
    2GRA      C 1140   0.815   3.749   3.004
    2GRA      C 1141   0.815   3.891   3.004
    2GRA      C 1142   0.938   3.962   3.004
    2GRA      C 1143   0.938   4.105   3.004
    2GRA      C 1144   0.815   4.176   3.004
    2GRA      C 1145   0.815   4.318   3.004
    2GRA      C 1146   0.938   4.389   3.004
    2GRA      C 1147   0.938   4.532   3.004
    2GRA      C 1148   0.815   4.603   3.004
    2GRA      C 1149   0.815   4.745   3.004
    2GRA      C 1150   0.938   4.816   3.004
    2GRA      C 1151   0.938   4.959   3.004
    2GRA      C 1152   0.815   5.030   3.004
    2GRA      C 1153   1.061   0.048   3.004
    2GRA      C 1154   1.184   0.119   3.004
    2GRA      C 1155   1.184   0.262   3.004
    2GRA      C 1156   1.061   0.333   3.004
    2GRA      C 1157   1.061   0.475   3.004
    2GRA      C 1158   1.184   0.546   3.004
    2GRA      C 1159   1.184   0.689   3.004
    2GRA      C 1160   1.061   0.760   3.004
    2GRA      C 1161   1.061   0.902   3.004
    2GRA      C 1162   1.184   0.973   3.004
    2GRA      C 1163   1.184   1.116   3.004
    2GRA      C 1164   1.061   1.187   3.004
    2GRA      C 1165   1.061   1.329   3.004
    2GRA      C 1166   1.184   1.400   3.004
    2GRA      C 1167   1.184   1.543   3.004
    2GRA      C 1168   1.061   1.614   3.004
    2GRA      C 1169   1.061   1.756   3.004
    2GRA      C 1170   1.184   1.827   3.004
    2GRA      C 1171   1.184   1.970   3.004
    2GRA      C 1172   1.061   2.041   3.004
    2GRA      C 1173   1.061   2.183   3.004
    2GRA      C 1174   1.184   2.254   3.004
    2GRA      C 1175   1.184   2.397   3.004
    2GRA      C 1176   1.061   2.468   3.004
    2GRA      C 1177   1.061   2.610   3.004
    2GRA      C 1178   1.184   2.681   3.004
    2GRA      C 1179   1.184   2.824   3.004
    2GRA      C 1180   1.061   2.895   3.004
    2GRA      C 1181   1.061   3.037   3.004
    2GRA      C 1182   1.184   3.108   3.004
    2GRA      C 1183   1.184   3.251   3.004
    2GRA      C 1184   1.061   3.322   3.004
    2GRA      C 1185   1.061   3.464   3.004
    2GRA      C 1186   1.184   3.535   3.004
    2GRA      C 1187   1.184   3.678   3.004
    2GRA      C 1188   1.061   3.749   3.004
    2GRA      C 1189   1.061   3.891   3.004
    2GRA      C 1190   1.184   3.962   3.004
    2GRA      C 1191   1.184   4.105   3.004
    2GRA      C 1192   1.061   4.176   3.004
    2GRA      C 1193   1.061   4.318   3.004
    2GRA      C 1194   1.184   4.389   3.004
    2GRA      C 1195   1.184   4.532   3.004
    2GRA      C 1196   1.061   4.603   3.004
    2GRA      C 1197   1.061   4.745   3.004
    2GRA      C 1198   1.184   4.816   3.004
    2GRA      C 1199   1.184   4.959   3.004
    2GRA      C 1200   1.061   5.030   3.004
    2GRA      C 1201   1.307   0.048   3.004
    2GRA      C 1202   1.430   0.119   3.004
    2GRA      C 1203   1.430   0.262   3.004
    2GRA      C 1204   1.307   0.333   3.004
    2GRA      C 1205   1.307   0.475   3.004
    2GRA      C 1206   1.430   0.546   3.004
    2GRA      C 1207   1.430   0.689   3.004
    2GRA      C 1208   1.307   0.760   3.004
    2GRA      C 1209   1.307   0.902   3.004
    2GRA      C 1210   1.430   0.973   3.004
    2GRA      C 1211   1.430   1.116   3.004
    2GRA      C 1212   1.307   1.187   3.004
    2GRA      C 1213   1.307   1.329   3.004
    2GRA      C 1214   1.430   1.400   3.004
    2GRA      C 1215   1.430   1.543   3.004
    2GRA      C 1216   1.307   1.614   3.004
    2GRA      C 1217   1.307   1.756   3.004
    2GRA      C 1218   1.430   1.827   3.004
    2GRA      C 1219   1.430   1.970   3.004
    2GRA      C 1220   1.307   2.041   3.004
    2GRA      C 1221   1.307   2.183   3.004
    2GRA      C 1222   1.430   2.254   3.004
    2GRA      C 1223   1.430   2.397   3.004
    2GRA      C 1224   1.307   2.468   3.004
    2GRA      C 1225   1.307   2.610   3.004
    2GRA      C 1226   1.430   2.681   3.004
    2GRA      C 1227   1.430   2.824   3.004
    2GRA      C 1228   1.307   2.895   3.004
    2GRA      C 1229   1.307   3.037   3.004
    2GRA      C 1230   1.430   3.108   3.004
    2GRA      C 1231   1.430   3.251   3.004
    2GRA      C 1232   1.307   3.322   3.004
    2GRA      C 1233   1.307   3.464   3.004
    2GRA      C 1234   1.430   3.535   3.004
    2GRA      C 1235   1.430   3.678   3.004
    2GRA      C 1236   1.307   3.749   3.004
    2GRA      C 1237   1.307   3.891   3.004
    2GRA      C 1238   1.430   3.962   3.004
    2GRA      C 1239   1.430   4.105   3.004
    2GRA      C 1240   1.307   4.176   3.004
    2GRA      C 1241   1.307   4.318   3.004
    2GRA      C 1242   1.430   4.389   3.004
    2GRA      C 1243   1.430   4.532   3.004
    2GRA      C 1244   1.307   4.603   3.004
    2GRA      C 1245   1.307   4.745   3.004
    2GRA      C 1246   1.430   4.816   3.004
    2GRA      C 1247   1.430   4.959   3.004
    2GRA      C 1248   1.307   5.030   3.004
    2GRA      C 1249   1.553   0.048   3.004
    2GRA      C 1250   1.676   0.119   3.004
    2GRA      C 1251   1.676   0.262   3.004
    2GRA      C 1252   1.553   0.333   3.004
    2GRA      C 1253   1.553   0.475   3.004
    2GRA      C 1254   1.676   0.546   3.004
    2GRA      C 1255   1.676   0.689   3.004
    2GRA      C 1256   1.553   0.760   3.004
    2GRA      C 1257   1.553   0.902   3.004
    2GRA      C 1258   1.676   0.973   3.004
    2GRA      C 1259   1.676   1.116   3.004
    2GRA      C 1260   1.553   1.187   3.004
    2GRA      C 1261   1.553   1.329   3.004
    2GRA      C 1262   1.676   1.400   3.004
    2GRA      C 1263   1.676   1.543   3.004
    2GRA      C 1264   1.553   1.614   3.004
    2GRA      C 1265   1.553   1.756   3.004
    2GRA      C 1266   1.676   1.827   3.004
    2GRA      C 1267   1.676   1.970   3.004
    2GRA      C 1268   1.553   2.041   3.004
    2GRA      C 1269   1.553   2.183   3.004
    2GRA      C 1270   1.676   2.254   3.004
    2GRA      C 1271   1.676   2.397   3.004
    2GRA      C 1272   1.553   2.468   3.004
    2GRA      C 1273   1.553   2.610   3.004
    2GRA      C 1274   1.676   2.681   3.004
    2GRA      C 1275   1.676   2.824   3.004
    2GRA      C 1276   1.553   2.895   3.004
    2GRA      C 1277   1.553   3.037   3.004
    2GRA      C 1278   1.676   3.108   3.004
    2GRA      C 1279   1.676   3.251   3.004
    2GRA      C 1280   1.553   3.322   3.004
    2GRA      C 1281   1.553   3.464   3.004
    2GRA      C 1282   1.676   3.535   3.004
    2GRA      C 1283   1.676   3.678   3.004
    2GRA      C 1284   1.553   3.749   3.004
    2GRA      C 1285   1.553   3.891   3.004
    2GRA      C 1286   1.676   3.962   3.004
    2GRA      C 1287   1.676   4.105   3.004
    2GRA      C 1288   1.553   4.176   3.004
    2GRA      C 1289   1.553   4.318   3.004
    2GRA      C 1290   1.676   4.389   3.004
    2GRA      C 1291   1.676   4.532   3.004
    2GRA      C 1292   1.553   4.603   3.004
    2GRA      C 1293   1.553   4.745   3.004
    2GRA      C 1294   1.676   4.816   3.004
    2GRA      C 1295   1.676   4.959   3.004
    2GRA      C 1296   1.553   5.030   3.004
    2GRA      C 1297   1.799   0.048   3.004
    2GRA      C 1298   1.922   0.119   3.004
    2GRA      C 1299   1.922   0.262   3.004
    2GRA      C 1300   1.799   0.333   3.004
    2GRA      C 1301   1.799   0.475   3.004
    2GRA      C 1302   1.922   0.546   3.004
    2GRA      C 1303   1.922   0.689   3.004
    2GRA      C 1304   1.799   0.760   3.004
    2GRA      C 1305   1.799   0.902   3.004
    2GRA      C 1306   1.922   0.973   3.004
    2GRA      C 1307   1.922   1.116   3.004
    2GRA      C 1308   1.799   1.187   3.004
    2GRA      C 1309   1.799   1.329   3.004
    2GRA      C 1310   1.922   1.400   3.004
    2GRA      C 1311   1.922   1.543   3.004
    2GRA      C 1312   1.799   1.614   3.004
    2GRA      C 1313   1.799   1.756   3.004
    2GRA      C 1314   1.922   1.827   3.004
    2GRA      C 1315   1.922   1.970   3.004
    2GRA      C 1316   1.799   2.041   3.004
    2GRA      C 1317   1.799   2.183   3.004
    2GRA      C 1318   1.922   2.254   3.004
    2GRA      C 1319   1.922   2.397   3.004
    2GRA      C 1320   1.799   2.468   3.004
    2GRA      C 1321   1.799   2.610   3.004
    2GRA      C 1322   1.922   2.681   3.004
    2GRA      C 1323   1.922   2.824   3.004
    2GRA      C 1324   1.799   2.895   3.004
    2GRA      C 1325   1.799   3.037   3.004
    2GRA      C 1326   1.922   3.108   3.004
    2GRA      C 1327   1.922   3.251   3.004
    2GRA      C 1328   1.799   3.322   3.004
    2GRA      C 1329   1.799   3.464   3.004
    2GRA      C 1330   1.922   3.535   3.004
    2GRA      C 1331   1.922   3.678   3.004
    2GRA      C 1332   1.799   3.749   3.004
    2GRA      C 1333   1.799   3.891   3.004
    2GRA      C 1334   1.922   3.962   3.004
    2GRA      C 1335   1.922   4.105   3.004
    2GRA      C 1336   1.799   4.176   3.004
    2GRA      C 1337   1.799   4.318   3.004
    2GRA      C 1338   1.922   4.389   3.004
    2GRA      C 1339   1.922   4.532   3.004
    2GRA      C 1340   1.799   4.603   3.004
    2GRA      C 1341   1.799   4.745   3.004
    2GRA      C 1342   1.922   4.816   3.004
    2GRA      C 1343   1.922   4.959   3.004
    2GRA      C 1344   1.799   5.030   3.004
    2GRA      C 1345   2.045   0.048   3.004
    2GRA      C 1346   2.168   0.119   3.004
    2GRA      C 1347   2.168   0.262   3.004
    2GRA      C 1348   2.045   0.333   3.004
    2GRA      C 1349   2.045   0.475   3.004
    2GRA      C 1350   2.168   0.546   3.004
    2GRA      C 1351   2.168   0.689   3.004
    2GRA      C 1352   2.045   0.760   3.004
    2GRA      C 1353   2.045   0.902   3.004
    2GRA      C 1354   2.168   0.973   3.004
    2GRA      C 1355   2.168   1.116   3.004
    2GRA      C 1356   2.045   1.187   3.004
    2GRA      C 1357   2.045   1.329   3.004
    2GRA      C 1358   2.168   1.400   3.004
    2GRA      C 1359   2.168   1.543   3.004
    2GRA      C 1360   2.045   1.614   3.004
    2GRA      C 1361   2.045   1.756   3.004
    2GRA      C 1362   2.168   1.827   3.004
    2GRA      C 1363   2.168   1.970   3.004
    2GRA      C 1364   2.045   2.041   3.004
    2GRA      C 1365   2.045   2.183   3.004
    2GRA      C 1366   2.168   2.254   3.004
    2GRA      C 1367   2.168   2.397   3.004
    2GRA      C 1368   2.045   2.468   3.004
    2GRA      C 1369   2.045   2.610   3.004
    2GRA      C 1370   2.168   2.681   3.004
    2GRA      C 1371   2.168   2.824   3.004
    2GRA      C 1372   2.045   2.895   3.004
    2GRA      C 1373   2.045   3.037   3.004
    2GRA      C 1374   2.168   3.108   3.004
    2GRA      C 1375   2.168   3.251   3.004
    2GRA      C 1376   2.045   3.322   3.004
    2GRA      C 1377   2.045   3.464   3.004
    2GRA      C 1378   2.168   3.535   3.004
    2GRA      C 1379   2.168   3.678   3.004
    2GRA      C 1380   2.045   3.749   3.004
    2GRA      C 1381   2.045   3.891   3.004
    2GRA      C 1382   2.168   3.962   3.004
    2GRA      C 1383   2.168   4.105   3.004
    2GRA      C 1384   2.045   4.176   3.004
    2GRA      C 1385   2.045   4.318   3.004
    2GRA      C 1386   2.168   4.389   3.004
    2GRA      C 1387   2.168   4.532   3.004
    2GRA      C 1388   2.045   4.603   3.004
    2GRA      C 1389   2.045   4.745   3.004
    2GRA      C 1390   2.168   4.816   3.004
    2GRA      C 1391   2.168   4.959   3.004
    2GRA      C 1392   2.045   5.030   3.004
    2GRA      C 1393   2.291   0.048   3.004
    2GRA      C 1394   2.414   0.119   3.004
    2GRA      C 1395   2.414   0.262   3.004
    2GRA      C 1396   2.291   0.333   3.004
    2GRA      C 1397   2.291   0.475   3.004
    2GRA      C 1398   2.414   0.546   3.004
    2GRA      C 1399   2.414   0.689   3.004
    2GRA      C 1400   2.291   0.760   3.004
    2GRA      C 1401   2.291   0.902   3.004
    2GRA      C 1402   2.414   0.973   3.004
    2GRA      C 1403   2.414   1.116   3.004
    2GRA      C 1404   2.291   1.187   3.004
    2GRA      C 1405   2.291   1.329   3.004
    2GRA      C 1406   2.414   1.400   3.004
    2GRA      C 1407   2.414   1.543   3.004
    2GRA      C 1408   2.291   1.614   3.004
    2GRA      C 1409   2.291   1.756   3.004
    2GRA      C 1410   2.414   1.827   3.004
    2GRA      C 1411   2.414   1.970   3.004
    2GRA      C 1412   2.291   2.041   3.004
    2GRA      C 1413   2.291   2.183   3.004
    2GRA      C 1414   2.414   2.254   3.004
    2GRA      C 1415   2.414   2.397   3.004
    2GRA      C 1416   2.291   2.468   3.004
    2GRA      C 1417   2.291   2.610   3.004
    2GRA      C 1418   2.414   2.681   3.004
    2GRA      C 1419   2.414   2.824   3.004
    2GRA      C 1420   2.291   2.895   3.004
    2GRA      C 1421   2.291   3.037   3.004
    2GRA      C 1422   2.414   3.108   3.004
    2GRA      C 1423   2.414   3.251   3.004
    2GRA      C 1424   2.291   3.322   3.004
    2GRA      C 1425   2.291   3.464   3.004
    2GRA      C 1426   2.414   3.535   3.004
    2GRA      C 1427   2.414   3.678   3.004
    2GRA      C 1428   2.291   3.749   3.004
    2GRA      C 1429   2.291   3.891   3.004
    2GRA      C 1430   2.414   3.962   3.004
    2GRA      C 1431   2.414   4.105   3.004
    2GRA      C 1432   2.291   4.176   3.004
    2GRA      C 1433   2.291   4.318   3.004
    2GRA      C 1434   2.414   4.389   3.004
    2GRA      C 1435   2.414   4.532   3.004
    2GRA      C 1436   2.291   4.603   3.004
    2GRA      C 1437   2.291   4.745   3.004
    2GRA      C 1438   2.414   4.816   3.004
    2GRA      C 1439   2.414   4.959   3.004
    2GRA      C 1440   2.291   5.030   3.004
    2GRA      C 1441   2.537   0.048   3.004
    2GRA      C 1442   2.660   0.119   3.004
    2GRA      C 1443   2.660   0.262   3.004
    2GRA      C 1444   2.537   0.333   3.004
    2GRA      C 1445   2.537   0.475   3.004
    2GRA      C 1446   2.660   0.546   3.004
    2GRA      C 1447   2.660   0.689   3.004
    2GRA      C 1448   2.537   0.760   3.004
    2GRA      C 1449   2.537   0.902   3.004
    2GRA      C 1450   2.660   0.973   3.004
    2GRA      C 1451   2.660   1.116   3.004
    2GRA      C 1452   2.537   1.187   3.004
    2GRA      C 1453   2.537   1.329   3.004
    2GRA      C 1454   2.660   1.400   3.004
    2GRA      C 1455   2.660   1.543   3.004
    2GRA      C 1456   2.537   1.614   3.004
    2GRA      C 1457   2.537   1.756   3.004
    2GRA      C 1458   2.660   1.827   3.004
    2GRA      C 1459   2.660   1.970   3.004
    2GRA      C 1460   2.537   2.041   3.004
    2GRA      C 1461   2.537   2.183   3.004
    2GRA      C 1462   2.660   2.254   3.004
    2GRA      C 1463   2.660   2.397   3.004
    2GRA      C 1464   2.537   2.468   3.004
    2GRA      C 1465   2.537   2.610   3.004
    2GRA      C 1466   2.660   2.681   3.004
    2GRA      C 1467   2.660   2.824   3.004
    2GRA      C 1468   2.537   2.895   3.004
    2GRA      C 1469   2.537   3.037   3.004
    2GRA      C 1470   2.660   3.108   3.004
    2GRA      C 1471   2.660   3.251   3.004
    2GRA      C 1472   2.537   3.322   3.004
    2GRA      C 1473   2.537   3.464   3.004
    2GRA      C 1474   2.660   3.535   3.004
    2GRA      C 1475   2.660   3.678   3.004
    2GRA      C 1476   2.537   3.749   3.004
    2GRA      C 1477   2.537   3.891   3.004
    2GRA      C 1478   2.660   3.962   3.004
    2GRA      C 1479   2.660   4.105   3.004
    2GRA      C 1480   2.537   4.176   3.004
    2GRA      C 1481   2.537   4.318   3.004
    2GRA      C 1482   2.660   4.389   3.004
    2GRA      C 1483   2.660   4.532   3.004
    2GRA      C 1484   2.537   4.603   3.004
    2GRA      C 1485   2.537   4.745   3.004
    2GRA      C 1486   2.660   4.816   3.004
    2GRA      C 1487   2.660   4.959   3.004
    2GRA      C 1488   2.537   5.030   3.004
    2GRA      C 1489   2.783   0.048   3.004
    2GRA      C 1490   2.906   0.119   3.004
    2GRA      C 1491   2.906   0.262   3.004
    2GRA      C 1492   2.783   0.333   3.004
    2GRA      C 1493   2.783   0.475   3.004
    2GRA      C 1494   2.906   0.546   3.004
    2GRA      C 1495   2.906   0.689   3.004
    2GRA      C 1496   2.783   0.760   3.004
    2GRA      C 1497   2.783   0.902   3.004
    2GRA      C 1498   2.906   0.973   3.004
    2GRA      C 1499   2.906   1.116   3.004
    2GRA      C 1500   2.783   1.187   3.004
    2GRA      C 1501   2.783   1.329   3.004
    2GRA      C 1502   2.906   1.400   3.004
    2GRA      C 1503   2.906   1.543   3.004
    2GRA      C 1504   2.783   1.614   3.004
    2GRA      C 1505   2.783   1.756   3.004
    2GRA      C 1506   2.906   1.827   3.004
    2GRA      C 1507   2.906   1.970   3.004
    2GRA      C 1508   2.783   2.041   3.004
    2GRA      C 1509   2.783   2.183   3.004
    2GRA      C 1510   2.906   2.254   3.004
    2GRA      C 1511   2.906   2.397   3.004
    2GRA      C 1512   2.783   2.468   3.004
    2GRA      C 1513   2.783   2.610   3.004
    2GRA      C 1514   2.906   2.681   3.004
    2GRA      C 1515   2.906   2.824   3.004
    2GRA      C 1516   2.783   2.895   3.004
    2GRA      C 1517   2.783   3.037   3.004
    2GRA      C 1518   2.906   3.108   3.004
    2GRA      C 1519   2.906   3.251   3.004
    2GRA      C 1520   2.783   3.322   3.004
    2GRA      C 1521   2.783   3.464   3.004
    2GRA      C 1522   2.906   3.535   3.004
    2GRA      C 1523   2.906   3.678   3.004
    2GRA      C 1524   2.783   3.749   3.004
    2GRA      C 1525   2.783   3.891   3.004
    2GRA      C 1526   2.906   3.962   3.004
    2GRA      C 1527   2.906   4.105   3.004
    2GRA      C 1528   2.783   4.176   3.004
    2GRA      C 1529   2.783   4.318   3.004
    2GRA      C 1530   2.906   4.389   3.004
    2GRA      C 1531   2.906   4.532   3.004
    2GRA      C 1532   2.783   4.603   3.004
    2GRA      C 1533   2.783   4.745   3.004
    2GRA      C 1534   2.906   4.816   3.004
    2GRA      C 1535   2.906   4.959   3.004
    2GRA      C 1536   2.783   5.030   3.004
    2GRA      C 1537   3.029   0.048   3.004
    2GRA      C 1538   3.152   0.119   3.004
    2GRA      C 1539   3.152   0.262   3.004
    2GRA      C 1540   3.029   0.333   3.004
    2GRA      C 1541   3.029   0.475   3.004
    2GRA      C 1542   3.152   0.546   3.004
    2GRA      C 1543   3.152   0.689   3.004
    2GRA      C 1544   3.029   0.760   3.004
    2GRA      C 1545   3.029   0.902   3.004
    2GRA      C 1546   3.152   0.973   3.004
    2GRA      C 1547   3.152   1.116   3.004
    2GRA      C 1548   3.029   1.187   3.004
    2GRA      C 1549   3.029   1.329   3.004
    2GRA      C 1550   3.152   1.400   3.004
    2GRA      C 1551   3.152   1.543   3.004
    2GRA      C 1552   3.029   1.614   3.004
    2GRA      C 1553   3.029   1.756   3.004
    2GRA      C 1554   3.152   1.827   3.004
    2GRA      C 1555   3.152   1.970   3.004
    2GRA      C 1556   3.029   2.041   3.004
    2GRA      C 1557   3.029   2.183   3.004
    2GRA      C 1558   3.152   2.254   3.004
    2GRA      C 1559   3.152   2.397   3.004
    2GRA      C 1560   3.029   2.468   3.004
    2GRA      C 1561   3.029   2.610   3.004
    2GRA      C 1562   3.152   2.681   3.004
    2GRA      C 1563   3.152   2.824   3.004
    2GRA      C 1564   3.029   2.895   3.004
    2GRA      C 1565   3.029   3.037   3.004
    2GRA      C 1566   3.152   3.108   3.004
    2GRA      C 1567   3.152   3.251   3.004
    2GRA      C 1568   3.029   3.322   3.004
    2GRA      C 1569   3.029   3.464   3.004
    2GRA      C 1570   3.152   3.535   3.004
    2GRA      C 1571   3.152   3.678   3.004
    2GRA      C 1572   3.029   3.749   3.004
    2GRA      C 1573   3.029   3.891   3.004
    2GRA      C 1574   3.152   3.962   3.004
    2GRA      C 1575   3.152   4.105   3.004
    2GRA      C 1576   3.029   4.176   3.004
    2GRA      C 1577   3.029   4.318   3.004
    2GRA      C 1578   3.152   4.389   3.004
    2GRA      C 1579   3.152   4.532   3.004
    2GRA      C 1580   3.029   4.603   3.004
    2GRA      C 1581   3.029   4.745   3.004
    2GRA      C 1582   3.152   4.816   3.004
    2GRA      C 1583   3.152   4.959   3.004
    2GRA      C 1584   3.029   5.030   3.004
    2GRA      C 1585   3.275   0.048   3.004
    2GRA      C 1586   3.398   0.119   3.004
    2GRA      C 1587   3.398   0.262   3.004
    2GRA      C 1588   3.275   0.333   3.004
    2GRA      C 1589   3.275   0.475   3.004
    2GRA      C 1590   3.398   0.546   3.004
    2GRA      C 1591   3.398   0.689   3.004
    2GRA      C 1592   3.275   0.760   3.004
    2GRA      C 1593   3.275   0.902   3.004
    2GRA      C 1594   3.398   0.973   3.004
    2GRA      C 1595   3.398   1.116   3.004
    2GRA      C 1596   3.275   1.187   3.004
    2GRA      C 1597   3.275   1.329   3.004
    2GRA      C 1598   3.398   1.400   3.004
    2GRA      C 1599   3.398   1.543   3.004
    2GRA      C 1600   3.275   1.614   3.004
    2GRA      C 1601   3.275   1.756   3.004
    2GRA      C 1602   3.398   1.827   3.004
    2GRA      C 1603   3.398   1.970   3.004
    2GRA      C 1604   3.275   2.041   3.004
    2GRA      C 1605   3.275   2.183   3.004
    2GRA      C 1606   3.398   2.254   3.004
    2GRA      C 1607   3.398   2.397   3.004
    2GRA      C 1608   3.275   2.468   3.004
    2GRA      C 1609   3.275   2.610   3.004
    2GRA      C 1610   3.398   2.681   3.004
    2GRA      C 1611   3.398   2.824   3.004
    2GRA      C 1612   3.275   2.895   3.004
    2GRA      C 1613   3.275   3.037   3.004
    2GRA      C 1614   3.398   3.108   3.004
    2GRA      C 1615   3.398   3.251   3.004
    2GRA      C 1616   3.275   3.322   3.004
    2GRA      C 1617   3.275   3.464   3.004
    2GRA      C 1618   3.398   3.535   3.004
    2GRA      C 1619   3.398   3.678   3.004
    2GRA      C 1620   3.275   3.749   3.004
    2GRA      C 1621   3.275   3.891   3.004
    2GRA      C 1622   3.398   3.962   3.004
    2GRA      C 1623   3.398   4.105   3.004
    2GRA      C 1624   3.275   4.176   3.004
    2GRA      C 1625   3.275   4.318   3.004
    2GRA      C 1626   3.398   4.389   3.004
    2GRA      C 1627   3.398   4.532   3.004
    2GRA      C 1628   3.275   4.603   3.004
    2GRA      C 1629   3.275   4.745   3.004
    2GRA      C 1630   3.398   4.816   3.004
    2GRA      C 1631   3.398   4.959   3.004
    2GRA      C 1632   3.275   5.030   3.004
    2GRA      C 1633   3.521   0.048   3.004
    2GRA      C 1634   3.644   0.119   3.004
    2GRA      C 1635   3.644   0.262   3.004
    2GRA      C 1636   3.521   0.333   3.004
    2GRA      C 1637   3.521   0.475   3.004
    2GRA      C 1638   3.644   0.546   3.004
    2GRA      C 1639   3.644   0.689   3.004
    2GRA      C 1640   3.521   0.760   3.004
    2GRA      C 1641   3.521   0.902   3.004
    2GRA      C 1642   3.644   0.973   3.004
    2GRA      C 1643   3.644   1.116   3.004
    2GRA      C 1644   3.521   1.187   3.004
    2GRA      C 1645   3.521   1.329   3.004
    2GRA      C 1646   3.644   1.400   3.004
    2GRA      C 1647   3.644   1.543   3.004
    2GRA      C 1648   3.521   1.614   3.004
    2GRA      C 1649   3.521   1.756   3.004
    2GRA      C 1650   3.644   1.827   3.004
    2GRA      C 1651   3.644   1.970   3.004
    2GRA      C 1652   3.521   2.041   3.004
    2GRA      C 1653   3.521   2.183   3.004
    2GRA      C 1654   3.644   2.254   3.004
    2GRA      C 1655   3.644   2.397   3.004
    2GRA      C 1656   3.521   2.468   3.004
    2GRA      C 1657   3.521   2.610   3.004
    2GRA      C 1658   3.644   2.681   3.004
    2GRA      C 1659   3.644   2.824   3.004
    2GRA      C 1660   3.521   2.895   3.004
    2GRA      C 1661   3.521   3.037   3.004
    2GRA      C 1662   3.644   3.108   3.004
    2GRA      C 1663   3.644   3.251   3.004
    2GRA      C 1664   3.521   3.322   3.004
    2GRA      C 1665   3.521   3.464   3.004
    2GRA      C 1666   3.644   3.535   3.004
    2GRA      C 1667   3.644   3.678   3.004
    2GRA      C 1668   3.521   3.749   3.004
    2GRA      C 1669   3.521   3.891   3.004
    2GRA      C 1670   3.644   3.962   3.004
    2GRA      C 1671   3.644   4.105   3.004
    2GRA      C 1672   3.521   4.176   3.004
    2GRA      C 1673   3.521   4.318   3.004
    2GRA      C 1674   3.644   4.389   3.004
    2GRA      C 1675   3.644   4.532   3.004
    2GRA      C 1676   3.521   4.603   3.004
    2GRA      C 1677   3.521   4.745   3.004
    2GRA      C 1678   3.644   4.816   3.004
    2GRA      C 1679   3.644   4.959   3.004
    2GRA      C 1680   3.521   5.030   3.004
    2GRA      C 1681   3.767   0.048   3.004
    2GRA      C 1682   3.890   0.119   3.004
    2GRA      C 1683   3.890   0.262   3.004
    2GRA      C 1684   3.767   0.333   3.004
    2GRA      C 1685   3.767   0.475   3.004
    2GRA      C 1686   3.890   0.546   3.004
    2GRA      C 1687   3.890   0.689   3.004
    2GRA      C 1688   3.767   0.760   3.004
    2GRA      C 1689   3.767   0.902   3.004
    2GRA      C 1690   3.890   0.973   3.004
    2GRA      C 1691   3.890   1.116   3.004
    2GRA      C 1692   3.767   1.187   3.004
    2GRA      C 1693   3.767   1.329   3.004
    2GRA      C 1694   3.890   1.400   3.004
    2GRA      C 1695   3.890   1.543   3.004
    2GRA      C 1696   3.767   1.614   3.004
    2GRA      C 1697   3.767   1.756   3.004
    2GRA      C 1698   3.890   1.827   3.004
    2GRA      C 1699   3.890   1.970   3.004
    2GRA      C 1700   3.767   2.041   3.004
    2GRA      C 1701   3.767   2.183   3.004
    2GRA      C 1702   3.890   2.254   3.004
    2GRA      C 1703   3.890   2.397   3.004
    2GRA      C 1704   3.767   2.468   3.004
    2GRA      C 1705   3.767   2.610   3.004
    2GRA      C 1706   3.890   2.681   3.004
    2GRA      C 1707   3.890   2.824   3.004
    2GRA      C 1708   3.767   2.895   3.004
    2GRA      C 1709   3.767   3.037   3.004
    2GRA      C 1710   3.890   3.108   3.004
    2GRA      C 1711   3.890   3.251   3.004
    2GRA      C 1712   3.767   3.322   3.004
    2GRA      C 1713   3.767   3.464   3.004
    2GRA      C 1714   3.890   3.535   3.004
    2GRA      C 1715   3.890   3.678   3.004
    2GRA      C 1716   3.767   3.749   3.004
    2GRA      C 1717   3.767   3.891   3.004
    2GRA      C 1718   3.890   3.962   3.004
    2GRA      C 1719   3.890   4.105   3.004
    2GRA      C 1720   3.767   4.176   3.004
    2GRA      C 1721   3.767   4.318   3.004
    2GRA      C 1722   3.890   4.389   3.004
    2GRA      C 1723   3.890   4.532   3.004
    2GRA      C 1724   3.767   4.603   3.004
    2GRA      C 1725   3.767   4.745   3.004
    2GRA      C 1726   3.890   4.816   3.004
    2GRA      C 1727   3.890   4.959   3.004
    2GRA      C 1728   3.767   5.030   3.004
    2GRA      C 1729   4.013   0.048   3.004
    2GRA      C 1730   4.136   0.119   3.004
    2GRA      C 1731   4.136   0.262   3.004
    2GRA      C 1732   4.013   0.333   3.004
    2GRA      C 1733   4.013   0.475   3.004
    2GRA      C 1734   4.136   0.546   3.004
    2GRA      C 1735   4.136   0.689   3.004
    2GRA      C 1736   4.013   0.760   3.004
    2GRA      C 1737   4.013   0.902   3.004
    2GRA      C 1738   4.136   0.973   3.004
    2GRA      C 1739   4.136   1.116   3.004
    2GRA      C 1740   4.013   1.187   3.004
    2GRA      C 1741   4.013   1.329   3.004
    2GRA      C 1742   4.136   1.400   3.004
    2GRA      C 1743   4.136   1.543   3.004
    2GRA      C 1744   4.013   1.614   3.004
    2GRA      C 1745   4.013   1.756   3.004
    2GRA      C 1746   4.136   1.827   3.004
    2GRA      C 1747   4.136   1.970   3.004
    2GRA      C 1748   4.013   2.041   3.004
    2GRA      C 1749   4.013   2.183   3.004
    2GRA      C 1750   4.136   2.254   3.004
    2GRA      C 1751   4.136   2.397   3.004
    2GRA      C 1752   4.013   2.468   3.004
    2GRA      C 1753   4.013   2.610   3.004
    2GRA      C 1754   4.136   2.681   3.004
    2GRA      C 1755   4.136   2.824   3.004
    2GRA      C 1756   4.013   2.895   3.004
    2GRA      C 1757   4.013   3.037   3.004
    2GRA      C 1758   4.136   3.108   3.004
    2GRA      C 1759   4.136   3.251   3.004
    2GRA      C 1760   4.013   3.322   3.004
    2GRA      C 1761   4.013   3.464   3.004
    2GRA      C 1762   4.136   3.535   3.004
    2GRA      C 1763   4.136   3.678   3.004
    2GRA      C 1764   4.013   3.749   3.004
    2GRA      C 1765   4.013   3.891   3.004
    2GRA      C 1766   4.136   3.962   3.004
    2GRA      C 1767   4.136   4.105   3.004
    2GRA      C 1768   4.013   4.176   3.004
    2GRA      C 1769   4.013   4.318   3.004
    2GRA      C 1770   4.136   4.389   3.004
    2GRA      C 1771   4.136   4.532   3.004
    2GRA      C 1772   4.013   4.603   3.004
    2GRA      C 1773   4.013   4.745   3.004
    2GRA      C 1774   4.136   4.816   3.004
    2GRA      C 1775   4.136   4.959   3.004
    2GRA      C 1776   4.013   5.030   3.004
    2GRA      C 1777   4.259   0.048   3.004
    2GRA      C 1778   4.382   0.119   3.004
    2GRA      C 1779   4.382   0.262   3.004
    2GRA      C 1780   4.259   0.333   3.004
    2GRA      C 1781   4.259   0.475   3.004
    2GRA      C 1782   4.382   0.546   3.004
    2GRA      C 1783   4.382   0.689   3.004
    2GRA      C 1784   4.259   0.760   3.004
    2GRA      C 1785   4.259   0.902   3.004
    2GRA      C 1786   4.382   0.973   3.004
    2GRA      C 1787   4.382   1.116   3.004
    2GRA      C 1788   4.259   1.187   3.004
    2GRA      C 1789   4.259   1.329   3.004
    2GRA      C 1790   4.382   1.400   3.004
    2GRA      C 1791   4.382   1.543   3.004
    2GRA      C 1792   4.259   1.614   3.004
    2GRA      C 1793   4.259   1.756   3.004
    2GRA      C 1794   4.382   1.827   3.004
    2GRA      C 1795   4.382   1.970   3.004
    2GRA      C 1796   4.259   2.041   3.004
    2GRA      C 1797   4.259   2.183   3.004
    2GRA      C 1798   4.382   2.254   3.004
    2GRA      C 1799   4.382   2.397   3.004
    2GRA      C 1800   4.259   2.468   3.004
    2GRA      C 1801   4.259   2.610   3.004
    2GRA      C 1802   4.382   2.681   3.004
    2GRA      C 1803   4.382   2.824   3.004
    2GRA      C 1804   4.259   2.895   3.004
    2GRA      C 1805   4.259   3.037   3.004
    2GRA      C 1806   4.382   3.108   3.004
    2GRA      C 1807   4.382   3.251   3.004
    2GRA      C 1808   4.259   3.322   3.004
    2GRA      C 1809   4.259   3.464   3.004
    2GRA      C 1810   4.382   3.535   3.004
    2GRA      C 1811   4.382   3.678   3.004
    2GRA      C 1812   4.259   3.749   3.004
    2GRA      C 1813   4.259   3.891   3.004
    2GRA      C 1814   4.382   3.962   3.004
    2GRA      C 1815   4.382   4.105   3.004
    2GRA      C 1816   4.259   4.176   3.004
    2GRA      C 1817   4.259   4.318   3.004
    2GRA      C 1818   4.382   4.389   3.004
    2GRA      C 1819   4.382   4.532   3.004
    2GRA      C 1820   4.259   4.603   3.004
    2GRA      C 1821   4.259   4.745   3.004
    2GRA      C 1822   4.382   4.816   3.004
    2GRA      C 1823   4.382   4.959   3.004
    2GRA      C 1824   4.259   5.030   3.004
    2GRA      C 1825   4.505   0.048   3.004
    2GRA      C 1826   4.628   0.119   3.004
    2GRA      C 1827   4.628   0.262   3.004
    2GRA      C 1828   4.505   0.333   3.004
    2GRA      C 1829   4.505   0.475   3.004
    2GRA      C 1830   4.628   0.546   3.004
    2GRA      C 1831   4.628   0.689   3.004
    2GRA      C 1832   4.505   0.760   3.004
    2GRA      C 1833   4.505   0.902   3.004
    2GRA      C 1834   4.628   0.973   3.004
    2GRA      C 1835   4.628   1.116   3.004
    2GRA      C 1836   4.505   1.187   3.004
    2GRA      C 1837   4.505   1.329   3.004
    2GRA      C 1838   4.628   1.400   3.004
    2GRA      C 1839   4.628   1.543   3.004
    2GRA      C 1840   4.505   1.614   3.004
    2GRA      C 1841   4.505   1.756   3.004
    2GRA      C 1842   4.628   1.827   3.004
    2GRA      C 1843   4.628   1.970   3.004
    2GRA      C 1844   4.505   2.041   3.004
    2GRA      C 1845   4.505   2.183   3.004
    2GRA      C 1846   4.628   2.254   3.004
    2GRA      C 1847   4.628   2.397   3.004
    2GRA      C 1848   4.505   2.468   3.004
    2GRA      C 1849   4.505   2.610   3.004
    2GRA      C 1850   4.628   2.681   3.004
    2GRA      C 1851   4.628   2.824   3.004
    2GRA      C 1852   4.505   2.895   3.004
    2GRA      C 1853   4.505   3.037   3.004
    2GRA      C 1854   4.628   3.108   3.004
    2GRA      C 1855   4.628   3.251   3.004
    2GRA      C 1856   4.505   3.322   3.004
    2GRA      C 1857   4.505   3.464   3.004
    2GRA      C 1858   4.628   3.535   3.004
    2GRA      C 1859   4.628   3.678   3.004
    2GRA      C 1860   4.505   3.749   3.004
    2GRA      C 1861   4.505   3.891   3.004
    2GRA      C 1862   4.628   3.962   3.004
    2GRA      C 1863   4.628   4.105   3.004
    2GRA      C 1864   4.505   4.176   3.004
    2GRA      C 1865   4.505   4.318   3.004
    2GRA      C 1866   4.628   4.389   3.004
    2GRA      C 1867   4.628   4.532   3.004
    2GRA      C 1868   4.505   4.603   3.004
    2GRA      C 1869   4.505   4.745   3.004
    2GRA      C 1870   4.628   4.816   3.004
    2GRA      C 1871   4.628   4.959   3.004
    2GRA      C 1872   4.505   5.030   3.004
    2GRA      C 1873   4.751   0.048   3.004
    2GRA      C 1874   4.874   0.119   3.004
    2GRA      C 1875   4.874   0.262   3.004
    2GRA      C 1876   4.751   0.333   3.004
    2GRA      C 1877   4.751   0.475   3.004
    2GRA      C 1878   4.874   0.546   3.004
    2GRA      C 1879   4.874   0.689   3.004
    2GRA      C 1880   4.751   0.760   3.004
    2GRA      C 1881   4.751   0.902   3.004
    2GRA      C 1882   4.874   0.973   3.004
    2GRA      C 1883   4.874   1.116   3.004
    2GRA      C 1884   4.751   1.187   3.004
    2GRA      C 1885   4.751   1.329   3.004
    2GRA      C 1886   4.874   1.400   3.004
    2GRA      C 1887   4.874   1.543   3.004
    2GRA      C 1888   4.751   1.614   3.004
    2GRA      C 1889   4.751   1.756   3.004
    2GRA      C 1890   4.874   1.827   3.004
    2GRA      C 1891   4.874   1.970   3.004
    2GRA      C 1892   4.751   2.041   3.004
    2GRA      C 1893   4.751   2.183   3.004
    2GRA      C 1894   4.874   2.254   3.004
    2GRA      C 1895   4.874   2.397   3.004
    2GRA      C 1896   4.751   2.468   3.004
    2GRA      C 1897   4.751   2.610   3.004
    2GRA      C 1898   4.874   2.681   3.004
    2GRA      C 1899   4.874   2.824   3.004
    2GRA      C 1900   4.751   2.895   3.004
    2GRA      C 1901   4.751   3.037   3.004
    2GRA      C 1902   4.874   3.108   3.004
    2GRA      C 1903   4.874   3.251   3.004
    2GRA      C 1904   4.751   3.322   3.004
    2GRA      C 1905   4.751   3.464   3.004
    2GRA      C 1906   4.874   3.535   3.004
    2GRA      C 1907   4.874   3.678   3.004
    2GRA      C 1908   4.751   3.749   3.004
    2GRA      C 1909   4.751   3.891   3.004
    2GRA      C 1910   4.874   3.962   3.004
    2GRA      C 1911   4.874   4.105   3.004
    2GRA      C 1912   4.751   4.176   3.004
    2GRA      C 1913   4.751   4.318   3.004
    2GRA      C 1914   4.874   4.389   3.004
    2GRA      C 1915   4.874   4.532   3.004
    2GRA      C 1916   4.751   4.603   3.004
    2GRA      C 1917   4.751   4.745   3.004
    2GRA      C 1918   4.874   4.816   3.004
    2GRA      C 1919   4.874   4.959   3.004
    2GRA      C 1920   4.751   5.030   3.004
    3NA      NA 1921   2.754   1.674   2.675
    4SOL     OW 1922   0.436   1.567   2.679
    4SOL    HW1 1923   0.443   1.488   2.618
    4SOL    HW2 1924   0.528   1.602   2.699
    5SOL     OW 1925   4.195   2.740   2.691
    5SOL    HW1 1926   4.213   2.756   2.788
    5SOL    HW2 1927   4.148   2.819   2.653
    6SOL     OW 1928   1.829   0.410   2.653
    6SOL    HW1 1929   1.741   0.369   2.675
    6SOL    HW2 1930   1.828   0.444   2.559
    7SOL     OW 1931   2.412   1.363   2.370
    7SOL    HW1 1932   2.335   1.330   2.315
    7SOL    HW2 1933   2.380   1.382   2.463
    8SOL     OW 1934   3.323   4.547   2.665
    8SOL    HW1 1935   3.253   4.477   2.655
    8SOL    HW2 1936   3.280   4.637   2.671
    9SOL     OW 1937   2.148   0.054   2.386
    9SOL    HW1 1938   2.241   0.021   2.371
    9SOL    HW2 1939   2.083  -0.012   2.348
   10SOL     OW 1940   2.689   2.809   2.381
   10SOL    HW1 1941   2.779   2.849   2.366
   10SOL    HW2 1942   2.659   2.829   2.474
   11SOL     OW 1943   4.269   1.472   2.607
   11SOL    HW1 1944   4.347   1.527   2.578
   11SOL    HW2 1945   4.192   1.532   2.628
   12SOL     OW 1946   3.164   1.969   2.484
   12SOL    HW1 1947   3.142   1.916   2.402
   12SOL    HW2 1948   3.138   2.065   2.470
   13SOL     OW 1949   3.035   2.626   2.619
   13SOL    HW1 1950   3.017   2.600   2.524
   13SOL    HW2 1951   3.131   2.609   2.641
   14SOL     OW 1952   2.176   1.081   2.559
   14SOL    HW1 1953   2.179   1.055   2.462
   14SOL    HW2 1954   2.099   1.037   2.603
   15SOL     OW 1955   0.448   4.719   2.645
   15SOL    HW1 1956   0.503   4.791   2.687
   15SOL    HW2 1957   0.495   4.631   2.657
   16SOL     OW 1958   3.466   1.803   2.373
   16SOL    HW1 1959   3.553   1.811   2.325
   16SOL    HW2 1960   3.441   1.707   2.383
   17SOL     OW 1961   0.495   0.837   2.692
   17SOL    HW1 1962   0.487   0.855   2.594
   17SOL    HW2 1963   0.440   0.757   2.715
   18SOL     OW 1964   1.732   2.114   2.657
   18SOL    HW1 1965   1.789   2.175   2.711
   18SOL    HW2 1966   1.670   2.064   2.717
   19SOL     OW 1967   3.830   1.008   2.337
   19SOL    HW1 1968   3.770   0.935   2.305
   19SOL    HW2 1969   3.796   1.044   2.424
   20SOL     OW 1970   2.270   2.517   2.386
   20SOL    HW1 1971   2.310   2.604   2.415
   20SOL    HW2 1972   2.181   2.533   2.344
   21SOL     OW 1973   1.338   1.754   2.717
   21SOL    HW1 1974   1.377   1.846   2.714
   21SOL    HW2 1975   1.253   1.752   2.664
   22SOL     OW 1976   0.969   1.962   2.651
   22SOL    HW1 1977   1.043   2.028   2.637
   22SOL    HW2 1978   0.882   2.005   2.628
   23SOL     OW 1979   0.439   3.366   2.661
   23SOL    HW1 1980   0.346   3.379   2.695
   23SOL    HW2 1981   0.494   3.445   2.684
   24SOL     OW 1982   1.167   3.536   2.680
   24SOL    HW1 1983   1.260   3.571   2.691
   24SOL    HW2 1984   1.101   3.609   2.696
   25SOL     OW 1985   4.021   1.117   2.647
   25SOL    HW1 1986   3.966   1.189   2.689
   25SOL    HW2 1987   4.082   1.156   2.578
   26SOL     OW 1988   0.589   4.477   2.640
   26SOL    HW1 1989   0.532   4.468   2.558
   26SOL    HW2 1990   0.587   4.391   2.690
   27SOL     OW 1991   4.624   0.616   2.587
   27SOL    HW1 1992   4.712   0.575   2.612
   27SOL    HW2 1993   4.622   0.711   2.616
   28SOL     OW 1994   4.661   3.686   2.651
   28SOL    HW1 1995   4.565   3.704   2.673
   28SOL    HW2 1996   4.713   3.771   2.662
   29SOL     OW 1997   2.924   0.090   2.675
   29SOL    HW1 1998   2.960  -0.004   2.675
   29SOL    HW2 1999   2.999   0.155   2.663
   30SOL     OW 2000   3.640   1.334   2.677
   30SOL    HW1 2001   3.579   1.378   2.742
   30SOL    HW2 2002   3.609   1.240   2.661
   31SOL     OW 2003   0.534   2.933   2.347
   31SOL    HW1 2004   0.536   2.926   2.447
   31SOL    HW2 2005   0.612   2.884   2.308
   32SOL     OW 2006   2.143   4.182   2.279
   32SOL    HW1 2007   2.086   4.264   2.289
   32SOL    HW2 2008   2.158   4.164   2.182
   33SOL     OW 2009   1.453   3.578   2.691
   33SOL    HW1 2010   1.547   3.612   2.695
   33SOL    HW2 2011   1.454   3.481   2.666
   34SOL     OW 2012   1.043   3.767   2.645
   34SOL    HW1 2013   1.084   3.854   2.673
   34SOL    HW2 2014   0.944   3.776   2.641
   35SOL     OW 2015   4.100   4.649   2.646
   35SOL    HW1 2016   4.158   4.728   2.669
   35SOL    HW2 2017   4.010   4.660   2.689
   36SOL     OW 2018   1.342   4.308   2.371
   36SOL    HW1 2019   1.395   4.287   2.454
   36SOL    HW2 2020   1.275   4.235   2.356
   37SOL     OW 2021   1.350   1.473   2.633
   37SOL    HW1 2022   1.398   1.550   2.675
   37SOL    HW2 2023   1.256   1.469   2.668
   38SOL     OW 2024   3.817   4.847   2.632
   38SOL    HW1 2025   3.737   4.906   2.638
   38SOL    HW2 2026   3.787   4.751   2.636
   39SOL     OW 2027   3.666   3.016   2.439
   39SOL    HW1 2028   3.594   3.056   2.382
   39SOL    HW2 2029   3.755   3.037   2.399
   40SOL     OW 2030   4.085   2.231   2.359
   40SOL    HW1 2031   4.106   2.151   2.415
   40SOL    HW2 2032   4.169   2.272   2.325
   41SOL     OW 2033   3.114   3.222   2.328
   41SOL    HW1 2034   3.128   3.316   2.357
   41SOL    HW2 2035   3.016   3.205   2.313
   42SOL     OW 2036   1.940   3.355   2.701
   42SOL    HW1 2037   1.949   3.376   2.799
   42SOL    HW2 2038   1.944   3.440   2.649
   43SOL     OW 2039   0.022   2.818   2.416
   43SOL    HW1 2040   0.102   2.878   2.404
   43SOL    HW2 2041  -0.021   2.803   2.327
   44SOL     OW 2042   4.524   4.391   2.308
   44SOL    HW1 2043   4.606   4.337   2.292
   44SOL    HW2 2044   4.446   4.331   2.325
   45SOL     OW 2045   2.508   0.339   2.302
   45SOL    HW1 2046   2.521   0.367   2.397
   45SOL    HW2 2047   2.515   0.239   2.295
   46SOL     OW 2048   3.411   1.533   2.362
   46SOL    HW1 2049   3.499   1.492   2.336
   46SOL    HW2 2050   3.337   1.475   2.329
   47SOL     OW 2051   3.189   3.781   2.338
   47SOL    HW1 2052   3.278   3.821   2.315
   47SOL    HW2 2053   3.186   3.686   2.306
   48SOL     OW 2054   1.912   1.190   2.532
   48SOL    HW1 2055   1.936   1.110   2.588
   48SOL    HW2 2056   1.847   1.247   2.581
   49SOL     OW 2057   3.051   2.610   2.357
   49SOL    HW1 2058   3.028   2.699   2.319
   49SOL    HW2 2059   3.150   2.597   2.355
   50SOL     OW 2060   0.197   3.945   2.609
   50SOL    HW1 2061   0.193   3.932   2.510
   50SOL    HW2 2062   0.139   3.877   2.654
   51SOL     OW 2063   1.671   4.390   2.294
   51SOL    HW1 2064   1.672   4.321   2.367
   51SOL    HW2 2065   1.579   4.397   2.256
   52SOL     OW 2066   1.665   3.181   2.425
   52SOL    HW1 2067   1.700   3.265   2.384
   52SOL    HW2 2068   1.578   3.156   2.382
   53SOL     OW 2069   3.579   0.564   2.681
   53SOL    HW1 2070   3.553   0.482   2.630
   53SOL    HW2 2071   3.675   0.558   2.708
   54SOL     OW 2072   0.692   2.440   2.342
   54SOL    HW1 2073   0.592   2.441   2.343
   54SOL    HW2 2074   0.727   2.516   2.397
   55SOL     OW 2075   0.087   1.214   2.354
   55SOL    HW1 2076   0.174   1.164   2.356
   55SOL    HW2 2077   0.101   1.303   2.311
   56SOL     OW 2078   3.857   0.890   2.654
   56SOL    HW1 2079   3.924   0.961   2.675
   56SOL    HW2 2080   3.898   0.800   2.667
   57SOL     OW 2081   1.511   5.014   2.627
   57SOL    HW1 2082   1.560   4.946   2.682
   57SOL    HW2 2083   1.571   5.091   2.607
   58SOL     OW 2084   0.973   4.350   2.621
   58SOL    HW1 2085   0.941   4.444   2.634
   58SOL    HW2 2086   0.979   4.330   2.523
   59SOL     OW 2087   0.441   2.109   2.632
   59SOL    HW1 2088   0.356   2.096   2.684
   59SOL    HW2 2089   0.420   2.150   2.544
   60SOL     OW 2090   2.283   3.644   2.676
   60SOL    HW1 2091   2.263   3.562   2.621
   60SOL    HW2 2092   2.382   3.660   2.676
   61SOL     OW 2093   0.293   2.860   2.627
   61SOL    HW1 2094   0.244   2.773   2.633
   61SOL    HW2 2095   0.281   2.898   2.535
   62SOL     OW 2096   4.094   3.207   2.450
   62SOL    HW1 2097   4.081   3.279   2.518
   62SOL    HW2 2098   4.156   3.239   2.379
   63SOL     OW 2099   1.791   2.032   2.401
   63SOL    HW1 2100   1.706   1.982   2.382
   63SOL    HW2 2101   1.782   2.083   2.487
   64SOL     OW 2102   4.052   0.646   2.331
   64SOL    HW1 2103   4.134   0.594   2.358
   64SOL    HW2 2104   4.080   0.737   2.298
   65SOL     OW 2105   4.481   0.125   2.624
   65SOL    HW1 2106   4.432   0.067   2.559
   65SOL    HW2 2107   4.442   0.112   2.715
   66SOL     OW 2108   4.757   2.484   2.429
   66SOL    HW1 2109   4.731   2.462   2.523
   66SOL    HW2 2110   4.730   2.578   2.409
   67SOL     OW 2111   2.154   2.575   2.647
   67SOL    HW1 2112   2.132   2.670   2.623
   67SOL    HW2 2113   2.243   2.552   2.609
   68SOL     OW 2114   0.019   4.212   2.655
   68SOL    HW1 2115   0.075   4.295   2.658
   68SOL    HW2 2116   0.055   4.145   2.720
   69SOL     OW 2117   3.668   0.301   2.576
   69SOL    HW1 2118   3.659   0.289   2.477
   69SOL    HW2 2119   3.738   0.370   2.595
   70SOL     OW 2120   2.383   0.592   2.288
   70SOL    HW1 2121   2.435   0.513   2.255
   70SOL    HW2 2122   2.285   0.572   2.283
   71SOL     OW 2123   0.155   1.497   2.676
   71SOL    HW1 2124   0.205   1.547   2.605
   71SOL    HW2 2125   0.214   1.483   2.755
   72SOL     OW 2126   4.350   4.200   2.359
   72SOL    HW1 2127   4.404   4.125   2.321
   72SOL    HW2 2128   4.313   4.173   2.448
   73SOL     OW 2129   0.914   3.434   2.603
   73SOL    HW1 2130   0.896   3.340   2.632
   73SOL    HW2 2131   1.008   3.459   2.626
   74SOL     OW 2132   4.312   3.436   2.655
   74SOL    HW1 2133   4.384   3.389   2.604
   74SOL    HW2 2134   4.224   3.390   2.638
   75SOL     OW 2135   1.816   3.070   2.636
   75SOL    HW1 2136   1.763   3.099   2.556
   75SOL    HW2 2137   1.858   3.150   2.679
   76SOL     OW 2138   0.652   0.849   2.298
   76SOL    HW1 2139   0.683   0.757   2.272
   76SOL    HW2 2140   0.689   0.916   2.234
   77SOL     OW 2141   2.257   0.741   2.527
   77SOL    HW1 2142   2.337   0.791   2.494
   77SOL    HW2 2143   2.175   0.772   2.478
   78SOL     OW 2144   0.322   4.203   2.649
   78SOL    HW1 2145   0.312   4.255   2.564
   78SOL    HW2 2146   0.292   4.109   2.634
   79SOL     OW 2147   3.355   0.481   2.417
   79SOL    HW1 2148   3.340   0.553   2.484
   79SOL    HW2 2149   3.268   0.434   2.398
   80SOL     OW 2150   3.845   0.485   2.341
   80SOL    HW1 2151   3.758   0.530   2.321
   80SOL    HW2 2152   3.920   0.550   2.327
   81SOL     OW 2153   1.236   4.546   2.397
   81SOL    HW1 2154   1.289   4.619   2.355
   81SOL    HW2 2155   1.278   4.458   2.376
   82SOL     OW 2156   1.827   2.931   2.336
   82SOL    HW1 2157   1.789   3.020   2.359
   82SOL    HW2 2158   1.782   2.860   2.391
   83SOL     OW 2159   2.415   0.870   2.326
   83SOL    HW1 2160   2.515   0.880   2.328
   83SOL    HW2 2161   2.391   0.776   2.301
   84SOL     OW 2162   2.044   4.372   2.642
   84SOL    HW1 2163   2.131   4.389   2.595
   84SOL    HW2 2164   2.043   4.279   2.677
   85SOL     OW 2165   1.271   3.855   2.342
   85SOL    HW1 2166   1.246   3.775   2.288
   85SOL    HW2 2167   1.275   3.831   2.439
   86SOL     OW 2168   3.394   3.210   2.653
   86SOL    HW1 2169   3.383   3.198   2.555
   86SOL    HW2 2170   3.448   3.135   2.690
   87SOL     OW 2171   0.228   3.606   2.579
   87SOL    HW1 2172   0.148   3.650   2.619
   87SOL    HW2 2173   0.233   3.510   2.609
   88SOL     OW 2174   0.874   3.069   2.343
   88SOL    HW1 2175   0.797   3.132   2.336
   88SOL    HW2 2176   0.843   2.976   2.325
   89SOL     OW 2177   1.961   2.349   2.606
   89SOL    HW1 2178   1.974   2.427   2.545
   89SOL    HW2 2179   2.049   2.317   2.640
   90SOL     OW 2180   4.627   1.200   2.442
   90SOL    HW1 2181   4.700   1.143   2.405
   90SOL    HW2 2182   4.633   1.201   2.542
   91SOL     OW 2183   1.872   2.620   2.702
   91SOL    HW1 2184   1.890   2.718   2.702
   91SOL    HW2 2185   1.959   2.570   2.701
   92SOL     OW 2186   3.118   0.350   2.326
   92SOL    HW1 2187   3.077   0.441   2.335
   92SOL    HW2 2188   3.047   0.285   2.301
   93SOL     OW 2189   1.681   3.654   2.345
   93SOL    HW1 2190   1.639   3.744   2.350
   93SOL    HW2 2191   1.610   3.586   2.326
   94SOL     OW 2192   4.136   4.583   2.303
   94SOL    HW1 2193   4.207   4.650   2.324
   94SOL    HW2 2194   4.100   4.600   2.211
   95SOL     OW 2195   2.418   1.812   2.360
   95SOL    HW1 2196   2.349   1.816   2.287
   95SOL    HW2 2197   2.418   1.899   2.410
   96SOL     OW 2198   2.627   1.241   2.587
   96SOL    HW1 2199   2.721   1.219   2.609
   96SOL    HW2 2200   2.609   1.219   2.491
   97SOL     OW 2201   1.993   4.100   2.700
   97SOL    HW1 2202   1.954   4.120   2.790
   97SOL    HW2 2203   2.055   4.022   2.707
   98SOL     OW 2204   4.115   0.937   2.377
   98SOL    HW1 2205   4.018   0.942   2.355
   98SOL    HW2 2206   4.151   1.030   2.386
   99SOL     OW 2207   3.177   4.125   2.285
   99SOL    HW1 2208   3.155   4.223   2.291
   99SOL    HW2 2209   3.093   4.072   2.279
  100SOL     OW 2210   4.349   2.323   2.348
  100SOL    HW1 2211   4.358   2.366   2.438
  100SOL    HW2 2212   4.393   2.233   2.349
  101SOL     OW 2213   4.151   3.884   2.623
  101SOL    HW1 2214   4.089   3.846   2.693
  101SOL    HW2 2215   4.123   3.851   2.533
  102SOL     OW 2216   4.704   3.465   2.304
  102SOL    HW1 2217   4.745   3.376   2.322
  102SOL    HW2 2218   4.771   3.537   2.322
  103SOL     OW 2219   0.809   1.400   2.666
  103SOL    HW1 2220   0.736   1.343   2.703
  103SOL    HW2 2221   0.783   1.496   2.676
  104SOL     OW 2222   3.803   2.814   2.562
  104SOL    HW1 2223   3.744   2.889   2.532
  104SOL    HW2 2224   3.757   2.762   2.634
  105SOL     OW 2225   3.878   2.083   2.633
  105SOL    HW1 2226   3.805   2.139   2.673
  105SOL    HW2 2227   3.851   1.987   2.636
  106SOL     OW 2228   2.873   3.448   2.673
  106SOL    HW1 2229   2.899   3.373   2.733
  106SOL    HW2 2230   2.953   3.501   2.648
  107SOL     OW 2231   0.474   5.018   2.475
  107SOL    HW1 2232   0.436   4.943   2.420
  107SOL    HW2 2233   0.521   5.083   2.415
  108SOL     OW 2234   0.183   4.485   2.410
  108SOL    HW1 2235   0.130   4.561   2.372
  108SOL    HW2 2236   0.131   4.442   2.484
  109SOL     OW 2237   2.479   3.845   2.363
  109SOL    HW1 2238   2.505   3.811   2.453
  109SOL    HW2 2239   2.457   3.942   2.369
  110SOL     OW 2240   3.727   1.807   2.328
  110SOL    HW1 2241   3.774   1.888   2.293
  110SOL    HW2 2242   3.792   1.731   2.335
  111SOL     OW 2243   4.881   1.703   2.361
  111SOL    HW1 2244   4.861   1.607   2.339
  111SOL    HW2 2245   4.801   1.744   2.404
  112SOL     OW 2246   4.039   2.553   2.574
  112SOL    HW1 2247   4.070   2.573   2.481
  112SOL    HW2 2248   4.089   2.611   2.639
  113SOL     OW 2249   2.381   4.118   2.450
  113SOL    HW1 2250   2.460   4.164   2.410
  113SOL    HW2 2251   2.297   4.161   2.416
  114SOL     OW 2252   3.469   3.864   2.315
  114SOL    HW1 2253   3.432   3.957   2.323
  114SOL    HW2 2254   3.568   3.866   2.327
  115SOL     OW 2255   2.886   4.403   2.659
  115SOL    HW1 2256   2.787   4.419   2.657
  115SOL    HW2 2257   2.904   4.308   2.682
  116SOL     OW 2258   1.120   1.155   2.649
  116SOL    HW1 2259   1.128   1.231   2.714
  116SOL    HW2 2260   1.128   1.189   2.556
  117SOL     OW 2261   3.542   2.977   2.686
  117SOL    HW1 2262   3.571   2.887   2.718
  117SOL    HW2 2263   3.571   2.990   2.591
  118SOL     OW 2264   1.805   0.511   2.394
  118SOL    HW1 2265   1.754   0.592   2.364
  118SOL    HW2 2266   1.749   0.429   2.381
  119SOL     OW 2267   2.064   1.288   2.336
  119SOL    HW1 2268   2.100   1.205   2.294
  119SOL    HW2 2269   2.006   1.264   2.414
  120SOL     OW 2270   2.641   0.397   2.620
  120SOL    HW1 2271   2.585   0.472   2.654
  120SOL    HW2 2272   2.606   0.310   2.656
  121SOL     OW 2273   3.587   4.695   2.286
  121SOL    HW1 2274   3.570   4.735   2.195
  121SOL    HW2 2275   3.682   4.709   2.311
  122SOL     OW 2276   0.252   0.336   2.526
  122SOL    HW1 2277   0.307   0.264   2.569
  122SOL    HW2 2278   0.313   0.408   2.492
  123SOL     OW 2279   4.023   4.884   2.336
  123SOL    HW1 2280   3.966   4.966   2.337
  123SOL    HW2 2281   3.975   4.809   2.382
  124SOL     OW 2282   3.832   2.630   2.363
  124SOL    HW1 2283   3.901   2.654   2.294
  124SOL    HW2 2284   3.828   2.702   2.432
  125SOL     OW 2285   0.797   2.766   2.608
  125SOL    HW1 2286   0.797   2.671   2.637
  125SOL    HW2 2287   0.730   2.818   2.661
  126SOL     OW 2288   3.212   3.466   2.421
  126SOL    HW1 2289   3.304   3.503   2.412
  126SOL    HW2 2290   3.162   3.515   2.492
  127SOL     OW 2291   1.776   3.395   2.326
  127SOL    HW1 2292   1.874   3.382   2.335
  127SOL    HW2 2293   1.751   3.489   2.348
  128SOL     OW 2294   2.045   2.141   2.308
  128SOL    HW1 2295   1.948   2.132   2.330
  128SOL    HW2 2296   2.069   2.075   2.236
  129SOL     OW 2297   4.752   4.803   2.325
  129SOL    HW1 2298   4.672   4.746   2.340
  129SOL    HW2 2299   4.724   4.900   2.325
  130SOL     OW 2300   0.632   3.202   2.341
  130SOL    HW1 2301   0.587   3.118   2.312
  130SOL    HW2 2302   0.577   3.281   2.313
  131SOL     OW 2303   3.168   4.326   2.598
  131SOL    HW1 2304   3.069   4.337   2.602
  131SOL    HW2 2305   3.192   4.229   2.603
  132SOL     OW 2306   3.937   1.397   2.690
  132SOL    HW1 2307   3.948   1.478   2.748
  132SOL    HW2 2308   3.840   1.386   2.667
  133SOL     OW 2309   2.942   1.523   2.332
  133SOL    HW1 2310   2.885   1.441   2.341
  133SOL    HW2 2311   2.897   1.601   2.375
  134SOL     OW 2312   2.670   3.516   2.345
  134SOL    HW1 2313   2.670   3.471   2.434
  134SOL    HW2 2314   2.584   3.497   2.298
  135SOL     OW 2315   0.671   0.578   2.635
  135SOL    HW1 2316   0.576   0.575   2.666
  135SOL    HW2 2317   0.715   0.660   2.673
  136SOL     OW 2318   0.319   0.531   2.338
  136SOL    HW1 2319   0.334   0.630   2.341
  136SOL    HW2 2320   0.235   0.511   2.287
  137SOL     OW 2321   2.197   1.032   2.294
  137SOL    HW1 2322   2.283   0.985   2.277
  137SOL    HW2 2323   2.123   0.966   2.298
  138SOL     OW 2324   0.911   4.114   2.705
  138SOL    HW1 2325   1.001   4.070   2.702
  138SOL    HW2 2326   0.923   4.213   2.709
  139SOL     OW 2327   0.362   2.257   2.406
  139SOL    HW1 2328   0.267   2.249   2.376
  139SOL    HW2 2329   0.387   2.353   2.409
  140SOL     OW 2330   3.182   1.362   2.328
  140SOL    HW1 2331   3.120   1.284   2.318
  140SOL    HW2 2332   3.131   1.447   2.313
  141SOL     OW 2333   4.239   3.388   2.303
  141SOL    HW1 2334   4.319   3.448   2.314
  141SOL    HW2 2335   4.259   3.320   2.232
  142SOL     OW 2336   3.922   1.997   2.296
  142SOL    HW1 2337   3.934   1.984   2.395
  142SOL    HW2 2338   3.972   2.078   2.267
  143SOL     OW 2339   3.749   3.820   2.378
  143SOL    HW1 2340   3.723   3.851   2.469
  143SOL    HW2 2341   3.838   3.859   2.353
  144SOL     OW 2342   2.068   4.827   2.699
  144SOL    HW1 2343   2.136   4.893   2.667
  144SOL    HW2 2344   2.102   4.781   2.780
  145SOL     OW 2345   1.863   1.798   2.642
  145SOL    HW1 2346   1.772   1.764   2.668
  145SOL    HW2 2347   1.852   1.870   2.573
  146SOL     OW 2348   1.381   3.842   2.615
  146SOL    HW1 2349   1.401   3.744   2.606
  146SOL    HW2 2350   1.465   3.891   2.640
  147SOL     OW 2351   1.689   2.768   2.507
  147SOL    HW1 2352   1.749   2.713   2.566
  147SOL    HW2 2353   1.636   2.832   2.564
  148SOL     OW 2354   2.578   1.108   2.359
  148SOL    HW1 2355   2.486   1.097   2.324
  148SOL    HW2 2356   2.618   1.018   2.378
  149SOL     OW 2357   1.985   4.974   2.354
  149SOL    HW1 2358   2.015   4.879   2.350
  149SOL    HW2 2359   1.885   4.977   2.359
  150SOL     OW 2360   3.206   2.932   2.407
  150SOL    HW1 2361   3.223   2.904   2.501
  150SOL    HW2 2362   3.252   3.020   2.390
  151SOL     OW 2363   0.638   1.595   2.290
  151SOL    HW1 2364   0.684   1.677   2.256
  151SOL    HW2 2365   0.707   1.532   2.326
  152SOL     OW 2366   3.543   1.094   2.661
  152SOL    HW1 2367   3.552   1.049   2.749
  152SOL    HW2 2368   3.550   1.027   2.588
  153SOL     OW 2369   0.890   4.113   2.327
  153SOL    HW1 2370   0.902   4.015   2.343
  153SOL    HW2 2371   0.793   4.136   2.339
  154SOL     OW 2372   2.636   2.557   2.318
  154SOL    HW1 2373   2.634   2.652   2.351
  154SOL    HW2 2374   2.605   2.554   2.223
  155SOL     OW 2375   2.840   2.022   2.307
  155SOL    HW1 2376   2.865   2.078   2.229
  155SOL    HW2 2377   2.914   1.958   2.328
  156SOL     OW 2378   2.568   3.686   2.650
  156SOL    HW1 2379   2.585   3.597   2.610
  156SOL    HW2 2380   2.608   3.690   2.741
  157SOL     OW 2381   4.127   0.103   2.425
  157SOL    HW1 2382   4.118   0.199   2.451
  157SOL    HW2 2383   4.038   0.065   2.404
  158SOL     OW 2384   3.811   1.817   2.630
  158SOL    HW1 2385   3.714   1.819   2.656
  158SOL    HW2 2386   3.821   1.763   2.547
  159SOL     OW 2387   4.496   3.318   2.478
  159SOL    HW1 2388   4.486   3.401   2.422
  159SOL    HW2 2389   4.591   3.311   2.510
  160SOL     OW 2390   0.106   4.778   2.358
  160SOL    HW1 2391   0.100   4.792   2.457
  160SOL    HW2 2392   0.016   4.792   2.317
  161SOL     OW 2393   2.972   3.939   2.289
  161SOL    HW1 2394   2.892   3.881   2.304
  161SOL    HW2 2395   3.055   3.885   2.302
  162SOL     OW 2396   4.890   1.310   2.672
  162SOL    HW1 2397   4.958   1.383   2.682
  162SOL    HW2 2398   4.935   1.221   2.679
  163SOL     OW 2399   2.828   3.155   2.623
  163SOL    HW1 2400   2.907   3.210   2.600
  163SOL    HW2 2401   2.856   3.059   2.635
  164SOL     OW 2402   3.331   0.658   2.613
  164SOL    HW1 2403   3.321   0.755   2.635
  164SOL    HW2 2404   3.417   0.625   2.652
  165SOL     OW 2405   2.596   1.872   2.707
  165SOL    HW1 2406   2.584   1.971   2.698
  165SOL    HW2 2407   2.507   1.828   2.716
  166SOL     OW 2408   4.057   2.286   2.673
  166SOL    HW1 2409   4.054   2.376   2.628
  166SOL    HW2 2410   3.978   2.232   2.644
  167SOL     OW 2411   0.445   2.504   2.417
  167SOL    HW1 2412   0.371   2.556   2.375
  167SOL    HW2 2413   0.456   2.532   2.513
  168SOL     OW 2414   2.050   1.523   2.672
  168SOL    HW1 2415   2.087   1.615   2.686
  168SOL    HW2 2416   2.124   1.462   2.644
  169SOL     OW 2417   4.683   4.368   2.676
  169SOL    HW1 2418   4.641   4.450   2.639
  169SOL    HW2 2419   4.782   4.382   2.686
  170SOL     OW 2420   2.440   4.846   2.373
  170SOL    HW1 2421   2.449   4.757   2.329
  170SOL    HW2 2422   2.419   4.834   2.470
  171SOL     OW 2423   0.803   2.514   2.668
  171SOL    HW1 2424   0.741   2.436   2.680
  171SOL    HW2 2425   0.898   2.483   2.676
  172SOL     OW 2426   4.500   4.896   2.706
  172SOL    HW1 2427   4.515   4.799   2.726
  172SOL    HW2 2428   4.587   4.938   2.679
  173SOL     OW 2429   4.362   2.420   2.621
  173SOL    HW1 2430   4.289   2.404   2.687
  173SOL    HW2 2431   4.449   2.387   2.659
  174SOL     OW 2432   0.077   3.120   2.716
  174SOL    HW1 2433   0.132   3.055   2.769
  174SOL    HW2 2434  -0.010   3.077   2.690
  175SOL     OW 2435   0.115   0.732   2.635
  175SOL    HW1 2436   0.109   0.755   2.538
  175SOL    HW2 2437   0.069   0.803   2.689
  176SOL     OW 2438   1.528   0.885   2.531
  176SOL    HW1 2439   1.606   0.872   2.593
  176SOL    HW2 2440   1.460   0.944   2.575
  177SOL     OW 2441   0.261   2.651   2.325
  177SOL    HW1 2442   0.177   2.600   2.310
  177SOL    HW2 2443   0.240   2.737   2.371
  178SOL     OW 2444   0.220   1.630   2.396
  178SOL    HW1 2445   0.268   1.698   2.452
  178SOL    HW2 2446   0.132   1.666   2.368
  179SOL     OW 2447   2.792   4.963   2.345
  179SOL    HW1 2448   2.722   4.931   2.410
  179SOL    HW2 2449   2.871   4.902   2.348
  180SOL     OW 2450   4.230   4.889   2.666
  180SOL    HW1 2451   4.157   4.956   2.681
  180SOL    HW2 2452   4.314   4.920   2.709
  181SOL     OW 2453   4.432   1.276   2.694
  181SOL    HW1 2454   4.379   1.191   2.685
  181SOL    HW2 2455   4.370   1.354   2.696
  182SOL     OW 2456   4.255   4.454   2.699
  182SOL    HW1 2457   4.202   4.535   2.672
  182SOL    HW2 2458   4.275   4.458   2.797
  183SOL     OW 2459   1.452   5.001   2.368
  183SOL    HW1 2460   1.430   5.001   2.465
  183SOL    HW2 2461   1.466   5.095   2.337
  184SOL     OW 2462   0.871   4.927   2.670
  184SOL    HW1 2463   0.786   4.899   2.716
  184SOL    HW2 2464   0.949   4.889   2.719
  185SOL     OW 2465   1.429   3.143   2.287
  185SOL    HW1 2466   1.448   3.146   2.188
  185SOL    HW2 2467   1.334   3.116   2.301
  186SOL     OW 2468   4.349   1.154   2.340
  186SOL    HW1 2469   4.365   1.108   2.252
  186SOL    HW2 2470   4.419   1.125   2.405
  187SOL     OW 2471   0.442   1.465   2.419
  187SOL    HW1 2472   0.348   1.491   2.395
  187SOL    HW2 2473   0.506   1.520   2.366
  188SOL     OW 2474   1.523   1.913   2.334
  188SOL    HW1 2475   1.502   1.920   2.236
  188SOL    HW2 2476   1.534   1.817   2.359
  189SOL     OW 2477   3.408   3.147   2.356
  189SOL    HW1 2478   3.325   3.198   2.331
  189SOL    HW2 2479   3.486   3.183   2.304
  190SOL     OW 2480   4.499   4.582   2.601
  190SOL    HW1 2481   4.507   4.621   2.509
  190SOL    HW2 2482   4.413   4.532   2.609
  191SOL     OW 2483   2.474   4.556   2.305
  191SOL    HW1 2484   2.374   4.558   2.306
  191SOL    HW2 2485   2.506   4.466   2.275
  192SOL     OW 2486   3.732   4.140   2.357
  192SOL    HW1 2487   3.645   4.178   2.327
  192SOL    HW2 2488   3.735   4.139   2.457
  193SOL     OW 2489   4.817   1.006   2.328
  193SOL    HW1 2490   4.854   0.914   2.317
  193SOL    HW2 2491   4.891   1.073   2.327
  194SOL     OW 2492   4.392   3.699   2.669
  194SOL    HW1 2493   4.315   3.747   2.711
  194SOL    HW2 2494   4.363   3.608   2.639
  195SOL     OW 2495   1.447   2.253   2.691
  195SOL    HW1 2496   1.521   2.312   2.722
  195SOL    HW2 2497   1.360   2.287   2.726
  196SOL     OW 2498   3.012   2.245   2.687
  196SOL    HW1 2499   2.962   2.326   2.718
  196SOL    HW2 2500   2.951   2.166   2.687
  197SOL     OW 2501   2.962   4.131   2.674
  197SOL    HW1 2502   2.888   4.073   2.707
  197SOL    HW2 2503   3.050   4.085   2.687
  198SOL     OW 2504   3.224   4.895   2.375
  198SOL    HW1 2505   3.134   4.852   2.379
  198SOL    HW2 2506   3.292   4.828   2.344
  199SOL     OW 2507   4.030   3.567   2.377
  199SOL    HW1 2508   4.039   3.661   2.345
  199SOL    HW2 2509   4.117   3.519   2.365
  200SOL     OW 2510   2.709   0.607   2.368
  200SOL    HW1 2511   2.664   0.588   2.455
  200SOL    HW2 2512   2.684   0.538   2.301
  201SOL     OW 2513   1.606   1.252   2.366
  201SOL    HW1 2514   1.596   1.271   2.463
  201SOL    HW2 2515   1.691   1.292   2.332
  202SOL     OW 2516   0.015   0.447   2.638
  202SOL    HW1 2517   0.103   0.412   2.609
  202SOL    HW2 2518   0.023   0.545   2.658
  203SOL     OW 2519   2.076   0.560   2.336
  203SOL    HW1 2520   1.978   0.539   2.343
  203SOL    HW2 2521   2.129   0.478   2.356
  204SOL     OW 2522   1.538   3.879   2.330
  204SOL    HW1 2523   1.439   3.878   2.318
  204SOL    HW2 2524   1.571   3.974   2.330
  205SOL     OW 2525   0.248   2.964   2.399
  205SOL    HW1 2526   0.199   3.052   2.397
  205SOL    HW2 2527   0.341   2.977   2.365
  206SOL     OW 2528   0.762   2.789   2.315
  206SOL    HW1 2529   0.840   2.754   2.264
  206SOL    HW2 2530   0.782   2.789   2.412
  207SOL     OW 2531   1.101   0.333   2.688
  207SOL    HW1 2532   1.120   0.293   2.598
  207SOL    HW2 2533   1.003   0.349   2.697
  208SOL     OW 2534   2.655   2.838   2.709
  208SOL    HW1 2535   2.692   2.745   2.715
  208SOL    HW2 2536   2.730   2.904   2.703
  209SOL     OW 2537   2.902   4.442   2.310
  209SOL    HW1 2538   2.887   4.346   2.334
  209SOL    HW2 2539   3.000   4.458   2.295
  210SOL     OW 2540   4.748   3.263   2.634
  210SOL    HW1 2541   4.795   3.347   2.608
  210SOL    HW2 2542   4.728   3.265   2.732
  211SOL     OW 2543   2.540   1.583   2.323
  211SOL    HW1 2544   2.488   1.504   2.355
  211SOL    HW2 2545   2.482   1.665   2.327
  212SOL     OW 2546   4.617   1.465   2.679
  212SOL    HW1 2547   4.552   1.388   2.684
  212SOL    HW2 2548   4.710   1.429   2.677
  213SOL     OW 2549   0.034   3.746   2.705
  213SOL    HW1 2550   0.013   3.712   2.797
  213SOL    HW2 2551  -0.036   3.813   2.678
  214SOL     OW 2552   3.849   2.344   2.368
  214SOL    HW1 2553   3.942   2.309   2.363
  214SOL    HW2 2554   3.851   2.444   2.359
  215SOL     OW 2555   2.391   3.436   2.348
  215SOL    HW1 2556   2.362   3.402   2.438
  215SOL    HW2 2557   2.321   3.496   2.311
  216SOL     OW 2558   2.243   3.352   2.568
  216SOL    HW1 2559   2.250   3.267   2.621
  216SOL    HW2 2560   2.148   3.368   2.543
  217SOL     OW 2561   4.322   1.025   2.685
  217SOL    HW1 2562   4.224   1.015   2.665
  217SOL    HW2 2563   4.355   0.943   2.732
  218SOL     OW 2564   2.411   2.980   2.297
  218SOL    HW1 2565   2.488   2.918   2.287
  218SOL    HW2 2566   2.440   3.074   2.279
  219SOL     OW 2567   1.724   4.922   2.320
  219SOL    HW1 2568   1.738   4.839   2.374
  219SOL    HW2 2569   1.629   4.951   2.328
  220SOL     OW 2570   1.245   5.049   2.640
  220SOL    HW1 2571   1.344   5.034   2.630
  220SOL    HW2 2572   1.199   4.961   2.649
  221SOL     OW 2573   4.598   2.697   2.334
  221SOL    HW1 2574   4.556   2.700   2.243
  221SOL    HW2 2575   4.532   2.660   2.400
  222SOL     OW 2576   0.499   3.900   2.709
  222SOL    HW1 2577   0.402   3.924   2.721
  222SOL    HW2 2578   0.508   3.829   2.640
  223SOL     OW 2579   0.919   2.276   2.383
  223SOL    HW1 2580   0.895   2.252   2.477
  223SOL    HW2 2581   0.838   2.309   2.336
  224SOL     OW 2582   2.204   4.560   2.322
  224SOL    HW1 2583   2.178   4.654   2.341
  224SOL    HW2 2584   2.126   4.511   2.283
  225SOL     OW 2585   2.808   3.239   2.316
  225SOL    HW1 2586   2.796   3.339   2.316
  225SOL    HW2 2587   2.722   3.196   2.344
  226SOL     OW 2588   1.742   2.345   2.338
  226SOL    HW1 2589   1.721   2.247   2.339
  226SOL    HW2 2590   1.657   2.397   2.332
  227SOL     OW 2591   2.467   2.460   2.680
  227SOL    HW1 2592   2.563   2.434   2.683
  227SOL    HW2 2593   2.457   2.542   2.624
  228SOL     OW 2594   4.582   4.018   2.442
  228SOL    HW1 2595   4.637   4.093   2.406
  228SOL    HW2 2596   4.566   4.033   2.539
  229SOL     OW 2597   2.441   4.636   2.700
  229SOL    HW1 2598   2.370   4.703   2.717
  229SOL    HW2 2599   2.522   4.681   2.662
  230SOL     OW 2600   2.138   1.806   2.319
  230SOL    HW1 2601   2.097   1.854   2.397
  230SOL    HW2 2602   2.113   1.710   2.323
  231SOL     OW 2603   0.154   3.378   2.704
  231SOL    HW1 2604   0.129   3.285   2.731
  231SOL    HW2 2605   0.071   3.431   2.687
  232SOL     OW 2606   3.290   0.928   2.687
  232SOL    HW1 2607   3.284   1.027   2.701
  232SOL    HW2 2608   3.213   0.897   2.631
  233SOL     OW 2609   1.764   0.056   2.604
  233SOL    HW1 2610   1.812   0.068   2.517
  233SOL    HW2 2611   1.784  -0.035   2.640
  234SOL     OW 2612   2.934   2.951   2.327
  234SOL    HW1 2613   3.024   2.971   2.290
  234SOL    HW2 2614   2.872   3.027   2.307
  235SOL     OW 2615   2.965   1.213   2.305
  235SOL    HW1 2616   2.873   1.249   2.289
  235SOL    HW2 2617   2.964   1.113   2.298
  236SOL     OW 2618   1.953   0.986   2.703
  236SOL    HW1 2619   1.984   0.891   2.700
  236SOL    HW2 2620   1.882   0.995   2.773
  237SOL     OW 2621   1.768   1.474   2.692
  237SOL    HW1 2622   1.722   1.562   2.703
  237SOL    HW2 2623   1.867   1.488   2.699
  238SOL     OW 2624   2.681   0.867   2.313
  238SOL    HW1 2625   2.693   0.771   2.338
  238SOL    HW2 2626   2.766   0.901   2.272
  239SOL     OW 2627   2.942   0.940   2.316
  239SOL    HW1 2628   3.034   0.906   2.293
  239SOL    HW2 2629   2.922   0.917   2.412
  240SOL     OW 2630   1.159   0.706   2.346
  240SOL    HW1 2631   1.128   0.613   2.361
  240SOL    HW2 2632   1.081   0.769   2.352
  241SOL     OW 2633   1.243   2.070   2.449
  241SOL    HW1 2634   1.312   2.137   2.423
  241SOL    HW2 2635   1.245   2.056   2.548
  242SOL     OW 2636   0.857   0.773   2.714
  242SOL    HW1 2637   0.948   0.752   2.680
  242SOL    HW2 2638   0.863   0.815   2.804
  243SOL     OW 2639   0.347   1.126   2.442
  243SOL    HW1 2640   0.352   1.119   2.542
  243SOL    HW2 2641   0.430   1.171   2.408
  244SOL     OW 2642   1.413   4.671   2.654
  244SOL    HW1 2643   1.409   4.693   2.557
  244SOL    HW2 2644   1.333   4.617   2.680
  245SOL     OW 2645   0.691   0.550   2.350
  245SOL    HW1 2646   0.683   0.569   2.448
  245SOL    HW2 2647   0.769   0.490   2.333
  246SOL     OW 2648   4.284   1.880   2.671
  246SOL    HW1 2649   4.382   1.880   2.691
  246SOL    HW2 2650   4.255   1.788   2.646
  247SOL     OW 2651   3.520   1.811   2.642
  247SOL    HW1 2652   3.506   1.801   2.543
  247SOL    HW2 2653   3.451   1.872   2.679
  248SOL     OW 2654   2.012   0.707   2.679
  248SOL    HW1 2655   2.100   0.690   2.634
  248SOL    HW2 2656   1.984   0.627   2.732
  249SOL     OW 2657   0.601   2.344   2.684
  249SOL    HW1 2658   0.539   2.267   2.668
  249SOL    HW2 2659   0.549   2.429   2.681
  250SOL     OW 2660   2.950   0.479   2.695
  250SOL    HW1 2661   3.013   0.412   2.656
  250SOL    HW2 2662   2.891   0.434   2.762
  251SOL     OW 2663   0.247   3.619   2.296
  251SOL    HW1 2664   0.243   3.609   2.395
  251SOL    HW2 2665   0.293   3.540   2.256
  252SOL     OW 2666   0.182   4.810   2.632
  252SOL    HW1 2667   0.246   4.743   2.670
  252SOL    HW2 2668   0.223   4.901   2.636
  253SOL     OW 2669   0.062   2.464   2.305
  253SOL    HW1 2670  -0.028   2.481   2.346
  253SOL    HW2 2671   0.065   2.371   2.269
  254SOL     OW 2672   3.594   2.684   2.686
  254SOL    HW1 2673   3.658   2.611   2.663
  254SOL    HW2 2674   3.504   2.662   2.649
  255SOL     OW 2675   0.854   4.874   2.399
  255SOL    HW1 2676   0.788   4.937   2.359
  255SOL    HW2 2677   0.878   4.905   2.491
  256SOL     OW 2678   4.807   3.891   2.374
  256SOL    HW1 2679   4.708   3.889   2.390
  256SOL    HW2 2680   4.830   3.973   2.323
  257SOL     OW 2681   4.138   1.290   2.427
  257SOL    HW1 2682   4.209   1.240   2.378
  257SOL    HW2 2683   4.179   1.364   2.480
  258SOL     OW 2684   1.010   3.343   2.334
  258SOL    HW1 2685   1.039   3.320   2.426
  258SOL    HW2 2686   0.986   3.259   2.284
  259SOL     OW 2687   3.659   1.435   2.414
  259SOL    HW1 2688   3.717   1.365   2.371
  259SOL    HW2 2689   3.635   1.405   2.507
  260SOL     OW 2690   1.049   1.541   2.316
  260SOL    HW1 2691   1.032   1.634   2.282
  260SOL    HW2 2692   1.147   1.526   2.325
  261SOL     OW 2693   1.002   0.937   2.377
  261SOL    HW1 2694   1.044   1.020   2.339
  261SOL    HW2 2695   0.940   0.963   2.452
  262SOL     OW 2696   1.151   2.426   2.315
  262SOL    HW1 2697   1.080   2.356   2.307
  262SOL    HW2 2698   1.241   2.382   2.311
  263SOL     OW 2699   1.605   1.700   2.660
  263SOL    HW1 2700   1.599   1.669   2.565
  263SOL    HW2 2701   1.512   1.717   2.695
  264SOL     OW 2702   0.515   0.329   2.331
  264SOL    HW1 2703   0.593   0.391   2.332
  264SOL    HW2 2704   0.430   0.381   2.320
  265SOL     OW 2705   0.752   3.843   2.396
  265SOL    HW1 2706   0.770   3.866   2.492
  265SOL    HW2 2707   0.806   3.763   2.370
  266SOL     OW 2708   4.635   1.979   2.614
  266SOL    HW1 2709   4.735   1.983   2.614
  266SOL    HW2 2710   4.605   1.886   2.635
  267SOL     OW 2711   1.075   1.468   2.674
  267SOL    HW1 2712   1.052   1.563   2.654
  267SOL    HW2 2713   0.992   1.413   2.677
  268SOL     OW 2714   4.677   1.142   2.715
  268SOL    HW1 2715   4.761   1.195   2.713
  268SOL    HW2 2716   4.603   1.197   2.754
  269SOL     OW 2717   2.607   4.231   2.319
  269SOL    HW1 2718   2.694   4.242   2.367
  269SOL    HW2 2719   2.624   4.195   2.227
  270SOL     OW 2720   4.775   3.950   2.692
  270SOL    HW1 2721   4.690   3.976   2.737
  270SOL    HW2 2722   4.813   4.028   2.643
  271SOL     OW 2723   3.897   3.555   2.624
  271SOL    HW1 2724   3.932   3.472   2.666
  271SOL    HW2 2725   3.944   3.572   2.537
  272SOL     OW 2726   0.791   3.874   2.668
  272SOL    HW1 2727   0.704   3.882   2.716
  272SOL    HW2 2728   0.848   3.954   2.688
  273SOL     OW 2729   3.125   0.257   2.619
  273SOL    HW1 2730   3.121   0.330   2.552
  273SOL    HW2 2731   3.221   0.231   2.635
  274SOL     OW 2732   2.934   4.686   2.663
  274SOL    HW1 2733   2.937   4.587   2.680
  274SOL    HW2 2734   3.019   4.728   2.695
  275SOL     OW 2735   2.875   0.934   2.619
  275SOL    HW1 2736   2.778   0.911   2.627
  275SOL    HW2 2737   2.931   0.858   2.652
  276SOL     OW 2738   2.133   1.796   2.655
  276SOL    HW1 2739   2.036   1.815   2.664
  276SOL    HW2 2740   2.183   1.881   2.636
  277SOL     OW 2741   3.617   3.797   2.647
  277SOL    HW1 2742   3.608   3.698   2.659
  277SOL    HW2 2743   3.526   3.839   2.652
  278SOL     OW 2744   1.433   4.275   2.660
  278SOL    HW1 2745   1.362   4.345   2.666
  278SOL    HW2 2746   1.460   4.247   2.752
  279SOL     OW 2747   0.449   2.591   2.693
  279SOL    HW1 2748   0.507   2.669   2.717
  279SOL    HW2 2749   0.363   2.597   2.744
  280SOL     OW 2750   2.784   2.604   2.693
  280SOL    HW1 2751   2.880   2.614   2.669
  280SOL    HW2 2752   2.763   2.507   2.704
  281SOL     OW 2753   2.959   0.071   2.314
  281SOL    HW1 2754   2.889   0.139   2.335
  281SOL    HW2 2755   2.914  -0.016   2.290
  282SOL     OW 2756   1.658   4.244   2.501
  282SOL    HW1 2757   1.712   4.163   2.521
  282SOL    HW2 2758   1.571   4.239   2.550
  283SOL     OW 2759   1.813   4.925   2.686
  283SOL    HW1 2760   1.781   4.830   2.693
  283SOL    HW2 2761   1.912   4.927   2.689
  284SOL     OW 2762   4.416   2.663   2.542
  284SOL    HW1 2763   4.387   2.570   2.564
  284SOL    HW2 2764   4.342   2.727   2.563
  285SOL     OW 2765   1.090   1.205   2.366
  285SOL    HW1 2766   1.188   1.217   2.347
  285SOL    HW2 2767   1.038   1.277   2.321
  286SOL     OW 2768   4.570   0.869   2.349
  286SOL    HW1 2769   4.593   0.782   2.305
  286SOL    HW2 2770   4.652   0.926   2.355
  287SOL     OW 2771   3.438   4.217   2.366
  287SOL    HW1 2772   3.342   4.193   2.359
  287SOL    HW2 2773   3.448   4.317   2.362
  288SOL     OW 2774   2.060   2.732   2.334
  288SOL    HW1 2775   2.017   2.642   2.323
  288SOL    HW2 2776   1.999   2.803   2.297
  289SOL     OW 2777   0.374   3.356   2.363
  289SOL    HW1 2778   0.406   3.379   2.455
  289SOL    HW2 2779   0.297   3.293   2.370
  290SOL     OW 2780   4.286   4.817   2.399
  290SOL    HW1 2781   4.286   4.821   2.499
  290SOL    HW2 2782   4.197   4.846   2.364
  291SOL     OW 2783   0.827   1.086   2.653
  291SOL    HW1 2784   0.920   1.120   2.662
  291SOL    HW2 2785   0.829   0.988   2.635
  292SOL     OW 2786   3.349   2.595   2.637
  292SOL    HW1 2787   3.337   2.501   2.669
  292SOL    HW2 2788   3.356   2.596   2.537
  293SOL     OW 2789   3.576   2.543   2.394
  293SOL    HW1 2790   3.586   2.444   2.397
  293SOL    HW2 2791   3.666   2.586   2.397
  294SOL     OW 2792   1.128   0.795   2.656
  294SOL    HW1 2793   1.175   0.791   2.568
  294SOL    HW2 2794   1.129   0.890   2.690
  295SOL     OW 2795   3.649   3.299   2.349
  295SOL    HW1 2796   3.676   3.392   2.322
  295SOL    HW2 2797   3.719   3.261   2.409
  296SOL     OW 2798   3.512   4.048   2.626
  296SOL    HW1 2799   3.503   4.110   2.548
  296SOL    HW2 2800   3.607   4.046   2.657
  297SOL     OW 2801   1.430   2.651   2.681
  297SOL    HW1 2802   1.513   2.596   2.677
  297SOL    HW2 2803   1.450   2.739   2.724
  298SOL     OW 2804   4.715   0.219   2.364
  298SOL    HW1 2805   4.737   0.197   2.459
  298SOL    HW2 2806   4.799   0.217   2.309
  299SOL     OW 2807   1.008   2.026   2.317
  299SOL    HW1 2808   0.953   2.108   2.302
  299SOL    HW2 2809   1.093   2.051   2.364
  300SOL     OW 2810   1.464   3.479   2.361
  300SOL    HW1 2811   1.371   3.501   2.330
  300SOL    HW2 2812   1.458   3.418   2.441
  301SOL     OW 2813   0.786   3.544   2.387
  301SOL    HW1 2814   0.817   3.494   2.306
  301SOL    HW2 2815   0.839   3.516   2.466
  302SOL     OW 2816   2.373   4.935   2.686
  302SOL    HW1 2817   2.469   4.943   2.660
  302SOL    HW2 2818   2.330   5.025   2.684
  303SOL     OW 2819   1.537   2.539   2.348
  303SOL    HW1 2820   1.526   2.565   2.252
  303SOL    HW2 2821   1.555   2.621   2.402
  304SOL     OW 2822   3.185   4.823   2.656
  304SOL    HW1 2823   3.194   4.830   2.557
  304SOL    HW2 2824   3.226   4.904   2.699
  305SOL     OW 2825   2.400   5.114   2.330
  305SOL    HW1 2826   2.397   5.019   2.362
  305SOL    HW2 2827   2.495   5.144   2.323
  306SOL     OW 2828   0.882   0.076   2.348
  306SOL    HW1 2829   0.952   0.047   2.284
  306SOL    HW2 2830   0.911   0.054   2.442
  307SOL     OW 2831   0.371   1.802   2.542
  307SOL    HW1 2832   0.396   1.729   2.605
  307SOL    HW2 2833   0.448   1.864   2.531
  308SOL     OW 2834   1.428   4.729   2.310
  308SOL    HW1 2835   1.524   4.700   2.318
  308SOL    HW2 2836   1.423   4.828   2.308
  309SOL     OW 2837   4.614   0.896   2.641
  309SOL    HW1 2838   4.644   0.987   2.670
  309SOL    HW2 2839   4.530   0.904   2.587
  310SOL     OW 2840   1.788   0.902   2.370
  310SOL    HW1 2841   1.693   0.927   2.352
  310SOL    HW2 2842   1.794   0.856   2.458
  311SOL     OW 2843   4.795   1.444   2.334
  311SOL    HW1 2844   4.836   1.355   2.313
  311SOL    HW2 2845   4.717   1.431   2.395
  312SOL     OW 2846   1.196   3.565   2.345
  312SOL    HW1 2847   1.140   3.615   2.411
  312SOL    HW2 2848   1.139   3.501   2.294
  313SOL     OW 2849   3.590   2.283   2.410
  313SOL    HW1 2850   3.687   2.293   2.390
  313SOL    HW2 2851   3.556   2.198   2.368
  314SOL     OW 2852   4.545   2.211   2.698
  314SOL    HW1 2853   4.448   2.193   2.716
  314SOL    HW2 2854   4.595   2.124   2.693
  315SOL     OW 2855   3.427   2.076   2.367
  315SOL    HW1 2856   3.430   1.976   2.357
  315SOL    HW2 2857   3.369   2.100   2.445
  316SOL     OW 2858   1.365   0.442   2.477
  316SOL    HW1 2859   1.458   0.460   2.446
  316SOL    HW2 2860   1.347   0.493   2.561
  317SOL     OW 2861   2.719   1.337   2.293
  317SOL    HW1 2862   2.678   1.428   2.287
  317SOL    HW2 2863   2.647   1.268   2.300
  318SOL     OW 2864   1.132   0.410   2.310
  318SOL    HW1 2865   1.170   0.401   2.218
  318SOL    HW2 2866   1.205   0.436   2.373
  319SOL     OW 2867   1.886   0.135   2.368
  319SOL    HW1 2868   1.881   0.092   2.278
  319SOL    HW2 2869   1.981   0.140   2.398
  320SOL     OW 2870   0.077   1.068   2.664
  320SOL    HW1 2871   0.174   1.056   2.687
  320SOL    HW2 2872   0.063   1.052   2.567
  321SOL     OW 2873   4.740   2.219   2.323
  321SOL    HW1 2874   4.710   2.311   2.350
  321SOL    HW2 2875   4.661   2.163   2.300
  322SOL     OW 2876   4.900   3.634   2.376
  322SOL    HW1 2877   4.876   3.731   2.373
  322SOL    HW2 2878   4.989   3.620   2.333
  323SOL     OW 2879   3.478   0.875   2.335
  323SOL    HW1 2880   3.520   0.846   2.421
  323SOL    HW2 2881   3.471   0.975   2.333
  324SOL     OW 2882   4.037   4.337   2.616
  324SOL    HW1 2883   4.116   4.376   2.663
  324SOL    HW2 2884   4.056   4.332   2.517
  325SOL     OW 2885   1.789   4.461   2.640
  325SOL    HW1 2886   1.884   4.432   2.653
  325SOL    HW2 2887   1.732   4.380   2.622
  326SOL     OW 2888   2.234   3.078   2.680
  326SOL    HW1 2889   2.243   3.032   2.591
  326SOL    HW2 2890   2.139   3.072   2.711
  327SOL     OW 2891   4.760   4.220   2.385
  327SOL    HW1 2892   4.856   4.193   2.378
  327SOL    HW2 2893   4.747   4.280   2.463
  328SOL     OW 2894   2.471   2.330   2.381
  328SOL    HW1 2895   2.539   2.402   2.379
  328SOL    HW2 2896   2.379   2.370   2.381
  329SOL     OW 2897   2.727   4.630   2.320
  329SOL    HW1 2898   2.796   4.562   2.297
  329SOL    HW2 2899   2.636   4.594   2.301
  330SOL     OW 2900   2.417   2.715   2.580
  330SOL    HW1 2901   2.370   2.799   2.553
  330SOL    HW2 2902   2.494   2.737   2.639
  331SOL     OW 2903   3.358   2.033   2.673
  331SOL    HW1 2904   3.337   2.126   2.702
  331SOL    HW2 2905   3.285   2.000   2.613
  332SOL     OW 2906   1.983   3.624   2.668
  332SOL    HW1 2907   2.069   3.630   2.719
  332SOL    HW2 2908   1.998   3.654   2.574
  333SOL     OW 2909   4.341   0.817   2.467
  333SOL    HW1 2910   4.271   0.861   2.411
  333SOL    HW2 2911   4.431   0.838   2.431
  334SOL     OW 2912   4.214   3.138   2.708
  334SOL    HW1 2913   4.214   3.074   2.630
  334SOL    HW2 2914   4.294   3.121   2.765
  335SOL     OW 2915   0.680   1.683   2.645
  335SOL    HW1 2916   0.652   1.746   2.572
  335SOL    HW2 2917   0.739   1.732   2.709
  336SOL     OW 2918   1.574   2.910   2.700
  336SOL    HW1 2919   1.490   2.965   2.700
  336SOL    HW2 2920   1.653   2.969   2.713
  337SOL     OW 2921   1.179   4.102   2.354
  337SOL    HW1 2922   1.082   4.115   2.333
  337SOL    HW2 2923   1.202   4.005   2.345
  338SOL     OW 2924   2.648   5.010   2.622
  338SOL    HW1 2925   2.664   4.914   2.600
  338SOL    HW2 2926   2.733   5.061   2.614
  339SOL     OW 2927   4.423   0.430   2.614
  339SOL    HW1 2928   4.500   0.490   2.591
  339SOL    HW2 2929   4.455   0.335   2.616
  340SOL     OW 2930   4.106   1.996   2.517
  340SOL    HW1 2931   4.038   2.025   2.584
  340SOL    HW2 2932   4.178   1.944   2.564
  341SOL     OW 2933   3.046   0.733   2.679
  341SOL    HW1 2934   2.993   0.649   2.688
  341SOL    HW2 2935   3.103   0.745   2.761
  342SOL     OW 2936   0.372   0.115   2.609
  342SOL    HW1 2937   0.393   0.060   2.528
  342SOL    HW2 2938   0.448   0.110   2.673
  343SOL     OW 2939   4.281   2.148   2.706
  343SOL    HW1 2940   4.194   2.196   2.694
  343SOL    HW2 2941   4.263   2.051   2.724
  344SOL     OW 2942   4.125   1.797   2.305
  344SOL    HW1 2943   4.131   1.874   2.368
  344SOL    HW2 2944   4.062   1.821   2.230
  345SOL     OW 2945   3.455   3.583   2.430
  345SOL    HW1 2946   3.437   3.681   2.421
  345SOL    HW2 2947   3.550   3.564   2.404
  346SOL     OW 2948   4.380   3.111   2.319
  346SOL    HW1 2949   4.403   3.180   2.388
  346SOL    HW2 2950   4.464   3.069   2.285
  347SOL     OW 2951   4.373   5.093   2.459
  347SOL    HW1 2952   4.295   5.150   2.436
  347SOL    HW2 2953   4.344   4.998   2.468
  348SOL     OW 2954   1.665   2.439   2.687
  348SOL    HW1 2955   1.693   2.370   2.619
  348SOL    HW2 2956   1.746   2.488   2.720
  349SOL     OW 2957   0.377   4.768   2.392
  349SOL    HW1 2958   0.401   4.736   2.484
  349SOL    HW2 2959   0.278   4.772   2.383
  350SOL     OW 2960   0.134   4.147   2.300
  350SOL    HW1 2961   0.196   4.220   2.327
  350SOL    HW2 2962   0.183   4.060   2.300
  351SOL     OW 2963   3.858   5.106   2.400
  351SOL    HW1 2964   3.822   5.106   2.493
  351SOL    HW2 2965   3.800   5.162   2.341
  352SOL     OW 2966   3.860   4.641   2.372
  352SOL    HW1 2967   3.831   4.624   2.466
  352SOL    HW2 2968   3.932   4.577   2.347
  353SOL     OW 2969   3.300   2.327   2.669
  353SOL    HW1 2970   3.206   2.317   2.701
  353SOL    HW2 2971   3.301   2.322   2.569
  354SOL     OW 2972   0.369   1.088   2.716
  354SOL    HW1 2973   0.419   1.005   2.742
  354SOL    HW2 2974   0.425   1.168   2.734
  355SOL     OW 2975   3.612   3.520   2.654
  355SOL    HW1 2976   3.543   3.511   2.582
  355SOL    HW2 2977   3.703   3.512   2.613
  356SOL     OW 2978   0.834   1.803   2.279
  356SOL    HW1 2979   0.905   1.860   2.320
  356SOL    HW2 2980   0.788   1.854   2.207
  357SOL     OW 2981   4.542   4.654   2.361
  357SOL    HW1 2982   4.459   4.706   2.342
  357SOL    HW2 2983   4.540   4.568   2.310
  358SOL     OW 2984   4.629   2.973   2.361
  358SOL    HW1 2985   4.613   2.875   2.359
  358SOL    HW2 2986   4.667   2.999   2.450
  359SOL     OW 2987   2.213   2.906   2.465
  359SOL    HW1 2988   2.161   2.829   2.428
  359SOL    HW2 2989   2.271   2.944   2.394
  360SOL     OW 2990   4.147   2.596   2.328
  360SOL    HW1 2991   4.171   2.516   2.274
  360SOL    HW2 2992   4.224   2.659   2.331
  361SOL     OW 2993   0.610   4.194   2.674
  361SOL    HW1 2994   0.549   4.115   2.685
  361SOL    HW2 2995   0.690   4.183   2.733
  362SOL     OW 2996   2.028   3.947   2.380
  362SOL    HW1 2997   2.068   3.952   2.471
  362SOL    HW2 2998   2.060   4.024   2.325
  363SOL     OW 2999   3.749   0.060   2.666
  363SOL    HW1 3000   3.719   0.154   2.653
  363SOL    HW2 3001   3.847   0.059   2.687
  364SOL     OW 3002   4.005   4.077   2.309
  364SOL    HW1 3003   3.908   4.083   2.334
  364SOL    HW2 3004   4.047   4.168   2.311
  365SOL     OW 3005   0.026   0.537   2.290
  365SOL    HW1 3006  -0.070   0.564   2.288
  365SOL    HW2 3007   0.033   0.440   2.265
  366SOL     OW 3008   4.489   0.335   2.326
  366SOL    HW1 3009   4.574   0.294   2.360
  366SOL    HW2 3010   4.416   0.266   2.329
  367SOL     OW 3011   2.275   1.338   2.618
  367SOL    HW1 3012   2.306   1.333   2.713
  367SOL    HW2 3013   2.251   1.247   2.586
  368SOL     OW 3014   2.394   1.697   2.613
  368SOL    HW1 3015   2.395   1.684   2.514
  368SOL    HW2 3016   2.301   1.714   2.644
  369SOL     OW 3017   1.710   3.996   2.681
  369SOL    HW1 3018   1.808   4.008   2.668
  369SOL    HW2 3019   1.690   3.899   2.698
  370SOL     OW 3020   0.564   2.872   2.694
  370SOL    HW1 3021   0.601   2.957   2.656
  370SOL    HW2 3022   0.464   2.875   2.691
  371SOL     OW 3023   4.007   0.207   2.711
  371SOL    HW1 3024   4.062   0.124   2.709
  371SOL    HW2 3025   4.033   0.266   2.634
  372SOL     OW 3026   1.072   2.439   2.592
  372SOL    HW1 3027   1.094   2.430   2.495
  372SOL    HW2 3028   1.104   2.528   2.625
  373SOL     OW 3029   4.533   1.733   2.633
  373SOL    HW1 3030   4.494   1.707   2.544
  373SOL    HW2 3031   4.537   1.652   2.692
  374SOL     OW 3032   2.581   1.523   2.677
  374SOL    HW1 3033   2.585   1.429   2.641
  374SOL    HW2 3034   2.491   1.562   2.658
  375SOL     OW 3035   1.531   0.573   2.698
  375SOL    HW1 3036   1.438   0.599   2.723
  375SOL    HW2 3037   1.533   0.477   2.670
  376SOL     OW 3038   4.119   3.826   2.350
  376SOL    HW1 3039   4.217   3.833   2.368
  376SOL    HW2 3040   4.082   3.917   2.333
  377SOL     OW 3041   1.080   2.711   2.346
  377SOL    HW1 3042   1.060   2.616   2.324
  377SOL    HW2 3043   1.124   2.716   2.435
  378SOL     OW 3044   1.230   1.809   2.300
  378SOL    HW1 3045   1.312   1.769   2.342
  378SOL    HW2 3046   1.221   1.904   2.330
  379SOL     OW 3047   1.395   0.161   2.337
  379SOL    HW1 3048   1.471   0.196   2.281
  379SOL    HW2 3049   1.356   0.235   2.390
  380SOL     OW 3050   0.090   0.789   2.349
  380SOL    HW1 3051   0.186   0.802   2.374
  380SOL    HW2 3052   0.075   0.693   2.325
  381SOL     OW 3053   2.734   1.737   2.447
  381SOL    HW1 3054   2.656   1.681   2.417
  381SOL    HW2 3055   2.736   1.821   2.393
  382SOL     OW 3056   3.735   3.554   2.349
  382SOL    HW1 3057   3.726   3.653   2.338
  382SOL    HW2 3058   3.831   3.531   2.365
  383SOL     OW 3059   1.378   1.088   2.644
  383SOL    HW1 3060   1.447   1.160   2.639
  383SOL    HW2 3061   1.289   1.129   2.665
  384SOL     OW 3062   1.304   1.479   2.350
  384SOL    HW1 3063   1.321   1.457   2.447
  384SOL    HW2 3064   1.327   1.399   2.294
  385SOL     OW 3065   3.831   4.542   2.646
  385SOL    HW1 3066   3.741   4.511   2.675
  385SOL    HW2 3067   3.897   4.467   2.657
  386SOL     OW 3068   3.113   3.819   2.602
  386SOL    HW1 3069   3.015   3.839   2.596
  386SOL    HW2 3070   3.150   3.803   2.510
  387SOL     OW 3071   4.468   1.464   2.296
  387SOL    HW1 3072   4.525   1.438   2.219
  387SOL    HW2 3073   4.433   1.381   2.341
  388SOL     OW 3074   1.232   4.458   2.655
  388SOL    HW1 3075   1.149   4.410   2.682
  388SOL    HW2 3076   1.220   4.496   2.563
  389SOL     OW 3077   3.872   3.837   2.706
  389SOL    HW1 3078   3.902   3.744   2.685
  389SOL    HW2 3079   3.772   3.842   2.700
  390SOL     OW 3080   3.610   0.835   2.564
  390SOL    HW1 3081   3.703   0.865   2.588
  390SOL    HW2 3082   3.595   0.742   2.597
  391SOL     OW 3083   1.380   2.337   2.428
  391SOL    HW1 3084   1.405   2.314   2.522
  391SOL    HW2 3085   1.425   2.422   2.401
  392SOL     OW 3086   4.780   3.189   2.280
  392SOL    HW1 3087   4.756   3.223   2.189
  392SOL    HW2 3088   4.728   3.106   2.299
  393SOL     OW 3089   1.744   3.713   2.641
  393SOL    HW1 3090   1.706   3.680   2.554
  393SOL    HW2 3091   1.837   3.677   2.652
  394SOL     OW 3092   0.364   0.850   2.394
  394SOL    HW1 3093   0.452   0.852   2.346
  394SOL    HW2 3094   0.342   0.943   2.426
  395SOL     OW 3095   2.445   0.977   2.615
  395SOL    HW1 3096   2.489   1.067   2.610
  395SOL    HW2 3097   2.350   0.985   2.586
  396SOL     OW 3098   2.049   0.262   2.725
  396SOL    HW1 3099   1.964   0.310   2.702
  396SOL    HW2 3100   2.048   0.237   2.821
  397SOL     OW 3101   0.632   4.200   2.385
  397SOL    HW1 3102   0.644   4.199   2.484
  397SOL    HW2 3103   0.557   4.262   2.360
  398SOL     OW 3104   0.840   4.592   2.607
  398SOL    HW1 3105   0.871   4.571   2.514
  398SOL    HW2 3106   0.746   4.560   2.619
  399SOL     OW 3107   2.827   3.749   2.551
  399SOL    HW1 3108   2.831   3.657   2.588
  399SOL    HW2 3109   2.801   3.744   2.454
  400SOL     OW 3110   1.594   0.283   2.645
  400SOL    HW1 3111   1.501   0.259   2.675
  400SOL    HW2 3112   1.656   0.208   2.666
  401SOL     OW 3113   1.734   0.750   2.667
  401SOL    HW1 3114   1.671   0.672   2.665
  401SOL    HW2 3115   1.821   0.721   2.707
  402SOL     OW 3116   0.449   4.425   2.403
  402SOL    HW1 3117   0.357   4.461   2.386
  402SOL    HW2 3118   0.516   4.485   2.360
  403SOL     OW 3119   3.412   4.484   2.407
  403SOL    HW1 3120   3.489   4.545   2.387
  403SOL    HW2 3121   3.377   4.502   2.499
  404SOL     OW 3122   4.459   3.551   2.358
  404SOL    HW1 3123   4.553   3.549   2.322
  404SOL    HW2 3124   4.414   3.635   2.328
  405SOL     OW 3125   0.076   5.112   2.357
  405SOL    HW1 3126   0.097   5.028   2.309
  405SOL    HW2 3127   0.058   5.092   2.453
  406SOL     OW 3128   1.261   0.555   2.703
  406SOL    HW1 3129   1.199   0.477   2.711
  406SOL    HW2 3130   1.213   0.639   2.726
  407SOL     OW 3131   1.929   3.680   2.364
  407SOL    HW1 3132   1.947   3.778   2.371
  407SOL    HW2 3133   1.840   3.666   2.322
  408SOL     OW 3134   3.575   4.972   2.658
  408SOL    HW1 3135   3.479   4.998   2.666
  408SOL    HW2 3136   3.633   5.052   2.676
  409SOL     OW 3137   4.050   0.367   2.468
  409SOL    HW1 3138   3.967   0.409   2.431
  409SOL    HW2 3139   4.130   0.411   2.428
  410SOL     OW 3140   3.083   2.205   2.367
  410SOL    HW1 3141   3.001   2.261   2.364
  410SOL    HW2 3142   3.164   2.263   2.364
  411SOL     OW 3143   1.151   4.014   2.641
  411SOL    HW1 3144   1.152   4.088   2.573
  411SOL    HW2 3145   1.233   3.959   2.631
  412SOL     OW 3146   2.203   3.921   2.662
  412SOL    HW1 3147   2.223   3.827   2.692
  412SOL    HW2 3148   2.285   3.962   2.623
  413SOL     OW 3149   2.631   0.785   2.670
  413SOL    HW1 3150   2.599   0.698   2.707
  413SOL    HW2 3151   2.552   0.844   2.650
  414SOL     OW 3152   1.991   2.460   2.332
  414SOL    HW1 3153   1.901   2.424   2.354
  414SOL    HW2 3154   2.056   2.384   2.322
  415SOL     OW 3155   4.058   1.674   2.647
  415SOL    HW1 3156   4.004   1.660   2.564
  415SOL    HW2 3157   4.014   1.741   2.706
  416SOL     OW 3158   3.172   4.404   2.309
  416SOL    HW1 3159   3.257   4.448   2.278
  416SOL    HW2 3160   3.176   4.390   2.408
  417SOL     OW 3161   4.277   0.685   2.691
  417SOL    HW1 3162   4.304   0.589   2.681
  417SOL    HW2 3163   4.302   0.736   2.609
  418SOL     OW 3164   1.101   4.783   2.329
  418SOL    HW1 3165   1.004   4.808   2.333
  418SOL    HW2 3166   1.110   4.686   2.307
  419SOL     OW 3167   3.289   5.079   2.649
  419SOL    HW1 3168   3.282   5.065   2.550
  419SOL    HW2 3169   3.317   5.174   2.667
  420SOL     OW 3170   2.504   2.172   2.686
  420SOL    HW1 3171   2.475   2.267   2.688
  420SOL    HW2 3172   2.548   2.152   2.598
  421SOL     OW 3173   1.683   4.699   2.669
  421SOL    HW1 3174   1.586   4.692   2.691
  421SOL    HW2 3175   1.723   4.607   2.669
  422SOL     OW 3176   0.455   3.723   2.504
  422SOL    HW1 3177   0.427   3.808   2.459
  422SOL    HW2 3178   0.374   3.671   2.530
  423SOL     OW 3179   3.677   2.255   2.700
  423SOL    HW1 3180   3.636   2.256   2.609
  423SOL    HW2 3181   3.607   2.235   2.768
  424SOL     OW 3182   1.113   4.781   2.609
  424SOL    HW1 3183   1.113   4.783   2.509
  424SOL    HW2 3184   1.073   4.695   2.640
  425SOL     OW 3185   3.324   2.671   2.361
  425SOL    HW1 3186   3.303   2.768   2.346
  425SOL    HW2 3187   3.422   2.656   2.353
  426SOL     OW 3188   3.095   3.569   2.675
  426SOL    HW1 3189   3.119   3.666   2.680
  426SOL    HW2 3190   3.164   3.515   2.723
  427SOL     OW 3191   0.173   2.089   2.724
  427SOL    HW1 3192   0.111   2.080   2.646
  427SOL    HW2 3193   0.139   2.033   2.799
  428SOL     OW 3194   3.405   0.202   2.661
  428SOL    HW1 3195   3.439   0.220   2.753
  428SOL    HW2 3196   3.481   0.201   2.597
  429SOL     OW 3197   1.334   0.914   2.317
  429SOL    HW1 3198   1.402   0.900   2.389
  429SOL    HW2 3199   1.267   0.840   2.320
  430SOL     OW 3200   2.657   4.747   2.565
  430SOL    HW1 3201   2.748   4.729   2.603
  430SOL    HW2 3202   2.648   4.702   2.477
  431SOL     OW 3203   1.137   3.245   2.670
  431SOL    HW1 3204   1.147   3.343   2.689
  431SOL    HW2 3205   1.052   3.212   2.712
  432SOL     OW 3206   1.514   1.651   2.379
  432SOL    HW1 3207   1.432   1.595   2.367
  432SOL    HW2 3208   1.595   1.594   2.364
  433SOL     OW 3209   2.713   2.345   2.670
  433SOL    HW1 3210   2.702   2.265   2.729
  433SOL    HW2 3211   2.751   2.316   2.582
  434SOL     OW 3212   1.559   0.679   2.356
  434SOL    HW1 3213   1.536   0.721   2.443
  434SOL    HW2 3214   1.506   0.724   2.283
  435SOL     OW 3215   4.845   3.504   2.602
  435SOL    HW1 3216   4.776   3.562   2.645
  435SOL    HW2 3217   4.873   3.544   2.515
  436SOL     OW 3218   1.168   2.694   2.624
  436SOL    HW1 3219   1.133   2.784   2.649
  436SOL    HW2 3220   1.265   2.687   2.649
  437SOL     OW 3221   0.999   0.028   2.610
  437SOL    HW1 3222   0.950  -0.051   2.647
  437SOL    HW2 3223   1.097   0.005   2.603
  438SOL     OW 3224   4.013   3.314   2.680
  438SOL    HW1 3225   3.918   3.286   2.692
  438SOL    HW2 3226   4.074   3.243   2.713
  439SOL     OW 3227   1.146   2.205   2.706
  439SOL    HW1 3228   1.116   2.295   2.673
  439SOL    HW2 3229   1.085   2.174   2.779
  440SOL     OW 3230   0.078   0.271   2.313
  440SOL    HW1 3231   0.126   0.311   2.391
  440SOL    HW2 3232   0.095   0.172   2.310
  441SOL     OW 3233   0.070   2.323   2.656
  441SOL    HW1 3234   0.105   2.234   2.683
  441SOL    HW2 3235   0.102   2.345   2.564
  442SOL     OW 3236   1.985   4.722   2.459
  442SOL    HW1 3237   1.888   4.697   2.459
  442SOL    HW2 3238   2.010   4.756   2.550
  443SOL     OW 3239   3.163   1.549   2.609
  443SOL    HW1 3240   3.161   1.508   2.518
  443SOL    HW2 3241   3.257   1.575   2.631
  444SOL     OW 3242   2.222   2.290   2.708
  444SOL    HW1 3243   2.195   2.334   2.793
  444SOL    HW2 3244   2.290   2.347   2.662
  445SOL     OW 3245   2.643   2.123   2.458
  445SOL    HW1 3246   2.707   2.087   2.390
  445SOL    HW2 3247   2.575   2.181   2.413
  446SOL     OW 3248   3.561   4.450   2.695
  446SOL    HW1 3249   3.536   4.354   2.712
  446SOL    HW2 3250   3.478   4.506   2.696
  447SOL     OW 3251   3.236   0.030   2.323
  447SOL    HW1 3252   3.142   0.058   2.305
  447SOL    HW2 3253   3.243  -0.070   2.317
  448SOL     OW 3254   3.598   0.621   2.345
  448SOL    HW1 3255   3.533   0.548   2.368
  448SOL    HW2 3256   3.547   0.701   2.314
  449SOL     OW 3257   4.659   2.704   2.666
  449SOL    HW1 3258   4.569   2.697   2.623
  449SOL    HW2 3259   4.701   2.613   2.670
  450SOL     OW 3260   3.884   3.102   2.317
  450SOL    HW1 3261   3.895   3.104   2.218
  450SOL    HW2 3262   3.961   3.151   2.359
  451SOL     OW 3263   2.838   0.243   2.482
  451SOL    HW1 3264   2.872   0.179   2.551
  451SOL    HW2 3265   2.783   0.314   2.526
  452SOL     OW 3266   0.875   0.358   2.359
  452SOL    HW1 3267   0.849   0.263   2.343
  452SOL    HW2 3268   0.971   0.371   2.336
  453SOL     OW 3269   0.590   1.252   2.661
  453SOL    HW1 3270   0.649   1.175   2.640
  453SOL    HW2 3271   0.562   1.298   2.577
  454SOL     OW 3272   4.863   1.670   2.659
  454SOL    HW1 3273   4.948   1.618   2.659
  454SOL    HW2 3274   4.785   1.608   2.659
  455SOL     OW 3275   3.916   1.640   2.393
  455SOL    HW1 3276   3.986   1.676   2.331
  455SOL    HW2 3277   3.895   1.545   2.368
  456SOL     OW 3278   2.982   4.754   2.399
  456SOL    HW1 3279   2.975   4.728   2.496
  456SOL    HW2 3280   2.905   4.715   2.349
  457SOL     OW 3281   3.803   4.078   2.620
  457SOL    HW1 3282   3.879   4.142   2.614
  457SOL    HW2 3283   3.837   3.989   2.651
  458SOL     OW 3284   0.596   2.127   2.306
  458SOL    HW1 3285   0.654   2.206   2.290
  458SOL    HW2 3286   0.500   2.157   2.312
  459SOL     OW 3287   1.557   1.310   2.635
  459SOL    HW1 3288   1.481   1.375   2.649
  459SOL    HW2 3289   1.643   1.355   2.658
  460SOL     OW 3290   2.994   0.589   2.374
  460SOL    HW1 3291   2.911   0.612   2.323
  460SOL    HW2 3292   3.007   0.654   2.449
  461SOL     OW 3293   0.204   1.949   2.340
  461SOL    HW1 3294   0.238   1.885   2.408
  461SOL    HW2 3295   0.230   1.919   2.248
  462SOL     OW 3296   0.581   1.251   2.359
  462SOL    HW1 3297   0.672   1.279   2.331
  462SOL    HW2 3298   0.520   1.330   2.359
  463SOL     OW 3299   4.813   0.183   2.631
  463SOL    HW1 3300   4.843   0.278   2.631
  463SOL    HW2 3301   4.722   0.176   2.673
  464SOL     OW 3302   3.843   0.469   2.688
  464SOL    HW1 3303   3.904   0.545   2.663
  464SOL    HW2 3304   3.897   0.391   2.719
  465SOL     OW 3305   4.760   2.432   2.712
  465SOL    HW1 3306   4.698   2.355   2.725
  465SOL    HW2 3307   4.855   2.400   2.715
  466SOL     OW 3308   4.554   4.128   2.692
  466SOL    HW1 3309   4.602   4.216   2.688
  466SOL    HW2 3310   4.459   4.141   2.663
  467SOL     OW 3311   2.539   3.212   2.349
  467SOL    HW1 3312   2.511   3.168   2.435
  467SOL    HW2 3313   2.499   3.304   2.344
  468SOL     OW 3314   2.610   4.436   2.632
  468SOL    HW1 3315   2.616   4.433   2.532
  468SOL    HW2 3316   2.548   4.509   2.659
  469SOL     OW 3317   2.205   0.340   2.459
  469SOL    HW1 3318   2.161   0.316   2.546
  469SOL    HW2 3319   2.179   0.273   2.390
  470SOL     OW 3320   3.347   3.470   2.702
  470SOL    HW1 3321   3.374   3.374   2.710
  470SOL    HW2 3322   3.428   3.528   2.709
  471SOL     OW 3323   3.018   1.811   2.307
  471SOL    HW1 3324   3.059   1.807   2.215
  471SOL    HW2 3325   2.999   1.718   2.338
  472SOL     OW 3326   0.595   4.928   2.705
  472SOL    HW1 3327   0.543   4.975   2.634
  472SOL    HW2 3328   0.632   4.995   2.769
  473SOL     OW 3329   4.029   5.045   2.650
  473SOL    HW1 3330   3.964   4.970   2.646
  473SOL    HW2 3331   4.050   5.075   2.557
  474SOL     OW 3332   4.630   0.582   2.330
  474SOL    HW1 3333   4.594   0.606   2.420
  474SOL    HW2 3334   4.581   0.503   2.294
  475SOL     OW 3335   3.755   3.220   2.702
  475SOL    HW1 3336   3.729   3.131   2.738
  475SOL    HW2 3337   3.673   3.277   2.693
  476SOL     OW 3338   1.116   1.754   2.560
  476SOL    HW1 3339   1.137   1.758   2.462
  476SOL    HW2 3340   1.036   1.811   2.579
  477SOL     OW 3341   1.325   3.046   2.598
  477SOL    HW1 3342   1.291   3.025   2.507
  477SOL    HW2 3343   1.258   3.104   2.646
  478SOL     OW 3344   1.026   2.957   2.618
  478SOL    HW1 3345   1.040   3.005   2.532
  478SOL    HW2 3346   0.962   2.881   2.604
  479SOL     OW 3347   4.498   2.059   2.371
  479SOL    HW1 3348   4.417   2.001   2.360
  479SOL    HW2 3349   4.532   2.050   2.465
  480SOL     OW 3350   4.083   2.940   2.544
  480SOL    HW1 3351   4.051   3.033   2.527
  480SOL    HW2 3352   4.007   2.876   2.534
  481SOL     OW 3353   0.631   3.575   2.695
  481SOL    HW1 3354   0.600   3.642   2.627
  481SOL    HW2 3355   0.728   3.558   2.682
  482SOL     OW 3356   1.165   2.993   2.350
  482SOL    HW1 3357   1.180   2.895   2.340
  482SOL    HW2 3358   1.074   3.016   2.315
  483SOL     OW 3359   4.258   4.126   2.620
  483SOL    HW1 3360   4.188   4.187   2.659
  483SOL    HW2 3361   4.230   4.031   2.634
  484SOL     OW 3362   2.885   1.496   2.646
  484SOL    HW1 3363   2.984   1.504   2.638
  484SOL    HW2 3364   2.857   1.401   2.629
  485SOL     OW 3365   2.391   0.531   2.626
  485SOL    HW1 3366   2.360   0.454   2.570
  485SOL    HW2 3367   2.357   0.617   2.588
  486SOL     OW 3368   2.283   4.452   2.560
  486SOL    HW1 3369   2.272   4.509   2.479
  486SOL    HW2 3370   2.361   4.486   2.614
  487SOL     OW 3371   3.197   0.820   2.356
  487SOL    HW1 3372   3.182   0.728   2.320
  487SOL    HW2 3373   3.296   0.839   2.357
  488SOL     OW 3374   0.640   0.115   2.678
  488SOL    HW1 3375   0.676   0.078   2.593
  488SOL    HW2 3376   0.703   0.185   2.713
  489SOL     OW 3377   2.173   2.065   2.550
  489SOL    HW1 3378   2.203   2.140   2.609
  489SOL    HW2 3379   2.130   2.102   2.468
  490SOL     OW 3380   0.829   0.351   2.669
  490SOL    HW1 3381   0.843   0.335   2.571
  490SOL    HW2 3382   0.760   0.422   2.682
  491SOL     OW 3383   3.715   0.219   2.319
  491SOL    HW1 3384   3.615   0.215   2.309
  491SOL    HW2 3385   3.749   0.304   2.278
  492SOL     OW 3386   4.782   4.972   2.661
  492SOL    HW1 3387   4.873   5.005   2.688
  492SOL    HW2 3388   4.766   4.995   2.565
  493SOL     OW 3389   0.114   2.666   2.634
  493SOL    HW1 3390   0.080   2.712   2.552
  493SOL    HW2 3391   0.041   2.612   2.675
  494SOL     OW 3392   4.771   2.935   2.616
  494SOL    HW1 3393   4.724   2.856   2.654
  494SOL    HW2 3394   4.833   2.906   2.543
  495SOL     OW 3395   3.234   4.051   2.660
  495SOL    HW1 3396   3.333   4.058   2.658
  495SOL    HW2 3397   3.207   3.955   2.652
  496SOL     OW 3398   2.541   0.151   2.689
  496SOL    HW1 3399   2.603   0.074   2.670
  496SOL    HW2 3400   2.447   0.125   2.665
  497SOL     OW 3401   0.367   0.580   2.695
  497SOL    HW1 3402   0.353   0.498   2.750
  497SOL    HW2 3403   0.278   0.616   2.666
  498SOL     OW 3404   0.265   3.913   2.321
  498SOL    HW1 3405   0.355   3.948   2.292
  498SOL    HW2 3406   0.257   3.817   2.296
  499SOL     OW 3407   0.818   1.413   2.387
  499SOL    HW1 3408   0.813   1.390   2.484
  499SOL    HW2 3409   0.911   1.441   2.364
  500SOL     OW 3410   0.599   0.077   2.344
  500SOL    HW1 3411   0.697   0.068   2.327
  500SOL    HW2 3412   0.572   0.173   2.330
  501SOL     OW 3413   2.852   2.417   2.362
  501SOL    HW1 3414   2.760   2.452   2.346
  501SOL    HW2 3415   2.919   2.490   2.348
  502SOL     OW 3416   0.072   4.482   2.676
  502SOL    HW1 3417   0.145   4.513   2.737
  502SOL    HW2 3418   0.003   4.554   2.669
  503SOL     OW 3419   2.736   3.800   2.293
  503SOL    HW1 3420   2.728   3.703   2.269
  503SOL    HW2 3421   2.645   3.841   2.298
  504SOL     OW 3422   2.867   4.181   2.404
  504SOL    HW1 3423   2.874   4.159   2.501
  504SOL    HW2 3424   2.896   4.102   2.350
  505SOL     OW 3425   4.917   1.938   2.563
  505SOL    HW1 3426   4.960   1.941   2.473
  505SOL    HW2 3427   4.895   1.843   2.586
  506SOL     OW 3428   2.040   1.558   2.312
  506SOL    HW1 3429   2.053   1.469   2.267
  506SOL    HW2 3430   2.056   1.547   2.411
  507SOL     OW 3431   2.909   1.187   2.571
  507SOL    HW1 3432   2.905   1.092   2.601
  507SOL    HW2 3433   2.921   1.191   2.472
  508SOL     OW 3434   2.555   3.115   2.599
  508SOL    HW1 3435   2.523   3.072   2.683
  508SOL    HW2 3436   2.654   3.127   2.603
  509SOL     OW 3437   3.305   2.380   2.370
  509SOL    HW1 3438   3.373   2.320   2.328
  509SOL    HW2 3439   3.334   2.476   2.360
  510SOL     OW 3440   4.391   3.830   2.420
  510SOL    HW1 3441   4.384   3.785   2.510
  510SOL    HW2 3442   4.475   3.884   2.416
  511SOL     OW 3443   4.122   4.321   2.360
  511SOL    HW1 3444   4.145   4.414   2.331
  511SOL    HW2 3445   4.203   4.263   2.354
  512SOL     OW 3446   1.961   4.409   2.350
  512SOL    HW1 3447   1.960   4.392   2.449
  512SOL    HW2 3448   1.868   4.399   2.314
  513SOL     OW 3449   1.145   5.078   2.304
  513SOL    HW1 3450   1.237   5.115   2.313
  513SOL    HW2 3451   1.148   4.978   2.309
  514SOL     OW 3452   0.642   4.626   2.335
  514SOL    HW1 3453   0.556   4.676   2.335
  514SOL    HW2 3454   0.717   4.689   2.312
  515SOL     OW 3455   3.427   1.550   2.673
  515SOL    HW1 3456   3.477   1.636   2.672
  515SOL    HW2 3457   3.463   1.489   2.602
  516SOL     OW 3458   2.759   3.960   2.691
  516SOL    HW1 3459   2.756   3.877   2.636
  516SOL    HW2 3460   2.667   3.998   2.699
  517SOL     OW 3461   2.950   2.890   2.632
  517SOL    HW1 3462   2.988   2.806   2.669
  517SOL    HW2 3463   2.982   2.903   2.538
  518SOL     OW 3464   0.587   3.123   2.612
  518SOL    HW1 3465   0.634   3.162   2.532
  518SOL    HW2 3466   0.517   3.188   2.644
  519SOL     OW 3467   2.003   2.868   2.634
  519SOL    HW1 3468   1.947   2.948   2.615
  519SOL    HW2 3469   2.076   2.861   2.565
  520SOL     OW 3470   3.193   1.195   2.655
  520SOL    HW1 3471   3.095   1.193   2.637
  520SOL    HW2 3472   3.217   1.278   2.705
  521SOL     OW 3473   1.321   0.194   2.712
  521SOL    HW1 3474   1.245   0.259   2.720
  521SOL    HW2 3475   1.284   0.101   2.705
  522SOL     OW 3476   4.797   4.667   2.654
  522SOL    HW1 3477   4.700   4.650   2.670
  522SOL    HW2 3478   4.810   4.763   2.627
  523SOL     OW 3479   2.187   3.622   2.308
  523SOL    HW1 3480   2.209   3.719   2.318
  523SOL    HW2 3481   2.091   3.606   2.331
  524SOL     OW 3482   4.617   5.057   2.352
  524SOL    HW1 3483   4.519   5.070   2.369
  524SOL    HW2 3484   4.654   5.139   2.307
  525SOL     OW 3485   2.218   0.063   2.642
  525SOL    HW1 3486   2.185   0.076   2.548
  525SOL    HW2 3487   2.167   0.123   2.703
  526SOL     OW 3488   1.692   4.644   2.389
  526SOL    HW1 3489   1.676   4.557   2.342
  526SOL    HW2 3490   1.681   4.632   2.488
  527SOL     OW 3491   0.095   0.006   2.643
  527SOL    HW1 3492   0.019   0.071   2.645
  527SOL    HW2 3493   0.182   0.055   2.639
  528SOL     OW 3494   3.294   2.860   2.669
  528SOL    HW1 3495   3.361   2.911   2.723
  528SOL    HW2 3496   3.315   2.763   2.672
  529SOL     OW 3497   1.346   1.194   2.307
  529SOL    HW1 3498   1.444   1.214   2.300
  529SOL    HW2 3499   1.332   1.095   2.307
  530SOL     OW 3500   0.531   3.964   2.305
  530SOL    HW1 3501   0.583   4.047   2.325
  530SOL    HW2 3502   0.587   3.884   2.326
  531SOL     OW 3503   4.271   0.512   2.388
  531SOL    HW1 3504   4.324   0.509   2.473
  531SOL    HW2 3505   4.334   0.513   2.310
  532SOL     OW 3506   3.394   1.163   2.351
  532SOL    HW1 3507   3.338   1.234   2.309
  532SOL    HW2 3508   3.358   1.140   2.441
  533SOL     OW 3509   0.763   2.137   2.625
  533SOL    HW1 3510   0.696   2.075   2.583
  533SOL    HW2 3511   0.723   2.228   2.633
  534SOL     OW 3512   4.381   1.698   2.408
  534SOL    HW1 3513   4.428   1.627   2.356
  534SOL    HW2 3514   4.294   1.721   2.364
  535SOL     OW 3515   3.093   3.244   2.715
  535SOL    HW1 3516   3.092   3.156   2.762
  535SOL    HW2 3517   3.177   3.251   2.661
  536SOL     OW 3518   1.774   1.503   2.414
  536SOL    HW1 3519   1.807   1.492   2.507
  536SOL    HW2 3520   1.851   1.514   2.351
  537SOL     OW 3521   2.043   3.339   2.321
  537SOL    HW1 3522   2.075   3.398   2.247
  537SOL    HW2 3523   2.070   3.245   2.303
  538SOL     OW 3524   2.519   4.082   2.694
  538SOL    HW1 3525   2.503   4.152   2.763
  538SOL    HW2 3526   2.458   4.097   2.616
  539SOL     OW 3527   4.270   2.866   2.342
  539SOL    HW1 3528   4.317   2.954   2.341
  539SOL    HW2 3529   4.187   2.874   2.397
  540SOL     OW 3530   0.095   3.176   2.434
  540SOL    HW1 3531   0.014   3.208   2.384
  540SOL    HW2 3532   0.070   3.158   2.529
  541SOL     OW 3533   3.875   1.300   2.304
  541SOL    HW1 3534   3.959   1.324   2.352
  541SOL    HW2 3535   3.871   1.201   2.291
  542SOL     OW 3536   2.041   0.817   2.351
  542SOL    HW1 3537   2.052   0.722   2.323
  542SOL    HW2 3538   1.944   0.842   2.343
  543SOL     OW 3539   0.082   2.193   2.347
  543SOL    HW1 3540  -0.016   2.179   2.332
  543SOL    HW2 3541   0.129   2.105   2.348
  544SOL     OW 3542   2.803   2.071   2.667
  544SOL    HW1 3543   2.768   2.105   2.580
  544SOL    HW2 3544   2.759   1.984   2.690
  545SOL     OW 3545   4.015   0.660   2.635
  545SOL    HW1 3546   4.002   0.684   2.539
  545SOL    HW2 3547   4.108   0.683   2.663
  546SOL     OW 3548   1.493   3.308   2.575
  546SOL    HW1 3549   1.570   3.261   2.530
  546SOL    HW2 3550   1.418   3.243   2.589
  547SOL     OW 3551   3.454   0.183   2.369
  547SOL    HW1 3552   3.376   0.125   2.345
  547SOL    HW2 3553   3.422   0.276   2.388
  548SOL     OW 3554   2.610   3.418   2.607
  548SOL    HW1 3555   2.582   3.322   2.604
  548SOL    HW2 3556   2.707   3.424   2.631
  549SOL     OW 3557   0.625   1.904   2.462
  549SOL    HW1 3558   0.689   1.838   2.421
  549SOL    HW2 3559   0.620   1.986   2.405
  550SOL     OW 3560   1.466   1.987   2.624
  550SOL    HW1 3561   1.492   1.969   2.530
  550SOL    HW2 3562   1.457   2.086   2.639
  551SOL     OW 3563   2.955   1.793   2.692
  551SOL    HW1 3564   3.017   1.721   2.663
  551SOL    HW2 3565   2.983   1.880   2.651
  552SOL     OW 3566   3.804   2.521   2.670
  552SOL    HW1 3567   3.765   2.429   2.675
  552SOL    HW2 3568   3.891   2.517   2.620
  553SOL     OW 3569   1.648   0.277   2.365
  553SOL    HW1 3570   1.620   0.254   2.459
  553SOL    HW2 3571   1.734   0.231   2.344
  554SOL     OW 3572   0.871   3.188   2.680
  554SOL    HW1 3573   0.774   3.195   2.702
  554SOL    HW2 3574   0.899   3.092   2.679
  555SOL     OW 3575   2.651   0.064   2.302
  555SOL    HW1 3576   2.704   0.132   2.353
  555SOL    HW2 3577   2.706  -0.018   2.288
  556SOL     OW 3578   0.891   4.467   2.313
  556SOL    HW1 3579   0.895   4.374   2.275
  556SOL    HW2 3580   0.797   4.500   2.309
   4.92000   5.12400   5.00000
Generated by trjconv : MXe MOLECULE in water t= 120.00000
 3580
    1GRA      C    1   0.077   0.191   1.999
    1GRA      C    2   0.200   0.262   1.999
    1GRA      C    3   0.200   0.405   1.999
    1GRA      C    4   0.077   0.476   1.999
    1GRA      C    5   0.077   0.618   1.999
    1GRA      C    6   0.200   0.689   1.999
    1GRA      C    7   0.200   0.832   1.999
    1GRA      C    8   0.077   0.903   1.999
    1GRA      C    9   0.077   1.045   1.999
    1GRA      C   10   0.200   1.116   1.999
    1GRA      C   11   0.200   1.259   1.999
    1GRA      C   12   0.077   1.330   1.999
    1GRA      C   13   0.077   1.472   1.999
    1GRA      C   14   0.200   1.543   1.999
    1GRA      C   15   0.200   1.686   1.999
    1GRA      C   16   0.077   1.757   1.999
    1GRA      C   17   0.077   1.899   1.999
    1GRA      C   18   0.200   1.970   1.999
    1GRA      C   19   0.200   2.113   1.999
    1GRA      C   20   0.077   2.184   1.999
    1GRA      C   21   0.077   2.326   1.999
    1GRA      C   22   0.200   2.397   1.999
    1GRA      C   23   0.200   2.540   1.999
    1GRA      C   24   0.077   2.611   1.999
    1GRA      C   25   0.077   2.753   1.999
    1GRA      C   26   0.200   2.824   1.999
    1GRA      C   27   0.200   2.967   1.999
    1GRA      C   28   0.077   3.038   1.999
    1GRA      C   29   0.077   3.180   1.999
    1GRA      C   30   0.200   3.251   1.999
    1GRA      C   31   0.200   3.394   1.999
    1GRA      C   32   0.077   3.465   1.999
    1GRA      C   33   0.077   3.607   1.999
    1GRA      C   34   0.200   3.678   1.999
    1GRA      C   35   0.200   3.821   1.999
    1GRA      C   36   0.077   3.892   1.999
    1GRA      C   37   0.077   4.034   1.999
    1GRA      C   38   0.200   4.105   1.999
    1GRA      C   39   0.200   4.248   1.999
    1GRA      C   40   0.077   4.319   1.999
    1GRA      C   41   0.077   4.461   1.999
    1GRA      C   42   0.200   4.532   1.999
    1GRA      C   43   0.200   4.675   1.999
    1GRA      C   44   0.077   4.746   1.999
    1GRA      C   45   0.077   4.888   1.999
    1GRA      C   46   0.200   4.959   1.999
    1GRA      C   47   0.200   5.102   1.999
    1GRA      C   48   0.077   0.049   1.999
    1GRA      C   49   0.323   0.191   1.999
    1GRA      C   50   0.446   0.262   1.999
    1GRA      C   51   0.446   0.405   1.999
    1GRA      C   52   0.323   0.476   1.999
    1GRA      C   53   0.323   0.618   1.999
    1GRA      C   54   0.446   0.689   1.999
    1GRA      C   55   0.446   0.832   1.999
    1GRA      C   56   0.323   0.903   1.999
    1GRA      C   57   0.323   1.045   1.999
    1GRA      C   58   0.446   1.116   1.999
    1GRA      C   59   0.446   1.259   1.999
    1GRA      C   60   0.323   1.330   1.999
    1GRA      C   61   0.323   1.472   1.999
    1GRA      C   62   0.446   1.543   1.999
    1GRA      C   63   0.446   1.686   1.999
    1GRA      C   64   0.323   1.757   1.999
    1GRA      C   65   0.323   1.899   1.999
    1GRA      C   66   0.446   1.970   1.999
    1GRA      C   67   0.446   2.113   1.999
    1GRA      C   68   0.323   2.184   1.999
    1GRA      C   69   0.323   2.326   1.999
    1GRA      C   70   0.446   2.397   1.999
    1GRA      C   71   0.446   2.540   1.999
    1GRA      C   72   0.323   2.611   1.999
    1GRA      C   73   0.323   2.753   1.999
    1GRA      C   74   0.446   2.824   1.999
    1GRA      C   75   0.446   2.967   1.999
    1GRA      C   76   0.323   3.038   1.999
    1GRA      C   77   0.323   3.180   1.999
    1GRA      C   78   0.446   3.251   1.999
    1GRA      C   79   0.446   3.394   1.999
    1GRA      C   80   0.323   3.465   1.999
    1GRA      C   81   0.323   3.607   1.999
    1GRA      C   82   0.446   3.678   1.999
    1GRA      C   83   0.446   3.821   1.999
    1GRA      C   84   0.323   3.892   1.999
    1GRA      C   85   0.323   4.034   1.999
    1GRA      C   86   0.446   4.105   1.999
    1GRA      C   87   0.446   4.248   1.999
    1GRA      C   88   0.323   4.319   1.999
    1GRA      C   89   0.323   4.461   1.999
    1GRA      C   90   0.446   4.532   1.999
    1GRA      C   91   0.446   4.675   1.999
    1GRA      C   92   0.323   4.746   1.999
    1GRA      C   93   0.323   4.888   1.999
    1GRA      C   94   0.446   4.959   1.999
    1GRA      C   95   0.446   5.102   1.999
    1GRA      C   96   0.323   0.049   1.999
    1GRA      C   97   0.569   0.191   1.999
    1GRA      C   98   0.692   0.262   1.999
    1GRA      C   99   0.692   0.405   1.999
    1GRA      C  100   0.569   0.476   1.999
    1GRA      C  101   0.569   0.618   1.999
    1GRA      C  102   0.692   0.689   1.999
    1GRA      C  103   0.692   0.832   1.999
    1GRA      C  104   0.569   0.903   1.999
    1GRA      C  105   0.569   1.045   1.999
    1GRA      C  106   0.692   1.116   1.999
    1GRA      C  107   0.692   1.259   1.999
    1GRA      C  108   0.569   1.330   1.999
    1GRA      C  109   0.569   1.472   1.999
    1GRA      C  110   0.692   1.543   1.999
    1GRA      C  111   0.692   1.686   1.999
    1GRA      C  112   0.569   1.757   1.999
    1GRA      C  113   0.569   1.899   1.999
    1GRA      C  114   0.692   1.970   1.999
    1GRA      C  115   0.692   2.113   1.999
    1GRA      C  116   0.569   2.184   1.999
    1GRA      C  117   0.569   2.326   1.999
    1GRA      C  118   0.692   2.397   1.999
    1GRA      C  119   0.692   2.540   1.999
    1GRA      C  120   0.569   2.611   1.999
    1GRA      C  121   0.569   2.753   1.999
    1GRA      C  122   0.692   2.824   1.999
    1GRA      C  123   0.692   2.967   1.999
    1GRA      C  124   0.569   3.038   1.999
    1GRA      C  125   0.569   3.180   1.999
    1GRA      C  126   0.692   3.251   1.999
    1GRA      C  127   0.692   3.394   1.999
    1GRA      C  128   0.569   3.465   1.999
    1GRA      C  129   0.569   3.607   1.999
    1GRA      C  130   0.692   3.678   1.999
    1GRA      C  131   0.692   3.821   1.999
    1GRA      C  132   0.569   3.892   1.999
    1GRA      C  133   0.569   4.034   1.999
    1GRA      C  134   0.692   4.105   1.999
    1GRA      C  135   0.692   4.248   1.999
    1GRA      C  136   0.569   4.319   1.999
    1GRA      C  137   0.569   4.461   1.999
    1GRA      C  138   0.692   4.532   1.999
    1GRA      C  139   0.692   4.675   1.999
    1GRA      C  140   0.569   4.746   1.999
    1GRA      C  141   0.569   4.888   1.999
    1GRA      C  142   0.692   4.959   1.999
    1GRA      C  143   0.692   5.102   1.999
    1GRA      C  144   0.569   0.049   1.999
    1GRA      C  145   0.815   0.191   1.999
    1GRA      C  146   0.938   0.262   1.999
    1GRA      C  147   0.938   0.405   1.999
    1GRA      C  148   0.815   0.476   1.999
    1GRA      C  149   0.815   0.618   1.999
    1GRA      C  150   0.938   0.689   1.999
    1GRA      C  151   0.938   0.832   1.999
    1GRA      C  152   0.815   0.903   1.999
    1GRA      C  153   0.815   1.045   1.999
    1GRA      C  154   0.938   1.116   1.999
    1GRA      C  155   0.938   1.259   1.999
    1GRA      C  156   0.815   1.330   1.999
    1GRA      C  157   0.815   1.472   1.999
    1GRA      C  158   0.938   1.543   1.999
    1GRA      C  159   0.938   1.686   1.999
    1GRA      C  160   0.815   1.757   1.999
    1GRA      C  161   0.815   1.899   1.999
    1GRA      C  162   0.938   1.970   1.999
    1GRA      C  163   0.938   2.113   1.999
    1GRA      C  164   0.815   2.184   1.999
    1GRA      C  165   0.815   2.326   1.999
    1GRA      C  166   0.938   2.397   1.999
    1GRA      C  167   0.938   2.540   1.999
    1GRA      C  168   0.815   2.611   1.999
    1GRA      C  169   0.815   2.753   1.999
    1GRA      C  170   0.938   2.824   1.999
    1GRA      C  171   0.938   2.967   1.999
    1GRA      C  172   0.815   3.038   1.999
    1GRA      C  173   0.815   3.180   1.999
    1GRA      C  174   0.938   3.251   1.999
    1GRA      C  175   0.938   3.394   1.999
    1GRA      C  176   0.815   3.465   1.999
    1GRA      C  177   0.815   3.607   1.999
    1GRA      C  178   0.938   3.678   1.999
    1GRA      C  179   0.938   3.821   1.999
    1GRA      C  180   0.815   3.892   1.999
    1GRA      C  181   0.815   4.034   1.999
    1GRA      C  182   0.938   4.105   1.999
    1GRA      C  183   0.938   4.248   1.999
    1GRA      C  184   0.815   4.319   1.999
    1GRA      C  185   0.815   4.461   1.999
    1GRA      C  186   0.938   4.532   1.999
    1GRA      C  187   0.938   4.675   1.999
    1GRA      C  188   0.815   4.746   1.999
    1GRA      C  189   0.815   4.888   1.999
    1GRA      C  190   0.938   4.959   1.999
    1GRA      C  191   0.938   5.102   1.999
    1GRA      C  192   0.815   0.049   1.999
    1GRA      C  193   1.061   0.191   1.999
    1GRA      C  194   1.184   0.262   1.999
    1GRA      C  195   1.184   0.405   1.999
    1GRA      C  196   1.061   0.476   1.999
    1GRA      C  197   1.061   0.618   1.999
    1GRA      C  198   1.184   0.689   1.999
    1GRA      C  199   1.184   0.832   1.999
    1GRA      C  200   1.061   0.903   1.999
    1GRA      C  201   1.061   1.045   1.999
    1GRA      C  202   1.184   1.116   1.999
    1GRA      C  203   1.184   1.259   1.999
    1GRA      C  204   1.061   1.330   1.999
    1GRA      C  205   1.061   1.472   1.999
    1GRA      C  206   1.184   1.543   1.999
    1GRA      C  207   1.184   1.686   1.999
    1GRA      C  208   1.061   1.757   1.999
    1GRA      C  209   1.061   1.899   1.999
    1GRA      C  210   1.184   1.970   1.999
    1GRA      C  211   1.184   2.113   1.999
    1GRA      C  212   1.061   2.184   1.999
    1GRA      C  213   1.061   2.326   1.999
    1GRA      C  214   1.184   2.397   1.999
    1GRA      C  215   1.184   2.540   1.999
    1GRA      C  216   1.061   2.611   1.999
    1GRA      C  217   1.061   2.753   1.999
    1GRA      C  218   1.184   2.824   1.999
    1GRA      C  219   1.184   2.967   1.999
    1GRA      C  220   1.061   3.038   1.999
    1GRA      C  221   1.061   3.180   1.999
    1GRA      C  222   1.184   3.251   1.999
    1GRA      C  223   1.184   3.394   1.999
    1GRA      C  224   1.061   3.465   1.999
    1GRA      C  225   1.061   3.607   1.999
    1GRA      C  226   1.184   3.678   1.999
    1GRA      C  227   1.184   3.821   1.999
    1GRA      C  228   1.061   3.892   1.999
    1GRA      C  229   1.061   4.034   1.999
    1GRA      C  230   1.184   4.105   1.999
    1GRA      C  231   1.184   4.248   1.999
    1GRA      C  232   1.061   4.319   1.999
    1GRA      C  233   1.061   4.461   1.999
    1GRA      C  234   1.184   4.532   1.999
    1GRA      C  235   1.184   4.675   1.999
    1GRA      C  236   1.061   4.746   1.999
    1GRA      C  237   1.061   4.888   1.999
    1GRA      C  238   1.184   4.959   1.999
    1GRA      C  239   1.184   5.102   1.999
    1GRA      C  240   1.061   0.049   1.999
    1GRA      C  241   1.307   0.191   1.999
    1GRA      C  242   1.430   0.262   1.999
    1GRA      C  243   1.430   0.405   1.999
    1GRA      C  244   1.307   0.476   1.999
    1GRA      C  245   1.307   0.618   1.999
    1GRA      C  246   1.430   0.689   1.999
    1GRA      C  247   1.430   0.832   1.999
    1GRA      C  248   1.307   0.903   1.999
    1GRA      C  249   1.307   1.045   1.999
    1GRA      C  250   1.430   1.116   1.999
    1GRA      C  251   1.430   1.259   1.999
    1GRA      C  252   1.307   1.330   1.999
    1GRA      C  253   1.307   1.472   1.999
    1GRA      C  254   1.430   1.543   1.999
    1GRA      C  255   1.430   1.686   1.999
    1GRA      C  256   1.307   1.757   1.999
    1GRA      C  257   1.307   1.899   1.999
    1GRA      C  258   1.430   1.970   1.999
    1GRA      C  259   1.430   2.113   1.999
    1GRA      C  260   1.307   2.184   1.999
    1GRA      C  261   1.307   2.326   1.999
    1GRA      C  262   1.430   2.397   1.999
    1GRA      C  263   1.430   2.540   1.999
    1GRA      C  264   1.307   2.611   1.999
    1GRA      C  265   1.307   2.753   1.999
    1GRA      C  266   1.430   2.824   1.999
    1GRA      C  267   1.430   2.967   1.999
    1GRA      C  268   1.307   3.038   1.999
    1GRA      C  269   1.307   3.180   1.999
    1GRA      C  270   1.430   3.251   1.999
    1GRA      C  271   1.430   3.394   1.999
    1GRA      C  272   1.307   3.465   1.999
    1GRA      C  273   1.307   3.607   1.999
    1GRA      C  274   1.430   3.678   1.999
    1GRA      C  275   1.430   3.821   1.999
    1GRA      C  276   1.307   3.892   1.999
    1GRA      C  277   1.307   4.034   1.999
    1GRA      C  278   1.430   4.105   1.999
    1GRA      C  279   1.430   4.248   1.999
    1GRA      C  280   1.307   4.319   1.999
    1GRA      C  281   1.307   4.461   1.999
    1GRA      C  282   1.430   4.532   1.999
    1GRA      C  283   1.430   4.675   1.999
    1GRA      C  284   1.307   4.746   1.999
    1GRA      C  285   1.307   4.888   1.999
    1GRA      C  286   1.430   4.959   1.999
    1GRA      C  287   1.430   5.102   1.999
    1GRA      C  288   1.307   0.049   1.999
    1GRA      C  289   1.553   0.191   1.999
    1GRA      C  290   1.676   0.262   1.999
    1GRA      C  291   1.676   0.405   1.999
    1GRA      C  292   1.553   0.476   1.999
    1GRA      C  293   1.553   0.618   1.999
    1GRA      C  294   1.676   0.689   1.999
    1GRA      C  295   1.676   0.832   1.999
    1GRA      C  296   1.553   0.903   1.999
    1GRA      C  297   1.553   1.045   1.999
    1GRA      C  298   1.676   1.116   1.999
    1GRA      C  299   1.676   1.259   1.999
    1GRA      C  300   1.553   1.330   1.999
    1GRA      C  301   1.553   1.472   1.999
    1GRA      C  302   1.676   1.543   1.999
    1GRA      C  303   1.676   1.686   1.999
    1GRA      C  304   1.553   1.757   1.999
    1GRA      C  305   1.553   1.899   1.999
    1GRA      C  306   1.676   1.970   1.999
    1GRA      C  307   1.676   2.113   1.999
    1GRA      C  308   1.553   2.184   1.999
    1GRA      C  309   1.553   2.326   1.999
    1GRA      C  310   1.676   2.397   1.999
    1GRA      C  311   1.676   2.540   1.999
    1GRA      C  312   1.553   2.611   1.999
    1GRA      C  313   1.553   2.753   1.999
    1GRA      C  314   1.676   2.824   1.999
    1GRA      C  315   1.676   2.967   1.999
    1GRA      C  316   1.553   3.038   1.999
    1GRA      C  317   1.553   3.180   1.999
    1GRA      C  318   1.676   3.251   1.999
    1GRA      C  319   1.676   3.394   1.999
    1GRA      C  320   1.553   3.465   1.999
    1GRA      C  321   1.553   3.607   1.999
    1GRA      C  322   1.676   3.678   1.999
    1GRA      C  323   1.676   3.821   1.999
    1GRA      C  324   1.553   3.892   1.999
    1GRA      C  325   1.553   4.034   1.999
    1GRA      C  326   1.676   4.105   1.999
    1GRA      C  327   1.676   4.248   1.999
    1GRA      C  328   1.553   4.319   1.999
    1GRA      C  329   1.553   4.461   1.999
    1GRA      C  330   1.676   4.532   1.999
    1GRA      C  331   1.676   4.675   1.999
    1GRA      C  332   1.553   4.746   1.999
    1GRA      C  333   1.553   4.888   1.999
    1GRA      C  334   1.676   4.959   1.999
    1GRA      C  335   1.676   5.102   1.999
    1GRA      C  336   1.553   0.049   1.999
    1GRA      C  337   1.799   0.191   1.999
    1GRA      C  338   1.922   0.262   1.999
    1GRA      C  339   1.922   0.405   1.999
    1GRA      C  340   1.799   0.476   1.999
    1GRA      C  341   1.799   0.618   1.999
    1GRA      C  342   1.922   0.689   1.999
    1GRA      C  343   1.922   0.832   1.999
    1GRA      C  344   1.799   0.903   1.999
    1GRA      C  345   1.799   1.045   1.999
    1GRA      C  346   1.922   1.116   1.999
    1GRA      C  347   1.922   1.259   1.999
    1GRA      C  348   1.799   1.330   1.999
    1GRA      C  349   1.799   1.472   1.999
    1GRA      C  350   1.922   1.543   1.999
    1GRA      C  351   1.922   1.686   1.999
    1GRA      C  352   1.799   1.757   1.999
    1GRA      C  353   1.799   1.899   1.999
    1GRA      C  354   1.922   1.970   1.999
    1GRA      C  355   1.922   2.113   1.999
    1GRA      C  356   1.799   2.184   1.999
    1GRA      C  357   1.799   2.326   1.999
    1GRA      C  358   1.922   2.397   1.999
    1GRA      C  359   1.922   2.540   1.999
    1GRA      C  360   1.799   2.611   1.999
    1GRA      C  361   1.799   2.753   1.999
    1GRA      C  362   1.922   2.824   1.999
    1GRA      C  363   1.922   2.967   1.999
    1GRA      C  364   1.799   3.038   1.999
    1GRA      C  365   1.799   3.180   1.999
    1GRA      C  366   1.922   3.251   1.999
    1GRA      C  367   1.922   3.394   1.999
    1GRA      C  368   1.799   3.465   1.999
    1GRA      C  369   1.799   3.607   1.999
    1GRA      C  370   1.922   3.678   1.999
    1GRA      C  371   1.922   3.821   1.999
    1GRA      C  372   1.799   3.892   1.999
    1GRA      C  373   1.799   4.034   1.999
    1GRA      C  374   1.922   4.105   1.999
    1GRA      C  375   1.922   4.248   1.999
    1GRA      C  376   1.799   4.319   1.999
    1GRA      C  377   1.799   4.461   1.999
    1GRA      C  378   1.922   4.532   1.999
    1GRA      C  379   1.922   4.675   1.999
    1GRA      C  380   1.799   4.746   1.999
    1GRA      C  381   1.799   4.888   1.999
    1GRA      C  382   1.922   4.959   1.999
    1GRA      C  383   1.922   5.102   1.999
    1GRA      C  384   1.799   0.049   1.999
    1GRA      C  385   2.045   0.191   1.999
    1GRA      C  386   2.168   0.262   1.999
    1GRA      C  387   2.168   0.405   1.999
    1GRA      C  388   2.045   0.476   1.999
    1GRA      C  389   2.045   0.618   1.999
    1GRA      C  390   2.168   0.689   1.999
    1GRA      C  391   2.168   0.832   1.999
    1GRA      C  392   2.045   0.903   1.999
    1GRA      C  393   2.045   1.045   1.999
    1GRA      C  394   2.168   1.116   1.999
    1GRA      C  395   2.168   1.259   1.999
    1GRA      C  396   2.045   1.330   1.999
    1GRA      C  397   2.045   1.472   1.999
    1GRA      C  398   2.168   1.543   1.999
    1GRA      C  399   2.168   1.686   1.999
    1GRA      C  400   2.045   1.757   1.999
    1GRA      C  401   2.045   1.899   1.999
    1GRA      C  402   2.168   1.970   1.999
    1GRA      C  403   2.168   2.113   1.999
    1GRA      C  404   2.045   2.184   1.999
    1GRA      C  405   2.045   2.326   1.999
    1GRA      C  406   2.168   2.397   1.999
    1GRA      C  407   2.168   2.540   1.999
    1GRA      C  408   2.045   2.611   1.999
    1GRA      C  409   2.045   2.753   1.999
    1GRA      C  410   2.168   2.824   1.999
    1GRA      C  411   2.168   2.967   1.999
    1GRA      C  412   2.045   3.038   1.999
    1GRA      C  413   2.045   3.180   1.999
    1GRA      C  414   2.168   3.251   1.999
    1GRA      C  415   2.168   3.394   1.999
    1GRA      C  416   2.045   3.465   1.999
    1GRA      C  417   2.045   3.607   1.999
    1GRA      C  418   2.168   3.678   1.999
    1GRA      C  419   2.168   3.821   1.999
    1GRA      C  420   2.045   3.892   1.999
    1GRA      C  421   2.045   4.034   1.999
    1GRA      C  422   2.168   4.105   1.999
    1GRA      C  423   2.168   4.248   1.999
    1GRA      C  424   2.045   4.319   1.999
    1GRA      C  425   2.045   4.461   1.999
    1GRA      C  426   2.168   4.532   1.999
    1GRA      C  427   2.168   4.675   1.999
    1GRA      C  428   2.045   4.746   1.999
    1GRA      C  429   2.045   4.888   1.999
    1GRA      C  430   2.168   4.959   1.999
    1GRA      C  431   2.168   5.102   1.999
    1GRA      C  432   2.045   0.049   1.999
    1GRA      C  433   2.291   0.191   1.999
    1GRA      C  434   2.414   0.262   1.999
    1GRA      C  435   2.414   0.405   1.999
    1GRA      C  436   2.291   0.476   1.999
    1GRA      C  437   2.291   0.618   1.999
    1GRA      C  438   2.414   0.689   1.999
    1GRA      C  439   2.414   0.832   1.999
    1GRA      C  440   2.291   0.903   1.999
    1GRA      C  441   2.291   1.045   1.999
    1GRA      C  442   2.414   1.116   1.999
    1GRA      C  443   2.414   1.259   1.999
    1GRA      C  444   2.291   1.330   1.999
    1GRA      C  445   2.291   1.472   1.999
    1GRA      C  446   2.414   1.543   1.999
    1GRA      C  447   2.414   1.686   1.999
    1GRA      C  448   2.291   1.757   1.999
    1GRA      C  449   2.291   1.899   1.999
    1GRA      C  450   2.414   1.970   1.999
    1GRA      C  451   2.414   2.113   1.999
    1GRA      C  452   2.291   2.184   1.999
    1GRA      C  453   2.291   2.326   1.999
    1GRA      C  454   2.414   2.397   1.999
    1GRA      C  455   2.414   2.540   1.999
    1GRA      C  456   2.291   2.611   1.999
    1GRA      C  457   2.291   2.753   1.999
    1GRA      C  458   2.414   2.824   1.999
    1GRA      C  459   2.414   2.967   1.999
    1GRA      C  460   2.291   3.038   1.999
    1GRA      C  461   2.291   3.180   1.999
    1GRA      C  462   2.414   3.251   1.999
    1GRA      C  463   2.414   3.394   1.999
    1GRA      C  464   2.291   3.465   1.999
    1GRA      C  465   2.291   3.607   1.999
    1GRA      C  466   2.414   3.678   1.999
    1GRA      C  467   2.414   3.821   1.999
    1GRA      C  468   2.291   3.892   1.999
    1GRA      C  469   2.291   4.034   1.999
    1GRA      C  470   2.414   4.105   1.999
    1GRA      C  471   2.414   4.248   1.999
    1GRA      C  472   2.291   4.319   1.999
    1GRA      C  473   2.291   4.461   1.999
    1GRA      C  474   2.414   4.532   1.999
    1GRA      C  475   2.414   4.675   1.999
    1GRA      C  476   2.291   4.746   1.999
    1GRA      C  477   2.291   4.888   1.999
    1GRA      C  478   2.414   4.959   1.999
    1GRA      C  479   2.414   5.102   1.999
    1GRA      C  480   2.291   0.049   1.999
    1GRA      C  481   2.537   0.191   1.999
    1GRA      C  482   2.660   0.262   1.999
    1GRA      C  483   2.660   0.405   1.999
    1GRA      C  484   2.537   0.476   1.999
    1GRA      C  485   2.537   0.618   1.999
    1GRA      C  486   2.660   0.689   1.999
    1GRA      C  487   2.660   0.832   1.999
    1GRA      C  488   2.537   0.903   1.999
    1GRA      C  489   2.537   1.045   1.999
    1GRA      C  490   2.660   1.116   1.999
    1GRA      C  491   2.660   1.259   1.999
    1GRA      C  492   2.537   1.330   1.999
    1GRA      C  493   2.537   1.472   1.999
    1GRA      C  494   2.660   1.543   1.999
    1GRA      C  495   2.660   1.686   1.999
    1GRA      C  496   2.537   1.757   1.999
    1GRA      C  497   2.537   1.899   1.999
    1GRA      C  498   2.660   1.970   1.999
    1GRA      C  499   2.660   2.113   1.999
    1GRA      C  500   2.537   2.184   1.999
    1GRA      C  501   2.537   2.326   1.999
    1GRA      C  502   2.660   2.397   1.999
    1GRA      C  503   2.660   2.540   1.999
    1GRA      C  504   2.537   2.611   1.999
    1GRA      C  505   2.537   2.753   1.999
    1GRA      C  506   2.660   2.824   1.999
    1GRA      C  507   2.660   2.967   1.999
    1GRA      C  508   2.537   3.038   1.999
    1GRA      C  509   2.537   3.180   1.999
    1GRA      C  510   2.660   3.251   1.999
    1GRA      C  511   2.660   3.394   1.999
    1GRA      C  512   2.537   3.465   1.999
    1GRA      C  513   2.537   3.607   1.999
    1GRA      C  514   2.660   3.678   1.999
    1GRA      C  515   2.660   3.821   1.999
    1GRA      C  516   2.537   3.892   1.999
    1GRA      C  517   2.537   4.034   1.999
    1GRA      C  518   2.660   4.105   1.999
    1GRA      C  519   2.660   4.248   1.999
    1GRA      C  520   2.537   4.319   1.999
    1GRA      C  521   2.537   4.461   1.999
    1GRA      C  522   2.660   4.532   1.999
    1GRA      C  523   2.660   4.675   1.999
    1GRA      C  524   2.537   4.746   1.999
    1GRA      C  525   2.537   4.888   1.999
    1GRA      C  526   2.660   4.959   1.999
    1GRA      C  527   2.660   5.102   1.999
    1GRA      C  528   2.537   0.049   1.999
    1GRA      C  529   2.783   0.191   1.999
    1GRA      C  530   2.906   0.262   1.999
    1GRA      C  531   2.906   0.405   1.999
    1GRA      C  532   2.783   0.476   1.999
    1GRA      C  533   2.783   0.618   1.999
    1GRA      C  534   2.906   0.689   1.999
    1GRA      C  535   2.906   0.832   1.999
    1GRA      C  536   2.783   0.903   1.999
    1GRA      C  537   2.783   1.045   1.999
    1GRA      C  538   2.906   1.116   1.999
    1GRA      C  539   2.906   1.259   1.999
    1GRA      C  540   2.783   1.330   1.999
    1GRA      C  541   2.783   1.472   1.999
    1GRA      C  542   2.906   1.543   1.999
    1GRA      C  543   2.906   1.686   1.999
    1GRA      C  544   2.783   1.757   1.999
    1GRA      C  545   2.783   1.899   1.999
    1GRA      C  546   2.906   1.970   1.999
    1GRA      C  547   2.906   2.113   1.999
    1GRA      C  548   2.783   2.184   1.999
    1GRA      C  549   2.783   2.326   1.999
    1GRA      C  550   2.906   2.397   1.999
    1GRA      C  551   2.906   2.540   1.999
    1GRA      C  552   2.783   2.611   1.999
    1GRA      C  553   2.783   2.753   1.999
    1GRA      C  554   2.906   2.824   1.999
    1GRA      C  555   2.906   2.967   1.999
    1GRA      C  556   2.783   3.038   1.999
    1GRA      C  557   2.783   3.180   1.999
    1GRA      C  558   2.906   3.251   1.999
    1GRA      C  559   2.906   3.394   1.999
    1GRA      C  560   2.783   3.465   1.999
    1GRA      C  561   2.783   3.607   1.999
    1GRA      C  562   2.906   3.678   1.999
    1GRA      C  563   2.906   3.821   1.999
    1GRA      C  564   2.783   3.892   1.999
    1GRA      C  565   2.783   4.034   1.999
    1GRA      C  566   2.906   4.105   1.999
    1GRA      C  567   2.906   4.248   1.999
    1GRA      C  568   2.783   4.319   1.999
    1GRA      C  569   2.783   4.461   1.999
    1GRA      C  570   2.906   4.532   1.999
    1GRA      C  571   2.906   4.675   1.999
    1GRA      C  572   2.783   4.746   1.999
    1GRA      C  573   2.783   4.888   1.999
    1GRA      C  574   2.906   4.959   1.999
    1GRA      C  575   2.906   5.102   1.999
    1GRA      C  576   2.783   0.049   1.999
    1GRA      C  577   3.029   0.191   1.999
    1GRA      C  578   3.152   0.262   1.999
    1GRA      C  579   3.152   0.405   1.999
    1GRA      C  580   3.029   0.476   1.999
    1GRA      C  581   3.029   0.618   1.999
    1GRA      C  582   3.152   0.689   1.999
    1GRA      C  583   3.152   0.832   1.999
    1GRA      C  584   3.029   0.903   1.999
    1GRA      C  585   3.029   1.045   1.999
    1GRA      C  586   3.152   1.116   1.999
    1GRA      C  587   3.152   1.259   1.999
    1GRA      C  588   3.029   1.330   1.999
    1GRA      C  589   3.029   1.472   1.999
    1GRA      C  590   3.152   1.543   1.999
    1GRA      C  591   3.152   1.686   1.999
    1GRA      C  592   3.029   1.757   1.999
    1GRA      C  593   3.029   1.899   1.999
    1GRA      C  594   3.152   1.970   1.999
    1GRA      C  595   3.152   2.113   1.999
    1GRA      C  596   3.029   2.184   1.999
    1GRA      C  597   3.029   2.326   1.999
    1GRA      C  598   3.152   2.397   1.999
    1GRA      C  599   3.152   2.540   1.999
    1GRA      C  600   3.029   2.611   1.999
    1GRA      C  601   3.029   2.753   1.999
    1GRA      C  602   3.152   2.824   1.999
    1GRA      C  603   3.152   2.967   1.999
    1GRA      C  604   3.029   3.038   1.999
    1GRA      C  605   3.029   3.180   1.999
    1GRA      C  606   3.152   3.251   1.999
    1GRA      C  607   3.152   3.394   1.999
    1GRA      C  608   3.029   3.465   1.999
    1GRA      C  609   3.029   3.607   1.999
    1GRA      C  610   3.152   3.678   1.999
    1GRA      C  611   3.152   3.821   1.999
    1GRA      C  612   3.029   3.892   1.999
    1GRA      C  613   3.029   4.034   1.999
    1GRA      C  614   3.152   4.105   1.999
    1GRA      C  615   3.152   4.248   1.999
    1GRA      C  616   3.029   4.319   1.999
    1GRA      C  617   3.029   4.461   1.999
    1GRA      C  618   3.152   4.532   1.999
    1GRA      C  619   3.152   4.675   1.999
    1GRA      C  620   3.029   4.746   1.999
    1GRA      C  621   3.029   4.888   1.999
    1GRA      C  622   3.152   4.959   1.999
    1GRA      C  623   3.152   5.102   1.999
    1GRA      C  624   3.029   0.049   1.999
    1GRA      C  625   3.275   0.191   1.999
    1GRA      C  626   3.398   0.262   1.999
    1GRA      C  627   3.398   0.405   1.999
    1GRA      C  628   3.275   0.476   1.999
    1GRA      C  629   3.275   0.618   1.999
    1GRA      C  630   3.398   0.689   1.999
    1GRA      C  631   3.398   0.832   1.999
    1GRA      C  632   3.275   0.903   1.999
    1GRA      C  633   3.275   1.045   1.999
    1GRA      C  634   3.398   1.116   1.999
    1GRA      C  635   3.398   1.259   1.999
    1GRA      C  636   3.275   1.330   1.999
    1GRA      C  637   3.275   1.472   1.999
    1GRA      C  638   3.398   1.543   1.999
    1GRA      C  639   3.398   1.686   1.999
    1GRA      C  640   3.275   1.757   1.999
    1GRA      C  641   3.275   1.899   1.999
    1GRA      C  642   3.398   1.970   1.999
    1GRA      C  643   3.398   2.113   1.999
    1GRA      C  644   3.275   2.184   1.999
    1GRA      C  645   3.275   2.326   1.999
    1GRA      C  646   3.398   2.397   1.999
    1GRA      C  647   3.398   2.540   1.999
    1GRA      C  648   3.275   2.611   1.999
    1GRA      C  649   3.275   2.753   1.999
    1GRA      C  650   3.398   2.824   1.999
    1GRA      C  651   3.398   2.967   1.999
    1GRA      C  652   3.275   3.038   1.999
    1GRA      C  653   3.275   3.180   1.999
    1GRA      C  654   3.398   3.251   1.999
    1GRA      C  655   3.398   3.394   1.999
    1GRA      C  656   3.275   3.465   1.999
    1GRA      C  657   3.275   3.607   1.999
    1GRA      C  658   3.398   3.678   1.999
    1GRA      C  659   3.398   3.821   1.999
    1GRA      C  660   3.275   3.892   1.999
    1GRA      C  661   3.275   4.034   1.999
    1GRA      C  662   3.398   4.105   1.999
    1GRA      C  663   3.398   4.248   1.999
    1GRA      C  664   3.275   4.319   1.999
    1GRA      C  665   3.275   4.461   1.999
    1GRA      C  666   3.398   4.532   1.999
    1GRA      C  667   3.398   4.675   1.999
    1GRA      C  668   3.275   4.746   1.999
    1GRA      C  669   3.275   4.888   1.999
    1GRA      C  670   3.398   4.959   1.999
    1GRA      C  671   3.398   5.102   1.999
    1GRA      C  672   3.275   0.049   1.999
    1GRA      C  673   3.521   0.191   1.999
    1GRA      C  674   3.644   0.262   1.999
    1GRA      C  675   3.644   0.405   1.999
    1GRA      C  676   3.521   0.476   1.999
    1GRA      C  677   3.521   0.618   1.999
    1GRA      C  678   3.644   0.689   1.999
    1GRA      C  679   3.644   0.832   1.999
    1GRA      C  680   3.521   0.903   1.999
    1GRA      C  681   3.521   1.045   1.999
    1GRA      C  682   3.644   1.116   1.999
    1GRA      C  683   3.644   1.259   1.999
    1GRA      C  684   3.521   1.330   1.999
    1GRA      C  685   3.521   1.472   1.999
    1GRA      C  686   3.644   1.543   1.999
    1GRA      C  687   3.644   1.686   1.999
    1GRA      C  688   3.521   1.757   1.999
    1GRA      C  689   3.521   1.899   1.999
    1GRA      C  690   3.644   1.970   1.999
    1GRA      C  691   3.644   2.113   1.999
    1GRA      C  692   3.521   2.184   1.999
    1GRA      C  693   3.521   2.326   1.999
    1GRA      C  694   3.644   2.397   1.999
    1GRA      C  695   3.644   2.540   1.999
    1GRA      C  696   3.521   2.611   1.999
    1GRA      C  697   3.521   2.753   1.999
    1GRA      C  698   3.644   2.824   1.999
    1GRA      C  699   3.644   2.967   1.999
    1GRA      C  700   3.521   3.038   1.999
    1GRA      C  701   3.521   3.180   1.999
    1GRA      C  702   3.644   3.251   1.999
    1GRA      C  703   3.644   3.394   1.999
    1GRA      C  704   3.521   3.465   1.999
    1GRA      C  705   3.521   3.607   1.999
    1GRA      C  706   3.644   3.678   1.999
    1GRA      C  707   3.644   3.821   1.999
    1GRA      C  708   3.521   3.892   1.999
    1GRA      C  709   3.521   4.034   1.999
    1GRA      C  710   3.644   4.105   1.999
    1GRA      C  711   3.644   4.248   1.999
    1GRA      C  712   3.521   4.319   1.999
    1GRA      C  713   3.521   4.461   1.999
    1GRA      C  714   3.644   4.532   1.999
    1GRA      C  715   3.644   4.675   1.999
    1GRA      C  716   3.521   4.746   1.999
    1GRA      C  717   3.521   4.888   1.999
    1GRA      C  718   3.644   4.959   1.999
    1GRA      C  719   3.644   5.102   1.999
    1GRA      C  720   3.521   0.049   1.999
    1GRA      C  721   3.767   0.191   1.999
    1GRA      C  722   3.890   0.262   1.999
    1GRA      C  723   3.890   0.405   1.999
    1GRA      C  724   3.767   0.476   1.999
    1GRA      C  725   3.767   0.618   1.999
    1GRA      C  726   3.890   0.689   1.999
    1GRA      C  727   3.890   0.832   1.999
    1GRA      C  728   3.767   0.903   1.999
    1GRA      C  729   3.767   1.045   1.999
    1GRA      C  730   3.890   1.116   1.999
    1GRA      C  731   3.890   1.259   1.999
    1GRA      C  732   3.767   1.330   1.999
    1GRA      C  733   3.767   1.472   1.999
    1GRA      C  734   3.890   1.543   1.999
    1GRA      C  735   3.890   1.686   1.999
    1GRA      C  736   3.767   1.757   1.999
    1GRA      C  737   3.767   1.899   1.999
    1GRA      C  738   3.890   1.970   1.999
    1GRA      C  739   3.890   2.113   1.999
    1GRA      C  740   3.767   2.184   1.999
    1GRA      C  741   3.767   2.326   1.999
    1GRA      C  742   3.890   2.397   1.999
    1GRA      C  743   3.890   2.540   1.999
    1GRA      C  744   3.767   2.611   1.999
    1GRA      C  745   3.767   2.753   1.999
    1GRA      C  746   3.890   2.824   1.999
    1GRA      C  747   3.890   2.967   1.999
    1GRA      C  748   3.767   3.038   1.999
    1GRA      C  749   3.767   3.180   1.999
    1GRA      C  750   3.890   3.251   1.999
    1GRA      C  751   3.890   3.394   1.999
    1GRA      C  752   3.767   3.465   1.999
    1GRA      C  753   3.767   3.607   1.999
    1GRA      C  754   3.890   3.678   1.999
    1GRA      C  755   3.890   3.821   1.999
    1GRA      C  756   3.767   3.892   1.999
    1GRA      C  757   3.767   4.034   1.999
    1GRA      C  758   3.890   4.105   1.999
    1GRA      C  759   3.890   4.248   1.999
    1GRA      C  760   3.767   4.319   1.999
    1GRA      C  761   3.767   4.461   1.999
    1GRA      C  762   3.890   4.532   1.999
    1GRA      C  763   3.890   4.675   1.999
    1GRA      C  764   3.767   4.746   1.999
    1GRA      C  765   3.767   4.888   1.999
    1GRA      C  766   3.890   4.959   1.999
    1GRA      C  767   3.890   5.102   1.999
    1GRA      C  768   3.767   0.049   1.999
    1GRA      C  769   4.013   0.191   1.999
    1GRA      C  770   4.136   0.262   1.999
    1GRA      C  771   4.136   0.405   1.999
    1GRA      C  772   4.013   0.476   1.999
    1GRA      C  773   4.013   0.618   1.999
    1GRA      C  774   4.136   0.689   1.999
    1GRA      C  775   4.136   0.832   1.999
    1GRA      C  776   4.013   0.903   1.999
    1GRA      C  777   4.013   1.045   1.999
    1GRA      C  778   4.136   1.116   1.999
    1GRA      C  779   4.136   1.259   1.999
    1GRA      C  780   4.013   1.330   1.999
    1GRA      C  781   4.013   1.472   1.999
    1GRA      C  782   4.136   1.543   1.999
    1GRA      C  783   4.136   1.686   1.999
    1GRA      C  784   4.013   1.757   1.999
    1GRA      C  785   4.013   1.899   1.999
    1GRA      C  786   4.136   1.970   1.999
    1GRA      C  787   4.136   2.113   1.999
    1GRA      C  788   4.013   2.184   1.999
    1GRA      C  789   4.013   2.326   1.999
    1GRA      C  790   4.136   2.397   1.999
    1GRA      C  791   4.136   2.540   1.999
    1GRA      C  792   4.013   2.611   1.999
    1GRA      C  793   4.013   2.753   1.999
    1GRA      C  794   4.136   2.824   1.999
    1GRA      C  795   4.136   2.967   1.999
    1GRA      C  796   4.013   3.038   1.999
    1GRA      C  797   4.013   3.180   1.999
    1GRA      C  798   4.136   3.251   1.999
    1GRA      C  799   4.136   3.394   1.999
    1GRA      C  800   4.013   3.465   1.999
    1GRA      C  801   4.013   3.607   1.999
    1GRA      C  802   4.136   3.678   1.999
    1GRA      C  803   4.136   3.821   1.999
    1GRA      C  804   4.013   3.892   1.999
    1GRA      C  805   4.013   4.034   1.999
    1GRA      C  806   4.136   4.105   1.999
    1GRA      C  807   4.136   4.248   1.999
    1GRA      C  808   4.013   4.319   1.999
    1GRA      C  809   4.013   4.461   1.999
    1GRA      C  810   4.136   4.532   1.999
    1GRA      C  811   4.136   4.675   1.999
    1GRA      C  812   4.013   4.746   1.999
    1GRA      C  813   4.013   4.888   1.999
    1GRA      C  814   4.136   4.959   1.999
    1GRA      C  815   4.136   5.102   1.999
    1GRA      C  816   4.013   0.049   1.999
    1GRA      C  817   4.259   0.191   1.999
    1GRA      C  818   4.382   0.262   1.999
    1GRA      C  819   4.382   0.405   1.999
    1GRA      C  820   4.259   0.476   1.999
    1GRA      C  821   4.259   0.618   1.999
    1GRA      C  822   4.382   0.689   1.999
    1GRA      C  823   4.382   0.832   1.999
    1GRA      C  824   4.259   0.903   1.999
    1GRA      C  825   4.259   1.045   1.999
    1GRA      C  826   4.382   1.116   1.999
    1GRA      C  827   4.382   1.259   1.999
    1GRA      C  828   4.259   1.330   1.999
    1GRA      C  829   4.259   1.472   1.999
    1GRA      C  830   4.382   1.543   1.999
    1GRA      C  831   4.382   1.686   1.999
    1GRA      C  832   4.259   1.757   1.999
    1GRA      C  833   4.259   1.899   1.999
    1GRA      C  834   4.382   1.970   1.999
    1GRA      C  835   4.382   2.113   1.999
    1GRA      C  836   4.259   2.184   1.999
    1GRA      C  837   4.259   2.326   1.999
    1GRA      C  838   4.382   2.397   1.999
    1GRA      C  839   4.382   2.540   1.999
    1GRA      C  840   4.259   2.611   1.999
    1GRA      C  841   4.259   2.753   1.999
    1GRA      C  842   4.382   2.824   1.999
    1GRA      C  843   4.382   2.967   1.999
    1GRA      C  844   4.259   3.038   1.999
    1GRA      C  845   4.259   3.180   1.999
    1GRA      C  846   4.382   3.251   1.999
    1GRA      C  847   4.382   3.394   1.999
    1GRA      C  848   4.259   3.465   1.999
    1GRA      C  849   4.259   3.607   1.999
    1GRA      C  850   4.382   3.678   1.999
    1GRA      C  851   4.382   3.821   1.999
    1GRA      C  852   4.259   3.892   1.999
    1GRA      C  853   4.259   4.034   1.999
    1GRA      C  854   4.382   4.105   1.999
    1GRA      C  855   4.382   4.248   1.999
    1GRA      C  856   4.259   4.319   1.999
    1GRA      C  857   4.259   4.461   1.999
    1GRA      C  858   4.382   4.532   1.999
    1GRA      C  859   4.382   4.675   1.999
    1GRA      C  860   4.259   4.746   1.999
    1GRA      C  861   4.259   4.888   1.999
    1GRA      C  862   4.382   4.959   1.999
    1GRA      C  863   4.382   5.102   1.999
    1GRA      C  864   4.259   0.049   1.999
    1GRA      C  865   4.505   0.191   1.999
    1GRA      C  866   4.628   0.262   1.999
    1GRA      C  867   4.628   0.405   1.999
    1GRA      C  868   4.505   0.476   1.999
    1GRA      C  869   4.505   0.618   1.999
    1GRA      C  870   4.628   0.689   1.999
    1GRA      C  871   4.628   0.832   1.999
    1GRA      C  872   4.505   0.903   1.999
    1GRA      C  873   4.505   1.045   1.999
    1GRA      C  874   4.628   1.116   1.999
    1GRA      C  875   4.628   1.259   1.999
    1GRA      C  876   4.505   1.330   1.999
    1GRA      C  877   4.505   1.472   1.999
    1GRA      C  878   4.628   1.543   1.999
    1GRA      C  879   4.628   1.686   1.999
    1GRA      C  880   4.505   1.757   1.999
    1GRA      C  881   4.505   1.899   1.999
    1GRA      C  882   4.628   1.970   1.999
    1GRA      C  883   4.628   2.113   1.999
    1GRA      C  884   4.505   2.184   1.999
    1GRA      C  885   4.505   2.326   1.999
    1GRA      C  886   4.628   2.397   1.999
    1GRA      C  887   4.628   2.540   1.999
    1GRA      C  888   4.505   2.611   1.999
    1GRA      C  889   4.505   2.753   1.999
    1GRA      C  890   4.628   2.824   1.999
    1GRA      C  891   4.628   2.967   1.999
    1GRA      C  892   4.505   3.038   1.999
    1GRA      C  893   4.505   3.180   1.999
    1GRA      C  894   4.628   3.251   1.999
    1GRA      C  895   4.628   3.394   1.999
    1GRA      C  896   4.505   3.465   1.999
    1GRA      C  897   4.505   3.607   1.999
    1GRA      C  898   4.628   3.678   1.999
    1GRA      C  899   4.628   3.821   1.999
    1GRA      C  900   4.505   3.892   1.999
    1GRA      C  901   4.505   4.034   1.999
    1GRA      C  902   4.628   4.105   1.999
    1GRA      C  903   4.628   4.248   1.999
    1GRA      C  904   4.505   4.319   1.999
    1GRA      C  905   4.505   4.461   1.999
    1GRA      C  906   4.628   4.532   1.999
    1GRA      C  907   4.628   4.675   1.999
    1GRA      C  908   4.505   4.746   1.999
    1GRA      C  909   4.505   4.888   1.999
    1GRA      C  910   4.628   4.959   1.999
    1GRA      C  911   4.628   5.102   1.999
    1GRA      C  912   4.505   0.049   1.999
    1GRA      C  913   4.751   0.191   1.999
    1GRA      C  914   4.874   0.262   1.999
    1GRA      C  915   4.874   0.405   1.999
    1GRA      C  916   4.751   0.476   1.999
    1GRA      C  917   4.751   0.618   1.999
    1GRA      C  918   4.874   0.689   1.999
    1GRA      C  919   4.874   0.832   1.999
    1GRA      C  920   4.751   0.903   1.999
    1GRA      C  921   4.751   1.045   1.999
    1GRA      C  922   4.874   1.116   1.999
    1GRA      C  923   4.874   1.259   1.999
    1GRA      C  924   4.751   1.330   1.999
    1GRA      C  925   4.751   1.472   1.999
    1GRA      C  926   4.874   1.543   1.999
    1GRA      C  927   4.874   1.686   1.999
    1GRA      C  928   4.751   1.757   1.999
    1GRA      C  929   4.751   1.899   1.999
    1GRA      C  930   4.874   1.970   1.999
    1GRA      C  931   4.874   2.113   1.999
    1GRA      C  932   4.751   2.184   1.999
    1GRA      C  933   4.751   2.326   1.999
    1GRA      C  934   4.874   2.397   1.999
    1GRA      C  935   4.874   2.540   1.999
    1GRA      C  936   4.751   2.611   1.999
    1GRA      C  937   4.751   2.753   1.999
    1GRA      C  938   4.874   2.824   1.999
    1GRA      C  939   4.874   2.967   1.999
    1GRA      C  940   4.751   3.038   1.999
    1GRA      C  941   4.751   3.180   1.999
    1GRA      C  942   4.874   3.251   1.999
    1GRA      C  943   4.874   3.394   1.999
    1GRA      C  944   4.751   3.465   1.999
    1GRA      C  945   4.751   3.607   1.999
    1GRA      C  946   4.874   3.678   1.999
    1GRA      C  947   4.874   3.821   1.999
    1GRA      C  948   4.751   3.892   1.999
    1GRA      C  949   4.751   4.034   1.999
    1GRA      C  950   4.874   4.105   1.999
    1GRA      C  951   4.874   4.248   1.999
    1GRA      C  952   4.751   4.319   1.999
    1GRA      C  953   4.751   4.461   1.999
    1GRA      C  954   4.874   4.532   1.999
    1GRA      C  955   4.874   4.675   1.999
    1GRA      C  956   4.751   4.746   1.999
    1GRA      C  957   4.751   4.888   1.999
    1GRA      C  958   4.874   4.959   1.999
    1GRA      C  959   4.874   5.102   1.999
    1GRA      C  960   4.751   0.049   1.999
    2GRA      C  961   0.077   0.048   3.004
    2GRA      C  962   0.200   0.119   3.004
    2GRA      C  963   0.200   0.262   3.004
    2GRA      C  964   0.077   0.333   3.004
    2GRA      C  965   0.077   0.475   3.004
    2GRA      C  966   0.200   0.546   3.004
    2GRA      C  967   0.200   0.689   3.004
    2GRA      C  968   0.077   0.760   3.004
    2GRA      C  969   0.077   0.902   3.004
    2GRA      C  970   0.200   0.973   3.004
    2GRA      C  971   0.200   1.116   3.004
    2GRA      C  972   0.077   1.187   3.004
    2GRA      C  973   0.077   1.329   3.004
    2GRA      C  974   0.200   1.400   3.004
    2GRA      C  975   0.200   1.543   3.004
    2GRA      C  976   0.077   1.614   3.004
    2GRA      C  977   0.077   1.756   3.004
    2GRA      C  978   0.200   1.827   3.004
    2GRA      C  979   0.200   1.970   3.004
    2GRA      C  980   0.077   2.041   3.004
    2GRA      C  981   0.077   2.183   3.004
    2GRA      C  982   0.200   2.254   3.004
    2GRA      C  983   0.200   2.397   3.004
    2GRA      C  984   0.077   2.468   3.004
    2GRA      C  985   0.077   2.610   3.004
    2GRA      C  986   0.200   2.681   3.004
    2GRA      C  987   0.200   2.824   3.004
    2GRA      C  988   0.077   2.895   3.004
    2GRA      C  989   0.077   3.037   3.004
    2GRA      C  990   0.200   3.108   3.004
    2GRA      C  991   0.200   3.251   3.004
    2GRA      C  992   0.077   3.322   3.004
    2GRA      C  993   0.077   3.464   3.004
    2GRA      C  994   0.200   3.535   3.004
    2GRA      C  995   0.200   3.678   3.004
    2GRA      C  996   0.077   3.749   3.004
    2GRA      C  997   0.077   3.891   3.004
    2GRA      C  998   0.200   3.962   3.004
    2GRA      C  999   0.200   4.105   3.004
    2GRA      C 1000   0.077   4.176   3.004
    2GRA      C 1001   0.077   4.318   3.004
    2GRA      C 1002   0.200   4.389   3.004
    2GRA      C 1003   0.200   4.532   3.004
    2GRA      C 1004   0.077   4.603   3.004
    2GRA      C 1005   0.077   4.745   3.004
    2GRA      C 1006   0.200   4.816   3.004
    2GRA      C 1007   0.200   4.959   3.004
    2GRA      C 1008   0.077   5.030   3.004
    2GRA      C 1009   0.323   0.048   3.004
    2GRA      C 1010   0.446   0.119   3.004
    2GRA      C 1011   0.446   0.262   3.004
    2GRA      C 1012   0.323   0.333   3.004
    2GRA      C 1013   0.323   0.475   3.004
    2GRA      C 1014   0.446   0.546   3.004
    2GRA      C 1015   0.446   0.689   3.004
    2GRA      C 1016   0.323   0.760   3.004
    2GRA      C 1017   0.323   0.902   3.004
    2GRA      C 1018   0.446   0.973   3.004
    2GRA      C 1019   0.446   1.116   3.004
    2GRA      C 1020   0.323   1.187   3.004
    2GRA      C 1021   0.323   1.329   3.004
    2GRA      C 1022   0.446   1.400   3.004
    2GRA      C 1023   0.446   1.543   3.004
    2GRA      C 1024   0.323   1.614   3.004
    2GRA      C 1025   0.323   1.756   3.004
    2GRA      C 1026   0.446   1.827   3.004
    2GRA      C 1027   0.446   1.970   3.004
    2GRA      C 1028   0.323   2.041   3.004
    2GRA      C 1029   0.323   2.183   3.004
    2GRA      C 1030   0.446   2.254   3.004
    2GRA      C 1031   0.446   2.397   3.004
    2GRA      C 1032   0.323   2.468   3.004
    2GRA      C 1033   0.323   2.610   3.004
    2GRA      C 1034   0.446   2.681   3.004
    2GRA      C 1035   0.446   2.824   3.004
    2GRA      C 1036   0.323   2.895   3.004
    2GRA      C 1037   0.323   3.037   3.004
    2GRA      C 1038   0.446   3.108   3.004
    2GRA      C 1039   0.446   3.251   3.004
    2GRA      C 1040   0.323   3.322   3.004
    2GRA      C 1041   0.323   3.464   3.004
    2GRA      C 1042   0.446   3.535   3.004
    2GRA      C 1043   0.446   3.678   3.004
    2GRA      C 1044   0.323   3.749   3.004
    2GRA      C 1045   0.323   3.891   3.004
    2GRA      C 1046   0.446   3.962   3.004
    2GRA      C 1047   0.446   4.105   3.004
    2GRA      C 1048   0.323   4.176   3.004
    2GRA      C 1049   0.323   4.318   3.004
    2GRA      C 1050   0.446   4.389   3.004
    2GRA      C 1051   0.446   4.532   3.004
    2GRA      C 1052   0.323   4.603   3.004
    2GRA      C 1053   0.323   4.745   3.004
    2GRA      C 1054   0.446   4.816   3.004
    2GRA      C 1055   0.446   4.959   3.004
    2GRA      C 1056   0.323   5.030   3.004
    2GRA      C 1057   0.569   0.048   3.004
    2GRA      C 1058   0.692   0.119   3.004
    2GRA      C 1059   0.692   0.262   3.004
    2GRA      C 1060   0.569   0.333   3.004
    2GRA      C 1061   0.569   0.475   3.004
    2GRA      C 1062   0.692   0.546   3.004
    2GRA      C 1063   0.692   0.689   3.004
    2GRA      C 1064   0.569   0.760   3.004
    2GRA      C 1065   0.569   0.902   3.004
    2GRA      C 1066   0.692   0.973   3.004
    2GRA      C 1067   0.692   1.116   3.004
    2GRA      C 1068   0.569   1.187   3.004
    2GRA      C 1069   0.569   1.329   3.004
    2GRA      C 1070   0.692   1.400   3.004
    2GRA      C 1071   0.692   1.543   3.004
    2GRA      C 1072   0.569   1.614   3.004
    2GRA      C 1073   0.569   1.756   3.004
    2GRA      C 1074   0.692   1.827   3.004
    2GRA      C 1075   0.692   1.970   3.004
    2GRA      C 1076   0.569   2.041   3.004
    2GRA      C 1077   0.569   2.183   3.004
    2GRA      C 1078   0.692   2.254   3.004
    2GRA      C 1079   0.692   2.397   3.004
    2GRA      C 1080   0.569   2.468   3.004
    2GRA      C 1081   0.569   2.610   3.004
    2GRA      C 1082   0.692   2.681   3.004
    2GRA      C 1083   0.692   2.824   3.004
    2GRA      C 1084   0.569   2.895   3.004
    2GRA      C 1085   0.569   3.037   3.004
    2GRA      C 1086   0.692   3.108   3.004
    2GRA      C 1087   0.692   3.251   3.004
    2GRA      C 1088   0.569   3.322   3.004
    2GRA      C 1089   0.569   3.464   3.004
    2GRA      C 1090   0.692   3.535   3.004
    2GRA      C 1091   0.692   3.678   3.004
    2GRA      C 1092   0.569   3.749   3.004
    2GRA      C 1093   0.569   3.891   3.004
    2GRA      C 1094   0.692   3.962   3.004
    2GRA      C 1095   0.692   4.105   3.004
    2GRA      C 1096   0.569   4.176   3.004
    2GRA      C 1097   0.569   4.318   3.004
    2GRA      C 1098   0.692   4.389   3.004
    2GRA      C 1099   0.692   4.532   3.004
    2GRA      C 1100   0.569   4.603   3.004
    2GRA      C 1101   0.569   4.745   3.004
    2GRA      C 1102   0.692   4.816   3.004
    2GRA      C 1103   0.692   4.959   3.004
    2GRA      C 1104   0.569   5.030   3.004
    2GRA      C 1105   0.815   0.048   3.004
    2GRA      C 1106   0.938   0.119   3.004
    2GRA      C 1107   0.938   0.262   3.004
    2GRA      C 1108   0.815   0.333   3.004
    2GRA      C 1109   0.815   0.475   3.004
    2GRA      C 1110   0.938   0.546   3.004
    2GRA      C 1111   0.938   0.689   3.004
    2GRA      C 1112   0.815   0.760   3.004
    2GRA      C 1113   0.815   0.902   3.004
    2GRA      C 1114   0.938   0.973   3.004
    2GRA      C 1115   0.938   1.116   3.004
    2GRA      C 1116   0.815   1.187   3.004
    2GRA      C 1117   0.815   1.329   3.004
    2GRA      C 1118   0.938   1.400   3.004
    2GRA      C 1119   0.938   1.543   3.004
    2GRA      C 1120   0.815   1.614   3.004
    2GRA      C 1121   0.815   1.756   3.004
    2GRA      C 1122   0.938   1.827   3.004
    2GRA      C 1123   0.938   1.970   3.004
    2GRA      C 1124   0.815   2.041   3.004
    2GRA      C 1125   0.815   2.183   3.004
    2GRA      C 1126   0.938   2.254   3.004
    2GRA      C 1127   0.938   2.397   3.004
    2GRA      C 1128   0.815   2.468   3.004
    2GRA      C 1129   0.815   2.610   3.004
    2GRA      C 1130   0.938   2.681   3.004
    2GRA      C 1131   0.938   2.824   3.004
    2GRA      C 1132   0.815   2.895   3.004
    2GRA      C 1133   0.815   3.037   3.004
    2GRA      C 1134   0.938   3.108   3.004
    2GRA      C 1135   0.938   3.251   3.004
    2GRA      C 1136   0.815   3.322   3.004
    2GRA      C 1137   0.815   3.464   3.004
    2GRA      C 1138   0.938   3.535   3.004
    2GRA      C 1139   0.938   3.678   3.004
    2GRA      C 1140   0.815   3.749   3.004
    2GRA      C 1141   0.815   3.891   3.004
    2GRA      C 1142   0.938   3.962   3.004
    2GRA      C 1143   0.938   4.105   3.004
    2GRA      C 1144   0.815   4.176   3.004
    2GRA      C 1145   0.815   4.318   3.004
    2GRA      C 1146   0.938   4.389   3.004
    2GRA      C 1147   0.938   4.532   3.004
    2GRA      C 1148   0.815   4.603   3.004
    2GRA      C 1149   0.815   4.745   3.004
    2GRA      C 1150   0.938   4.816   3.004
    2GRA      C 1151   0.938   4.959   3.004
    2GRA      C 1152   0.815   5.030   3.004
    2GRA      C 1153   1.061   0.048   3.004
    2GRA      C 1154   1.184   0.119   3.004
    2GRA      C 1155   1.184   0.262   3.004
    2GRA      C 1156   1.061   0.333   3.004
    2GRA      C 1157   1.061   0.475   3.004
    2GRA      C 1158   1.184   0.546   3.004
    2GRA      C 1159   1.184   0.689   3.004
    2GRA      C 1160   1.061   0.760   3.004
    2GRA      C 1161   1.061   0.902   3.004
    2GRA      C 1162   1.184   0.973   3.004
    2GRA      C 1163   1.184   1.116   3.004
    2GRA      C 1164   1.061   1.187   3.004
    2GRA      C 1165   1.061   1.329   3.004
    2GRA      C 1166   1.184   1.400   3.004
    2GRA      C 1167   1.184   1.543   3.004
    2GRA      C 1168   1.061   1.614   3.004
    2GRA      C 1169   1.061   1.756   3.004
    2GRA      C 1170   1.184   1.827   3.004
    2GRA      C 1171   1.184   1.970   3.004
    2GRA      C 1172   1.061   2.041   3.004
    2GRA      C 1173   1.061   2.183   3.004
    2GRA      C 1174   1.184   2.254   3.004
    2GRA      C 1175   1.184   2.397   3.004
    2GRA      C 1176   1.061   2.468   3.004
    2GRA      C 1177   1.061   2.610   3.004
    2GRA      C 1178   1.184   2.681   3.004
    2GRA      C 1179   1.184   2.824   3.004
    2GRA      C 1180   1.061   2.895   3.004
    2GRA      C 1181   1.061   3.037   3.004
    2GRA      C 1182   1.184   3.108   3.004
    2GRA      C 1183   1.184   3.251   3.004
    2GRA      C 1184   1.061   3.322   3.004
    2GRA      C 1185   1.061   3.464   3.004
    2GRA      C 1186   1.184   3.535   3.004
    2GRA      C 1187   1.184   3.678   3.004
    2GRA      C 1188   1.061   3.749   3.004
    2GRA      C 1189   1.061   3.891   3.004
    2GRA      C 1190   1.184   3.962   3.004
    2GRA      C 1191   1.184   4.105   3.004
    2GRA      C 1192   1.061   4.176   3.004
    2GRA      C 1193   1.061   4.318   3.004
    2GRA      C 1194   1.184   4.389   3.004
    2GRA      C 1195   1.184   4.532   3.004
    2GRA      C 1196   1.061   4.603   3.004
    2GRA      C 1197   1.061   4.745   3.004
    2GRA      C 1198   1.184   4.816   3.004
    2GRA      C 1199   1.184   4.959   3.004
    2GRA      C 1200   1.061   5.030   3.004
    2GRA      C 1201   1.307   0.048   3.004
    2GRA      C 1202   1.430   0.119   3.004
    2GRA      C 1203   1.430   0.262   3.004
    2GRA      C 1204   1.307   0.333   3.004
    2GRA      C 1205   1.307   0.475   3.004
    2GRA      C 1206   1.430   0.546   3.004
    2GRA      C 1207   1.430   0.689   3.004
    2GRA      C 1208   1.307   0.760   3.004
    2GRA      C 1209   1.307   0.902   3.004
    2GRA      C 1210   1.430   0.973   3.004
    2GRA      C 1211   1.430   1.116   3.004
    2GRA      C 1212   1.307   1.187   3.004
    2GRA      C 1213   1.307   1.329   3.004
    2GRA      C 1214   1.430   1.400   3.004
    2GRA      C 1215   1.430   1.543   3.004
    2GRA      C 1216   1.307   1.614   3.004
    2GRA      C 1217   1.307   1.756   3.004
    2GRA      C 1218   1.430   1.827   3.004
    2GRA      C 1219   1.430   1.970   3.004
    2GRA      C 1220   1.307   2.041   3.004
    2GRA      C 1221   1.307   2.183   3.004
    2GRA      C 1222   1.430   2.254   3.004
    2GRA      C 1223   1.430   2.397   3.004
    2GRA      C 1224   1.307   2.468   3.004
    2GRA      C 1225   1.307   2.610   3.004
    2GRA      C 1226   1.430   2.681   3.004
    2GRA      C 1227   1.430   2.824   3.004
    2GRA      C 1228   1.307   2.895   3.004
    2GRA      C 1229   1.307   3.037   3.004
    2GRA      C 1230   1.430   3.108   3.004
    2GRA      C 1231   1.430   3.251   3.004
    2GRA      C 1232   1.307   3.322   3.004
    2GRA      C 1233   1.307   3.464   3.004
    2GRA      C 1234   1.430   3.535   3.004
    2GRA      C 1235   1.430   3.678   3.004
    2GRA      C 1236   1.307   3.749   3.004
    2GRA      C 1237   1.307   3.891   3.004
    2GRA      C 1238   1.430   3.962   3.004
    2GRA      C 1239   1.430   4.105   3.004
    2GRA      C 1240   1.307   4.176   3.004
    2GRA      C 1241   1.307   4.318   3.004
    2GRA      C 1242   1.430   4.389   3.004
    2GRA      C 1243   1.430   4.532   3.004
    2GRA      C 1244   1.307   4.603   3.004
    2GRA      C 1245   1.307   4.745   3.004
    2GRA      C 1246   1.430   4.816   3.004
    2GRA      C 1247   1.430   4.959   3.004
    2GRA      C 1248   1.307   5.030   3.004
    2GRA      C 1249   1.553   0.048   3.004
    2GRA      C 1250   1.676   0.119   3.004
    2GRA      C 1251   1.676   0.262   3.004
    2GRA      C 1252   1.553   0.333   3.004
    2GRA      C 1253   1.553   0.475   3.004
    2GRA      C 1254   1.676   0.546   3.004
    2GRA      C 1255   1.676   0.689   3.004
    2GRA      C 1256   1.553   0.760   3.004
    2GRA      C 1257   1.553   0.902   3.004
    2GRA      C 1258   1.676   0.973   3.004
    2GRA      C 1259   1.676   1.116   3.004
    2GRA      C 1260   1.553   1.187   3.004
    2GRA      C 1261   1.553   1.329   3.004
    2GRA      C 1262   1.676   1.400   3.004
    2GRA      C 1263   1.676   1.543   3.004
    2GRA      C 1264   1.553   1.614   3.004
    2GRA      C 1265   1.553   1.756   3.004
    2GRA      C 1266   1.676   1.827   3.004
    2GRA      C 1267   1.676   1.970   3.004
    2GRA      C 1268   1.553   2.041   3.004
    2GRA      C 1269   1.553   2.183   3.004
    2GRA      C 1270   1.676   2.254   3.004
    2GRA      C 1271   1.676   2.397   3.004
    2GRA      C 1272   1.553   2.468   3.004
    2GRA      C 1273   1.553   2.610   3.004
    2GRA      C 1274   1.676   2.681   3.004
    2GRA      C 1275   1.676   2.824   3.004
    2GRA      C 1276   1.553   2.895   3.004
    2GRA      C 1277   1.553   3.037   3.004
    2GRA      C 1278   1.676   3.108   3.004
    2GRA      C 1279   1.676   3.251   3.004
    2GRA      C 1280   1.553   3.322   3.004
    2GRA      C 1281   1.553   3.464   3.004
    2GRA      C 1282   1.676   3.535   3.004
    2GRA      C 1283   1.676   3.678   3.004
    2GRA      C 1284   1.553   3.749   3.004
    2GRA      C 1285   1.553   3.891   3.004
    2GRA      C 1286   1.676   3.962   3.004
    2GRA      C 1287   1.676   4.105   3.004
    2GRA      C 1288   1.553   4.176   3.004
    2GRA      C 1289   1.553   4.318   3.004
    2GRA      C 1290   1.676   4.389   3.004
    2GRA      C 1291   1.676   4.532   3.004
    2GRA      C 1292   1.553   4.603   3.004
    2GRA      C 1293   1.553   4.745   3.004
    2GRA      C 1294   1.676   4.816   3.004
    2GRA      C 1295   1.676   4.959   3.004
    2GRA      C 1296   1.553   5.030   3.004
    2GRA      C 1297   1.799   0.048   3.004
    2GRA      C 1298   1.922   0.119   3.004
    2GRA      C 1299   1.922   0.262   3.004
    2GRA      C 1300   1.799   0.333   3.004
    2GRA      C 1301   1.799   0.475   3.004
    2GRA      C 1302   1.922   0.546   3.004
    2GRA      C 1303   1.922   0.689   3.004
    2GRA      C 1304   1.799   0.760   3.004
    2GRA      C 1305   1.799   0.902   3.004
    2GRA      C 1306   1.922   0.973   3.004
    2GRA      C 1307   1.922   1.116   3.004
    2GRA      C 1308   1.799   1.187   3.004
    2GRA      C 1309   1.799   1.329   3.004
    2GRA      C 1310   1.922   1.400   3.004
    2GRA      C 1311   1.922   1.543   3.004
    2GRA      C 1312   1.799   1.614   3.004
    2GRA      C 1313   1.799   1.756   3.004
    2GRA      C 1314   1.922   1.827   3.004
    2GRA      C 1315   1.922   1.970   3.004
    2GRA      C 1316   1.799   2.041   3.004
    2GRA      C 1317   1.799   2.183   3.004
    2GRA      C 1318   1.922   2.254   3.004
    2GRA      C 1319   1.922   2.397   3.004
    2GRA      C 1320   1.799   2.468   3.004
    2GRA      C 1321   1.799   2.610   3.004
    2GRA      C 1322   1.922   2.681   3.004
    2GRA      C 1323   1.922   2.824   3.004
    2GRA      C 1324   1.799   2.895   3.004
    2GRA      C 1325   1.799   3.037   3.004
    2GRA      C 1326   1.922   3.108   3.004
    2GRA      C 1327   1.922   3.251   3.004
    2GRA      C 1328   1.799   3.322   3.004
    2GRA      C 1329   1.799   3.464   3.004
    2GRA      C 1330   1.922   3.535   3.004
    2GRA      C 1331   1.922   3.678   3.004
    2GRA      C 1332   1.799   3.749   3.004
    2GRA      C 1333   1.799   3.891   3.004
    2GRA      C 1334   1.922   3.962   3.004
    2GRA      C 1335   1.922   4.105   3.004
    2GRA      C 1336   1.799   4.176   3.004
    2GRA      C 1337   1.799   4.318   3.004
    2GRA      C 1338   1.922   4.389   3.004
    2GRA      C 1339   1.922   4.532   3.004
    2GRA      C 1340   1.799   4.603   3.004
    2GRA      C 1341   1.799   4.745   3.004
    2GRA      C 1342   1.922   4.816   3.004
    2GRA      C 1343   1.922   4.959   3.004
    2GRA      C 1344   1.799   5.030   3.004
    2GRA      C 1345   2.045   0.048   3.004
    2GRA      C 1346   2.168   0.119   3.004
    2GRA      C 1347   2.168   0.262   3.004
    2GRA      C 1348   2.045   0.333   3.004
    2GRA      C 1349   2.045   0.475   3.004
    2GRA      C 1350   2.168   0.546   3.004
    2GRA      C 1351   2.168   0.689   3.004
    2GRA      C 1352   2.045   0.760   3.004
    2GRA      C 1353   2.045   0.902   3.004
    2GRA      C 1354   2.168   0.973   3.004
    2GRA      C 1355   2.168   1.116   3.004
    2GRA      C 1356   2.045   1.187   3.004
    2GRA      C 1357   2.045   1.329   3.004
    2GRA      C 1358   2.168   1.400   3.004
    2GRA      C 1359   2.168   1.543   3.004
    2GRA      C 1360   2.045   1.614   3.004
    2GRA      C 1361   2.045   1.756   3.004
    2GRA      C 1362   2.168   1.827   3.004
    2GRA      C 1363   2.168   1.970   3.004
    2GRA      C 1364   2.045   2.041   3.004
    2GRA      C 1365   2.045   2.183   3.004
    2GRA      C 1366   2.168   2.254   3.004
    2GRA      C 1367   2.168   2.397   3.004
    2GRA      C 1368   2.045   2.468   3.004
    2GRA      C 1369   2.045   2.610   3.004
    2GRA      C 1370   2.168   2.681   3.004
    2GRA      C 1371   2.168   2.824   3.004
    2GRA      C 1372   2.045   2.895   3.004
    2GRA      C 1373   2.045   3.037   3.004
    2GRA      C 1374   2.168   3.108   3.004
    2GRA      C 1375   2.168   3.251   3.004
    2GRA      C 1376   2.045   3.322   3.004
    2GRA      C 1377   2.045   3.464   3.004
    2GRA      C 1378   2.168   3.535   3.004
    2GRA      C 1379   2.168   3.678   3.004
    2GRA      C 1380   2.045   3.749   3.004
    2GRA      C 1381   2.045   3.891   3.004
    2GRA      C 1382   2.168   3.962   3.004
    2GRA      C 1383   2.168   4.105   3.004
    2GRA      C 1384   2.045   4.176   3.004
    2GRA      C 1385   2.045   4.318   3.004
    2GRA      C 1386   2.168   4.389   3.004
    2GRA      C 1387   2.168   4.532   3.004
    2GRA      C 1388   2.045   4.603   3.004
    2GRA      C 1389   2.045   4.745   3.004
    2GRA      C 1390   2.168   4.816   3.004
    2GRA      C 1391   2.168   4.959   3.004
    2GRA      C 1392   2.045   5.030   3.004
    2GRA      C 1393   2.291   0.048   3.004
    2GRA      C 1394   2.414   0.119   3.004
    2GRA      C 1395   2.414   0.262   3.004
    2GRA      C 1396   2.291   0.333   3.004
    2GRA      C 1397   2.291   0.475   3.004
    2GRA      C 1398   2.414   0.546   3.004
    2GRA      C 1399   2.414   0.689   3.004
    2GRA      C 1400   2.291   0.760   3.004
    2GRA      C 1401   2.291   0.902   3.004
    2GRA      C 1402   2.414   0.973   3.004
    2GRA      C 1403   2.414   1.116   3.004
    2GRA      C 1404   2.291   1.187   3.004
    2GRA      C 1405   2.291   1.329   3.004
    2GRA      C 1406   2.414   1.400   3.004
    2GRA      C 1407   2.414   1.543   3.004
    2GRA      C 1408   2.291   1.614   3.004
    2GRA      C 1409   2.291   1.756   3.004
    2GRA      C 1410   2.414   1.827   3.004
    2GRA      C 1411   2.414   1.970   3.004
    2GRA      C 1412   2.291   2.041   3.004
    2GRA      C 1413   2.291   2.183   3.004
    2GRA      C 1414   2.414   2.254   3.004
    2GRA      C 1415   2.414   2.397   3.004
    2GRA      C 1416   2.291   2.468   3.004
    2GRA      C 1417   2.291   2.610   3.004
    2GRA      C 1418   2.414   2.681   3.004
    2GRA      C 1419   2.414   2.824   3.004
    2GRA      C 1420   2.291   2.895   3.004
    2GRA      C 1421   2.291   3.037   3.004
    2GRA      C 1422   2.414   3.108   3.004
    2GRA      C 1423   2.414   3.251   3.004
    2GRA      C 1424   2.291   3.322   3.004
    2GRA      C 1425   2.291   3.464   3.004
    2GRA      C 1426   2.414   3.535   3.004
    2GRA      C 1427   2.414   3.678   3.004
    2GRA      C 1428   2.291   3.749   3.004
    2GRA      C 1429   2.291   3.891   3.004
    2GRA      C 1430   2.414   3.962   3.004
    2GRA      C 1431   2.414   4.105   3.004
    2GRA      C 1432   2.291   4.176   3.004
    2GRA      C 1433   2.291   4.318   3.004
    2GRA      C 1434   2.414   4.389   3.004
    2GRA      C 1435   2.414   4.532   3.004
    2GRA      C 1436   2.291   4.603   3.004
    2GRA      C 1437   2.291   4.745   3.004
    2GRA      C 1438   2.414   4.816   3.004
    2GRA      C 1439   2.414   4.959   3.004
    2GRA      C 1440   2.291   5.030   3.004
    2GRA      C 1441   2.537   0.048   3.004
    2GRA      C 1442   2.660   0.119   3.004
    2GRA      C 1443   2.660   0.262   3.004
    2GRA      C 1444   2.537   0.333   3.004
    2GRA      C 1445   2.537   0.475   3.004
    2GRA      C 1446   2.660   0.546   3.004
    2GRA      C 1447   2.660   0.689   3.004
    2GRA      C 1448   2.537   0.760   3.004
    2GRA      C 1449   2.537   0.902   3.004
    2GRA      C 1450   2.660   0.973   3.004
    2GRA      C 1451   2.660   1.116   3.004
    2GRA      C 1452   2.537   1.187   3.004
    2GRA      C 1453   2.537   1.329   3.004
    2GRA      C 1454   2.660   1.400   3.004
    2GRA      C 1455   2.660   1.543   3.004
    2GRA      C 1456   2.537   1.614   3.004
    2GRA      C 1457   2.537   1.756   3.004
    2GRA      C 1458   2.660   1.827   3.004
    2GRA      C 1459   2.660   1.970   3.004
    2GRA      C 1460   2.537   2.041   3.004
    2GRA      C 1461   2.537   2.183   3.004
    2GRA      C 1462   2.660   2.254   3.004
    2GRA      C 1463   2.660   2.397   3.004
    2GRA      C 1464   2.537   2.468   3.004
    2GRA      C 1465   2.537   2.610   3.004
    2GRA      C 1466   2.660   2.681   3.004
    2GRA      C 1467   2.660   2.824   3.004
    2GRA      C 1468   2.537   2.895   3.004
    2GRA      C 1469   2.537   3.037   3.004
    2GRA      C 1470   2.660   3.108   3.004
    2GRA      C 1471   2.660   3.251   3.004
    2GRA      C 1472   2.537   3.322   3.004
    2GRA      C 1473   2.537   3.464   3.004
    2GRA      C 1474   2.660   3.535   3.004
    2GRA      C 1475   2.660   3.678   3.004
    2GRA      C 1476   2.537   3.749   3.004
    2GRA      C 1477   2.537   3.891   3.004
    2GRA      C 1478   2.660   3.962   3.004
    2GRA      C 1479   2.660   4.105   3.004
    2GRA      C 1480   2.537   4.176   3.004
    2GRA      C 1481   2.537   4.318   3.004
    2GRA      C 1482   2.660   4.389   3.004
    2GRA      C 1483   2.660   4.532   3.004
    2GRA      C 1484   2.537   4.603   3.004
    2GRA      C 1485   2.537   4.745   3.004
    2GRA      C 1486   2.660   4.816   3.004
    2GRA      C 1487   2.660   4.959   3.004
    2GRA      C 1488   2.537   5.030   3.004
    2GRA      C 1489   2.783   0.048   3.004
    2GRA      C 1490   2.906   0.119   3.004
    2GRA      C 1491   2.906   0.262   3.004
    2GRA      C 1492   2.783   0.333   3.004
    2GRA      C 1493   2.783   0.475   3.004
    2GRA      C 1494   2.906   0.546   3.004
    2GRA      C 1495   2.906   0.689   3.004
    2GRA      C 1496   2.783   0.760   3.004
    2GRA      C 1497   2.783   0.902   3.004
    2GRA      C 1498   2.906   0.973   3.004
    2GRA      C 1499   2.906   1.116   3.004
    2GRA      C 1500   2.783   1.187   3.004
    2GRA      C 1501   2.783   1.329   3.004
    2GRA      C 1502   2.906   1.400   3.004
    2GRA      C 1503   2.906   1.543   3.004
    2GRA      C 1504   2.783   1.614   3.004
    2GRA      C 1505   2.783   1.756   3.004
    2GRA      C 1506   2.906   1.827   3.004
    2GRA      C 1507   2.906   1.970   3.004
    2GRA      C 1508   2.783   2.041   3.004
    2GRA      C 1509   2.783   2.183   3.004
    2GRA      C 1510   2.906   2.254   3.004
    2GRA      C 1511   2.906   2.397   3.004
    2GRA      C 1512   2.783   2.468   3.004
    2GRA      C 1513   2.783   2.610   3.004
    2GRA      C 1514   2.906   2.681   3.004
    2GRA      C 1515   2.906   2.824   3.004
    2GRA      C 1516   2.783   2.895   3.004
    2GRA      C 1517   2.783   3.037   3.004
    2GRA      C 1518   2.906   3.108   3.004
    2GRA      C 1519   2.906   3.251   3.004
    2GRA      C 1520   2.783   3.322   3.004
    2GRA      C 1521   2.783   3.464   3.004
    2GRA      C 1522   2.906   3.535   3.004
    2GRA      C 1523   2.906   3.678   3.004
    2GRA      C 1524   2.783   3.749   3.004
    2GRA      C 1525   2.783   3.891   3.004
    2GRA      C 1526   2.906   3.962   3.004
    2GRA      C 1527   2.906   4.105   3.004
    2GRA      C 1528   2.783   4.176   3.004
    2GRA      C 1529   2.783   4.318   3.004
    2GRA      C 1530   2.906   4.389   3.004
    2GRA      C 1531   2.906   4.532   3.004
    2GRA      C 1532   2.783   4.603   3.004
    2GRA      C 1533   2.783   4.745   3.004
    2GRA      C 1534   2.906   4.816   3.004
    2GRA      C 1535   2.906   4.959   3.004
    2GRA      C 1536   2.783   5.030   3.004
    2GRA      C 1537   3.029   0.048   3.004
    2GRA      C 1538   3.152   0.119   3.004
    2GRA      C 1539   3.152   0.262   3.004
    2GRA      C 1540   3.029   0.333   3.004
    2GRA      C 1541   3.029   0.475   3.004
    2GRA      C 1542   3.152   0.546   3.004
    2GRA      C 1543   3.152   0.689   3.004
    2GRA      C 1544   3.029   0.760   3.004
    2GRA      C 1545   3.029   0.902   3.004
    2GRA      C 1546   3.152   0.973   3.004
    2GRA      C 1547   3.152   1.116   3.004
    2GRA      C 1548   3.029   1.187   3.004
    2GRA      C 1549   3.029   1.329   3.004
    2GRA      C 1550   3.152   1.400   3.004
    2GRA      C 1551   3.152   1.543   3.004
    2GRA      C 1552   3.029   1.614   3.004
    2GRA      C 1553   3.029   1.756   3.004
    2GRA      C 1554   3.152   1.827   3.004
    2GRA      C 1555   3.152   1.970   3.004
    2GRA      C 1556   3.029   2.041   3.004
    2GRA      C 1557   3.029   2.183   3.004
    2GRA      C 1558   3.152   2.254   3.004
    2GRA      C 1559   3.152   2.397   3.004
    2GRA      C 1560   3.029   2.468   3.004
    2GRA      C 1561   3.029   2.610   3.004
    2GRA      C 1562   3.152   2.681   3.004
    2GRA      C 1563   3.152   2.824   3.004
    2GRA      C 1564   3.029   2.895   3.004
    2GRA      C 1565   3.029   3.037   3.004
    2GRA      C 1566   3.152   3.108   3.004
    2GRA      C 1567   3.152   3.251   3.004
    2GRA      C 1568   3.029   3.322   3.004
    2GRA      C 1569   3.029   3.464   3.004
    2GRA      C 1570   3.152   3.535   3.004
    2GRA      C 1571   3.152   3.678   3.004
    2GRA      C 1572   3.029   3.749   3.004
    2GRA      C 1573   3.029   3.891   3.004
    2GRA      C 1574   3.152   3.962   3.004
    2GRA      C 1575   3.152   4.105   3.004
    2GRA      C 1576   3.029   4.176   3.004
    2GRA      C 1577   3.029   4.318   3.004
    2GRA      C 1578   3.152   4.389   3.004
    2GRA      C 1579   3.152   4.532   3.004
    2GRA      C 1580   3.029   4.603   3.004
    2GRA      C 1581   3.029   4.745   3.004
    2GRA      C 1582   3.152   4.816   3.004
    2GRA      C 1583   3.152   4.959   3.004
    2GRA      C 1584   3.029   5.030   3.004
    2GRA      C 1585   3.275   0.048   3.004
    2GRA      C 1586   3.398   0.119   3.004
    2GRA      C 1587   3.398   0.262   3.004
    2GRA      C 1588   3.275   0.333   3.004
    2GRA      C 1589   3.275   0.475   3.004
    2GRA      C 1590   3.398   0.546   3.004
    2GRA      C 1591   3.398   0.689   3.004
    2GRA      C 1592   3.275   0.760   3.004
    2GRA      C 1593   3.275   0.902   3.004
    2GRA      C 1594   3.398   0.973   3.004
    2GRA      C 1595   3.398   1.116   3.004
    2GRA      C 1596   3.275   1.187   3.004
    2GRA      C 1597   3.275   1.329   3.004
    2GRA      C 1598   3.398   1.400   3.004
    2GRA      C 1599   3.398   1.543   3.004
    2GRA      C 1600   3.275   1.614   3.004
    2GRA      C 1601   3.275   1.756   3.004
    2GRA      C 1602   3.398   1.827   3.004
    2GRA      C 1603   3.398   1.970   3.004
    2GRA      C 1604   3.275   2.041   3.004
    2GRA      C 1605   3.275   2.183   3.004
    2GRA      C 1606   3.398   2.254   3.004
    2GRA      C 1607   3.398   2.397   3.004
    2GRA      C 1608   3.275   2.468   3.004
    2GRA      C 1609   3.275   2.610   3.004
    2GRA      C 1610   3.398   2.681   3.004
    2GRA      C 1611   3.398   2.824   3.004
    2GRA      C 1612   3.275   2.895   3.004
    2GRA      C 1613   3.275   3.037   3.004
    2GRA      C 1614   3.398   3.108   3.004
    2GRA      C 1615   3.398   3.251   3.004
    2GRA      C 1616   3.275   3.322   3.004
    2GRA      C 1617   3.275   3.464   3.004
    2GRA      C 1618   3.398   3.535   3.004
    2GRA      C 1619   3.398   3.678   3.004
    2GRA      C 1620   3.275   3.749   3.004
    2GRA      C 1621   3.275   3.891   3.004
    2GRA      C 1622   3.398   3.962   3.004
    2GRA      C 1623   3.398   4.105   3.004
    2GRA      C 1624   3.275   4.176   3.004
    2GRA      C 1625   3.275   4.318   3.004
    2GRA      C 1626   3.398   4.389   3.004
    2GRA      C 1627   3.398   4.532   3.004
    2GRA      C 1628   3.275   4.603   3.004
    2GRA      C 1629   3.275   4.745   3.004
    2GRA      C 1630   3.398   4.816   3.004
    2GRA      C 1631   3.398   4.959   3.004
    2GRA      C 1632   3.275   5.030   3.004
    2GRA      C 1633   3.521   0.048   3.004
    2GRA      C 1634   3.644   0.119   3.004
    2GRA      C 1635   3.644   0.262   3.004
    2GRA      C 1636   3.521   0.333   3.004
    2GRA      C 1637   3.521   0.475   3.004
    2GRA      C 1638   3.644   0.546   3.004
    2GRA      C 1639   3.644   0.689   3.004
    2GRA      C 1640   3.521   0.760   3.004
    2GRA      C 1641   3.521   0.902   3.004
    2GRA      C 1642   3.644   0.973   3.004
    2GRA      C 1643   3.644   1.116   3.004
    2GRA      C 1644   3.521   1.187   3.004
    2GRA      C 1645   3.521   1.329   3.004
    2GRA      C 1646   3.644   1.400   3.004
    2GRA      C 1647   3.644   1.543   3.004
    2GRA      C 1648   3.521   1.614   3.004
    2GRA      C 1649   3.521   1.756   3.004
    2GRA      C 1650   3.644   1.827   3.004
    2GRA      C 1651   3.644   1.970   3.004
    2GRA      C 1652   3.521   2.041   3.004
    2GRA      C 1653   3.521   2.183   3.004
    2GRA      C 1654   3.644   2.254   3.004
    2GRA      C 1655   3.644   2.397   3.004
    2GRA      C 1656   3.521   2.468   3.004
    2GRA      C 1657   3.521   2.610   3.004
    2GRA      C 1658   3.644   2.681   3.004
    2GRA      C 1659   3.644   2.824   3.004
    2GRA      C 1660   3.521   2.895   3.004
    2GRA      C 1661   3.521   3.037   3.004
    2GRA      C 1662   3.644   3.108   3.004
    2GRA      C 1663   3.644   3.251   3.004
    2GRA      C 1664   3.521   3.322   3.004
    2GRA      C 1665   3.521   3.464   3.004
    2GRA      C 1666   3.644   3.535   3.004
    2GRA      C 1667   3.644   3.678   3.004
    2GRA      C 1668   3.521   3.749   3.004
    2GRA      C 1669   3.521   3.891   3.004
    2GRA      C 1670   3.644   3.962   3.004
    2GRA      C 1671   3.644   4.105   3.004
    2GRA      C 1672   3.521   4.176   3.004
    2GRA      C 1673   3.521   4.318   3.004
    2GRA      C 1674   3.644   4.389   3.004
    2GRA      C 1675   3.644   4.532   3.004
    2GRA      C 1676   3.521   4.603   3.004
    2GRA      C 1677   3.521   4.745   3.004
    2GRA      C 1678   3.644   4.816   3.004
    2GRA      C 1679   3.644   4.959   3.004
    2GRA      C 1680   3.521   5.030   3.004
    2GRA      C 1681   3.767   0.048   3.004
    2GRA      C 1682   3.890   0.119   3.004
    2GRA      C 1683   3.890   0.262   3.004
    2GRA      C 1684   3.767   0.333   3.004
    2GRA      C 1685   3.767   0.475   3.004
    2GRA      C 1686   3.890   0.546   3.004
    2GRA      C 1687   3.890   0.689   3.004
    2GRA      C 1688   3.767   0.760   3.004
    2GRA      C 1689   3.767   0.902   3.004
    2GRA      C 1690   3.890   0.973   3.004
    2GRA      C 1691   3.890   1.116   3.004
    2GRA      C 1692   3.767   1.187   3.004
    2GRA      C 1693   3.767   1.329   3.004
    2GRA      C 1694   3.890   1.400   3.004
    2GRA      C 1695   3.890   1.543   3.004
    2GRA      C 1696   3.767   1.614   3.004
    2GRA      C 1697   3.767   1.756   3.004
    2GRA      C 1698   3.890   1.827   3.004
    2GRA      C 1699   3.890   1.970   3.004
    2GRA      C 1700   3.767   2.041   3.004
    2GRA      C 1701   3.767   2.183   3.004
    2GRA      C 1702   3.890   2.254   3.004
    2GRA      C 1703   3.890   2.397   3.004
    2GRA      C 1704   3.767   2.468   3.004
    2GRA      C 1705   3.767   2.610   3.004
    2GRA      C 1706   3.890   2.681   3.004
    2GRA      C 1707   3.890   2.824   3.004
    2GRA      C 1708   3.767   2.895   3.004
    2GRA      C 1709   3.767   3.037   3.004
    2GRA      C 1710   3.890   3.108   3.004
    2GRA      C 1711   3.890   3.251   3.004
    2GRA      C 1712   3.767   3.322   3.004
    2GRA      C 1713   3.767   3.464   3.004
    2GRA      C 1714   3.890   3.535   3.004
    2GRA      C 1715   3.890   3.678   3.004
    2GRA      C 1716   3.767   3.749   3.004
    2GRA      C 1717   3.767   3.891   3.004
    2GRA      C 1718   3.890   3.962   3.004
    2GRA      C 1719   3.890   4.105   3.004
    2GRA      C 1720   3.767   4.176   3.004
    2GRA      C 1721   3.767   4.318   3.004
    2GRA      C 1722   3.890   4.389   3.004
    2GRA      C 1723   3.890   4.532   3.004
[truncated: 78,747,158 more chars]
