# Supplementary material for: Theoretical framework for confined ion transport in two-dimensional nanochannels
Source: Nat Commun. 2025 Jul 20;16:6675. doi: 10.1038/s41467-025-61735-9 (PMC12276316; doi:10.1038/s41467-025-61735-9)
Supplement: Supplementary file 3 — Source data [file 41467_2025_61735_MOESM3_ESM.zip › Source Data/Molecular Dynamics Trajectories of Fig. 2e/Na+_Mid-position.gro]

Generated by trjconv : MXe MOLECULE in water t= 100.00000
 3580
    1GRA      C    1   0.077   0.191   2.000
    1GRA      C    2   0.200   0.262   2.000
    1GRA      C    3   0.200   0.405   2.000
    1GRA      C    4   0.077   0.476   2.000
    1GRA      C    5   0.077   0.618   2.000
    1GRA      C    6   0.200   0.689   2.000
    1GRA      C    7   0.200   0.832   2.000
    1GRA      C    8   0.077   0.903   2.000
    1GRA      C    9   0.077   1.045   2.000
    1GRA      C   10   0.200   1.116   2.000
    1GRA      C   11   0.200   1.259   2.000
    1GRA      C   12   0.077   1.330   2.000
    1GRA      C   13   0.077   1.472   2.000
    1GRA      C   14   0.200   1.543   2.000
    1GRA      C   15   0.200   1.686   2.000
    1GRA      C   16   0.077   1.757   2.000
    1GRA      C   17   0.077   1.899   2.000
    1GRA      C   18   0.200   1.970   2.000
    1GRA      C   19   0.200   2.113   2.000
    1GRA      C   20   0.077   2.184   2.000
    1GRA      C   21   0.077   2.326   2.000
    1GRA      C   22   0.200   2.397   2.000
    1GRA      C   23   0.200   2.540   2.000
    1GRA      C   24   0.077   2.611   2.000
    1GRA      C   25   0.077   2.753   2.000
    1GRA      C   26   0.200   2.824   2.000
    1GRA      C   27   0.200   2.967   2.000
    1GRA      C   28   0.077   3.038   2.000
    1GRA      C   29   0.077   3.180   2.000
    1GRA      C   30   0.200   3.251   2.000
    1GRA      C   31   0.200   3.394   2.000
    1GRA      C   32   0.077   3.465   2.000
    1GRA      C   33   0.077   3.607   2.000
    1GRA      C   34   0.200   3.678   2.000
    1GRA      C   35   0.200   3.821   2.000
    1GRA      C   36   0.077   3.892   2.000
    1GRA      C   37   0.077   4.034   2.000
    1GRA      C   38   0.200   4.105   2.000
    1GRA      C   39   0.200   4.248   2.000
    1GRA      C   40   0.077   4.319   2.000
    1GRA      C   41   0.077   4.461   2.000
    1GRA      C   42   0.200   4.532   2.000
    1GRA      C   43   0.200   4.675   2.000
    1GRA      C   44   0.077   4.746   2.000
    1GRA      C   45   0.077   4.888   2.000
    1GRA      C   46   0.200   4.959   2.000
    1GRA      C   47   0.200   5.102   2.000
    1GRA      C   48   0.077   0.049   2.000
    1GRA      C   49   0.323   0.191   2.000
    1GRA      C   50   0.446   0.262   2.000
    1GRA      C   51   0.446   0.405   2.000
    1GRA      C   52   0.323   0.476   2.000
    1GRA      C   53   0.323   0.618   2.000
    1GRA      C   54   0.446   0.689   2.000
    1GRA      C   55   0.446   0.832   2.000
    1GRA      C   56   0.323   0.903   2.000
    1GRA      C   57   0.323   1.045   2.000
    1GRA      C   58   0.446   1.116   2.000
    1GRA      C   59   0.446   1.259   2.000
    1GRA      C   60   0.323   1.330   2.000
    1GRA      C   61   0.323   1.472   2.000
    1GRA      C   62   0.446   1.543   2.000
    1GRA      C   63   0.446   1.686   2.000
    1GRA      C   64   0.323   1.757   2.000
    1GRA      C   65   0.323   1.899   2.000
    1GRA      C   66   0.446   1.970   2.000
    1GRA      C   67   0.446   2.113   2.000
    1GRA      C   68   0.323   2.184   2.000
    1GRA      C   69   0.323   2.326   2.000
    1GRA      C   70   0.446   2.397   2.000
    1GRA      C   71   0.446   2.540   2.000
    1GRA      C   72   0.323   2.611   2.000
    1GRA      C   73   0.323   2.753   2.000
    1GRA      C   74   0.446   2.824   2.000
    1GRA      C   75   0.446   2.967   2.000
    1GRA      C   76   0.323   3.038   2.000
    1GRA      C   77   0.323   3.180   2.000
    1GRA      C   78   0.446   3.251   2.000
    1GRA      C   79   0.446   3.394   2.000
    1GRA      C   80   0.323   3.465   2.000
    1GRA      C   81   0.323   3.607   2.000
    1GRA      C   82   0.446   3.678   2.000
    1GRA      C   83   0.446   3.821   2.000
    1GRA      C   84   0.323   3.892   2.000
    1GRA      C   85   0.323   4.034   2.000
    1GRA      C   86   0.446   4.105   2.000
    1GRA      C   87   0.446   4.248   2.000
    1GRA      C   88   0.323   4.319   2.000
    1GRA      C   89   0.323   4.461   2.000
    1GRA      C   90   0.446   4.532   2.000
    1GRA      C   91   0.446   4.675   2.000
    1GRA      C   92   0.323   4.746   2.000
    1GRA      C   93   0.323   4.888   2.000
    1GRA      C   94   0.446   4.959   2.000
    1GRA      C   95   0.446   5.102   2.000
    1GRA      C   96   0.323   0.049   2.000
    1GRA      C   97   0.569   0.191   2.000
    1GRA      C   98   0.692   0.262   2.000
    1GRA      C   99   0.692   0.405   2.000
    1GRA      C  100   0.569   0.476   2.000
    1GRA      C  101   0.569   0.618   2.000
    1GRA      C  102   0.692   0.689   2.000
    1GRA      C  103   0.692   0.832   2.000
    1GRA      C  104   0.569   0.903   2.000
    1GRA      C  105   0.569   1.045   2.000
    1GRA      C  106   0.692   1.116   2.000
    1GRA      C  107   0.692   1.259   2.000
    1GRA      C  108   0.569   1.330   2.000
    1GRA      C  109   0.569   1.472   2.000
    1GRA      C  110   0.692   1.543   2.000
    1GRA      C  111   0.692   1.686   2.000
    1GRA      C  112   0.569   1.757   2.000
    1GRA      C  113   0.569   1.899   2.000
    1GRA      C  114   0.692   1.970   2.000
    1GRA      C  115   0.692   2.113   2.000
    1GRA      C  116   0.569   2.184   2.000
    1GRA      C  117   0.569   2.326   2.000
    1GRA      C  118   0.692   2.397   2.000
    1GRA      C  119   0.692   2.540   2.000
    1GRA      C  120   0.569   2.611   2.000
    1GRA      C  121   0.569   2.753   2.000
    1GRA      C  122   0.692   2.824   2.000
    1GRA      C  123   0.692   2.967   2.000
    1GRA      C  124   0.569   3.038   2.000
    1GRA      C  125   0.569   3.180   2.000
    1GRA      C  126   0.692   3.251   2.000
    1GRA      C  127   0.692   3.394   2.000
    1GRA      C  128   0.569   3.465   2.000
    1GRA      C  129   0.569   3.607   2.000
    1GRA      C  130   0.692   3.678   2.000
    1GRA      C  131   0.692   3.821   2.000
    1GRA      C  132   0.569   3.892   2.000
    1GRA      C  133   0.569   4.034   2.000
    1GRA      C  134   0.692   4.105   2.000
    1GRA      C  135   0.692   4.248   2.000
    1GRA      C  136   0.569   4.319   2.000
    1GRA      C  137   0.569   4.461   2.000
    1GRA      C  138   0.692   4.532   2.000
    1GRA      C  139   0.692   4.675   2.000
    1GRA      C  140   0.569   4.746   2.000
    1GRA      C  141   0.569   4.888   2.000
    1GRA      C  142   0.692   4.959   2.000
    1GRA      C  143   0.692   5.102   2.000
    1GRA      C  144   0.569   0.049   2.000
    1GRA      C  145   0.815   0.191   2.000
    1GRA      C  146   0.938   0.262   2.000
    1GRA      C  147   0.938   0.405   2.000
    1GRA      C  148   0.815   0.476   2.000
    1GRA      C  149   0.815   0.618   2.000
    1GRA      C  150   0.938   0.689   2.000
    1GRA      C  151   0.938   0.832   2.000
    1GRA      C  152   0.815   0.903   2.000
    1GRA      C  153   0.815   1.045   2.000
    1GRA      C  154   0.938   1.116   2.000
    1GRA      C  155   0.938   1.259   2.000
    1GRA      C  156   0.815   1.330   2.000
    1GRA      C  157   0.815   1.472   2.000
    1GRA      C  158   0.938   1.543   2.000
    1GRA      C  159   0.938   1.686   2.000
    1GRA      C  160   0.815   1.757   2.000
    1GRA      C  161   0.815   1.899   2.000
    1GRA      C  162   0.938   1.970   2.000
    1GRA      C  163   0.938   2.113   2.000
    1GRA      C  164   0.815   2.184   2.000
    1GRA      C  165   0.815   2.326   2.000
    1GRA      C  166   0.938   2.397   2.000
    1GRA      C  167   0.938   2.540   2.000
    1GRA      C  168   0.815   2.611   2.000
    1GRA      C  169   0.815   2.753   2.000
    1GRA      C  170   0.938   2.824   2.000
    1GRA      C  171   0.938   2.967   2.000
    1GRA      C  172   0.815   3.038   2.000
    1GRA      C  173   0.815   3.180   2.000
    1GRA      C  174   0.938   3.251   2.000
    1GRA      C  175   0.938   3.394   2.000
    1GRA      C  176   0.815   3.465   2.000
    1GRA      C  177   0.815   3.607   2.000
    1GRA      C  178   0.938   3.678   2.000
    1GRA      C  179   0.938   3.821   2.000
    1GRA      C  180   0.815   3.892   2.000
    1GRA      C  181   0.815   4.034   2.000
    1GRA      C  182   0.938   4.105   2.000
    1GRA      C  183   0.938   4.248   2.000
    1GRA      C  184   0.815   4.319   2.000
    1GRA      C  185   0.815   4.461   2.000
    1GRA      C  186   0.938   4.532   2.000
    1GRA      C  187   0.938   4.675   2.000
    1GRA      C  188   0.815   4.746   2.000
    1GRA      C  189   0.815   4.888   2.000
    1GRA      C  190   0.938   4.959   2.000
    1GRA      C  191   0.938   5.102   2.000
    1GRA      C  192   0.815   0.049   2.000
    1GRA      C  193   1.061   0.191   2.000
    1GRA      C  194   1.184   0.262   2.000
    1GRA      C  195   1.184   0.405   2.000
    1GRA      C  196   1.061   0.476   2.000
    1GRA      C  197   1.061   0.618   2.000
    1GRA      C  198   1.184   0.689   2.000
    1GRA      C  199   1.184   0.832   2.000
    1GRA      C  200   1.061   0.903   2.000
    1GRA      C  201   1.061   1.045   2.000
    1GRA      C  202   1.184   1.116   2.000
    1GRA      C  203   1.184   1.259   2.000
    1GRA      C  204   1.061   1.330   2.000
    1GRA      C  205   1.061   1.472   2.000
    1GRA      C  206   1.184   1.543   2.000
    1GRA      C  207   1.184   1.686   2.000
    1GRA      C  208   1.061   1.757   2.000
    1GRA      C  209   1.061   1.899   2.000
    1GRA      C  210   1.184   1.970   2.000
    1GRA      C  211   1.184   2.113   2.000
    1GRA      C  212   1.061   2.184   2.000
    1GRA      C  213   1.061   2.326   2.000
    1GRA      C  214   1.184   2.397   2.000
    1GRA      C  215   1.184   2.540   2.000
    1GRA      C  216   1.061   2.611   2.000
    1GRA      C  217   1.061   2.753   2.000
    1GRA      C  218   1.184   2.824   2.000
    1GRA      C  219   1.184   2.967   2.000
    1GRA      C  220   1.061   3.038   2.000
    1GRA      C  221   1.061   3.180   2.000
    1GRA      C  222   1.184   3.251   2.000
    1GRA      C  223   1.184   3.394   2.000
    1GRA      C  224   1.061   3.465   2.000
    1GRA      C  225   1.061   3.607   2.000
    1GRA      C  226   1.184   3.678   2.000
    1GRA      C  227   1.184   3.821   2.000
    1GRA      C  228   1.061   3.892   2.000
    1GRA      C  229   1.061   4.034   2.000
    1GRA      C  230   1.184   4.105   2.000
    1GRA      C  231   1.184   4.248   2.000
    1GRA      C  232   1.061   4.319   2.000
    1GRA      C  233   1.061   4.461   2.000
    1GRA      C  234   1.184   4.532   2.000
    1GRA      C  235   1.184   4.675   2.000
    1GRA      C  236   1.061   4.746   2.000
    1GRA      C  237   1.061   4.888   2.000
    1GRA      C  238   1.184   4.959   2.000
    1GRA      C  239   1.184   5.102   2.000
    1GRA      C  240   1.061   0.049   2.000
    1GRA      C  241   1.307   0.191   2.000
    1GRA      C  242   1.430   0.262   2.000
    1GRA      C  243   1.430   0.405   2.000
    1GRA      C  244   1.307   0.476   2.000
    1GRA      C  245   1.307   0.618   2.000
    1GRA      C  246   1.430   0.689   2.000
    1GRA      C  247   1.430   0.832   2.000
    1GRA      C  248   1.307   0.903   2.000
    1GRA      C  249   1.307   1.045   2.000
    1GRA      C  250   1.430   1.116   2.000
    1GRA      C  251   1.430   1.259   2.000
    1GRA      C  252   1.307   1.330   2.000
    1GRA      C  253   1.307   1.472   2.000
    1GRA      C  254   1.430   1.543   2.000
    1GRA      C  255   1.430   1.686   2.000
    1GRA      C  256   1.307   1.757   2.000
    1GRA      C  257   1.307   1.899   2.000
    1GRA      C  258   1.430   1.970   2.000
    1GRA      C  259   1.430   2.113   2.000
    1GRA      C  260   1.307   2.184   2.000
    1GRA      C  261   1.307   2.326   2.000
    1GRA      C  262   1.430   2.397   2.000
    1GRA      C  263   1.430   2.540   2.000
    1GRA      C  264   1.307   2.611   2.000
    1GRA      C  265   1.307   2.753   2.000
    1GRA      C  266   1.430   2.824   2.000
    1GRA      C  267   1.430   2.967   2.000
    1GRA      C  268   1.307   3.038   2.000
    1GRA      C  269   1.307   3.180   2.000
    1GRA      C  270   1.430   3.251   2.000
    1GRA      C  271   1.430   3.394   2.000
    1GRA      C  272   1.307   3.465   2.000
    1GRA      C  273   1.307   3.607   2.000
    1GRA      C  274   1.430   3.678   2.000
    1GRA      C  275   1.430   3.821   2.000
    1GRA      C  276   1.307   3.892   2.000
    1GRA      C  277   1.307   4.034   2.000
    1GRA      C  278   1.430   4.105   2.000
    1GRA      C  279   1.430   4.248   2.000
    1GRA      C  280   1.307   4.319   2.000
    1GRA      C  281   1.307   4.461   2.000
    1GRA      C  282   1.430   4.532   2.000
    1GRA      C  283   1.430   4.675   2.000
    1GRA      C  284   1.307   4.746   2.000
    1GRA      C  285   1.307   4.888   2.000
    1GRA      C  286   1.430   4.959   2.000
    1GRA      C  287   1.430   5.102   2.000
    1GRA      C  288   1.307   0.049   2.000
    1GRA      C  289   1.553   0.191   2.000
    1GRA      C  290   1.676   0.262   2.000
    1GRA      C  291   1.676   0.405   2.000
    1GRA      C  292   1.553   0.476   2.000
    1GRA      C  293   1.553   0.618   2.000
    1GRA      C  294   1.676   0.689   2.000
    1GRA      C  295   1.676   0.832   2.000
    1GRA      C  296   1.553   0.903   2.000
    1GRA      C  297   1.553   1.045   2.000
    1GRA      C  298   1.676   1.116   2.000
    1GRA      C  299   1.676   1.259   2.000
    1GRA      C  300   1.553   1.330   2.000
    1GRA      C  301   1.553   1.472   2.000
    1GRA      C  302   1.676   1.543   2.000
    1GRA      C  303   1.676   1.686   2.000
    1GRA      C  304   1.553   1.757   2.000
    1GRA      C  305   1.553   1.899   2.000
    1GRA      C  306   1.676   1.970   2.000
    1GRA      C  307   1.676   2.113   2.000
    1GRA      C  308   1.553   2.184   2.000
    1GRA      C  309   1.553   2.326   2.000
    1GRA      C  310   1.676   2.397   2.000
    1GRA      C  311   1.676   2.540   2.000
    1GRA      C  312   1.553   2.611   2.000
    1GRA      C  313   1.553   2.753   2.000
    1GRA      C  314   1.676   2.824   2.000
    1GRA      C  315   1.676   2.967   2.000
    1GRA      C  316   1.553   3.038   2.000
    1GRA      C  317   1.553   3.180   2.000
    1GRA      C  318   1.676   3.251   2.000
    1GRA      C  319   1.676   3.394   2.000
    1GRA      C  320   1.553   3.465   2.000
    1GRA      C  321   1.553   3.607   2.000
    1GRA      C  322   1.676   3.678   2.000
    1GRA      C  323   1.676   3.821   2.000
    1GRA      C  324   1.553   3.892   2.000
    1GRA      C  325   1.553   4.034   2.000
    1GRA      C  326   1.676   4.105   2.000
    1GRA      C  327   1.676   4.248   2.000
    1GRA      C  328   1.553   4.319   2.000
    1GRA      C  329   1.553   4.461   2.000
    1GRA      C  330   1.676   4.532   2.000
    1GRA      C  331   1.676   4.675   2.000
    1GRA      C  332   1.553   4.746   2.000
    1GRA      C  333   1.553   4.888   2.000
    1GRA      C  334   1.676   4.959   2.000
    1GRA      C  335   1.676   5.102   2.000
    1GRA      C  336   1.553   0.049   2.000
    1GRA      C  337   1.799   0.191   2.000
    1GRA      C  338   1.922   0.262   2.000
    1GRA      C  339   1.922   0.405   2.000
    1GRA      C  340   1.799   0.476   2.000
    1GRA      C  341   1.799   0.618   2.000
    1GRA      C  342   1.922   0.689   2.000
    1GRA      C  343   1.922   0.832   2.000
    1GRA      C  344   1.799   0.903   2.000
    1GRA      C  345   1.799   1.045   2.000
    1GRA      C  346   1.922   1.116   2.000
    1GRA      C  347   1.922   1.259   2.000
    1GRA      C  348   1.799   1.330   2.000
    1GRA      C  349   1.799   1.472   2.000
    1GRA      C  350   1.922   1.543   2.000
    1GRA      C  351   1.922   1.686   2.000
    1GRA      C  352   1.799   1.757   2.000
    1GRA      C  353   1.799   1.899   2.000
    1GRA      C  354   1.922   1.970   2.000
    1GRA      C  355   1.922   2.113   2.000
    1GRA      C  356   1.799   2.184   2.000
    1GRA      C  357   1.799   2.326   2.000
    1GRA      C  358   1.922   2.397   2.000
    1GRA      C  359   1.922   2.540   2.000
    1GRA      C  360   1.799   2.611   2.000
    1GRA      C  361   1.799   2.753   2.000
    1GRA      C  362   1.922   2.824   2.000
    1GRA      C  363   1.922   2.967   2.000
    1GRA      C  364   1.799   3.038   2.000
    1GRA      C  365   1.799   3.180   2.000
    1GRA      C  366   1.922   3.251   2.000
    1GRA      C  367   1.922   3.394   2.000
    1GRA      C  368   1.799   3.465   2.000
    1GRA      C  369   1.799   3.607   2.000
    1GRA      C  370   1.922   3.678   2.000
    1GRA      C  371   1.922   3.821   2.000
    1GRA      C  372   1.799   3.892   2.000
    1GRA      C  373   1.799   4.034   2.000
    1GRA      C  374   1.922   4.105   2.000
    1GRA      C  375   1.922   4.248   2.000
    1GRA      C  376   1.799   4.319   2.000
    1GRA      C  377   1.799   4.461   2.000
    1GRA      C  378   1.922   4.532   2.000
    1GRA      C  379   1.922   4.675   2.000
    1GRA      C  380   1.799   4.746   2.000
    1GRA      C  381   1.799   4.888   2.000
    1GRA      C  382   1.922   4.959   2.000
    1GRA      C  383   1.922   5.102   2.000
    1GRA      C  384   1.799   0.049   2.000
    1GRA      C  385   2.045   0.191   2.000
    1GRA      C  386   2.168   0.262   2.000
    1GRA      C  387   2.168   0.405   2.000
    1GRA      C  388   2.045   0.476   2.000
    1GRA      C  389   2.045   0.618   2.000
    1GRA      C  390   2.168   0.689   2.000
    1GRA      C  391   2.168   0.832   2.000
    1GRA      C  392   2.045   0.903   2.000
    1GRA      C  393   2.045   1.045   2.000
    1GRA      C  394   2.168   1.116   2.000
    1GRA      C  395   2.168   1.259   2.000
    1GRA      C  396   2.045   1.330   2.000
    1GRA      C  397   2.045   1.472   2.000
    1GRA      C  398   2.168   1.543   2.000
    1GRA      C  399   2.168   1.686   2.000
    1GRA      C  400   2.045   1.757   2.000
    1GRA      C  401   2.045   1.899   2.000
    1GRA      C  402   2.168   1.970   2.000
    1GRA      C  403   2.168   2.113   2.000
    1GRA      C  404   2.045   2.184   2.000
    1GRA      C  405   2.045   2.326   2.000
    1GRA      C  406   2.168   2.397   2.000
    1GRA      C  407   2.168   2.540   2.000
    1GRA      C  408   2.045   2.611   2.000
    1GRA      C  409   2.045   2.753   2.000
    1GRA      C  410   2.168   2.824   2.000
    1GRA      C  411   2.168   2.967   2.000
    1GRA      C  412   2.045   3.038   2.000
    1GRA      C  413   2.045   3.180   2.000
    1GRA      C  414   2.168   3.251   2.000
    1GRA      C  415   2.168   3.394   2.000
    1GRA      C  416   2.045   3.465   2.000
    1GRA      C  417   2.045   3.607   2.000
    1GRA      C  418   2.168   3.678   2.000
    1GRA      C  419   2.168   3.821   2.000
    1GRA      C  420   2.045   3.892   2.000
    1GRA      C  421   2.045   4.034   2.000
    1GRA      C  422   2.168   4.105   2.000
    1GRA      C  423   2.168   4.248   2.000
    1GRA      C  424   2.045   4.319   2.000
    1GRA      C  425   2.045   4.461   2.000
    1GRA      C  426   2.168   4.532   2.000
    1GRA      C  427   2.168   4.675   2.000
    1GRA      C  428   2.045   4.746   2.000
    1GRA      C  429   2.045   4.888   2.000
    1GRA      C  430   2.168   4.959   2.000
    1GRA      C  431   2.168   5.102   2.000
    1GRA      C  432   2.045   0.049   2.000
    1GRA      C  433   2.291   0.191   2.000
    1GRA      C  434   2.414   0.262   2.000
    1GRA      C  435   2.414   0.405   2.000
    1GRA      C  436   2.291   0.476   2.000
    1GRA      C  437   2.291   0.618   2.000
    1GRA      C  438   2.414   0.689   2.000
    1GRA      C  439   2.414   0.832   2.000
    1GRA      C  440   2.291   0.903   2.000
    1GRA      C  441   2.291   1.045   2.000
    1GRA      C  442   2.414   1.116   2.000
    1GRA      C  443   2.414   1.259   2.000
    1GRA      C  444   2.291   1.330   2.000
    1GRA      C  445   2.291   1.472   2.000
    1GRA      C  446   2.414   1.543   2.000
    1GRA      C  447   2.414   1.686   2.000
    1GRA      C  448   2.291   1.757   2.000
    1GRA      C  449   2.291   1.899   2.000
    1GRA      C  450   2.414   1.970   2.000
    1GRA      C  451   2.414   2.113   2.000
    1GRA      C  452   2.291   2.184   2.000
    1GRA      C  453   2.291   2.326   2.000
    1GRA      C  454   2.414   2.397   2.000
    1GRA      C  455   2.414   2.540   2.000
    1GRA      C  456   2.291   2.611   2.000
    1GRA      C  457   2.291   2.753   2.000
    1GRA      C  458   2.414   2.824   2.000
    1GRA      C  459   2.414   2.967   2.000
    1GRA      C  460   2.291   3.038   2.000
    1GRA      C  461   2.291   3.180   2.000
    1GRA      C  462   2.414   3.251   2.000
    1GRA      C  463   2.414   3.394   2.000
    1GRA      C  464   2.291   3.465   2.000
    1GRA      C  465   2.291   3.607   2.000
    1GRA      C  466   2.414   3.678   2.000
    1GRA      C  467   2.414   3.821   2.000
    1GRA      C  468   2.291   3.892   2.000
    1GRA      C  469   2.291   4.034   2.000
    1GRA      C  470   2.414   4.105   2.000
    1GRA      C  471   2.414   4.248   2.000
    1GRA      C  472   2.291   4.319   2.000
    1GRA      C  473   2.291   4.461   2.000
    1GRA      C  474   2.414   4.532   2.000
    1GRA      C  475   2.414   4.675   2.000
    1GRA      C  476   2.291   4.746   2.000
    1GRA      C  477   2.291   4.888   2.000
    1GRA      C  478   2.414   4.959   2.000
    1GRA      C  479   2.414   5.102   2.000
    1GRA      C  480   2.291   0.049   2.000
    1GRA      C  481   2.537   0.191   2.000
    1GRA      C  482   2.660   0.262   2.000
    1GRA      C  483   2.660   0.405   2.000
    1GRA      C  484   2.537   0.476   2.000
    1GRA      C  485   2.537   0.618   2.000
    1GRA      C  486   2.660   0.689   2.000
    1GRA      C  487   2.660   0.832   2.000
    1GRA      C  488   2.537   0.903   2.000
    1GRA      C  489   2.537   1.045   2.000
    1GRA      C  490   2.660   1.116   2.000
    1GRA      C  491   2.660   1.259   2.000
    1GRA      C  492   2.537   1.330   2.000
    1GRA      C  493   2.537   1.472   2.000
    1GRA      C  494   2.660   1.543   2.000
    1GRA      C  495   2.660   1.686   2.000
    1GRA      C  496   2.537   1.757   2.000
    1GRA      C  497   2.537   1.899   2.000
    1GRA      C  498   2.660   1.970   2.000
    1GRA      C  499   2.660   2.113   2.000
    1GRA      C  500   2.537   2.184   2.000
    1GRA      C  501   2.537   2.326   2.000
    1GRA      C  502   2.660   2.397   2.000
    1GRA      C  503   2.660   2.540   2.000
    1GRA      C  504   2.537   2.611   2.000
    1GRA      C  505   2.537   2.753   2.000
    1GRA      C  506   2.660   2.824   2.000
    1GRA      C  507   2.660   2.967   2.000
    1GRA      C  508   2.537   3.038   2.000
    1GRA      C  509   2.537   3.180   2.000
    1GRA      C  510   2.660   3.251   2.000
    1GRA      C  511   2.660   3.394   2.000
    1GRA      C  512   2.537   3.465   2.000
    1GRA      C  513   2.537   3.607   2.000
    1GRA      C  514   2.660   3.678   2.000
    1GRA      C  515   2.660   3.821   2.000
    1GRA      C  516   2.537   3.892   2.000
    1GRA      C  517   2.537   4.034   2.000
    1GRA      C  518   2.660   4.105   2.000
    1GRA      C  519   2.660   4.248   2.000
    1GRA      C  520   2.537   4.319   2.000
    1GRA      C  521   2.537   4.461   2.000
    1GRA      C  522   2.660   4.532   2.000
    1GRA      C  523   2.660   4.675   2.000
    1GRA      C  524   2.537   4.746   2.000
    1GRA      C  525   2.537   4.888   2.000
    1GRA      C  526   2.660   4.959   2.000
    1GRA      C  527   2.660   5.102   2.000
    1GRA      C  528   2.537   0.049   2.000
    1GRA      C  529   2.783   0.191   2.000
    1GRA      C  530   2.906   0.262   2.000
    1GRA      C  531   2.906   0.405   2.000
    1GRA      C  532   2.783   0.476   2.000
    1GRA      C  533   2.783   0.618   2.000
    1GRA      C  534   2.906   0.689   2.000
    1GRA      C  535   2.906   0.832   2.000
    1GRA      C  536   2.783   0.903   2.000
    1GRA      C  537   2.783   1.045   2.000
    1GRA      C  538   2.906   1.116   2.000
    1GRA      C  539   2.906   1.259   2.000
    1GRA      C  540   2.783   1.330   2.000
    1GRA      C  541   2.783   1.472   2.000
    1GRA      C  542   2.906   1.543   2.000
    1GRA      C  543   2.906   1.686   2.000
    1GRA      C  544   2.783   1.757   2.000
    1GRA      C  545   2.783   1.899   2.000
    1GRA      C  546   2.906   1.970   2.000
    1GRA      C  547   2.906   2.113   2.000
    1GRA      C  548   2.783   2.184   2.000
    1GRA      C  549   2.783   2.326   2.000
    1GRA      C  550   2.906   2.397   2.000
    1GRA      C  551   2.906   2.540   2.000
    1GRA      C  552   2.783   2.611   2.000
    1GRA      C  553   2.783   2.753   2.000
    1GRA      C  554   2.906   2.824   2.000
    1GRA      C  555   2.906   2.967   2.000
    1GRA      C  556   2.783   3.038   2.000
    1GRA      C  557   2.783   3.180   2.000
    1GRA      C  558   2.906   3.251   2.000
    1GRA      C  559   2.906   3.394   2.000
    1GRA      C  560   2.783   3.465   2.000
    1GRA      C  561   2.783   3.607   2.000
    1GRA      C  562   2.906   3.678   2.000
    1GRA      C  563   2.906   3.821   2.000
    1GRA      C  564   2.783   3.892   2.000
    1GRA      C  565   2.783   4.034   2.000
    1GRA      C  566   2.906   4.105   2.000
    1GRA      C  567   2.906   4.248   2.000
    1GRA      C  568   2.783   4.319   2.000
    1GRA      C  569   2.783   4.461   2.000
    1GRA      C  570   2.906   4.532   2.000
    1GRA      C  571   2.906   4.675   2.000
    1GRA      C  572   2.783   4.746   2.000
    1GRA      C  573   2.783   4.888   2.000
    1GRA      C  574   2.906   4.959   2.000
    1GRA      C  575   2.906   5.102   2.000
    1GRA      C  576   2.783   0.049   2.000
    1GRA      C  577   3.029   0.191   2.000
    1GRA      C  578   3.152   0.262   2.000
    1GRA      C  579   3.152   0.405   2.000
    1GRA      C  580   3.029   0.476   2.000
    1GRA      C  581   3.029   0.618   2.000
    1GRA      C  582   3.152   0.689   2.000
    1GRA      C  583   3.152   0.832   2.000
    1GRA      C  584   3.029   0.903   2.000
    1GRA      C  585   3.029   1.045   2.000
    1GRA      C  586   3.152   1.116   2.000
    1GRA      C  587   3.152   1.259   2.000
    1GRA      C  588   3.029   1.330   2.000
    1GRA      C  589   3.029   1.472   2.000
    1GRA      C  590   3.152   1.543   2.000
    1GRA      C  591   3.152   1.686   2.000
    1GRA      C  592   3.029   1.757   2.000
    1GRA      C  593   3.029   1.899   2.000
    1GRA      C  594   3.152   1.970   2.000
    1GRA      C  595   3.152   2.113   2.000
    1GRA      C  596   3.029   2.184   2.000
    1GRA      C  597   3.029   2.326   2.000
    1GRA      C  598   3.152   2.397   2.000
    1GRA      C  599   3.152   2.540   2.000
    1GRA      C  600   3.029   2.611   2.000
    1GRA      C  601   3.029   2.753   2.000
    1GRA      C  602   3.152   2.824   2.000
    1GRA      C  603   3.152   2.967   2.000
    1GRA      C  604   3.029   3.038   2.000
    1GRA      C  605   3.029   3.180   2.000
    1GRA      C  606   3.152   3.251   2.000
    1GRA      C  607   3.152   3.394   2.000
    1GRA      C  608   3.029   3.465   2.000
    1GRA      C  609   3.029   3.607   2.000
    1GRA      C  610   3.152   3.678   2.000
    1GRA      C  611   3.152   3.821   2.000
    1GRA      C  612   3.029   3.892   2.000
    1GRA      C  613   3.029   4.034   2.000
    1GRA      C  614   3.152   4.105   2.000
    1GRA      C  615   3.152   4.248   2.000
    1GRA      C  616   3.029   4.319   2.000
    1GRA      C  617   3.029   4.461   2.000
    1GRA      C  618   3.152   4.532   2.000
    1GRA      C  619   3.152   4.675   2.000
    1GRA      C  620   3.029   4.746   2.000
    1GRA      C  621   3.029   4.888   2.000
    1GRA      C  622   3.152   4.959   2.000
    1GRA      C  623   3.152   5.102   2.000
    1GRA      C  624   3.029   0.049   2.000
    1GRA      C  625   3.275   0.191   2.000
    1GRA      C  626   3.398   0.262   2.000
    1GRA      C  627   3.398   0.405   2.000
    1GRA      C  628   3.275   0.476   2.000
    1GRA      C  629   3.275   0.618   2.000
    1GRA      C  630   3.398   0.689   2.000
    1GRA      C  631   3.398   0.832   2.000
    1GRA      C  632   3.275   0.903   2.000
    1GRA      C  633   3.275   1.045   2.000
    1GRA      C  634   3.398   1.116   2.000
    1GRA      C  635   3.398   1.259   2.000
    1GRA      C  636   3.275   1.330   2.000
    1GRA      C  637   3.275   1.472   2.000
    1GRA      C  638   3.398   1.543   2.000
    1GRA      C  639   3.398   1.686   2.000
    1GRA      C  640   3.275   1.757   2.000
    1GRA      C  641   3.275   1.899   2.000
    1GRA      C  642   3.398   1.970   2.000
    1GRA      C  643   3.398   2.113   2.000
    1GRA      C  644   3.275   2.184   2.000
    1GRA      C  645   3.275   2.326   2.000
    1GRA      C  646   3.398   2.397   2.000
    1GRA      C  647   3.398   2.540   2.000
    1GRA      C  648   3.275   2.611   2.000
    1GRA      C  649   3.275   2.753   2.000
    1GRA      C  650   3.398   2.824   2.000
    1GRA      C  651   3.398   2.967   2.000
    1GRA      C  652   3.275   3.038   2.000
    1GRA      C  653   3.275   3.180   2.000
    1GRA      C  654   3.398   3.251   2.000
    1GRA      C  655   3.398   3.394   2.000
    1GRA      C  656   3.275   3.465   2.000
    1GRA      C  657   3.275   3.607   2.000
    1GRA      C  658   3.398   3.678   2.000
    1GRA      C  659   3.398   3.821   2.000
    1GRA      C  660   3.275   3.892   2.000
    1GRA      C  661   3.275   4.034   2.000
    1GRA      C  662   3.398   4.105   2.000
    1GRA      C  663   3.398   4.248   2.000
    1GRA      C  664   3.275   4.319   2.000
    1GRA      C  665   3.275   4.461   2.000
    1GRA      C  666   3.398   4.532   2.000
    1GRA      C  667   3.398   4.675   2.000
    1GRA      C  668   3.275   4.746   2.000
    1GRA      C  669   3.275   4.888   2.000
    1GRA      C  670   3.398   4.959   2.000
    1GRA      C  671   3.398   5.102   2.000
    1GRA      C  672   3.275   0.049   2.000
    1GRA      C  673   3.521   0.191   2.000
    1GRA      C  674   3.644   0.262   2.000
    1GRA      C  675   3.644   0.405   2.000
    1GRA      C  676   3.521   0.476   2.000
    1GRA      C  677   3.521   0.618   2.000
    1GRA      C  678   3.644   0.689   2.000
    1GRA      C  679   3.644   0.832   2.000
    1GRA      C  680   3.521   0.903   2.000
    1GRA      C  681   3.521   1.045   2.000
    1GRA      C  682   3.644   1.116   2.000
    1GRA      C  683   3.644   1.259   2.000
    1GRA      C  684   3.521   1.330   2.000
    1GRA      C  685   3.521   1.472   2.000
    1GRA      C  686   3.644   1.543   2.000
    1GRA      C  687   3.644   1.686   2.000
    1GRA      C  688   3.521   1.757   2.000
    1GRA      C  689   3.521   1.899   2.000
    1GRA      C  690   3.644   1.970   2.000
    1GRA      C  691   3.644   2.113   2.000
    1GRA      C  692   3.521   2.184   2.000
    1GRA      C  693   3.521   2.326   2.000
    1GRA      C  694   3.644   2.397   2.000
    1GRA      C  695   3.644   2.540   2.000
    1GRA      C  696   3.521   2.611   2.000
    1GRA      C  697   3.521   2.753   2.000
    1GRA      C  698   3.644   2.824   2.000
    1GRA      C  699   3.644   2.967   2.000
    1GRA      C  700   3.521   3.038   2.000
    1GRA      C  701   3.521   3.180   2.000
    1GRA      C  702   3.644   3.251   2.000
    1GRA      C  703   3.644   3.394   2.000
    1GRA      C  704   3.521   3.465   2.000
    1GRA      C  705   3.521   3.607   2.000
    1GRA      C  706   3.644   3.678   2.000
    1GRA      C  707   3.644   3.821   2.000
    1GRA      C  708   3.521   3.892   2.000
    1GRA      C  709   3.521   4.034   2.000
    1GRA      C  710   3.644   4.105   2.000
    1GRA      C  711   3.644   4.248   2.000
    1GRA      C  712   3.521   4.319   2.000
    1GRA      C  713   3.521   4.461   2.000
    1GRA      C  714   3.644   4.532   2.000
    1GRA      C  715   3.644   4.675   2.000
    1GRA      C  716   3.521   4.746   2.000
    1GRA      C  717   3.521   4.888   2.000
    1GRA      C  718   3.644   4.959   2.000
    1GRA      C  719   3.644   5.102   2.000
    1GRA      C  720   3.521   0.049   2.000
    1GRA      C  721   3.767   0.191   2.000
    1GRA      C  722   3.890   0.262   2.000
    1GRA      C  723   3.890   0.405   2.000
    1GRA      C  724   3.767   0.476   2.000
    1GRA      C  725   3.767   0.618   2.000
    1GRA      C  726   3.890   0.689   2.000
    1GRA      C  727   3.890   0.832   2.000
    1GRA      C  728   3.767   0.903   2.000
    1GRA      C  729   3.767   1.045   2.000
    1GRA      C  730   3.890   1.116   2.000
    1GRA      C  731   3.890   1.259   2.000
    1GRA      C  732   3.767   1.330   2.000
    1GRA      C  733   3.767   1.472   2.000
    1GRA      C  734   3.890   1.543   2.000
    1GRA      C  735   3.890   1.686   2.000
    1GRA      C  736   3.767   1.757   2.000
    1GRA      C  737   3.767   1.899   2.000
    1GRA      C  738   3.890   1.970   2.000
    1GRA      C  739   3.890   2.113   2.000
    1GRA      C  740   3.767   2.184   2.000
    1GRA      C  741   3.767   2.326   2.000
    1GRA      C  742   3.890   2.397   2.000
    1GRA      C  743   3.890   2.540   2.000
    1GRA      C  744   3.767   2.611   2.000
    1GRA      C  745   3.767   2.753   2.000
    1GRA      C  746   3.890   2.824   2.000
    1GRA      C  747   3.890   2.967   2.000
    1GRA      C  748   3.767   3.038   2.000
    1GRA      C  749   3.767   3.180   2.000
    1GRA      C  750   3.890   3.251   2.000
    1GRA      C  751   3.890   3.394   2.000
    1GRA      C  752   3.767   3.465   2.000
    1GRA      C  753   3.767   3.607   2.000
    1GRA      C  754   3.890   3.678   2.000
    1GRA      C  755   3.890   3.821   2.000
    1GRA      C  756   3.767   3.892   2.000
    1GRA      C  757   3.767   4.034   2.000
    1GRA      C  758   3.890   4.105   2.000
    1GRA      C  759   3.890   4.248   2.000
    1GRA      C  760   3.767   4.319   2.000
    1GRA      C  761   3.767   4.461   2.000
    1GRA      C  762   3.890   4.532   2.000
    1GRA      C  763   3.890   4.675   2.000
    1GRA      C  764   3.767   4.746   2.000
    1GRA      C  765   3.767   4.888   2.000
    1GRA      C  766   3.890   4.959   2.000
    1GRA      C  767   3.890   5.102   2.000
    1GRA      C  768   3.767   0.049   2.000
    1GRA      C  769   4.013   0.191   2.000
    1GRA      C  770   4.136   0.262   2.000
    1GRA      C  771   4.136   0.405   2.000
    1GRA      C  772   4.013   0.476   2.000
    1GRA      C  773   4.013   0.618   2.000
    1GRA      C  774   4.136   0.689   2.000
    1GRA      C  775   4.136   0.832   2.000
    1GRA      C  776   4.013   0.903   2.000
    1GRA      C  777   4.013   1.045   2.000
    1GRA      C  778   4.136   1.116   2.000
    1GRA      C  779   4.136   1.259   2.000
    1GRA      C  780   4.013   1.330   2.000
    1GRA      C  781   4.013   1.472   2.000
    1GRA      C  782   4.136   1.543   2.000
    1GRA      C  783   4.136   1.686   2.000
    1GRA      C  784   4.013   1.757   2.000
    1GRA      C  785   4.013   1.899   2.000
    1GRA      C  786   4.136   1.970   2.000
    1GRA      C  787   4.136   2.113   2.000
    1GRA      C  788   4.013   2.184   2.000
    1GRA      C  789   4.013   2.326   2.000
    1GRA      C  790   4.136   2.397   2.000
    1GRA      C  791   4.136   2.540   2.000
    1GRA      C  792   4.013   2.611   2.000
    1GRA      C  793   4.013   2.753   2.000
    1GRA      C  794   4.136   2.824   2.000
    1GRA      C  795   4.136   2.967   2.000
    1GRA      C  796   4.013   3.038   2.000
    1GRA      C  797   4.013   3.180   2.000
    1GRA      C  798   4.136   3.251   2.000
    1GRA      C  799   4.136   3.394   2.000
    1GRA      C  800   4.013   3.465   2.000
    1GRA      C  801   4.013   3.607   2.000
    1GRA      C  802   4.136   3.678   2.000
    1GRA      C  803   4.136   3.821   2.000
    1GRA      C  804   4.013   3.892   2.000
    1GRA      C  805   4.013   4.034   2.000
    1GRA      C  806   4.136   4.105   2.000
    1GRA      C  807   4.136   4.248   2.000
    1GRA      C  808   4.013   4.319   2.000
    1GRA      C  809   4.013   4.461   2.000
    1GRA      C  810   4.136   4.532   2.000
    1GRA      C  811   4.136   4.675   2.000
    1GRA      C  812   4.013   4.746   2.000
    1GRA      C  813   4.013   4.888   2.000
    1GRA      C  814   4.136   4.959   2.000
    1GRA      C  815   4.136   5.102   2.000
    1GRA      C  816   4.013   0.049   2.000
    1GRA      C  817   4.259   0.191   2.000
    1GRA      C  818   4.382   0.262   2.000
    1GRA      C  819   4.382   0.405   2.000
    1GRA      C  820   4.259   0.476   2.000
    1GRA      C  821   4.259   0.618   2.000
    1GRA      C  822   4.382   0.689   2.000
    1GRA      C  823   4.382   0.832   2.000
    1GRA      C  824   4.259   0.903   2.000
    1GRA      C  825   4.259   1.045   2.000
    1GRA      C  826   4.382   1.116   2.000
    1GRA      C  827   4.382   1.259   2.000
    1GRA      C  828   4.259   1.330   2.000
    1GRA      C  829   4.259   1.472   2.000
    1GRA      C  830   4.382   1.543   2.000
    1GRA      C  831   4.382   1.686   2.000
    1GRA      C  832   4.259   1.757   2.000
    1GRA      C  833   4.259   1.899   2.000
    1GRA      C  834   4.382   1.970   2.000
    1GRA      C  835   4.382   2.113   2.000
    1GRA      C  836   4.259   2.184   2.000
    1GRA      C  837   4.259   2.326   2.000
    1GRA      C  838   4.382   2.397   2.000
    1GRA      C  839   4.382   2.540   2.000
    1GRA      C  840   4.259   2.611   2.000
    1GRA      C  841   4.259   2.753   2.000
    1GRA      C  842   4.382   2.824   2.000
    1GRA      C  843   4.382   2.967   2.000
    1GRA      C  844   4.259   3.038   2.000
    1GRA      C  845   4.259   3.180   2.000
    1GRA      C  846   4.382   3.251   2.000
    1GRA      C  847   4.382   3.394   2.000
    1GRA      C  848   4.259   3.465   2.000
    1GRA      C  849   4.259   3.607   2.000
    1GRA      C  850   4.382   3.678   2.000
    1GRA      C  851   4.382   3.821   2.000
    1GRA      C  852   4.259   3.892   2.000
    1GRA      C  853   4.259   4.034   2.000
    1GRA      C  854   4.382   4.105   2.000
    1GRA      C  855   4.382   4.248   2.000
    1GRA      C  856   4.259   4.319   2.000
    1GRA      C  857   4.259   4.461   2.000
    1GRA      C  858   4.382   4.532   2.000
    1GRA      C  859   4.382   4.675   2.000
    1GRA      C  860   4.259   4.746   2.000
    1GRA      C  861   4.259   4.888   2.000
    1GRA      C  862   4.382   4.959   2.000
    1GRA      C  863   4.382   5.102   2.000
    1GRA      C  864   4.259   0.049   2.000
    1GRA      C  865   4.505   0.191   2.000
    1GRA      C  866   4.628   0.262   2.000
    1GRA      C  867   4.628   0.405   2.000
    1GRA      C  868   4.505   0.476   2.000
    1GRA      C  869   4.505   0.618   2.000
    1GRA      C  870   4.628   0.689   2.000
    1GRA      C  871   4.628   0.832   2.000
    1GRA      C  872   4.505   0.903   2.000
    1GRA      C  873   4.505   1.045   2.000
    1GRA      C  874   4.628   1.116   2.000
    1GRA      C  875   4.628   1.259   2.000
    1GRA      C  876   4.505   1.330   2.000
    1GRA      C  877   4.505   1.472   2.000
    1GRA      C  878   4.628   1.543   2.000
    1GRA      C  879   4.628   1.686   2.000
    1GRA      C  880   4.505   1.757   2.000
    1GRA      C  881   4.505   1.899   2.000
    1GRA      C  882   4.628   1.970   2.000
    1GRA      C  883   4.628   2.113   2.000
    1GRA      C  884   4.505   2.184   2.000
    1GRA      C  885   4.505   2.326   2.000
    1GRA      C  886   4.628   2.397   2.000
    1GRA      C  887   4.628   2.540   2.000
    1GRA      C  888   4.505   2.611   2.000
    1GRA      C  889   4.505   2.753   2.000
    1GRA      C  890   4.628   2.824   2.000
    1GRA      C  891   4.628   2.967   2.000
    1GRA      C  892   4.505   3.038   2.000
    1GRA      C  893   4.505   3.180   2.000
    1GRA      C  894   4.628   3.251   2.000
    1GRA      C  895   4.628   3.394   2.000
    1GRA      C  896   4.505   3.465   2.000
    1GRA      C  897   4.505   3.607   2.000
    1GRA      C  898   4.628   3.678   2.000
    1GRA      C  899   4.628   3.821   2.000
    1GRA      C  900   4.505   3.892   2.000
    1GRA      C  901   4.505   4.034   2.000
    1GRA      C  902   4.628   4.105   2.000
    1GRA      C  903   4.628   4.248   2.000
    1GRA      C  904   4.505   4.319   2.000
    1GRA      C  905   4.505   4.461   2.000
    1GRA      C  906   4.628   4.532   2.000
    1GRA      C  907   4.628   4.675   2.000
    1GRA      C  908   4.505   4.746   2.000
    1GRA      C  909   4.505   4.888   2.000
    1GRA      C  910   4.628   4.959   2.000
    1GRA      C  911   4.628   5.102   2.000
    1GRA      C  912   4.505   0.049   2.000
    1GRA      C  913   4.751   0.191   2.000
    1GRA      C  914   4.874   0.262   2.000
    1GRA      C  915   4.874   0.405   2.000
    1GRA      C  916   4.751   0.476   2.000
    1GRA      C  917   4.751   0.618   2.000
    1GRA      C  918   4.874   0.689   2.000
    1GRA      C  919   4.874   0.832   2.000
    1GRA      C  920   4.751   0.903   2.000
    1GRA      C  921   4.751   1.045   2.000
    1GRA      C  922   4.874   1.116   2.000
    1GRA      C  923   4.874   1.259   2.000
    1GRA      C  924   4.751   1.330   2.000
    1GRA      C  925   4.751   1.472   2.000
    1GRA      C  926   4.874   1.543   2.000
    1GRA      C  927   4.874   1.686   2.000
    1GRA      C  928   4.751   1.757   2.000
    1GRA      C  929   4.751   1.899   2.000
    1GRA      C  930   4.874   1.970   2.000
    1GRA      C  931   4.874   2.113   2.000
    1GRA      C  932   4.751   2.184   2.000
    1GRA      C  933   4.751   2.326   2.000
    1GRA      C  934   4.874   2.397   2.000
    1GRA      C  935   4.874   2.540   2.000
    1GRA      C  936   4.751   2.611   2.000
    1GRA      C  937   4.751   2.753   2.000
    1GRA      C  938   4.874   2.824   2.000
    1GRA      C  939   4.874   2.967   2.000
    1GRA      C  940   4.751   3.038   2.000
    1GRA      C  941   4.751   3.180   2.000
    1GRA      C  942   4.874   3.251   2.000
    1GRA      C  943   4.874   3.394   2.000
    1GRA      C  944   4.751   3.465   2.000
    1GRA      C  945   4.751   3.607   2.000
    1GRA      C  946   4.874   3.678   2.000
    1GRA      C  947   4.874   3.821   2.000
    1GRA      C  948   4.751   3.892   2.000
    1GRA      C  949   4.751   4.034   2.000
    1GRA      C  950   4.874   4.105   2.000
    1GRA      C  951   4.874   4.248   2.000
    1GRA      C  952   4.751   4.319   2.000
    1GRA      C  953   4.751   4.461   2.000
    1GRA      C  954   4.874   4.532   2.000
    1GRA      C  955   4.874   4.675   2.000
    1GRA      C  956   4.751   4.746   2.000
    1GRA      C  957   4.751   4.888   2.000
    1GRA      C  958   4.874   4.959   2.000
    1GRA      C  959   4.874   5.102   2.000
    1GRA      C  960   4.751   0.049   2.000
    2GRA      C  961   0.077   0.048   3.000
    2GRA      C  962   0.200   0.119   3.000
    2GRA      C  963   0.200   0.262   3.000
    2GRA      C  964   0.077   0.333   3.000
    2GRA      C  965   0.077   0.475   3.000
    2GRA      C  966   0.200   0.546   3.000
    2GRA      C  967   0.200   0.689   3.000
    2GRA      C  968   0.077   0.760   3.000
    2GRA      C  969   0.077   0.902   3.000
    2GRA      C  970   0.200   0.973   3.000
    2GRA      C  971   0.200   1.116   3.000
    2GRA      C  972   0.077   1.187   3.000
    2GRA      C  973   0.077   1.329   3.000
    2GRA      C  974   0.200   1.400   3.000
    2GRA      C  975   0.200   1.543   3.000
    2GRA      C  976   0.077   1.614   3.000
    2GRA      C  977   0.077   1.756   3.000
    2GRA      C  978   0.200   1.827   3.000
    2GRA      C  979   0.200   1.970   3.000
    2GRA      C  980   0.077   2.041   3.000
    2GRA      C  981   0.077   2.183   3.000
    2GRA      C  982   0.200   2.254   3.000
    2GRA      C  983   0.200   2.397   3.000
    2GRA      C  984   0.077   2.468   3.000
    2GRA      C  985   0.077   2.610   3.000
    2GRA      C  986   0.200   2.681   3.000
    2GRA      C  987   0.200   2.824   3.000
    2GRA      C  988   0.077   2.895   3.000
    2GRA      C  989   0.077   3.037   3.000
    2GRA      C  990   0.200   3.108   3.000
    2GRA      C  991   0.200   3.251   3.000
    2GRA      C  992   0.077   3.322   3.000
    2GRA      C  993   0.077   3.464   3.000
    2GRA      C  994   0.200   3.535   3.000
    2GRA      C  995   0.200   3.678   3.000
    2GRA      C  996   0.077   3.749   3.000
    2GRA      C  997   0.077   3.891   3.000
    2GRA      C  998   0.200   3.962   3.000
    2GRA      C  999   0.200   4.105   3.000
    2GRA      C 1000   0.077   4.176   3.000
    2GRA      C 1001   0.077   4.318   3.000
    2GRA      C 1002   0.200   4.389   3.000
    2GRA      C 1003   0.200   4.532   3.000
    2GRA      C 1004   0.077   4.603   3.000
    2GRA      C 1005   0.077   4.745   3.000
    2GRA      C 1006   0.200   4.816   3.000
    2GRA      C 1007   0.200   4.959   3.000
    2GRA      C 1008   0.077   5.030   3.000
    2GRA      C 1009   0.323   0.048   3.000
    2GRA      C 1010   0.446   0.119   3.000
    2GRA      C 1011   0.446   0.262   3.000
    2GRA      C 1012   0.323   0.333   3.000
    2GRA      C 1013   0.323   0.475   3.000
    2GRA      C 1014   0.446   0.546   3.000
    2GRA      C 1015   0.446   0.689   3.000
    2GRA      C 1016   0.323   0.760   3.000
    2GRA      C 1017   0.323   0.902   3.000
    2GRA      C 1018   0.446   0.973   3.000
    2GRA      C 1019   0.446   1.116   3.000
    2GRA      C 1020   0.323   1.187   3.000
    2GRA      C 1021   0.323   1.329   3.000
    2GRA      C 1022   0.446   1.400   3.000
    2GRA      C 1023   0.446   1.543   3.000
    2GRA      C 1024   0.323   1.614   3.000
    2GRA      C 1025   0.323   1.756   3.000
    2GRA      C 1026   0.446   1.827   3.000
    2GRA      C 1027   0.446   1.970   3.000
    2GRA      C 1028   0.323   2.041   3.000
    2GRA      C 1029   0.323   2.183   3.000
    2GRA      C 1030   0.446   2.254   3.000
    2GRA      C 1031   0.446   2.397   3.000
    2GRA      C 1032   0.323   2.468   3.000
    2GRA      C 1033   0.323   2.610   3.000
    2GRA      C 1034   0.446   2.681   3.000
    2GRA      C 1035   0.446   2.824   3.000
    2GRA      C 1036   0.323   2.895   3.000
    2GRA      C 1037   0.323   3.037   3.000
    2GRA      C 1038   0.446   3.108   3.000
    2GRA      C 1039   0.446   3.251   3.000
    2GRA      C 1040   0.323   3.322   3.000
    2GRA      C 1041   0.323   3.464   3.000
    2GRA      C 1042   0.446   3.535   3.000
    2GRA      C 1043   0.446   3.678   3.000
    2GRA      C 1044   0.323   3.749   3.000
    2GRA      C 1045   0.323   3.891   3.000
    2GRA      C 1046   0.446   3.962   3.000
    2GRA      C 1047   0.446   4.105   3.000
    2GRA      C 1048   0.323   4.176   3.000
    2GRA      C 1049   0.323   4.318   3.000
    2GRA      C 1050   0.446   4.389   3.000
    2GRA      C 1051   0.446   4.532   3.000
    2GRA      C 1052   0.323   4.603   3.000
    2GRA      C 1053   0.323   4.745   3.000
    2GRA      C 1054   0.446   4.816   3.000
    2GRA      C 1055   0.446   4.959   3.000
    2GRA      C 1056   0.323   5.030   3.000
    2GRA      C 1057   0.569   0.048   3.000
    2GRA      C 1058   0.692   0.119   3.000
    2GRA      C 1059   0.692   0.262   3.000
    2GRA      C 1060   0.569   0.333   3.000
    2GRA      C 1061   0.569   0.475   3.000
    2GRA      C 1062   0.692   0.546   3.000
    2GRA      C 1063   0.692   0.689   3.000
    2GRA      C 1064   0.569   0.760   3.000
    2GRA      C 1065   0.569   0.902   3.000
    2GRA      C 1066   0.692   0.973   3.000
    2GRA      C 1067   0.692   1.116   3.000
    2GRA      C 1068   0.569   1.187   3.000
    2GRA      C 1069   0.569   1.329   3.000
    2GRA      C 1070   0.692   1.400   3.000
    2GRA      C 1071   0.692   1.543   3.000
    2GRA      C 1072   0.569   1.614   3.000
    2GRA      C 1073   0.569   1.756   3.000
    2GRA      C 1074   0.692   1.827   3.000
    2GRA      C 1075   0.692   1.970   3.000
    2GRA      C 1076   0.569   2.041   3.000
    2GRA      C 1077   0.569   2.183   3.000
    2GRA      C 1078   0.692   2.254   3.000
    2GRA      C 1079   0.692   2.397   3.000
    2GRA      C 1080   0.569   2.468   3.000
    2GRA      C 1081   0.569   2.610   3.000
    2GRA      C 1082   0.692   2.681   3.000
    2GRA      C 1083   0.692   2.824   3.000
    2GRA      C 1084   0.569   2.895   3.000
    2GRA      C 1085   0.569   3.037   3.000
    2GRA      C 1086   0.692   3.108   3.000
    2GRA      C 1087   0.692   3.251   3.000
    2GRA      C 1088   0.569   3.322   3.000
    2GRA      C 1089   0.569   3.464   3.000
    2GRA      C 1090   0.692   3.535   3.000
    2GRA      C 1091   0.692   3.678   3.000
    2GRA      C 1092   0.569   3.749   3.000
    2GRA      C 1093   0.569   3.891   3.000
    2GRA      C 1094   0.692   3.962   3.000
    2GRA      C 1095   0.692   4.105   3.000
    2GRA      C 1096   0.569   4.176   3.000
    2GRA      C 1097   0.569   4.318   3.000
    2GRA      C 1098   0.692   4.389   3.000
    2GRA      C 1099   0.692   4.532   3.000
    2GRA      C 1100   0.569   4.603   3.000
    2GRA      C 1101   0.569   4.745   3.000
    2GRA      C 1102   0.692   4.816   3.000
    2GRA      C 1103   0.692   4.959   3.000
    2GRA      C 1104   0.569   5.030   3.000
    2GRA      C 1105   0.815   0.048   3.000
    2GRA      C 1106   0.938   0.119   3.000
    2GRA      C 1107   0.938   0.262   3.000
    2GRA      C 1108   0.815   0.333   3.000
    2GRA      C 1109   0.815   0.475   3.000
    2GRA      C 1110   0.938   0.546   3.000
    2GRA      C 1111   0.938   0.689   3.000
    2GRA      C 1112   0.815   0.760   3.000
    2GRA      C 1113   0.815   0.902   3.000
    2GRA      C 1114   0.938   0.973   3.000
    2GRA      C 1115   0.938   1.116   3.000
    2GRA      C 1116   0.815   1.187   3.000
    2GRA      C 1117   0.815   1.329   3.000
    2GRA      C 1118   0.938   1.400   3.000
    2GRA      C 1119   0.938   1.543   3.000
    2GRA      C 1120   0.815   1.614   3.000
    2GRA      C 1121   0.815   1.756   3.000
    2GRA      C 1122   0.938   1.827   3.000
    2GRA      C 1123   0.938   1.970   3.000
    2GRA      C 1124   0.815   2.041   3.000
    2GRA      C 1125   0.815   2.183   3.000
    2GRA      C 1126   0.938   2.254   3.000
    2GRA      C 1127   0.938   2.397   3.000
    2GRA      C 1128   0.815   2.468   3.000
    2GRA      C 1129   0.815   2.610   3.000
    2GRA      C 1130   0.938   2.681   3.000
    2GRA      C 1131   0.938   2.824   3.000
    2GRA      C 1132   0.815   2.895   3.000
    2GRA      C 1133   0.815   3.037   3.000
    2GRA      C 1134   0.938   3.108   3.000
    2GRA      C 1135   0.938   3.251   3.000
    2GRA      C 1136   0.815   3.322   3.000
    2GRA      C 1137   0.815   3.464   3.000
    2GRA      C 1138   0.938   3.535   3.000
    2GRA      C 1139   0.938   3.678   3.000
    2GRA      C 1140   0.815   3.749   3.000
    2GRA      C 1141   0.815   3.891   3.000
    2GRA      C 1142   0.938   3.962   3.000
    2GRA      C 1143   0.938   4.105   3.000
    2GRA      C 1144   0.815   4.176   3.000
    2GRA      C 1145   0.815   4.318   3.000
    2GRA      C 1146   0.938   4.389   3.000
    2GRA      C 1147   0.938   4.532   3.000
    2GRA      C 1148   0.815   4.603   3.000
    2GRA      C 1149   0.815   4.745   3.000
    2GRA      C 1150   0.938   4.816   3.000
    2GRA      C 1151   0.938   4.959   3.000
    2GRA      C 1152   0.815   5.030   3.000
    2GRA      C 1153   1.061   0.048   3.000
    2GRA      C 1154   1.184   0.119   3.000
    2GRA      C 1155   1.184   0.262   3.000
    2GRA      C 1156   1.061   0.333   3.000
    2GRA      C 1157   1.061   0.475   3.000
    2GRA      C 1158   1.184   0.546   3.000
    2GRA      C 1159   1.184   0.689   3.000
    2GRA      C 1160   1.061   0.760   3.000
    2GRA      C 1161   1.061   0.902   3.000
    2GRA      C 1162   1.184   0.973   3.000
    2GRA      C 1163   1.184   1.116   3.000
    2GRA      C 1164   1.061   1.187   3.000
    2GRA      C 1165   1.061   1.329   3.000
    2GRA      C 1166   1.184   1.400   3.000
    2GRA      C 1167   1.184   1.543   3.000
    2GRA      C 1168   1.061   1.614   3.000
    2GRA      C 1169   1.061   1.756   3.000
    2GRA      C 1170   1.184   1.827   3.000
    2GRA      C 1171   1.184   1.970   3.000
    2GRA      C 1172   1.061   2.041   3.000
    2GRA      C 1173   1.061   2.183   3.000
    2GRA      C 1174   1.184   2.254   3.000
    2GRA      C 1175   1.184   2.397   3.000
    2GRA      C 1176   1.061   2.468   3.000
    2GRA      C 1177   1.061   2.610   3.000
    2GRA      C 1178   1.184   2.681   3.000
    2GRA      C 1179   1.184   2.824   3.000
    2GRA      C 1180   1.061   2.895   3.000
    2GRA      C 1181   1.061   3.037   3.000
    2GRA      C 1182   1.184   3.108   3.000
    2GRA      C 1183   1.184   3.251   3.000
    2GRA      C 1184   1.061   3.322   3.000
    2GRA      C 1185   1.061   3.464   3.000
    2GRA      C 1186   1.184   3.535   3.000
    2GRA      C 1187   1.184   3.678   3.000
    2GRA      C 1188   1.061   3.749   3.000
    2GRA      C 1189   1.061   3.891   3.000
    2GRA      C 1190   1.184   3.962   3.000
    2GRA      C 1191   1.184   4.105   3.000
    2GRA      C 1192   1.061   4.176   3.000
    2GRA      C 1193   1.061   4.318   3.000
    2GRA      C 1194   1.184   4.389   3.000
    2GRA      C 1195   1.184   4.532   3.000
    2GRA      C 1196   1.061   4.603   3.000
    2GRA      C 1197   1.061   4.745   3.000
    2GRA      C 1198   1.184   4.816   3.000
    2GRA      C 1199   1.184   4.959   3.000
    2GRA      C 1200   1.061   5.030   3.000
    2GRA      C 1201   1.307   0.048   3.000
    2GRA      C 1202   1.430   0.119   3.000
    2GRA      C 1203   1.430   0.262   3.000
    2GRA      C 1204   1.307   0.333   3.000
    2GRA      C 1205   1.307   0.475   3.000
    2GRA      C 1206   1.430   0.546   3.000
    2GRA      C 1207   1.430   0.689   3.000
    2GRA      C 1208   1.307   0.760   3.000
    2GRA      C 1209   1.307   0.902   3.000
    2GRA      C 1210   1.430   0.973   3.000
    2GRA      C 1211   1.430   1.116   3.000
    2GRA      C 1212   1.307   1.187   3.000
    2GRA      C 1213   1.307   1.329   3.000
    2GRA      C 1214   1.430   1.400   3.000
    2GRA      C 1215   1.430   1.543   3.000
    2GRA      C 1216   1.307   1.614   3.000
    2GRA      C 1217   1.307   1.756   3.000
    2GRA      C 1218   1.430   1.827   3.000
    2GRA      C 1219   1.430   1.970   3.000
    2GRA      C 1220   1.307   2.041   3.000
    2GRA      C 1221   1.307   2.183   3.000
    2GRA      C 1222   1.430   2.254   3.000
    2GRA      C 1223   1.430   2.397   3.000
    2GRA      C 1224   1.307   2.468   3.000
    2GRA      C 1225   1.307   2.610   3.000
    2GRA      C 1226   1.430   2.681   3.000
    2GRA      C 1227   1.430   2.824   3.000
    2GRA      C 1228   1.307   2.895   3.000
    2GRA      C 1229   1.307   3.037   3.000
    2GRA      C 1230   1.430   3.108   3.000
    2GRA      C 1231   1.430   3.251   3.000
    2GRA      C 1232   1.307   3.322   3.000
    2GRA      C 1233   1.307   3.464   3.000
    2GRA      C 1234   1.430   3.535   3.000
    2GRA      C 1235   1.430   3.678   3.000
    2GRA      C 1236   1.307   3.749   3.000
    2GRA      C 1237   1.307   3.891   3.000
    2GRA      C 1238   1.430   3.962   3.000
    2GRA      C 1239   1.430   4.105   3.000
    2GRA      C 1240   1.307   4.176   3.000
    2GRA      C 1241   1.307   4.318   3.000
    2GRA      C 1242   1.430   4.389   3.000
    2GRA      C 1243   1.430   4.532   3.000
    2GRA      C 1244   1.307   4.603   3.000
    2GRA      C 1245   1.307   4.745   3.000
    2GRA      C 1246   1.430   4.816   3.000
    2GRA      C 1247   1.430   4.959   3.000
    2GRA      C 1248   1.307   5.030   3.000
    2GRA      C 1249   1.553   0.048   3.000
    2GRA      C 1250   1.676   0.119   3.000
    2GRA      C 1251   1.676   0.262   3.000
    2GRA      C 1252   1.553   0.333   3.000
    2GRA      C 1253   1.553   0.475   3.000
    2GRA      C 1254   1.676   0.546   3.000
    2GRA      C 1255   1.676   0.689   3.000
    2GRA      C 1256   1.553   0.760   3.000
    2GRA      C 1257   1.553   0.902   3.000
    2GRA      C 1258   1.676   0.973   3.000
    2GRA      C 1259   1.676   1.116   3.000
    2GRA      C 1260   1.553   1.187   3.000
    2GRA      C 1261   1.553   1.329   3.000
    2GRA      C 1262   1.676   1.400   3.000
    2GRA      C 1263   1.676   1.543   3.000
    2GRA      C 1264   1.553   1.614   3.000
    2GRA      C 1265   1.553   1.756   3.000
    2GRA      C 1266   1.676   1.827   3.000
    2GRA      C 1267   1.676   1.970   3.000
    2GRA      C 1268   1.553   2.041   3.000
    2GRA      C 1269   1.553   2.183   3.000
    2GRA      C 1270   1.676   2.254   3.000
    2GRA      C 1271   1.676   2.397   3.000
    2GRA      C 1272   1.553   2.468   3.000
    2GRA      C 1273   1.553   2.610   3.000
    2GRA      C 1274   1.676   2.681   3.000
    2GRA      C 1275   1.676   2.824   3.000
    2GRA      C 1276   1.553   2.895   3.000
    2GRA      C 1277   1.553   3.037   3.000
    2GRA      C 1278   1.676   3.108   3.000
    2GRA      C 1279   1.676   3.251   3.000
    2GRA      C 1280   1.553   3.322   3.000
    2GRA      C 1281   1.553   3.464   3.000
    2GRA      C 1282   1.676   3.535   3.000
    2GRA      C 1283   1.676   3.678   3.000
    2GRA      C 1284   1.553   3.749   3.000
    2GRA      C 1285   1.553   3.891   3.000
    2GRA      C 1286   1.676   3.962   3.000
    2GRA      C 1287   1.676   4.105   3.000
    2GRA      C 1288   1.553   4.176   3.000
    2GRA      C 1289   1.553   4.318   3.000
    2GRA      C 1290   1.676   4.389   3.000
    2GRA      C 1291   1.676   4.532   3.000
    2GRA      C 1292   1.553   4.603   3.000
    2GRA      C 1293   1.553   4.745   3.000
    2GRA      C 1294   1.676   4.816   3.000
    2GRA      C 1295   1.676   4.959   3.000
    2GRA      C 1296   1.553   5.030   3.000
    2GRA      C 1297   1.799   0.048   3.000
    2GRA      C 1298   1.922   0.119   3.000
    2GRA      C 1299   1.922   0.262   3.000
    2GRA      C 1300   1.799   0.333   3.000
    2GRA      C 1301   1.799   0.475   3.000
    2GRA      C 1302   1.922   0.546   3.000
    2GRA      C 1303   1.922   0.689   3.000
    2GRA      C 1304   1.799   0.760   3.000
    2GRA      C 1305   1.799   0.902   3.000
    2GRA      C 1306   1.922   0.973   3.000
    2GRA      C 1307   1.922   1.116   3.000
    2GRA      C 1308   1.799   1.187   3.000
    2GRA      C 1309   1.799   1.329   3.000
    2GRA      C 1310   1.922   1.400   3.000
    2GRA      C 1311   1.922   1.543   3.000
    2GRA      C 1312   1.799   1.614   3.000
    2GRA      C 1313   1.799   1.756   3.000
    2GRA      C 1314   1.922   1.827   3.000
    2GRA      C 1315   1.922   1.970   3.000
    2GRA      C 1316   1.799   2.041   3.000
    2GRA      C 1317   1.799   2.183   3.000
    2GRA      C 1318   1.922   2.254   3.000
    2GRA      C 1319   1.922   2.397   3.000
    2GRA      C 1320   1.799   2.468   3.000
    2GRA      C 1321   1.799   2.610   3.000
    2GRA      C 1322   1.922   2.681   3.000
    2GRA      C 1323   1.922   2.824   3.000
    2GRA      C 1324   1.799   2.895   3.000
    2GRA      C 1325   1.799   3.037   3.000
    2GRA      C 1326   1.922   3.108   3.000
    2GRA      C 1327   1.922   3.251   3.000
    2GRA      C 1328   1.799   3.322   3.000
    2GRA      C 1329   1.799   3.464   3.000
    2GRA      C 1330   1.922   3.535   3.000
    2GRA      C 1331   1.922   3.678   3.000
    2GRA      C 1332   1.799   3.749   3.000
    2GRA      C 1333   1.799   3.891   3.000
    2GRA      C 1334   1.922   3.962   3.000
    2GRA      C 1335   1.922   4.105   3.000
    2GRA      C 1336   1.799   4.176   3.000
    2GRA      C 1337   1.799   4.318   3.000
    2GRA      C 1338   1.922   4.389   3.000
    2GRA      C 1339   1.922   4.532   3.000
    2GRA      C 1340   1.799   4.603   3.000
    2GRA      C 1341   1.799   4.745   3.000
    2GRA      C 1342   1.922   4.816   3.000
    2GRA      C 1343   1.922   4.959   3.000
    2GRA      C 1344   1.799   5.030   3.000
    2GRA      C 1345   2.045   0.048   3.000
    2GRA      C 1346   2.168   0.119   3.000
    2GRA      C 1347   2.168   0.262   3.000
    2GRA      C 1348   2.045   0.333   3.000
    2GRA      C 1349   2.045   0.475   3.000
    2GRA      C 1350   2.168   0.546   3.000
    2GRA      C 1351   2.168   0.689   3.000
    2GRA      C 1352   2.045   0.760   3.000
    2GRA      C 1353   2.045   0.902   3.000
    2GRA      C 1354   2.168   0.973   3.000
    2GRA      C 1355   2.168   1.116   3.000
    2GRA      C 1356   2.045   1.187   3.000
    2GRA      C 1357   2.045   1.329   3.000
    2GRA      C 1358   2.168   1.400   3.000
    2GRA      C 1359   2.168   1.543   3.000
    2GRA      C 1360   2.045   1.614   3.000
    2GRA      C 1361   2.045   1.756   3.000
    2GRA      C 1362   2.168   1.827   3.000
    2GRA      C 1363   2.168   1.970   3.000
    2GRA      C 1364   2.045   2.041   3.000
    2GRA      C 1365   2.045   2.183   3.000
    2GRA      C 1366   2.168   2.254   3.000
    2GRA      C 1367   2.168   2.397   3.000
    2GRA      C 1368   2.045   2.468   3.000
    2GRA      C 1369   2.045   2.610   3.000
    2GRA      C 1370   2.168   2.681   3.000
    2GRA      C 1371   2.168   2.824   3.000
    2GRA      C 1372   2.045   2.895   3.000
    2GRA      C 1373   2.045   3.037   3.000
    2GRA      C 1374   2.168   3.108   3.000
    2GRA      C 1375   2.168   3.251   3.000
    2GRA      C 1376   2.045   3.322   3.000
    2GRA      C 1377   2.045   3.464   3.000
    2GRA      C 1378   2.168   3.535   3.000
    2GRA      C 1379   2.168   3.678   3.000
    2GRA      C 1380   2.045   3.749   3.000
    2GRA      C 1381   2.045   3.891   3.000
    2GRA      C 1382   2.168   3.962   3.000
    2GRA      C 1383   2.168   4.105   3.000
    2GRA      C 1384   2.045   4.176   3.000
    2GRA      C 1385   2.045   4.318   3.000
    2GRA      C 1386   2.168   4.389   3.000
    2GRA      C 1387   2.168   4.532   3.000
    2GRA      C 1388   2.045   4.603   3.000
    2GRA      C 1389   2.045   4.745   3.000
    2GRA      C 1390   2.168   4.816   3.000
    2GRA      C 1391   2.168   4.959   3.000
    2GRA      C 1392   2.045   5.030   3.000
    2GRA      C 1393   2.291   0.048   3.000
    2GRA      C 1394   2.414   0.119   3.000
    2GRA      C 1395   2.414   0.262   3.000
    2GRA      C 1396   2.291   0.333   3.000
    2GRA      C 1397   2.291   0.475   3.000
    2GRA      C 1398   2.414   0.546   3.000
    2GRA      C 1399   2.414   0.689   3.000
    2GRA      C 1400   2.291   0.760   3.000
    2GRA      C 1401   2.291   0.902   3.000
    2GRA      C 1402   2.414   0.973   3.000
    2GRA      C 1403   2.414   1.116   3.000
    2GRA      C 1404   2.291   1.187   3.000
    2GRA      C 1405   2.291   1.329   3.000
    2GRA      C 1406   2.414   1.400   3.000
    2GRA      C 1407   2.414   1.543   3.000
    2GRA      C 1408   2.291   1.614   3.000
    2GRA      C 1409   2.291   1.756   3.000
    2GRA      C 1410   2.414   1.827   3.000
    2GRA      C 1411   2.414   1.970   3.000
    2GRA      C 1412   2.291   2.041   3.000
    2GRA      C 1413   2.291   2.183   3.000
    2GRA      C 1414   2.414   2.254   3.000
    2GRA      C 1415   2.414   2.397   3.000
    2GRA      C 1416   2.291   2.468   3.000
    2GRA      C 1417   2.291   2.610   3.000
    2GRA      C 1418   2.414   2.681   3.000
    2GRA      C 1419   2.414   2.824   3.000
    2GRA      C 1420   2.291   2.895   3.000
    2GRA      C 1421   2.291   3.037   3.000
    2GRA      C 1422   2.414   3.108   3.000
    2GRA      C 1423   2.414   3.251   3.000
    2GRA      C 1424   2.291   3.322   3.000
    2GRA      C 1425   2.291   3.464   3.000
    2GRA      C 1426   2.414   3.535   3.000
    2GRA      C 1427   2.414   3.678   3.000
    2GRA      C 1428   2.291   3.749   3.000
    2GRA      C 1429   2.291   3.891   3.000
    2GRA      C 1430   2.414   3.962   3.000
    2GRA      C 1431   2.414   4.105   3.000
    2GRA      C 1432   2.291   4.176   3.000
    2GRA      C 1433   2.291   4.318   3.000
    2GRA      C 1434   2.414   4.389   3.000
    2GRA      C 1435   2.414   4.532   3.000
    2GRA      C 1436   2.291   4.603   3.000
    2GRA      C 1437   2.291   4.745   3.000
    2GRA      C 1438   2.414   4.816   3.000
    2GRA      C 1439   2.414   4.959   3.000
    2GRA      C 1440   2.291   5.030   3.000
    2GRA      C 1441   2.537   0.048   3.000
    2GRA      C 1442   2.660   0.119   3.000
    2GRA      C 1443   2.660   0.262   3.000
    2GRA      C 1444   2.537   0.333   3.000
    2GRA      C 1445   2.537   0.475   3.000
    2GRA      C 1446   2.660   0.546   3.000
    2GRA      C 1447   2.660   0.689   3.000
    2GRA      C 1448   2.537   0.760   3.000
    2GRA      C 1449   2.537   0.902   3.000
    2GRA      C 1450   2.660   0.973   3.000
    2GRA      C 1451   2.660   1.116   3.000
    2GRA      C 1452   2.537   1.187   3.000
    2GRA      C 1453   2.537   1.329   3.000
    2GRA      C 1454   2.660   1.400   3.000
    2GRA      C 1455   2.660   1.543   3.000
    2GRA      C 1456   2.537   1.614   3.000
    2GRA      C 1457   2.537   1.756   3.000
    2GRA      C 1458   2.660   1.827   3.000
    2GRA      C 1459   2.660   1.970   3.000
    2GRA      C 1460   2.537   2.041   3.000
    2GRA      C 1461   2.537   2.183   3.000
    2GRA      C 1462   2.660   2.254   3.000
    2GRA      C 1463   2.660   2.397   3.000
    2GRA      C 1464   2.537   2.468   3.000
    2GRA      C 1465   2.537   2.610   3.000
    2GRA      C 1466   2.660   2.681   3.000
    2GRA      C 1467   2.660   2.824   3.000
    2GRA      C 1468   2.537   2.895   3.000
    2GRA      C 1469   2.537   3.037   3.000
    2GRA      C 1470   2.660   3.108   3.000
    2GRA      C 1471   2.660   3.251   3.000
    2GRA      C 1472   2.537   3.322   3.000
    2GRA      C 1473   2.537   3.464   3.000
    2GRA      C 1474   2.660   3.535   3.000
    2GRA      C 1475   2.660   3.678   3.000
    2GRA      C 1476   2.537   3.749   3.000
    2GRA      C 1477   2.537   3.891   3.000
    2GRA      C 1478   2.660   3.962   3.000
    2GRA      C 1479   2.660   4.105   3.000
    2GRA      C 1480   2.537   4.176   3.000
    2GRA      C 1481   2.537   4.318   3.000
    2GRA      C 1482   2.660   4.389   3.000
    2GRA      C 1483   2.660   4.532   3.000
    2GRA      C 1484   2.537   4.603   3.000
    2GRA      C 1485   2.537   4.745   3.000
    2GRA      C 1486   2.660   4.816   3.000
    2GRA      C 1487   2.660   4.959   3.000
    2GRA      C 1488   2.537   5.030   3.000
    2GRA      C 1489   2.783   0.048   3.000
    2GRA      C 1490   2.906   0.119   3.000
    2GRA      C 1491   2.906   0.262   3.000
    2GRA      C 1492   2.783   0.333   3.000
    2GRA      C 1493   2.783   0.475   3.000
    2GRA      C 1494   2.906   0.546   3.000
    2GRA      C 1495   2.906   0.689   3.000
    2GRA      C 1496   2.783   0.760   3.000
    2GRA      C 1497   2.783   0.902   3.000
    2GRA      C 1498   2.906   0.973   3.000
    2GRA      C 1499   2.906   1.116   3.000
    2GRA      C 1500   2.783   1.187   3.000
    2GRA      C 1501   2.783   1.329   3.000
    2GRA      C 1502   2.906   1.400   3.000
    2GRA      C 1503   2.906   1.543   3.000
    2GRA      C 1504   2.783   1.614   3.000
    2GRA      C 1505   2.783   1.756   3.000
    2GRA      C 1506   2.906   1.827   3.000
    2GRA      C 1507   2.906   1.970   3.000
    2GRA      C 1508   2.783   2.041   3.000
    2GRA      C 1509   2.783   2.183   3.000
    2GRA      C 1510   2.906   2.254   3.000
    2GRA      C 1511   2.906   2.397   3.000
    2GRA      C 1512   2.783   2.468   3.000
    2GRA      C 1513   2.783   2.610   3.000
    2GRA      C 1514   2.906   2.681   3.000
    2GRA      C 1515   2.906   2.824   3.000
    2GRA      C 1516   2.783   2.895   3.000
    2GRA      C 1517   2.783   3.037   3.000
    2GRA      C 1518   2.906   3.108   3.000
    2GRA      C 1519   2.906   3.251   3.000
    2GRA      C 1520   2.783   3.322   3.000
    2GRA      C 1521   2.783   3.464   3.000
    2GRA      C 1522   2.906   3.535   3.000
    2GRA      C 1523   2.906   3.678   3.000
    2GRA      C 1524   2.783   3.749   3.000
    2GRA      C 1525   2.783   3.891   3.000
    2GRA      C 1526   2.906   3.962   3.000
    2GRA      C 1527   2.906   4.105   3.000
    2GRA      C 1528   2.783   4.176   3.000
    2GRA      C 1529   2.783   4.318   3.000
    2GRA      C 1530   2.906   4.389   3.000
    2GRA      C 1531   2.906   4.532   3.000
    2GRA      C 1532   2.783   4.603   3.000
    2GRA      C 1533   2.783   4.745   3.000
    2GRA      C 1534   2.906   4.816   3.000
    2GRA      C 1535   2.906   4.959   3.000
    2GRA      C 1536   2.783   5.030   3.000
    2GRA      C 1537   3.029   0.048   3.000
    2GRA      C 1538   3.152   0.119   3.000
    2GRA      C 1539   3.152   0.262   3.000
    2GRA      C 1540   3.029   0.333   3.000
    2GRA      C 1541   3.029   0.475   3.000
    2GRA      C 1542   3.152   0.546   3.000
    2GRA      C 1543   3.152   0.689   3.000
    2GRA      C 1544   3.029   0.760   3.000
    2GRA      C 1545   3.029   0.902   3.000
    2GRA      C 1546   3.152   0.973   3.000
    2GRA      C 1547   3.152   1.116   3.000
    2GRA      C 1548   3.029   1.187   3.000
    2GRA      C 1549   3.029   1.329   3.000
    2GRA      C 1550   3.152   1.400   3.000
    2GRA      C 1551   3.152   1.543   3.000
    2GRA      C 1552   3.029   1.614   3.000
    2GRA      C 1553   3.029   1.756   3.000
    2GRA      C 1554   3.152   1.827   3.000
    2GRA      C 1555   3.152   1.970   3.000
    2GRA      C 1556   3.029   2.041   3.000
    2GRA      C 1557   3.029   2.183   3.000
    2GRA      C 1558   3.152   2.254   3.000
    2GRA      C 1559   3.152   2.397   3.000
    2GRA      C 1560   3.029   2.468   3.000
    2GRA      C 1561   3.029   2.610   3.000
    2GRA      C 1562   3.152   2.681   3.000
    2GRA      C 1563   3.152   2.824   3.000
    2GRA      C 1564   3.029   2.895   3.000
    2GRA      C 1565   3.029   3.037   3.000
    2GRA      C 1566   3.152   3.108   3.000
    2GRA      C 1567   3.152   3.251   3.000
    2GRA      C 1568   3.029   3.322   3.000
    2GRA      C 1569   3.029   3.464   3.000
    2GRA      C 1570   3.152   3.535   3.000
    2GRA      C 1571   3.152   3.678   3.000
    2GRA      C 1572   3.029   3.749   3.000
    2GRA      C 1573   3.029   3.891   3.000
    2GRA      C 1574   3.152   3.962   3.000
    2GRA      C 1575   3.152   4.105   3.000
    2GRA      C 1576   3.029   4.176   3.000
    2GRA      C 1577   3.029   4.318   3.000
    2GRA      C 1578   3.152   4.389   3.000
    2GRA      C 1579   3.152   4.532   3.000
    2GRA      C 1580   3.029   4.603   3.000
    2GRA      C 1581   3.029   4.745   3.000
    2GRA      C 1582   3.152   4.816   3.000
    2GRA      C 1583   3.152   4.959   3.000
    2GRA      C 1584   3.029   5.030   3.000
    2GRA      C 1585   3.275   0.048   3.000
    2GRA      C 1586   3.398   0.119   3.000
    2GRA      C 1587   3.398   0.262   3.000
    2GRA      C 1588   3.275   0.333   3.000
    2GRA      C 1589   3.275   0.475   3.000
    2GRA      C 1590   3.398   0.546   3.000
    2GRA      C 1591   3.398   0.689   3.000
    2GRA      C 1592   3.275   0.760   3.000
    2GRA      C 1593   3.275   0.902   3.000
    2GRA      C 1594   3.398   0.973   3.000
    2GRA      C 1595   3.398   1.116   3.000
    2GRA      C 1596   3.275   1.187   3.000
    2GRA      C 1597   3.275   1.329   3.000
    2GRA      C 1598   3.398   1.400   3.000
    2GRA      C 1599   3.398   1.543   3.000
    2GRA      C 1600   3.275   1.614   3.000
    2GRA      C 1601   3.275   1.756   3.000
    2GRA      C 1602   3.398   1.827   3.000
    2GRA      C 1603   3.398   1.970   3.000
    2GRA      C 1604   3.275   2.041   3.000
    2GRA      C 1605   3.275   2.183   3.000
    2GRA      C 1606   3.398   2.254   3.000
    2GRA      C 1607   3.398   2.397   3.000
    2GRA      C 1608   3.275   2.468   3.000
    2GRA      C 1609   3.275   2.610   3.000
    2GRA      C 1610   3.398   2.681   3.000
    2GRA      C 1611   3.398   2.824   3.000
    2GRA      C 1612   3.275   2.895   3.000
    2GRA      C 1613   3.275   3.037   3.000
    2GRA      C 1614   3.398   3.108   3.000
    2GRA      C 1615   3.398   3.251   3.000
    2GRA      C 1616   3.275   3.322   3.000
    2GRA      C 1617   3.275   3.464   3.000
    2GRA      C 1618   3.398   3.535   3.000
    2GRA      C 1619   3.398   3.678   3.000
    2GRA      C 1620   3.275   3.749   3.000
    2GRA      C 1621   3.275   3.891   3.000
    2GRA      C 1622   3.398   3.962   3.000
    2GRA      C 1623   3.398   4.105   3.000
    2GRA      C 1624   3.275   4.176   3.000
    2GRA      C 1625   3.275   4.318   3.000
    2GRA      C 1626   3.398   4.389   3.000
    2GRA      C 1627   3.398   4.532   3.000
    2GRA      C 1628   3.275   4.603   3.000
    2GRA      C 1629   3.275   4.745   3.000
    2GRA      C 1630   3.398   4.816   3.000
    2GRA      C 1631   3.398   4.959   3.000
    2GRA      C 1632   3.275   5.030   3.000
    2GRA      C 1633   3.521   0.048   3.000
    2GRA      C 1634   3.644   0.119   3.000
    2GRA      C 1635   3.644   0.262   3.000
    2GRA      C 1636   3.521   0.333   3.000
    2GRA      C 1637   3.521   0.475   3.000
    2GRA      C 1638   3.644   0.546   3.000
    2GRA      C 1639   3.644   0.689   3.000
    2GRA      C 1640   3.521   0.760   3.000
    2GRA      C 1641   3.521   0.902   3.000
    2GRA      C 1642   3.644   0.973   3.000
    2GRA      C 1643   3.644   1.116   3.000
    2GRA      C 1644   3.521   1.187   3.000
    2GRA      C 1645   3.521   1.329   3.000
    2GRA      C 1646   3.644   1.400   3.000
    2GRA      C 1647   3.644   1.543   3.000
    2GRA      C 1648   3.521   1.614   3.000
    2GRA      C 1649   3.521   1.756   3.000
    2GRA      C 1650   3.644   1.827   3.000
    2GRA      C 1651   3.644   1.970   3.000
    2GRA      C 1652   3.521   2.041   3.000
    2GRA      C 1653   3.521   2.183   3.000
    2GRA      C 1654   3.644   2.254   3.000
    2GRA      C 1655   3.644   2.397   3.000
    2GRA      C 1656   3.521   2.468   3.000
    2GRA      C 1657   3.521   2.610   3.000
    2GRA      C 1658   3.644   2.681   3.000
    2GRA      C 1659   3.644   2.824   3.000
    2GRA      C 1660   3.521   2.895   3.000
    2GRA      C 1661   3.521   3.037   3.000
    2GRA      C 1662   3.644   3.108   3.000
    2GRA      C 1663   3.644   3.251   3.000
    2GRA      C 1664   3.521   3.322   3.000
    2GRA      C 1665   3.521   3.464   3.000
    2GRA      C 1666   3.644   3.535   3.000
    2GRA      C 1667   3.644   3.678   3.000
    2GRA      C 1668   3.521   3.749   3.000
    2GRA      C 1669   3.521   3.891   3.000
    2GRA      C 1670   3.644   3.962   3.000
    2GRA      C 1671   3.644   4.105   3.000
    2GRA      C 1672   3.521   4.176   3.000
    2GRA      C 1673   3.521   4.318   3.000
    2GRA      C 1674   3.644   4.389   3.000
    2GRA      C 1675   3.644   4.532   3.000
    2GRA      C 1676   3.521   4.603   3.000
    2GRA      C 1677   3.521   4.745   3.000
    2GRA      C 1678   3.644   4.816   3.000
    2GRA      C 1679   3.644   4.959   3.000
    2GRA      C 1680   3.521   5.030   3.000
    2GRA      C 1681   3.767   0.048   3.000
    2GRA      C 1682   3.890   0.119   3.000
    2GRA      C 1683   3.890   0.262   3.000
    2GRA      C 1684   3.767   0.333   3.000
    2GRA      C 1685   3.767   0.475   3.000
    2GRA      C 1686   3.890   0.546   3.000
    2GRA      C 1687   3.890   0.689   3.000
    2GRA      C 1688   3.767   0.760   3.000
    2GRA      C 1689   3.767   0.902   3.000
    2GRA      C 1690   3.890   0.973   3.000
    2GRA      C 1691   3.890   1.116   3.000
    2GRA      C 1692   3.767   1.187   3.000
    2GRA      C 1693   3.767   1.329   3.000
    2GRA      C 1694   3.890   1.400   3.000
    2GRA      C 1695   3.890   1.543   3.000
    2GRA      C 1696   3.767   1.614   3.000
    2GRA      C 1697   3.767   1.756   3.000
    2GRA      C 1698   3.890   1.827   3.000
    2GRA      C 1699   3.890   1.970   3.000
    2GRA      C 1700   3.767   2.041   3.000
    2GRA      C 1701   3.767   2.183   3.000
    2GRA      C 1702   3.890   2.254   3.000
    2GRA      C 1703   3.890   2.397   3.000
    2GRA      C 1704   3.767   2.468   3.000
    2GRA      C 1705   3.767   2.610   3.000
    2GRA      C 1706   3.890   2.681   3.000
    2GRA      C 1707   3.890   2.824   3.000
    2GRA      C 1708   3.767   2.895   3.000
    2GRA      C 1709   3.767   3.037   3.000
    2GRA      C 1710   3.890   3.108   3.000
    2GRA      C 1711   3.890   3.251   3.000
    2GRA      C 1712   3.767   3.322   3.000
    2GRA      C 1713   3.767   3.464   3.000
    2GRA      C 1714   3.890   3.535   3.000
    2GRA      C 1715   3.890   3.678   3.000
    2GRA      C 1716   3.767   3.749   3.000
    2GRA      C 1717   3.767   3.891   3.000
    2GRA      C 1718   3.890   3.962   3.000
    2GRA      C 1719   3.890   4.105   3.000
    2GRA      C 1720   3.767   4.176   3.000
    2GRA      C 1721   3.767   4.318   3.000
    2GRA      C 1722   3.890   4.389   3.000
    2GRA      C 1723   3.890   4.532   3.000
    2GRA      C 1724   3.767   4.603   3.000
    2GRA      C 1725   3.767   4.745   3.000
    2GRA      C 1726   3.890   4.816   3.000
    2GRA      C 1727   3.890   4.959   3.000
    2GRA      C 1728   3.767   5.030   3.000
    2GRA      C 1729   4.013   0.048   3.000
    2GRA      C 1730   4.136   0.119   3.000
    2GRA      C 1731   4.136   0.262   3.000
    2GRA      C 1732   4.013   0.333   3.000
    2GRA      C 1733   4.013   0.475   3.000
    2GRA      C 1734   4.136   0.546   3.000
    2GRA      C 1735   4.136   0.689   3.000
    2GRA      C 1736   4.013   0.760   3.000
    2GRA      C 1737   4.013   0.902   3.000
    2GRA      C 1738   4.136   0.973   3.000
    2GRA      C 1739   4.136   1.116   3.000
    2GRA      C 1740   4.013   1.187   3.000
    2GRA      C 1741   4.013   1.329   3.000
    2GRA      C 1742   4.136   1.400   3.000
    2GRA      C 1743   4.136   1.543   3.000
    2GRA      C 1744   4.013   1.614   3.000
    2GRA      C 1745   4.013   1.756   3.000
    2GRA      C 1746   4.136   1.827   3.000
    2GRA      C 1747   4.136   1.970   3.000
    2GRA      C 1748   4.013   2.041   3.000
    2GRA      C 1749   4.013   2.183   3.000
    2GRA      C 1750   4.136   2.254   3.000
    2GRA      C 1751   4.136   2.397   3.000
    2GRA      C 1752   4.013   2.468   3.000
    2GRA      C 1753   4.013   2.610   3.000
    2GRA      C 1754   4.136   2.681   3.000
    2GRA      C 1755   4.136   2.824   3.000
    2GRA      C 1756   4.013   2.895   3.000
    2GRA      C 1757   4.013   3.037   3.000
    2GRA      C 1758   4.136   3.108   3.000
    2GRA      C 1759   4.136   3.251   3.000
    2GRA      C 1760   4.013   3.322   3.000
    2GRA      C 1761   4.013   3.464   3.000
    2GRA      C 1762   4.136   3.535   3.000
    2GRA      C 1763   4.136   3.678   3.000
    2GRA      C 1764   4.013   3.749   3.000
    2GRA      C 1765   4.013   3.891   3.000
    2GRA      C 1766   4.136   3.962   3.000
    2GRA      C 1767   4.136   4.105   3.000
    2GRA      C 1768   4.013   4.176   3.000
    2GRA      C 1769   4.013   4.318   3.000
    2GRA      C 1770   4.136   4.389   3.000
    2GRA      C 1771   4.136   4.532   3.000
    2GRA      C 1772   4.013   4.603   3.000
    2GRA      C 1773   4.013   4.745   3.000
    2GRA      C 1774   4.136   4.816   3.000
    2GRA      C 1775   4.136   4.959   3.000
    2GRA      C 1776   4.013   5.030   3.000
    2GRA      C 1777   4.259   0.048   3.000
    2GRA      C 1778   4.382   0.119   3.000
    2GRA      C 1779   4.382   0.262   3.000
    2GRA      C 1780   4.259   0.333   3.000
    2GRA      C 1781   4.259   0.475   3.000
    2GRA      C 1782   4.382   0.546   3.000
    2GRA      C 1783   4.382   0.689   3.000
    2GRA      C 1784   4.259   0.760   3.000
    2GRA      C 1785   4.259   0.902   3.000
    2GRA      C 1786   4.382   0.973   3.000
    2GRA      C 1787   4.382   1.116   3.000
    2GRA      C 1788   4.259   1.187   3.000
    2GRA      C 1789   4.259   1.329   3.000
    2GRA      C 1790   4.382   1.400   3.000
    2GRA      C 1791   4.382   1.543   3.000
    2GRA      C 1792   4.259   1.614   3.000
    2GRA      C 1793   4.259   1.756   3.000
    2GRA      C 1794   4.382   1.827   3.000
    2GRA      C 1795   4.382   1.970   3.000
    2GRA      C 1796   4.259   2.041   3.000
    2GRA      C 1797   4.259   2.183   3.000
    2GRA      C 1798   4.382   2.254   3.000
    2GRA      C 1799   4.382   2.397   3.000
    2GRA      C 1800   4.259   2.468   3.000
    2GRA      C 1801   4.259   2.610   3.000
    2GRA      C 1802   4.382   2.681   3.000
    2GRA      C 1803   4.382   2.824   3.000
    2GRA      C 1804   4.259   2.895   3.000
    2GRA      C 1805   4.259   3.037   3.000
    2GRA      C 1806   4.382   3.108   3.000
    2GRA      C 1807   4.382   3.251   3.000
    2GRA      C 1808   4.259   3.322   3.000
    2GRA      C 1809   4.259   3.464   3.000
    2GRA      C 1810   4.382   3.535   3.000
    2GRA      C 1811   4.382   3.678   3.000
    2GRA      C 1812   4.259   3.749   3.000
    2GRA      C 1813   4.259   3.891   3.000
    2GRA      C 1814   4.382   3.962   3.000
    2GRA      C 1815   4.382   4.105   3.000
    2GRA      C 1816   4.259   4.176   3.000
    2GRA      C 1817   4.259   4.318   3.000
    2GRA      C 1818   4.382   4.389   3.000
    2GRA      C 1819   4.382   4.532   3.000
    2GRA      C 1820   4.259   4.603   3.000
    2GRA      C 1821   4.259   4.745   3.000
    2GRA      C 1822   4.382   4.816   3.000
    2GRA      C 1823   4.382   4.959   3.000
    2GRA      C 1824   4.259   5.030   3.000
    2GRA      C 1825   4.505   0.048   3.000
    2GRA      C 1826   4.628   0.119   3.000
    2GRA      C 1827   4.628   0.262   3.000
    2GRA      C 1828   4.505   0.333   3.000
    2GRA      C 1829   4.505   0.475   3.000
    2GRA      C 1830   4.628   0.546   3.000
    2GRA      C 1831   4.628   0.689   3.000
    2GRA      C 1832   4.505   0.760   3.000
    2GRA      C 1833   4.505   0.902   3.000
    2GRA      C 1834   4.628   0.973   3.000
    2GRA      C 1835   4.628   1.116   3.000
    2GRA      C 1836   4.505   1.187   3.000
    2GRA      C 1837   4.505   1.329   3.000
    2GRA      C 1838   4.628   1.400   3.000
    2GRA      C 1839   4.628   1.543   3.000
    2GRA      C 1840   4.505   1.614   3.000
    2GRA      C 1841   4.505   1.756   3.000
    2GRA      C 1842   4.628   1.827   3.000
    2GRA      C 1843   4.628   1.970   3.000
    2GRA      C 1844   4.505   2.041   3.000
    2GRA      C 1845   4.505   2.183   3.000
    2GRA      C 1846   4.628   2.254   3.000
    2GRA      C 1847   4.628   2.397   3.000
    2GRA      C 1848   4.505   2.468   3.000
    2GRA      C 1849   4.505   2.610   3.000
    2GRA      C 1850   4.628   2.681   3.000
    2GRA      C 1851   4.628   2.824   3.000
    2GRA      C 1852   4.505   2.895   3.000
    2GRA      C 1853   4.505   3.037   3.000
    2GRA      C 1854   4.628   3.108   3.000
    2GRA      C 1855   4.628   3.251   3.000
    2GRA      C 1856   4.505   3.322   3.000
    2GRA      C 1857   4.505   3.464   3.000
    2GRA      C 1858   4.628   3.535   3.000
    2GRA      C 1859   4.628   3.678   3.000
    2GRA      C 1860   4.505   3.749   3.000
    2GRA      C 1861   4.505   3.891   3.000
    2GRA      C 1862   4.628   3.962   3.000
    2GRA      C 1863   4.628   4.105   3.000
    2GRA      C 1864   4.505   4.176   3.000
    2GRA      C 1865   4.505   4.318   3.000
    2GRA      C 1866   4.628   4.389   3.000
    2GRA      C 1867   4.628   4.532   3.000
    2GRA      C 1868   4.505   4.603   3.000
    2GRA      C 1869   4.505   4.745   3.000
    2GRA      C 1870   4.628   4.816   3.000
    2GRA      C 1871   4.628   4.959   3.000
    2GRA      C 1872   4.505   5.030   3.000
    2GRA      C 1873   4.751   0.048   3.000
    2GRA      C 1874   4.874   0.119   3.000
    2GRA      C 1875   4.874   0.262   3.000
    2GRA      C 1876   4.751   0.333   3.000
    2GRA      C 1877   4.751   0.475   3.000
    2GRA      C 1878   4.874   0.546   3.000
    2GRA      C 1879   4.874   0.689   3.000
    2GRA      C 1880   4.751   0.760   3.000
    2GRA      C 1881   4.751   0.902   3.000
    2GRA      C 1882   4.874   0.973   3.000
    2GRA      C 1883   4.874   1.116   3.000
    2GRA      C 1884   4.751   1.187   3.000
    2GRA      C 1885   4.751   1.329   3.000
    2GRA      C 1886   4.874   1.400   3.000
    2GRA      C 1887   4.874   1.543   3.000
    2GRA      C 1888   4.751   1.614   3.000
    2GRA      C 1889   4.751   1.756   3.000
    2GRA      C 1890   4.874   1.827   3.000
    2GRA      C 1891   4.874   1.970   3.000
    2GRA      C 1892   4.751   2.041   3.000
    2GRA      C 1893   4.751   2.183   3.000
    2GRA      C 1894   4.874   2.254   3.000
    2GRA      C 1895   4.874   2.397   3.000
    2GRA      C 1896   4.751   2.468   3.000
    2GRA      C 1897   4.751   2.610   3.000
    2GRA      C 1898   4.874   2.681   3.000
    2GRA      C 1899   4.874   2.824   3.000
    2GRA      C 1900   4.751   2.895   3.000
    2GRA      C 1901   4.751   3.037   3.000
    2GRA      C 1902   4.874   3.108   3.000
    2GRA      C 1903   4.874   3.251   3.000
    2GRA      C 1904   4.751   3.322   3.000
    2GRA      C 1905   4.751   3.464   3.000
    2GRA      C 1906   4.874   3.535   3.000
    2GRA      C 1907   4.874   3.678   3.000
    2GRA      C 1908   4.751   3.749   3.000
    2GRA      C 1909   4.751   3.891   3.000
    2GRA      C 1910   4.874   3.962   3.000
    2GRA      C 1911   4.874   4.105   3.000
    2GRA      C 1912   4.751   4.176   3.000
    2GRA      C 1913   4.751   4.318   3.000
    2GRA      C 1914   4.874   4.389   3.000
    2GRA      C 1915   4.874   4.532   3.000
    2GRA      C 1916   4.751   4.603   3.000
    2GRA      C 1917   4.751   4.745   3.000
    2GRA      C 1918   4.874   4.816   3.000
    2GRA      C 1919   4.874   4.959   3.000
    2GRA      C 1920   4.751   5.030   3.000
    3NA      NA 1921   1.600   2.000   2.500
    4SOL     OW 1922   1.685   4.040   2.582
    4SOL    HW1 1923   1.686   4.024   2.483
    4SOL    HW2 1924   1.607   3.994   2.623
    5SOL     OW 1925   4.160   3.001   2.698
    5SOL    HW1 1926   4.235   3.065   2.677
    5SOL    HW2 1927   4.199   2.911   2.718
    6SOL     OW 1928   4.519   0.362   2.668
    6SOL    HW1 1929   4.568   0.413   2.740
    6SOL    HW2 1930   4.437   0.412   2.642
    7SOL     OW 1931   0.634   4.645   2.717
    7SOL    HW1 1932   0.556   4.705   2.698
    7SOL    HW2 1933   0.601   4.555   2.746
    8SOL     OW 1934   2.427   0.526   2.308
    8SOL    HW1 1935   2.510   0.570   2.272
    8SOL    HW2 1936   2.431   0.428   2.290
    9SOL     OW 1937   4.042   0.287   2.346
    9SOL    HW1 1938   3.959   0.341   2.345
    9SOL    HW2 1939   4.115   0.335   2.297
   10SOL     OW 1940   3.897   2.642   2.665
   10SOL    HW1 1941   3.901   2.548   2.633
   10SOL    HW2 1942   3.806   2.661   2.702
   11SOL     OW 1943   0.036   3.888   2.709
   11SOL    HW1 1944   0.057   3.800   2.666
   11SOL    HW2 1945  -0.063   3.896   2.720
   12SOL     OW 1946   0.527   3.622   2.678
   12SOL    HW1 1947   0.471   3.551   2.721
   12SOL    HW2 1948   0.621   3.589   2.668
   13SOL     OW 1949   3.388   4.846   2.339
   13SOL    HW1 1950   3.388   4.845   2.439
   13SOL    HW2 1951   3.353   4.934   2.307
   14SOL     OW 1952   3.755   4.949   2.324
   14SOL    HW1 1953   3.727   4.942   2.419
   14SOL    HW2 1954   3.677   4.980   2.268
   15SOL     OW 1955   4.417   5.117   2.434
   15SOL    HW1 1956   4.432   5.033   2.381
   15SOL    HW2 1957   4.491   5.127   2.501
   16SOL     OW 1958   4.459   2.409   2.671
   16SOL    HW1 1959   4.487   2.502   2.695
   16SOL    HW2 1960   4.366   2.411   2.635
   17SOL     OW 1961   0.581   2.753   2.334
   17SOL    HW1 1962   0.660   2.813   2.345
   17SOL    HW2 1963   0.497   2.804   2.348
   18SOL     OW 1964   1.823   3.407   2.610
   18SOL    HW1 1965   1.733   3.369   2.630
   18SOL    HW2 1966   1.817   3.507   2.607
   19SOL     OW 1967   3.005   1.487   2.715
   19SOL    HW1 1968   2.935   1.552   2.685
   19SOL    HW2 1969   3.095   1.532   2.714
   20SOL     OW 1970   0.369   3.717   2.450
   20SOL    HW1 1971   0.366   3.624   2.415
   20SOL    HW2 1972   0.409   3.716   2.542
   21SOL     OW 1973   3.858   2.560   2.374
   21SOL    HW1 1974   3.806   2.640   2.402
   21SOL    HW2 1975   3.943   2.589   2.331
   22SOL     OW 1976   0.805   3.578   2.641
   22SOL    HW1 1977   0.904   3.570   2.646
   22SOL    HW2 1978   0.779   3.623   2.556
   23SOL     OW 1979   2.647   2.402   2.653
   23SOL    HW1 1980   2.570   2.392   2.716
   23SOL    HW2 1981   2.612   2.428   2.563
   24SOL     OW 1982   3.235   2.907   2.329
   24SOL    HW1 1983   3.148   2.903   2.280
   24SOL    HW2 1984   3.276   2.815   2.331
   25SOL     OW 1985   0.397   4.108   2.619
   25SOL    HW1 1986   0.399   4.124   2.521
   25SOL    HW2 1987   0.458   4.032   2.642
   26SOL     OW 1988   4.693   3.628   2.391
   26SOL    HW1 1989   4.685   3.610   2.489
   26SOL    HW2 1990   4.624   3.577   2.341
   27SOL     OW 1991   2.693   3.807   2.663
   27SOL    HW1 1992   2.688   3.905   2.642
   27SOL    HW2 1993   2.619   3.783   2.726
   28SOL     OW 1994   4.647   1.607   2.341
   28SOL    HW1 1995   4.585   1.531   2.321
   28SOL    HW2 1996   4.740   1.573   2.346
   29SOL     OW 1997   0.069   0.021   2.356
   29SOL    HW1 1998   0.167   0.012   2.337
   29SOL    HW2 1999   0.020  -0.055   2.314
   30SOL     OW 2000   3.315   2.636   2.322
   30SOL    HW1 2001   3.288   2.558   2.266
   30SOL    HW2 2002   3.408   2.623   2.356
   31SOL     OW 2003   4.875   5.127   2.601
   31SOL    HW1 2004   4.853   5.033   2.629
   31SOL    HW2 2005   4.923   5.126   2.514
   32SOL     OW 2006   2.410   3.647   2.623
   32SOL    HW1 2007   2.425   3.669   2.526
   32SOL    HW2 2008   2.344   3.711   2.662
   33SOL     OW 2009   0.346   1.955   2.695
   33SOL    HW1 2010   0.406   1.875   2.700
   33SOL    HW2 2011   0.401   2.036   2.676
   34SOL     OW 2012   4.691   2.263   2.577
   34SOL    HW1 2013   4.673   2.236   2.482
   34SOL    HW2 2014   4.616   2.320   2.610
   35SOL     OW 2015   0.697   4.603   2.336
   35SOL    HW1 2016   0.759   4.561   2.270
   35SOL    HW2 2017   0.652   4.532   2.389
   36SOL     OW 2018   2.798   4.806   2.373
   36SOL    HW1 2019   2.700   4.785   2.366
   36SOL    HW2 2020   2.850   4.721   2.369
   37SOL     OW 2021   2.590   2.920   2.393
   37SOL    HW1 2022   2.648   2.840   2.381
   37SOL    HW2 2023   2.596   2.951   2.488
   38SOL     OW 2024   1.695   0.282   2.414
   38SOL    HW1 2025   1.675   0.363   2.358
   38SOL    HW2 2026   1.622   0.215   2.403
   39SOL     OW 2027   3.279   1.397   2.381
   39SOL    HW1 2028   3.360   1.450   2.354
   39SOL    HW2 2029   3.289   1.303   2.349
   40SOL     OW 2030   4.656   2.673   2.692
   40SOL    HW1 2031   4.740   2.618   2.686
   40SOL    HW2 2032   4.677   2.761   2.733
   41SOL     OW 2033   0.086   1.894   2.656
   41SOL    HW1 2034   0.042   1.982   2.672
   41SOL    HW2 2035   0.182   1.899   2.684
   42SOL     OW 2036   1.622   0.528   2.320
   42SOL    HW1 2037   1.683   0.593   2.274
   42SOL    HW2 2038   1.597   0.564   2.410
   43SOL     OW 2039   3.232   3.266   2.640
   43SOL    HW1 2040   3.205   3.359   2.616
   43SOL    HW2 2041   3.151   3.213   2.664
   44SOL     OW 2042   4.278   1.292   2.311
   44SOL    HW1 2043   4.255   1.386   2.337
   44SOL    HW2 2044   4.378   1.283   2.307
   45SOL     OW 2045   0.456   4.734   2.381
   45SOL    HW1 2046   0.379   4.671   2.385
   45SOL    HW2 2047   0.540   4.683   2.363
   46SOL     OW 2048   3.261   2.061   2.687
   46SOL    HW1 2049   3.229   2.156   2.679
   46SOL    HW2 2050   3.187   2.003   2.720
   47SOL     OW 2051   1.779   4.986   2.632
   47SOL    HW1 2052   1.753   4.901   2.679
   47SOL    HW2 2053   1.727   5.062   2.672
   48SOL     OW 2054   4.538   3.287   2.319
   48SOL    HW1 2055   4.519   3.381   2.348
   48SOL    HW2 2056   4.475   3.262   2.245
   49SOL     OW 2057   0.176   2.689   2.688
   49SOL    HW1 2058   0.132   2.777   2.708
   49SOL    HW2 2059   0.108   2.616   2.697
   50SOL     OW 2060   3.232   4.892   2.697
   50SOL    HW1 2061   3.326   4.864   2.680
   50SOL    HW2 2062   3.170   4.814   2.684
   51SOL     OW 2063   2.494   4.428   2.334
   51SOL    HW1 2064   2.536   4.380   2.257
   51SOL    HW2 2065   2.524   4.387   2.420
   52SOL     OW 2066   3.284   0.552   2.637
   52SOL    HW1 2067   3.185   0.539   2.636
   52SOL    HW2 2068   3.324   0.509   2.556
   53SOL     OW 2069   0.382   2.456   2.623
   53SOL    HW1 2070   0.428   2.542   2.599
   53SOL    HW2 2071   0.292   2.476   2.661
   54SOL     OW 2072   2.077   2.387   2.644
   54SOL    HW1 2073   2.175   2.387   2.664
   54SOL    HW2 2074   2.042   2.293   2.651
   55SOL     OW 2075   4.133   0.024   2.403
   55SOL    HW1 2076   4.230   0.011   2.422
   55SOL    HW2 2077   4.118   0.117   2.369
   56SOL     OW 2078   2.113   1.436   2.298
   56SOL    HW1 2079   2.025   1.394   2.320
   56SOL    HW2 2080   2.153   1.389   2.219
   57SOL     OW 2081   1.686   4.318   2.653
   57SOL    HW1 2082   1.615   4.341   2.718
   57SOL    HW2 2083   1.699   4.219   2.651
   58SOL     OW 2084   3.229   4.623   2.316
   58SOL    HW1 2085   3.251   4.552   2.383
   58SOL    HW2 2086   3.309   4.682   2.302
   59SOL     OW 2087   2.721   1.417   2.363
   59SOL    HW1 2088   2.798   1.352   2.366
   59SOL    HW2 2089   2.639   1.370   2.330
   60SOL     OW 2090   4.692   2.854   2.348
   60SOL    HW1 2091   4.719   2.950   2.361
   60SOL    HW2 2092   4.593   2.850   2.331
   61SOL     OW 2093   3.171   1.704   2.652
   61SOL    HW1 2094   3.113   1.784   2.665
   61SOL    HW2 2095   3.164   1.673   2.557
   62SOL     OW 2096   1.584   0.052   2.688
   62SOL    HW1 2097   1.557   0.070   2.594
   62SOL    HW2 2098   1.511   0.082   2.750
   63SOL     OW 2099   0.943   0.435   2.631
   63SOL    HW1 2100   0.940   0.397   2.539
   63SOL    HW2 2101   0.886   0.380   2.692
   64SOL     OW 2102   0.487   2.176   2.629
   64SOL    HW1 2103   0.495   2.146   2.534
   64SOL    HW2 2104   0.444   2.266   2.632
   65SOL     OW 2105   3.094   0.132   2.345
   65SOL    HW1 2106   3.187   0.095   2.346
   65SOL    HW2 2107   3.028   0.056   2.340
   66SOL     OW 2108   2.966   1.218   2.682
   66SOL    HW1 2109   2.873   1.183   2.671
   66SOL    HW2 2110   2.963   1.317   2.697
   67SOL     OW 2111   3.868   0.680   2.670
   67SOL    HW1 2112   3.966   0.697   2.677
   67SOL    HW2 2113   3.843   0.603   2.729
   68SOL     OW 2114   0.980   2.026   2.700
   68SOL    HW1 2115   0.886   1.992   2.696
   68SOL    HW2 2116   0.983   2.120   2.668
   69SOL     OW 2117   3.893   3.490   2.648
   69SOL    HW1 2118   3.818   3.450   2.595
   69SOL    HW2 2119   3.957   3.417   2.675
   70SOL     OW 2120   4.036   3.246   2.595
   70SOL    HW1 2121   4.101   3.175   2.620
   70SOL    HW2 2122   4.027   3.251   2.496
   71SOL     OW 2123   4.549   1.294   2.359
   71SOL    HW1 2124   4.554   1.348   2.443
   71SOL    HW2 2125   4.557   1.197   2.380
   72SOL     OW 2126   4.728   3.221   2.685
   72SOL    HW1 2127   4.655   3.289   2.688
   72SOL    HW2 2128   4.800   3.247   2.748
   73SOL     OW 2129   4.890   2.485   2.660
   73SOL    HW1 2130   4.917   2.389   2.669
   73SOL    HW2 2131   4.859   2.502   2.567
   74SOL     OW 2132   4.511   4.893   2.666
   74SOL    HW1 2133   4.519   4.984   2.709
   74SOL    HW2 2134   4.502   4.904   2.567
   75SOL     OW 2135   0.992   1.909   2.292
   75SOL    HW1 2136   1.044   1.843   2.346
   75SOL    HW2 2137   1.043   1.994   2.285
   76SOL     OW 2138   2.783   2.172   2.637
   76SOL    HW1 2139   2.759   2.262   2.673
   76SOL    HW2 2140   2.764   2.102   2.707
   77SOL     OW 2141   4.382   3.155   2.636
   77SOL    HW1 2142   4.441   3.171   2.715
   77SOL    HW2 2143   4.385   3.234   2.575
   78SOL     OW 2144   3.293   3.870   2.657
   78SOL    HW1 2145   3.335   3.789   2.698
   78SOL    HW2 2146   3.355   3.947   2.664
   79SOL     OW 2147   2.875   1.666   2.374
   79SOL    HW1 2148   2.819   1.709   2.444
   79SOL    HW2 2149   2.824   1.592   2.331
   80SOL     OW 2150   1.895   3.051   2.374
   80SOL    HW1 2151   1.905   3.148   2.352
   80SOL    HW2 2152   1.806   3.019   2.342
   81SOL     OW 2153   1.913   1.887   2.343
   81SOL    HW1 2154   1.974   1.964   2.358
   81SOL    HW2 2155   1.966   1.802   2.342
   82SOL     OW 2156   1.661   4.273   2.397
   82SOL    HW1 2157   1.665   4.282   2.497
   82SOL    HW2 2158   1.754   4.277   2.360
   83SOL     OW 2159   2.347   2.735   2.347
   83SOL    HW1 2160   2.288   2.814   2.333
   83SOL    HW2 2161   2.436   2.751   2.303
   84SOL     OW 2162   0.788   1.745   2.693
   84SOL    HW1 2163   0.762   1.839   2.670
   84SOL    HW2 2164   0.878   1.725   2.653
   85SOL     OW 2165   1.097   3.562   2.690
   85SOL    HW1 2166   1.186   3.516   2.693
   85SOL    HW2 2167   1.108   3.652   2.648
   86SOL     OW 2168   3.105   3.560   2.358
   86SOL    HW1 2169   3.024   3.610   2.328
   86SOL    HW2 2170   3.083   3.462   2.362
   87SOL     OW 2171   3.716   1.815   2.332
   87SOL    HW1 2172   3.718   1.902   2.381
   87SOL    HW2 2173   3.807   1.773   2.336
   88SOL     OW 2174   0.522   0.281   2.370
   88SOL    HW1 2175   0.437   0.320   2.335
   88SOL    HW2 2176   0.539   0.316   2.462
   89SOL     OW 2177   0.259   0.283   2.669
   89SOL    HW1 2178   0.355   0.309   2.680
   89SOL    HW2 2179   0.254   0.188   2.638
   90SOL     OW 2180   4.454   2.525   2.334
   90SOL    HW1 2181   4.378   2.464   2.313
   90SOL    HW2 2182   4.420   2.618   2.347
   91SOL     OW 2183   2.107   1.698   2.382
   91SOL    HW1 2184   2.101   1.618   2.322
   91SOL    HW2 2185   2.131   1.669   2.474
   92SOL     OW 2186   0.984   0.650   2.314
   92SOL    HW1 2187   0.995   0.744   2.347
   92SOL    HW2 2188   0.886   0.629   2.305
   93SOL     OW 2189   3.531   0.222   2.302
   93SOL    HW1 2190   3.521   0.321   2.292
   93SOL    HW2 2191   3.628   0.198   2.301
   94SOL     OW 2192   2.790   5.088   2.703
   94SOL    HW1 2193   2.699   5.050   2.722
   94SOL    HW2 2194   2.784   5.187   2.694
   95SOL     OW 2195   4.179   4.015   2.625
   95SOL    HW1 2196   4.178   4.040   2.528
   95SOL    HW2 2197   4.085   4.001   2.657
   96SOL     OW 2198   0.352   0.029   2.353
   96SOL    HW1 2199   0.425  -0.034   2.378
   96SOL    HW2 2200   0.390   0.121   2.343
   97SOL     OW 2201   4.713   4.653   2.355
   97SOL    HW1 2202   4.633   4.600   2.328
   97SOL    HW2 2203   4.731   4.640   2.452
   98SOL     OW 2204   0.625   3.567   2.341
   98SOL    HW1 2205   0.668   3.603   2.258
   98SOL    HW2 2206   0.526   3.566   2.329
   99SOL     OW 2207   1.239   0.185   2.410
   99SOL    HW1 2208   1.181   0.111   2.375
   99SOL    HW2 2209   1.195   0.273   2.390
  100SOL     OW 2210   2.584   1.927   2.686
  100SOL    HW1 2211   2.601   1.961   2.593
  100SOL    HW2 2212   2.491   1.891   2.691
  101SOL     OW 2213   0.971   2.289   2.628
  101SOL    HW1 2214   0.890   2.322   2.676
  101SOL    HW2 2215   0.972   2.325   2.535
  102SOL     OW 2216   1.501   0.092   2.439
  102SOL    HW1 2217   1.495  -0.008   2.433
  102SOL    HW2 2218   1.414   0.132   2.408
  103SOL     OW 2219   4.455   1.097   2.653
  103SOL    HW1 2220   4.384   1.121   2.586
  103SOL    HW2 2221   4.495   1.181   2.691
  104SOL     OW 2222   0.709   2.297   2.335
  104SOL    HW1 2223   0.663   2.211   2.313
  104SOL    HW2 2224   0.654   2.373   2.301
  105SOL     OW 2225   1.114   3.137   2.652
  105SOL    HW1 2226   1.101   3.230   2.687
  105SOL    HW2 2227   1.024   3.095   2.636
  106SOL     OW 2228   0.860   3.299   2.660
  106SOL    HW1 2229   0.809   3.291   2.575
  106SOL    HW2 2230   0.847   3.391   2.697
  107SOL     OW 2231   0.724   0.520   2.390
  107SOL    HW1 2232   0.694   0.557   2.478
  107SOL    HW2 2233   0.644   0.489   2.339
  108SOL     OW 2234   0.544   0.978   2.348
  108SOL    HW1 2235   0.546   0.979   2.448
  108SOL    HW2 2236   0.449   0.986   2.317
  109SOL     OW 2237   4.647   2.952   2.668
  109SOL    HW1 2238   4.651   3.052   2.664
  109SOL    HW2 2239   4.557   2.921   2.638
  110SOL     OW 2240   0.796   3.864   2.417
  110SOL    HW1 2241   0.805   3.893   2.512
  110SOL    HW2 2242   0.887   3.848   2.378
  111SOL     OW 2243   2.965   4.607   2.379
  111SOL    HW1 2244   3.050   4.624   2.329
  111SOL    HW2 2245   2.947   4.509   2.381
  112SOL     OW 2246   3.051   0.276   2.620
  112SOL    HW1 2247   3.137   0.292   2.571
  112SOL    HW2 2248   3.034   0.178   2.627
  113SOL     OW 2249   1.671   4.745   2.343
  113SOL    HW1 2250   1.624   4.658   2.359
  113SOL    HW2 2251   1.762   4.742   2.384
  114SOL     OW 2252   1.857   0.022   2.399
  114SOL    HW1 2253   1.828  -0.024   2.483
  114SOL    HW2 2254   1.795   0.098   2.380
  115SOL     OW 2255   1.473   3.625   2.613
  115SOL    HW1 2256   1.463   3.663   2.521
  115SOL    HW2 2257   1.405   3.553   2.627
  116SOL     OW 2258   4.671   1.034   2.475
  116SOL    HW1 2259   4.596   1.034   2.542
  116SOL    HW2 2260   4.661   0.955   2.415
  117SOL     OW 2261   0.977   2.399   2.353
  117SOL    HW1 2262   0.900   2.352   2.309
  117SOL    HW2 2263   0.943   2.476   2.406
  118SOL     OW 2264   2.017   4.298   2.576
  118SOL    HW1 2265   1.956   4.226   2.608
  118SOL    HW2 2266   1.965   4.384   2.568
  119SOL     OW 2267   4.904   0.274   2.660
  119SOL    HW1 2268   4.882   0.177   2.656
  119SOL    HW2 2269   5.003   0.287   2.664
  120SOL     OW 2270   2.388   0.046   2.430
  120SOL    HW1 2271   2.394   0.060   2.529
  120SOL    HW2 2272   2.293   0.054   2.401
  121SOL     OW 2273   2.019   2.691   2.339
  121SOL    HW1 2274   2.037   2.727   2.431
  121SOL    HW2 2275   2.071   2.743   2.272
  122SOL     OW 2276   4.731   2.554   2.416
  122SOL    HW1 2277   4.742   2.651   2.439
  122SOL    HW2 2278   4.635   2.536   2.394
  123SOL     OW 2279   4.780   4.567   2.621
  123SOL    HW1 2280   4.856   4.503   2.610
  123SOL    HW2 2281   4.697   4.516   2.645
  124SOL     OW 2282   0.517   4.415   2.446
  124SOL    HW1 2283   0.509   4.400   2.545
  124SOL    HW2 2284   0.497   4.329   2.398
  125SOL     OW 2285   2.172   2.941   2.315
  125SOL    HW1 2286   2.077   2.968   2.330
  125SOL    HW2 2287   2.231   3.022   2.320
  126SOL     OW 2288   3.348   0.820   2.676
  126SOL    HW1 2289   3.298   0.733   2.669
  126SOL    HW2 2290   3.290   0.889   2.719
  127SOL     OW 2291   2.036   1.395   2.674
  127SOL    HW1 2292   1.959   1.332   2.687
  127SOL    HW2 2293   2.121   1.343   2.670
  128SOL     OW 2294   4.403   2.792   2.645
  128SOL    HW1 2295   4.317   2.740   2.639
  128SOL    HW2 2296   4.477   2.731   2.672
  129SOL     OW 2297   4.201   3.445   2.398
  129SOL    HW1 2298   4.119   3.496   2.374
  129SOL    HW2 2299   4.212   3.443   2.497
  130SOL     OW 2300   1.722   2.090   2.319
  130SOL    HW1 2301   1.812   2.046   2.325
  130SOL    HW2 2302   1.726   2.164   2.253
  131SOL     OW 2303   0.546   3.895   2.350
  131SOL    HW1 2304   0.644   3.877   2.346
  131SOL    HW2 2305   0.499   3.814   2.386
  132SOL     OW 2306   4.023   4.848   2.675
  132SOL    HW1 2307   4.112   4.823   2.713
  132SOL    HW2 2308   4.027   4.846   2.575
  133SOL     OW 2309   4.147   4.542   2.576
  133SOL    HW1 2310   4.124   4.453   2.616
  133SOL    HW2 2311   4.233   4.575   2.616
  134SOL     OW 2312   3.696   0.383   2.587
  134SOL    HW1 2313   3.782   0.342   2.617
  134SOL    HW2 2314   3.620   0.342   2.638
  135SOL     OW 2315   1.858   4.508   2.585
  135SOL    HW1 2316   1.828   4.601   2.609
  135SOL    HW2 2317   1.788   4.443   2.613
  136SOL     OW 2318   3.011   2.730   2.312
  136SOL    HW1 2319   3.003   2.808   2.374
  136SOL    HW2 2320   3.095   2.680   2.331
  137SOL     OW 2321   0.160   4.105   2.349
  137SOL    HW1 2322   0.125   4.121   2.442
  137SOL    HW2 2323   0.142   4.011   2.323
  138SOL     OW 2324   4.389   3.812   2.367
  138SOL    HW1 2325   4.378   3.809   2.466
  138SOL    HW2 2326   4.300   3.819   2.323
  139SOL     OW 2327   1.648   4.737   2.692
  139SOL    HW1 2328   1.556   4.773   2.676
  139SOL    HW2 2329   1.647   4.676   2.771
  140SOL     OW 2330   1.635   1.200   2.331
  140SOL    HW1 2331   1.646   1.113   2.379
  140SOL    HW2 2332   1.538   1.217   2.315
  141SOL     OW 2333   2.338   4.830   2.631
  141SOL    HW1 2334   2.353   4.833   2.532
  141SOL    HW2 2335   2.242   4.811   2.649
  142SOL     OW 2336   1.157   1.250   2.647
  142SOL    HW1 2337   1.115   1.213   2.564
  142SOL    HW2 2338   1.126   1.344   2.661
  143SOL     OW 2339   2.996   2.939   2.489
  143SOL    HW1 2340   2.919   2.998   2.466
  143SOL    HW2 2341   3.054   2.985   2.557
  144SOL     OW 2342   2.292   0.493   2.693
  144SOL    HW1 2343   2.343   0.431   2.634
  144SOL    HW2 2344   2.196   0.494   2.666
  145SOL     OW 2345   1.397   4.484   2.614
  145SOL    HW1 2346   1.301   4.506   2.595
  145SOL    HW2 2347   1.439   4.559   2.666
  146SOL     OW 2348   4.854   0.547   2.706
  146SOL    HW1 2349   4.949   0.578   2.697
  146SOL    HW2 2350   4.853   0.454   2.741
  147SOL     OW 2351   4.841   0.898   2.609
  147SOL    HW1 2352   4.772   0.830   2.636
  147SOL    HW2 2353   4.798   0.970   2.555
  148SOL     OW 2354   2.438   2.250   2.316
  148SOL    HW1 2355   2.467   2.282   2.226
  148SOL    HW2 2356   2.455   2.152   2.324
  149SOL     OW 2357   3.780   4.296   2.649
  149SOL    HW1 2358   3.763   4.390   2.678
  149SOL    HW2 2359   3.736   4.281   2.560
  150SOL     OW 2360   0.987   5.098   2.611
  150SOL    HW1 2361   0.909   5.062   2.662
  150SOL    HW2 2362   0.967   5.092   2.513
  151SOL     OW 2363   1.249   5.044   2.676
  151SOL    HW1 2364   1.309   5.123   2.677
  151SOL    HW2 2365   1.154   5.074   2.688
  152SOL     OW 2366   4.839   1.203   2.614
  152SOL    HW1 2367   4.927   1.156   2.621
  152SOL    HW2 2368   4.789   1.169   2.535
  153SOL     OW 2369   0.804   3.003   2.662
  153SOL    HW1 2370   0.843   3.088   2.698
  153SOL    HW2 2371   0.864   2.927   2.685
  154SOL     OW 2372   2.253   4.155   2.670
  154SOL    HW1 2373   2.287   4.163   2.576
  154SOL    HW2 2374   2.154   4.170   2.671
  155SOL     OW 2375   1.009   4.145   2.633
  155SOL    HW1 2376   0.921   4.179   2.665
  155SOL    HW2 2377   1.023   4.173   2.539
  156SOL     OW 2378   2.426   1.535   2.611
  156SOL    HW1 2379   2.407   1.506   2.517
  156SOL    HW2 2380   2.509   1.488   2.643
  157SOL     OW 2381   0.226   0.547   2.644
  157SOL    HW1 2382   0.214   0.537   2.545
  157SOL    HW2 2383   0.242   0.458   2.686
  158SOL     OW 2384   3.021   2.346   2.298
  158SOL    HW1 2385   3.112   2.384   2.317
  158SOL    HW2 2386   3.030   2.251   2.268
  159SOL     OW 2387   3.815   0.448   2.345
  159SOL    HW1 2388   3.844   0.538   2.312
  159SOL    HW2 2389   3.763   0.458   2.429
  160SOL     OW 2390   3.986   1.246   2.605
  160SOL    HW1 2391   3.893   1.264   2.639
  160SOL    HW2 2392   4.051   1.301   2.657
  161SOL     OW 2393   1.995   2.115   2.632
  161SOL    HW1 2394   1.960   2.022   2.641
  161SOL    HW2 2395   2.027   2.129   2.538
  162SOL     OW 2396   0.182   4.870   2.622
  162SOL    HW1 2397   0.090   4.866   2.659
  162SOL    HW2 2398   0.187   4.815   2.539
  163SOL     OW 2399   2.235   3.535   2.346
  163SOL    HW1 2400   2.202   3.527   2.440
  163SOL    HW2 2401   2.179   3.478   2.286
  164SOL     OW 2402   0.010   1.152   2.313
  164SOL    HW1 2403  -0.070   1.179   2.261
  164SOL    HW2 2404   0.064   1.234   2.336
  165SOL     OW 2405   1.386   4.771   2.672
  165SOL    HW1 2406   1.310   4.713   2.643
  165SOL    HW2 2407   1.350   4.856   2.709
  166SOL     OW 2408   1.660   2.713   2.664
  166SOL    HW1 2409   1.736   2.649   2.658
  166SOL    HW2 2410   1.575   2.663   2.679
  167SOL     OW 2411   2.061   3.241   2.641
  167SOL    HW1 2412   2.036   3.148   2.666
  167SOL    HW2 2413   1.979   3.293   2.618
  168SOL     OW 2414   4.118   1.455   2.699
  168SOL    HW1 2415   4.145   1.510   2.778
  168SOL    HW2 2416   4.149   1.499   2.615
  169SOL     OW 2417   0.288   0.335   2.313
  169SOL    HW1 2418   0.238   0.346   2.227
  169SOL    HW2 2419   0.223   0.336   2.389
  170SOL     OW 2420   0.468   0.715   2.396
  170SOL    HW1 2421   0.434   0.727   2.489
  170SOL    HW2 2422   0.513   0.799   2.366
  171SOL     OW 2423   4.327   4.249   2.322
  171SOL    HW1 2424   4.406   4.187   2.326
  171SOL    HW2 2425   4.244   4.199   2.348
  172SOL     OW 2426   3.252   1.891   2.327
  172SOL    HW1 2427   3.218   1.797   2.332
  172SOL    HW2 2428   3.328   1.896   2.261
  173SOL     OW 2429   1.943   1.860   2.660
  173SOL    HW1 2430   1.862   1.821   2.704
  173SOL    HW2 2431   1.994   1.788   2.615
  174SOL     OW 2432   0.569   4.972   2.399
  174SOL    HW1 2433   0.534   4.883   2.370
  174SOL    HW2 2434   0.630   4.959   2.478
  175SOL     OW 2435   1.795   3.987   2.334
  175SOL    HW1 2436   1.889   3.970   2.366
  175SOL    HW2 2437   1.784   4.084   2.314
  176SOL     OW 2438   3.497   3.014   2.312
  176SOL    HW1 2439   3.479   3.029   2.409
  176SOL    HW2 2440   3.417   2.971   2.270
  177SOL     OW 2441   4.133   0.685   2.379
  177SOL    HW1 2442   4.034   0.697   2.390
  177SOL    HW2 2443   4.153   0.588   2.365
  178SOL     OW 2444   2.358   1.794   2.664
  178SOL    HW1 2445   2.409   1.711   2.639
  178SOL    HW2 2446   2.261   1.772   2.669
  179SOL     OW 2447   4.634   0.817   2.304
  179SOL    HW1 2448   4.539   0.845   2.292
  179SOL    HW2 2449   4.642   0.718   2.292
  180SOL     OW 2450   0.818   1.088   2.315
  180SOL    HW1 2451   0.827   1.184   2.341
  180SOL    HW2 2452   0.721   1.066   2.302
  181SOL     OW 2453   1.868   1.316   2.370
  181SOL    HW1 2454   1.873   1.288   2.466
  181SOL    HW2 2455   1.792   1.269   2.326
  182SOL     OW 2456   1.365   3.761   2.365
  182SOL    HW1 2457   1.292   3.695   2.344
  182SOL    HW2 2458   1.328   3.853   2.366
  183SOL     OW 2459   2.352   1.060   2.476
  183SOL    HW1 2460   2.382   0.964   2.473
  183SOL    HW2 2461   2.258   1.067   2.444
  184SOL     OW 2462   2.445   0.779   2.466
  184SOL    HW1 2463   2.502   0.788   2.547
  184SOL    HW2 2464   2.426   0.682   2.450
  185SOL     OW 2465   4.719   4.184   2.670
  185SOL    HW1 2466   4.788   4.183   2.598
  185SOL    HW2 2467   4.648   4.250   2.647
  186SOL     OW 2468   2.537   4.697   2.385
  186SOL    HW1 2469   2.513   4.612   2.337
  186SOL    HW2 2470   2.527   4.683   2.483
  187SOL     OW 2471   2.791   2.983   2.675
  187SOL    HW1 2472   2.839   2.921   2.737
  187SOL    HW2 2473   2.693   2.969   2.683
  188SOL     OW 2474   1.006   0.921   2.407
  188SOL    HW1 2475   0.921   0.967   2.380
  188SOL    HW2 2476   0.999   0.893   2.503
  189SOL     OW 2477   3.382   1.146   2.631
  189SOL    HW1 2478   3.471   1.109   2.658
  189SOL    HW2 2479   3.382   1.245   2.644
  190SOL     OW 2480   3.660   3.416   2.475
  190SOL    HW1 2481   3.570   3.403   2.517
  190SOL    HW2 2482   3.658   3.498   2.418
  191SOL     OW 2483   1.476   2.199   2.582
  191SOL    HW1 2484   1.393   2.231   2.627
  191SOL    HW2 2485   1.556   2.241   2.626
  192SOL     OW 2486   0.296   4.571   2.725
  192SOL    HW1 2487   0.272   4.651   2.779
  192SOL    HW2 2488   0.213   4.530   2.687
  193SOL     OW 2489   2.929   5.039   2.372
  193SOL    HW1 2490   2.904   4.943   2.356
  193SOL    HW2 2491   2.976   5.047   2.460
  194SOL     OW 2492   1.823   0.767   2.651
  194SOL    HW1 2493   1.785   0.859   2.664
  194SOL    HW2 2494   1.917   0.764   2.685
  195SOL     OW 2495   3.490   4.838   2.604
  195SOL    HW1 2496   3.495   4.739   2.596
  195SOL    HW2 2497   3.578   4.873   2.635
  196SOL     OW 2498   3.066   4.688   2.652
  196SOL    HW1 2499   2.991   4.740   2.691
  196SOL    HW2 2500   3.047   4.670   2.556
  197SOL     OW 2501   3.645   3.149   2.697
  197SOL    HW1 2502   3.711   3.074   2.702
  197SOL    HW2 2503   3.694   3.236   2.686
  198SOL     OW 2504   1.203   2.663   2.680
  198SOL    HW1 2505   1.277   2.624   2.735
  198SOL    HW2 2506   1.206   2.624   2.588
  199SOL     OW 2507   2.776   1.716   2.658
  199SOL    HW1 2508   2.747   1.620   2.659
  199SOL    HW2 2509   2.700   1.773   2.688
  200SOL     OW 2510   3.681   2.035   2.508
  200SOL    HW1 2511   3.689   2.106   2.438
  200SOL    HW2 2512   3.590   1.994   2.504
  201SOL     OW 2513   2.848   0.813   2.377
  201SOL    HW1 2514   2.915   0.787   2.308
  201SOL    HW2 2515   2.895   0.846   2.459
  202SOL     OW 2516   0.340   1.632   2.369
  202SOL    HW1 2517   0.261   1.693   2.362
  202SOL    HW2 2518   0.424   1.683   2.347
  203SOL     OW 2519   3.686   0.054   2.621
  203SOL    HW1 2520   3.700   0.084   2.526
  203SOL    HW2 2521   3.619   0.113   2.665
  204SOL     OW 2522   1.944   0.371   2.391
  204SOL    HW1 2523   1.845   0.359   2.399
  204SOL    HW2 2524   1.983   0.291   2.345
  205SOL     OW 2525   0.693   4.150   2.387
  205SOL    HW1 2526   0.731   4.060   2.365
  205SOL    HW2 2527   0.593   4.144   2.390
  206SOL     OW 2528   2.343   2.758   2.646
  206SOL    HW1 2529   2.335   2.777   2.548
  206SOL    HW2 2530   2.376   2.664   2.659
  207SOL     OW 2531   1.823   0.747   2.321
  207SOL    HW1 2532   1.860   0.738   2.414
  207SOL    HW2 2533   1.898   0.763   2.257
  208SOL     OW 2534   4.896   1.530   2.374
  208SOL    HW1 2535   4.975   1.492   2.327
  208SOL    HW2 2536   4.908   1.523   2.473
  209SOL     OW 2537   4.591   0.093   2.642
  209SOL    HW1 2538   4.558   0.186   2.658
  209SOL    HW2 2539   4.684   0.096   2.607
  210SOL     OW 2540   1.198   1.743   2.393
  210SOL    HW1 2541   1.284   1.789   2.372
  210SOL    HW2 2542   1.181   1.671   2.325
  211SOL     OW 2543   1.039   2.789   2.338
  211SOL    HW1 2544   1.124   2.748   2.305
  211SOL    HW2 2545   0.972   2.716   2.355
  212SOL     OW 2546   1.117   0.417   2.332
  212SOL    HW1 2547   1.087   0.512   2.329
  212SOL    HW2 2548   1.042   0.358   2.302
  213SOL     OW 2549   1.991   1.013   2.526
  213SOL    HW1 2550   2.003   0.961   2.441
  213SOL    HW2 2551   2.047   0.972   2.598
  214SOL     OW 2552   4.125   0.802   2.636
  214SOL    HW1 2553   4.135   0.769   2.543
  214SOL    HW2 2554   4.215   0.803   2.681
  215SOL     OW 2555   3.660   4.291   2.400
  215SOL    HW1 2556   3.560   4.296   2.403
  215SOL    HW2 2557   3.693   4.342   2.321
  216SOL     OW 2558   3.449   1.712   2.659
  216SOL    HW1 2559   3.473   1.771   2.582
  216SOL    HW2 2560   3.367   1.747   2.703
  217SOL     OW 2561   0.526   1.340   2.638
  217SOL    HW1 2562   0.445   1.389   2.608
  217SOL    HW2 2563   0.502   1.248   2.667
  218SOL     OW 2564   3.898   2.380   2.596
  218SOL    HW1 2565   3.872   2.374   2.499
  218SOL    HW2 2566   3.841   2.317   2.649
  219SOL     OW 2567   3.032   5.111   2.617
  219SOL    HW1 2568   3.097   5.046   2.656
  219SOL    HW2 2569   2.950   5.113   2.673
  220SOL     OW 2570   3.941   1.937   2.581
  220SOL    HW1 2571   3.854   1.984   2.566
  220SOL    HW2 2572   3.925   1.848   2.624
  221SOL     OW 2573   2.170   0.639   2.311
  221SOL    HW1 2574   2.101   0.575   2.347
  221SOL    HW2 2575   2.261   0.599   2.322
  222SOL     OW 2576   4.169   4.447   2.328
  222SOL    HW1 2577   4.160   4.474   2.424
  222SOL    HW2 2578   4.239   4.377   2.319
  223SOL     OW 2579   4.768   0.196   2.341
  223SOL    HW1 2580   4.841   0.140   2.379
  223SOL    HW2 2581   4.777   0.290   2.374
  224SOL     OW 2582   0.485   4.360   2.691
  224SOL    HW1 2583   0.415   4.423   2.725
  224SOL    HW2 2584   0.443   4.272   2.669
  225SOL     OW 2585   0.120   3.837   2.364
  225SOL    HW1 2586   0.206   3.818   2.412
  225SOL    HW2 2587   0.073   3.751   2.345
  226SOL     OW 2588   4.410   2.912   2.298
  226SOL    HW1 2589   4.344   2.915   2.374
  226SOL    HW2 2590   4.412   3.001   2.252
  227SOL     OW 2591   3.140   1.021   2.697
  227SOL    HW1 2592   3.074   1.094   2.717
  227SOL    HW2 2593   3.228   1.063   2.672
  228SOL     OW 2594   0.003   2.809   2.457
  228SOL    HW1 2595   0.065   2.754   2.402
  228SOL    HW2 2596  -0.078   2.832   2.403
  229SOL     OW 2597   3.737   4.913   2.688
  229SOL    HW1 2598   3.820   4.867   2.721
  229SOL    HW2 2599   3.755   5.011   2.677
  230SOL     OW 2600   3.092   2.722   2.638
  230SOL    HW1 2601   3.075   2.806   2.587
  230SOL    HW2 2602   3.005   2.680   2.664
  231SOL     OW 2603   4.305   1.805   2.529
  231SOL    HW1 2604   4.281   1.898   2.557
  231SOL    HW2 2605   4.387   1.807   2.473
  232SOL     OW 2606   3.484   4.561   2.602
  232SOL    HW1 2607   3.396   4.517   2.618
  232SOL    HW2 2608   3.557   4.507   2.643
  233SOL     OW 2609   2.951   1.257   2.410
  233SOL    HW1 2610   3.042   1.269   2.370
  233SOL    HW2 2611   2.960   1.249   2.510
  234SOL     OW 2612   4.406   0.802   2.677
  234SOL    HW1 2613   4.488   0.768   2.631
  234SOL    HW2 2614   4.414   0.900   2.691
  235SOL     OW 2615   0.473   1.363   2.327
  235SOL    HW1 2616   0.532   1.387   2.405
  235SOL    HW2 2617   0.528   1.360   2.244
  236SOL     OW 2618   0.489   1.729   2.672
  236SOL    HW1 2619   0.574   1.707   2.718
  236SOL    HW2 2620   0.427   1.651   2.676
  237SOL     OW 2621   2.498   4.616   2.647
  237SOL    HW1 2622   2.479   4.686   2.715
  237SOL    HW2 2623   2.413   4.566   2.626
  238SOL     OW 2624   3.428   3.457   2.677
  238SOL    HW1 2625   3.343   3.508   2.674
  238SOL    HW2 2626   3.409   3.358   2.675
  239SOL     OW 2627   0.628   0.599   2.642
  239SOL    HW1 2628   0.549   0.660   2.636
  239SOL    HW2 2629   0.703   0.647   2.688
  240SOL     OW 2630   2.685   1.429   2.640
  240SOL    HW1 2631   2.710   1.414   2.544
  240SOL    HW2 2632   2.662   1.341   2.681
  241SOL     OW 2633   1.198   0.432   2.715
  241SOL    HW1 2634   1.244   0.521   2.722
  241SOL    HW2 2635   1.104   0.446   2.684
  242SOL     OW 2636   0.024   2.227   2.683
  242SOL    HW1 2637   0.037   2.202   2.779
  242SOL    HW2 2638  -0.074   2.226   2.661
  243SOL     OW 2639   4.892   0.443   2.424
  243SOL    HW1 2640   4.899   0.431   2.523
  243SOL    HW2 2641   4.955   0.514   2.393
  244SOL     OW 2642   4.466   0.230   2.307
  244SOL    HW1 2643   4.426   0.151   2.353
  244SOL    HW2 2644   4.565   0.218   2.301
  245SOL     OW 2645   2.130   0.035   2.410
  245SOL    HW1 2646   2.032   0.041   2.391
  245SOL    HW2 2647   2.146  -0.029   2.485
  246SOL     OW 2648   4.096   1.931   2.347
  246SOL    HW1 2649   4.048   1.924   2.435
  246SOL    HW2 2650   4.113   1.839   2.312
  247SOL     OW 2651   3.568   2.672   2.406
  247SOL    HW1 2652   3.540   2.691   2.500
  247SOL    HW2 2653   3.629   2.744   2.374
  248SOL     OW 2654   3.529   1.557   2.317
  248SOL    HW1 2655   3.603   1.491   2.327
  248SOL    HW2 2656   3.550   1.620   2.242
  249SOL     OW 2657   3.725   2.314   2.346
  249SOL    HW1 2658   3.786   2.392   2.339
  249SOL    HW2 2659   3.640   2.342   2.393
  250SOL     OW 2660   2.849   0.323   2.411
  250SOL    HW1 2661   2.942   0.307   2.377
  250SOL    HW2 2662   2.795   0.240   2.399
  251SOL     OW 2663   1.325   3.395   2.644
  251SOL    HW1 2664   1.396   3.343   2.692
  251SOL    HW2 2665   1.334   3.379   2.545
  252SOL     OW 2666   4.448   3.548   2.328
  252SOL    HW1 2667   4.357   3.506   2.332
  252SOL    HW2 2668   4.441   3.646   2.346
  253SOL     OW 2669   0.031   2.430   2.358
  253SOL    HW1 2670  -0.059   2.469   2.377
  253SOL    HW2 2671   0.029   2.331   2.375
  254SOL     OW 2672   0.972   4.198   2.356
  254SOL    HW1 2673   0.872   4.197   2.366
  254SOL    HW2 2674   1.001   4.292   2.334
  255SOL     OW 2675   3.893   2.923   2.633
  255SOL    HW1 2676   3.896   2.828   2.663
  255SOL    HW2 2677   3.972   2.972   2.671
  256SOL     OW 2678   0.506   1.060   2.654
  256SOL    HW1 2679   0.589   1.004   2.648
  256SOL    HW2 2680   0.456   1.037   2.738
  257SOL     OW 2681   3.512   4.544   2.337
  257SOL    HW1 2682   3.537   4.633   2.299
  257SOL    HW2 2683   3.510   4.549   2.437
  258SOL     OW 2684   1.699   2.039   2.697
  258SOL    HW1 2685   1.788   2.070   2.730
  258SOL    HW2 2686   1.667   1.962   2.751
  259SOL     OW 2687   4.392   4.650   2.659
  259SOL    HW1 2688   4.472   4.590   2.657
  259SOL    HW2 2689   4.422   4.745   2.669
  260SOL     OW 2690   0.678   2.378   2.622
  260SOL    HW1 2691   0.700   2.358   2.527
  260SOL    HW2 2692   0.607   2.315   2.655
  261SOL     OW 2693   3.420   2.775   2.646
  261SOL    HW1 2694   3.446   2.868   2.621
  261SOL    HW2 2695   3.320   2.766   2.640
  262SOL     OW 2696   3.740   1.329   2.307
  262SOL    HW1 2697   3.666   1.262   2.307
  262SOL    HW2 2698   3.825   1.285   2.333
  263SOL     OW 2699   1.112   3.157   2.364
  263SOL    HW1 2700   1.135   3.183   2.457
  263SOL    HW2 2701   1.135   3.061   2.349
  264SOL     OW 2702   0.867   4.837   2.396
  264SOL    HW1 2703   0.871   4.820   2.495
  264SOL    HW2 2704   0.796   4.780   2.355
  265SOL     OW 2705   4.270   3.574   2.638
  265SOL    HW1 2706   4.319   3.662   2.633
  265SOL    HW2 2707   4.188   3.585   2.694
  266SOL     OW 2708   1.046   1.748   2.630
  266SOL    HW1 2709   1.094   1.751   2.542
  266SOL    HW2 2710   1.059   1.835   2.678
  267SOL     OW 2711   1.919   3.666   2.281
  267SOL    HW1 2712   1.957   3.750   2.319
  267SOL    HW2 2713   1.822   3.679   2.262
  268SOL     OW 2714   0.861   4.525   2.573
  268SOL    HW1 2715   0.819   4.434   2.572
  268SOL    HW2 2716   0.793   4.593   2.603
  269SOL     OW 2717   1.747   2.658   2.375
  269SOL    HW1 2718   1.699   2.744   2.393
  269SOL    HW2 2719   1.834   2.677   2.330
  270SOL     OW 2720   2.533   5.006   2.685
  270SOL    HW1 2721   2.486   5.092   2.703
  270SOL    HW2 2722   2.466   4.931   2.681
  271SOL     OW 2723   0.165   0.957   2.706
  271SOL    HW1 2724   0.173   0.940   2.804
  271SOL    HW2 2725   0.075   0.930   2.674
  272SOL     OW 2726   0.438   2.739   2.634
  272SOL    HW1 2727   0.359   2.711   2.689
  272SOL    HW2 2728   0.406   2.774   2.546
  273SOL     OW 2729   2.737   0.083   2.374
  273SOL    HW1 2730   2.650   0.038   2.394
  273SOL    HW2 2731   2.809   0.014   2.366
  274SOL     OW 2732   2.730   1.084   2.314
  274SOL    HW1 2733   2.829   1.092   2.322
  274SOL    HW2 2734   2.704   0.987   2.318
  275SOL     OW 2735   2.080   0.792   2.700
  275SOL    HW1 2736   2.092   0.704   2.653
  275SOL    HW2 2737   2.142   0.796   2.779
  276SOL     OW 2738   2.071   3.906   2.386
  276SOL    HW1 2739   2.108   3.838   2.449
  276SOL    HW2 2740   2.144   3.967   2.355
  277SOL     OW 2741   1.928   4.247   2.332
  277SOL    HW1 2742   1.977   4.247   2.420
  277SOL    HW2 2743   1.994   4.256   2.258
  278SOL     OW 2744   1.701   1.736   2.683
  278SOL    HW1 2745   1.729   1.655   2.632
  278SOL    HW2 2746   1.601   1.738   2.691
  279SOL     OW 2747   1.451   4.501   2.352
  279SOL    HW1 2748   1.452   4.486   2.451
  279SOL    HW2 2749   1.487   4.420   2.306
  280SOL     OW 2750   3.301   2.355   2.312
  280SOL    HW1 2751   3.314   2.302   2.228
  280SOL    HW2 2752   3.378   2.340   2.374
  281SOL     OW 2753   3.430   3.067   2.564
  281SOL    HW1 2754   3.512   3.097   2.612
  281SOL    HW2 2755   3.350   3.110   2.606
  282SOL     OW 2756   3.037   3.886   2.683
  282SOL    HW1 2757   3.134   3.880   2.657
  282SOL    HW2 2758   3.000   3.794   2.696
  283SOL     OW 2759   1.503   2.477   2.304
  283SOL    HW1 2760   1.566   2.418   2.255
  283SOL    HW2 2761   1.554   2.554   2.344
  284SOL     OW 2762   0.937   5.089   2.349
  284SOL    HW1 2763   0.861   5.150   2.328
  284SOL    HW2 2764   0.904   4.995   2.360
  285SOL     OW 2765   0.587   5.082   2.670
  285SOL    HW1 2766   0.551   4.989   2.677
  285SOL    HW2 2767   0.512   5.147   2.680
  286SOL     OW 2768   4.689   3.908   2.627
  286SOL    HW1 2769   4.700   4.000   2.666
  286SOL    HW2 2770   4.708   3.911   2.529
  287SOL     OW 2771   1.041   3.835   2.329
  287SOL    HW1 2772   1.099   3.899   2.279
  287SOL    HW2 2773   1.075   3.742   2.313
  288SOL     OW 2774   3.427   1.952   2.514
  288SOL    HW1 2775   3.363   1.909   2.451
  288SOL    HW2 2776   3.376   2.011   2.578
  289SOL     OW 2777   4.761   2.021   2.316
  289SOL    HW1 2778   4.845   2.068   2.343
  289SOL    HW2 2779   4.699   2.086   2.273
  290SOL     OW 2780   4.644   0.702   2.582
  290SOL    HW1 2781   4.679   0.632   2.644
  290SOL    HW2 2782   4.647   0.668   2.488
  291SOL     OW 2783   1.603   3.285   2.355
  291SOL    HW1 2784   1.679   3.327   2.306
  291SOL    HW2 2785   1.612   3.186   2.351
  292SOL     OW 2786   3.910   4.026   2.676
  292SOL    HW1 2787   3.912   4.081   2.759
  292SOL    HW2 2788   3.816   4.013   2.646
  293SOL     OW 2789   0.105   4.406   2.632
  293SOL    HW1 2790   0.086   4.406   2.534
  293SOL    HW2 2791   0.097   4.313   2.668
  294SOL     OW 2792   3.479   0.234   2.700
  294SOL    HW1 2793   3.414   0.284   2.756
  294SOL    HW2 2794   3.441   0.144   2.677
  295SOL     OW 2795   0.162   3.180   2.578
  295SOL    HW1 2796   0.149   3.085   2.605
  295SOL    HW2 2797   0.079   3.214   2.534
  296SOL     OW 2798   4.135   4.095   2.372
  296SOL    HW1 2799   4.125   4.001   2.340
  296SOL    HW2 2800   4.049   4.144   2.358
  297SOL     OW 2801   2.994   0.805   2.605
  297SOL    HW1 2802   2.981   0.716   2.650
  297SOL    HW2 2803   3.069   0.854   2.649
  298SOL     OW 2804   0.853   1.586   2.314
  298SOL    HW1 2805   0.842   1.595   2.215
  298SOL    HW2 2806   0.947   1.607   2.340
  299SOL     OW 2807   4.473   4.869   2.336
  299SOL    HW1 2808   4.565   4.855   2.299
  299SOL    HW2 2809   4.413   4.795   2.304
  300SOL     OW 2810   2.250   4.491   2.618
  300SOL    HW1 2811   2.234   4.534   2.528
  300SOL    HW2 2812   2.204   4.403   2.621
  301SOL     OW 2813   1.711   1.516   2.534
  301SOL    HW1 2814   1.782   1.493   2.469
  301SOL    HW2 2815   1.648   1.439   2.544
  302SOL     OW 2816   1.173   3.575   2.316
  302SOL    HW1 2817   1.083   3.536   2.333
  302SOL    HW2 2818   1.243   3.504   2.329
  303SOL     OW 2819   3.451   0.473   2.388
  303SOL    HW1 2820   3.443   0.567   2.357
  303SOL    HW2 2821   3.541   0.459   2.431
  304SOL     OW 2822   3.936   4.254   2.319
  304SOL    HW1 2823   3.942   4.343   2.273
  304SOL    HW2 2824   3.842   4.238   2.349
  305SOL     OW 2825   4.588   2.248   2.312
  305SOL    HW1 2826   4.561   2.344   2.321
  305SOL    HW2 2827   4.516   2.189   2.348
  306SOL     OW 2828   0.128   4.135   2.676
  306SOL    HW1 2829   0.227   4.128   2.688
  306SOL    HW2 2830   0.086   4.046   2.696
  307SOL     OW 2831   3.865   0.718   2.395
  307SOL    HW1 2832   3.855   0.702   2.493
  307SOL    HW2 2833   3.808   0.796   2.368
  308SOL     OW 2834   1.887   3.334   2.349
  308SOL    HW1 2835   1.891   3.416   2.293
  308SOL    HW2 2836   1.885   3.359   2.446
  309SOL     OW 2837   0.523   2.493   2.311
  309SOL    HW1 2838   0.534   2.591   2.302
  309SOL    HW2 2839   0.439   2.473   2.361
  310SOL     OW 2840   4.556   4.413   2.586
  310SOL    HW1 2841   4.485   4.360   2.632
  310SOL    HW2 2842   4.544   4.405   2.487
  311SOL     OW 2843   3.175   0.402   2.351
  311SOL    HW1 2844   3.138   0.321   2.304
  311SOL    HW2 2845   3.275   0.398   2.349
  312SOL     OW 2846   2.733   2.676   2.353
  312SOL    HW1 2847   2.813   2.700   2.299
  312SOL    HW2 2848   2.711   2.579   2.340
  313SOL     OW 2849   3.069   2.250   2.600
  313SOL    HW1 2850   2.970   2.265   2.608
  313SOL    HW2 2851   3.112   2.329   2.558
  314SOL     OW 2852   3.092   4.151   2.630
  314SOL    HW1 2853   3.015   4.215   2.634
  314SOL    HW2 2854   3.071   4.070   2.684
  315SOL     OW 2855   1.371   1.198   2.313
  315SOL    HW1 2856   1.276   1.220   2.333
  315SOL    HW2 2857   1.376   1.110   2.266
  316SOL     OW 2858   2.007   3.760   2.640
  316SOL    HW1 2859   1.909   3.745   2.632
  316SOL    HW2 2860   2.056   3.674   2.624
  317SOL     OW 2861   3.320   0.037   2.390
  317SOL    HW1 2862   3.327   0.000   2.482
  317SOL    HW2 2863   3.400   0.094   2.371
  318SOL     OW 2864   0.071   3.624   2.632
  318SOL    HW1 2865   0.154   3.590   2.677
  318SOL    HW2 2866   0.071   3.595   2.536
  319SOL     OW 2867   3.784   2.839   2.388
  319SOL    HW1 2868   3.798   2.905   2.315
  319SOL    HW2 2869   3.828   2.872   2.472
  320SOL     OW 2870   0.873   0.302   2.318
  320SOL    HW1 2871   0.812   0.381   2.314
  320SOL    HW2 2872   0.818   0.218   2.319
  321SOL     OW 2873   2.284   4.067   2.329
  321SOL    HW1 2874   2.381   4.063   2.305
  321SOL    HW2 2875   2.246   4.155   2.300
  322SOL     OW 2876   0.867   1.151   2.686
  322SOL    HW1 2877   0.811   1.218   2.735
  322SOL    HW2 2878   0.958   1.146   2.727
  323SOL     OW 2879   4.169   2.670   2.620
  323SOL    HW1 2880   4.208   2.599   2.561
  323SOL    HW2 2881   4.072   2.650   2.637
  324SOL     OW 2882   4.646   0.548   2.316
  324SOL    HW1 2883   4.572   0.480   2.319
  324SOL    HW2 2884   4.733   0.503   2.334
  325SOL     OW 2885   2.932   4.334   2.329
  325SOL    HW1 2886   2.858   4.296   2.274
  325SOL    HW2 2887   3.013   4.276   2.321
  326SOL     OW 2888   0.333   3.481   2.322
  326SOL    HW1 2889   0.313   3.384   2.315
  326SOL    HW2 2890   0.247   3.533   2.321
  327SOL     OW 2891   0.583   3.104   2.388
  327SOL    HW1 2892   0.660   3.046   2.362
  327SOL    HW2 2893   0.540   3.069   2.471
  328SOL     OW 2894   1.401   1.902   2.358
  328SOL    HW1 2895   1.372   1.946   2.273
  328SOL    HW2 2896   1.483   1.848   2.341
  329SOL     OW 2897   2.367   4.892   2.357
  329SOL    HW1 2898   2.446   4.833   2.343
  329SOL    HW2 2899   2.397   4.979   2.395
  330SOL     OW 2900   4.180   1.573   2.464
  330SOL    HW1 2901   4.224   1.661   2.486
  330SOL    HW2 2902   4.089   1.589   2.427
  331SOL     OW 2903   3.396   3.628   2.312
  331SOL    HW1 2904   3.306   3.641   2.353
  331SOL    HW2 2905   3.386   3.610   2.214
  332SOL     OW 2906   2.524   1.238   2.288
  332SOL    HW1 2907   2.453   1.190   2.341
  332SOL    HW2 2908   2.607   1.182   2.286
  333SOL     OW 2909   1.326   3.352   2.358
  333SOL    HW1 2910   1.426   3.355   2.367
  333SOL    HW2 2911   1.301   3.275   2.300
  334SOL     OW 2912   1.717   0.359   2.697
  334SOL    HW1 2913   1.691   0.288   2.631
  334SOL    HW2 2914   1.664   0.348   2.781
  335SOL     OW 2915   0.965   3.385   2.331
  335SOL    HW1 2916   0.879   3.358   2.375
  335SOL    HW2 2917   1.032   3.311   2.340
  336SOL     OW 2918   4.094   2.942   2.406
  336SOL    HW1 2919   4.079   2.903   2.497
  336SOL    HW2 2920   4.022   3.008   2.386
  337SOL     OW 2921   4.448   2.056   2.689
  337SOL    HW1 2922   4.350   2.037   2.688
  337SOL    HW2 2923   4.463   2.155   2.686
  338SOL     OW 2924   3.045   2.067   2.371
  338SOL    HW1 2925   3.068   2.114   2.456
  338SOL    HW2 2926   3.116   2.001   2.348
  339SOL     OW 2927   3.660   3.950   2.653
  339SOL    HW1 2928   3.586   3.998   2.701
  339SOL    HW2 2929   3.638   3.853   2.647
  340SOL     OW 2930   2.533   1.936   2.372
  340SOL    HW1 2931   2.621   1.982   2.357
  340SOL    HW2 2932   2.547   1.837   2.365
  341SOL     OW 2933   4.253   4.706   2.314
  341SOL    HW1 2934   4.186   4.776   2.337
  341SOL    HW2 2935   4.206   4.620   2.294
  342SOL     OW 2936   0.713   1.989   2.633
  342SOL    HW1 2937   0.733   2.019   2.540
  342SOL    HW2 2938   0.641   2.047   2.672
  343SOL     OW 2939   0.171   4.697   2.394
  343SOL    HW1 2940   0.141   4.602   2.386
  343SOL    HW2 2941   0.120   4.754   2.329
  344SOL     OW 2942   4.214   2.320   2.305
  344SOL    HW1 2943   4.116   2.298   2.308
  344SOL    HW2 2944   4.267   2.235   2.305
  345SOL     OW 2945   2.372   0.118   2.687
  345SOL    HW1 2946   2.410   0.200   2.646
  345SOL    HW2 2947   2.277   0.134   2.712
  346SOL     OW 2948   2.128   1.635   2.641
  346SOL    HW1 2949   2.177   1.624   2.728
  346SOL    HW2 2950   2.076   1.551   2.622
  347SOL     OW 2951   2.218   4.337   2.298
  347SOL    HW1 2952   2.160   4.418   2.312
  347SOL    HW2 2953   2.313   4.361   2.318
  348SOL     OW 2954   4.841   1.684   2.693
  348SOL    HW1 2955   4.911   1.752   2.670
  348SOL    HW2 2956   4.750   1.726   2.685
  349SOL     OW 2957   3.941   1.678   2.692
  349SOL    HW1 2958   3.856   1.634   2.663
  349SOL    HW2 2959   4.001   1.611   2.736
  350SOL     OW 2960   1.618   0.921   2.377
  350SOL    HW1 2961   1.528   0.880   2.369
  350SOL    HW2 2962   1.686   0.862   2.335
  351SOL     OW 2963   0.802   2.920   2.379
  351SOL    HW1 2964   0.818   2.955   2.471
  351SOL    HW2 2965   0.890   2.898   2.336
  352SOL     OW 2966   2.542   4.096   2.280
  352SOL    HW1 2967   2.619   4.033   2.264
  352SOL    HW2 2968   2.567   4.161   2.352
  353SOL     OW 2969   0.712   1.939   2.312
  353SOL    HW1 2970   0.676   1.850   2.340
  353SOL    HW2 2971   0.812   1.937   2.314
  354SOL     OW 2972   1.261   4.046   2.670
  354SOL    HW1 2973   1.325   4.108   2.625
  354SOL    HW2 2974   1.170   4.088   2.671
  355SOL     OW 2975   2.958   0.547   2.696
  355SOL    HW1 2976   2.991   0.453   2.707
  355SOL    HW2 2977   2.872   0.547   2.644
  356SOL     OW 2978   1.047   1.479   2.665
  356SOL    HW1 2979   1.044   1.575   2.637
  356SOL    HW2 2980   0.954   1.448   2.685
  357SOL     OW 2981   3.500   0.750   2.322
  357SOL    HW1 2982   3.534   0.820   2.260
  357SOL    HW2 2983   3.526   0.773   2.416
  358SOL     OW 2984   2.776   4.563   2.670
  358SOL    HW1 2985   2.819   4.651   2.691
  358SOL    HW2 2986   2.677   4.573   2.674
  359SOL     OW 2987   4.139   2.667   2.324
  359SOL    HW1 2988   4.169   2.589   2.269
  359SOL    HW2 2989   4.114   2.742   2.263
  360SOL     OW 2990   4.477   4.527   2.311
  360SOL    HW1 2991   4.423   4.453   2.271
  360SOL    HW2 2992   4.418   4.582   2.371
  361SOL     OW 2993   0.772   1.449   2.700
  361SOL    HW1 2994   0.758   1.539   2.742
  361SOL    HW2 2995   0.684   1.409   2.676
  362SOL     OW 2996   0.376   0.780   2.641
  362SOL    HW1 2997   0.325   0.866   2.640
  362SOL    HW2 2998   0.312   0.703   2.652
  363SOL     OW 2999   3.710   1.592   2.569
  363SOL    HW1 3000   3.664   1.610   2.483
  363SOL    HW2 3001   3.643   1.582   2.642
  364SOL     OW 3002   0.717   3.343   2.458
  364SOL    HW1 3003   0.692   3.433   2.424
  364SOL    HW2 3004   0.680   3.273   2.397
  365SOL     OW 3005   0.324   1.508   2.619
  365SOL    HW1 3006   0.235   1.489   2.659
  365SOL    HW2 3007   0.313   1.533   2.522
  366SOL     OW 3008   3.958   2.189   2.311
  366SOL    HW1 3009   3.861   2.201   2.329
  366SOL    HW2 3010   3.982   2.092   2.315
  367SOL     OW 3011   2.837   4.816   2.675
  367SOL    HW1 3012   2.811   4.851   2.585
  367SOL    HW2 3013   2.839   4.891   2.740
  368SOL     OW 3014   1.927   4.065   2.698
  368SOL    HW1 3015   1.986   3.985   2.686
  368SOL    HW2 3016   1.834   4.043   2.667
  369SOL     OW 3017   0.279   1.005   2.308
  369SOL    HW1 3018   0.193   0.954   2.297
  369SOL    HW2 3019   0.261   1.103   2.299
  370SOL     OW 3020   0.537   0.325   2.658
  370SOL    HW1 3021   0.608   0.254   2.664
  370SOL    HW2 3022   0.581   0.413   2.643
  371SOL     OW 3023   1.294   0.859   2.306
  371SOL    HW1 3024   1.199   0.863   2.339
  371SOL    HW2 3025   1.313   0.767   2.271
  372SOL     OW 3026   3.608   0.996   2.679
  372SOL    HW1 3027   3.701   0.963   2.689
  372SOL    HW2 3028   3.547   0.920   2.657
  373SOL     OW 3029   3.748   0.971   2.346
  373SOL    HW1 3030   3.776   0.997   2.438
  373SOL    HW2 3031   3.691   1.043   2.307
  374SOL     OW 3032   4.704   4.297   2.344
  374SOL    HW1 3033   4.646   4.217   2.332
  374SOL    HW2 3034   4.676   4.368   2.279
  375SOL     OW 3035   1.235   1.995   2.642
  375SOL    HW1 3036   1.141   2.008   2.675
  375SOL    HW2 3037   1.237   2.004   2.542
  376SOL     OW 3038   2.784   3.123   2.406
  376SOL    HW1 3039   2.712   3.189   2.430
  376SOL    HW2 3040   2.744   3.051   2.349
  377SOL     OW 3041   2.779   3.487   2.286
  377SOL    HW1 3042   2.859   3.428   2.274
  377SOL    HW2 3043   2.807   3.583   2.282
  378SOL     OW 3044   4.265   1.080   2.465
  378SOL    HW1 3045   4.251   1.159   2.407
  378SOL    HW2 3046   4.197   1.080   2.539
  379SOL     OW 3047   4.018   4.910   2.369
  379SOL    HW1 3048   3.923   4.916   2.338
  379SOL    HW2 3049   4.059   5.001   2.368
  380SOL     OW 3050   3.485   2.372   2.498
  380SOL    HW1 3051   3.469   2.299   2.565
  380SOL    HW2 3052   3.544   2.442   2.540
  381SOL     OW 3053   1.198   2.554   2.345
  381SOL    HW1 3054   1.260   2.524   2.273
  381SOL    HW2 3055   1.125   2.486   2.357
  382SOL     OW 3056   3.598   0.691   2.585
  382SOL    HW1 3057   3.683   0.682   2.637
  382SOL    HW2 3058   3.520   0.681   2.647
  383SOL     OW 3059   4.305   0.512   2.613
  383SOL    HW1 3060   4.303   0.608   2.641
  383SOL    HW2 3061   4.217   0.469   2.635
  384SOL     OW 3062   3.698   3.177   2.323
  384SOL    HW1 3063   3.664   3.261   2.365
  384SOL    HW2 3064   3.626   3.108   2.323
  385SOL     OW 3065   2.258   3.850   2.696
  385SOL    HW1 3066   2.242   3.949   2.688
  385SOL    HW2 3067   2.171   3.802   2.690
  386SOL     OW 3068   2.878   4.335   2.610
  386SOL    HW1 3069   2.897   4.344   2.512
  386SOL    HW2 3070   2.847   4.424   2.646
  387SOL     OW 3071   4.553   4.063   2.336
  387SOL    HW1 3072   4.645   4.023   2.336
  387SOL    HW2 3073   4.486   3.990   2.324
  388SOL     OW 3074   1.140   2.151   2.312
  388SOL    HW1 3075   1.236   2.179   2.319
  388SOL    HW2 3076   1.081   2.232   2.310
  389SOL     OW 3077   0.880   1.320   2.420
  389SOL    HW1 3078   0.853   1.406   2.376
  389SOL    HW2 3079   0.877   1.332   2.520
  390SOL     OW 3080   4.070   4.282   2.635
  390SOL    HW1 3081   4.095   4.190   2.605
  390SOL    HW2 3082   3.972   4.285   2.655
  391SOL     OW 3083   2.489   3.367   2.582
  391SOL    HW1 3084   2.457   3.438   2.645
  391SOL    HW2 3085   2.431   3.286   2.591
  392SOL     OW 3086   4.722   3.624   2.674
  392SOL    HW1 3087   4.676   3.705   2.711
  392SOL    HW2 3088   4.819   3.643   2.665
  393SOL     OW 3089   1.214   4.686   2.320
  393SOL    HW1 3090   1.302   4.641   2.334
  393SOL    HW2 3091   1.226   4.785   2.331
  394SOL     OW 3092   0.549   3.891   2.659
  394SOL    HW1 3093   0.534   3.793   2.677
  394SOL    HW2 3094   0.647   3.910   2.661
  395SOL     OW 3095   2.049   2.129   2.360
  395SOL    HW1 3096   2.058   2.229   2.361
  395SOL    HW2 3097   2.140   2.088   2.351
  396SOL     OW 3098   0.603   1.703   2.403
  396SOL    HW1 3099   0.685   1.650   2.386
  396SOL    HW2 3100   0.586   1.709   2.502
  397SOL     OW 3101   2.040   2.772   2.602
  397SOL    HW1 3102   2.013   2.867   2.617
  397SOL    HW2 3103   2.122   2.751   2.655
  398SOL     OW 3104   3.726   3.918   2.365
  398SOL    HW1 3105   3.706   3.940   2.460
  398SOL    HW2 3106   3.761   3.999   2.318
  399SOL     OW 3107   1.858   1.175   2.681
  399SOL    HW1 3108   1.776   1.122   2.704
  399SOL    HW2 3109   1.918   1.120   2.623
  400SOL     OW 3110   1.095   1.187   2.338
  400SOL    HW1 3111   1.078   1.088   2.331
  400SOL    HW2 3112   1.012   1.237   2.312
  401SOL     OW 3113   2.356   2.366   2.690
  401SOL    HW1 3114   2.372   2.425   2.611
  401SOL    HW2 3115   2.356   2.270   2.662
  402SOL     OW 3116   1.272   4.016   2.327
  402SOL    HW1 3117   1.288   4.081   2.402
  402SOL    HW2 3118   1.266   4.066   2.241
  403SOL     OW 3119   0.451   4.849   2.644
  403SOL    HW1 3120   0.362   4.880   2.677
  403SOL    HW2 3121   0.442   4.813   2.551
  404SOL     OW 3122   2.889   3.633   2.674
  404SOL    HW1 3123   2.823   3.708   2.667
  404SOL    HW2 3124   2.841   3.546   2.663
  405SOL     OW 3125   1.379   2.227   2.336
  405SOL    HW1 3126   1.431   2.206   2.419
  405SOL    HW2 3127   1.399   2.321   2.308
  406SOL     OW 3128   1.349   0.729   2.592
  406SOL    HW1 3129   1.442   0.724   2.630
  406SOL    HW2 3130   1.342   0.668   2.513
  407SOL     OW 3131   4.359   4.260   2.682
  407SOL    HW1 3132   4.265   4.230   2.673
  407SOL    HW2 3133   4.404   4.209   2.756
  408SOL     OW 3134   3.413   4.122   2.672
  408SOL    HW1 3135   3.397   4.163   2.582
  408SOL    HW2 3136   3.340   4.149   2.735
  409SOL     OW 3137   1.645   1.766   2.353
  409SOL    HW1 3138   1.741   1.794   2.342
  409SOL    HW2 3139   1.642   1.671   2.386
  410SOL     OW 3140   0.736   0.921   2.642
  410SOL    HW1 3141   0.794   1.002   2.638
  410SOL    HW2 3142   0.792   0.841   2.665
  411SOL     OW 3143   2.365   1.453   2.355
  411SOL    HW1 3144   2.266   1.441   2.361
  411SOL    HW2 3145   2.408   1.367   2.330
  412SOL     OW 3146   1.336   2.907   2.650
  412SOL    HW1 3147   1.272   2.983   2.647
  412SOL    HW2 3148   1.319   2.853   2.733
  413SOL     OW 3149   2.244   1.949   2.362
  413SOL    HW1 3150   2.200   1.860   2.354
  413SOL    HW2 3151   2.343   1.938   2.360
  414SOL     OW 3152   0.178   2.656   2.291
  414SOL    HW1 3153   0.133   2.570   2.314
  414SOL    HW2 3154   0.183   2.665   2.192
  415SOL     OW 3155   2.130   0.913   2.300
  415SOL    HW1 3156   2.152   0.817   2.316
  415SOL    HW2 3157   2.180   0.946   2.219
  416SOL     OW 3158   1.748   3.683   2.588
  416SOL    HW1 3159   1.658   3.660   2.624
  416SOL    HW2 3160   1.739   3.722   2.497
  417SOL     OW 3161   3.214   3.869   2.361
  417SOL    HW1 3162   3.202   3.868   2.460
  417SOL    HW2 3163   3.304   3.833   2.337
  418SOL     OW 3164   0.060   1.450   2.657
  418SOL    HW1 3165   0.000   1.370   2.648
  418SOL    HW2 3166   0.012   1.521   2.708
  419SOL     OW 3167   1.626   3.024   2.306
  419SOL    HW1 3168   1.629   2.991   2.212
  419SOL    HW2 3169   1.582   2.955   2.364
  420SOL     OW 3170   3.787   0.129   2.374
  420SOL    HW1 3171   3.863   0.176   2.419
  420SOL    HW2 3172   3.823   0.061   2.310
  421SOL     OW 3173   4.287   3.170   2.323
  421SOL    HW1 3174   4.213   3.106   2.346
  421SOL    HW2 3175   4.251   3.264   2.327
  422SOL     OW 3176   1.444   1.830   2.654
  422SOL    HW1 3177   1.362   1.885   2.672
  422SOL    HW2 3178   1.417   1.742   2.615
  423SOL     OW 3179   0.683   0.071   2.298
  423SOL    HW1 3180   0.618   0.146   2.313
  423SOL    HW2 3181   0.637  -0.017   2.312
  424SOL     OW 3182   3.393   4.280   2.327
  424SOL    HW1 3183   3.297   4.267   2.302
  424SOL    HW2 3184   3.423   4.371   2.299
  425SOL     OW 3185   1.605   2.967   2.644
  425SOL    HW1 3186   1.512   2.962   2.680
  425SOL    HW2 3187   1.647   2.876   2.648
  426SOL     OW 3188   1.354   0.191   2.674
  426SOL    HW1 3189   1.302   0.261   2.722
  426SOL    HW2 3190   1.320   0.182   2.580
  427SOL     OW 3191   4.920   0.878   2.299
  427SOL    HW1 3192   4.826   0.845   2.294
  427SOL    HW2 3193   4.925   0.958   2.358
  428SOL     OW 3194   3.155   2.481   2.532
  428SOL    HW1 3195   3.229   2.504   2.469
  428SOL    HW2 3196   3.121   2.565   2.576
  429SOL     OW 3197   2.119   4.581   2.394
  429SOL    HW1 3198   2.029   4.573   2.437
  429SOL    HW2 3199   2.116   4.651   2.323
  430SOL     OW 3200   4.606   1.325   2.657
  430SOL    HW1 3201   4.570   1.415   2.678
  430SOL    HW2 3202   4.703   1.321   2.681
  431SOL     OW 3203   1.264   2.313   2.712
  431SOL    HW1 3204   1.243   2.257   2.792
  431SOL    HW2 3205   1.183   2.321   2.655
  432SOL     OW 3206   2.707   1.115   2.622
  432SOL    HW1 3207   2.712   1.018   2.644
  432SOL    HW2 3208   2.676   1.125   2.527
  433SOL     OW 3209   2.595   3.307   2.342
  433SOL    HW1 3210   2.645   3.378   2.292
  433SOL    HW2 3211   2.527   3.349   2.402
  434SOL     OW 3212   0.829   2.635   2.413
  434SOL    HW1 3213   0.745   2.646   2.359
  434SOL    HW2 3214   0.809   2.656   2.509
  435SOL     OW 3215   2.773   0.565   2.488
  435SOL    HW1 3216   2.759   0.637   2.420
  435SOL    HW2 3217   2.793   0.479   2.441
  436SOL     OW 3218   0.266   3.412   2.681
  436SOL    HW1 3219   0.362   3.388   2.697
  436SOL    HW2 3220   0.213   3.329   2.664
  437SOL     OW 3221   0.033   3.555   2.367
  437SOL    HW1 3222  -0.064   3.574   2.378
  437SOL    HW2 3223   0.045   3.459   2.340
  438SOL     OW 3224   0.063   3.289   2.326
  438SOL    HW1 3225   0.141   3.241   2.287
  438SOL    HW2 3226  -0.014   3.226   2.337
  439SOL     OW 3227   4.775   3.919   2.378
  439SOL    HW1 3228   4.759   3.824   2.352
  439SOL    HW2 3229   4.867   3.947   2.351
  440SOL     OW 3230   2.097   4.737   2.683
  440SOL    HW1 3231   2.138   4.647   2.696
  440SOL    HW2 3232   2.022   4.730   2.618
  441SOL     OW 3233   1.650   3.769   2.345
  441SOL    HW1 3234   1.552   3.755   2.335
  441SOL    HW2 3235   1.675   3.861   2.314
  442SOL     OW 3236   1.481   3.892   2.701
  442SOL    HW1 3237   1.468   3.794   2.689
  442SOL    HW2 3238   1.393   3.938   2.699
  443SOL     OW 3239   3.927   0.174   2.627
  443SOL    HW1 3240   3.848   0.113   2.623
  443SOL    HW2 3241   4.000   0.137   2.569
  444SOL     OW 3242   1.700   2.338   2.622
  444SOL    HW1 3243   1.713   2.322   2.524
  444SOL    HW2 3244   1.764   2.407   2.654
  445SOL     OW 3245   0.275   0.012   2.605
  445SOL    HW1 3246   0.213  -0.065   2.621
  445SOL    HW2 3247   0.293   0.020   2.508
  446SOL     OW 3248   3.998   1.256   2.338
  446SOL    HW1 3249   4.081   1.230   2.288
  446SOL    HW2 3250   4.017   1.260   2.436
  447SOL     OW 3251   3.522   2.184   2.703
  447SOL    HW1 3252   3.434   2.148   2.736
  447SOL    HW2 3253   3.577   2.110   2.665
  448SOL     OW 3254   2.983   1.932   2.715
  448SOL    HW1 3255   2.901   1.875   2.710
  448SOL    HW2 3256   2.965   2.020   2.670
  449SOL     OW 3257   1.130   0.888   2.672
  449SOL    HW1 3258   1.181   0.958   2.721
  449SOL    HW2 3259   1.192   0.817   2.639
  450SOL     OW 3260   0.066   4.387   2.354
  450SOL    HW1 3261   0.125   4.333   2.294
  450SOL    HW2 3262  -0.028   4.357   2.345
  451SOL     OW 3263   4.504   1.577   2.677
  451SOL    HW1 3264   4.547   1.667   2.685
  451SOL    HW2 3265   4.433   1.580   2.606
  452SOL     OW 3266   0.880   0.690   2.715
  452SOL    HW1 3267   0.971   0.730   2.705
  452SOL    HW2 3268   0.882   0.594   2.687
  453SOL     OW 3269   3.157   4.157   2.367
  453SOL    HW1 3270   3.163   4.160   2.467
  453SOL    HW2 3271   3.170   4.063   2.336
  454SOL     OW 3272   0.987   4.490   2.299
  454SOL    HW1 3273   1.065   4.550   2.283
  454SOL    HW2 3274   0.937   4.521   2.380
  455SOL     OW 3275   2.077   2.405   2.373
  455SOL    HW1 3276   2.085   2.498   2.339
  455SOL    HW2 3277   2.079   2.406   2.473
  456SOL     OW 3278   3.973   3.565   2.337
  456SOL    HW1 3279   3.900   3.512   2.295
  456SOL    HW2 3280   3.941   3.607   2.421
  457SOL     OW 3281   4.740   3.128   2.401
  457SOL    HW1 3282   4.749   3.143   2.499
  457SOL    HW2 3283   4.667   3.187   2.365
  458SOL     OW 3284   0.862   4.814   2.662
  458SOL    HW1 3285   0.948   4.803   2.712
  458SOL    HW2 3286   0.795   4.749   2.699
  459SOL     OW 3287   1.873   2.565   2.661
  459SOL    HW1 3288   1.913   2.655   2.647
  459SOL    HW2 3289   1.946   2.499   2.682
  460SOL     OW 3290   1.401   4.223   2.498
  460SOL    HW1 3291   1.370   4.311   2.534
  460SOL    HW2 3292   1.488   4.235   2.451
  461SOL     OW 3293   2.516   0.256   2.306
  461SOL    HW1 3294   2.488   0.169   2.346
  461SOL    HW2 3295   2.603   0.244   2.258
  462SOL     OW 3296   2.071   5.014   2.643
  462SOL    HW1 3297   2.083   4.934   2.702
  462SOL    HW2 3298   1.974   5.037   2.636
  463SOL     OW 3299   3.935   4.635   2.427
  463SOL    HW1 3300   4.019   4.601   2.469
  463SOL    HW2 3301   3.948   4.730   2.398
  464SOL     OW 3302   2.578   1.650   2.350
  464SOL    HW1 3303   2.488   1.608   2.355
  464SOL    HW2 3304   2.648   1.579   2.356
  465SOL     OW 3305   2.113   4.878   2.300
  465SOL    HW1 3306   2.086   4.974   2.291
  465SOL    HW2 3307   2.212   4.873   2.313
  466SOL     OW 3308   3.238   3.189   2.331
  466SOL    HW1 3309   3.328   3.204   2.370
  466SOL    HW2 3310   3.215   3.091   2.337
  467SOL     OW 3311   2.597   0.635   2.685
  467SOL    HW1 3312   2.645   0.583   2.614
  467SOL    HW2 3313   2.506   0.596   2.700
  468SOL     OW 3314   4.162   2.358   2.579
  468SOL    HW1 3315   4.063   2.356   2.591
  468SOL    HW2 3316   4.185   2.325   2.487
  469SOL     OW 3317   1.355   0.569   2.362
  469SOL    HW1 3318   1.299   0.491   2.337
  469SOL    HW2 3319   1.450   0.551   2.337
  470SOL     OW 3320   4.081   0.412   2.723
  470SOL    HW1 3321   4.026   0.335   2.692
  470SOL    HW2 3322   4.121   0.391   2.812
  471SOL     OW 3323   0.440   4.151   2.339
  471SOL    HW1 3324   0.351   4.167   2.297
  471SOL    HW2 3325   0.467   4.056   2.325
  472SOL     OW 3326   3.904   0.988   2.587
  472SOL    HW1 3327   3.965   0.918   2.623
  472SOL    HW2 3328   3.954   1.073   2.574
  473SOL     OW 3329   3.386   5.114   2.662
  473SOL    HW1 3330   3.476   5.073   2.682
  473SOL    HW2 3331   3.314   5.053   2.694
  474SOL     OW 3332   4.902   4.866   2.289
  474SOL    HW1 3333   4.839   4.802   2.334
  474SOL    HW2 3334   4.885   4.866   2.191
  475SOL     OW 3335   0.025   2.955   2.668
  475SOL    HW1 3336   0.038   2.902   2.584
  475SOL    HW2 3337  -0.072   2.957   2.692
  476SOL     OW 3338   2.539   4.054   2.712
  476SOL    HW1 3339   2.560   4.106   2.794
  476SOL    HW2 3340   2.447   4.017   2.718
  477SOL     OW 3341   1.909   4.771   2.452
  477SOL    HW1 3342   1.974   4.791   2.378
  477SOL    HW2 3343   1.868   4.856   2.484
  478SOL     OW 3344   1.140   4.605   2.585
  478SOL    HW1 3345   1.047   4.584   2.615
  478SOL    HW2 3346   1.137   4.650   2.496
  479SOL     OW 3347   0.261   1.167   2.562
  479SOL    HW1 3348   0.359   1.152   2.575
  479SOL    HW2 3349   0.210   1.089   2.599
  480SOL     OW 3350   2.675   3.846   2.366
  480SOL    HW1 3351   2.717   3.822   2.453
  480SOL    HW2 3352   2.594   3.789   2.350
  481SOL     OW 3353   0.042   1.822   2.325
  481SOL    HW1 3354  -0.037   1.880   2.306
  481SOL    HW2 3355   0.014   1.746   2.384
  482SOL     OW 3356   2.763   3.387   2.598
  482SOL    HW1 3357   2.669   3.368   2.624
  482SOL    HW2 3358   2.765   3.427   2.506
  483SOL     OW 3359   3.176   3.581   2.618
  483SOL    HW1 3360   3.101   3.591   2.683
  483SOL    HW2 3361   3.140   3.574   2.525
  484SOL     OW 3362   0.514   3.326   2.659
  484SOL    HW1 3363   0.572   3.352   2.582
  484SOL    HW2 3364   0.509   3.226   2.664
  485SOL     OW 3365   2.920   3.750   2.328
  485SOL    HW1 3366   2.832   3.799   2.322
  485SOL    HW2 3367   2.994   3.816   2.338
  486SOL     OW 3368   0.853   3.923   2.696
  486SOL    HW1 3369   0.865   3.854   2.767
  486SOL    HW2 3370   0.940   3.971   2.681
  487SOL     OW 3371   0.181   0.639   2.374
  487SOL    HW1 3372   0.276   0.661   2.352
  487SOL    HW2 3373   0.127   0.723   2.379
  488SOL     OW 3374   2.168   3.520   2.609
  488SOL    HW1 3375   2.136   3.438   2.657
  488SOL    HW2 3376   2.251   3.554   2.653
  489SOL     OW 3377   2.497   0.327   2.559
  489SOL    HW1 3378   2.584   0.305   2.603
  489SOL    HW2 3379   2.509   0.325   2.459
  490SOL     OW 3380   0.767   0.183   2.677
  490SOL    HW1 3381   0.865   0.163   2.676
  490SOL    HW2 3382   0.715   0.097   2.677
  491SOL     OW 3383   3.968   3.167   2.316
  491SOL    HW1 3384   3.871   3.191   2.316
  491SOL    HW2 3385   4.009   3.191   2.228
  492SOL     OW 3386   2.965   3.198   2.665
  492SOL    HW1 3387   2.909   3.116   2.678
  492SOL    HW2 3388   2.906   3.276   2.644
  493SOL     OW 3389   2.767   2.400   2.349
  493SOL    HW1 3390   2.722   2.312   2.329
  493SOL    HW2 3391   2.865   2.386   2.359
  494SOL     OW 3392   3.235   4.468   2.672
  494SOL    HW1 3393   3.181   4.549   2.693
  494SOL    HW2 3394   3.179   4.386   2.684
  495SOL     OW 3395   4.196   2.047   2.610
  495SOL    HW1 3396   4.105   2.008   2.626
  495SOL    HW2 3397   4.189   2.147   2.609
  496SOL     OW 3398   3.738   1.250   2.703
  496SOL    HW1 3399   3.682   1.300   2.769
  496SOL    HW2 3400   3.685   1.174   2.665
  497SOL     OW 3401   1.431   2.791   2.388
  497SOL    HW1 3402   1.394   2.835   2.470
  497SOL    HW2 3403   1.375   2.711   2.365
  498SOL     OW 3404   0.503   2.107   2.374
  498SOL    HW1 3405   0.413   2.068   2.353
  498SOL    HW2 3406   0.574   2.046   2.342
  499SOL     OW 3407   0.204   1.340   2.358
  499SOL    HW1 3408   0.216   1.265   2.423
  499SOL    HW2 3409   0.294   1.371   2.326
  500SOL     OW 3410   3.665   3.654   2.369
  500SOL    HW1 3411   3.696   3.748   2.352
  500SOL    HW2 3412   3.565   3.651   2.362
  501SOL     OW 3413   3.237   0.826   2.333
  501SOL    HW1 3414   3.174   0.748   2.332
  501SOL    HW2 3415   3.331   0.793   2.325
  502SOL     OW 3416   0.764   4.276   2.628
  502SOL    HW1 3417   0.728   4.225   2.550
  502SOL    HW2 3418   0.691   4.291   2.695
  503SOL     OW 3419   2.023   0.532   2.593
  503SOL    HW1 3420   1.990   0.469   2.522
  503SOL    HW2 3421   1.958   0.535   2.668
  504SOL     OW 3422   1.611   0.584   2.609
  504SOL    HW1 3423   1.688   0.647   2.617
  504SOL    HW2 3424   1.637   0.494   2.644
  505SOL     OW 3425   1.458   2.511   2.669
  505SOL    HW1 3426   1.390   2.439   2.682
  505SOL    HW2 3427   1.534   2.476   2.614
  506SOL     OW 3428   4.372   0.841   2.360
  506SOL    HW1 3429   4.332   0.926   2.395
  506SOL    HW2 3430   4.310   0.765   2.380
  507SOL     OW 3431   1.348   1.505   2.590
  507SOL    HW1 3432   1.415   1.455   2.644
  507SOL    HW2 3433   1.256   1.484   2.622
  508SOL     OW 3434   0.956   2.777   2.696
  508SOL    HW1 3435   0.882   2.711   2.681
  508SOL    HW2 3436   1.043   2.728   2.699
  509SOL     OW 3437   0.075   2.158   2.429
  509SOL    HW1 3438   0.087   2.190   2.523
  509SOL    HW2 3439   0.148   2.094   2.406
  510SOL     OW 3440   1.130   3.822   2.597
  510SOL    HW1 3441   1.185   3.899   2.629
  510SOL    HW2 3442   1.076   3.851   2.518
  511SOL     OW 3443   4.565   1.867   2.411
  511SOL    HW1 3444   4.638   1.925   2.374
  511SOL    HW2 3445   4.583   1.772   2.387
  512SOL     OW 3446   2.415   3.735   2.346
  512SOL    HW1 3447   2.337   3.673   2.339
  512SOL    HW2 3448   2.389   3.825   2.309
  513SOL     OW 3449   3.032   0.618   2.351
  513SOL    HW1 3450   3.091   0.538   2.341
  513SOL    HW2 3451   2.951   0.592   2.403
  514SOL     OW 3452   1.598   3.239   2.635
  514SOL    HW1 3453   1.640   3.148   2.643
  514SOL    HW2 3454   1.593   3.265   2.538
  515SOL     OW 3455   2.986   3.311   2.364
  515SOL    HW1 3456   2.916   3.244   2.388
  515SOL    HW2 3457   3.070   3.264   2.338
  516SOL     OW 3458   3.402   1.433   2.662
  516SOL    HW1 3459   3.335   1.428   2.588
  516SOL    HW2 3460   3.433   1.527   2.671
  517SOL     OW 3461   0.494   3.039   2.654
  517SOL    HW1 3462   0.447   2.957   2.687
  517SOL    HW2 3463   0.586   3.042   2.692
  518SOL     OW 3464   0.325   3.213   2.371
  518SOL    HW1 3465   0.425   3.200   2.371
  518SOL    HW2 3466   0.289   3.197   2.463
  519SOL     OW 3467   2.304   2.101   2.582
  519SOL    HW1 3468   2.285   2.040   2.505
  519SOL    HW2 3469   2.288   2.052   2.668
  520SOL     OW 3470   2.624   4.261   2.502
  520SOL    HW1 3471   2.701   4.305   2.548
  520SOL    HW2 3472   2.581   4.196   2.564
  521SOL     OW 3473   4.788   4.840   2.666
  521SOL    HW1 3474   4.690   4.847   2.688
  521SOL    HW2 3475   4.812   4.744   2.652
  522SOL     OW 3476   3.605   2.598   2.725
  522SOL    HW1 3477   3.598   2.561   2.817
  522SOL    HW2 3478   3.523   2.651   2.703
  523SOL     OW 3479   1.531   1.316   2.670
  523SOL    HW1 3480   1.464   1.243   2.686
  523SOL    HW2 3481   1.613   1.298   2.724
  524SOL     OW 3482   4.115   3.815   2.315
  524SOL    HW1 3483   4.095   3.734   2.260
  524SOL    HW2 3484   4.068   3.807   2.403
  525SOL     OW 3485   2.524   2.976   2.677
  525SOL    HW1 3486   2.463   2.897   2.684
  525SOL    HW2 3487   2.471   3.059   2.661
  526SOL     OW 3488   4.547   3.416   2.702
  526SOL    HW1 3489   4.459   3.451   2.671
  526SOL    HW2 3490   4.613   3.491   2.704
  527SOL     OW 3491   4.290   0.459   2.334
  527SOL    HW1 3492   4.356   0.394   2.298
  527SOL    HW2 3493   4.296   0.461   2.434
  528SOL     OW 3494   0.326   2.860   2.375
  528SOL    HW1 3495   0.308   2.941   2.320
  528SOL    HW2 3496   0.264   2.787   2.348
  529SOL     OW 3497   2.402   3.105   2.314
  529SOL    HW1 3498   2.449   3.194   2.312
  529SOL    HW2 3499   2.469   3.033   2.331
  530SOL     OW 3500   1.113   1.505   2.301
  530SOL    HW1 3501   1.211   1.489   2.290
  530SOL    HW2 3502   1.064   1.417   2.297
  531SOL     OW 3503   1.637   1.019   2.636
  531SOL    HW1 3504   1.553   1.068   2.657
  531SOL    HW2 3505   1.629   0.976   2.547
  532SOL     OW 3506   1.511   4.960   2.444
  532SOL    HW1 3507   1.491   4.914   2.531
  532SOL    HW2 3508   1.551   4.894   2.380
  533SOL     OW 3509   0.716   2.639   2.665
  533SOL    HW1 3510   0.707   2.541   2.644
  533SOL    HW2 3511   0.626   2.680   2.673
  534SOL     OW 3512   3.153   1.648   2.377
  534SOL    HW1 3513   3.055   1.660   2.359
  534SOL    HW2 3514   3.173   1.550   2.386
  535SOL     OW 3515   2.322   3.172   2.594
  535SOL    HW1 3516   2.234   3.213   2.615
  535SOL    HW2 3517   2.317   3.124   2.507
  536SOL     OW 3518   2.737   0.855   2.658
  536SOL    HW1 3519   2.832   0.828   2.651
  536SOL    HW2 3520   2.681   0.775   2.680
  537SOL     OW 3521   1.375   1.080   2.639
  537SOL    HW1 3522   1.368   1.017   2.563
  537SOL    HW2 3523   1.300   1.146   2.635
  538SOL     OW 3524   1.779   2.384   2.367
  538SOL    HW1 3525   1.777   2.480   2.396
  538SOL    HW2 3526   1.873   2.352   2.363
  539SOL     OW 3527   3.242   1.100   2.340
  539SOL    HW1 3528   3.228   1.003   2.319
  539SOL    HW2 3529   3.227   1.115   2.437
  540SOL     OW 3530   0.258   1.960   2.381
  540SOL    HW1 3531   0.176   1.909   2.353
  540SOL    HW2 3532   0.265   1.958   2.481
  541SOL     OW 3533   3.557   3.692   2.629
  541SOL    HW1 3534   3.514   3.604   2.650
  541SOL    HW2 3535   3.638   3.677   2.571
  542SOL     OW 3536   2.255   1.227   2.648
  542SOL    HW1 3537   2.295   1.173   2.574
  542SOL    HW2 3538   2.316   1.224   2.728
  543SOL     OW 3539   3.790   4.572   2.639
  543SOL    HW1 3540   3.821   4.605   2.550
  543SOL    HW2 3541   3.836   4.624   2.711
  544SOL     OW 3542   2.844   2.604   2.620
  544SOL    HW1 3543   2.807   2.635   2.532
  544SOL    HW2 3544   2.787   2.529   2.654
  545SOL     OW 3545   1.368   1.469   2.323
  545SOL    HW1 3546   1.408   1.380   2.302
  545SOL    HW2 3547   1.368   1.483   2.422
  546SOL     OW 3548   4.605   1.830   2.681
  546SOL    HW1 3549   4.598   1.893   2.758
  546SOL    HW2 3550   4.586   1.880   2.596
  547SOL     OW 3551   2.408   2.484   2.467
  547SOL    HW1 3552   2.422   2.398   2.418
  547SOL    HW2 3553   2.378   2.555   2.403
  548SOL     OW 3554   3.918   1.613   2.375
  548SOL    HW1 3555   3.900   1.537   2.312
  548SOL    HW2 3556   3.857   1.606   2.454
  549SOL     OW 3557   3.526   1.157   2.354
  549SOL    HW1 3558   3.502   1.166   2.451
  549SOL    HW2 3559   3.448   1.118   2.304
  550SOL     OW 3560   4.400   3.813   2.654
  550SOL    HW1 3561   4.324   3.877   2.660
  550SOL    HW2 3562   4.487   3.863   2.656
  551SOL     OW 3563   2.765   2.069   2.382
  551SOL    HW1 3564   2.861   2.047   2.365
  551SOL    HW2 3565   2.757   2.118   2.469
  552SOL     OW 3566   4.360   2.070   2.321
  552SOL    HW1 3567   4.271   2.026   2.311
  552SOL    HW2 3568   4.427   2.003   2.353
  553SOL     OW 3569   1.896   2.992   2.633
  553SOL    HW1 3570   1.917   2.997   2.535
  553SOL    HW2 3571   1.798   2.977   2.646
  554SOL     OW 3572   4.020   3.745   2.576
  554SOL    HW1 3573   3.965   3.818   2.616
  554SOL    HW2 3574   3.976   3.657   2.595
  555SOL     OW 3575   2.788   0.223   2.682
  555SOL    HW1 3576   2.861   0.259   2.623
  555SOL    HW2 3577   2.806   0.248   2.777
  556SOL     OW 3578   1.192   4.927   2.408
  556SOL    HW1 3579   1.093   4.940   2.406
  556SOL    HW2 3580   1.232   4.984   2.480
   4.92000   5.12400   5.00000
Generated by trjconv : MXe MOLECULE in water t= 110.00000
 3580
    1GRA      C    1   0.077   0.191   2.000
    1GRA      C    2   0.200   0.262   2.000
    1GRA      C    3   0.200   0.405   2.000
    1GRA      C    4   0.077   0.476   2.000
    1GRA      C    5   0.077   0.618   2.000
    1GRA      C    6   0.200   0.689   2.000
    1GRA      C    7   0.200   0.832   2.000
    1GRA      C    8   0.077   0.903   2.000
    1GRA      C    9   0.077   1.045   2.000
    1GRA      C   10   0.200   1.116   2.000
    1GRA      C   11   0.200   1.259   2.000
    1GRA      C   12   0.077   1.330   2.000
    1GRA      C   13   0.077   1.472   2.000
    1GRA      C   14   0.200   1.543   2.000
    1GRA      C   15   0.200   1.686   2.000
    1GRA      C   16   0.077   1.757   2.000
    1GRA      C   17   0.077   1.899   2.000
    1GRA      C   18   0.200   1.970   2.000
    1GRA      C   19   0.200   2.113   2.000
    1GRA      C   20   0.077   2.184   2.000
    1GRA      C   21   0.077   2.326   2.000
    1GRA      C   22   0.200   2.397   2.000
    1GRA      C   23   0.200   2.540   2.000
    1GRA      C   24   0.077   2.611   2.000
    1GRA      C   25   0.077   2.753   2.000
    1GRA      C   26   0.200   2.824   2.000
    1GRA      C   27   0.200   2.967   2.000
    1GRA      C   28   0.077   3.038   2.000
    1GRA      C   29   0.077   3.180   2.000
    1GRA      C   30   0.200   3.251   2.000
    1GRA      C   31   0.200   3.394   2.000
    1GRA      C   32   0.077   3.465   2.000
    1GRA      C   33   0.077   3.607   2.000
    1GRA      C   34   0.200   3.678   2.000
    1GRA      C   35   0.200   3.821   2.000
    1GRA      C   36   0.077   3.892   2.000
    1GRA      C   37   0.077   4.034   2.000
    1GRA      C   38   0.200   4.105   2.000
    1GRA      C   39   0.200   4.248   2.000
    1GRA      C   40   0.077   4.319   2.000
    1GRA      C   41   0.077   4.461   2.000
    1GRA      C   42   0.200   4.532   2.000
    1GRA      C   43   0.200   4.675   2.000
    1GRA      C   44   0.077   4.746   2.000
    1GRA      C   45   0.077   4.888   2.000
    1GRA      C   46   0.200   4.959   2.000
    1GRA      C   47   0.200   5.102   2.000
    1GRA      C   48   0.077   0.049   2.000
    1GRA      C   49   0.323   0.191   2.000
    1GRA      C   50   0.446   0.262   2.000
    1GRA      C   51   0.446   0.405   2.000
    1GRA      C   52   0.323   0.476   2.000
    1GRA      C   53   0.323   0.618   2.000
    1GRA      C   54   0.446   0.689   2.000
    1GRA      C   55   0.446   0.832   2.000
    1GRA      C   56   0.323   0.903   2.000
    1GRA      C   57   0.323   1.045   2.000
    1GRA      C   58   0.446   1.116   2.000
    1GRA      C   59   0.446   1.259   2.000
    1GRA      C   60   0.323   1.330   2.000
    1GRA      C   61   0.323   1.472   2.000
    1GRA      C   62   0.446   1.543   2.000
    1GRA      C   63   0.446   1.686   2.000
    1GRA      C   64   0.323   1.757   2.000
    1GRA      C   65   0.323   1.899   2.000
    1GRA      C   66   0.446   1.970   2.000
    1GRA      C   67   0.446   2.113   2.000
    1GRA      C   68   0.323   2.184   2.000
    1GRA      C   69   0.323   2.326   2.000
    1GRA      C   70   0.446   2.397   2.000
    1GRA      C   71   0.446   2.540   2.000
    1GRA      C   72   0.323   2.611   2.000
    1GRA      C   73   0.323   2.753   2.000
    1GRA      C   74   0.446   2.824   2.000
    1GRA      C   75   0.446   2.967   2.000
    1GRA      C   76   0.323   3.038   2.000
    1GRA      C   77   0.323   3.180   2.000
    1GRA      C   78   0.446   3.251   2.000
    1GRA      C   79   0.446   3.394   2.000
    1GRA      C   80   0.323   3.465   2.000
    1GRA      C   81   0.323   3.607   2.000
    1GRA      C   82   0.446   3.678   2.000
    1GRA      C   83   0.446   3.821   2.000
    1GRA      C   84   0.323   3.892   2.000
    1GRA      C   85   0.323   4.034   2.000
    1GRA      C   86   0.446   4.105   2.000
    1GRA      C   87   0.446   4.248   2.000
    1GRA      C   88   0.323   4.319   2.000
    1GRA      C   89   0.323   4.461   2.000
    1GRA      C   90   0.446   4.532   2.000
    1GRA      C   91   0.446   4.675   2.000
    1GRA      C   92   0.323   4.746   2.000
    1GRA      C   93   0.323   4.888   2.000
    1GRA      C   94   0.446   4.959   2.000
    1GRA      C   95   0.446   5.102   2.000
    1GRA      C   96   0.323   0.049   2.000
    1GRA      C   97   0.569   0.191   2.000
    1GRA      C   98   0.692   0.262   2.000
    1GRA      C   99   0.692   0.405   2.000
    1GRA      C  100   0.569   0.476   2.000
    1GRA      C  101   0.569   0.618   2.000
    1GRA      C  102   0.692   0.689   2.000
    1GRA      C  103   0.692   0.832   2.000
    1GRA      C  104   0.569   0.903   2.000
    1GRA      C  105   0.569   1.045   2.000
    1GRA      C  106   0.692   1.116   2.000
    1GRA      C  107   0.692   1.259   2.000
    1GRA      C  108   0.569   1.330   2.000
    1GRA      C  109   0.569   1.472   2.000
    1GRA      C  110   0.692   1.543   2.000
    1GRA      C  111   0.692   1.686   2.000
    1GRA      C  112   0.569   1.757   2.000
    1GRA      C  113   0.569   1.899   2.000
    1GRA      C  114   0.692   1.970   2.000
    1GRA      C  115   0.692   2.113   2.000
    1GRA      C  116   0.569   2.184   2.000
    1GRA      C  117   0.569   2.326   2.000
    1GRA      C  118   0.692   2.397   2.000
    1GRA      C  119   0.692   2.540   2.000
    1GRA      C  120   0.569   2.611   2.000
    1GRA      C  121   0.569   2.753   2.000
    1GRA      C  122   0.692   2.824   2.000
    1GRA      C  123   0.692   2.967   2.000
    1GRA      C  124   0.569   3.038   2.000
    1GRA      C  125   0.569   3.180   2.000
    1GRA      C  126   0.692   3.251   2.000
    1GRA      C  127   0.692   3.394   2.000
    1GRA      C  128   0.569   3.465   2.000
    1GRA      C  129   0.569   3.607   2.000
    1GRA      C  130   0.692   3.678   2.000
    1GRA      C  131   0.692   3.821   2.000
    1GRA      C  132   0.569   3.892   2.000
    1GRA      C  133   0.569   4.034   2.000
    1GRA      C  134   0.692   4.105   2.000
    1GRA      C  135   0.692   4.248   2.000
    1GRA      C  136   0.569   4.319   2.000
    1GRA      C  137   0.569   4.461   2.000
    1GRA      C  138   0.692   4.532   2.000
    1GRA      C  139   0.692   4.675   2.000
    1GRA      C  140   0.569   4.746   2.000
    1GRA      C  141   0.569   4.888   2.000
    1GRA      C  142   0.692   4.959   2.000
    1GRA      C  143   0.692   5.102   2.000
    1GRA      C  144   0.569   0.049   2.000
    1GRA      C  145   0.815   0.191   2.000
    1GRA      C  146   0.938   0.262   2.000
    1GRA      C  147   0.938   0.405   2.000
    1GRA      C  148   0.815   0.476   2.000
    1GRA      C  149   0.815   0.618   2.000
    1GRA      C  150   0.938   0.689   2.000
    1GRA      C  151   0.938   0.832   2.000
    1GRA      C  152   0.815   0.903   2.000
    1GRA      C  153   0.815   1.045   2.000
    1GRA      C  154   0.938   1.116   2.000
    1GRA      C  155   0.938   1.259   2.000
    1GRA      C  156   0.815   1.330   2.000
    1GRA      C  157   0.815   1.472   2.000
    1GRA      C  158   0.938   1.543   2.000
    1GRA      C  159   0.938   1.686   2.000
    1GRA      C  160   0.815   1.757   2.000
    1GRA      C  161   0.815   1.899   2.000
    1GRA      C  162   0.938   1.970   2.000
    1GRA      C  163   0.938   2.113   2.000
    1GRA      C  164   0.815   2.184   2.000
    1GRA      C  165   0.815   2.326   2.000
    1GRA      C  166   0.938   2.397   2.000
    1GRA      C  167   0.938   2.540   2.000
    1GRA      C  168   0.815   2.611   2.000
    1GRA      C  169   0.815   2.753   2.000
    1GRA      C  170   0.938   2.824   2.000
    1GRA      C  171   0.938   2.967   2.000
    1GRA      C  172   0.815   3.038   2.000
    1GRA      C  173   0.815   3.180   2.000
    1GRA      C  174   0.938   3.251   2.000
    1GRA      C  175   0.938   3.394   2.000
    1GRA      C  176   0.815   3.465   2.000
    1GRA      C  177   0.815   3.607   2.000
    1GRA      C  178   0.938   3.678   2.000
    1GRA      C  179   0.938   3.821   2.000
    1GRA      C  180   0.815   3.892   2.000
    1GRA      C  181   0.815   4.034   2.000
    1GRA      C  182   0.938   4.105   2.000
    1GRA      C  183   0.938   4.248   2.000
    1GRA      C  184   0.815   4.319   2.000
    1GRA      C  185   0.815   4.461   2.000
    1GRA      C  186   0.938   4.532   2.000
    1GRA      C  187   0.938   4.675   2.000
    1GRA      C  188   0.815   4.746   2.000
    1GRA      C  189   0.815   4.888   2.000
    1GRA      C  190   0.938   4.959   2.000
    1GRA      C  191   0.938   5.102   2.000
    1GRA      C  192   0.815   0.049   2.000
    1GRA      C  193   1.061   0.191   2.000
    1GRA      C  194   1.184   0.262   2.000
    1GRA      C  195   1.184   0.405   2.000
    1GRA      C  196   1.061   0.476   2.000
    1GRA      C  197   1.061   0.618   2.000
    1GRA      C  198   1.184   0.689   2.000
    1GRA      C  199   1.184   0.832   2.000
    1GRA      C  200   1.061   0.903   2.000
    1GRA      C  201   1.061   1.045   2.000
    1GRA      C  202   1.184   1.116   2.000
    1GRA      C  203   1.184   1.259   2.000
    1GRA      C  204   1.061   1.330   2.000
    1GRA      C  205   1.061   1.472   2.000
    1GRA      C  206   1.184   1.543   2.000
    1GRA      C  207   1.184   1.686   2.000
    1GRA      C  208   1.061   1.757   2.000
    1GRA      C  209   1.061   1.899   2.000
    1GRA      C  210   1.184   1.970   2.000
    1GRA      C  211   1.184   2.113   2.000
    1GRA      C  212   1.061   2.184   2.000
    1GRA      C  213   1.061   2.326   2.000
    1GRA      C  214   1.184   2.397   2.000
    1GRA      C  215   1.184   2.540   2.000
    1GRA      C  216   1.061   2.611   2.000
    1GRA      C  217   1.061   2.753   2.000
    1GRA      C  218   1.184   2.824   2.000
    1GRA      C  219   1.184   2.967   2.000
    1GRA      C  220   1.061   3.038   2.000
    1GRA      C  221   1.061   3.180   2.000
    1GRA      C  222   1.184   3.251   2.000
    1GRA      C  223   1.184   3.394   2.000
    1GRA      C  224   1.061   3.465   2.000
    1GRA      C  225   1.061   3.607   2.000
    1GRA      C  226   1.184   3.678   2.000
    1GRA      C  227   1.184   3.821   2.000
    1GRA      C  228   1.061   3.892   2.000
    1GRA      C  229   1.061   4.034   2.000
    1GRA      C  230   1.184   4.105   2.000
    1GRA      C  231   1.184   4.248   2.000
    1GRA      C  232   1.061   4.319   2.000
    1GRA      C  233   1.061   4.461   2.000
    1GRA      C  234   1.184   4.532   2.000
    1GRA      C  235   1.184   4.675   2.000
    1GRA      C  236   1.061   4.746   2.000
    1GRA      C  237   1.061   4.888   2.000
    1GRA      C  238   1.184   4.959   2.000
    1GRA      C  239   1.184   5.102   2.000
    1GRA      C  240   1.061   0.049   2.000
    1GRA      C  241   1.307   0.191   2.000
    1GRA      C  242   1.430   0.262   2.000
    1GRA      C  243   1.430   0.405   2.000
    1GRA      C  244   1.307   0.476   2.000
    1GRA      C  245   1.307   0.618   2.000
    1GRA      C  246   1.430   0.689   2.000
    1GRA      C  247   1.430   0.832   2.000
    1GRA      C  248   1.307   0.903   2.000
    1GRA      C  249   1.307   1.045   2.000
    1GRA      C  250   1.430   1.116   2.000
    1GRA      C  251   1.430   1.259   2.000
    1GRA      C  252   1.307   1.330   2.000
    1GRA      C  253   1.307   1.472   2.000
    1GRA      C  254   1.430   1.543   2.000
    1GRA      C  255   1.430   1.686   2.000
    1GRA      C  256   1.307   1.757   2.000
    1GRA      C  257   1.307   1.899   2.000
    1GRA      C  258   1.430   1.970   2.000
    1GRA      C  259   1.430   2.113   2.000
    1GRA      C  260   1.307   2.184   2.000
    1GRA      C  261   1.307   2.326   2.000
    1GRA      C  262   1.430   2.397   2.000
    1GRA      C  263   1.430   2.540   2.000
    1GRA      C  264   1.307   2.611   2.000
    1GRA      C  265   1.307   2.753   2.000
    1GRA      C  266   1.430   2.824   2.000
    1GRA      C  267   1.430   2.967   2.000
    1GRA      C  268   1.307   3.038   2.000
    1GRA      C  269   1.307   3.180   2.000
    1GRA      C  270   1.430   3.251   2.000
    1GRA      C  271   1.430   3.394   2.000
    1GRA      C  272   1.307   3.465   2.000
    1GRA      C  273   1.307   3.607   2.000
    1GRA      C  274   1.430   3.678   2.000
    1GRA      C  275   1.430   3.821   2.000
    1GRA      C  276   1.307   3.892   2.000
    1GRA      C  277   1.307   4.034   2.000
    1GRA      C  278   1.430   4.105   2.000
    1GRA      C  279   1.430   4.248   2.000
    1GRA      C  280   1.307   4.319   2.000
    1GRA      C  281   1.307   4.461   2.000
    1GRA      C  282   1.430   4.532   2.000
    1GRA      C  283   1.430   4.675   2.000
    1GRA      C  284   1.307   4.746   2.000
    1GRA      C  285   1.307   4.888   2.000
    1GRA      C  286   1.430   4.959   2.000
    1GRA      C  287   1.430   5.102   2.000
    1GRA      C  288   1.307   0.049   2.000
    1GRA      C  289   1.553   0.191   2.000
    1GRA      C  290   1.676   0.262   2.000
    1GRA      C  291   1.676   0.405   2.000
    1GRA      C  292   1.553   0.476   2.000
    1GRA      C  293   1.553   0.618   2.000
    1GRA      C  294   1.676   0.689   2.000
    1GRA      C  295   1.676   0.832   2.000
    1GRA      C  296   1.553   0.903   2.000
    1GRA      C  297   1.553   1.045   2.000
    1GRA      C  298   1.676   1.116   2.000
    1GRA      C  299   1.676   1.259   2.000
    1GRA      C  300   1.553   1.330   2.000
    1GRA      C  301   1.553   1.472   2.000
    1GRA      C  302   1.676   1.543   2.000
    1GRA      C  303   1.676   1.686   2.000
    1GRA      C  304   1.553   1.757   2.000
    1GRA      C  305   1.553   1.899   2.000
    1GRA      C  306   1.676   1.970   2.000
    1GRA      C  307   1.676   2.113   2.000
    1GRA      C  308   1.553   2.184   2.000
    1GRA      C  309   1.553   2.326   2.000
    1GRA      C  310   1.676   2.397   2.000
    1GRA      C  311   1.676   2.540   2.000
    1GRA      C  312   1.553   2.611   2.000
    1GRA      C  313   1.553   2.753   2.000
    1GRA      C  314   1.676   2.824   2.000
    1GRA      C  315   1.676   2.967   2.000
    1GRA      C  316   1.553   3.038   2.000
    1GRA      C  317   1.553   3.180   2.000
    1GRA      C  318   1.676   3.251   2.000
    1GRA      C  319   1.676   3.394   2.000
    1GRA      C  320   1.553   3.465   2.000
    1GRA      C  321   1.553   3.607   2.000
    1GRA      C  322   1.676   3.678   2.000
    1GRA      C  323   1.676   3.821   2.000
    1GRA      C  324   1.553   3.892   2.000
    1GRA      C  325   1.553   4.034   2.000
    1GRA      C  326   1.676   4.105   2.000
    1GRA      C  327   1.676   4.248   2.000
    1GRA      C  328   1.553   4.319   2.000
    1GRA      C  329   1.553   4.461   2.000
    1GRA      C  330   1.676   4.532   2.000
    1GRA      C  331   1.676   4.675   2.000
    1GRA      C  332   1.553   4.746   2.000
    1GRA      C  333   1.553   4.888   2.000
    1GRA      C  334   1.676   4.959   2.000
    1GRA      C  335   1.676   5.102   2.000
    1GRA      C  336   1.553   0.049   2.000
    1GRA      C  337   1.799   0.191   2.000
    1GRA      C  338   1.922   0.262   2.000
    1GRA      C  339   1.922   0.405   2.000
    1GRA      C  340   1.799   0.476   2.000
    1GRA      C  341   1.799   0.618   2.000
    1GRA      C  342   1.922   0.689   2.000
    1GRA      C  343   1.922   0.832   2.000
    1GRA      C  344   1.799   0.903   2.000
    1GRA      C  345   1.799   1.045   2.000
    1GRA      C  346   1.922   1.116   2.000
    1GRA      C  347   1.922   1.259   2.000
    1GRA      C  348   1.799   1.330   2.000
    1GRA      C  349   1.799   1.472   2.000
    1GRA      C  350   1.922   1.543   2.000
    1GRA      C  351   1.922   1.686   2.000
    1GRA      C  352   1.799   1.757   2.000
    1GRA      C  353   1.799   1.899   2.000
    1GRA      C  354   1.922   1.970   2.000
    1GRA      C  355   1.922   2.113   2.000
    1GRA      C  356   1.799   2.184   2.000
    1GRA      C  357   1.799   2.326   2.000
    1GRA      C  358   1.922   2.397   2.000
    1GRA      C  359   1.922   2.540   2.000
    1GRA      C  360   1.799   2.611   2.000
    1GRA      C  361   1.799   2.753   2.000
    1GRA      C  362   1.922   2.824   2.000
    1GRA      C  363   1.922   2.967   2.000
    1GRA      C  364   1.799   3.038   2.000
    1GRA      C  365   1.799   3.180   2.000
    1GRA      C  366   1.922   3.251   2.000
    1GRA      C  367   1.922   3.394   2.000
    1GRA      C  368   1.799   3.465   2.000
    1GRA      C  369   1.799   3.607   2.000
    1GRA      C  370   1.922   3.678   2.000
    1GRA      C  371   1.922   3.821   2.000
    1GRA      C  372   1.799   3.892   2.000
    1GRA      C  373   1.799   4.034   2.000
    1GRA      C  374   1.922   4.105   2.000
    1GRA      C  375   1.922   4.248   2.000
    1GRA      C  376   1.799   4.319   2.000
    1GRA      C  377   1.799   4.461   2.000
    1GRA      C  378   1.922   4.532   2.000
    1GRA      C  379   1.922   4.675   2.000
    1GRA      C  380   1.799   4.746   2.000
    1GRA      C  381   1.799   4.888   2.000
    1GRA      C  382   1.922   4.959   2.000
    1GRA      C  383   1.922   5.102   2.000
    1GRA      C  384   1.799   0.049   2.000
    1GRA      C  385   2.045   0.191   2.000
    1GRA      C  386   2.168   0.262   2.000
    1GRA      C  387   2.168   0.405   2.000
    1GRA      C  388   2.045   0.476   2.000
    1GRA      C  389   2.045   0.618   2.000
    1GRA      C  390   2.168   0.689   2.000
    1GRA      C  391   2.168   0.832   2.000
    1GRA      C  392   2.045   0.903   2.000
    1GRA      C  393   2.045   1.045   2.000
    1GRA      C  394   2.168   1.116   2.000
    1GRA      C  395   2.168   1.259   2.000
    1GRA      C  396   2.045   1.330   2.000
    1GRA      C  397   2.045   1.472   2.000
    1GRA      C  398   2.168   1.543   2.000
    1GRA      C  399   2.168   1.686   2.000
    1GRA      C  400   2.045   1.757   2.000
    1GRA      C  401   2.045   1.899   2.000
    1GRA      C  402   2.168   1.970   2.000
    1GRA      C  403   2.168   2.113   2.000
    1GRA      C  404   2.045   2.184   2.000
    1GRA      C  405   2.045   2.326   2.000
    1GRA      C  406   2.168   2.397   2.000
    1GRA      C  407   2.168   2.540   2.000
    1GRA      C  408   2.045   2.611   2.000
    1GRA      C  409   2.045   2.753   2.000
    1GRA      C  410   2.168   2.824   2.000
    1GRA      C  411   2.168   2.967   2.000
    1GRA      C  412   2.045   3.038   2.000
    1GRA      C  413   2.045   3.180   2.000
    1GRA      C  414   2.168   3.251   2.000
    1GRA      C  415   2.168   3.394   2.000
    1GRA      C  416   2.045   3.465   2.000
    1GRA      C  417   2.045   3.607   2.000
    1GRA      C  418   2.168   3.678   2.000
    1GRA      C  419   2.168   3.821   2.000
    1GRA      C  420   2.045   3.892   2.000
    1GRA      C  421   2.045   4.034   2.000
    1GRA      C  422   2.168   4.105   2.000
    1GRA      C  423   2.168   4.248   2.000
    1GRA      C  424   2.045   4.319   2.000
    1GRA      C  425   2.045   4.461   2.000
    1GRA      C  426   2.168   4.532   2.000
    1GRA      C  427   2.168   4.675   2.000
    1GRA      C  428   2.045   4.746   2.000
    1GRA      C  429   2.045   4.888   2.000
    1GRA      C  430   2.168   4.959   2.000
    1GRA      C  431   2.168   5.102   2.000
    1GRA      C  432   2.045   0.049   2.000
    1GRA      C  433   2.291   0.191   2.000
    1GRA      C  434   2.414   0.262   2.000
    1GRA      C  435   2.414   0.405   2.000
    1GRA      C  436   2.291   0.476   2.000
    1GRA      C  437   2.291   0.618   2.000
    1GRA      C  438   2.414   0.689   2.000
    1GRA      C  439   2.414   0.832   2.000
    1GRA      C  440   2.291   0.903   2.000
    1GRA      C  441   2.291   1.045   2.000
    1GRA      C  442   2.414   1.116   2.000
    1GRA      C  443   2.414   1.259   2.000
    1GRA      C  444   2.291   1.330   2.000
    1GRA      C  445   2.291   1.472   2.000
    1GRA      C  446   2.414   1.543   2.000
    1GRA      C  447   2.414   1.686   2.000
    1GRA      C  448   2.291   1.757   2.000
    1GRA      C  449   2.291   1.899   2.000
    1GRA      C  450   2.414   1.970   2.000
    1GRA      C  451   2.414   2.113   2.000
    1GRA      C  452   2.291   2.184   2.000
    1GRA      C  453   2.291   2.326   2.000
    1GRA      C  454   2.414   2.397   2.000
    1GRA      C  455   2.414   2.540   2.000
    1GRA      C  456   2.291   2.611   2.000
    1GRA      C  457   2.291   2.753   2.000
    1GRA      C  458   2.414   2.824   2.000
    1GRA      C  459   2.414   2.967   2.000
    1GRA      C  460   2.291   3.038   2.000
    1GRA      C  461   2.291   3.180   2.000
    1GRA      C  462   2.414   3.251   2.000
    1GRA      C  463   2.414   3.394   2.000
    1GRA      C  464   2.291   3.465   2.000
    1GRA      C  465   2.291   3.607   2.000
    1GRA      C  466   2.414   3.678   2.000
    1GRA      C  467   2.414   3.821   2.000
    1GRA      C  468   2.291   3.892   2.000
    1GRA      C  469   2.291   4.034   2.000
    1GRA      C  470   2.414   4.105   2.000
    1GRA      C  471   2.414   4.248   2.000
    1GRA      C  472   2.291   4.319   2.000
    1GRA      C  473   2.291   4.461   2.000
    1GRA      C  474   2.414   4.532   2.000
    1GRA      C  475   2.414   4.675   2.000
    1GRA      C  476   2.291   4.746   2.000
    1GRA      C  477   2.291   4.888   2.000
    1GRA      C  478   2.414   4.959   2.000
    1GRA      C  479   2.414   5.102   2.000
    1GRA      C  480   2.291   0.049   2.000
    1GRA      C  481   2.537   0.191   2.000
    1GRA      C  482   2.660   0.262   2.000
    1GRA      C  483   2.660   0.405   2.000
    1GRA      C  484   2.537   0.476   2.000
    1GRA      C  485   2.537   0.618   2.000
    1GRA      C  486   2.660   0.689   2.000
    1GRA      C  487   2.660   0.832   2.000
    1GRA      C  488   2.537   0.903   2.000
    1GRA      C  489   2.537   1.045   2.000
    1GRA      C  490   2.660   1.116   2.000
    1GRA      C  491   2.660   1.259   2.000
    1GRA      C  492   2.537   1.330   2.000
    1GRA      C  493   2.537   1.472   2.000
    1GRA      C  494   2.660   1.543   2.000
    1GRA      C  495   2.660   1.686   2.000
    1GRA      C  496   2.537   1.757   2.000
    1GRA      C  497   2.537   1.899   2.000
    1GRA      C  498   2.660   1.970   2.000
    1GRA      C  499   2.660   2.113   2.000
    1GRA      C  500   2.537   2.184   2.000
    1GRA      C  501   2.537   2.326   2.000
    1GRA      C  502   2.660   2.397   2.000
    1GRA      C  503   2.660   2.540   2.000
    1GRA      C  504   2.537   2.611   2.000
    1GRA      C  505   2.537   2.753   2.000
    1GRA      C  506   2.660   2.824   2.000
    1GRA      C  507   2.660   2.967   2.000
    1GRA      C  508   2.537   3.038   2.000
    1GRA      C  509   2.537   3.180   2.000
    1GRA      C  510   2.660   3.251   2.000
    1GRA      C  511   2.660   3.394   2.000
    1GRA      C  512   2.537   3.465   2.000
    1GRA      C  513   2.537   3.607   2.000
    1GRA      C  514   2.660   3.678   2.000
    1GRA      C  515   2.660   3.821   2.000
    1GRA      C  516   2.537   3.892   2.000
    1GRA      C  517   2.537   4.034   2.000
    1GRA      C  518   2.660   4.105   2.000
    1GRA      C  519   2.660   4.248   2.000
    1GRA      C  520   2.537   4.319   2.000
    1GRA      C  521   2.537   4.461   2.000
    1GRA      C  522   2.660   4.532   2.000
    1GRA      C  523   2.660   4.675   2.000
    1GRA      C  524   2.537   4.746   2.000
    1GRA      C  525   2.537   4.888   2.000
    1GRA      C  526   2.660   4.959   2.000
    1GRA      C  527   2.660   5.102   2.000
    1GRA      C  528   2.537   0.049   2.000
    1GRA      C  529   2.783   0.191   2.000
    1GRA      C  530   2.906   0.262   2.000
    1GRA      C  531   2.906   0.405   2.000
    1GRA      C  532   2.783   0.476   2.000
    1GRA      C  533   2.783   0.618   2.000
    1GRA      C  534   2.906   0.689   2.000
    1GRA      C  535   2.906   0.832   2.000
    1GRA      C  536   2.783   0.903   2.000
    1GRA      C  537   2.783   1.045   2.000
    1GRA      C  538   2.906   1.116   2.000
    1GRA      C  539   2.906   1.259   2.000
    1GRA      C  540   2.783   1.330   2.000
    1GRA      C  541   2.783   1.472   2.000
    1GRA      C  542   2.906   1.543   2.000
    1GRA      C  543   2.906   1.686   2.000
    1GRA      C  544   2.783   1.757   2.000
    1GRA      C  545   2.783   1.899   2.000
    1GRA      C  546   2.906   1.970   2.000
    1GRA      C  547   2.906   2.113   2.000
    1GRA      C  548   2.783   2.184   2.000
    1GRA      C  549   2.783   2.326   2.000
    1GRA      C  550   2.906   2.397   2.000
    1GRA      C  551   2.906   2.540   2.000
    1GRA      C  552   2.783   2.611   2.000
    1GRA      C  553   2.783   2.753   2.000
    1GRA      C  554   2.906   2.824   2.000
    1GRA      C  555   2.906   2.967   2.000
    1GRA      C  556   2.783   3.038   2.000
    1GRA      C  557   2.783   3.180   2.000
    1GRA      C  558   2.906   3.251   2.000
    1GRA      C  559   2.906   3.394   2.000
    1GRA      C  560   2.783   3.465   2.000
    1GRA      C  561   2.783   3.607   2.000
    1GRA      C  562   2.906   3.678   2.000
    1GRA      C  563   2.906   3.821   2.000
    1GRA      C  564   2.783   3.892   2.000
    1GRA      C  565   2.783   4.034   2.000
    1GRA      C  566   2.906   4.105   2.000
    1GRA      C  567   2.906   4.248   2.000
    1GRA      C  568   2.783   4.319   2.000
    1GRA      C  569   2.783   4.461   2.000
    1GRA      C  570   2.906   4.532   2.000
    1GRA      C  571   2.906   4.675   2.000
    1GRA      C  572   2.783   4.746   2.000
    1GRA      C  573   2.783   4.888   2.000
    1GRA      C  574   2.906   4.959   2.000
    1GRA      C  575   2.906   5.102   2.000
    1GRA      C  576   2.783   0.049   2.000
    1GRA      C  577   3.029   0.191   2.000
    1GRA      C  578   3.152   0.262   2.000
    1GRA      C  579   3.152   0.405   2.000
    1GRA      C  580   3.029   0.476   2.000
    1GRA      C  581   3.029   0.618   2.000
    1GRA      C  582   3.152   0.689   2.000
    1GRA      C  583   3.152   0.832   2.000
    1GRA      C  584   3.029   0.903   2.000
    1GRA      C  585   3.029   1.045   2.000
    1GRA      C  586   3.152   1.116   2.000
    1GRA      C  587   3.152   1.259   2.000
    1GRA      C  588   3.029   1.330   2.000
    1GRA      C  589   3.029   1.472   2.000
    1GRA      C  590   3.152   1.543   2.000
    1GRA      C  591   3.152   1.686   2.000
    1GRA      C  592   3.029   1.757   2.000
    1GRA      C  593   3.029   1.899   2.000
    1GRA      C  594   3.152   1.970   2.000
    1GRA      C  595   3.152   2.113   2.000
    1GRA      C  596   3.029   2.184   2.000
    1GRA      C  597   3.029   2.326   2.000
    1GRA      C  598   3.152   2.397   2.000
    1GRA      C  599   3.152   2.540   2.000
    1GRA      C  600   3.029   2.611   2.000
    1GRA      C  601   3.029   2.753   2.000
    1GRA      C  602   3.152   2.824   2.000
    1GRA      C  603   3.152   2.967   2.000
    1GRA      C  604   3.029   3.038   2.000
    1GRA      C  605   3.029   3.180   2.000
    1GRA      C  606   3.152   3.251   2.000
    1GRA      C  607   3.152   3.394   2.000
    1GRA      C  608   3.029   3.465   2.000
    1GRA      C  609   3.029   3.607   2.000
    1GRA      C  610   3.152   3.678   2.000
    1GRA      C  611   3.152   3.821   2.000
    1GRA      C  612   3.029   3.892   2.000
    1GRA      C  613   3.029   4.034   2.000
    1GRA      C  614   3.152   4.105   2.000
    1GRA      C  615   3.152   4.248   2.000
    1GRA      C  616   3.029   4.319   2.000
    1GRA      C  617   3.029   4.461   2.000
    1GRA      C  618   3.152   4.532   2.000
    1GRA      C  619   3.152   4.675   2.000
    1GRA      C  620   3.029   4.746   2.000
    1GRA      C  621   3.029   4.888   2.000
    1GRA      C  622   3.152   4.959   2.000
    1GRA      C  623   3.152   5.102   2.000
    1GRA      C  624   3.029   0.049   2.000
    1GRA      C  625   3.275   0.191   2.000
    1GRA      C  626   3.398   0.262   2.000
    1GRA      C  627   3.398   0.405   2.000
    1GRA      C  628   3.275   0.476   2.000
    1GRA      C  629   3.275   0.618   2.000
    1GRA      C  630   3.398   0.689   2.000
    1GRA      C  631   3.398   0.832   2.000
    1GRA      C  632   3.275   0.903   2.000
    1GRA      C  633   3.275   1.045   2.000
    1GRA      C  634   3.398   1.116   2.000
    1GRA      C  635   3.398   1.259   2.000
    1GRA      C  636   3.275   1.330   2.000
    1GRA      C  637   3.275   1.472   2.000
    1GRA      C  638   3.398   1.543   2.000
    1GRA      C  639   3.398   1.686   2.000
    1GRA      C  640   3.275   1.757   2.000
    1GRA      C  641   3.275   1.899   2.000
    1GRA      C  642   3.398   1.970   2.000
    1GRA      C  643   3.398   2.113   2.000
    1GRA      C  644   3.275   2.184   2.000
    1GRA      C  645   3.275   2.326   2.000
    1GRA      C  646   3.398   2.397   2.000
    1GRA      C  647   3.398   2.540   2.000
    1GRA      C  648   3.275   2.611   2.000
    1GRA      C  649   3.275   2.753   2.000
    1GRA      C  650   3.398   2.824   2.000
    1GRA      C  651   3.398   2.967   2.000
    1GRA      C  652   3.275   3.038   2.000
    1GRA      C  653   3.275   3.180   2.000
    1GRA      C  654   3.398   3.251   2.000
    1GRA      C  655   3.398   3.394   2.000
    1GRA      C  656   3.275   3.465   2.000
    1GRA      C  657   3.275   3.607   2.000
    1GRA      C  658   3.398   3.678   2.000
    1GRA      C  659   3.398   3.821   2.000
    1GRA      C  660   3.275   3.892   2.000
    1GRA      C  661   3.275   4.034   2.000
    1GRA      C  662   3.398   4.105   2.000
    1GRA      C  663   3.398   4.248   2.000
    1GRA      C  664   3.275   4.319   2.000
    1GRA      C  665   3.275   4.461   2.000
    1GRA      C  666   3.398   4.532   2.000
    1GRA      C  667   3.398   4.675   2.000
    1GRA      C  668   3.275   4.746   2.000
    1GRA      C  669   3.275   4.888   2.000
    1GRA      C  670   3.398   4.959   2.000
    1GRA      C  671   3.398   5.102   2.000
    1GRA      C  672   3.275   0.049   2.000
    1GRA      C  673   3.521   0.191   2.000
    1GRA      C  674   3.644   0.262   2.000
    1GRA      C  675   3.644   0.405   2.000
    1GRA      C  676   3.521   0.476   2.000
    1GRA      C  677   3.521   0.618   2.000
    1GRA      C  678   3.644   0.689   2.000
    1GRA      C  679   3.644   0.832   2.000
    1GRA      C  680   3.521   0.903   2.000
    1GRA      C  681   3.521   1.045   2.000
    1GRA      C  682   3.644   1.116   2.000
    1GRA      C  683   3.644   1.259   2.000
    1GRA      C  684   3.521   1.330   2.000
    1GRA      C  685   3.521   1.472   2.000
    1GRA      C  686   3.644   1.543   2.000
    1GRA      C  687   3.644   1.686   2.000
    1GRA      C  688   3.521   1.757   2.000
    1GRA      C  689   3.521   1.899   2.000
    1GRA      C  690   3.644   1.970   2.000
    1GRA      C  691   3.644   2.113   2.000
    1GRA      C  692   3.521   2.184   2.000
    1GRA      C  693   3.521   2.326   2.000
    1GRA      C  694   3.644   2.397   2.000
    1GRA      C  695   3.644   2.540   2.000
    1GRA      C  696   3.521   2.611   2.000
    1GRA      C  697   3.521   2.753   2.000
    1GRA      C  698   3.644   2.824   2.000
    1GRA      C  699   3.644   2.967   2.000
    1GRA      C  700   3.521   3.038   2.000
    1GRA      C  701   3.521   3.180   2.000
    1GRA      C  702   3.644   3.251   2.000
    1GRA      C  703   3.644   3.394   2.000
    1GRA      C  704   3.521   3.465   2.000
    1GRA      C  705   3.521   3.607   2.000
    1GRA      C  706   3.644   3.678   2.000
    1GRA      C  707   3.644   3.821   2.000
    1GRA      C  708   3.521   3.892   2.000
    1GRA      C  709   3.521   4.034   2.000
    1GRA      C  710   3.644   4.105   2.000
    1GRA      C  711   3.644   4.248   2.000
    1GRA      C  712   3.521   4.319   2.000
    1GRA      C  713   3.521   4.461   2.000
    1GRA      C  714   3.644   4.532   2.000
    1GRA      C  715   3.644   4.675   2.000
    1GRA      C  716   3.521   4.746   2.000
    1GRA      C  717   3.521   4.888   2.000
    1GRA      C  718   3.644   4.959   2.000
    1GRA      C  719   3.644   5.102   2.000
    1GRA      C  720   3.521   0.049   2.000
    1GRA      C  721   3.767   0.191   2.000
    1GRA      C  722   3.890   0.262   2.000
    1GRA      C  723   3.890   0.405   2.000
    1GRA      C  724   3.767   0.476   2.000
    1GRA      C  725   3.767   0.618   2.000
    1GRA      C  726   3.890   0.689   2.000
    1GRA      C  727   3.890   0.832   2.000
    1GRA      C  728   3.767   0.903   2.000
    1GRA      C  729   3.767   1.045   2.000
    1GRA      C  730   3.890   1.116   2.000
    1GRA      C  731   3.890   1.259   2.000
    1GRA      C  732   3.767   1.330   2.000
    1GRA      C  733   3.767   1.472   2.000
    1GRA      C  734   3.890   1.543   2.000
    1GRA      C  735   3.890   1.686   2.000
    1GRA      C  736   3.767   1.757   2.000
    1GRA      C  737   3.767   1.899   2.000
    1GRA      C  738   3.890   1.970   2.000
    1GRA      C  739   3.890   2.113   2.000
    1GRA      C  740   3.767   2.184   2.000
    1GRA      C  741   3.767   2.326   2.000
    1GRA      C  742   3.890   2.397   2.000
    1GRA      C  743   3.890   2.540   2.000
    1GRA      C  744   3.767   2.611   2.000
    1GRA      C  745   3.767   2.753   2.000
    1GRA      C  746   3.890   2.824   2.000
    1GRA      C  747   3.890   2.967   2.000
    1GRA      C  748   3.767   3.038   2.000
    1GRA      C  749   3.767   3.180   2.000
    1GRA      C  750   3.890   3.251   2.000
    1GRA      C  751   3.890   3.394   2.000
    1GRA      C  752   3.767   3.465   2.000
    1GRA      C  753   3.767   3.607   2.000
    1GRA      C  754   3.890   3.678   2.000
    1GRA      C  755   3.890   3.821   2.000
    1GRA      C  756   3.767   3.892   2.000
    1GRA      C  757   3.767   4.034   2.000
    1GRA      C  758   3.890   4.105   2.000
    1GRA      C  759   3.890   4.248   2.000
    1GRA      C  760   3.767   4.319   2.000
    1GRA      C  761   3.767   4.461   2.000
    1GRA      C  762   3.890   4.532   2.000
    1GRA      C  763   3.890   4.675   2.000
    1GRA      C  764   3.767   4.746   2.000
    1GRA      C  765   3.767   4.888   2.000
    1GRA      C  766   3.890   4.959   2.000
    1GRA      C  767   3.890   5.102   2.000
    1GRA      C  768   3.767   0.049   2.000
    1GRA      C  769   4.013   0.191   2.000
    1GRA      C  770   4.136   0.262   2.000
    1GRA      C  771   4.136   0.405   2.000
    1GRA      C  772   4.013   0.476   2.000
    1GRA      C  773   4.013   0.618   2.000
    1GRA      C  774   4.136   0.689   2.000
    1GRA      C  775   4.136   0.832   2.000
    1GRA      C  776   4.013   0.903   2.000
    1GRA      C  777   4.013   1.045   2.000
    1GRA      C  778   4.136   1.116   2.000
    1GRA      C  779   4.136   1.259   2.000
    1GRA      C  780   4.013   1.330   2.000
    1GRA      C  781   4.013   1.472   2.000
    1GRA      C  782   4.136   1.543   2.000
    1GRA      C  783   4.136   1.686   2.000
    1GRA      C  784   4.013   1.757   2.000
    1GRA      C  785   4.013   1.899   2.000
    1GRA      C  786   4.136   1.970   2.000
    1GRA      C  787   4.136   2.113   2.000
    1GRA      C  788   4.013   2.184   2.000
    1GRA      C  789   4.013   2.326   2.000
    1GRA      C  790   4.136   2.397   2.000
    1GRA      C  791   4.136   2.540   2.000
    1GRA      C  792   4.013   2.611   2.000
    1GRA      C  793   4.013   2.753   2.000
    1GRA      C  794   4.136   2.824   2.000
    1GRA      C  795   4.136   2.967   2.000
    1GRA      C  796   4.013   3.038   2.000
    1GRA      C  797   4.013   3.180   2.000
    1GRA      C  798   4.136   3.251   2.000
    1GRA      C  799   4.136   3.394   2.000
    1GRA      C  800   4.013   3.465   2.000
    1GRA      C  801   4.013   3.607   2.000
    1GRA      C  802   4.136   3.678   2.000
    1GRA      C  803   4.136   3.821   2.000
    1GRA      C  804   4.013   3.892   2.000
    1GRA      C  805   4.013   4.034   2.000
    1GRA      C  806   4.136   4.105   2.000
    1GRA      C  807   4.136   4.248   2.000
    1GRA      C  808   4.013   4.319   2.000
    1GRA      C  809   4.013   4.461   2.000
    1GRA      C  810   4.136   4.532   2.000
    1GRA      C  811   4.136   4.675   2.000
    1GRA      C  812   4.013   4.746   2.000
    1GRA      C  813   4.013   4.888   2.000
    1GRA      C  814   4.136   4.959   2.000
    1GRA      C  815   4.136   5.102   2.000
    1GRA      C  816   4.013   0.049   2.000
    1GRA      C  817   4.259   0.191   2.000
    1GRA      C  818   4.382   0.262   2.000
    1GRA      C  819   4.382   0.405   2.000
    1GRA      C  820   4.259   0.476   2.000
    1GRA      C  821   4.259   0.618   2.000
    1GRA      C  822   4.382   0.689   2.000
    1GRA      C  823   4.382   0.832   2.000
    1GRA      C  824   4.259   0.903   2.000
    1GRA      C  825   4.259   1.045   2.000
    1GRA      C  826   4.382   1.116   2.000
    1GRA      C  827   4.382   1.259   2.000
    1GRA      C  828   4.259   1.330   2.000
    1GRA      C  829   4.259   1.472   2.000
    1GRA      C  830   4.382   1.543   2.000
    1GRA      C  831   4.382   1.686   2.000
    1GRA      C  832   4.259   1.757   2.000
    1GRA      C  833   4.259   1.899   2.000
    1GRA      C  834   4.382   1.970   2.000
    1GRA      C  835   4.382   2.113   2.000
    1GRA      C  836   4.259   2.184   2.000
    1GRA      C  837   4.259   2.326   2.000
    1GRA      C  838   4.382   2.397   2.000
    1GRA      C  839   4.382   2.540   2.000
    1GRA      C  840   4.259   2.611   2.000
    1GRA      C  841   4.259   2.753   2.000
    1GRA      C  842   4.382   2.824   2.000
    1GRA      C  843   4.382   2.967   2.000
    1GRA      C  844   4.259   3.038   2.000
    1GRA      C  845   4.259   3.180   2.000
    1GRA      C  846   4.382   3.251   2.000
    1GRA      C  847   4.382   3.394   2.000
    1GRA      C  848   4.259   3.465   2.000
    1GRA      C  849   4.259   3.607   2.000
    1GRA      C  850   4.382   3.678   2.000
    1GRA      C  851   4.382   3.821   2.000
    1GRA      C  852   4.259   3.892   2.000
    1GRA      C  853   4.259   4.034   2.000
    1GRA      C  854   4.382   4.105   2.000
    1GRA      C  855   4.382   4.248   2.000
    1GRA      C  856   4.259   4.319   2.000
    1GRA      C  857   4.259   4.461   2.000
    1GRA      C  858   4.382   4.532   2.000
    1GRA      C  859   4.382   4.675   2.000
    1GRA      C  860   4.259   4.746   2.000
    1GRA      C  861   4.259   4.888   2.000
    1GRA      C  862   4.382   4.959   2.000
    1GRA      C  863   4.382   5.102   2.000
    1GRA      C  864   4.259   0.049   2.000
    1GRA      C  865   4.505   0.191   2.000
    1GRA      C  866   4.628   0.262   2.000
    1GRA      C  867   4.628   0.405   2.000
    1GRA      C  868   4.505   0.476   2.000
    1GRA      C  869   4.505   0.618   2.000
    1GRA      C  870   4.628   0.689   2.000
    1GRA      C  871   4.628   0.832   2.000
    1GRA      C  872   4.505   0.903   2.000
    1GRA      C  873   4.505   1.045   2.000
    1GRA      C  874   4.628   1.116   2.000
    1GRA      C  875   4.628   1.259   2.000
    1GRA      C  876   4.505   1.330   2.000
    1GRA      C  877   4.505   1.472   2.000
    1GRA      C  878   4.628   1.543   2.000
    1GRA      C  879   4.628   1.686   2.000
    1GRA      C  880   4.505   1.757   2.000
    1GRA      C  881   4.505   1.899   2.000
    1GRA      C  882   4.628   1.970   2.000
    1GRA      C  883   4.628   2.113   2.000
    1GRA      C  884   4.505   2.184   2.000
    1GRA      C  885   4.505   2.326   2.000
    1GRA      C  886   4.628   2.397   2.000
    1GRA      C  887   4.628   2.540   2.000
    1GRA      C  888   4.505   2.611   2.000
    1GRA      C  889   4.505   2.753   2.000
    1GRA      C  890   4.628   2.824   2.000
    1GRA      C  891   4.628   2.967   2.000
    1GRA      C  892   4.505   3.038   2.000
    1GRA      C  893   4.505   3.180   2.000
    1GRA      C  894   4.628   3.251   2.000
    1GRA      C  895   4.628   3.394   2.000
    1GRA      C  896   4.505   3.465   2.000
    1GRA      C  897   4.505   3.607   2.000
    1GRA      C  898   4.628   3.678   2.000
    1GRA      C  899   4.628   3.821   2.000
    1GRA      C  900   4.505   3.892   2.000
    1GRA      C  901   4.505   4.034   2.000
    1GRA      C  902   4.628   4.105   2.000
    1GRA      C  903   4.628   4.248   2.000
    1GRA      C  904   4.505   4.319   2.000
    1GRA      C  905   4.505   4.461   2.000
    1GRA      C  906   4.628   4.532   2.000
    1GRA      C  907   4.628   4.675   2.000
    1GRA      C  908   4.505   4.746   2.000
    1GRA      C  909   4.505   4.888   2.000
    1GRA      C  910   4.628   4.959   2.000
    1GRA      C  911   4.628   5.102   2.000
    1GRA      C  912   4.505   0.049   2.000
    1GRA      C  913   4.751   0.191   2.000
    1GRA      C  914   4.874   0.262   2.000
    1GRA      C  915   4.874   0.405   2.000
    1GRA      C  916   4.751   0.476   2.000
    1GRA      C  917   4.751   0.618   2.000
    1GRA      C  918   4.874   0.689   2.000
    1GRA      C  919   4.874   0.832   2.000
    1GRA      C  920   4.751   0.903   2.000
    1GRA      C  921   4.751   1.045   2.000
    1GRA      C  922   4.874   1.116   2.000
    1GRA      C  923   4.874   1.259   2.000
    1GRA      C  924   4.751   1.330   2.000
    1GRA      C  925   4.751   1.472   2.000
    1GRA      C  926   4.874   1.543   2.000
    1GRA      C  927   4.874   1.686   2.000
    1GRA      C  928   4.751   1.757   2.000
    1GRA      C  929   4.751   1.899   2.000
    1GRA      C  930   4.874   1.970   2.000
    1GRA      C  931   4.874   2.113   2.000
    1GRA      C  932   4.751   2.184   2.000
    1GRA      C  933   4.751   2.326   2.000
    1GRA      C  934   4.874   2.397   2.000
    1GRA      C  935   4.874   2.540   2.000
    1GRA      C  936   4.751   2.611   2.000
    1GRA      C  937   4.751   2.753   2.000
    1GRA      C  938   4.874   2.824   2.000
    1GRA      C  939   4.874   2.967   2.000
    1GRA      C  940   4.751   3.038   2.000
    1GRA      C  941   4.751   3.180   2.000
    1GRA      C  942   4.874   3.251   2.000
    1GRA      C  943   4.874   3.394   2.000
    1GRA      C  944   4.751   3.465   2.000
    1GRA      C  945   4.751   3.607   2.000
    1GRA      C  946   4.874   3.678   2.000
    1GRA      C  947   4.874   3.821   2.000
    1GRA      C  948   4.751   3.892   2.000
    1GRA      C  949   4.751   4.034   2.000
    1GRA      C  950   4.874   4.105   2.000
    1GRA      C  951   4.874   4.248   2.000
    1GRA      C  952   4.751   4.319   2.000
    1GRA      C  953   4.751   4.461   2.000
    1GRA      C  954   4.874   4.532   2.000
    1GRA      C  955   4.874   4.675   2.000
    1GRA      C  956   4.751   4.746   2.000
    1GRA      C  957   4.751   4.888   2.000
    1GRA      C  958   4.874   4.959   2.000
    1GRA      C  959   4.874   5.102   2.000
    1GRA      C  960   4.751   0.049   2.000
    2GRA      C  961   0.077   0.048   3.000
    2GRA      C  962   0.200   0.119   3.000
    2GRA      C  963   0.200   0.262   3.000
    2GRA      C  964   0.077   0.333   3.000
    2GRA      C  965   0.077   0.475   3.000
    2GRA      C  966   0.200   0.546   3.000
    2GRA      C  967   0.200   0.689   3.000
    2GRA      C  968   0.077   0.760   3.000
    2GRA      C  969   0.077   0.902   3.000
    2GRA      C  970   0.200   0.973   3.000
    2GRA      C  971   0.200   1.116   3.000
    2GRA      C  972   0.077   1.187   3.000
    2GRA      C  973   0.077   1.329   3.000
    2GRA      C  974   0.200   1.400   3.000
    2GRA      C  975   0.200   1.543   3.000
    2GRA      C  976   0.077   1.614   3.000
    2GRA      C  977   0.077   1.756   3.000
    2GRA      C  978   0.200   1.827   3.000
    2GRA      C  979   0.200   1.970   3.000
    2GRA      C  980   0.077   2.041   3.000
    2GRA      C  981   0.077   2.183   3.000
    2GRA      C  982   0.200   2.254   3.000
    2GRA      C  983   0.200   2.397   3.000
    2GRA      C  984   0.077   2.468   3.000
    2GRA      C  985   0.077   2.610   3.000
    2GRA      C  986   0.200   2.681   3.000
    2GRA      C  987   0.200   2.824   3.000
    2GRA      C  988   0.077   2.895   3.000
    2GRA      C  989   0.077   3.037   3.000
    2GRA      C  990   0.200   3.108   3.000
    2GRA      C  991   0.200   3.251   3.000
    2GRA      C  992   0.077   3.322   3.000
    2GRA      C  993   0.077   3.464   3.000
    2GRA      C  994   0.200   3.535   3.000
    2GRA      C  995   0.200   3.678   3.000
    2GRA      C  996   0.077   3.749   3.000
    2GRA      C  997   0.077   3.891   3.000
    2GRA      C  998   0.200   3.962   3.000
    2GRA      C  999   0.200   4.105   3.000
    2GRA      C 1000   0.077   4.176   3.000
    2GRA      C 1001   0.077   4.318   3.000
    2GRA      C 1002   0.200   4.389   3.000
    2GRA      C 1003   0.200   4.532   3.000
    2GRA      C 1004   0.077   4.603   3.000
    2GRA      C 1005   0.077   4.745   3.000
    2GRA      C 1006   0.200   4.816   3.000
    2GRA      C 1007   0.200   4.959   3.000
    2GRA      C 1008   0.077   5.030   3.000
    2GRA      C 1009   0.323   0.048   3.000
    2GRA      C 1010   0.446   0.119   3.000
    2GRA      C 1011   0.446   0.262   3.000
    2GRA      C 1012   0.323   0.333   3.000
    2GRA      C 1013   0.323   0.475   3.000
    2GRA      C 1014   0.446   0.546   3.000
    2GRA      C 1015   0.446   0.689   3.000
    2GRA      C 1016   0.323   0.760   3.000
    2GRA      C 1017   0.323   0.902   3.000
    2GRA      C 1018   0.446   0.973   3.000
    2GRA      C 1019   0.446   1.116   3.000
    2GRA      C 1020   0.323   1.187   3.000
    2GRA      C 1021   0.323   1.329   3.000
    2GRA      C 1022   0.446   1.400   3.000
    2GRA      C 1023   0.446   1.543   3.000
    2GRA      C 1024   0.323   1.614   3.000
    2GRA      C 1025   0.323   1.756   3.000
    2GRA      C 1026   0.446   1.827   3.000
    2GRA      C 1027   0.446   1.970   3.000
    2GRA      C 1028   0.323   2.041   3.000
    2GRA      C 1029   0.323   2.183   3.000
    2GRA      C 1030   0.446   2.254   3.000
    2GRA      C 1031   0.446   2.397   3.000
    2GRA      C 1032   0.323   2.468   3.000
    2GRA      C 1033   0.323   2.610   3.000
    2GRA      C 1034   0.446   2.681   3.000
    2GRA      C 1035   0.446   2.824   3.000
    2GRA      C 1036   0.323   2.895   3.000
    2GRA      C 1037   0.323   3.037   3.000
    2GRA      C 1038   0.446   3.108   3.000
    2GRA      C 1039   0.446   3.251   3.000
    2GRA      C 1040   0.323   3.322   3.000
    2GRA      C 1041   0.323   3.464   3.000
    2GRA      C 1042   0.446   3.535   3.000
    2GRA      C 1043   0.446   3.678   3.000
    2GRA      C 1044   0.323   3.749   3.000
    2GRA      C 1045   0.323   3.891   3.000
    2GRA      C 1046   0.446   3.962   3.000
    2GRA      C 1047   0.446   4.105   3.000
    2GRA      C 1048   0.323   4.176   3.000
    2GRA      C 1049   0.323   4.318   3.000
    2GRA      C 1050   0.446   4.389   3.000
    2GRA      C 1051   0.446   4.532   3.000
    2GRA      C 1052   0.323   4.603   3.000
    2GRA      C 1053   0.323   4.745   3.000
    2GRA      C 1054   0.446   4.816   3.000
    2GRA      C 1055   0.446   4.959   3.000
    2GRA      C 1056   0.323   5.030   3.000
    2GRA      C 1057   0.569   0.048   3.000
    2GRA      C 1058   0.692   0.119   3.000
    2GRA      C 1059   0.692   0.262   3.000
    2GRA      C 1060   0.569   0.333   3.000
    2GRA      C 1061   0.569   0.475   3.000
    2GRA      C 1062   0.692   0.546   3.000
    2GRA      C 1063   0.692   0.689   3.000
    2GRA      C 1064   0.569   0.760   3.000
    2GRA      C 1065   0.569   0.902   3.000
    2GRA      C 1066   0.692   0.973   3.000
    2GRA      C 1067   0.692   1.116   3.000
    2GRA      C 1068   0.569   1.187   3.000
    2GRA      C 1069   0.569   1.329   3.000
    2GRA      C 1070   0.692   1.400   3.000
    2GRA      C 1071   0.692   1.543   3.000
    2GRA      C 1072   0.569   1.614   3.000
    2GRA      C 1073   0.569   1.756   3.000
    2GRA      C 1074   0.692   1.827   3.000
    2GRA      C 1075   0.692   1.970   3.000
    2GRA      C 1076   0.569   2.041   3.000
    2GRA      C 1077   0.569   2.183   3.000
    2GRA      C 1078   0.692   2.254   3.000
    2GRA      C 1079   0.692   2.397   3.000
    2GRA      C 1080   0.569   2.468   3.000
    2GRA      C 1081   0.569   2.610   3.000
    2GRA      C 1082   0.692   2.681   3.000
    2GRA      C 1083   0.692   2.824   3.000
    2GRA      C 1084   0.569   2.895   3.000
    2GRA      C 1085   0.569   3.037   3.000
    2GRA      C 1086   0.692   3.108   3.000
    2GRA      C 1087   0.692   3.251   3.000
    2GRA      C 1088   0.569   3.322   3.000
    2GRA      C 1089   0.569   3.464   3.000
    2GRA      C 1090   0.692   3.535   3.000
    2GRA      C 1091   0.692   3.678   3.000
    2GRA      C 1092   0.569   3.749   3.000
    2GRA      C 1093   0.569   3.891   3.000
    2GRA      C 1094   0.692   3.962   3.000
    2GRA      C 1095   0.692   4.105   3.000
    2GRA      C 1096   0.569   4.176   3.000
    2GRA      C 1097   0.569   4.318   3.000
    2GRA      C 1098   0.692   4.389   3.000
    2GRA      C 1099   0.692   4.532   3.000
    2GRA      C 1100   0.569   4.603   3.000
    2GRA      C 1101   0.569   4.745   3.000
    2GRA      C 1102   0.692   4.816   3.000
    2GRA      C 1103   0.692   4.959   3.000
    2GRA      C 1104   0.569   5.030   3.000
    2GRA      C 1105   0.815   0.048   3.000
    2GRA      C 1106   0.938   0.119   3.000
    2GRA      C 1107   0.938   0.262   3.000
    2GRA      C 1108   0.815   0.333   3.000
    2GRA      C 1109   0.815   0.475   3.000
    2GRA      C 1110   0.938   0.546   3.000
    2GRA      C 1111   0.938   0.689   3.000
    2GRA      C 1112   0.815   0.760   3.000
    2GRA      C 1113   0.815   0.902   3.000
    2GRA      C 1114   0.938   0.973   3.000
    2GRA      C 1115   0.938   1.116   3.000
    2GRA      C 1116   0.815   1.187   3.000
    2GRA      C 1117   0.815   1.329   3.000
    2GRA      C 1118   0.938   1.400   3.000
    2GRA      C 1119   0.938   1.543   3.000
    2GRA      C 1120   0.815   1.614   3.000
    2GRA      C 1121   0.815   1.756   3.000
    2GRA      C 1122   0.938   1.827   3.000
    2GRA      C 1123   0.938   1.970   3.000
    2GRA      C 1124   0.815   2.041   3.000
    2GRA      C 1125   0.815   2.183   3.000
    2GRA      C 1126   0.938   2.254   3.000
    2GRA      C 1127   0.938   2.397   3.000
    2GRA      C 1128   0.815   2.468   3.000
    2GRA      C 1129   0.815   2.610   3.000
    2GRA      C 1130   0.938   2.681   3.000
    2GRA      C 1131   0.938   2.824   3.000
    2GRA      C 1132   0.815   2.895   3.000
    2GRA      C 1133   0.815   3.037   3.000
    2GRA      C 1134   0.938   3.108   3.000
    2GRA      C 1135   0.938   3.251   3.000
    2GRA      C 1136   0.815   3.322   3.000
    2GRA      C 1137   0.815   3.464   3.000
    2GRA      C 1138   0.938   3.535   3.000
    2GRA      C 1139   0.938   3.678   3.000
    2GRA      C 1140   0.815   3.749   3.000
    2GRA      C 1141   0.815   3.891   3.000
    2GRA      C 1142   0.938   3.962   3.000
    2GRA      C 1143   0.938   4.105   3.000
    2GRA      C 1144   0.815   4.176   3.000
    2GRA      C 1145   0.815   4.318   3.000
    2GRA      C 1146   0.938   4.389   3.000
    2GRA      C 1147   0.938   4.532   3.000
    2GRA      C 1148   0.815   4.603   3.000
    2GRA      C 1149   0.815   4.745   3.000
    2GRA      C 1150   0.938   4.816   3.000
    2GRA      C 1151   0.938   4.959   3.000
    2GRA      C 1152   0.815   5.030   3.000
    2GRA      C 1153   1.061   0.048   3.000
    2GRA      C 1154   1.184   0.119   3.000
    2GRA      C 1155   1.184   0.262   3.000
    2GRA      C 1156   1.061   0.333   3.000
    2GRA      C 1157   1.061   0.475   3.000
    2GRA      C 1158   1.184   0.546   3.000
    2GRA      C 1159   1.184   0.689   3.000
    2GRA      C 1160   1.061   0.760   3.000
    2GRA      C 1161   1.061   0.902   3.000
    2GRA      C 1162   1.184   0.973   3.000
    2GRA      C 1163   1.184   1.116   3.000
    2GRA      C 1164   1.061   1.187   3.000
    2GRA      C 1165   1.061   1.329   3.000
    2GRA      C 1166   1.184   1.400   3.000
    2GRA      C 1167   1.184   1.543   3.000
    2GRA      C 1168   1.061   1.614   3.000
    2GRA      C 1169   1.061   1.756   3.000
    2GRA      C 1170   1.184   1.827   3.000
    2GRA      C 1171   1.184   1.970   3.000
    2GRA      C 1172   1.061   2.041   3.000
    2GRA      C 1173   1.061   2.183   3.000
    2GRA      C 1174   1.184   2.254   3.000
    2GRA      C 1175   1.184   2.397   3.000
    2GRA      C 1176   1.061   2.468   3.000
    2GRA      C 1177   1.061   2.610   3.000
    2GRA      C 1178   1.184   2.681   3.000
    2GRA      C 1179   1.184   2.824   3.000
    2GRA      C 1180   1.061   2.895   3.000
    2GRA      C 1181   1.061   3.037   3.000
    2GRA      C 1182   1.184   3.108   3.000
    2GRA      C 1183   1.184   3.251   3.000
    2GRA      C 1184   1.061   3.322   3.000
    2GRA      C 1185   1.061   3.464   3.000
    2GRA      C 1186   1.184   3.535   3.000
    2GRA      C 1187   1.184   3.678   3.000
    2GRA      C 1188   1.061   3.749   3.000
    2GRA      C 1189   1.061   3.891   3.000
    2GRA      C 1190   1.184   3.962   3.000
    2GRA      C 1191   1.184   4.105   3.000
    2GRA      C 1192   1.061   4.176   3.000
    2GRA      C 1193   1.061   4.318   3.000
    2GRA      C 1194   1.184   4.389   3.000
    2GRA      C 1195   1.184   4.532   3.000
    2GRA      C 1196   1.061   4.603   3.000
    2GRA      C 1197   1.061   4.745   3.000
    2GRA      C 1198   1.184   4.816   3.000
    2GRA      C 1199   1.184   4.959   3.000
    2GRA      C 1200   1.061   5.030   3.000
    2GRA      C 1201   1.307   0.048   3.000
    2GRA      C 1202   1.430   0.119   3.000
    2GRA      C 1203   1.430   0.262   3.000
    2GRA      C 1204   1.307   0.333   3.000
    2GRA      C 1205   1.307   0.475   3.000
    2GRA      C 1206   1.430   0.546   3.000
    2GRA      C 1207   1.430   0.689   3.000
    2GRA      C 1208   1.307   0.760   3.000
    2GRA      C 1209   1.307   0.902   3.000
    2GRA      C 1210   1.430   0.973   3.000
    2GRA      C 1211   1.430   1.116   3.000
    2GRA      C 1212   1.307   1.187   3.000
    2GRA      C 1213   1.307   1.329   3.000
    2GRA      C 1214   1.430   1.400   3.000
    2GRA      C 1215   1.430   1.543   3.000
    2GRA      C 1216   1.307   1.614   3.000
    2GRA      C 1217   1.307   1.756   3.000
    2GRA      C 1218   1.430   1.827   3.000
    2GRA      C 1219   1.430   1.970   3.000
    2GRA      C 1220   1.307   2.041   3.000
    2GRA      C 1221   1.307   2.183   3.000
    2GRA      C 1222   1.430   2.254   3.000
    2GRA      C 1223   1.430   2.397   3.000
    2GRA      C 1224   1.307   2.468   3.000
    2GRA      C 1225   1.307   2.610   3.000
    2GRA      C 1226   1.430   2.681   3.000
    2GRA      C 1227   1.430   2.824   3.000
    2GRA      C 1228   1.307   2.895   3.000
    2GRA      C 1229   1.307   3.037   3.000
    2GRA      C 1230   1.430   3.108   3.000
    2GRA      C 1231   1.430   3.251   3.000
    2GRA      C 1232   1.307   3.322   3.000
    2GRA      C 1233   1.307   3.464   3.000
    2GRA      C 1234   1.430   3.535   3.000
    2GRA      C 1235   1.430   3.678   3.000
    2GRA      C 1236   1.307   3.749   3.000
    2GRA      C 1237   1.307   3.891   3.000
    2GRA      C 1238   1.430   3.962   3.000
    2GRA      C 1239   1.430   4.105   3.000
    2GRA      C 1240   1.307   4.176   3.000
    2GRA      C 1241   1.307   4.318   3.000
    2GRA      C 1242   1.430   4.389   3.000
    2GRA      C 1243   1.430   4.532   3.000
    2GRA      C 1244   1.307   4.603   3.000
    2GRA      C 1245   1.307   4.745   3.000
    2GRA      C 1246   1.430   4.816   3.000
    2GRA      C 1247   1.430   4.959   3.000
    2GRA      C 1248   1.307   5.030   3.000
    2GRA      C 1249   1.553   0.048   3.000
    2GRA      C 1250   1.676   0.119   3.000
    2GRA      C 1251   1.676   0.262   3.000
    2GRA      C 1252   1.553   0.333   3.000
    2GRA      C 1253   1.553   0.475   3.000
    2GRA      C 1254   1.676   0.546   3.000
    2GRA      C 1255   1.676   0.689   3.000
    2GRA      C 1256   1.553   0.760   3.000
    2GRA      C 1257   1.553   0.902   3.000
    2GRA      C 1258   1.676   0.973   3.000
    2GRA      C 1259   1.676   1.116   3.000
    2GRA      C 1260   1.553   1.187   3.000
    2GRA      C 1261   1.553   1.329   3.000
    2GRA      C 1262   1.676   1.400   3.000
    2GRA      C 1263   1.676   1.543   3.000
    2GRA      C 1264   1.553   1.614   3.000
    2GRA      C 1265   1.553   1.756   3.000
    2GRA      C 1266   1.676   1.827   3.000
    2GRA      C 1267   1.676   1.970   3.000
    2GRA      C 1268   1.553   2.041   3.000
    2GRA      C 1269   1.553   2.183   3.000
    2GRA      C 1270   1.676   2.254   3.000
    2GRA      C 1271   1.676   2.397   3.000
    2GRA      C 1272   1.553   2.468   3.000
    2GRA      C 1273   1.553   2.610   3.000
    2GRA      C 1274   1.676   2.681   3.000
    2GRA      C 1275   1.676   2.824   3.000
    2GRA      C 1276   1.553   2.895   3.000
    2GRA      C 1277   1.553   3.037   3.000
    2GRA      C 1278   1.676   3.108   3.000
    2GRA      C 1279   1.676   3.251   3.000
    2GRA      C 1280   1.553   3.322   3.000
    2GRA      C 1281   1.553   3.464   3.000
    2GRA      C 1282   1.676   3.535   3.000
    2GRA      C 1283   1.676   3.678   3.000
    2GRA      C 1284   1.553   3.749   3.000
    2GRA      C 1285   1.553   3.891   3.000
    2GRA      C 1286   1.676   3.962   3.000
    2GRA      C 1287   1.676   4.105   3.000
    2GRA      C 1288   1.553   4.176   3.000
    2GRA      C 1289   1.553   4.318   3.000
    2GRA      C 1290   1.676   4.389   3.000
    2GRA      C 1291   1.676   4.532   3.000
    2GRA      C 1292   1.553   4.603   3.000
    2GRA      C 1293   1.553   4.745   3.000
    2GRA      C 1294   1.676   4.816   3.000
    2GRA      C 1295   1.676   4.959   3.000
    2GRA      C 1296   1.553   5.030   3.000
    2GRA      C 1297   1.799   0.048   3.000
    2GRA      C 1298   1.922   0.119   3.000
    2GRA      C 1299   1.922   0.262   3.000
    2GRA      C 1300   1.799   0.333   3.000
    2GRA      C 1301   1.799   0.475   3.000
    2GRA      C 1302   1.922   0.546   3.000
    2GRA      C 1303   1.922   0.689   3.000
    2GRA      C 1304   1.799   0.760   3.000
    2GRA      C 1305   1.799   0.902   3.000
    2GRA      C 1306   1.922   0.973   3.000
    2GRA      C 1307   1.922   1.116   3.000
    2GRA      C 1308   1.799   1.187   3.000
    2GRA      C 1309   1.799   1.329   3.000
    2GRA      C 1310   1.922   1.400   3.000
    2GRA      C 1311   1.922   1.543   3.000
    2GRA      C 1312   1.799   1.614   3.000
    2GRA      C 1313   1.799   1.756   3.000
    2GRA      C 1314   1.922   1.827   3.000
    2GRA      C 1315   1.922   1.970   3.000
    2GRA      C 1316   1.799   2.041   3.000
    2GRA      C 1317   1.799   2.183   3.000
    2GRA      C 1318   1.922   2.254   3.000
    2GRA      C 1319   1.922   2.397   3.000
    2GRA      C 1320   1.799   2.468   3.000
    2GRA      C 1321   1.799   2.610   3.000
    2GRA      C 1322   1.922   2.681   3.000
    2GRA      C 1323   1.922   2.824   3.000
    2GRA      C 1324   1.799   2.895   3.000
    2GRA      C 1325   1.799   3.037   3.000
    2GRA      C 1326   1.922   3.108   3.000
    2GRA      C 1327   1.922   3.251   3.000
    2GRA      C 1328   1.799   3.322   3.000
    2GRA      C 1329   1.799   3.464   3.000
    2GRA      C 1330   1.922   3.535   3.000
    2GRA      C 1331   1.922   3.678   3.000
    2GRA      C 1332   1.799   3.749   3.000
    2GRA      C 1333   1.799   3.891   3.000
    2GRA      C 1334   1.922   3.962   3.000
    2GRA      C 1335   1.922   4.105   3.000
    2GRA      C 1336   1.799   4.176   3.000
    2GRA      C 1337   1.799   4.318   3.000
    2GRA      C 1338   1.922   4.389   3.000
    2GRA      C 1339   1.922   4.532   3.000
    2GRA      C 1340   1.799   4.603   3.000
    2GRA      C 1341   1.799   4.745   3.000
    2GRA      C 1342   1.922   4.816   3.000
    2GRA      C 1343   1.922   4.959   3.000
    2GRA      C 1344   1.799   5.030   3.000
    2GRA      C 1345   2.045   0.048   3.000
    2GRA      C 1346   2.168   0.119   3.000
    2GRA      C 1347   2.168   0.262   3.000
    2GRA      C 1348   2.045   0.333   3.000
    2GRA      C 1349   2.045   0.475   3.000
    2GRA      C 1350   2.168   0.546   3.000
    2GRA      C 1351   2.168   0.689   3.000
    2GRA      C 1352   2.045   0.760   3.000
    2GRA      C 1353   2.045   0.902   3.000
    2GRA      C 1354   2.168   0.973   3.000
    2GRA      C 1355   2.168   1.116   3.000
    2GRA      C 1356   2.045   1.187   3.000
    2GRA      C 1357   2.045   1.329   3.000
    2GRA      C 1358   2.168   1.400   3.000
    2GRA      C 1359   2.168   1.543   3.000
    2GRA      C 1360   2.045   1.614   3.000
    2GRA      C 1361   2.045   1.756   3.000
    2GRA      C 1362   2.168   1.827   3.000
    2GRA      C 1363   2.168   1.970   3.000
    2GRA      C 1364   2.045   2.041   3.000
    2GRA      C 1365   2.045   2.183   3.000
    2GRA      C 1366   2.168   2.254   3.000
    2GRA      C 1367   2.168   2.397   3.000
    2GRA      C 1368   2.045   2.468   3.000
    2GRA      C 1369   2.045   2.610   3.000
    2GRA      C 1370   2.168   2.681   3.000
    2GRA      C 1371   2.168   2.824   3.000
    2GRA      C 1372   2.045   2.895   3.000
    2GRA      C 1373   2.045   3.037   3.000
    2GRA      C 1374   2.168   3.108   3.000
    2GRA      C 1375   2.168   3.251   3.000
    2GRA      C 1376   2.045   3.322   3.000
    2GRA      C 1377   2.045   3.464   3.000
    2GRA      C 1378   2.168   3.535   3.000
    2GRA      C 1379   2.168   3.678   3.000
    2GRA      C 1380   2.045   3.749   3.000
    2GRA      C 1381   2.045   3.891   3.000
    2GRA      C 1382   2.168   3.962   3.000
    2GRA      C 1383   2.168   4.105   3.000
    2GRA      C 1384   2.045   4.176   3.000
    2GRA      C 1385   2.045   4.318   3.000
    2GRA      C 1386   2.168   4.389   3.000
    2GRA      C 1387   2.168   4.532   3.000
    2GRA      C 1388   2.045   4.603   3.000
    2GRA      C 1389   2.045   4.745   3.000
    2GRA      C 1390   2.168   4.816   3.000
    2GRA      C 1391   2.168   4.959   3.000
    2GRA      C 1392   2.045   5.030   3.000
    2GRA      C 1393   2.291   0.048   3.000
    2GRA      C 1394   2.414   0.119   3.000
    2GRA      C 1395   2.414   0.262   3.000
    2GRA      C 1396   2.291   0.333   3.000
    2GRA      C 1397   2.291   0.475   3.000
    2GRA      C 1398   2.414   0.546   3.000
    2GRA      C 1399   2.414   0.689   3.000
    2GRA      C 1400   2.291   0.760   3.000
    2GRA      C 1401   2.291   0.902   3.000
    2GRA      C 1402   2.414   0.973   3.000
    2GRA      C 1403   2.414   1.116   3.000
    2GRA      C 1404   2.291   1.187   3.000
    2GRA      C 1405   2.291   1.329   3.000
    2GRA      C 1406   2.414   1.400   3.000
    2GRA      C 1407   2.414   1.543   3.000
    2GRA      C 1408   2.291   1.614   3.000
    2GRA      C 1409   2.291   1.756   3.000
    2GRA      C 1410   2.414   1.827   3.000
    2GRA      C 1411   2.414   1.970   3.000
    2GRA      C 1412   2.291   2.041   3.000
    2GRA      C 1413   2.291   2.183   3.000
    2GRA      C 1414   2.414   2.254   3.000
    2GRA      C 1415   2.414   2.397   3.000
    2GRA      C 1416   2.291   2.468   3.000
    2GRA      C 1417   2.291   2.610   3.000
    2GRA      C 1418   2.414   2.681   3.000
    2GRA      C 1419   2.414   2.824   3.000
    2GRA      C 1420   2.291   2.895   3.000
    2GRA      C 1421   2.291   3.037   3.000
    2GRA      C 1422   2.414   3.108   3.000
    2GRA      C 1423   2.414   3.251   3.000
    2GRA      C 1424   2.291   3.322   3.000
    2GRA      C 1425   2.291   3.464   3.000
    2GRA      C 1426   2.414   3.535   3.000
    2GRA      C 1427   2.414   3.678   3.000
    2GRA      C 1428   2.291   3.749   3.000
    2GRA      C 1429   2.291   3.891   3.000
    2GRA      C 1430   2.414   3.962   3.000
    2GRA      C 1431   2.414   4.105   3.000
    2GRA      C 1432   2.291   4.176   3.000
    2GRA      C 1433   2.291   4.318   3.000
    2GRA      C 1434   2.414   4.389   3.000
    2GRA      C 1435   2.414   4.532   3.000
    2GRA      C 1436   2.291   4.603   3.000
    2GRA      C 1437   2.291   4.745   3.000
    2GRA      C 1438   2.414   4.816   3.000
    2GRA      C 1439   2.414   4.959   3.000
    2GRA      C 1440   2.291   5.030   3.000
    2GRA      C 1441   2.537   0.048   3.000
    2GRA      C 1442   2.660   0.119   3.000
    2GRA      C 1443   2.660   0.262   3.000
    2GRA      C 1444   2.537   0.333   3.000
    2GRA      C 1445   2.537   0.475   3.000
    2GRA      C 1446   2.660   0.546   3.000
    2GRA      C 1447   2.660   0.689   3.000
    2GRA      C 1448   2.537   0.760   3.000
    2GRA      C 1449   2.537   0.902   3.000
    2GRA      C 1450   2.660   0.973   3.000
    2GRA      C 1451   2.660   1.116   3.000
    2GRA      C 1452   2.537   1.187   3.000
    2GRA      C 1453   2.537   1.329   3.000
    2GRA      C 1454   2.660   1.400   3.000
    2GRA      C 1455   2.660   1.543   3.000
    2GRA      C 1456   2.537   1.614   3.000
    2GRA      C 1457   2.537   1.756   3.000
    2GRA      C 1458   2.660   1.827   3.000
    2GRA      C 1459   2.660   1.970   3.000
    2GRA      C 1460   2.537   2.041   3.000
    2GRA      C 1461   2.537   2.183   3.000
    2GRA      C 1462   2.660   2.254   3.000
    2GRA      C 1463   2.660   2.397   3.000
    2GRA      C 1464   2.537   2.468   3.000
    2GRA      C 1465   2.537   2.610   3.000
    2GRA      C 1466   2.660   2.681   3.000
    2GRA      C 1467   2.660   2.824   3.000
    2GRA      C 1468   2.537   2.895   3.000
    2GRA      C 1469   2.537   3.037   3.000
    2GRA      C 1470   2.660   3.108   3.000
    2GRA      C 1471   2.660   3.251   3.000
    2GRA      C 1472   2.537   3.322   3.000
    2GRA      C 1473   2.537   3.464   3.000
    2GRA      C 1474   2.660   3.535   3.000
    2GRA      C 1475   2.660   3.678   3.000
    2GRA      C 1476   2.537   3.749   3.000
    2GRA      C 1477   2.537   3.891   3.000
    2GRA      C 1478   2.660   3.962   3.000
    2GRA      C 1479   2.660   4.105   3.000
    2GRA      C 1480   2.537   4.176   3.000
    2GRA      C 1481   2.537   4.318   3.000
    2GRA      C 1482   2.660   4.389   3.000
    2GRA      C 1483   2.660   4.532   3.000
    2GRA      C 1484   2.537   4.603   3.000
    2GRA      C 1485   2.537   4.745   3.000
    2GRA      C 1486   2.660   4.816   3.000
    2GRA      C 1487   2.660   4.959   3.000
    2GRA      C 1488   2.537   5.030   3.000
    2GRA      C 1489   2.783   0.048   3.000
    2GRA      C 1490   2.906   0.119   3.000
    2GRA      C 1491   2.906   0.262   3.000
    2GRA      C 1492   2.783   0.333   3.000
    2GRA      C 1493   2.783   0.475   3.000
    2GRA      C 1494   2.906   0.546   3.000
    2GRA      C 1495   2.906   0.689   3.000
    2GRA      C 1496   2.783   0.760   3.000
    2GRA      C 1497   2.783   0.902   3.000
    2GRA      C 1498   2.906   0.973   3.000
    2GRA      C 1499   2.906   1.116   3.000
    2GRA      C 1500   2.783   1.187   3.000
    2GRA      C 1501   2.783   1.329   3.000
    2GRA      C 1502   2.906   1.400   3.000
    2GRA      C 1503   2.906   1.543   3.000
    2GRA      C 1504   2.783   1.614   3.000
    2GRA      C 1505   2.783   1.756   3.000
    2GRA      C 1506   2.906   1.827   3.000
    2GRA      C 1507   2.906   1.970   3.000
    2GRA      C 1508   2.783   2.041   3.000
    2GRA      C 1509   2.783   2.183   3.000
    2GRA      C 1510   2.906   2.254   3.000
    2GRA      C 1511   2.906   2.397   3.000
    2GRA      C 1512   2.783   2.468   3.000
    2GRA      C 1513   2.783   2.610   3.000
    2GRA      C 1514   2.906   2.681   3.000
    2GRA      C 1515   2.906   2.824   3.000
    2GRA      C 1516   2.783   2.895   3.000
    2GRA      C 1517   2.783   3.037   3.000
    2GRA      C 1518   2.906   3.108   3.000
    2GRA      C 1519   2.906   3.251   3.000
    2GRA      C 1520   2.783   3.322   3.000
    2GRA      C 1521   2.783   3.464   3.000
    2GRA      C 1522   2.906   3.535   3.000
    2GRA      C 1523   2.906   3.678   3.000
    2GRA      C 1524   2.783   3.749   3.000
    2GRA      C 1525   2.783   3.891   3.000
    2GRA      C 1526   2.906   3.962   3.000
    2GRA      C 1527   2.906   4.105   3.000
    2GRA      C 1528   2.783   4.176   3.000
    2GRA      C 1529   2.783   4.318   3.000
    2GRA      C 1530   2.906   4.389   3.000
    2GRA      C 1531   2.906   4.532   3.000
    2GRA      C 1532   2.783   4.603   3.000
    2GRA      C 1533   2.783   4.745   3.000
    2GRA      C 1534   2.906   4.816   3.000
    2GRA      C 1535   2.906   4.959   3.000
    2GRA      C 1536   2.783   5.030   3.000
    2GRA      C 1537   3.029   0.048   3.000
    2GRA      C 1538   3.152   0.119   3.000
    2GRA      C 1539   3.152   0.262   3.000
    2GRA      C 1540   3.029   0.333   3.000
    2GRA      C 1541   3.029   0.475   3.000
    2GRA      C 1542   3.152   0.546   3.000
    2GRA      C 1543   3.152   0.689   3.000
    2GRA      C 1544   3.029   0.760   3.000
    2GRA      C 1545   3.029   0.902   3.000
    2GRA      C 1546   3.152   0.973   3.000
    2GRA      C 1547   3.152   1.116   3.000
    2GRA      C 1548   3.029   1.187   3.000
    2GRA      C 1549   3.029   1.329   3.000
    2GRA      C 1550   3.152   1.400   3.000
    2GRA      C 1551   3.152   1.543   3.000
    2GRA      C 1552   3.029   1.614   3.000
    2GRA      C 1553   3.029   1.756   3.000
    2GRA      C 1554   3.152   1.827   3.000
    2GRA      C 1555   3.152   1.970   3.000
    2GRA      C 1556   3.029   2.041   3.000
    2GRA      C 1557   3.029   2.183   3.000
    2GRA      C 1558   3.152   2.254   3.000
    2GRA      C 1559   3.152   2.397   3.000
    2GRA      C 1560   3.029   2.468   3.000
    2GRA      C 1561   3.029   2.610   3.000
    2GRA      C 1562   3.152   2.681   3.000
    2GRA      C 1563   3.152   2.824   3.000
    2GRA      C 1564   3.029   2.895   3.000
    2GRA      C 1565   3.029   3.037   3.000
    2GRA      C 1566   3.152   3.108   3.000
    2GRA      C 1567   3.152   3.251   3.000
    2GRA      C 1568   3.029   3.322   3.000
    2GRA      C 1569   3.029   3.464   3.000
    2GRA      C 1570   3.152   3.535   3.000
    2GRA      C 1571   3.152   3.678   3.000
    2GRA      C 1572   3.029   3.749   3.000
    2GRA      C 1573   3.029   3.891   3.000
    2GRA      C 1574   3.152   3.962   3.000
    2GRA      C 1575   3.152   4.105   3.000
    2GRA      C 1576   3.029   4.176   3.000
    2GRA      C 1577   3.029   4.318   3.000
    2GRA      C 1578   3.152   4.389   3.000
    2GRA      C 1579   3.152   4.532   3.000
    2GRA      C 1580   3.029   4.603   3.000
    2GRA      C 1581   3.029   4.745   3.000
    2GRA      C 1582   3.152   4.816   3.000
    2GRA      C 1583   3.152   4.959   3.000
    2GRA      C 1584   3.029   5.030   3.000
    2GRA      C 1585   3.275   0.048   3.000
    2GRA      C 1586   3.398   0.119   3.000
    2GRA      C 1587   3.398   0.262   3.000
    2GRA      C 1588   3.275   0.333   3.000
    2GRA      C 1589   3.275   0.475   3.000
    2GRA      C 1590   3.398   0.546   3.000
    2GRA      C 1591   3.398   0.689   3.000
    2GRA      C 1592   3.275   0.760   3.000
    2GRA      C 1593   3.275   0.902   3.000
    2GRA      C 1594   3.398   0.973   3.000
    2GRA      C 1595   3.398   1.116   3.000
    2GRA      C 1596   3.275   1.187   3.000
    2GRA      C 1597   3.275   1.329   3.000
    2GRA      C 1598   3.398   1.400   3.000
    2GRA      C 1599   3.398   1.543   3.000
    2GRA      C 1600   3.275   1.614   3.000
    2GRA      C 1601   3.275   1.756   3.000
    2GRA      C 1602   3.398   1.827   3.000
    2GRA      C 1603   3.398   1.970   3.000
    2GRA      C 1604   3.275   2.041   3.000
    2GRA      C 1605   3.275   2.183   3.000
    2GRA      C 1606   3.398   2.254   3.000
    2GRA      C 1607   3.398   2.397   3.000
    2GRA      C 1608   3.275   2.468   3.000
    2GRA      C 1609   3.275   2.610   3.000
    2GRA      C 1610   3.398   2.681   3.000
    2GRA      C 1611   3.398   2.824   3.000
    2GRA      C 1612   3.275   2.895   3.000
    2GRA      C 1613   3.275   3.037   3.000
    2GRA      C 1614   3.398   3.108   3.000
    2GRA      C 1615   3.398   3.251   3.000
    2GRA      C 1616   3.275   3.322   3.000
    2GRA      C 1617   3.275   3.464   3.000
    2GRA      C 1618   3.398   3.535   3.000
    2GRA      C 1619   3.398   3.678   3.000
    2GRA      C 1620   3.275   3.749   3.000
    2GRA      C 1621   3.275   3.891   3.000
    2GRA      C 1622   3.398   3.962   3.000
    2GRA      C 1623   3.398   4.105   3.000
    2GRA      C 1624   3.275   4.176   3.000
    2GRA      C 1625   3.275   4.318   3.000
    2GRA      C 1626   3.398   4.389   3.000
    2GRA      C 1627   3.398   4.532   3.000
    2GRA      C 1628   3.275   4.603   3.000
    2GRA      C 1629   3.275   4.745   3.000
    2GRA      C 1630   3.398   4.816   3.000
    2GRA      C 1631   3.398   4.959   3.000
    2GRA      C 1632   3.275   5.030   3.000
    2GRA      C 1633   3.521   0.048   3.000
    2GRA      C 1634   3.644   0.119   3.000
    2GRA      C 1635   3.644   0.262   3.000
    2GRA      C 1636   3.521   0.333   3.000
    2GRA      C 1637   3.521   0.475   3.000
    2GRA      C 1638   3.644   0.546   3.000
    2GRA      C 1639   3.644   0.689   3.000
    2GRA      C 1640   3.521   0.760   3.000
    2GRA      C 1641   3.521   0.902   3.000
    2GRA      C 1642   3.644   0.973   3.000
    2GRA      C 1643   3.644   1.116   3.000
    2GRA      C 1644   3.521   1.187   3.000
    2GRA      C 1645   3.521   1.329   3.000
    2GRA      C 1646   3.644   1.400   3.000
    2GRA      C 1647   3.644   1.543   3.000
    2GRA      C 1648   3.521   1.614   3.000
    2GRA      C 1649   3.521   1.756   3.000
    2GRA      C 1650   3.644   1.827   3.000
    2GRA      C 1651   3.644   1.970   3.000
    2GRA      C 1652   3.521   2.041   3.000
    2GRA      C 1653   3.521   2.183   3.000
    2GRA      C 1654   3.644   2.254   3.000
    2GRA      C 1655   3.644   2.397   3.000
    2GRA      C 1656   3.521   2.468   3.000
    2GRA      C 1657   3.521   2.610   3.000
    2GRA      C 1658   3.644   2.681   3.000
    2GRA      C 1659   3.644   2.824   3.000
    2GRA      C 1660   3.521   2.895   3.000
    2GRA      C 1661   3.521   3.037   3.000
    2GRA      C 1662   3.644   3.108   3.000
    2GRA      C 1663   3.644   3.251   3.000
    2GRA      C 1664   3.521   3.322   3.000
    2GRA      C 1665   3.521   3.464   3.000
    2GRA      C 1666   3.644   3.535   3.000
    2GRA      C 1667   3.644   3.678   3.000
    2GRA      C 1668   3.521   3.749   3.000
    2GRA      C 1669   3.521   3.891   3.000
    2GRA      C 1670   3.644   3.962   3.000
    2GRA      C 1671   3.644   4.105   3.000
    2GRA      C 1672   3.521   4.176   3.000
    2GRA      C 1673   3.521   4.318   3.000
    2GRA      C 1674   3.644   4.389   3.000
    2GRA      C 1675   3.644   4.532   3.000
    2GRA      C 1676   3.521   4.603   3.000
    2GRA      C 1677   3.521   4.745   3.000
    2GRA      C 1678   3.644   4.816   3.000
    2GRA      C 1679   3.644   4.959   3.000
    2GRA      C 1680   3.521   5.030   3.000
    2GRA      C 1681   3.767   0.048   3.000
    2GRA      C 1682   3.890   0.119   3.000
    2GRA      C 1683   3.890   0.262   3.000
    2GRA      C 1684   3.767   0.333   3.000
    2GRA      C 1685   3.767   0.475   3.000
    2GRA      C 1686   3.890   0.546   3.000
    2GRA      C 1687   3.890   0.689   3.000
    2GRA      C 1688   3.767   0.760   3.000
    2GRA      C 1689   3.767   0.902   3.000
    2GRA      C 1690   3.890   0.973   3.000
    2GRA      C 1691   3.890   1.116   3.000
    2GRA      C 1692   3.767   1.187   3.000
    2GRA      C 1693   3.767   1.329   3.000
    2GRA      C 1694   3.890   1.400   3.000
    2GRA      C 1695   3.890   1.543   3.000
    2GRA      C 1696   3.767   1.614   3.000
    2GRA      C 1697   3.767   1.756   3.000
    2GRA      C 1698   3.890   1.827   3.000
    2GRA      C 1699   3.890   1.970   3.000
    2GRA      C 1700   3.767   2.041   3.000
    2GRA      C 1701   3.767   2.183   3.000
    2GRA      C 1702   3.890   2.254   3.000
    2GRA      C 1703   3.890   2.397   3.000
    2GRA      C 1704   3.767   2.468   3.000
    2GRA      C 1705   3.767   2.610   3.000
    2GRA      C 1706   3.890   2.681   3.000
    2GRA      C 1707   3.890   2.824   3.000
    2GRA      C 1708   3.767   2.895   3.000
    2GRA      C 1709   3.767   3.037   3.000
    2GRA      C 1710   3.890   3.108   3.000
    2GRA      C 1711   3.890   3.251   3.000
    2GRA      C 1712   3.767   3.322   3.000
    2GRA      C 1713   3.767   3.464   3.000
    2GRA      C 1714   3.890   3.535   3.000
    2GRA      C 1715   3.890   3.678   3.000
    2GRA      C 1716   3.767   3.749   3.000
    2GRA      C 1717   3.767   3.891   3.000
    2GRA      C 1718   3.890   3.962   3.000
    2GRA      C 1719   3.890   4.105   3.000
    2GRA      C 1720   3.767   4.176   3.000
    2GRA      C 1721   3.767   4.318   3.000
    2GRA      C 1722   3.890   4.389   3.000
    2GRA      C 1723   3.890   4.532   3.000
    2GRA      C 1724   3.767   4.603   3.000
    2GRA      C 1725   3.767   4.745   3.000
    2GRA      C 1726   3.890   4.816   3.000
    2GRA      C 1727   3.890   4.959   3.000
    2GRA      C 1728   3.767   5.030   3.000
    2GRA      C 1729   4.013   0.048   3.000
    2GRA      C 1730   4.136   0.119   3.000
    2GRA      C 1731   4.136   0.262   3.000
    2GRA      C 1732   4.013   0.333   3.000
    2GRA      C 1733   4.013   0.475   3.000
    2GRA      C 1734   4.136   0.546   3.000
    2GRA      C 1735   4.136   0.689   3.000
    2GRA      C 1736   4.013   0.760   3.000
    2GRA      C 1737   4.013   0.902   3.000
    2GRA      C 1738   4.136   0.973   3.000
    2GRA      C 1739   4.136   1.116   3.000
    2GRA      C 1740   4.013   1.187   3.000
    2GRA      C 1741   4.013   1.329   3.000
    2GRA      C 1742   4.136   1.400   3.000
    2GRA      C 1743   4.136   1.543   3.000
    2GRA      C 1744   4.013   1.614   3.000
    2GRA      C 1745   4.013   1.756   3.000
    2GRA      C 1746   4.136   1.827   3.000
    2GRA      C 1747   4.136   1.970   3.000
    2GRA      C 1748   4.013   2.041   3.000
    2GRA      C 1749   4.013   2.183   3.000
    2GRA      C 1750   4.136   2.254   3.000
    2GRA      C 1751   4.136   2.397   3.000
    2GRA      C 1752   4.013   2.468   3.000
    2GRA      C 1753   4.013   2.610   3.000
    2GRA      C 1754   4.136   2.681   3.000
    2GRA      C 1755   4.136   2.824   3.000
    2GRA      C 1756   4.013   2.895   3.000
    2GRA      C 1757   4.013   3.037   3.000
    2GRA      C 1758   4.136   3.108   3.000
    2GRA      C 1759   4.136   3.251   3.000
    2GRA      C 1760   4.013   3.322   3.000
    2GRA      C 1761   4.013   3.464   3.000
    2GRA      C 1762   4.136   3.535   3.000
    2GRA      C 1763   4.136   3.678   3.000
    2GRA      C 1764   4.013   3.749   3.000
    2GRA      C 1765   4.013   3.891   3.000
    2GRA      C 1766   4.136   3.962   3.000
    2GRA      C 1767   4.136   4.105   3.000
    2GRA      C 1768   4.013   4.176   3.000
    2GRA      C 1769   4.013   4.318   3.000
    2GRA      C 1770   4.136   4.389   3.000
    2GRA      C 1771   4.136   4.532   3.000
    2GRA      C 1772   4.013   4.603   3.000
    2GRA      C 1773   4.013   4.745   3.000
    2GRA      C 1774   4.136   4.816   3.000
    2GRA      C 1775   4.136   4.959   3.000
    2GRA      C 1776   4.013   5.030   3.000
    2GRA      C 1777   4.259   0.048   3.000
    2GRA      C 1778   4.382   0.119   3.000
    2GRA      C 1779   4.382   0.262   3.000
    2GRA      C 1780   4.259   0.333   3.000
    2GRA      C 1781   4.259   0.475   3.000
    2GRA      C 1782   4.382   0.546   3.000
    2GRA      C 1783   4.382   0.689   3.000
    2GRA      C 1784   4.259   0.760   3.000
    2GRA      C 1785   4.259   0.902   3.000
    2GRA      C 1786   4.382   0.973   3.000
    2GRA      C 1787   4.382   1.116   3.000
    2GRA      C 1788   4.259   1.187   3.000
    2GRA      C 1789   4.259   1.329   3.000
    2GRA      C 1790   4.382   1.400   3.000
    2GRA      C 1791   4.382   1.543   3.000
    2GRA      C 1792   4.259   1.614   3.000
    2GRA      C 1793   4.259   1.756   3.000
    2GRA      C 1794   4.382   1.827   3.000
    2GRA      C 1795   4.382   1.970   3.000
    2GRA      C 1796   4.259   2.041   3.000
    2GRA      C 1797   4.259   2.183   3.000
    2GRA      C 1798   4.382   2.254   3.000
    2GRA      C 1799   4.382   2.397   3.000
    2GRA      C 1800   4.259   2.468   3.000
    2GRA      C 1801   4.259   2.610   3.000
    2GRA      C 1802   4.382   2.681   3.000
    2GRA      C 1803   4.382   2.824   3.000
    2GRA      C 1804   4.259   2.895   3.000
    2GRA      C 1805   4.259   3.037   3.000
    2GRA      C 1806   4.382   3.108   3.000
    2GRA      C 1807   4.382   3.251   3.000
    2GRA      C 1808   4.259   3.322   3.000
    2GRA      C 1809   4.259   3.464   3.000
    2GRA      C 1810   4.382   3.535   3.000
    2GRA      C 1811   4.382   3.678   3.000
    2GRA      C 1812   4.259   3.749   3.000
    2GRA      C 1813   4.259   3.891   3.000
    2GRA      C 1814   4.382   3.962   3.000
    2GRA      C 1815   4.382   4.105   3.000
    2GRA      C 1816   4.259   4.176   3.000
    2GRA      C 1817   4.259   4.318   3.000
    2GRA      C 1818   4.382   4.389   3.000
    2GRA      C 1819   4.382   4.532   3.000
    2GRA      C 1820   4.259   4.603   3.000
    2GRA      C 1821   4.259   4.745   3.000
    2GRA      C 1822   4.382   4.816   3.000
    2GRA      C 1823   4.382   4.959   3.000
    2GRA      C 1824   4.259   5.030   3.000
    2GRA      C 1825   4.505   0.048   3.000
    2GRA      C 1826   4.628   0.119   3.000
    2GRA      C 1827   4.628   0.262   3.000
    2GRA      C 1828   4.505   0.333   3.000
    2GRA      C 1829   4.505   0.475   3.000
    2GRA      C 1830   4.628   0.546   3.000
    2GRA      C 1831   4.628   0.689   3.000
    2GRA      C 1832   4.505   0.760   3.000
    2GRA      C 1833   4.505   0.902   3.000
    2GRA      C 1834   4.628   0.973   3.000
    2GRA      C 1835   4.628   1.116   3.000
    2GRA      C 1836   4.505   1.187   3.000
    2GRA      C 1837   4.505   1.329   3.000
    2GRA      C 1838   4.628   1.400   3.000
    2GRA      C 1839   4.628   1.543   3.000
    2GRA      C 1840   4.505   1.614   3.000
    2GRA      C 1841   4.505   1.756   3.000
    2GRA      C 1842   4.628   1.827   3.000
    2GRA      C 1843   4.628   1.970   3.000
    2GRA      C 1844   4.505   2.041   3.000
    2GRA      C 1845   4.505   2.183   3.000
    2GRA      C 1846   4.628   2.254   3.000
    2GRA      C 1847   4.628   2.397   3.000
    2GRA      C 1848   4.505   2.468   3.000
    2GRA      C 1849   4.505   2.610   3.000
    2GRA      C 1850   4.628   2.681   3.000
    2GRA      C 1851   4.628   2.824   3.000
    2GRA      C 1852   4.505   2.895   3.000
    2GRA      C 1853   4.505   3.037   3.000
    2GRA      C 1854   4.628   3.108   3.000
    2GRA      C 1855   4.628   3.251   3.000
    2GRA      C 1856   4.505   3.322   3.000
    2GRA      C 1857   4.505   3.464   3.000
    2GRA      C 1858   4.628   3.535   3.000
    2GRA      C 1859   4.628   3.678   3.000
    2GRA      C 1860   4.505   3.749   3.000
    2GRA      C 1861   4.505   3.891   3.000
    2GRA      C 1862   4.628   3.962   3.000
    2GRA      C 1863   4.628   4.105   3.000
    2GRA      C 1864   4.505   4.176   3.000
    2GRA      C 1865   4.505   4.318   3.000
    2GRA      C 1866   4.628   4.389   3.000
    2GRA      C 1867   4.628   4.532   3.000
    2GRA      C 1868   4.505   4.603   3.000
    2GRA      C 1869   4.505   4.745   3.000
    2GRA      C 1870   4.628   4.816   3.000
    2GRA      C 1871   4.628   4.959   3.000
    2GRA      C 1872   4.505   5.030   3.000
    2GRA      C 1873   4.751   0.048   3.000
    2GRA      C 1874   4.874   0.119   3.000
    2GRA      C 1875   4.874   0.262   3.000
    2GRA      C 1876   4.751   0.333   3.000
    2GRA      C 1877   4.751   0.475   3.000
    2GRA      C 1878   4.874   0.546   3.000
    2GRA      C 1879   4.874   0.689   3.000
    2GRA      C 1880   4.751   0.760   3.000
    2GRA      C 1881   4.751   0.902   3.000
    2GRA      C 1882   4.874   0.973   3.000
    2GRA      C 1883   4.874   1.116   3.000
    2GRA      C 1884   4.751   1.187   3.000
    2GRA      C 1885   4.751   1.329   3.000
    2GRA      C 1886   4.874   1.400   3.000
    2GRA      C 1887   4.874   1.543   3.000
    2GRA      C 1888   4.751   1.614   3.000
    2GRA      C 1889   4.751   1.756   3.000
    2GRA      C 1890   4.874   1.827   3.000
    2GRA      C 1891   4.874   1.970   3.000
    2GRA      C 1892   4.751   2.041   3.000
    2GRA      C 1893   4.751   2.183   3.000
    2GRA      C 1894   4.874   2.254   3.000
    2GRA      C 1895   4.874   2.397   3.000
    2GRA      C 1896   4.751   2.468   3.000
    2GRA      C 1897   4.751   2.610   3.000
    2GRA      C 1898   4.874   2.681   3.000
    2GRA      C 1899   4.874   2.824   3.000
    2GRA      C 1900   4.751   2.895   3.000
    2GRA      C 1901   4.751   3.037   3.000
    2GRA      C 1902   4.874   3.108   3.000
    2GRA      C 1903   4.874   3.251   3.000
    2GRA      C 1904   4.751   3.322   3.000
    2GRA      C 1905   4.751   3.464   3.000
    2GRA      C 1906   4.874   3.535   3.000
    2GRA      C 1907   4.874   3.678   3.000
    2GRA      C 1908   4.751   3.749   3.000
    2GRA      C 1909   4.751   3.891   3.000
    2GRA      C 1910   4.874   3.962   3.000
    2GRA      C 1911   4.874   4.105   3.000
    2GRA      C 1912   4.751   4.176   3.000
    2GRA      C 1913   4.751   4.318   3.000
    2GRA      C 1914   4.874   4.389   3.000
    2GRA      C 1915   4.874   4.532   3.000
    2GRA      C 1916   4.751   4.603   3.000
    2GRA      C 1917   4.751   4.745   3.000
    2GRA      C 1918   4.874   4.816   3.000
    2GRA      C 1919   4.874   4.959   3.000
    2GRA      C 1920   4.751   5.030   3.000
    3NA      NA 1921   1.600   2.000   2.500
    4SOL     OW 1922   1.494   4.000   2.692
    4SOL    HW1 1923   1.430   4.046   2.629
    4SOL    HW2 1924   1.466   3.905   2.702
    5SOL     OW 1925   4.055   2.986   2.625
    5SOL    HW1 1926   4.032   2.903   2.675
    5SOL    HW2 1927   4.049   2.968   2.527
    6SOL     OW 1928   4.671   0.554   2.651
    6SOL    HW1 1929   4.661   0.463   2.611
    6SOL    HW2 1930   4.768   0.571   2.668
    7SOL     OW 1931   0.571   4.542   2.663
    7SOL    HW1 1932   0.533   4.635   2.656
    7SOL    HW2 1933   0.504   4.476   2.632
    8SOL     OW 1934   2.551   0.357   2.357
    8SOL    HW1 1935   2.586   0.397   2.272
    8SOL    HW2 1936   2.605   0.276   2.380
    9SOL     OW 1937   3.920   0.242   2.401
    9SOL    HW1 1938   3.995   0.180   2.378
    9SOL    HW2 1939   3.873   0.209   2.482
   10SOL     OW 1940   3.907   2.708   2.663
   10SOL    HW1 1941   3.970   2.630   2.667
   10SOL    HW2 1942   3.815   2.675   2.641
   11SOL     OW 1943   0.119   3.806   2.687
   11SOL    HW1 1944   0.079   3.897   2.700
   11SOL    HW2 1945   0.052   3.736   2.713
   12SOL     OW 1946   4.888   3.696   2.409
   12SOL    HW1 1947   4.906   3.685   2.507
   12SOL    HW2 1948   4.794   3.667   2.389
   13SOL     OW 1949   3.572   4.865   2.307
   13SOL    HW1 1950   3.510   4.791   2.282
   13SOL    HW2 1951   3.519   4.948   2.325
   14SOL     OW 1952   3.796   5.043   2.388
   14SOL    HW1 1953   3.734   4.976   2.347
   14SOL    HW2 1954   3.823   5.013   2.479
   15SOL     OW 1955   4.380   0.475   2.659
   15SOL    HW1 1956   4.418   0.517   2.742
   15SOL    HW2 1957   4.425   0.388   2.642
   16SOL     OW 1958   4.456   2.398   2.645
   16SOL    HW1 1959   4.463   2.498   2.654
   16SOL    HW2 1960   4.360   2.371   2.657
   17SOL     OW 1961   0.421   2.662   2.303
   17SOL    HW1 1962   0.329   2.695   2.279
   17SOL    HW2 1963   0.469   2.732   2.354
   18SOL     OW 1964   1.481   3.180   2.671
   18SOL    HW1 1965   1.416   3.124   2.722
   18SOL    HW2 1966   1.493   3.142   2.579
   19SOL     OW 1967   3.098   1.380   2.647
   19SOL    HW1 1968   3.132   1.370   2.554
   19SOL    HW2 1969   3.008   1.423   2.646
   20SOL     OW 1970   0.224   3.550   2.319
   20SOL    HW1 1971   0.227   3.456   2.353
   20SOL    HW2 1972   0.129   3.581   2.316
   21SOL     OW 1973   3.415   2.645   2.427
   21SOL    HW1 1974   3.411   2.571   2.359
   21SOL    HW2 1975   3.379   2.612   2.514
   22SOL     OW 1976   0.274   3.563   2.646
   22SOL    HW1 1977   0.212   3.640   2.659
   22SOL    HW2 1978   0.225   3.477   2.662
   23SOL     OW 1979   2.555   2.363   2.547
   23SOL    HW1 1980   2.509   2.385   2.461
   23SOL    HW2 1981   2.538   2.267   2.569
   24SOL     OW 1982   3.089   2.806   2.399
   24SOL    HW1 1983   3.079   2.868   2.321
   24SOL    HW2 1984   3.184   2.810   2.433
   25SOL     OW 1985   0.599   4.005   2.686
   25SOL    HW1 1986   0.632   4.097   2.703
   25SOL    HW2 1987   0.500   4.006   2.674
   26SOL     OW 1988   4.632   3.580   2.386
   26SOL    HW1 1989   4.605   3.603   2.480
   26SOL    HW2 1990   4.603   3.487   2.365
   27SOL     OW 1991   2.525   3.866   2.308
   27SOL    HW1 1992   2.438   3.914   2.319
   27SOL    HW2 1993   2.509   3.767   2.316
   28SOL     OW 1994   4.554   1.539   2.353
   28SOL    HW1 1995   4.550   1.449   2.310
   28SOL    HW2 1996   4.576   1.528   2.450
   29SOL     OW 1997   0.209   4.984   2.290
   29SOL    HW1 1998   0.222   5.064   2.232
   29SOL    HW2 1999   0.112   4.959   2.293
   30SOL     OW 2000   3.112   2.214   2.317
   30SOL    HW1 2001   3.013   2.201   2.324
   30SOL    HW2 2002   3.154   2.129   2.285
   31SOL     OW 2003   4.805   0.105   2.595
   31SOL    HW1 2004   4.899   0.140   2.595
   31SOL    HW2 2005   4.806   0.006   2.605
   32SOL     OW 2006   2.054   3.639   2.610
   32SOL    HW1 2007   2.099   3.658   2.523
   32SOL    HW2 2008   2.025   3.725   2.652
   33SOL     OW 2009   0.373   1.826   2.663
   33SOL    HW1 2010   0.399   1.922   2.656
   33SOL    HW2 2011   0.454   1.769   2.653
   34SOL     OW 2012   4.842   2.410   2.586
   34SOL    HW1 2013   4.801   2.397   2.496
   34SOL    HW2 2014   4.791   2.356   2.654
   35SOL     OW 2015   1.040   4.356   2.339
   35SOL    HW1 2016   0.979   4.280   2.363
   35SOL    HW2 2017   0.987   4.430   2.297
   36SOL     OW 2018   2.909   4.819   2.430
   36SOL    HW1 2019   2.860   4.732   2.434
   36SOL    HW2 2020   2.873   4.881   2.500
   37SOL     OW 2021   2.622   2.942   2.321
   37SOL    HW1 2022   2.681   2.861   2.326
   37SOL    HW2 2023   2.678   3.023   2.310
   38SOL     OW 2024   1.545   0.372   2.395
   38SOL    HW1 2025   1.531   0.275   2.376
   38SOL    HW2 2026   1.634   0.385   2.440
   39SOL     OW 2027   3.426   1.290   2.353
   39SOL    HW1 2028   3.504   1.353   2.355
   39SOL    HW2 2029   3.459   1.197   2.335
   40SOL     OW 2030   4.541   2.654   2.617
   40SOL    HW1 2031   4.629   2.668   2.663
   40SOL    HW2 2032   4.556   2.641   2.519
   41SOL     OW 2033   0.179   2.166   2.552
   41SOL    HW1 2034   0.100   2.140   2.607
   41SOL    HW2 2035   0.154   2.242   2.491
   42SOL     OW 2036   1.859   0.626   2.336
   42SOL    HW1 2037   1.767   0.656   2.362
   42SOL    HW2 2038   1.894   0.683   2.262
   43SOL     OW 2039   3.008   3.252   2.660
   43SOL    HW1 2040   3.012   3.192   2.740
   43SOL    HW2 2041   2.914   3.261   2.629
   44SOL     OW 2042   4.365   1.255   2.374
   44SOL    HW1 2043   4.340   1.344   2.335
   44SOL    HW2 2044   4.464   1.244   2.369
   45SOL     OW 2045   0.496   4.558   2.314
   45SOL    HW1 2046   0.442   4.640   2.335
   45SOL    HW2 2047   0.439   4.477   2.323
   46SOL     OW 2048   3.181   1.873   2.638
   46SOL    HW1 2049   3.211   1.778   2.645
   46SOL    HW2 2050   3.081   1.877   2.643
   47SOL     OW 2051   1.707   5.057   2.613
   47SOL    HW1 2052   1.685   5.059   2.516
   47SOL    HW2 2053   1.690   5.147   2.654
   48SOL     OW 2054   4.275   3.246   2.357
   48SOL    HW1 2055   4.355   3.301   2.335
   48SOL    HW2 2056   4.195   3.284   2.310
   49SOL     OW 2057   0.315   2.765   2.694
   49SOL    HW1 2058   0.245   2.836   2.688
   49SOL    HW2 2059   0.271   2.675   2.693
   50SOL     OW 2060   3.167   0.036   2.297
   50SOL    HW1 2061   3.220   0.112   2.258
   50SOL    HW2 2062   3.103   0.072   2.365
   51SOL     OW 2063   2.948   4.145   2.354
   51SOL    HW1 2064   3.035   4.186   2.327
   51SOL    HW2 2065   2.940   4.144   2.453
   52SOL     OW 2066   3.154   0.656   2.673
   52SOL    HW1 2067   3.120   0.739   2.629
   52SOL    HW2 2068   3.076   0.601   2.704
   53SOL     OW 2069   0.619   2.438   2.680
   53SOL    HW1 2070   0.692   2.498   2.647
   53SOL    HW2 2071   0.531   2.468   2.641
   54SOL     OW 2072   1.872   2.403   2.603
   54SOL    HW1 2073   1.960   2.358   2.621
   54SOL    HW2 2074   1.870   2.433   2.508
   55SOL     OW 2075   4.203   0.135   2.404
   55SOL    HW1 2076   4.223   0.112   2.500
   55SOL    HW2 2077   4.255   0.216   2.378
   56SOL     OW 2078   2.255   1.228   2.291
   56SOL    HW1 2079   2.333   1.171   2.317
   56SOL    HW2 2080   2.171   1.189   2.329
   57SOL     OW 2081   1.634   4.273   2.684
   57SOL    HW1 2082   1.569   4.202   2.712
   57SOL    HW2 2083   1.596   4.363   2.705
   58SOL     OW 2084   3.795   4.682   2.328
   58SOL    HW1 2085   3.730   4.752   2.299
   58SOL    HW2 2086   3.775   4.657   2.423
   59SOL     OW 2087   2.615   1.439   2.284
   59SOL    HW1 2088   2.710   1.467   2.291
   59SOL    HW2 2089   2.610   1.340   2.272
   60SOL     OW 2090   4.428   2.753   2.339
   60SOL    HW1 2091   4.406   2.850   2.325
   60SOL    HW2 2092   4.347   2.705   2.371
   61SOL     OW 2093   3.250   1.612   2.661
   61SOL    HW1 2094   3.345   1.585   2.678
   61SOL    HW2 2095   3.190   1.533   2.678
   62SOL     OW 2096   1.684   0.179   2.713
   62SOL    HW1 2097   1.702   0.259   2.656
   62SOL    HW2 2098   1.723   0.193   2.804
   63SOL     OW 2099   0.808   0.502   2.534
   63SOL    HW1 2100   0.767   0.523   2.445
   63SOL    HW2 2101   0.847   0.409   2.531
   64SOL     OW 2102   0.418   2.095   2.669
   64SOL    HW1 2103   0.413   2.121   2.766
   64SOL    HW2 2104   0.331   2.118   2.624
   65SOL     OW 2105   2.828   5.060   2.297
   65SOL    HW1 2106   2.908   5.107   2.260
   65SOL    HW2 2107   2.836   4.962   2.281
   66SOL     OW 2108   2.987   1.135   2.677
   66SOL    HW1 2109   2.898   1.158   2.637
   66SOL    HW2 2110   3.047   1.216   2.672
   67SOL     OW 2111   3.861   0.761   2.625
   67SOL    HW1 2112   3.945   0.811   2.606
   67SOL    HW2 2113   3.883   0.672   2.665
   68SOL     OW 2114   0.804   1.937   2.597
   68SOL    HW1 2115   0.751   2.012   2.636
   68SOL    HW2 2116   0.889   1.972   2.558
   69SOL     OW 2117   3.862   3.732   2.623
   69SOL    HW1 2118   3.888   3.701   2.532
   69SOL    HW2 2119   3.762   3.731   2.632
   70SOL     OW 2120   3.898   3.202   2.635
   70SOL    HW1 2121   3.957   3.121   2.641
   70SOL    HW2 2122   3.955   3.284   2.640
   71SOL     OW 2123   4.622   1.264   2.302
   71SOL    HW1 2124   4.699   1.320   2.330
   71SOL    HW2 2125   4.653   1.171   2.282
   72SOL     OW 2126   4.483   3.062   2.708
   72SOL    HW1 2127   4.402   3.120   2.718
   72SOL    HW2 2128   4.455   2.966   2.707
   73SOL     OW 2129   4.825   2.666   2.655
   73SOL    HW1 2130   4.864   2.578   2.626
   73SOL    HW2 2131   4.884   2.740   2.624
   74SOL     OW 2132   4.524   5.065   2.632
   74SOL    HW1 2133   4.582   5.146   2.638
   74SOL    HW2 2134   4.504   5.045   2.536
   75SOL     OW 2135   1.105   1.752   2.383
   75SOL    HW1 2136   1.200   1.724   2.369
   75SOL    HW2 2137   1.088   1.839   2.337
   76SOL     OW 2138   2.857   2.427   2.655
   76SOL    HW1 2139   2.825   2.437   2.561
   76SOL    HW2 2140   2.869   2.517   2.696
   77SOL     OW 2141   4.240   3.223   2.677
   77SOL    HW1 2142   4.181   3.301   2.697
   77SOL    HW2 2143   4.185   3.141   2.667
   78SOL     OW 2144   3.825   3.662   2.335
   78SOL    HW1 2145   3.726   3.657   2.351
   78SOL    HW2 2146   3.847   3.748   2.288
   79SOL     OW 2147   2.873   1.446   2.297
   79SOL    HW1 2148   2.945   1.515   2.286
   79SOL    HW2 2149   2.915   1.357   2.310
   80SOL     OW 2150   1.942   3.090   2.359
   80SOL    HW1 2151   1.942   3.178   2.311
   80SOL    HW2 2152   1.849   3.055   2.363
   81SOL     OW 2153   1.861   1.915   2.337
   81SOL    HW1 2154   1.923   1.989   2.364
   81SOL    HW2 2155   1.892   1.829   2.378
   82SOL     OW 2156   1.559   4.017   2.306
   82SOL    HW1 2157   1.529   4.109   2.333
   82SOL    HW2 2158   1.658   4.015   2.299
   83SOL     OW 2159   2.370   3.014   2.391
   83SOL    HW1 2160   2.344   3.104   2.426
   83SOL    HW2 2161   2.469   3.011   2.377
   84SOL     OW 2162   0.613   1.679   2.678
   84SOL    HW1 2163   0.658   1.755   2.725
   84SOL    HW2 2164   0.677   1.635   2.615
   85SOL     OW 2165   0.715   3.677   2.300
   85SOL    HW1 2166   0.729   3.620   2.219
   85SOL    HW2 2167   0.620   3.668   2.331
   86SOL     OW 2168   3.300   3.738   2.371
   86SOL    HW1 2169   3.236   3.802   2.328
   86SOL    HW2 2170   3.272   3.644   2.351
   87SOL     OW 2171   3.420   1.724   2.338
   87SOL    HW1 2172   3.407   1.650   2.404
   87SOL    HW2 2173   3.336   1.779   2.333
   88SOL     OW 2174   0.543   0.320   2.408
   88SOL    HW1 2175   0.533   0.224   2.382
   88SOL    HW2 2176   0.554   0.326   2.507
   89SOL     OW 2177   0.284   0.348   2.711
   89SOL    HW1 2178   0.376   0.308   2.708
   89SOL    HW2 2179   0.220   0.287   2.664
   90SOL     OW 2180   4.182   2.637   2.404
   90SOL    HW1 2181   4.185   2.540   2.381
   90SOL    HW2 2182   4.088   2.670   2.397
   91SOL     OW 2183   1.965   1.670   2.411
   91SOL    HW1 2184   1.978   1.574   2.385
   91SOL    HW2 2185   1.909   1.675   2.493
   92SOL     OW 2186   0.874   0.712   2.332
   92SOL    HW1 2187   0.800   0.656   2.295
   92SOL    HW2 2188   0.849   0.809   2.327
   93SOL     OW 2189   3.332   0.258   2.311
   93SOL    HW1 2190   3.431   0.251   2.298
   93SOL    HW2 2191   3.312   0.286   2.405
   94SOL     OW 2192   2.568   0.175   2.645
   94SOL    HW1 2193   2.599   0.178   2.550
   94SOL    HW2 2194   2.468   0.176   2.647
   95SOL     OW 2195   4.081   4.576   2.606
   95SOL    HW1 2196   4.064   4.594   2.510
   95SOL    HW2 2197   4.011   4.514   2.641
   96SOL     OW 2198   0.517   4.922   2.310
   96SOL    HW1 2199   0.595   4.860   2.297
   96SOL    HW2 2200   0.433   4.868   2.314
   97SOL     OW 2201   4.786   4.657   2.321
   97SOL    HW1 2202   4.693   4.620   2.316
   97SOL    HW2 2203   4.787   4.734   2.385
   98SOL     OW 2204   0.523   3.571   2.600
   98SOL    HW1 2205   0.575   3.656   2.602
   98SOL    HW2 2206   0.428   3.588   2.625
   99SOL     OW 2207   1.166   5.094   2.320
   99SOL    HW1 2208   1.082   5.046   2.345
   99SOL    HW2 2209   1.149   5.192   2.316
  100SOL     OW 2210   2.658   1.763   2.616
  100SOL    HW1 2211   2.616   1.789   2.529
  100SOL    HW2 2212   2.588   1.764   2.688
  101SOL     OW 2213   1.214   2.044   2.642
  101SOL    HW1 2214   1.127   2.091   2.657
  101SOL    HW2 2215   1.211   1.954   2.685
  102SOL     OW 2216   1.451   0.084   2.359
  102SOL    HW1 2217   1.491   0.001   2.319
  102SOL    HW2 2218   1.372   0.112   2.305
  103SOL     OW 2219   4.506   1.230   2.686
  103SOL    HW1 2220   4.562   1.312   2.673
  103SOL    HW2 2221   4.409   1.253   2.675
  104SOL     OW 2222   0.728   2.293   2.335
  104SOL    HW1 2223   0.722   2.247   2.247
  104SOL    HW2 2224   0.637   2.300   2.376
  105SOL     OW 2225   0.962   3.259   2.585
  105SOL    HW1 2226   0.908   3.335   2.622
  105SOL    HW2 2227   0.964   3.185   2.653
  106SOL     OW 2228   0.520   3.267   2.560
  106SOL    HW1 2229   0.533   3.365   2.577
  106SOL    HW2 2230   0.524   3.250   2.462
  107SOL     OW 2231   0.641   0.557   2.317
  107SOL    HW1 2232   0.602   0.470   2.349
  107SOL    HW2 2233   0.569   0.626   2.312
  108SOL     OW 2234   0.525   1.125   2.343
  108SOL    HW1 2235   0.524   1.201   2.408
  108SOL    HW2 2236   0.431   1.096   2.325
  109SOL     OW 2237   4.748   2.940   2.685
  109SOL    HW1 2238   4.757   2.842   2.700
  109SOL    HW2 2239   4.654   2.968   2.701
  110SOL     OW 2240   0.744   3.943   2.334
  110SOL    HW1 2241   0.832   3.989   2.335
  110SOL    HW2 2242   0.758   3.844   2.323
  111SOL     OW 2243   3.367   4.696   2.307
  111SOL    HW1 2244   3.347   4.598   2.307
  111SOL    HW2 2245   3.285   4.747   2.282
  112SOL     OW 2246   2.841   0.207   2.678
  112SOL    HW1 2247   2.884   0.118   2.660
  112SOL    HW2 2248   2.743   0.194   2.692
  113SOL     OW 2249   1.612   4.652   2.321
  113SOL    HW1 2250   1.642   4.644   2.416
  113SOL    HW2 2251   1.682   4.616   2.260
  114SOL     OW 2252   1.795   5.068   2.320
  114SOL    HW1 2253   1.829   4.978   2.346
  114SOL    HW2 2254   1.713   5.058   2.264
  115SOL     OW 2255   0.806   3.476   2.664
  115SOL    HW1 2256   0.713   3.512   2.664
  115SOL    HW2 2257   0.870   3.548   2.690
  116SOL     OW 2258   4.660   0.934   2.289
  116SOL    HW1 2259   4.560   0.935   2.281
  116SOL    HW2 2260   4.689   0.846   2.328
  117SOL     OW 2261   0.993   2.275   2.330
  117SOL    HW1 2262   1.051   2.291   2.410
  117SOL    HW2 2263   0.900   2.306   2.350
  118SOL     OW 2264   2.149   4.181   2.607
  118SOL    HW1 2265   2.062   4.166   2.655
  118SOL    HW2 2266   2.191   4.265   2.640
  119SOL     OW 2267   0.145   0.152   2.574
  119SOL    HW1 2268   0.167   0.163   2.477
  119SOL    HW2 2269   0.151   0.056   2.599
  120SOL     OW 2270   2.168   0.037   2.301
  120SOL    HW1 2271   2.227   0.117   2.291
  120SOL    HW2 2272   2.072   0.066   2.299
  121SOL     OW 2273   2.249   2.636   2.331
  121SOL    HW1 2274   2.343   2.668   2.326
  121SOL    HW2 2275   2.186   2.711   2.311
  122SOL     OW 2276   3.996   2.955   2.359
  122SOL    HW1 2277   3.963   2.863   2.335
  122SOL    HW2 2278   3.928   3.023   2.332
  123SOL     OW 2279   4.857   4.564   2.634
  123SOL    HW1 2280   4.819   4.484   2.681
  123SOL    HW2 2281   4.807   4.646   2.663
  124SOL     OW 2282   0.383   4.322   2.340
  124SOL    HW1 2283   0.307   4.297   2.279
  124SOL    HW2 2284   0.451   4.248   2.340
  125SOL     OW 2285   2.141   2.903   2.310
  125SOL    HW1 2286   2.083   2.984   2.307
  125SOL    HW2 2287   2.235   2.930   2.330
  126SOL     OW 2288   3.393   0.829   2.619
  126SOL    HW1 2289   3.336   0.748   2.632
  126SOL    HW2 2290   3.351   0.907   2.664
  127SOL     OW 2291   2.259   1.168   2.661
  127SOL    HW1 2292   2.318   1.246   2.641
  127SOL    HW2 2293   2.313   1.094   2.701
  128SOL     OW 2294   4.352   2.836   2.622
  128SOL    HW1 2295   4.414   2.758   2.625
  128SOL    HW2 2296   4.342   2.867   2.528
  129SOL     OW 2297   4.253   3.629   2.361
  129SOL    HW1 2298   4.331   3.686   2.334
  129SOL    HW2 2299   4.259   3.609   2.459
  130SOL     OW 2300   1.651   2.091   2.308
  130SOL    HW1 2301   1.723   2.036   2.268
  130SOL    HW2 2302   1.670   2.188   2.292
  131SOL     OW 2303   0.350   3.801   2.387
  131SOL    HW1 2304   0.277   3.868   2.375
  131SOL    HW2 2305   0.313   3.709   2.379
  132SOL     OW 2306   4.156   0.295   2.696
  132SOL    HW1 2307   4.230   0.351   2.657
  132SOL    HW2 2308   4.187   0.200   2.704
  133SOL     OW 2309   4.639   4.791   2.665
  133SOL    HW1 2310   4.569   4.722   2.644
  133SOL    HW2 2311   4.594   4.875   2.696
  134SOL     OW 2312   3.636   0.536   2.582
  134SOL    HW1 2313   3.664   0.632   2.590
  134SOL    HW2 2314   3.541   0.527   2.611
  135SOL     OW 2315   1.985   4.421   2.636
  135SOL    HW1 2316   1.924   4.500   2.638
  135SOL    HW2 2317   1.934   4.340   2.608
  136SOL     OW 2318   2.748   2.777   2.645
  136SOL    HW1 2319   2.822   2.805   2.706
  136SOL    HW2 2320   2.781   2.774   2.551
  137SOL     OW 2321   4.759   4.268   2.322
  137SOL    HW1 2322   4.681   4.330   2.318
  137SOL    HW2 2323   4.844   4.322   2.317
  138SOL     OW 2324   4.318   3.865   2.581
  138SOL    HW1 2325   4.380   3.928   2.628
  138SOL    HW2 2326   4.349   3.850   2.487
  139SOL     OW 2327   1.562   4.824   2.683
  139SOL    HW1 2328   1.462   4.822   2.689
  139SOL    HW2 2329   1.594   4.919   2.681
  140SOL     OW 2330   2.000   1.139   2.368
  140SOL    HW1 2331   1.987   1.123   2.466
  140SOL    HW2 2332   1.929   1.090   2.317
  141SOL     OW 2333   2.111   4.958   2.681
  141SOL    HW1 2334   2.030   4.900   2.680
  141SOL    HW2 2335   2.193   4.902   2.669
  142SOL     OW 2336   1.179   1.058   2.677
  142SOL    HW1 2337   1.160   1.124   2.604
  142SOL    HW2 2338   1.245   1.096   2.741
  143SOL     OW 2339   2.773   3.168   2.331
  143SOL    HW1 2340   2.784   3.197   2.426
  143SOL    HW2 2341   2.853   3.195   2.278
  144SOL     OW 2342   2.066   0.318   2.642
  144SOL    HW1 2343   2.160   0.292   2.620
  144SOL    HW2 2344   2.017   0.238   2.677
  145SOL     OW 2345   1.528   4.549   2.662
  145SOL    HW1 2346   1.445   4.498   2.683
  145SOL    HW2 2347   1.512   4.647   2.674
  146SOL     OW 2348   0.015   0.607   2.642
  146SOL    HW1 2349   0.010   0.707   2.652
  146SOL    HW2 2350   0.108   0.577   2.660
  147SOL     OW 2351   4.753   1.086   2.684
  147SOL    HW1 2352   4.663   1.115   2.717
  147SOL    HW2 2353   4.768   1.123   2.592
  148SOL     OW 2354   2.478   2.104   2.329
  148SOL    HW1 2355   2.465   2.195   2.291
  148SOL    HW2 2356   2.389   2.059   2.339
  149SOL     OW 2357   4.162   4.949   2.571
  149SOL    HW1 2358   4.196   4.855   2.578
  149SOL    HW2 2359   4.104   4.957   2.489
  150SOL     OW 2360   0.866   4.882   2.680
  150SOL    HW1 2361   0.923   4.830   2.616
  150SOL    HW2 2362   0.868   4.838   2.769
  151SOL     OW 2363   1.137   5.094   2.714
  151SOL    HW1 2364   1.185   5.180   2.696
  151SOL    HW2 2365   1.038   5.111   2.718
  152SOL     OW 2366   4.886   1.459   2.681
  152SOL    HW1 2367   4.955   1.531   2.691
  152SOL    HW2 2368   4.925   1.371   2.708
  153SOL     OW 2369   0.683   3.031   2.638
  153SOL    HW1 2370   0.615   3.102   2.620
  153SOL    HW2 2371   0.765   3.074   2.678
  154SOL     OW 2372   2.296   4.138   2.394
  154SOL    HW1 2373   2.327   4.217   2.340
  154SOL    HW2 2374   2.246   4.171   2.475
  155SOL     OW 2375   1.052   3.988   2.626
  155SOL    HW1 2376   0.993   4.049   2.679
  155SOL    HW2 2377   1.021   3.985   2.531
  156SOL     OW 2378   2.320   1.543   2.639
  156SOL    HW1 2379   2.316   1.513   2.544
  156SOL    HW2 2380   2.388   1.488   2.688
  157SOL     OW 2381   0.308   0.615   2.717
  157SOL    HW1 2382   0.337   0.623   2.621
  157SOL    HW2 2383   0.323   0.522   2.749
  158SOL     OW 2384   2.848   2.188   2.373
  158SOL    HW1 2385   2.852   2.155   2.468
  158SOL    HW2 2386   2.766   2.152   2.329
  159SOL     OW 2387   4.045   0.459   2.326
  159SOL    HW1 2388   3.999   0.379   2.363
  159SOL    HW2 2389   3.980   0.516   2.276
  160SOL     OW 2390   4.026   1.563   2.723
  160SOL    HW1 2391   3.942   1.530   2.681
  160SOL    HW2 2392   4.042   1.514   2.809
  161SOL     OW 2393   2.189   2.049   2.689
  161SOL    HW1 2394   2.187   2.148   2.685
  161SOL    HW2 2395   2.096   2.013   2.686
  162SOL     OW 2396   0.328   4.868   2.699
  162SOL    HW1 2397   0.423   4.855   2.671
  162SOL    HW2 2398   0.282   4.780   2.705
  163SOL     OW 2399   2.007   3.374   2.340
  163SOL    HW1 2400   1.914   3.365   2.376
  163SOL    HW2 2401   2.038   3.468   2.352
  164SOL     OW 2402   4.852   1.072   2.406
  164SOL    HW1 2403   4.772   1.018   2.380
  164SOL    HW2 2404   4.835   1.169   2.384
  165SOL     OW 2405   1.294   4.869   2.695
  165SOL    HW1 2406   1.231   4.790   2.689
  165SOL    HW2 2407   1.245   4.947   2.733
  166SOL     OW 2408   1.545   2.662   2.625
  166SOL    HW1 2409   1.533   2.687   2.529
  166SOL    HW2 2410   1.578   2.567   2.631
  167SOL     OW 2411   2.201   3.177   2.699
  167SOL    HW1 2412   2.257   3.096   2.715
  167SOL    HW2 2413   2.105   3.152   2.696
  168SOL     OW 2414   4.280   1.572   2.580
  168SOL    HW1 2415   4.260   1.552   2.484
  168SOL    HW2 2416   4.196   1.604   2.626
  169SOL     OW 2417   0.491   0.069   2.299
  169SOL    HW1 2418   0.499  -0.030   2.303
  169SOL    HW2 2419   0.394   0.095   2.289
  170SOL     OW 2420   0.544   0.842   2.382
  170SOL    HW1 2421   0.555   0.828   2.480
  170SOL    HW2 2422   0.545   0.940   2.361
  171SOL     OW 2423   4.071   4.586   2.314
  171SOL    HW1 2424   4.053   4.488   2.320
  171SOL    HW2 2425   3.985   4.636   2.303
  172SOL     OW 2426   3.075   1.620   2.309
  172SOL    HW1 2427   3.165   1.646   2.274
  172SOL    HW2 2428   3.021   1.703   2.325
  173SOL     OW 2429   1.842   1.647   2.659
  173SOL    HW1 2430   1.750   1.607   2.663
  173SOL    HW2 2431   1.910   1.577   2.682
  174SOL     OW 2432   0.717   4.727   2.304
  174SOL    HW1 2433   0.667   4.640   2.302
  174SOL    HW2 2434   0.807   4.713   2.344
  175SOL     OW 2435   1.848   3.955   2.353
  175SOL    HW1 2436   1.827   3.869   2.307
  175SOL    HW2 2437   1.830   3.947   2.451
  176SOL     OW 2438   3.270   3.465   2.326
  176SOL    HW1 2439   3.365   3.439   2.314
  176SOL    HW2 2440   3.247   3.464   2.424
  177SOL     OW 2441   4.306   0.360   2.295
  177SOL    HW1 2442   4.367   0.435   2.321
  177SOL    HW2 2443   4.211   0.392   2.298
  178SOL     OW 2444   2.392   1.852   2.700
  178SOL    HW1 2445   2.377   1.754   2.716
  178SOL    HW2 2446   2.309   1.902   2.723
  179SOL     OW 2447   4.624   0.811   2.705
  179SOL    HW1 2448   4.699   0.851   2.756
  179SOL    HW2 2449   4.639   0.713   2.694
  180SOL     OW 2450   1.084   0.945   2.292
  180SOL    HW1 2451   1.075   0.850   2.261
  180SOL    HW2 2452   0.993   0.985   2.305
  181SOL     OW 2453   2.063   1.398   2.400
  181SOL    HW1 2454   2.160   1.386   2.380
  181SOL    HW2 2455   2.016   1.311   2.391
  182SOL     OW 2456   1.422   3.087   2.410
  182SOL    HW1 2457   1.374   3.174   2.402
  182SOL    HW2 2458   1.370   3.016   2.363
  183SOL     OW 2459   2.387   1.018   2.384
  183SOL    HW1 2460   2.483   1.005   2.359
  183SOL    HW2 2461   2.375   1.000   2.482
  184SOL     OW 2462   2.644   0.909   2.320
  184SOL    HW1 2463   2.735   0.875   2.294
  184SOL    HW2 2464   2.583   0.831   2.336
  185SOL     OW 2465   4.770   4.266   2.689
  185SOL    HW1 2466   4.841   4.292   2.754
  185SOL    HW2 2467   4.806   4.198   2.625
  186SOL     OW 2468   2.648   4.593   2.689
  186SOL    HW1 2469   2.720   4.525   2.701
  186SOL    HW2 2470   2.576   4.555   2.631
  187SOL     OW 2471   2.611   3.024   2.647
  187SOL    HW1 2472   2.667   2.942   2.657
  187SOL    HW2 2473   2.515   3.000   2.662
  188SOL     OW 2474   1.343   0.871   2.348
  188SOL    HW1 2475   1.342   0.773   2.327
  188SOL    HW2 2476   1.260   0.914   2.312
  189SOL     OW 2477   3.482   1.251   2.667
  189SOL    HW1 2478   3.578   1.224   2.658
  189SOL    HW2 2479   3.476   1.351   2.670
  190SOL     OW 2480   3.307   3.751   2.638
  190SOL    HW1 2481   3.239   3.700   2.691
  190SOL    HW2 2482   3.277   3.757   2.543
  191SOL     OW 2483   1.817   2.095   2.578
  191SOL    HW1 2484   1.889   2.117   2.513
  191SOL    HW2 2485   1.812   2.167   2.648
  192SOL     OW 2486   0.211   4.625   2.614
  192SOL    HW1 2487   0.265   4.542   2.627
  192SOL    HW2 2488   0.114   4.602   2.610
  193SOL     OW 2489   2.619   4.766   2.320
  193SOL    HW1 2490   2.537   4.710   2.333
  193SOL    HW2 2491   2.698   4.706   2.306
  194SOL     OW 2492   2.046   0.591   2.701
  194SOL    HW1 2493   2.133   0.622   2.738
  194SOL    HW2 2494   2.050   0.493   2.683
  195SOL     OW 2495   3.299   5.115   2.720
  195SOL    HW1 2496   3.282   5.028   2.673
  195SOL    HW2 2497   3.397   5.128   2.730
  196SOL     OW 2498   3.281   4.425   2.346
  196SOL    HW1 2499   3.231   4.445   2.430
  196SOL    HW2 2500   3.288   4.326   2.334
  197SOL     OW 2501   3.609   3.212   2.544
  197SOL    HW1 2502   3.706   3.209   2.569
  197SOL    HW2 2503   3.568   3.297   2.578
  198SOL     OW 2504   1.169   2.387   2.549
  198SOL    HW1 2505   1.253   2.406   2.498
  198SOL    HW2 2506   1.122   2.474   2.568
  199SOL     OW 2507   2.850   1.508   2.564
  199SOL    HW1 2508   2.855   1.480   2.468
  199SOL    HW2 2509   2.781   1.581   2.574
  200SOL     OW 2510   3.636   2.269   2.321
  200SOL    HW1 2511   3.657   2.172   2.307
  200SOL    HW2 2512   3.604   2.283   2.414
  201SOL     OW 2513   2.887   0.799   2.347
  201SOL    HW1 2514   2.963   0.837   2.295
  201SOL    HW2 2515   2.891   0.831   2.441
  202SOL     OW 2516   0.087   1.613   2.294
  202SOL    HW1 2517   0.160   1.544   2.290
  202SOL    HW2 2518   0.127   1.704   2.286
  203SOL     OW 2519   3.746   0.292   2.654
  203SOL    HW1 2520   3.700   0.380   2.641
  203SOL    HW2 2521   3.679   0.221   2.670
  204SOL     OW 2522   2.040   0.410   2.352
  204SOL    HW1 2523   1.966   0.477   2.362
  204SOL    HW2 2524   2.001   0.318   2.347
  205SOL     OW 2525   0.693   4.347   2.405
  205SOL    HW1 2526   0.637   4.417   2.361
  205SOL    HW2 2527   0.654   4.257   2.388
  206SOL     OW 2528   2.332   2.920   2.653
  206SOL    HW1 2529   2.324   2.905   2.554
  206SOL    HW2 2530   2.350   2.833   2.699
  207SOL     OW 2531   1.972   0.815   2.545
  207SOL    HW1 2532   1.986   0.733   2.600
  207SOL    HW2 2533   2.047   0.825   2.479
  208SOL     OW 2534   4.875   1.347   2.421
  208SOL    HW1 2535   4.858   1.414   2.493
  208SOL    HW2 2536   4.969   1.358   2.387
  209SOL     OW 2537   4.600   0.289   2.621
  209SOL    HW1 2538   4.690   0.248   2.634
  209SOL    HW2 2539   4.567   0.268   2.529
  210SOL     OW 2540   1.378   1.719   2.376
  210SOL    HW1 2541   1.475   1.738   2.363
  210SOL    HW2 2542   1.366   1.623   2.400
  211SOL     OW 2543   0.990   3.544   2.313
  211SOL    HW1 2544   0.962   3.450   2.291
  211SOL    HW2 2545   0.925   3.584   2.377
  212SOL     OW 2546   1.087   0.523   2.373
  212SOL    HW1 2547   1.027   0.578   2.431
  212SOL    HW2 2548   1.049   0.520   2.280
  213SOL     OW 2549   2.318   0.720   2.684
  213SOL    HW1 2550   2.295   0.685   2.593
  213SOL    HW2 2551   2.396   0.669   2.721
  214SOL     OW 2552   4.130   0.889   2.596
  214SOL    HW1 2553   4.160   0.803   2.555
  214SOL    HW2 2554   4.210   0.939   2.630
  215SOL     OW 2555   3.408   4.527   2.654
  215SOL    HW1 2556   3.311   4.520   2.628
  215SOL    HW2 2557   3.439   4.621   2.642
  216SOL     OW 2558   3.640   2.002   2.644
  216SOL    HW1 2559   3.548   2.027   2.675
  216SOL    HW2 2560   3.643   1.904   2.626
  217SOL     OW 2561   0.547   1.330   2.543
  217SOL    HW1 2562   0.461   1.354   2.587
  217SOL    HW2 2563   0.596   1.263   2.599
  218SOL     OW 2564   3.933   2.336   2.674
  218SOL    HW1 2565   3.921   2.244   2.710
  218SOL    HW2 2566   3.846   2.385   2.677
  219SOL     OW 2567   2.971   5.078   2.645
  219SOL    HW1 2568   3.062   5.091   2.684
  219SOL    HW2 2569   2.932   4.992   2.679
  220SOL     OW 2570   3.898   2.063   2.714
  220SOL    HW1 2571   3.798   2.064   2.720
  220SOL    HW2 2572   3.932   1.972   2.739
  221SOL     OW 2573   2.220   0.597   2.442
  221SOL    HW1 2574   2.177   0.685   2.424
  221SOL    HW2 2575   2.156   0.524   2.419
  222SOL     OW 2576   4.245   4.801   2.315
  222SOL    HW1 2577   4.195   4.715   2.319
  222SOL    HW2 2578   4.181   4.877   2.305
  223SOL     OW 2579   0.202   0.161   2.306
  223SOL    HW1 2580   0.106   0.164   2.281
  223SOL    HW2 2581   0.243   0.251   2.292
  224SOL     OW 2582   0.352   4.378   2.600
  224SOL    HW1 2583   0.285   4.315   2.639
  224SOL    HW2 2584   0.377   4.347   2.508
  225SOL     OW 2585   0.076   3.904   2.306
  225SOL    HW1 2586   0.046   3.924   2.213
  225SOL    HW2 2587   0.034   3.818   2.336
  226SOL     OW 2588   3.672   2.703   2.514
  226SOL    HW1 2589   3.585   2.690   2.466
  226SOL    HW2 2590   3.680   2.799   2.543
  227SOL     OW 2591   3.249   1.042   2.657
  227SOL    HW1 2592   3.164   1.069   2.701
  227SOL    HW2 2593   3.312   1.120   2.655
  228SOL     OW 2594   4.683   2.690   2.332
  228SOL    HW1 2595   4.689   2.591   2.339
  228SOL    HW2 2596   4.587   2.718   2.328
  229SOL     OW 2597   3.940   0.112   2.681
  229SOL    HW1 2598   4.020   0.162   2.647
  229SOL    HW2 2599   3.864   0.175   2.692
  230SOL     OW 2600   3.162   3.007   2.705
  230SOL    HW1 2601   3.154   3.068   2.627
  230SOL    HW2 2602   3.255   2.970   2.710
  231SOL     OW 2603   4.449   2.002   2.576
  231SOL    HW1 2604   4.352   2.017   2.554
  231SOL    HW2 2605   4.506   2.047   2.507
  232SOL     OW 2606   3.484   4.806   2.624
  232SOL    HW1 2607   3.415   4.833   2.557
  232SOL    HW2 2608   3.479   4.866   2.704
  233SOL     OW 2609   2.976   1.158   2.323
  233SOL    HW1 2610   2.998   1.062   2.341
  233SOL    HW2 2611   3.053   1.215   2.352
  234SOL     OW 2612   4.413   0.951   2.620
  234SOL    HW1 2613   4.487   0.896   2.659
  234SOL    HW2 2614   4.420   1.045   2.655
  235SOL     OW 2615   0.775   1.283   2.347
  235SOL    HW1 2616   0.813   1.356   2.290
  235SOL    HW2 2617   0.675   1.284   2.341
  236SOL     OW 2618   0.382   1.727   2.351
  236SOL    HW1 2619   0.436   1.650   2.316
  236SOL    HW2 2620   0.335   1.699   2.435
  237SOL     OW 2621   2.374   4.770   2.653
  237SOL    HW1 2622   2.435   4.801   2.726
  237SOL    HW2 2623   2.341   4.678   2.674
  238SOL     OW 2624   3.194   3.449   2.584
  238SOL    HW1 2625   3.153   3.529   2.628
  238SOL    HW2 2626   3.148   3.366   2.616
  239SOL     OW 2627   0.682   0.803   2.628
  239SOL    HW1 2628   0.772   0.845   2.636
  239SOL    HW2 2629   0.692   0.704   2.627
  240SOL     OW 2630   2.557   1.362   2.686
  240SOL    HW1 2631   2.632   1.425   2.707
  240SOL    HW2 2632   2.594   1.278   2.646
  241SOL     OW 2633   1.173   0.335   2.646
  241SOL    HW1 2634   1.261   0.291   2.664
  241SOL    HW2 2635   1.174   0.428   2.682
  242SOL     OW 2636   0.192   2.458   2.678
  242SOL    HW1 2637   0.208   2.387   2.747
  242SOL    HW2 2638   0.101   2.446   2.639
  243SOL     OW 2639   0.313   0.409   2.297
  243SOL    HW1 2640   0.409   0.385   2.314
  243SOL    HW2 2641   0.300   0.507   2.309
  244SOL     OW 2642   4.843   0.216   2.326
  244SOL    HW1 2643   4.830   0.166   2.412
  244SOL    HW2 2644   4.863   0.311   2.345
  245SOL     OW 2645   1.945   0.148   2.402
  245SOL    HW1 2646   1.878   0.077   2.379
  245SOL    HW2 2647   1.965   0.144   2.500
  246SOL     OW 2648   3.976   1.751   2.308
  246SOL    HW1 2649   3.888   1.775   2.268
  246SOL    HW2 2650   4.036   1.832   2.307
  247SOL     OW 2651   3.200   1.924   2.357
  247SOL    HW1 2652   3.103   1.901   2.349
  247SOL    HW2 2653   3.222   1.938   2.454
  248SOL     OW 2654   3.621   1.502   2.361
  248SOL    HW1 2655   3.715   1.537   2.362
  248SOL    HW2 2656   3.564   1.563   2.306
  249SOL     OW 2657   3.371   2.362   2.327
  249SOL    HW1 2658   3.302   2.291   2.318
  249SOL    HW2 2659   3.462   2.322   2.315
  250SOL     OW 2660   2.654   0.104   2.401
  250SOL    HW1 2661   2.745   0.062   2.392
  250SOL    HW2 2662   2.584   0.035   2.382
  251SOL     OW 2663   1.275   3.359   2.692
  251SOL    HW1 2664   1.349   3.293   2.679
  251SOL    HW2 2665   1.204   3.319   2.750
  252SOL     OW 2666   4.468   3.799   2.337
  252SOL    HW1 2667   4.509   3.889   2.347
  252SOL    HW2 2668   4.540   3.729   2.338
  253SOL     OW 2669   4.700   2.426   2.343
  253SOL    HW1 2670   4.760   2.357   2.300
  253SOL    HW2 2671   4.606   2.392   2.343
  254SOL     OW 2672   1.029   3.994   2.353
  254SOL    HW1 2673   1.075   3.906   2.343
  254SOL    HW2 2674   1.089   4.067   2.320
  255SOL     OW 2675   3.744   2.942   2.630
  255SOL    HW1 2676   3.818   2.880   2.655
  255SOL    HW2 2677   3.776   3.036   2.635
  256SOL     OW 2678   0.688   1.106   2.686
  256SOL    HW1 2679   0.768   1.049   2.703
  256SOL    HW2 2680   0.607   1.047   2.681
  257SOL     OW 2681   3.752   4.720   2.598
  257SOL    HW1 2682   3.655   4.742   2.607
  257SOL    HW2 2683   3.804   4.805   2.592
  258SOL     OW 2684   1.981   1.882   2.637
  258SOL    HW1 2685   1.901   1.932   2.605
  258SOL    HW2 2686   1.953   1.795   2.678
  259SOL     OW 2687   4.283   0.052   2.655
  259SOL    HW1 2688   4.378   0.020   2.657
  259SOL    HW2 2689   4.221  -0.026   2.656
  260SOL     OW 2690   0.964   2.171   2.672
  260SOL    HW1 2691   0.866   2.192   2.664
  260SOL    HW2 2692   1.017   2.244   2.630
  261SOL     OW 2693   3.426   2.941   2.712
  261SOL    HW1 2694   3.495   2.978   2.650
  261SOL    HW2 2695   3.455   2.955   2.807
  262SOL     OW 2696   3.878   1.516   2.344
  262SOL    HW1 2697   3.903   1.613   2.349
  262SOL    HW2 2698   3.961   1.461   2.345
  263SOL     OW 2699   0.554   3.245   2.283
  263SOL    HW1 2700   0.587   3.238   2.189
  263SOL    HW2 2701   0.527   3.339   2.302
  264SOL     OW 2702   0.989   4.670   2.366
  264SOL    HW1 2703   1.043   4.678   2.450
  264SOL    HW2 2704   1.044   4.701   2.288
  265SOL     OW 2705   4.255   3.601   2.625
  265SOL    HW1 2706   4.340   3.550   2.641
  265SOL    HW2 2707   4.269   3.697   2.646
  266SOL     OW 2708   0.977   1.715   2.635
  266SOL    HW1 2709   1.023   1.718   2.546
  266SOL    HW2 2710   0.912   1.791   2.641
  267SOL     OW 2711   1.820   3.692   2.269
  267SOL    HW1 2712   1.754   3.632   2.314
  267SOL    HW2 2713   1.884   3.636   2.215
  268SOL     OW 2714   0.826   4.596   2.599
  268SOL    HW1 2715   0.858   4.552   2.515
  268SOL    HW2 2716   0.731   4.570   2.617
  269SOL     OW 2717   1.884   2.736   2.376
  269SOL    HW1 2718   1.855   2.750   2.471
  269SOL    HW2 2719   1.958   2.800   2.354
  270SOL     OW 2720   2.578   5.012   2.673
  270SOL    HW1 2721   2.544   4.940   2.613
  270SOL    HW2 2722   2.578   5.100   2.625
  271SOL     OW 2723   0.234   1.016   2.596
  271SOL    HW1 2724   0.320   0.973   2.624
  271SOL    HW2 2725   0.239   1.037   2.498
  272SOL     OW 2726   0.419   2.522   2.525
  272SOL    HW1 2727   0.331   2.521   2.572
  272SOL    HW2 2728   0.414   2.582   2.445
  273SOL     OW 2729   2.499   5.020   2.332
  273SOL    HW1 2730   2.559   4.940   2.322
  273SOL    HW2 2731   2.441   5.029   2.251
  274SOL     OW 2732   2.698   1.170   2.324
  274SOL    HW1 2733   2.798   1.177   2.318
  274SOL    HW2 2734   2.671   1.073   2.322
  275SOL     OW 2735   2.670   0.669   2.706
  275SOL    HW1 2736   2.763   0.633   2.703
  275SOL    HW2 2737   2.606   0.600   2.671
  276SOL     OW 2738   2.152   3.915   2.371
  276SOL    HW1 2739   2.057   3.933   2.345
  276SOL    HW2 2740   2.203   4.001   2.373
  277SOL     OW 2741   1.850   4.258   2.334
  277SOL    HW1 2742   1.885   4.165   2.347
  277SOL    HW2 2743   1.750   4.255   2.335
  278SOL     OW 2744   1.609   1.527   2.677
  278SOL    HW1 2745   1.519   1.488   2.696
  278SOL    HW2 2746   1.675   1.453   2.667
  279SOL     OW 2747   1.564   4.303   2.384
  279SOL    HW1 2748   1.484   4.351   2.347
  279SOL    HW2 2749   1.568   4.316   2.483
  280SOL     OW 2750   2.929   1.861   2.372
  280SOL    HW1 2751   2.939   1.890   2.467
  280SOL    HW2 2752   2.833   1.873   2.343
  281SOL     OW 2753   3.508   3.433   2.605
  281SOL    HW1 2754   3.543   3.504   2.667
  281SOL    HW2 2755   3.408   3.433   2.607
  282SOL     OW 2756   2.926   3.869   2.589
  282SOL    HW1 2757   2.958   3.871   2.495
  282SOL    HW2 2758   2.830   3.898   2.592
  283SOL     OW 2759   1.570   2.407   2.325
  283SOL    HW1 2760   1.488   2.358   2.293
  283SOL    HW2 2761   1.577   2.396   2.424
  284SOL     OW 2762   0.906   4.983   2.324
  284SOL    HW1 2763   0.879   5.056   2.386
  284SOL    HW2 2764   0.825   4.939   2.286
  285SOL     OW 2765   0.834   0.010   2.677
  285SOL    HW1 2766   0.781   0.034   2.595
  285SOL    HW2 2767   0.847  -0.089   2.680
  286SOL     OW 2768   4.611   3.681   2.654
  286SOL    HW1 2769   4.599   3.778   2.670
  286SOL    HW2 2770   4.553   3.629   2.717
  287SOL     OW 2771   1.174   3.775   2.326
  287SOL    HW1 2772   1.267   3.776   2.291
  287SOL    HW2 2773   1.125   3.695   2.290
  288SOL     OW 2774   3.376   2.067   2.711
  288SOL    HW1 2775   3.312   1.991   2.694
  288SOL    HW2 2776   3.354   2.109   2.799
  289SOL     OW 2777   4.602   2.078   2.336
  289SOL    HW1 2778   4.698   2.102   2.325
  289SOL    HW2 2779   4.546   2.161   2.328
  290SOL     OW 2780   0.017   0.876   2.666
  290SOL    HW1 2781   0.107   0.918   2.656
  290SOL    HW2 2782  -0.053   0.947   2.663
  291SOL     OW 2783   1.667   3.031   2.337
  291SOL    HW1 2784   1.571   3.054   2.356
  291SOL    HW2 2785   1.675   2.932   2.326
  292SOL     OW 2786   3.832   4.444   2.668
  292SOL    HW1 2787   3.789   4.533   2.684
  292SOL    HW2 2788   3.816   4.415   2.573
  293SOL     OW 2789   0.173   4.166   2.657
  293SOL    HW1 2790   0.240   4.092   2.651
  293SOL    HW2 2791   0.103   4.154   2.586
  294SOL     OW 2792   3.369   0.511   2.633
  294SOL    HW1 2793   3.296   0.575   2.654
  294SOL    HW2 2794   3.335   0.417   2.637
  295SOL     OW 2795   4.710   3.325   2.664
  295SOL    HW1 2796   4.682   3.229   2.670
  295SOL    HW2 2797   4.806   3.329   2.639
  296SOL     OW 2798   4.042   4.303   2.389
  296SOL    HW1 2799   4.044   4.283   2.486
  296SOL    HW2 2800   3.951   4.281   2.352
  297SOL     OW 2801   3.030   0.888   2.575
  297SOL    HW1 2802   2.981   0.959   2.626
  297SOL    HW2 2803   3.099   0.931   2.517
  298SOL     OW 2804   0.752   1.602   2.323
  298SOL    HW1 2805   0.760   1.696   2.292
  298SOL    HW2 2806   0.843   1.560   2.328
  299SOL     OW 2807   4.685   5.067   2.339
  299SOL    HW1 2808   4.711   5.156   2.302
  299SOL    HW2 2809   4.586   5.063   2.347
  300SOL     OW 2810   2.444   4.463   2.573
  300SOL    HW1 2811   2.423   4.455   2.475
  300SOL    HW2 2812   2.367   4.504   2.621
  301SOL     OW 2813   1.745   1.444   2.339
  301SOL    HW1 2814   1.844   1.452   2.336
  301SOL    HW2 2815   1.719   1.347   2.342
  302SOL     OW 2816   1.249   3.355   2.422
  302SOL    HW1 2817   1.159   3.395   2.404
  302SOL    HW2 2818   1.277   3.378   2.515
  303SOL     OW 2819   3.609   0.495   2.321
  303SOL    HW1 2820   3.624   0.492   2.419
  303SOL    HW2 2821   3.684   0.544   2.277
  304SOL     OW 2822   3.803   4.194   2.330
  304SOL    HW1 2823   3.722   4.212   2.385
  304SOL    HW2 2824   3.778   4.191   2.233
  305SOL     OW 2825   4.457   2.319   2.360
  305SOL    HW1 2826   4.459   2.371   2.445
  305SOL    HW2 2827   4.367   2.327   2.317
  306SOL     OW 2828   4.906   4.109   2.475
  306SOL    HW1 2829   4.853   4.172   2.418
  306SOL    HW2 2830   4.941   4.034   2.418
  307SOL     OW 2831   4.398   0.867   2.360
  307SOL    HW1 2832   4.301   0.840   2.362
  307SOL    HW2 2833   4.427   0.892   2.452
  308SOL     OW 2834   1.739   3.306   2.410
  308SOL    HW1 2835   1.702   3.217   2.385
  308SOL    HW2 2836   1.735   3.319   2.509
  309SOL     OW 2837   0.467   2.264   2.399
  309SOL    HW1 2838   0.436   2.169   2.408
  309SOL    HW2 2839   0.438   2.316   2.478
  310SOL     OW 2840   4.522   4.379   2.669
  310SOL    HW1 2841   4.447   4.317   2.645
  310SOL    HW2 2842   4.608   4.340   2.638
  311SOL     OW 2843   3.021   0.260   2.449
  311SOL    HW1 2844   2.950   0.219   2.507
  311SOL    HW2 2845   2.980   0.330   2.391
  312SOL     OW 2846   2.832   2.736   2.372
  312SOL    HW1 2847   2.931   2.750   2.374
  312SOL    HW2 2848   2.813   2.638   2.363
  313SOL     OW 2849   3.109   2.431   2.551
  313SOL    HW1 2850   3.138   2.386   2.466
  313SOL    HW2 2851   3.017   2.402   2.575
  314SOL     OW 2852   3.132   4.463   2.592
  314SOL    HW1 2853   3.095   4.549   2.627
  314SOL    HW2 2854   3.089   4.386   2.640
  315SOL     OW 2855   1.659   1.162   2.436
  315SOL    HW1 2856   1.563   1.135   2.437
  315SOL    HW2 2857   1.715   1.086   2.402
  316SOL     OW 2858   1.751   3.920   2.608
  316SOL    HW1 2859   1.656   3.949   2.612
  316SOL    HW2 2860   1.756   3.820   2.609
  317SOL     OW 2861   3.461   5.106   2.389
  317SOL    HW1 2862   3.362   5.109   2.372
  317SOL    HW2 2863   3.498   5.198   2.387
  318SOL     OW 2864   4.873   3.585   2.682
  318SOL    HW1 2865   4.775   3.604   2.671
  318SOL    HW2 2866   4.890   3.489   2.661
  319SOL     OW 2867   3.379   2.894   2.330
  319SOL    HW1 2868   3.388   2.795   2.341
  319SOL    HW2 2869   3.471   2.935   2.326
  320SOL     OW 2870   1.098   0.233   2.358
  320SOL    HW1 2871   1.035   0.242   2.435
  320SOL    HW2 2872   1.169   0.303   2.365
  321SOL     OW 2873   2.372   4.419   2.313
  321SOL    HW1 2874   2.453   4.439   2.258
  321SOL    HW2 2875   2.299   4.483   2.289
  322SOL     OW 2876   1.125   1.211   2.450
  322SOL    HW1 2877   1.056   1.255   2.507
  322SOL    HW2 2878   1.081   1.164   2.374
  323SOL     OW 2879   4.165   2.634   2.682
  323SOL    HW1 2880   4.172   2.722   2.730
  323SOL    HW2 2881   4.165   2.651   2.583
  324SOL     OW 2882   0.046   0.449   2.391
  324SOL    HW1 2883   0.047   0.514   2.467
  324SOL    HW2 2884   0.138   0.413   2.377
  325SOL     OW 2885   2.795   4.560   2.344
  325SOL    HW1 2886   2.751   4.478   2.380
  325SOL    HW2 2887   2.885   4.536   2.309
  326SOL     OW 2888   4.877   3.193   2.349
  326SOL    HW1 2889   4.880   3.094   2.356
  326SOL    HW2 2890   4.783   3.222   2.326
  327SOL     OW 2891   0.190   2.872   2.324
  327SOL    HW1 2892   0.106   2.925   2.337
  327SOL    HW2 2893   0.269   2.933   2.324
  328SOL     OW 2894   1.362   2.009   2.417
  328SOL    HW1 2895   1.355   1.913   2.387
  328SOL    HW2 2896   1.303   2.022   2.497
  329SOL     OW 2897   2.188   4.875   2.368
  329SOL    HW1 2898   2.276   4.864   2.413
  329SOL    HW2 2899   2.177   4.971   2.340
  330SOL     OW 2900   4.243   1.488   2.317
  330SOL    HW1 2901   4.251   1.560   2.248
  330SOL    HW2 2902   4.167   1.428   2.293
  331SOL     OW 2903   3.550   3.677   2.353
  331SOL    HW1 2904   3.454   3.700   2.365
  331SOL    HW2 2905   3.559   3.580   2.330
  332SOL     OW 2906   2.357   1.451   2.366
  332SOL    HW1 2907   2.329   1.358   2.341
  332SOL    HW2 2908   2.457   1.456   2.369
  333SOL     OW 2909   0.859   3.295   2.340
  333SOL    HW1 2910   0.770   3.252   2.324
  333SOL    HW2 2911   0.893   3.268   2.430
  334SOL     OW 2912   1.793   0.379   2.570
  334SOL    HW1 2913   1.794   0.472   2.608
  334SOL    HW2 2914   1.887   0.351   2.548
  335SOL     OW 2915   0.490   3.499   2.337
  335SOL    HW1 2916   0.407   3.545   2.305
  335SOL    HW2 2917   0.492   3.502   2.437
  336SOL     OW 2918   3.611   3.055   2.330
  336SOL    HW1 2919   3.708   3.069   2.310
  336SOL    HW2 2920   3.586   3.106   2.413
  337SOL     OW 2921   4.617   2.197   2.709
  337SOL    HW1 2922   4.556   2.120   2.723
  337SOL    HW2 2923   4.564   2.277   2.680
  338SOL     OW 2924   3.707   1.969   2.347
  338SOL    HW1 2925   3.632   1.912   2.312
  338SOL    HW2 2926   3.705   1.969   2.447
  339SOL     OW 2927   3.584   3.718   2.622
  339SOL    HW1 2928   3.497   3.740   2.666
  339SOL    HW2 2929   3.572   3.718   2.523
  340SOL     OW 2930   2.669   1.936   2.325
  340SOL    HW1 2931   2.634   1.842   2.325
  340SOL    HW2 2932   2.594   1.999   2.304
  341SOL     OW 2933   4.412   5.038   2.377
  341SOL    HW1 2934   4.337   5.104   2.375
  341SOL    HW2 2935   4.378   4.948   2.349
  342SOL     OW 2936   0.676   2.182   2.662
  342SOL    HW1 2937   0.665   2.282   2.660
  342SOL    HW2 2938   0.586   2.139   2.658
  343SOL     OW 2939   0.287   4.743   2.388
  343SOL    HW1 2940   0.258   4.718   2.480
  343SOL    HW2 2941   0.232   4.821   2.356
  344SOL     OW 2942   4.169   2.359   2.364
  344SOL    HW1 2943   4.071   2.374   2.348
  344SOL    HW2 2944   4.182   2.297   2.441
  345SOL     OW 2945   2.295   0.183   2.594
  345SOL    HW1 2946   2.294   0.225   2.503
  345SOL    HW2 2947   2.249   0.094   2.590
  346SOL     OW 2948   2.043   1.479   2.694
  346SOL    HW1 2949   2.141   1.499   2.693
  346SOL    HW2 2950   2.024   1.402   2.633
  347SOL     OW 2951   2.180   4.615   2.323
  347SOL    HW1 2952   2.088   4.577   2.309
  347SOL    HW2 2953   2.172   4.712   2.343
  348SOL     OW 2954   4.783   1.815   2.608
  348SOL    HW1 2955   4.691   1.826   2.647
  348SOL    HW2 2956   4.775   1.784   2.513
  349SOL     OW 2957   3.997   1.834   2.672
  349SOL    HW1 2958   4.034   1.882   2.592
  349SOL    HW2 2959   4.032   1.740   2.672
  350SOL     OW 2960   1.782   0.935   2.379
  350SOL    HW1 2961   1.699   0.880   2.388
  350SOL    HW2 2962   1.849   0.905   2.447
  351SOL     OW 2963   0.406   3.032   2.352
  351SOL    HW1 2964   0.456   2.981   2.422
  351SOL    HW2 2965   0.469   3.093   2.304
  352SOL     OW 2966   2.668   4.113   2.312
  352SOL    HW1 2967   2.639   4.018   2.305
  352SOL    HW2 2968   2.763   4.122   2.280
  353SOL     OW 2969   0.660   1.936   2.352
  353SOL    HW1 2970   0.581   1.882   2.326
  353SOL    HW2 2971   0.694   1.905   2.441
  354SOL     OW 2972   1.264   4.150   2.587
  354SOL    HW1 2973   1.259   4.161   2.488
  354SOL    HW2 2974   1.189   4.091   2.618
  355SOL     OW 2975   2.944   0.529   2.374
  355SOL    HW1 2976   2.915   0.621   2.347
  355SOL    HW2 2977   3.036   0.511   2.340
  356SOL     OW 2978   1.065   1.472   2.672
  356SOL    HW1 2979   1.019   1.560   2.681
  356SOL    HW2 2980   0.998   1.398   2.685
  357SOL     OW 2981   3.852   0.663   2.327
  357SOL    HW1 2982   3.869   0.761   2.317
  357SOL    HW2 2983   3.842   0.640   2.423
  358SOL     OW 2984   2.787   4.833   2.695
  358SOL    HW1 2985   2.735   4.752   2.721
  358SOL    HW2 2986   2.730   4.915   2.706
  359SOL     OW 2987   3.885   2.709   2.321
  359SOL    HW1 2988   3.903   2.611   2.319
  359SOL    HW2 2989   3.813   2.729   2.387
  360SOL     OW 2990   4.503   4.640   2.316
  360SOL    HW1 2991   4.465   4.629   2.408
  360SOL    HW2 2992   4.444   4.701   2.263
  361SOL     OW 2993   0.870   1.277   2.597
  361SOL    HW1 2994   0.816   1.207   2.645
  361SOL    HW2 2995   0.827   1.296   2.509
  362SOL     OW 2996   0.454   0.899   2.682
  362SOL    HW1 2997   0.405   0.829   2.734
  362SOL    HW2 2998   0.550   0.873   2.673
  363SOL     OW 2999   3.725   1.710   2.655
  363SOL    HW1 3000   3.811   1.748   2.689
  363SOL    HW2 3001   3.734   1.612   2.641
  364SOL     OW 3002   0.254   3.259   2.339
  364SOL    HW1 3003   0.183   3.238   2.273
  364SOL    HW2 3004   0.311   3.179   2.354
  365SOL     OW 3005   0.287   1.405   2.641
  365SOL    HW1 3006   0.214   1.345   2.674
  365SOL    HW2 3007   0.275   1.496   2.679
  366SOL     OW 3008   3.902   2.447   2.383
  366SOL    HW1 3009   3.892   2.429   2.480
  366SOL    HW2 3010   3.821   2.413   2.335
  367SOL     OW 3011   3.150   4.880   2.309
  367SOL    HW1 3012   3.136   4.969   2.265
  367SOL    HW2 3013   3.062   4.847   2.344
  368SOL     OW 3014   1.883   4.154   2.702
  368SOL    HW1 3015   1.850   4.060   2.691
  368SOL    HW2 3016   1.805   4.216   2.702
  369SOL     OW 3017   0.247   1.065   2.322
  369SOL    HW1 3018   0.208   0.973   2.314
  369SOL    HW2 3019   0.191   1.130   2.271
  370SOL     OW 3020   0.539   0.250   2.688
  370SOL    HW1 3021   0.633   0.276   2.712
  370SOL    HW2 3022   0.532   0.150   2.686
  371SOL     OW 3023   1.603   0.697   2.407
  371SOL    HW1 3024   1.520   0.665   2.360
  371SOL    HW2 3025   1.577   0.739   2.494
  372SOL     OW 3026   3.734   1.177   2.614
  372SOL    HW1 3027   3.827   1.172   2.651
  372SOL    HW2 3028   3.708   1.087   2.577
  373SOL     OW 3029   3.943   0.925   2.303
  373SOL    HW1 3030   3.895   1.008   2.275
  373SOL    HW2 3031   4.040   0.947   2.321
  374SOL     OW 3032   4.510   4.375   2.326
  374SOL    HW1 3033   4.424   4.326   2.313
  374SOL    HW2 3034   4.496   4.473   2.311
  375SOL     OW 3035   1.237   1.774   2.697
  375SOL    HW1 3036   1.213   1.795   2.792
  375SOL    HW2 3037   1.184   1.696   2.665
  376SOL     OW 3038   2.563   3.357   2.328
  376SOL    HW1 3039   2.482   3.310   2.363
  376SOL    HW2 3040   2.634   3.290   2.307
  377SOL     OW 3041   2.838   3.495   2.402
  377SOL    HW1 3042   2.764   3.429   2.387
  377SOL    HW2 3043   2.925   3.446   2.406
  378SOL     OW 3044   4.168   1.049   2.367
  378SOL    HW1 3045   4.178   1.000   2.454
  378SOL    HW2 3046   4.255   1.091   2.342
  379SOL     OW 3047   4.044   5.027   2.290
  379SOL    HW1 3048   3.945   5.029   2.304
  379SOL    HW2 3049   4.083   5.116   2.313
  380SOL     OW 3050   3.700   2.469   2.640
  380SOL    HW1 3051   3.680   2.555   2.593
  380SOL    HW2 3052   3.622   2.408   2.632
  381SOL     OW 3053   1.114   2.773   2.392
  381SOL    HW1 3054   1.123   2.872   2.407
  381SOL    HW2 3055   1.046   2.756   2.320
  382SOL     OW 3056   3.660   0.926   2.538
  382SOL    HW1 3057   3.729   0.857   2.560
  382SOL    HW2 3058   3.577   0.908   2.589
  383SOL     OW 3059   4.738   0.678   2.346
  383SOL    HW1 3060   4.662   0.629   2.302
  383SOL    HW2 3061   4.747   0.645   2.441
  384SOL     OW 3062   3.536   3.397   2.319
  384SOL    HW1 3063   3.531   3.326   2.249
  384SOL    HW2 3064   3.584   3.361   2.399
  385SOL     OW 3065   2.281   3.837   2.589
  385SOL    HW1 3066   2.240   3.890   2.664
  385SOL    HW2 3067   2.244   3.869   2.502
  386SOL     OW 3068   2.977   4.630   2.709
  386SOL    HW1 3069   2.922   4.547   2.715
  386SOL    HW2 3070   2.916   4.709   2.697
  387SOL     OW 3071   4.283   4.232   2.335
  387SOL    HW1 3072   4.188   4.258   2.350
  387SOL    HW2 3073   4.287   4.135   2.311
  388SOL     OW 3074   0.947   1.991   2.326
  388SOL    HW1 3075   0.848   1.975   2.319
  388SOL    HW2 3076   0.972   2.070   2.270
  389SOL     OW 3077   0.823   0.979   2.366
  389SOL    HW1 3078   0.821   0.980   2.466
  389SOL    HW2 3079   0.750   1.039   2.331
  390SOL     OW 3080   4.430   4.626   2.572
  390SOL    HW1 3081   4.331   4.627   2.584
  390SOL    HW2 3082   4.469   4.543   2.611
  391SOL     OW 3083   2.470   3.632   2.617
  391SOL    HW1 3084   2.438   3.726   2.605
  391SOL    HW2 3085   2.407   3.582   2.676
  392SOL     OW 3086   4.461   3.441   2.688
  392SOL    HW1 3087   4.401   3.375   2.643
  392SOL    HW2 3088   4.556   3.411   2.679
  393SOL     OW 3089   1.322   4.674   2.330
  393SOL    HW1 3090   1.421   4.671   2.321
  393SOL    HW2 3091   1.293   4.769   2.343
  394SOL     OW 3092   0.346   3.950   2.618
  394SOL    HW1 3093   0.338   3.903   2.706
  394SOL    HW2 3094   0.340   3.882   2.544
  395SOL     OW 3095   2.040   2.126   2.396
  395SOL    HW1 3096   2.079   2.212   2.362
  395SOL    HW2 3097   2.113   2.059   2.410
  396SOL     OW 3098   0.513   1.492   2.313
  396SOL    HW1 3099   0.602   1.533   2.294
  396SOL    HW2 3100   0.517   1.440   2.398
  397SOL     OW 3101   2.242   2.568   2.601
  397SOL    HW1 3102   2.220   2.566   2.503
  397SOL    HW2 3103   2.337   2.595   2.614
  398SOL     OW 3104   3.959   3.965   2.372
  398SOL    HW1 3105   3.980   3.955   2.469
  398SOL    HW2 3106   3.902   4.046   2.358
  399SOL     OW 3107   2.000   1.105   2.679
  399SOL    HW1 3108   1.998   1.006   2.696
  399SOL    HW2 3109   2.095   1.137   2.679
  400SOL     OW 3110   1.399   1.141   2.387
  400SOL    HW1 3111   1.389   1.055   2.338
  400SOL    HW2 3112   1.309   1.181   2.405
  401SOL     OW 3113   2.124   2.315   2.642
  401SOL    HW1 3114   2.157   2.339   2.551
  401SOL    HW2 3115   2.153   2.385   2.707
  402SOL     OW 3116   1.448   3.792   2.312
  402SOL    HW1 3117   1.498   3.877   2.297
  402SOL    HW2 3118   1.451   3.769   2.409
  403SOL     OW 3119   0.580   4.833   2.589
  403SOL    HW1 3120   0.583   4.794   2.497
  403SOL    HW2 3121   0.670   4.868   2.613
  404SOL     OW 3122   2.649   3.924   2.582
  404SOL    HW1 3123   2.600   3.891   2.501
  404SOL    HW2 3124   2.585   3.969   2.644
  405SOL     OW 3125   1.339   2.258   2.299
  405SOL    HW1 3126   1.336   2.165   2.335
  405SOL    HW2 3127   1.252   2.281   2.255
  406SOL     OW 3128   1.489   0.531   2.649
  406SOL    HW1 3129   1.572   0.541   2.703
  406SOL    HW2 3130   1.508   0.475   2.569
  407SOL     OW 3131   4.374   4.175   2.604
  407SOL    HW1 3132   4.281   4.150   2.631
  407SOL    HW2 3133   4.382   4.173   2.504
  408SOL     OW 3134   3.478   4.280   2.638
  408SOL    HW1 3135   3.455   4.375   2.660
  408SOL    HW2 3136   3.563   4.256   2.685
  409SOL     OW 3137   1.638   1.749   2.350
  409SOL    HW1 3138   1.703   1.812   2.308
  409SOL    HW2 3139   1.655   1.656   2.318
  410SOL     OW 3140   0.921   0.964   2.672
  410SOL    HW1 3141   0.993   1.033   2.678
  410SOL    HW2 3142   0.962   0.874   2.657
  411SOL     OW 3143   2.236   1.714   2.349
  411SOL    HW1 3144   2.148   1.693   2.391
  411SOL    HW2 3145   2.288   1.629   2.337
  412SOL     OW 3146   0.943   3.021   2.710
  412SOL    HW1 3147   1.041   3.033   2.727
  412SOL    HW2 3148   0.922   2.923   2.703
  413SOL     OW 3149   2.268   1.973   2.412
  413SOL    HW1 3150   2.267   1.981   2.512
  413SOL    HW2 3151   2.276   1.876   2.387
  414SOL     OW 3152   0.207   2.319   2.319
  414SOL    HW1 3153   0.302   2.292   2.330
  414SOL    HW2 3154   0.203   2.416   2.294
  415SOL     OW 3155   2.134   0.853   2.337
  415SOL    HW1 3156   2.075   0.886   2.264
  415SOL    HW2 3157   2.210   0.916   2.349
  416SOL     OW 3158   1.498   3.754   2.604
  416SOL    HW1 3159   1.430   3.706   2.660
  416SOL    HW2 3160   1.568   3.689   2.574
  417SOL     OW 3161   3.267   4.093   2.633
  417SOL    HW1 3162   3.330   4.169   2.648
  417SOL    HW2 3163   3.316   4.007   2.643
  418SOL     OW 3164   0.158   1.654   2.681
  418SOL    HW1 3165   0.233   1.718   2.664
  418SOL    HW2 3166   0.076   1.705   2.706
  419SOL     OW 3167   1.593   2.754   2.327
  419SOL    HW1 3168   1.689   2.727   2.331
  419SOL    HW2 3169   1.540   2.683   2.280
  420SOL     OW 3170   3.608   0.218   2.358
  420SOL    HW1 3171   3.699   0.184   2.334
  420SOL    HW2 3172   3.608   0.318   2.358
  421SOL     OW 3173   3.856   3.168   2.327
  421SOL    HW1 3174   3.917   3.235   2.284
  421SOL    HW2 3175   3.852   3.185   2.425
  422SOL     OW 3176   1.509   1.834   2.647
  422SOL    HW1 3177   1.554   1.746   2.658
  422SOL    HW2 3178   1.410   1.822   2.650
  423SOL     OW 3179   0.750   0.074   2.411
  423SOL    HW1 3180   0.690   0.074   2.332
  423SOL    HW2 3181   0.809   0.155   2.408
  424SOL     OW 3182   3.566   4.373   2.400
  424SOL    HW1 3183   3.488   4.383   2.339
  424SOL    HW2 3184   3.536   4.335   2.487
  425SOL     OW 3185   1.292   2.751   2.715
  425SOL    HW1 3186   1.239   2.677   2.673
  425SOL    HW2 3187   1.389   2.726   2.714
  426SOL     OW 3188   1.408   0.199   2.656
  426SOL    HW1 3189   1.496   0.191   2.703
  426SOL    HW2 3190   1.420   0.172   2.560
  427SOL     OW 3191   0.089   0.838   2.324
  427SOL    HW1 3192   0.017   0.776   2.294
  427SOL    HW2 3193   0.048   0.914   2.374
  428SOL     OW 3194   3.016   2.796   2.682
  428SOL    HW1 3195   3.038   2.768   2.589
  428SOL    HW2 3196   3.065   2.881   2.704
  429SOL     OW 3197   1.894   4.528   2.352
  429SOL    HW1 3198   1.875   4.546   2.449
  429SOL    HW2 3199   1.878   4.431   2.333
  430SOL     OW 3200   4.638   1.484   2.604
  430SOL    HW1 3201   4.601   1.566   2.647
  430SOL    HW2 3202   4.732   1.470   2.634
  431SOL     OW 3203   1.471   2.112   2.680
  431SOL    HW1 3204   1.487   2.036   2.743
  431SOL    HW2 3205   1.374   2.137   2.682
  432SOL     OW 3206   2.730   1.165   2.594
  432SOL    HW1 3207   2.706   1.078   2.637
  432SOL    HW2 3208   2.712   1.161   2.496
  433SOL     OW 3209   2.473   3.613   2.359
  433SOL    HW1 3210   2.523   3.534   2.323
  433SOL    HW2 3211   2.479   3.614   2.459
  434SOL     OW 3212   0.732   2.601   2.471
  434SOL    HW1 3213   0.641   2.619   2.432
  434SOL    HW2 3214   0.775   2.525   2.423
  435SOL     OW 3215   3.197   0.537   2.276
  435SOL    HW1 3216   3.247   0.621   2.297
  435SOL    HW2 3217   3.261   0.464   2.256
  436SOL     OW 3218   0.059   3.314   2.588
  436SOL    HW1 3219   0.139   3.268   2.627
  436SOL    HW2 3220   0.046   3.283   2.494
  437SOL     OW 3221   4.584   3.307   2.331
  437SOL    HW1 3222   4.567   3.239   2.403
  437SOL    HW2 3223   4.557   3.269   2.243
  438SOL     OW 3224   4.589   3.073   2.458
  438SOL    HW1 3225   4.535   3.040   2.535
  438SOL    HW2 3226   4.655   3.004   2.431
  439SOL     OW 3227   4.592   4.061   2.382
  439SOL    HW1 3228   4.509   4.117   2.375
  439SOL    HW2 3229   4.672   4.118   2.364
  440SOL     OW 3230   2.223   4.532   2.718
  440SOL    HW1 3231   2.233   4.527   2.818
  440SOL    HW2 3232   2.129   4.506   2.693
  441SOL     OW 3233   1.580   3.549   2.338
  441SOL    HW1 3234   1.498   3.600   2.314
  441SOL    HW2 3235   1.574   3.456   2.302
  442SOL     OW 3236   1.262   3.630   2.686
  442SOL    HW1 3237   1.263   3.531   2.674
  442SOL    HW2 3238   1.169   3.664   2.673
  443SOL     OW 3239   3.959   0.499   2.694
  443SOL    HW1 3240   3.882   0.439   2.718
  443SOL    HW2 3241   4.040   0.444   2.677
  444SOL     OW 3242   2.130   2.418   2.359
  444SOL    HW1 3243   2.175   2.506   2.344
  444SOL    HW2 3244   2.043   2.417   2.311
  445SOL     OW 3245   0.500   5.110   2.683
  445SOL    HW1 3246   0.408   5.085   2.712
  445SOL    HW2 3247   0.536   5.041   2.620
  446SOL     OW 3248   4.248   1.297   2.625
  446SOL    HW1 3249   4.280   1.240   2.550
  446SOL    HW2 3250   4.279   1.392   2.610
  447SOL     OW 3251   3.520   2.288   2.596
  447SOL    HW1 3252   3.485   2.196   2.618
  447SOL    HW2 3253   3.447   2.355   2.608
  448SOL     OW 3254   2.891   1.899   2.649
  448SOL    HW1 3255   2.813   1.837   2.642
  448SOL    HW2 3256   2.858   1.992   2.661
  449SOL     OW 3257   1.223   0.588   2.680
  449SOL    HW1 3258   1.241   0.685   2.664
  449SOL    HW2 3259   1.309   0.539   2.688
  450SOL     OW 3260   0.055   4.436   2.331
  450SOL    HW1 3261   0.034   4.501   2.258
  450SOL    HW2 3262   0.040   4.479   2.420
  451SOL     OW 3263   4.523   1.745   2.656
  451SOL    HW1 3264   4.453   1.676   2.636
  451SOL    HW2 3265   4.493   1.834   2.620
  452SOL     OW 3266   0.983   0.710   2.607
  452SOL    HW1 3267   1.071   0.664   2.622
  452SOL    HW2 3268   0.914   0.642   2.581
  453SOL     OW 3269   3.233   4.163   2.364
  453SOL    HW1 3270   3.243   4.159   2.463
  453SOL    HW2 3271   3.260   4.075   2.324
  454SOL     OW 3272   1.311   4.407   2.323
  454SOL    HW1 3273   1.338   4.503   2.317
  454SOL    HW2 3274   1.211   4.401   2.325
  455SOL     OW 3275   2.459   2.404   2.304
  455SOL    HW1 3276   2.489   2.498   2.316
  455SOL    HW2 3277   2.366   2.402   2.269
  456SOL     OW 3278   4.062   3.928   2.640
  456SOL    HW1 3279   3.986   3.864   2.651
  456SOL    HW2 3280   4.145   3.878   2.617
  457SOL     OW 3281   4.282   2.985   2.394
  457SOL    HW1 3282   4.184   2.973   2.379
  457SOL    HW2 3283   4.305   3.082   2.389
  458SOL     OW 3284   1.091   4.670   2.670
  458SOL    HW1 3285   1.160   4.598   2.679
  458SOL    HW2 3286   1.000   4.629   2.672
  459SOL     OW 3287   1.849   2.779   2.657
  459SOL    HW1 3288   1.917   2.751   2.725
  459SOL    HW2 3289   1.763   2.731   2.675
  460SOL     OW 3290   1.261   4.122   2.305
  460SOL    HW1 3291   1.299   4.213   2.293
  460SOL    HW2 3292   1.320   4.055   2.260
  461SOL     OW 3293   2.294   0.266   2.337
  461SOL    HW1 3294   2.383   0.310   2.327
  461SOL    HW2 3295   2.222   0.335   2.329
  462SOL     OW 3296   1.866   4.850   2.700
  462SOL    HW1 3297   1.865   4.834   2.798
  462SOL    HW2 3298   1.799   4.920   2.676
  463SOL     OW 3299   3.862   4.981   2.633
  463SOL    HW1 3300   3.901   5.071   2.653
  463SOL    HW2 3301   3.871   4.922   2.713
  464SOL     OW 3302   2.543   1.700   2.345
  464SOL    HW1 3303   2.452   1.731   2.318
  464SOL    HW2 3304   2.562   1.611   2.302
  465SOL     OW 3305   1.903   4.827   2.349
  465SOL    HW1 3306   1.885   4.729   2.337
  465SOL    HW2 3307   1.998   4.840   2.376
  466SOL     OW 3308   3.274   3.137   2.413
  466SOL    HW1 3309   3.346   3.202   2.390
  466SOL    HW2 3310   3.302   3.045   2.384
  467SOL     OW 3311   2.495   0.664   2.359
  467SOL    HW1 3312   2.541   0.631   2.442
  467SOL    HW2 3313   2.397   0.670   2.375
  468SOL     OW 3314   4.201   2.362   2.666
  468SOL    HW1 3315   4.106   2.331   2.667
  468SOL    HW2 3316   4.204   2.461   2.683
  469SOL     OW 3317   1.365   0.583   2.347
  469SOL    HW1 3318   1.274   0.546   2.366
  469SOL    HW2 3319   1.433   0.510   2.350
  470SOL     OW 3320   4.187   0.661   2.465
  470SOL    HW1 3321   4.155   0.586   2.406
  470SOL    HW2 3322   4.231   0.622   2.546
  471SOL     OW 3323   0.517   4.102   2.378
  471SOL    HW1 3324   0.449   4.030   2.377
  471SOL    HW2 3325   0.608   4.062   2.386
  472SOL     OW 3326   4.006   1.156   2.664
  472SOL    HW1 3327   4.028   1.064   2.632
  472SOL    HW2 3328   4.083   1.217   2.645
  473SOL     OW 3329   3.274   0.244   2.585
  473SOL    HW1 3330   3.278   0.156   2.631
  473SOL    HW2 3331   3.178   0.270   2.571
  474SOL     OW 3332   4.894   4.901   2.337
  474SOL    HW1 3333   4.880   4.821   2.278
  474SOL    HW2 3334   4.816   4.963   2.329
  475SOL     OW 3335   0.105   2.933   2.657
  475SOL    HW1 3336   0.163   3.014   2.668
  475SOL    HW2 3337   0.009   2.958   2.673
  476SOL     OW 3338   2.669   4.356   2.463
  476SOL    HW1 3339   2.696   4.263   2.439
  476SOL    HW2 3340   2.588   4.354   2.521
  477SOL     OW 3341   1.785   4.620   2.604
  477SOL    HW1 3342   1.827   4.704   2.638
  477SOL    HW2 3343   1.694   4.609   2.645
  478SOL     OW 3344   1.253   4.447   2.629
  478SOL    HW1 3345   1.273   4.487   2.539
  478SOL    HW2 3346   1.270   4.348   2.626
  479SOL     OW 3347   0.097   1.225   2.690
  479SOL    HW1 3348   0.013   1.184   2.727
  479SOL    HW2 3349   0.155   1.152   2.652
  480SOL     OW 3350   2.840   3.756   2.301
  480SOL    HW1 3351   2.757   3.795   2.262
  480SOL    HW2 3352   2.829   3.658   2.313
  481SOL     OW 3353   4.766   1.735   2.347
  481SOL    HW1 3354   4.681   1.689   2.322
  481SOL    HW2 3355   4.844   1.684   2.310
  482SOL     OW 3356   2.731   3.521   2.661
  482SOL    HW1 3357   2.646   3.573   2.656
  482SOL    HW2 3358   2.775   3.520   2.571
  483SOL     OW 3359   3.056   3.657   2.707
  483SOL    HW1 3360   2.998   3.596   2.760
  483SOL    HW2 3361   2.999   3.725   2.661
  484SOL     OW 3362   0.266   3.177   2.678
  484SOL    HW1 3363   0.278   3.154   2.774
  484SOL    HW2 3364   0.356   3.189   2.635
  485SOL     OW 3365   3.081   3.878   2.306
  485SOL    HW1 3366   2.998   3.824   2.292
  485SOL    HW2 3367   3.062   3.974   2.288
  486SOL     OW 3368   0.706   3.778   2.591
  486SOL    HW1 3369   0.683   3.860   2.644
  486SOL    HW2 3370   0.732   3.805   2.498
  487SOL     OW 3371   0.331   0.668   2.369
  487SOL    HW1 3372   0.407   0.733   2.375
  487SOL    HW2 3373   0.245   0.717   2.365
  488SOL     OW 3374   1.783   3.588   2.671
  488SOL    HW1 3375   1.881   3.581   2.654
  488SOL    HW2 3376   1.743   3.496   2.674
  489SOL     OW 3377   2.490   0.484   2.635
  489SOL    HW1 3378   2.539   0.411   2.683
  489SOL    HW2 3379   2.437   0.445   2.560
  490SOL     OW 3380   0.929   0.261   2.586
  490SOL    HW1 3381   1.020   0.291   2.616
  490SOL    HW2 3382   0.902   0.181   2.639
  491SOL     OW 3383   4.030   3.443   2.310
  491SOL    HW1 3384   4.096   3.517   2.314
  491SOL    HW2 3385   3.937   3.480   2.317
  492SOL     OW 3386   2.741   3.264   2.600
  492SOL    HW1 3387   2.677   3.195   2.635
  492SOL    HW2 3388   2.723   3.351   2.645
  493SOL     OW 3389   2.797   2.441   2.336
  493SOL    HW1 3390   2.721   2.448   2.271
  493SOL    HW2 3391   2.827   2.346   2.342
  494SOL     OW 3392   3.211   4.911   2.574
  494SOL    HW1 3393   3.210   4.921   2.474
  494SOL    HW2 3394   3.128   4.864   2.604
  495SOL     OW 3395   4.155   2.095   2.600
  495SOL    HW1 3396   4.211   2.156   2.657
  495SOL    HW2 3397   4.063   2.089   2.638
  496SOL     OW 3398   3.807   1.444   2.607
  496SOL    HW1 3399   3.821   1.466   2.510
  496SOL    HW2 3400   3.783   1.348   2.616
  497SOL     OW 3401   1.121   3.064   2.417
  497SOL    HW1 3402   1.122   3.153   2.370
  497SOL    HW2 3403   1.038   3.056   2.471
  498SOL     OW 3404   0.324   2.008   2.310
  498SOL    HW1 3405   0.225   2.021   2.317
  498SOL    HW2 3406   0.346   1.913   2.328
  499SOL     OW 3407   0.256   1.392   2.375
  499SOL    HW1 3408   0.261   1.400   2.474
  499SOL    HW2 3409   0.348   1.390   2.337
  500SOL     OW 3410   4.256   3.980   2.301
  500SOL    HW1 3411   4.157   3.969   2.315
  500SOL    HW2 3412   4.296   3.891   2.277
  501SOL     OW 3413   3.544   1.041   2.312
  501SOL    HW1 3414   3.519   0.968   2.249
  501SOL    HW2 3415   3.590   1.001   2.392
  502SOL     OW 3416   0.744   4.262   2.669
  502SOL    HW1 3417   0.745   4.340   2.732
  502SOL    HW2 3418   0.761   4.294   2.576
  503SOL     OW 3419   1.960   0.074   2.659
  503SOL    HW1 3420   2.024   0.000   2.680
  503SOL    HW2 3421   1.874   0.036   2.626
  504SOL     OW 3422   1.773   0.613   2.681
  504SOL    HW1 3423   1.730   0.701   2.704
  504SOL    HW2 3424   1.871   0.620   2.695
  505SOL     OW 3425   1.608   2.386   2.590
  505SOL    HW1 3426   1.566   2.299   2.616
  505SOL    HW2 3427   1.706   2.383   2.612
  506SOL     OW 3428   4.464   0.545   2.392
  506SOL    HW1 3429   4.468   0.518   2.488
  506SOL    HW2 3430   4.425   0.636   2.384
  507SOL     OW 3431   1.317   1.427   2.652
  507SOL    HW1 3432   1.344   1.430   2.556
  507SOL    HW2 3433   1.219   1.444   2.660
  508SOL     OW 3434   1.050   2.620   2.603
  508SOL    HW1 3435   0.985   2.662   2.665
  508SOL    HW2 3436   1.066   2.680   2.525
  509SOL     OW 3437   4.861   2.183   2.307
  509SOL    HW1 3438   4.932   2.250   2.285
  509SOL    HW2 3439   4.899   2.091   2.299
  510SOL     OW 3440   0.955   3.713   2.704
  510SOL    HW1 3441   0.867   3.745   2.669
  510SOL    HW2 3442   1.013   3.791   2.726
  511SOL     OW 3443   4.446   1.844   2.327
  511SOL    HW1 3444   4.516   1.916   2.333
  511SOL    HW2 3445   4.490   1.755   2.331
  512SOL     OW 3446   2.190   3.609   2.339
  512SOL    HW1 3447   2.287   3.587   2.347
  512SOL    HW2 3448   2.181   3.698   2.293
  513SOL     OW 3449   3.361   0.742   2.333
  513SOL    HW1 3450   3.431   0.680   2.298
  513SOL    HW2 3451   3.390   0.780   2.421
  514SOL     OW 3452   1.240   3.008   2.701
  514SOL    HW1 3453   1.241   2.909   2.717
  514SOL    HW2 3454   1.252   3.026   2.604
  515SOL     OW 3455   3.042   3.316   2.324
  515SOL    HW1 3456   3.093   3.242   2.368
  515SOL    HW2 3457   3.106   3.385   2.289
  516SOL     OW 3458   3.517   1.521   2.637
  516SOL    HW1 3459   3.547   1.614   2.657
  516SOL    HW2 3460   3.558   1.490   2.552
  517SOL     OW 3461   0.512   2.844   2.513
  517SOL    HW1 3462   0.431   2.816   2.565
  517SOL    HW2 3463   0.581   2.880   2.575
  518SOL     OW 3464   4.830   2.921   2.398
  518SOL    HW1 3465   4.775   2.860   2.342
  518SOL    HW2 3466   4.825   2.894   2.494
  519SOL     OW 3467   2.529   2.086   2.601
  519SOL    HW1 3468   2.455   2.045   2.654
  519SOL    HW2 3469   2.508   2.079   2.503
  520SOL     OW 3470   2.832   4.396   2.690
  520SOL    HW1 3471   2.884   4.311   2.700
  520SOL    HW2 3472   2.793   4.400   2.597
  521SOL     OW 3473   0.109   4.993   2.576
  521SOL    HW1 3474   0.063   4.939   2.506
  521SOL    HW2 3475   0.205   4.968   2.580
  522SOL     OW 3476   3.349   2.501   2.671
  522SOL    HW1 3477   3.322   2.569   2.739
  522SOL    HW2 3478   3.270   2.475   2.617
  523SOL     OW 3479   1.785   1.322   2.676
  523SOL    HW1 3480   1.743   1.247   2.627
  523SOL    HW2 3481   1.863   1.287   2.729
  524SOL     OW 3482   4.081   4.199   2.668
  524SOL    HW1 3483   4.090   4.263   2.744
  524SOL    HW2 3484   4.084   4.106   2.702
  525SOL     OW 3485   2.265   3.444   2.659
  525SOL    HW1 3486   2.184   3.495   2.628
  525SOL    HW2 3487   2.240   3.349   2.678
  526SOL     OW 3488   4.047   3.415   2.693
  526SOL    HW1 3489   3.987   3.467   2.754
  526SOL    HW2 3490   4.119   3.475   2.658
  527SOL     OW 3491   4.549   0.235   2.358
  527SOL    HW1 3492   4.636   0.251   2.312
  527SOL    HW2 3493   4.474   0.250   2.293
  528SOL     OW 3494   0.083   2.614   2.330
  528SOL    HW1 3495   0.109   2.708   2.310
  528SOL    HW2 3496  -0.017   2.607   2.336
  529SOL     OW 3497   2.304   3.277   2.438
  529SOL    HW1 3498   2.228   3.300   2.378
  529SOL    HW2 3499   2.287   3.315   2.529
  530SOL     OW 3500   1.006   1.491   2.336
  530SOL    HW1 3501   1.041   1.584   2.350
  530SOL    HW2 3502   1.076   1.425   2.362
  531SOL     OW 3503   1.585   0.816   2.669
  531SOL    HW1 3504   1.599   0.912   2.693
  531SOL    HW2 3505   1.488   0.793   2.677
  532SOL     OW 3506   1.554   4.941   2.297
  532SOL    HW1 3507   1.465   4.939   2.344
  532SOL    HW2 3508   1.580   4.848   2.271
  533SOL     OW 3509   0.826   2.772   2.691
  533SOL    HW1 3510   0.767   2.846   2.724
  533SOL    HW2 3511   0.776   2.716   2.625
  534SOL     OW 3512   3.167   1.353   2.364
  534SOL    HW1 3513   3.147   1.449   2.348
  534SOL    HW2 3514   3.266   1.340   2.370
  535SOL     OW 3515   1.723   3.301   2.690
  535SOL    HW1 3516   1.640   3.246   2.685
  535SOL    HW2 3517   1.802   3.241   2.699
  536SOL     OW 3518   2.690   0.935   2.702
  536SOL    HW1 3519   2.766   0.942   2.767
  536SOL    HW2 3520   2.677   0.839   2.677
  537SOL     OW 3521   1.319   0.850   2.651
  537SOL    HW1 3522   1.235   0.898   2.676
  537SOL    HW2 3523   1.334   0.858   2.552
  538SOL     OW 3524   1.846   2.475   2.329
  538SOL    HW1 3525   1.754   2.465   2.291
  538SOL    HW2 3526   1.872   2.572   2.328
  539SOL     OW 3527   3.165   0.925   2.301
  539SOL    HW1 3528   3.221   0.843   2.310
  539SOL    HW2 3529   3.225   1.005   2.296
  540SOL     OW 3530   0.043   1.954   2.378
  540SOL    HW1 3531  -0.019   1.882   2.410
  540SOL    HW2 3532   0.030   2.037   2.432
  541SOL     OW 3533   2.997   4.141   2.632
  541SOL    HW1 3534   3.094   4.119   2.642
  541SOL    HW2 3535   2.943   4.057   2.638
  542SOL     OW 3536   2.427   0.960   2.678
  542SOL    HW1 3537   2.385   0.870   2.690
  542SOL    HW2 3538   2.525   0.954   2.696
  543SOL     OW 3539   3.585   5.126   2.636
  543SOL    HW1 3540   3.671   5.075   2.641
  543SOL    HW2 3541   3.533   5.097   2.556
  544SOL     OW 3542   2.508   2.635   2.631
  544SOL    HW1 3543   2.583   2.690   2.668
  544SOL    HW2 3544   2.538   2.540   2.622
  545SOL     OW 3545   1.449   1.434   2.395
  545SOL    HW1 3546   1.451   1.335   2.411
  545SOL    HW2 3547   1.542   1.468   2.384
  546SOL     OW 3548   4.855   2.072   2.667
  546SOL    HW1 3549   4.832   1.976   2.650
  546SOL    HW2 3550   4.799   2.106   2.742
  547SOL     OW 3551   2.506   2.705   2.360
  547SOL    HW1 3552   2.498   2.698   2.460
  547SOL    HW2 3553   2.521   2.800   2.334
  548SOL     OW 3554   4.039   1.271   2.341
  548SOL    HW1 3555   4.096   1.192   2.367
  548SOL    HW2 3556   3.949   1.238   2.311
  549SOL     OW 3557   3.778   1.192   2.278
  549SOL    HW1 3558   3.760   1.290   2.269
  549SOL    HW2 3559   3.693   1.141   2.267
  550SOL     OW 3560   4.553   3.961   2.705
  550SOL    HW1 3561   4.612   3.979   2.784
  550SOL    HW2 3562   4.537   4.046   2.656
  551SOL     OW 3563   2.795   2.138   2.644
  551SOL    HW1 3564   2.814   2.233   2.667
  551SOL    HW2 3565   2.700   2.116   2.667
  552SOL     OW 3566   4.169   1.945   2.366
  552SOL    HW1 3567   4.171   2.006   2.445
  552SOL    HW2 3568   4.261   1.934   2.330
  553SOL     OW 3569   1.957   3.072   2.646
  553SOL    HW1 3570   1.965   3.083   2.547
  553SOL    HW2 3571   1.916   2.983   2.666
  554SOL     OW 3572   3.735   4.104   2.683
  554SOL    HW1 3573   3.733   4.031   2.615
  554SOL    HW2 3574   3.828   4.138   2.692
  555SOL     OW 3575   2.902   0.508   2.659
  555SOL    HW1 3576   2.920   0.529   2.563
  555SOL    HW2 3577   2.899   0.409   2.672
  556SOL     OW 3578   1.328   4.930   2.434
  556SOL    HW1 3579   1.269   5.002   2.397
  556SOL    HW2 3580   1.302   4.912   2.529
   4.92000   5.12400   5.00000
Generated by trjconv : MXe MOLECULE in water t= 120.00000
 3580
    1GRA      C    1   0.077   0.191   2.000
    1GRA      C    2   0.200   0.262   2.000
    1GRA      C    3   0.200   0.405   2.000
    1GRA      C    4   0.077   0.476   2.000
    1GRA      C    5   0.077   0.618   2.000
    1GRA      C    6   0.200   0.689   2.000
    1GRA      C    7   0.200   0.832   2.000
    1GRA      C    8   0.077   0.903   2.000
    1GRA      C    9   0.077   1.045   2.000
    1GRA      C   10   0.200   1.116   2.000
    1GRA      C   11   0.200   1.259   2.000
    1GRA      C   12   0.077   1.330   2.000
    1GRA      C   13   0.077   1.472   2.000
    1GRA      C   14   0.200   1.543   2.000
    1GRA      C   15   0.200   1.686   2.000
    1GRA      C   16   0.077   1.757   2.000
    1GRA      C   17   0.077   1.899   2.000
    1GRA      C   18   0.200   1.970   2.000
    1GRA      C   19   0.200   2.113   2.000
    1GRA      C   20   0.077   2.184   2.000
    1GRA      C   21   0.077   2.326   2.000
    1GRA      C   22   0.200   2.397   2.000
    1GRA      C   23   0.200   2.540   2.000
    1GRA      C   24   0.077   2.611   2.000
    1GRA      C   25   0.077   2.753   2.000
    1GRA      C   26   0.200   2.824   2.000
    1GRA      C   27   0.200   2.967   2.000
    1GRA      C   28   0.077   3.038   2.000
    1GRA      C   29   0.077   3.180   2.000
    1GRA      C   30   0.200   3.251   2.000
    1GRA      C   31   0.200   3.394   2.000
    1GRA      C   32   0.077   3.465   2.000
    1GRA      C   33   0.077   3.607   2.000
    1GRA      C   34   0.200   3.678   2.000
    1GRA      C   35   0.200   3.821   2.000
    1GRA      C   36   0.077   3.892   2.000
    1GRA      C   37   0.077   4.034   2.000
    1GRA      C   38   0.200   4.105   2.000
    1GRA      C   39   0.200   4.248   2.000
    1GRA      C   40   0.077   4.319   2.000
    1GRA      C   41   0.077   4.461   2.000
    1GRA      C   42   0.200   4.532   2.000
    1GRA      C   43   0.200   4.675   2.000
    1GRA      C   44   0.077   4.746   2.000
    1GRA      C   45   0.077   4.888   2.000
    1GRA      C   46   0.200   4.959   2.000
    1GRA      C   47   0.200   5.102   2.000
    1GRA      C   48   0.077   0.049   2.000
    1GRA      C   49   0.323   0.191   2.000
    1GRA      C   50   0.446   0.262   2.000
    1GRA      C   51   0.446   0.405   2.000
    1GRA      C   52   0.323   0.476   2.000
    1GRA      C   53   0.323   0.618   2.000
    1GRA      C   54   0.446   0.689   2.000
    1GRA      C   55   0.446   0.832   2.000
    1GRA      C   56   0.323   0.903   2.000
    1GRA      C   57   0.323   1.045   2.000
    1GRA      C   58   0.446   1.116   2.000
    1GRA      C   59   0.446   1.259   2.000
    1GRA      C   60   0.323   1.330   2.000
    1GRA      C   61   0.323   1.472   2.000
    1GRA      C   62   0.446   1.543   2.000
    1GRA      C   63   0.446   1.686   2.000
    1GRA      C   64   0.323   1.757   2.000
    1GRA      C   65   0.323   1.899   2.000
    1GRA      C   66   0.446   1.970   2.000
    1GRA      C   67   0.446   2.113   2.000
    1GRA      C   68   0.323   2.184   2.000
    1GRA      C   69   0.323   2.326   2.000
    1GRA      C   70   0.446   2.397   2.000
    1GRA      C   71   0.446   2.540   2.000
    1GRA      C   72   0.323   2.611   2.000
    1GRA      C   73   0.323   2.753   2.000
    1GRA      C   74   0.446   2.824   2.000
    1GRA      C   75   0.446   2.967   2.000
    1GRA      C   76   0.323   3.038   2.000
    1GRA      C   77   0.323   3.180   2.000
    1GRA      C   78   0.446   3.251   2.000
    1GRA      C   79   0.446   3.394   2.000
    1GRA      C   80   0.323   3.465   2.000
    1GRA      C   81   0.323   3.607   2.000
    1GRA      C   82   0.446   3.678   2.000
    1GRA      C   83   0.446   3.821   2.000
    1GRA      C   84   0.323   3.892   2.000
    1GRA      C   85   0.323   4.034   2.000
    1GRA      C   86   0.446   4.105   2.000
    1GRA      C   87   0.446   4.248   2.000
    1GRA      C   88   0.323   4.319   2.000
    1GRA      C   89   0.323   4.461   2.000
    1GRA      C   90   0.446   4.532   2.000
    1GRA      C   91   0.446   4.675   2.000
    1GRA      C   92   0.323   4.746   2.000
    1GRA      C   93   0.323   4.888   2.000
    1GRA      C   94   0.446   4.959   2.000
    1GRA      C   95   0.446   5.102   2.000
    1GRA      C   96   0.323   0.049   2.000
    1GRA      C   97   0.569   0.191   2.000
    1GRA      C   98   0.692   0.262   2.000
    1GRA      C   99   0.692   0.405   2.000
    1GRA      C  100   0.569   0.476   2.000
    1GRA      C  101   0.569   0.618   2.000
    1GRA      C  102   0.692   0.689   2.000
    1GRA      C  103   0.692   0.832   2.000
    1GRA      C  104   0.569   0.903   2.000
    1GRA      C  105   0.569   1.045   2.000
    1GRA      C  106   0.692   1.116   2.000
    1GRA      C  107   0.692   1.259   2.000
    1GRA      C  108   0.569   1.330   2.000
    1GRA      C  109   0.569   1.472   2.000
    1GRA      C  110   0.692   1.543   2.000
    1GRA      C  111   0.692   1.686   2.000
    1GRA      C  112   0.569   1.757   2.000
    1GRA      C  113   0.569   1.899   2.000
    1GRA      C  114   0.692   1.970   2.000
    1GRA      C  115   0.692   2.113   2.000
    1GRA      C  116   0.569   2.184   2.000
    1GRA      C  117   0.569   2.326   2.000
    1GRA      C  118   0.692   2.397   2.000
    1GRA      C  119   0.692   2.540   2.000
    1GRA      C  120   0.569   2.611   2.000
    1GRA      C  121   0.569   2.753   2.000
    1GRA      C  122   0.692   2.824   2.000
    1GRA      C  123   0.692   2.967   2.000
    1GRA      C  124   0.569   3.038   2.000
    1GRA      C  125   0.569   3.180   2.000
    1GRA      C  126   0.692   3.251   2.000
    1GRA      C  127   0.692   3.394   2.000
    1GRA      C  128   0.569   3.465   2.000
    1GRA      C  129   0.569   3.607   2.000
    1GRA      C  130   0.692   3.678   2.000
    1GRA      C  131   0.692   3.821   2.000
    1GRA      C  132   0.569   3.892   2.000
    1GRA      C  133   0.569   4.034   2.000
    1GRA      C  134   0.692   4.105   2.000
    1GRA      C  135   0.692   4.248   2.000
    1GRA      C  136   0.569   4.319   2.000
    1GRA      C  137   0.569   4.461   2.000
    1GRA      C  138   0.692   4.532   2.000
    1GRA      C  139   0.692   4.675   2.000
    1GRA      C  140   0.569   4.746   2.000
    1GRA      C  141   0.569   4.888   2.000
    1GRA      C  142   0.692   4.959   2.000
    1GRA      C  143   0.692   5.102   2.000
    1GRA      C  144   0.569   0.049   2.000
    1GRA      C  145   0.815   0.191   2.000
    1GRA      C  146   0.938   0.262   2.000
    1GRA      C  147   0.938   0.405   2.000
    1GRA      C  148   0.815   0.476   2.000
    1GRA      C  149   0.815   0.618   2.000
    1GRA      C  150   0.938   0.689   2.000
    1GRA      C  151   0.938   0.832   2.000
    1GRA      C  152   0.815   0.903   2.000
    1GRA      C  153   0.815   1.045   2.000
    1GRA      C  154   0.938   1.116   2.000
    1GRA      C  155   0.938   1.259   2.000
    1GRA      C  156   0.815   1.330   2.000
    1GRA      C  157   0.815   1.472   2.000
    1GRA      C  158   0.938   1.543   2.000
    1GRA      C  159   0.938   1.686   2.000
    1GRA      C  160   0.815   1.757   2.000
    1GRA      C  161   0.815   1.899   2.000
    1GRA      C  162   0.938   1.970   2.000
    1GRA      C  163   0.938   2.113   2.000
    1GRA      C  164   0.815   2.184   2.000
    1GRA      C  165   0.815   2.326   2.000
    1GRA      C  166   0.938   2.397   2.000
    1GRA      C  167   0.938   2.540   2.000
    1GRA      C  168   0.815   2.611   2.000
    1GRA      C  169   0.815   2.753   2.000
    1GRA      C  170   0.938   2.824   2.000
    1GRA      C  171   0.938   2.967   2.000
    1GRA      C  172   0.815   3.038   2.000
    1GRA      C  173   0.815   3.180   2.000
    1GRA      C  174   0.938   3.251   2.000
    1GRA      C  175   0.938   3.394   2.000
    1GRA      C  176   0.815   3.465   2.000
    1GRA      C  177   0.815   3.607   2.000
    1GRA      C  178   0.938   3.678   2.000
    1GRA      C  179   0.938   3.821   2.000
    1GRA      C  180   0.815   3.892   2.000
    1GRA      C  181   0.815   4.034   2.000
    1GRA      C  182   0.938   4.105   2.000
    1GRA      C  183   0.938   4.248   2.000
    1GRA      C  184   0.815   4.319   2.000
    1GRA      C  185   0.815   4.461   2.000
    1GRA      C  186   0.938   4.532   2.000
    1GRA      C  187   0.938   4.675   2.000
    1GRA      C  188   0.815   4.746   2.000
    1GRA      C  189   0.815   4.888   2.000
    1GRA      C  190   0.938   4.959   2.000
    1GRA      C  191   0.938   5.102   2.000
    1GRA      C  192   0.815   0.049   2.000
    1GRA      C  193   1.061   0.191   2.000
    1GRA      C  194   1.184   0.262   2.000
    1GRA      C  195   1.184   0.405   2.000
    1GRA      C  196   1.061   0.476   2.000
    1GRA      C  197   1.061   0.618   2.000
    1GRA      C  198   1.184   0.689   2.000
    1GRA      C  199   1.184   0.832   2.000
    1GRA      C  200   1.061   0.903   2.000
    1GRA      C  201   1.061   1.045   2.000
    1GRA      C  202   1.184   1.116   2.000
    1GRA      C  203   1.184   1.259   2.000
    1GRA      C  204   1.061   1.330   2.000
    1GRA      C  205   1.061   1.472   2.000
    1GRA      C  206   1.184   1.543   2.000
    1GRA      C  207   1.184   1.686   2.000
    1GRA      C  208   1.061   1.757   2.000
    1GRA      C  209   1.061   1.899   2.000
    1GRA      C  210   1.184   1.970   2.000
    1GRA      C  211   1.184   2.113   2.000
    1GRA      C  212   1.061   2.184   2.000
    1GRA      C  213   1.061   2.326   2.000
    1GRA      C  214   1.184   2.397   2.000
    1GRA      C  215   1.184   2.540   2.000
    1GRA      C  216   1.061   2.611   2.000
    1GRA      C  217   1.061   2.753   2.000
    1GRA      C  218   1.184   2.824   2.000
    1GRA      C  219   1.184   2.967   2.000
    1GRA      C  220   1.061   3.038   2.000
    1GRA      C  221   1.061   3.180   2.000
    1GRA      C  222   1.184   3.251   2.000
    1GRA      C  223   1.184   3.394   2.000
    1GRA      C  224   1.061   3.465   2.000
    1GRA      C  225   1.061   3.607   2.000
    1GRA      C  226   1.184   3.678   2.000
    1GRA      C  227   1.184   3.821   2.000
    1GRA      C  228   1.061   3.892   2.000
    1GRA      C  229   1.061   4.034   2.000
    1GRA      C  230   1.184   4.105   2.000
    1GRA      C  231   1.184   4.248   2.000
    1GRA      C  232   1.061   4.319   2.000
    1GRA      C  233   1.061   4.461   2.000
    1GRA      C  234   1.184   4.532   2.000
    1GRA      C  235   1.184   4.675   2.000
    1GRA      C  236   1.061   4.746   2.000
    1GRA      C  237   1.061   4.888   2.000
    1GRA      C  238   1.184   4.959   2.000
    1GRA      C  239   1.184   5.102   2.000
    1GRA      C  240   1.061   0.049   2.000
    1GRA      C  241   1.307   0.191   2.000
    1GRA      C  242   1.430   0.262   2.000
    1GRA      C  243   1.430   0.405   2.000
    1GRA      C  244   1.307   0.476   2.000
    1GRA      C  245   1.307   0.618   2.000
    1GRA      C  246   1.430   0.689   2.000
    1GRA      C  247   1.430   0.832   2.000
    1GRA      C  248   1.307   0.903   2.000
    1GRA      C  249   1.307   1.045   2.000
    1GRA      C  250   1.430   1.116   2.000
    1GRA      C  251   1.430   1.259   2.000
    1GRA      C  252   1.307   1.330   2.000
    1GRA      C  253   1.307   1.472   2.000
    1GRA      C  254   1.430   1.543   2.000
    1GRA      C  255   1.430   1.686   2.000
    1GRA      C  256   1.307   1.757   2.000
    1GRA      C  257   1.307   1.899   2.000
    1GRA      C  258   1.430   1.970   2.000
    1GRA      C  259   1.430   2.113   2.000
    1GRA      C  260   1.307   2.184   2.000
    1GRA      C  261   1.307   2.326   2.000
    1GRA      C  262   1.430   2.397   2.000
    1GRA      C  263   1.430   2.540   2.000
    1GRA      C  264   1.307   2.611   2.000
    1GRA      C  265   1.307   2.753   2.000
    1GRA      C  266   1.430   2.824   2.000
    1GRA      C  267   1.430   2.967   2.000
    1GRA      C  268   1.307   3.038   2.000
    1GRA      C  269   1.307   3.180   2.000
    1GRA      C  270   1.430   3.251   2.000
    1GRA      C  271   1.430   3.394   2.000
    1GRA      C  272   1.307   3.465   2.000
    1GRA      C  273   1.307   3.607   2.000
    1GRA      C  274   1.430   3.678   2.000
    1GRA      C  275   1.430   3.821   2.000
    1GRA      C  276   1.307   3.892   2.000
    1GRA      C  277   1.307   4.034   2.000
    1GRA      C  278   1.430   4.105   2.000
    1GRA      C  279   1.430   4.248   2.000
    1GRA      C  280   1.307   4.319   2.000
    1GRA      C  281   1.307   4.461   2.000
    1GRA      C  282   1.430   4.532   2.000
    1GRA      C  283   1.430   4.675   2.000
    1GRA      C  284   1.307   4.746   2.000
    1GRA      C  285   1.307   4.888   2.000
    1GRA      C  286   1.430   4.959   2.000
    1GRA      C  287   1.430   5.102   2.000
    1GRA      C  288   1.307   0.049   2.000
    1GRA      C  289   1.553   0.191   2.000
    1GRA      C  290   1.676   0.262   2.000
    1GRA      C  291   1.676   0.405   2.000
    1GRA      C  292   1.553   0.476   2.000
    1GRA      C  293   1.553   0.618   2.000
    1GRA      C  294   1.676   0.689   2.000
    1GRA      C  295   1.676   0.832   2.000
    1GRA      C  296   1.553   0.903   2.000
    1GRA      C  297   1.553   1.045   2.000
    1GRA      C  298   1.676   1.116   2.000
    1GRA      C  299   1.676   1.259   2.000
    1GRA      C  300   1.553   1.330   2.000
    1GRA      C  301   1.553   1.472   2.000
    1GRA      C  302   1.676   1.543   2.000
    1GRA      C  303   1.676   1.686   2.000
    1GRA      C  304   1.553   1.757   2.000
    1GRA      C  305   1.553   1.899   2.000
    1GRA      C  306   1.676   1.970   2.000
    1GRA      C  307   1.676   2.113   2.000
    1GRA      C  308   1.553   2.184   2.000
    1GRA      C  309   1.553   2.326   2.000
    1GRA      C  310   1.676   2.397   2.000
    1GRA      C  311   1.676   2.540   2.000
    1GRA      C  312   1.553   2.611   2.000
    1GRA      C  313   1.553   2.753   2.000
    1GRA      C  314   1.676   2.824   2.000
    1GRA      C  315   1.676   2.967   2.000
    1GRA      C  316   1.553   3.038   2.000
    1GRA      C  317   1.553   3.180   2.000
    1GRA      C  318   1.676   3.251   2.000
    1GRA      C  319   1.676   3.394   2.000
    1GRA      C  320   1.553   3.465   2.000
    1GRA      C  321   1.553   3.607   2.000
    1GRA      C  322   1.676   3.678   2.000
    1GRA      C  323   1.676   3.821   2.000
    1GRA      C  324   1.553   3.892   2.000
    1GRA      C  325   1.553   4.034   2.000
    1GRA      C  326   1.676   4.105   2.000
    1GRA      C  327   1.676   4.248   2.000
    1GRA      C  328   1.553   4.319   2.000
    1GRA      C  329   1.553   4.461   2.000
    1GRA      C  330   1.676   4.532   2.000
    1GRA      C  331   1.676   4.675   2.000
    1GRA      C  332   1.553   4.746   2.000
    1GRA      C  333   1.553   4.888   2.000
    1GRA      C  334   1.676   4.959   2.000
    1GRA      C  335   1.676   5.102   2.000
    1GRA      C  336   1.553   0.049   2.000
    1GRA      C  337   1.799   0.191   2.000
    1GRA      C  338   1.922   0.262   2.000
    1GRA      C  339   1.922   0.405   2.000
    1GRA      C  340   1.799   0.476   2.000
    1GRA      C  341   1.799   0.618   2.000
    1GRA      C  342   1.922   0.689   2.000
    1GRA      C  343   1.922   0.832   2.000
    1GRA      C  344   1.799   0.903   2.000
    1GRA      C  345   1.799   1.045   2.000
    1GRA      C  346   1.922   1.116   2.000
    1GRA      C  347   1.922   1.259   2.000
    1GRA      C  348   1.799   1.330   2.000
    1GRA      C  349   1.799   1.472   2.000
    1GRA      C  350   1.922   1.543   2.000
    1GRA      C  351   1.922   1.686   2.000
    1GRA      C  352   1.799   1.757   2.000
    1GRA      C  353   1.799   1.899   2.000
    1GRA      C  354   1.922   1.970   2.000
    1GRA      C  355   1.922   2.113   2.000
    1GRA      C  356   1.799   2.184   2.000
    1GRA      C  357   1.799   2.326   2.000
    1GRA      C  358   1.922   2.397   2.000
    1GRA      C  359   1.922   2.540   2.000
    1GRA      C  360   1.799   2.611   2.000
    1GRA      C  361   1.799   2.753   2.000
    1GRA      C  362   1.922   2.824   2.000
    1GRA      C  363   1.922   2.967   2.000
    1GRA      C  364   1.799   3.038   2.000
    1GRA      C  365   1.799   3.180   2.000
    1GRA      C  366   1.922   3.251   2.000
    1GRA      C  367   1.922   3.394   2.000
    1GRA      C  368   1.799   3.465   2.000
    1GRA      C  369   1.799   3.607   2.000
    1GRA      C  370   1.922   3.678   2.000
    1GRA      C  371   1.922   3.821   2.000
    1GRA      C  372   1.799   3.892   2.000
    1GRA      C  373   1.799   4.034   2.000
    1GRA      C  374   1.922   4.105   2.000
    1GRA      C  375   1.922   4.248   2.000
    1GRA      C  376   1.799   4.319   2.000
    1GRA      C  377   1.799   4.461   2.000
    1GRA      C  378   1.922   4.532   2.000
    1GRA      C  379   1.922   4.675   2.000
    1GRA      C  380   1.799   4.746   2.000
    1GRA      C  381   1.799   4.888   2.000
    1GRA      C  382   1.922   4.959   2.000
    1GRA      C  383   1.922   5.102   2.000
    1GRA      C  384   1.799   0.049   2.000
    1GRA      C  385   2.045   0.191   2.000
    1GRA      C  386   2.168   0.262   2.000
    1GRA      C  387   2.168   0.405   2.000
    1GRA      C  388   2.045   0.476   2.000
    1GRA      C  389   2.045   0.618   2.000
    1GRA      C  390   2.168   0.689   2.000
    1GRA      C  391   2.168   0.832   2.000
    1GRA      C  392   2.045   0.903   2.000
    1GRA      C  393   2.045   1.045   2.000
    1GRA      C  394   2.168   1.116   2.000
    1GRA      C  395   2.168   1.259   2.000
    1GRA      C  396   2.045   1.330   2.000
    1GRA      C  397   2.045   1.472   2.000
    1GRA      C  398   2.168   1.543   2.000
    1GRA      C  399   2.168   1.686   2.000
    1GRA      C  400   2.045   1.757   2.000
    1GRA      C  401   2.045   1.899   2.000
    1GRA      C  402   2.168   1.970   2.000
    1GRA      C  403   2.168   2.113   2.000
    1GRA      C  404   2.045   2.184   2.000
    1GRA      C  405   2.045   2.326   2.000
    1GRA      C  406   2.168   2.397   2.000
    1GRA      C  407   2.168   2.540   2.000
    1GRA      C  408   2.045   2.611   2.000
    1GRA      C  409   2.045   2.753   2.000
    1GRA      C  410   2.168   2.824   2.000
    1GRA      C  411   2.168   2.967   2.000
    1GRA      C  412   2.045   3.038   2.000
    1GRA      C  413   2.045   3.180   2.000
    1GRA      C  414   2.168   3.251   2.000
    1GRA      C  415   2.168   3.394   2.000
    1GRA      C  416   2.045   3.465   2.000
    1GRA      C  417   2.045   3.607   2.000
    1GRA      C  418   2.168   3.678   2.000
    1GRA      C  419   2.168   3.821   2.000
    1GRA      C  420   2.045   3.892   2.000
    1GRA      C  421   2.045   4.034   2.000
    1GRA      C  422   2.168   4.105   2.000
    1GRA      C  423   2.168   4.248   2.000
    1GRA      C  424   2.045   4.319   2.000
    1GRA      C  425   2.045   4.461   2.000
    1GRA      C  426   2.168   4.532   2.000
    1GRA      C  427   2.168   4.675   2.000
    1GRA      C  428   2.045   4.746   2.000
    1GRA      C  429   2.045   4.888   2.000
    1GRA      C  430   2.168   4.959   2.000
    1GRA      C  431   2.168   5.102   2.000
    1GRA      C  432   2.045   0.049   2.000
    1GRA      C  433   2.291   0.191   2.000
    1GRA      C  434   2.414   0.262   2.000
    1GRA      C  435   2.414   0.405   2.000
    1GRA      C  436   2.291   0.476   2.000
    1GRA      C  437   2.291   0.618   2.000
    1GRA      C  438   2.414   0.689   2.000
    1GRA      C  439   2.414   0.832   2.000
    1GRA      C  440   2.291   0.903   2.000
    1GRA      C  441   2.291   1.045   2.000
    1GRA      C  442   2.414   1.116   2.000
    1GRA      C  443   2.414   1.259   2.000
    1GRA      C  444   2.291   1.330   2.000
    1GRA      C  445   2.291   1.472   2.000
    1GRA      C  446   2.414   1.543   2.000
    1GRA      C  447   2.414   1.686   2.000
    1GRA      C  448   2.291   1.757   2.000
    1GRA      C  449   2.291   1.899   2.000
    1GRA      C  450   2.414   1.970   2.000
    1GRA      C  451   2.414   2.113   2.000
    1GRA      C  452   2.291   2.184   2.000
    1GRA      C  453   2.291   2.326   2.000
    1GRA      C  454   2.414   2.397   2.000
    1GRA      C  455   2.414   2.540   2.000
    1GRA      C  456   2.291   2.611   2.000
    1GRA      C  457   2.291   2.753   2.000
    1GRA      C  458   2.414   2.824   2.000
    1GRA      C  459   2.414   2.967   2.000
    1GRA      C  460   2.291   3.038   2.000
    1GRA      C  461   2.291   3.180   2.000
    1GRA      C  462   2.414   3.251   2.000
    1GRA      C  463   2.414   3.394   2.000
    1GRA      C  464   2.291   3.465   2.000
    1GRA      C  465   2.291   3.607   2.000
    1GRA      C  466   2.414   3.678   2.000
    1GRA      C  467   2.414   3.821   2.000
    1GRA      C  468   2.291   3.892   2.000
    1GRA      C  469   2.291   4.034   2.000
    1GRA      C  470   2.414   4.105   2.000
    1GRA      C  471   2.414   4.248   2.000
    1GRA      C  472   2.291   4.319   2.000
    1GRA      C  473   2.291   4.461   2.000
    1GRA      C  474   2.414   4.532   2.000
    1GRA      C  475   2.414   4.675   2.000
    1GRA      C  476   2.291   4.746   2.000
    1GRA      C  477   2.291   4.888   2.000
    1GRA      C  478   2.414   4.959   2.000
    1GRA      C  479   2.414   5.102   2.000
    1GRA      C  480   2.291   0.049   2.000
    1GRA      C  481   2.537   0.191   2.000
    1GRA      C  482   2.660   0.262   2.000
    1GRA      C  483   2.660   0.405   2.000
    1GRA      C  484   2.537   0.476   2.000
    1GRA      C  485   2.537   0.618   2.000
    1GRA      C  486   2.660   0.689   2.000
    1GRA      C  487   2.660   0.832   2.000
    1GRA      C  488   2.537   0.903   2.000
    1GRA      C  489   2.537   1.045   2.000
    1GRA      C  490   2.660   1.116   2.000
    1GRA      C  491   2.660   1.259   2.000
    1GRA      C  492   2.537   1.330   2.000
    1GRA      C  493   2.537   1.472   2.000
    1GRA      C  494   2.660   1.543   2.000
    1GRA      C  495   2.660   1.686   2.000
    1GRA      C  496   2.537   1.757   2.000
    1GRA      C  497   2.537   1.899   2.000
    1GRA      C  498   2.660   1.970   2.000
    1GRA      C  499   2.660   2.113   2.000
    1GRA      C  500   2.537   2.184   2.000
    1GRA      C  501   2.537   2.326   2.000
    1GRA      C  502   2.660   2.397   2.000
    1GRA      C  503   2.660   2.540   2.000
    1GRA      C  504   2.537   2.611   2.000
    1GRA      C  505   2.537   2.753   2.000
    1GRA      C  506   2.660   2.824   2.000
    1GRA      C  507   2.660   2.967   2.000
    1GRA      C  508   2.537   3.038   2.000
    1GRA      C  509   2.537   3.180   2.000
    1GRA      C  510   2.660   3.251   2.000
    1GRA      C  511   2.660   3.394   2.000
    1GRA      C  512   2.537   3.465   2.000
    1GRA      C  513   2.537   3.607   2.000
    1GRA      C  514   2.660   3.678   2.000
    1GRA      C  515   2.660   3.821   2.000
    1GRA      C  516   2.537   3.892   2.000
    1GRA      C  517   2.537   4.034   2.000
    1GRA      C  518   2.660   4.105   2.000
    1GRA      C  519   2.660   4.248   2.000
    1GRA      C  520   2.537   4.319   2.000
    1GRA      C  521   2.537   4.461   2.000
    1GRA      C  522   2.660   4.532   2.000
    1GRA      C  523   2.660   4.675   2.000
    1GRA      C  524   2.537   4.746   2.000
    1GRA      C  525   2.537   4.888   2.000
    1GRA      C  526   2.660   4.959   2.000
    1GRA      C  527   2.660   5.102   2.000
    1GRA      C  528   2.537   0.049   2.000
    1GRA      C  529   2.783   0.191   2.000
    1GRA      C  530   2.906   0.262   2.000
    1GRA      C  531   2.906   0.405   2.000
    1GRA      C  532   2.783   0.476   2.000
    1GRA      C  533   2.783   0.618   2.000
    1GRA      C  534   2.906   0.689   2.000
    1GRA      C  535   2.906   0.832   2.000
    1GRA      C  536   2.783   0.903   2.000
    1GRA      C  537   2.783   1.045   2.000
    1GRA      C  538   2.906   1.116   2.000
    1GRA      C  539   2.906   1.259   2.000
    1GRA      C  540   2.783   1.330   2.000
    1GRA      C  541   2.783   1.472   2.000
    1GRA      C  542   2.906   1.543   2.000
    1GRA      C  543   2.906   1.686   2.000
    1GRA      C  544   2.783   1.757   2.000
    1GRA      C  545   2.783   1.899   2.000
    1GRA      C  546   2.906   1.970   2.000
    1GRA      C  547   2.906   2.113   2.000
    1GRA      C  548   2.783   2.184   2.000
    1GRA      C  549   2.783   2.326   2.000
    1GRA      C  550   2.906   2.397   2.000
    1GRA      C  551   2.906   2.540   2.000
    1GRA      C  552   2.783   2.611   2.000
    1GRA      C  553   2.783   2.753   2.000
    1GRA      C  554   2.906   2.824   2.000
    1GRA      C  555   2.906   2.967   2.000
    1GRA      C  556   2.783   3.038   2.000
    1GRA      C  557   2.783   3.180   2.000
    1GRA      C  558   2.906   3.251   2.000
    1GRA      C  559   2.906   3.394   2.000
    1GRA      C  560   2.783   3.465   2.000
    1GRA      C  561   2.783   3.607   2.000
    1GRA      C  562   2.906   3.678   2.000
    1GRA      C  563   2.906   3.821   2.000
    1GRA      C  564   2.783   3.892   2.000
    1GRA      C  565   2.783   4.034   2.000
    1GRA      C  566   2.906   4.105   2.000
    1GRA      C  567   2.906   4.248   2.000
    1GRA      C  568   2.783   4.319   2.000
    1GRA      C  569   2.783   4.461   2.000
    1GRA      C  570   2.906   4.532   2.000
    1GRA      C  571   2.906   4.675   2.000
    1GRA      C  572   2.783   4.746   2.000
    1GRA      C  573   2.783   4.888   2.000
    1GRA      C  574   2.906   4.959   2.000
    1GRA      C  575   2.906   5.102   2.000
    1GRA      C  576   2.783   0.049   2.000
    1GRA      C  577   3.029   0.191   2.000
    1GRA      C  578   3.152   0.262   2.000
    1GRA      C  579   3.152   0.405   2.000
    1GRA      C  580   3.029   0.476   2.000
    1GRA      C  581   3.029   0.618   2.000
    1GRA      C  582   3.152   0.689   2.000
    1GRA      C  583   3.152   0.832   2.000
    1GRA      C  584   3.029   0.903   2.000
    1GRA      C  585   3.029   1.045   2.000
    1GRA      C  586   3.152   1.116   2.000
    1GRA      C  587   3.152   1.259   2.000
    1GRA      C  588   3.029   1.330   2.000
    1GRA      C  589   3.029   1.472   2.000
    1GRA      C  590   3.152   1.543   2.000
    1GRA      C  591   3.152   1.686   2.000
    1GRA      C  592   3.029   1.757   2.000
    1GRA      C  593   3.029   1.899   2.000
    1GRA      C  594   3.152   1.970   2.000
    1GRA      C  595   3.152   2.113   2.000
    1GRA      C  596   3.029   2.184   2.000
    1GRA      C  597   3.029   2.326   2.000
    1GRA      C  598   3.152   2.397   2.000
    1GRA      C  599   3.152   2.540   2.000
    1GRA      C  600   3.029   2.611   2.000
    1GRA      C  601   3.029   2.753   2.000
    1GRA      C  602   3.152   2.824   2.000
    1GRA      C  603   3.152   2.967   2.000
    1GRA      C  604   3.029   3.038   2.000
    1GRA      C  605   3.029   3.180   2.000
    1GRA      C  606   3.152   3.251   2.000
    1GRA      C  607   3.152   3.394   2.000
    1GRA      C  608   3.029   3.465   2.000
    1GRA      C  609   3.029   3.607   2.000
    1GRA      C  610   3.152   3.678   2.000
    1GRA      C  611   3.152   3.821   2.000
    1GRA      C  612   3.029   3.892   2.000
    1GRA      C  613   3.029   4.034   2.000
    1GRA      C  614   3.152   4.105   2.000
    1GRA      C  615   3.152   4.248   2.000
    1GRA      C  616   3.029   4.319   2.000
    1GRA      C  617   3.029   4.461   2.000
    1GRA      C  618   3.152   4.532   2.000
    1GRA      C  619   3.152   4.675   2.000
    1GRA      C  620   3.029   4.746   2.000
    1GRA      C  621   3.029   4.888   2.000
    1GRA      C  622   3.152   4.959   2.000
    1GRA      C  623   3.152   5.102   2.000
    1GRA      C  624   3.029   0.049   2.000
    1GRA      C  625   3.275   0.191   2.000
    1GRA      C  626   3.398   0.262   2.000
    1GRA      C  627   3.398   0.405   2.000
    1GRA      C  628   3.275   0.476   2.000
    1GRA      C  629   3.275   0.618   2.000
    1GRA      C  630   3.398   0.689   2.000
    1GRA      C  631   3.398   0.832   2.000
    1GRA      C  632   3.275   0.903   2.000
    1GRA      C  633   3.275   1.045   2.000
    1GRA      C  634   3.398   1.116   2.000
    1GRA      C  635   3.398   1.259   2.000
    1GRA      C  636   3.275   1.330   2.000
    1GRA      C  637   3.275   1.472   2.000
    1GRA      C  638   3.398   1.543   2.000
    1GRA      C  639   3.398   1.686   2.000
    1GRA      C  640   3.275   1.757   2.000
    1GRA      C  641   3.275   1.899   2.000
    1GRA      C  642   3.398   1.970   2.000
    1GRA      C  643   3.398   2.113   2.000
    1GRA      C  644   3.275   2.184   2.000
    1GRA      C  645   3.275   2.326   2.000
    1GRA      C  646   3.398   2.397   2.000
    1GRA      C  647   3.398   2.540   2.000
    1GRA      C  648   3.275   2.611   2.000
    1GRA      C  649   3.275   2.753   2.000
    1GRA      C  650   3.398   2.824   2.000
    1GRA      C  651   3.398   2.967   2.000
    1GRA      C  652   3.275   3.038   2.000
    1GRA      C  653   3.275   3.180   2.000
    1GRA      C  654   3.398   3.251   2.000
    1GRA      C  655   3.398   3.394   2.000
    1GRA      C  656   3.275   3.465   2.000
    1GRA      C  657   3.275   3.607   2.000
    1GRA      C  658   3.398   3.678   2.000
    1GRA      C  659   3.398   3.821   2.000
    1GRA      C  660   3.275   3.892   2.000
    1GRA      C  661   3.275   4.034   2.000
    1GRA      C  662   3.398   4.105   2.000
    1GRA      C  663   3.398   4.248   2.000
    1GRA      C  664   3.275   4.319   2.000
    1GRA      C  665   3.275   4.461   2.000
    1GRA      C  666   3.398   4.532   2.000
    1GRA      C  667   3.398   4.675   2.000
    1GRA      C  668   3.275   4.746   2.000
    1GRA      C  669   3.275   4.888   2.000
    1GRA      C  670   3.398   4.959   2.000
    1GRA      C  671   3.398   5.102   2.000
    1GRA      C  672   3.275   0.049   2.000
    1GRA      C  673   3.521   0.191   2.000
    1GRA      C  674   3.644   0.262   2.000
    1GRA      C  675   3.644   0.405   2.000
    1GRA      C  676   3.521   0.476   2.000
    1GRA      C  677   3.521   0.618   2.000
    1GRA      C  678   3.644   0.689   2.000
    1GRA      C  679   3.644   0.832   2.000
    1GRA      C  680   3.521   0.903   2.000
    1GRA      C  681   3.521   1.045   2.000
    1GRA      C  682   3.644   1.116   2.000
    1GRA      C  683   3.644   1.259   2.000
    1GRA      C  684   3.521   1.330   2.000
    1GRA      C  685   3.521   1.472   2.000
    1GRA      C  686   3.644   1.543   2.000
    1GRA      C  687   3.644   1.686   2.000
    1GRA      C  688   3.521   1.757   2.000
    1GRA      C  689   3.521   1.899   2.000
    1GRA      C  690   3.644   1.970   2.000
    1GRA      C  691   3.644   2.113   2.000
    1GRA      C  692   3.521   2.184   2.000
    1GRA      C  693   3.521   2.326   2.000
    1GRA      C  694   3.644   2.397   2.000
    1GRA      C  695   3.644   2.540   2.000
    1GRA      C  696   3.521   2.611   2.000
    1GRA      C  697   3.521   2.753   2.000
    1GRA      C  698   3.644   2.824   2.000
    1GRA      C  699   3.644   2.967   2.000
    1GRA      C  700   3.521   3.038   2.000
    1GRA      C  701   3.521   3.180   2.000
    1GRA      C  702   3.644   3.251   2.000
    1GRA      C  703   3.644   3.394   2.000
    1GRA      C  704   3.521   3.465   2.000
    1GRA      C  705   3.521   3.607   2.000
    1GRA      C  706   3.644   3.678   2.000
    1GRA      C  707   3.644   3.821   2.000
    1GRA      C  708   3.521   3.892   2.000
    1GRA      C  709   3.521   4.034   2.000
    1GRA      C  710   3.644   4.105   2.000
    1GRA      C  711   3.644   4.248   2.000
    1GRA      C  712   3.521   4.319   2.000
    1GRA      C  713   3.521   4.461   2.000
    1GRA      C  714   3.644   4.532   2.000
    1GRA      C  715   3.644   4.675   2.000
    1GRA      C  716   3.521   4.746   2.000
    1GRA      C  717   3.521   4.888   2.000
    1GRA      C  718   3.644   4.959   2.000
    1GRA      C  719   3.644   5.102   2.000
    1GRA      C  720   3.521   0.049   2.000
    1GRA      C  721   3.767   0.191   2.000
    1GRA      C  722   3.890   0.262   2.000
    1GRA      C  723   3.890   0.405   2.000
    1GRA      C  724   3.767   0.476   2.000
    1GRA      C  725   3.767   0.618   2.000
    1GRA      C  726   3.890   0.689   2.000
    1GRA      C  727   3.890   0.832   2.000
    1GRA      C  728   3.767   0.903   2.000
    1GRA      C  729   3.767   1.045   2.000
    1GRA      C  730   3.890   1.116   2.000
    1GRA      C  731   3.890   1.259   2.000
    1GRA      C  732   3.767   1.330   2.000
    1GRA      C  733   3.767   1.472   2.000
    1GRA      C  734   3.890   1.543   2.000
    1GRA      C  735   3.890   1.686   2.000
    1GRA      C  736   3.767   1.757   2.000
    1GRA      C  737   3.767   1.899   2.000
    1GRA      C  738   3.890   1.970   2.000
    1GRA      C  739   3.890   2.113   2.000
    1GRA      C  740   3.767   2.184   2.000
    1GRA      C  741   3.767   2.326   2.000
    1GRA      C  742   3.890   2.397   2.000
    1GRA      C  743   3.890   2.540   2.000
    1GRA      C  744   3.767   2.611   2.000
    1GRA      C  745   3.767   2.753   2.000
    1GRA      C  746   3.890   2.824   2.000
    1GRA      C  747   3.890   2.967   2.000
    1GRA      C  748   3.767   3.038   2.000
    1GRA      C  749   3.767   3.180   2.000
    1GRA      C  750   3.890   3.251   2.000
    1GRA      C  751   3.890   3.394   2.000
    1GRA      C  752   3.767   3.465   2.000
    1GRA      C  753   3.767   3.607   2.000
    1GRA      C  754   3.890   3.678   2.000
    1GRA      C  755   3.890   3.821   2.000
    1GRA      C  756   3.767   3.892   2.000
    1GRA      C  757   3.767   4.034   2.000
    1GRA      C  758   3.890   4.105   2.000
    1GRA      C  759   3.890   4.248   2.000
    1GRA      C  760   3.767   4.319   2.000
    1GRA      C  761   3.767   4.461   2.000
    1GRA      C  762   3.890   4.532   2.000
    1GRA      C  763   3.890   4.675   2.000
    1GRA      C  764   3.767   4.746   2.000
    1GRA      C  765   3.767   4.888   2.000
    1GRA      C  766   3.890   4.959   2.000
    1GRA      C  767   3.890   5.102   2.000
    1GRA      C  768   3.767   0.049   2.000
    1GRA      C  769   4.013   0.191   2.000
    1GRA      C  770   4.136   0.262   2.000
    1GRA      C  771   4.136   0.405   2.000
    1GRA      C  772   4.013   0.476   2.000
    1GRA      C  773   4.013   0.618   2.000
    1GRA      C  774   4.136   0.689   2.000
    1GRA      C  775   4.136   0.832   2.000
    1GRA      C  776   4.013   0.903   2.000
    1GRA      C  777   4.013   1.045   2.000
    1GRA      C  778   4.136   1.116   2.000
    1GRA      C  779   4.136   1.259   2.000
    1GRA      C  780   4.013   1.330   2.000
    1GRA      C  781   4.013   1.472   2.000
    1GRA      C  782   4.136   1.543   2.000
    1GRA      C  783   4.136   1.686   2.000
    1GRA      C  784   4.013   1.757   2.000
    1GRA      C  785   4.013   1.899   2.000
    1GRA      C  786   4.136   1.970   2.000
    1GRA      C  787   4.136   2.113   2.000
    1GRA      C  788   4.013   2.184   2.000
    1GRA      C  789   4.013   2.326   2.000
    1GRA      C  790   4.136   2.397   2.000
    1GRA      C  791   4.136   2.540   2.000
    1GRA      C  792   4.013   2.611   2.000
    1GRA      C  793   4.013   2.753   2.000
    1GRA      C  794   4.136   2.824   2.000
    1GRA      C  795   4.136   2.967   2.000
    1GRA      C  796   4.013   3.038   2.000
    1GRA      C  797   4.013   3.180   2.000
    1GRA      C  798   4.136   3.251   2.000
    1GRA      C  799   4.136   3.394   2.000
    1GRA      C  800   4.013   3.465   2.000
    1GRA      C  801   4.013   3.607   2.000
    1GRA      C  802   4.136   3.678   2.000
    1GRA      C  803   4.136   3.821   2.000
    1GRA      C  804   4.013   3.892   2.000
    1GRA      C  805   4.013   4.034   2.000
    1GRA      C  806   4.136   4.105   2.000
    1GRA      C  807   4.136   4.248   2.000
    1GRA      C  808   4.013   4.319   2.000
    1GRA      C  809   4.013   4.461   2.000
    1GRA      C  810   4.136   4.532   2.000
    1GRA      C  811   4.136   4.675   2.000
    1GRA      C  812   4.013   4.746   2.000
    1GRA      C  813   4.013   4.888   2.000
    1GRA      C  814   4.136   4.959   2.000
    1GRA      C  815   4.136   5.102   2.000
    1GRA      C  816   4.013   0.049   2.000
    1GRA      C  817   4.259   0.191   2.000
    1GRA      C  818   4.382   0.262   2.000
    1GRA      C  819   4.382   0.405   2.000
    1GRA      C  820   4.259   0.476   2.000
    1GRA      C  821   4.259   0.618   2.000
    1GRA      C  822   4.382   0.689   2.000
    1GRA      C  823   4.382   0.832   2.000
    1GRA      C  824   4.259   0.903   2.000
    1GRA      C  825   4.259   1.045   2.000
    1GRA      C  826   4.382   1.116   2.000
    1GRA      C  827   4.382   1.259   2.000
    1GRA      C  828   4.259   1.330   2.000
    1GRA      C  829   4.259   1.472   2.000
    1GRA      C  830   4.382   1.543   2.000
    1GRA      C  831   4.382   1.686   2.000
    1GRA      C  832   4.259   1.757   2.000
    1GRA      C  833   4.259   1.899   2.000
    1GRA      C  834   4.382   1.970   2.000
    1GRA      C  835   4.382   2.113   2.000
    1GRA      C  836   4.259   2.184   2.000
    1GRA      C  837   4.259   2.326   2.000
    1GRA      C  838   4.382   2.397   2.000
    1GRA      C  839   4.382   2.540   2.000
    1GRA      C  840   4.259   2.611   2.000
    1GRA      C  841   4.259   2.753   2.000
    1GRA      C  842   4.382   2.824   2.000
    1GRA      C  843   4.382   2.967   2.000
    1GRA      C  844   4.259   3.038   2.000
    1GRA      C  845   4.259   3.180   2.000
    1GRA      C  846   4.382   3.251   2.000
    1GRA      C  847   4.382   3.394   2.000
    1GRA      C  848   4.259   3.465   2.000
    1GRA      C  849   4.259   3.607   2.000
    1GRA      C  850   4.382   3.678   2.000
    1GRA      C  851   4.382   3.821   2.000
    1GRA      C  852   4.259   3.892   2.000
    1GRA      C  853   4.259   4.034   2.000
    1GRA      C  854   4.382   4.105   2.000
    1GRA      C  855   4.382   4.248   2.000
    1GRA      C  856   4.259   4.319   2.000
    1GRA      C  857   4.259   4.461   2.000
    1GRA      C  858   4.382   4.532   2.000
    1GRA      C  859   4.382   4.675   2.000
    1GRA      C  860   4.259   4.746   2.000
    1GRA      C  861   4.259   4.888   2.000
    1GRA      C  862   4.382   4.959   2.000
    1GRA      C  863   4.382   5.102   2.000
    1GRA      C  864   4.259   0.049   2.000
    1GRA      C  865   4.505   0.191   2.000
    1GRA      C  866   4.628   0.262   2.000
    1GRA      C  867   4.628   0.405   2.000
    1GRA      C  868   4.505   0.476   2.000
    1GRA      C  869   4.505   0.618   2.000
    1GRA      C  870   4.628   0.689   2.000
    1GRA      C  871   4.628   0.832   2.000
    1GRA      C  872   4.505   0.903   2.000
    1GRA      C  873   4.505   1.045   2.000
    1GRA      C  874   4.628   1.116   2.000
    1GRA      C  875   4.628   1.259   2.000
    1GRA      C  876   4.505   1.330   2.000
    1GRA      C  877   4.505   1.472   2.000
    1GRA      C  878   4.628   1.543   2.000
    1GRA      C  879   4.628   1.686   2.000
    1GRA      C  880   4.505   1.757   2.000
    1GRA      C  881   4.505   1.899   2.000
    1GRA      C  882   4.628   1.970   2.000
    1GRA      C  883   4.628   2.113   2.000
    1GRA      C  884   4.505   2.184   2.000
    1GRA      C  885   4.505   2.326   2.000
    1GRA      C  886   4.628   2.397   2.000
    1GRA      C  887   4.628   2.540   2.000
    1GRA      C  888   4.505   2.611   2.000
    1GRA      C  889   4.505   2.753   2.000
    1GRA      C  890   4.628   2.824   2.000
    1GRA      C  891   4.628   2.967   2.000
    1GRA      C  892   4.505   3.038   2.000
    1GRA      C  893   4.505   3.180   2.000
    1GRA      C  894   4.628   3.251   2.000
    1GRA      C  895   4.628   3.394   2.000
    1GRA      C  896   4.505   3.465   2.000
    1GRA      C  897   4.505   3.607   2.000
    1GRA      C  898   4.628   3.678   2.000
    1GRA      C  899   4.628   3.821   2.000
    1GRA      C  900   4.505   3.892   2.000
    1GRA      C  901   4.505   4.034   2.000
    1GRA      C  902   4.628   4.105   2.000
    1GRA      C  903   4.628   4.248   2.000
    1GRA      C  904   4.505   4.319   2.000
    1GRA      C  905   4.505   4.461   2.000
    1GRA      C  906   4.628   4.532   2.000
    1GRA      C  907   4.628   4.675   2.000
    1GRA      C  908   4.505   4.746   2.000
    1GRA      C  909   4.505   4.888   2.000
    1GRA      C  910   4.628   4.959   2.000
    1GRA      C  911   4.628   5.102   2.000
    1GRA      C  912   4.505   0.049   2.000
    1GRA      C  913   4.751   0.191   2.000
    1GRA      C  914   4.874   0.262   2.000
    1GRA      C  915   4.874   0.405   2.000
    1GRA      C  916   4.751   0.476   2.000
    1GRA      C  917   4.751   0.618   2.000
    1GRA      C  918   4.874   0.689   2.000
    1GRA      C  919   4.874   0.832   2.000
    1GRA      C  920   4.751   0.903   2.000
    1GRA      C  921   4.751   1.045   2.000
    1GRA      C  922   4.874   1.116   2.000
    1GRA      C  923   4.874   1.259   2.000
    1GRA      C  924   4.751   1.330   2.000
    1GRA      C  925   4.751   1.472   2.000
    1GRA      C  926   4.874   1.543   2.000
    1GRA      C  927   4.874   1.686   2.000
    1GRA      C  928   4.751   1.757   2.000
    1GRA      C  929   4.751   1.899   2.000
    1GRA      C  930   4.874   1.970   2.000
    1GRA      C  931   4.874   2.113   2.000
    1GRA      C  932   4.751   2.184   2.000
    1GRA      C  933   4.751   2.326   2.000
    1GRA      C  934   4.874   2.397   2.000
    1GRA      C  935   4.874   2.540   2.000
    1GRA      C  936   4.751   2.611   2.000
    1GRA      C  937   4.751   2.753   2.000
    1GRA      C  938   4.874   2.824   2.000
    1GRA      C  939   4.874   2.967   2.000
    1GRA      C  940   4.751   3.038   2.000
    1GRA      C  941   4.751   3.180   2.000
    1GRA      C  942   4.874   3.251   2.000
    1GRA      C  943   4.874   3.394   2.000
    1GRA      C  944   4.751   3.465   2.000
    1GRA      C  945   4.751   3.607   2.000
    1GRA      C  946   4.874   3.678   2.000
    1GRA      C  947   4.874   3.821   2.000
    1GRA      C  948   4.751   3.892   2.000
    1GRA      C  949   4.751   4.034   2.000
    1GRA      C  950   4.874   4.105   2.000
    1GRA      C  951   4.874   4.248   2.000
    1GRA      C  952   4.751   4.319   2.000
    1GRA      C  953   4.751   4.461   2.000
    1GRA      C  954   4.874   4.532   2.000
    1GRA      C  955   4.874   4.675   2.000
    1GRA      C  956   4.751   4.746   2.000
    1GRA      C  957   4.751   4.888   2.000
    1GRA      C  958   4.874   4.959   2.000
    1GRA      C  959   4.874   5.102   2.000
    1GRA      C  960   4.751   0.049   2.000
    2GRA      C  961   0.077   0.048   3.000
    2GRA      C  962   0.200   0.119   3.000
    2GRA      C  963   0.200   0.262   3.000
    2GRA      C  964   0.077   0.333   3.000
    2GRA      C  965   0.077   0.475   3.000
    2GRA      C  966   0.200   0.546   3.000
    2GRA      C  967   0.200   0.689   3.000
    2GRA      C  968   0.077   0.760   3.000
    2GRA      C  969   0.077   0.902   3.000
    2GRA      C  970   0.200   0.973   3.000
    2GRA      C  971   0.200   1.116   3.000
    2GRA      C  972   0.077   1.187   3.000
    2GRA      C  973   0.077   1.329   3.000
    2GRA      C  974   0.200   1.400   3.000
    2GRA      C  975   0.200   1.543   3.000
    2GRA      C  976   0.077   1.614   3.000
    2GRA      C  977   0.077   1.756   3.000
    2GRA      C  978   0.200   1.827   3.000
    2GRA      C  979   0.200   1.970   3.000
    2GRA      C  980   0.077   2.041   3.000
    2GRA      C  981   0.077   2.183   3.000
    2GRA      C  982   0.200   2.254   3.000
    2GRA      C  983   0.200   2.397   3.000
    2GRA      C  984   0.077   2.468   3.000
    2GRA      C  985   0.077   2.610   3.000
    2GRA      C  986   0.200   2.681   3.000
    2GRA      C  987   0.200   2.824   3.000
    2GRA      C  988   0.077   2.895   3.000
    2GRA      C  989   0.077   3.037   3.000
    2GRA      C  990   0.200   3.108   3.000
    2GRA      C  991   0.200   3.251   3.000
    2GRA      C  992   0.077   3.322   3.000
    2GRA      C  993   0.077   3.464   3.000
    2GRA      C  994   0.200   3.535   3.000
    2GRA      C  995   0.200   3.678   3.000
    2GRA      C  996   0.077   3.749   3.000
    2GRA      C  997   0.077   3.891   3.000
    2GRA      C  998   0.200   3.962   3.000
    2GRA      C  999   0.200   4.105   3.000
    2GRA      C 1000   0.077   4.176   3.000
    2GRA      C 1001   0.077   4.318   3.000
    2GRA      C 1002   0.200   4.389   3.000
    2GRA      C 1003   0.200   4.532   3.000
    2GRA      C 1004   0.077   4.603   3.000
    2GRA      C 1005   0.077   4.745   3.000
    2GRA      C 1006   0.200   4.816   3.000
    2GRA      C 1007   0.200   4.959   3.000
    2GRA      C 1008   0.077   5.030   3.000
    2GRA      C 1009   0.323   0.048   3.000
    2GRA      C 1010   0.446   0.119   3.000
    2GRA      C 1011   0.446   0.262   3.000
    2GRA      C 1012   0.323   0.333   3.000
    2GRA      C 1013   0.323   0.475   3.000
    2GRA      C 1014   0.446   0.546   3.000
    2GRA      C 1015   0.446   0.689   3.000
    2GRA      C 1016   0.323   0.760   3.000
    2GRA      C 1017   0.323   0.902   3.000
    2GRA      C 1018   0.446   0.973   3.000
    2GRA      C 1019   0.446   1.116   3.000
    2GRA      C 1020   0.323   1.187   3.000
    2GRA      C 1021   0.323   1.329   3.000
    2GRA      C 1022   0.446   1.400   3.000
    2GRA      C 1023   0.446   1.543   3.000
    2GRA      C 1024   0.323   1.614   3.000
    2GRA      C 1025   0.323   1.756   3.000
    2GRA      C 1026   0.446   1.827   3.000
    2GRA      C 1027   0.446   1.970   3.000
    2GRA      C 1028   0.323   2.041   3.000
    2GRA      C 1029   0.323   2.183   3.000
    2GRA      C 1030   0.446   2.254   3.000
    2GRA      C 1031   0.446   2.397   3.000
    2GRA      C 1032   0.323   2.468   3.000
    2GRA      C 1033   0.323   2.610   3.000
    2GRA      C 1034   0.446   2.681   3.000
    2GRA      C 1035   0.446   2.824   3.000
    2GRA      C 1036   0.323   2.895   3.000
    2GRA      C 1037   0.323   3.037   3.000
    2GRA      C 1038   0.446   3.108   3.000
    2GRA      C 1039   0.446   3.251   3.000
    2GRA      C 1040   0.323   3.322   3.000
    2GRA      C 1041   0.323   3.464   3.000
    2GRA      C 1042   0.446   3.535   3.000
    2GRA      C 1043   0.446   3.678   3.000
    2GRA      C 1044   0.323   3.749   3.000
    2GRA      C 1045   0.323   3.891   3.000
    2GRA      C 1046   0.446   3.962   3.000
    2GRA      C 1047   0.446   4.105   3.000
    2GRA      C 1048   0.323   4.176   3.000
    2GRA      C 1049   0.323   4.318   3.000
    2GRA      C 1050   0.446   4.389   3.000
    2GRA      C 1051   0.446   4.532   3.000
    2GRA      C 1052   0.323   4.603   3.000
    2GRA      C 1053   0.323   4.745   3.000
    2GRA      C 1054   0.446   4.816   3.000
    2GRA      C 1055   0.446   4.959   3.000
    2GRA      C 1056   0.323   5.030   3.000
    2GRA      C 1057   0.569   0.048   3.000
    2GRA      C 1058   0.692   0.119   3.000
    2GRA      C 1059   0.692   0.262   3.000
    2GRA      C 1060   0.569   0.333   3.000
    2GRA      C 1061   0.569   0.475   3.000
    2GRA      C 1062   0.692   0.546   3.000
    2GRA      C 1063   0.692   0.689   3.000
    2GRA      C 1064   0.569   0.760   3.000
    2GRA      C 1065   0.569   0.902   3.000
    2GRA      C 1066   0.692   0.973   3.000
    2GRA      C 1067   0.692   1.116   3.000
    2GRA      C 1068   0.569   1.187   3.000
    2GRA      C 1069   0.569   1.329   3.000
    2GRA      C 1070   0.692   1.400   3.000
    2GRA      C 1071   0.692   1.543   3.000
    2GRA      C 1072   0.569   1.614   3.000
    2GRA      C 1073   0.569   1.756   3.000
    2GRA      C 1074   0.692   1.827   3.000
    2GRA      C 1075   0.692   1.970   3.000
    2GRA      C 1076   0.569   2.041   3.000
    2GRA      C 1077   0.569   2.183   3.000
    2GRA      C 1078   0.692   2.254   3.000
    2GRA      C 1079   0.692   2.397   3.000
    2GRA      C 1080   0.569   2.468   3.000
    2GRA      C 1081   0.569   2.610   3.000
    2GRA      C 1082   0.692   2.681   3.000
    2GRA      C 1083   0.692   2.824   3.000
    2GRA      C 1084   0.569   2.895   3.000
    2GRA      C 1085   0.569   3.037   3.000
    2GRA      C 1086   0.692   3.108   3.000
    2GRA      C 1087   0.692   3.251   3.000
    2GRA      C 1088   0.569   3.322   3.000
    2GRA      C 1089   0.569   3.464   3.000
    2GRA      C 1090   0.692   3.535   3.000
    2GRA      C 1091   0.692   3.678   3.000
    2GRA      C 1092   0.569   3.749   3.000
    2GRA      C 1093   0.569   3.891   3.000
    2GRA      C 1094   0.692   3.962   3.000
    2GRA      C 1095   0.692   4.105   3.000
    2GRA      C 1096   0.569   4.176   3.000
    2GRA      C 1097   0.569   4.318   3.000
    2GRA      C 1098   0.692   4.389   3.000
    2GRA      C 1099   0.692   4.532   3.000
    2GRA      C 1100   0.569   4.603   3.000
    2GRA      C 1101   0.569   4.745   3.000
    2GRA      C 1102   0.692   4.816   3.000
    2GRA      C 1103   0.692   4.959   3.000
    2GRA      C 1104   0.569   5.030   3.000
    2GRA      C 1105   0.815   0.048   3.000
    2GRA      C 1106   0.938   0.119   3.000
    2GRA      C 1107   0.938   0.262   3.000
    2GRA      C 1108   0.815   0.333   3.000
    2GRA      C 1109   0.815   0.475   3.000
    2GRA      C 1110   0.938   0.546   3.000
    2GRA      C 1111   0.938   0.689   3.000
    2GRA      C 1112   0.815   0.760   3.000
    2GRA      C 1113   0.815   0.902   3.000
    2GRA      C 1114   0.938   0.973   3.000
    2GRA      C 1115   0.938   1.116   3.000
    2GRA      C 1116   0.815   1.187   3.000
    2GRA      C 1117   0.815   1.329   3.000
    2GRA      C 1118   0.938   1.400   3.000
    2GRA      C 1119   0.938   1.543   3.000
    2GRA      C 1120   0.815   1.614   3.000
    2GRA      C 1121   0.815   1.756   3.000
    2GRA      C 1122   0.938   1.827   3.000
    2GRA      C 1123   0.938   1.970   3.000
    2GRA      C 1124   0.815   2.041   3.000
    2GRA      C 1125   0.815   2.183   3.000
    2GRA      C 1126   0.938   2.254   3.000
    2GRA      C 1127   0.938   2.397   3.000
    2GRA      C 1128   0.815   2.468   3.000
    2GRA      C 1129   0.815   2.610   3.000
    2GRA      C 1130   0.938   2.681   3.000
    2GRA      C 1131   0.938   2.824   3.000
    2GRA      C 1132   0.815   2.895   3.000
    2GRA      C 1133   0.815   3.037   3.000
    2GRA      C 1134   0.938   3.108   3.000
    2GRA      C 1135   0.938   3.251   3.000
    2GRA      C 1136   0.815   3.322   3.000
    2GRA      C 1137   0.815   3.464   3.000
    2GRA      C 1138   0.938   3.535   3.000
    2GRA      C 1139   0.938   3.678   3.000
    2GRA      C 1140   0.815   3.749   3.000
    2GRA      C 1141   0.815   3.891   3.000
    2GRA      C 1142   0.938   3.962   3.000
    2GRA      C 1143   0.938   4.105   3.000
    2GRA      C 1144   0.815   4.176   3.000
    2GRA      C 1145   0.815   4.318   3.000
    2GRA      C 1146   0.938   4.389   3.000
    2GRA      C 1147   0.938   4.532   3.000
    2GRA      C 1148   0.815   4.603   3.000
    2GRA      C 1149   0.815   4.745   3.000
    2GRA      C 1150   0.938   4.816   3.000
    2GRA      C 1151   0.938   4.959   3.000
    2GRA      C 1152   0.815   5.030   3.000
    2GRA      C 1153   1.061   0.048   3.000
    2GRA      C 1154   1.184   0.119   3.000
    2GRA      C 1155   1.184   0.262   3.000
    2GRA      C 1156   1.061   0.333   3.000
    2GRA      C 1157   1.061   0.475   3.000
    2GRA      C 1158   1.184   0.546   3.000
    2GRA      C 1159   1.184   0.689   3.000
    2GRA      C 1160   1.061   0.760   3.000
    2GRA      C 1161   1.061   0.902   3.000
    2GRA      C 1162   1.184   0.973   3.000
    2GRA      C 1163   1.184   1.116   3.000
    2GRA      C 1164   1.061   1.187   3.000
    2GRA      C 1165   1.061   1.329   3.000
    2GRA      C 1166   1.184   1.400   3.000
    2GRA      C 1167   1.184   1.543   3.000
    2GRA      C 1168   1.061   1.614   3.000
    2GRA      C 1169   1.061   1.756   3.000
    2GRA      C 1170   1.184   1.827   3.000
    2GRA      C 1171   1.184   1.970   3.000
    2GRA      C 1172   1.061   2.041   3.000
    2GRA      C 1173   1.061   2.183   3.000
    2GRA      C 1174   1.184   2.254   3.000
    2GRA      C 1175   1.184   2.397   3.000
    2GRA      C 1176   1.061   2.468   3.000
    2GRA      C 1177   1.061   2.610   3.000
    2GRA      C 1178   1.184   2.681   3.000
    2GRA      C 1179   1.184   2.824   3.000
    2GRA      C 1180   1.061   2.895   3.000
    2GRA      C 1181   1.061   3.037   3.000
    2GRA      C 1182   1.184   3.108   3.000
    2GRA      C 1183   1.184   3.251   3.000
    2GRA      C 1184   1.061   3.322   3.000
    2GRA      C 1185   1.061   3.464   3.000
    2GRA      C 1186   1.184   3.535   3.000
    2GRA      C 1187   1.184   3.678   3.000
    2GRA      C 1188   1.061   3.749   3.000
    2GRA      C 1189   1.061   3.891   3.000
    2GRA      C 1190   1.184   3.962   3.000
    2GRA      C 1191   1.184   4.105   3.000
    2GRA      C 1192   1.061   4.176   3.000
    2GRA      C 1193   1.061   4.318   3.000
    2GRA      C 1194   1.184   4.389   3.000
    2GRA      C 1195   1.184   4.532   3.000
    2GRA      C 1196   1.061   4.603   3.000
    2GRA      C 1197   1.061   4.745   3.000
    2GRA      C 1198   1.184   4.816   3.000
    2GRA      C 1199   1.184   4.959   3.000
    2GRA      C 1200   1.061   5.030   3.000
    2GRA      C 1201   1.307   0.048   3.000
    2GRA      C 1202   1.430   0.119   3.000
    2GRA      C 1203   1.430   0.262   3.000
    2GRA      C 1204   1.307   0.333   3.000
    2GRA      C 1205   1.307   0.475   3.000
    2GRA      C 1206   1.430   0.546   3.000
    2GRA      C 1207   1.430   0.689   3.000
    2GRA      C 1208   1.307   0.760   3.000
    2GRA      C 1209   1.307   0.902   3.000
    2GRA      C 1210   1.430   0.973   3.000
    2GRA      C 1211   1.430   1.116   3.000
    2GRA      C 1212   1.307   1.187   3.000
    2GRA      C 1213   1.307   1.329   3.000
    2GRA      C 1214   1.430   1.400   3.000
    2GRA      C 1215   1.430   1.543   3.000
    2GRA      C 1216   1.307   1.614   3.000
    2GRA      C 1217   1.307   1.756   3.000
    2GRA      C 1218   1.430   1.827   3.000
    2GRA      C 1219   1.430   1.970   3.000
    2GRA      C 1220   1.307   2.041   3.000
    2GRA      C 1221   1.307   2.183   3.000
    2GRA      C 1222   1.430   2.254   3.000
    2GRA      C 1223   1.430   2.397   3.000
    2GRA      C 1224   1.307   2.468   3.000
    2GRA      C 1225   1.307   2.610   3.000
    2GRA      C 1226   1.430   2.681   3.000
    2GRA      C 1227   1.430   2.824   3.000
    2GRA      C 1228   1.307   2.895   3.000
    2GRA      C 1229   1.307   3.037   3.000
    2GRA      C 1230   1.430   3.108   3.000
    2GRA      C 1231   1.430   3.251   3.000
    2GRA      C 1232   1.307   3.322   3.000
    2GRA      C 1233   1.307   3.464   3.000
    2GRA      C 1234   1.430   3.535   3.000
    2GRA      C 1235   1.430   3.678   3.000
    2GRA      C 1236   1.307   3.749   3.000
    2GRA      C 1237   1.307   3.891   3.000
    2GRA      C 1238   1.430   3.962   3.000
    2GRA      C 1239   1.430   4.105   3.000
    2GRA      C 1240   1.307   4.176   3.000
    2GRA      C 1241   1.307   4.318   3.000
    2GRA      C 1242   1.430   4.389   3.000
    2GRA      C 1243   1.430   4.532   3.000
    2GRA      C 1244   1.307   4.603   3.000
    2GRA      C 1245   1.307   4.745   3.000
    2GRA      C 1246   1.430   4.816   3.000
    2GRA      C 1247   1.430   4.959   3.000
    2GRA      C 1248   1.307   5.030   3.000
    2GRA      C 1249   1.553   0.048   3.000
    2GRA      C 1250   1.676   0.119   3.000
    2GRA      C 1251   1.676   0.262   3.000
    2GRA      C 1252   1.553   0.333   3.000
    2GRA      C 1253   1.553   0.475   3.000
    2GRA      C 1254   1.676   0.546   3.000
    2GRA      C 1255   1.676   0.689   3.000
    2GRA      C 1256   1.553   0.760   3.000
    2GRA      C 1257   1.553   0.902   3.000
    2GRA      C 1258   1.676   0.973   3.000
    2GRA      C 1259   1.676   1.116   3.000
    2GRA      C 1260   1.553   1.187   3.000
    2GRA      C 1261   1.553   1.329   3.000
    2GRA      C 1262   1.676   1.400   3.000
    2GRA      C 1263   1.676   1.543   3.000
    2GRA      C 1264   1.553   1.614   3.000
    2GRA      C 1265   1.553   1.756   3.000
    2GRA      C 1266   1.676   1.827   3.000
    2GRA      C 1267   1.676   1.970   3.000
    2GRA      C 1268   1.553   2.041   3.000
    2GRA      C 1269   1.553   2.183   3.000
    2GRA      C 1270   1.676   2.254   3.000
    2GRA      C 1271   1.676   2.397   3.000
    2GRA      C 1272   1.553   2.468   3.000
    2GRA      C 1273   1.553   2.610   3.000
    2GRA      C 1274   1.676   2.681   3.000
    2GRA      C 1275   1.676   2.824   3.000
    2GRA      C 1276   1.553   2.895   3.000
    2GRA      C 1277   1.553   3.037   3.000
    2GRA      C 1278   1.676   3.108   3.000
    2GRA      C 1279   1.676   3.251   3.000
    2GRA      C 1280   1.553   3.322   3.000
    2GRA      C 1281   1.553   3.464   3.000
    2GRA      C 1282   1.676   3.535   3.000
    2GRA      C 1283   1.676   3.678   3.000
    2GRA      C 1284   1.553   3.749   3.000
    2GRA      C 1285   1.553   3.891   3.000
    2GRA      C 1286   1.676   3.962   3.000
    2GRA      C 1287   1.676   4.105   3.000
    2GRA      C 1288   1.553   4.176   3.000
    2GRA      C 1289   1.553   4.318   3.000
    2GRA      C 1290   1.676   4.389   3.000
    2GRA      C 1291   1.676   4.532   3.000
    2GRA      C 1292   1.553   4.603   3.000
    2GRA      C 1293   1.553   4.745   3.000
    2GRA      C 1294   1.676   4.816   3.000
    2GRA      C 1295   1.676   4.959   3.000
    2GRA      C 1296   1.553   5.030   3.000
    2GRA      C 1297   1.799   0.048   3.000
    2GRA      C 1298   1.922   0.119   3.000
    2GRA      C 1299   1.922   0.262   3.000
    2GRA      C 1300   1.799   0.333   3.000
    2GRA      C 1301   1.799   0.475   3.000
    2GRA      C 1302   1.922   0.546   3.000
    2GRA      C 1303   1.922   0.689   3.000
    2GRA      C 1304   1.799   0.760   3.000
    2GRA      C 1305   1.799   0.902   3.000
    2GRA      C 1306   1.922   0.973   3.000
    2GRA      C 1307   1.922   1.116   3.000
    2GRA      C 1308   1.799   1.187   3.000
    2GRA      C 1309   1.799   1.329   3.000
    2GRA      C 1310   1.922   1.400   3.000
    2GRA      C 1311   1.922   1.543   3.000
    2GRA      C 1312   1.799   1.614   3.000
    2GRA      C 1313   1.799   1.756   3.000
    2GRA      C 1314   1.922   1.827   3.000
    2GRA      C 1315   1.922   1.970   3.000
    2GRA      C 1316   1.799   2.041   3.000
    2GRA      C 1317   1.799   2.183   3.000
    2GRA      C 1318   1.922   2.254   3.000
    2GRA      C 1319   1.922   2.397   3.000
    2GRA      C 1320   1.799   2.468   3.000
    2GRA      C 1321   1.799   2.610   3.000
    2GRA      C 1322   1.922   2.681   3.000
    2GRA      C 1323   1.922   2.824   3.000
    2GRA      C 1324   1.799   2.895   3.000
    2GRA      C 1325   1.799   3.037   3.000
    2GRA      C 1326   1.922   3.108   3.000
    2GRA      C 1327   1.922   3.251   3.000
    2GRA      C 1328   1.799   3.322   3.000
    2GRA      C 1329   1.799   3.464   3.000
    2GRA      C 1330   1.922   3.535   3.000
    2GRA      C 1331   1.922   3.678   3.000
    2GRA      C 1332   1.799   3.749   3.000
    2GRA      C 1333   1.799   3.891   3.000
    2GRA      C 1334   1.922   3.962   3.000
    2GRA      C 1335   1.922   4.105   3.000
    2GRA      C 1336   1.799   4.176   3.000
    2GRA      C 1337   1.799   4.318   3.000
    2GRA      C 1338   1.922   4.389   3.000
    2GRA      C 1339   1.922   4.532   3.000
    2GRA      C 1340   1.799   4.603   3.000
    2GRA      C 1341   1.799   4.745   3.000
    2GRA      C 1342   1.922   4.816   3.000
    2GRA      C 1343   1.922   4.959   3.000
    2GRA      C 1344   1.799   5.030   3.000
    2GRA      C 1345   2.045   0.048   3.000
    2GRA      C 1346   2.168   0.119   3.000
    2GRA      C 1347   2.168   0.262   3.000
    2GRA      C 1348   2.045   0.333   3.000
    2GRA      C 1349   2.045   0.475   3.000
    2GRA      C 1350   2.168   0.546   3.000
    2GRA      C 1351   2.168   0.689   3.000
    2GRA      C 1352   2.045   0.760   3.000
    2GRA      C 1353   2.045   0.902   3.000
    2GRA      C 1354   2.168   0.973   3.000
    2GRA      C 1355   2.168   1.116   3.000
    2GRA      C 1356   2.045   1.187   3.000
    2GRA      C 1357   2.045   1.329   3.000
    2GRA      C 1358   2.168   1.400   3.000
    2GRA      C 1359   2.168   1.543   3.000
    2GRA      C 1360   2.045   1.614   3.000
    2GRA      C 1361   2.045   1.756   3.000
    2GRA      C 1362   2.168   1.827   3.000
    2GRA      C 1363   2.168   1.970   3.000
    2GRA      C 1364   2.045   2.041   3.000
    2GRA      C 1365   2.045   2.183   3.000
    2GRA      C 1366   2.168   2.254   3.000
    2GRA      C 1367   2.168   2.397   3.000
    2GRA      C 1368   2.045   2.468   3.000
    2GRA      C 1369   2.045   2.610   3.000
    2GRA      C 1370   2.168   2.681   3.000
    2GRA      C 1371   2.168   2.824   3.000
    2GRA      C 1372   2.045   2.895   3.000
    2GRA      C 1373   2.045   3.037   3.000
    2GRA      C 1374   2.168   3.108   3.000
    2GRA      C 1375   2.168   3.251   3.000
    2GRA      C 1376   2.045   3.322   3.000
    2GRA      C 1377   2.045   3.464   3.000
    2GRA      C 1378   2.168   3.535   3.000
    2GRA      C 1379   2.168   3.678   3.000
    2GRA      C 1380   2.045   3.749   3.000
    2GRA      C 1381   2.045   3.891   3.000
    2GRA      C 1382   2.168   3.962   3.000
    2GRA      C 1383   2.168   4.105   3.000
    2GRA      C 1384   2.045   4.176   3.000
    2GRA      C 1385   2.045   4.318   3.000
    2GRA      C 1386   2.168   4.389   3.000
    2GRA      C 1387   2.168   4.532   3.000
    2GRA      C 1388   2.045   4.603   3.000
    2GRA      C 1389   2.045   4.745   3.000
    2GRA      C 1390   2.168   4.816   3.000
    2GRA      C 1391   2.168   4.959   3.000
    2GRA      C 1392   2.045   5.030   3.000
    2GRA      C 1393   2.291   0.048   3.000
    2GRA      C 1394   2.414   0.119   3.000
    2GRA      C 1395   2.414   0.262   3.000
    2GRA      C 1396   2.291   0.333   3.000
    2GRA      C 1397   2.291   0.475   3.000
    2GRA      C 1398   2.414   0.546   3.000
    2GRA      C 1399   2.414   0.689   3.000
    2GRA      C 1400   2.291   0.760   3.000
    2GRA      C 1401   2.291   0.902   3.000
    2GRA      C 1402   2.414   0.973   3.000
    2GRA      C 1403   2.414   1.116   3.000
    2GRA      C 1404   2.291   1.187   3.000
    2GRA      C 1405   2.291   1.329   3.000
    2GRA      C 1406   2.414   1.400   3.000
    2GRA      C 1407   2.414   1.543   3.000
    2GRA      C 1408   2.291   1.614   3.000
    2GRA      C 1409   2.291   1.756   3.000
    2GRA      C 1410   2.414   1.827   3.000
    2GRA      C 1411   2.414   1.970   3.000
    2GRA      C 1412   2.291   2.041   3.000
    2GRA      C 1413   2.291   2.183   3.000
    2GRA      C 1414   2.414   2.254   3.000
    2GRA      C 1415   2.414   2.397   3.000
    2GRA      C 1416   2.291   2.468   3.000
    2GRA      C 1417   2.291   2.610   3.000
    2GRA      C 1418   2.414   2.681   3.000
    2GRA      C 1419   2.414   2.824   3.000
    2GRA      C 1420   2.291   2.895   3.000
    2GRA      C 1421   2.291   3.037   3.000
    2GRA      C 1422   2.414   3.108   3.000
    2GRA      C 1423   2.414   3.251   3.000
    2GRA      C 1424   2.291   3.322   3.000
    2GRA      C 1425   2.291   3.464   3.000
    2GRA      C 1426   2.414   3.535   3.000
    2GRA      C 1427   2.414   3.678   3.000
    2GRA      C 1428   2.291   3.749   3.000
    2GRA      C 1429   2.291   3.891   3.000
    2GRA      C 1430   2.414   3.962   3.000
    2GRA      C 1431   2.414   4.105   3.000
    2GRA      C 1432   2.291   4.176   3.000
    2GRA      C 1433   2.291   4.318   3.000
    2GRA      C 1434   2.414   4.389   3.000
    2GRA      C 1435   2.414   4.532   3.000
    2GRA      C 1436   2.291   4.603   3.000
    2GRA      C 1437   2.291   4.745   3.000
    2GRA      C 1438   2.414   4.816   3.000
    2GRA      C 1439   2.414   4.959   3.000
    2GRA      C 1440   2.291   5.030   3.000
    2GRA      C 1441   2.537   0.048   3.000
    2GRA      C 1442   2.660   0.119   3.000
    2GRA      C 1443   2.660   0.262   3.000
    2GRA      C 1444   2.537   0.333   3.000
    2GRA      C 1445   2.537   0.475   3.000
    2GRA      C 1446   2.660   0.546   3.000
    2GRA      C 1447   2.660   0.689   3.000
    2GRA      C 1448   2.537   0.760   3.000
    2GRA      C 1449   2.537   0.902   3.000
    2GRA      C 1450   2.660   0.973   3.000
    2GRA      C 1451   2.660   1.116   3.000
    2GRA      C 1452   2.537   1.187   3.000
    2GRA      C 1453   2.537   1.329   3.000
    2GRA      C 1454   2.660   1.400   3.000
    2GRA      C 1455   2.660   1.543   3.000
    2GRA      C 1456   2.537   1.614   3.000
    2GRA      C 1457   2.537   1.756   3.000
    2GRA      C 1458   2.660   1.827   3.000
    2GRA      C 1459   2.660   1.970   3.000
    2GRA      C 1460   2.537   2.041   3.000
    2GRA      C 1461   2.537   2.183   3.000
    2GRA      C 1462   2.660   2.254   3.000
    2GRA      C 1463   2.660   2.397   3.000
    2GRA      C 1464   2.537   2.468   3.000
    2GRA      C 1465   2.537   2.610   3.000
    2GRA      C 1466   2.660   2.681   3.000
    2GRA      C 1467   2.660   2.824   3.000
    2GRA      C 1468   2.537   2.895   3.000
    2GRA      C 1469   2.537   3.037   3.000
    2GRA      C 1470   2.660   3.108   3.000
    2GRA      C 1471   2.660   3.251   3.000
    2GRA      C 1472   2.537   3.322   3.000
    2GRA      C 1473   2.537   3.464   3.000
    2GRA      C 1474   2.660   3.535   3.000
    2GRA      C 1475   2.660   3.678   3.000
    2GRA      C 1476   2.537   3.749   3.000
    2GRA      C 1477   2.537   3.891   3.000
    2GRA      C 1478   2.660   3.962   3.000
    2GRA      C 1479   2.660   4.105   3.000
    2GRA      C 1480   2.537   4.176   3.000
    2GRA      C 1481   2.537   4.318   3.000
    2GRA      C 1482   2.660   4.389   3.000
    2GRA      C 1483   2.660   4.532   3.000
    2GRA      C 1484   2.537   4.603   3.000
    2GRA      C 1485   2.537   4.745   3.000
    2GRA      C 1486   2.660   4.816   3.000
    2GRA      C 1487   2.660   4.959   3.000
    2GRA      C 1488   2.537   5.030   3.000
    2GRA      C 1489   2.783   0.048   3.000
    2GRA      C 1490   2.906   0.119   3.000
    2GRA      C 1491   2.906   0.262   3.000
    2GRA      C 1492   2.783   0.333   3.000
    2GRA      C 1493   2.783   0.475   3.000
    2GRA      C 1494   2.906   0.546   3.000
    2GRA      C 1495   2.906   0.689   3.000
    2GRA      C 1496   2.783   0.760   3.000
    2GRA      C 1497   2.783   0.902   3.000
    2GRA      C 1498   2.906   0.973   3.000
    2GRA      C 1499   2.906   1.116   3.000
    2GRA      C 1500   2.783   1.187   3.000
    2GRA      C 1501   2.783   1.329   3.000
    2GRA      C 1502   2.906   1.400   3.000
    2GRA      C 1503   2.906   1.543   3.000
    2GRA      C 1504   2.783   1.614   3.000
    2GRA      C 1505   2.783   1.756   3.000
    2GRA      C 1506   2.906   1.827   3.000
    2GRA      C 1507   2.906   1.970   3.000
    2GRA      C 1508   2.783   2.041   3.000
    2GRA      C 1509   2.783   2.183   3.000
    2GRA      C 1510   2.906   2.254   3.000
    2GRA      C 1511   2.906   2.397   3.000
    2GRA      C 1512   2.783   2.468   3.000
    2GRA      C 1513   2.783   2.610   3.000
    2GRA      C 1514   2.906   2.681   3.000
    2GRA      C 1515   2.906   2.824   3.000
    2GRA      C 1516   2.783   2.895   3.000
    2GRA      C 1517   2.783   3.037   3.000
    2GRA      C 1518   2.906   3.108   3.000
    2GRA      C 1519   2.906   3.251   3.000
    2GRA      C 1520   2.783   3.322   3.000
    2GRA      C 1521   2.783   3.464   3.000
    2GRA      C 1522   2.906   3.535   3.000
    2GRA      C 1523   2.906   3.678   3.000
    2GRA      C 1524   2.783   3.749   3.000
    2GRA      C 1525   2.783   3.891   3.000
    2GRA      C 1526   2.906   3.962   3.000
    2GRA      C 1527   2.906   4.105   3.000
    2GRA      C 1528   2.783   4.176   3.000
    2GRA      C 1529   2.783   4.318   3.000
    2GRA      C 1530   2.906   4.389   3.000
    2GRA      C 1531   2.906   4.532   3.000
    2GRA      C 1532   2.783   4.603   3.000
    2GRA      C 1533   2.783   4.745   3.000
    2GRA      C 1534   2.906   4.816   3.000
    2GRA      C 1535   2.906   4.959   3.000
    2GRA      C 1536   2.783   5.030   3.000
    2GRA      C 1537   3.029   0.048   3.000
    2GRA      C 1538   3.152   0.119   3.000
    2GRA      C 1539   3.152   0.262   3.000
    2GRA      C 1540   3.029   0.333   3.000
    2GRA      C 1541   3.029   0.475   3.000
    2GRA      C 1542   3.152   0.546   3.000
    2GRA      C 1543   3.152   0.689   3.000
    2GRA      C 1544   3.029   0.760   3.000
    2GRA      C 1545   3.029   0.902   3.000
    2GRA      C 1546   3.152   0.973   3.000
    2GRA      C 1547   3.152   1.116   3.000
    2GRA      C 1548   3.029   1.187   3.000
    2GRA      C 1549   3.029   1.329   3.000
    2GRA      C 1550   3.152   1.400   3.000
    2GRA      C 1551   3.152   1.543   3.000
    2GRA      C 1552   3.029   1.614   3.000
    2GRA      C 1553   3.029   1.756   3.000
    2GRA      C 1554   3.152   1.827   3.000
    2GRA      C 1555   3.152   1.970   3.000
    2GRA      C 1556   3.029   2.041   3.000
    2GRA      C 1557   3.029   2.183   3.000
    2GRA      C 1558   3.152   2.254   3.000
    2GRA      C 1559   3.152   2.397   3.000
    2GRA      C 1560   3.029   2.468   3.000
    2GRA      C 1561   3.029   2.610   3.000
    2GRA      C 1562   3.152   2.681   3.000
    2GRA      C 1563   3.152   2.824   3.000
    2GRA      C 1564   3.029   2.895   3.000
    2GRA      C 1565   3.029   3.037   3.000
    2GRA      C 1566   3.152   3.108   3.000
    2GRA      C 1567   3.152   3.251   3.000
    2GRA      C 1568   3.029   3.322   3.000
    2GRA      C 1569   3.029   3.464   3.000
    2GRA      C 1570   3.152   3.535   3.000
    2GRA      C 1571   3.152   3.678   3.000
    2GRA      C 1572   3.029   3.749   3.000
    2GRA      C 1573   3.029   3.891   3.000
    2GRA      C 1574   3.152   3.962   3.000
    2GRA      C 1575   3.152   4.105   3.000
    2GRA      C 1576   3.029   4.176   3.000
    2GRA      C 1577   3.029   4.318   3.000
    2GRA      C 1578   3.152   4.389   3.000
    2GRA      C 1579   3.152   4.532   3.000
    2GRA      C 1580   3.029   4.603   3.000
    2GRA      C 1581   3.029   4.745   3.000
    2GRA      C 1582   3.152   4.816   3.000
    2GRA      C 1583   3.152   4.959   3.000
    2GRA      C 1584   3.029   5.030   3.000
    2GRA      C 1585   3.275   0.048   3.000
    2GRA      C 1586   3.398   0.119   3.000
    2GRA      C 1587   3.398   0.262   3.000
    2GRA      C 1588   3.275   0.333   3.000
    2GRA      C 1589   3.275   0.475   3.000
    2GRA      C 1590   3.398   0.546   3.000
    2GRA      C 1591   3.398   0.689   3.000
    2GRA      C 1592   3.275   0.760   3.000
    2GRA      C 1593   3.275   0.902   3.000
    2GRA      C 1594   3.398   0.973   3.000
    2GRA      C 1595   3.398   1.116   3.000
    2GRA      C 1596   3.275   1.187   3.000
    2GRA      C 1597   3.275   1.329   3.000
    2GRA      C 1598   3.398   1.400   3.000
    2GRA      C 1599   3.398   1.543   3.000
    2GRA      C 1600   3.275   1.614   3.000
    2GRA      C 1601   3.275   1.756   3.000
    2GRA      C 1602   3.398   1.827   3.000
    2GRA      C 1603   3.398   1.970   3.000
    2GRA      C 1604   3.275   2.041   3.000
    2GRA      C 1605   3.275   2.183   3.000
    2GRA      C 1606   3.398   2.254   3.000
    2GRA      C 1607   3.398   2.397   3.000
    2GRA      C 1608   3.275   2.468   3.000
    2GRA      C 1609   3.275   2.610   3.000
    2GRA      C 1610   3.398   2.681   3.000
    2GRA      C 1611   3.398   2.824   3.000
    2GRA      C 1612   3.275   2.895   3.000
    2GRA      C 1613   3.275   3.037   3.000
    2GRA      C 1614   3.398   3.108   3.000
    2GRA      C 1615   3.398   3.251   3.000
    2GRA      C 1616   3.275   3.322   3.000
    2GRA      C 1617   3.275   3.464   3.000
    2GRA      C 1618   3.398   3.535   3.000
    2GRA      C 1619   3.398   3.678   3.000
    2GRA      C 1620   3.275   3.749   3.000
    2GRA      C 1621   3.275   3.891   3.000
    2GRA      C 1622   3.398   3.962   3.000
    2GRA      C 1623   3.398   4.105   3.000
    2GRA      C 1624   3.275   4.176   3.000
    2GRA      C 1625   3.275   4.318   3.000
    2GRA      C 1626   3.398   4.389   3.000
    2GRA      C 1627   3.398   4.532   3.000
    2GRA      C 1628   3.275   4.603   3.000
    2GRA      C 1629   3.275   4.745   3.000
    2GRA      C 1630   3.398   4.816   3.000
    2GRA      C 1631   3.398   4.959   3.000
    2GRA      C 1632   3.275   5.030   3.000
    2GRA      C 1633   3.521   0.048   3.000
    2GRA      C 1634   3.644   0.119   3.000
    2GRA      C 1635   3.644   0.262   3.000
    2GRA      C 1636   3.521   0.333   3.000
    2GRA      C 1637   3.521   0.475   3.000
    2GRA      C 1638   3.644   0.546   3.000
    2GRA      C 1639   3.644   0.689   3.000
    2GRA      C 1640   3.521   0.760   3.000
    2GRA      C 1641   3.521   0.902   3.000
    2GRA      C 1642   3.644   0.973   3.000
    2GRA      C 1643   3.644   1.116   3.000
    2GRA      C 1644   3.521   1.187   3.000
    2GRA      C 1645   3.521   1.329   3.000
    2GRA      C 1646   3.644   1.400   3.000
    2GRA      C 1647   3.644   1.543   3.000
    2GRA      C 1648   3.521   1.614   3.000
    2GRA      C 1649   3.521   1.756   3.000
    2GRA      C 1650   3.644   1.827   3.000
    2GRA      C 1651   3.644   1.970   3.000
    2GRA      C 1652   3.521   2.041   3.000
    2GRA      C 1653   3.521   2.183   3.000
    2GRA      C 1654   3.644   2.254   3.000
    2GRA      C 1655   3.644   2.397   3.000
    2GRA      C 1656   3.521   2.468   3.000
    2GRA      C 1657   3.521   2.610   3.000
    2GRA      C 1658   3.644   2.681   3.000
    2GRA      C 1659   3.644   2.824   3.000
    2GRA      C 1660   3.521   2.895   3.000
    2GRA      C 1661   3.521   3.037   3.000
    2GRA      C 1662   3.644   3.108   3.000
    2GRA      C 1663   3.644   3.251   3.000
    2GRA      C 1664   3.521   3.322   3.000
    2GRA      C 1665   3.521   3.464   3.000
    2GRA      C 1666   3.644   3.535   3.000
    2GRA      C 1667   3.644   3.678   3.000
    2GRA      C 1668   3.521   3.749   3.000
    2GRA      C 1669   3.521   3.891   3.000
    2GRA      C 1670   3.644   3.962   3.000
    2GRA      C 1671   3.644   4.105   3.000
    2GRA      C 1672   3.521   4.176   3.000
    2GRA      C 1673   3.521   4.318   3.000
    2GRA      C 1674   3.644   4.389   3.000
    2GRA      C 1675   3.644   4.532   3.000
    2GRA      C 1676   3.521   4.603   3.000
    2GRA      C 1677   3.521   4.745   3.000
    2GRA      C 1678   3.644   4.816   3.000
    2GRA      C 1679   3.644   4.959   3.000
    2GRA      C 1680   3.521   5.030   3.000
    2GRA      C 1681   3.767   0.048   3.000
    2GRA      C 1682   3.890   0.119   3.000
    2GRA      C 1683   3.890   0.262   3.000
    2GRA      C 1684   3.767   0.333   3.000
    2GRA      C 1685   3.767   0.475   3.000
    2GRA      C 1686   3.890   0.546   3.000
    2GRA      C 1687   3.890   0.689   3.000
    2GRA      C 1688   3.767   0.760   3.000
    2GRA      C 1689   3.767   0.902   3.000
    2GRA      C 1690   3.890   0.973   3.000
    2GRA      C 1691   3.890   1.116   3.000
    2GRA      C 1692   3.767   1.187   3.000
    2GRA      C 1693   3.767   1.329   3.000
    2GRA      C 1694   3.890   1.400   3.000
    2GRA      C 1695   3.890   1.543   3.000
    2GRA      C 1696   3.767   1.614   3.000
    2GRA      C 1697   3.767   1.756   3.000
    2GRA      C 1698   3.890   1.827   3.000
    2GRA      C 1699   3.890   1.970   3.000
    2GRA      C 1700   3.767   2.041   3.000
    2GRA      C 1701   3.767   2.183   3.000
    2GRA      C 1702   3.890   2.254   3.000
    2GRA      C 1703   3.890   2.397   3.000
    2GRA      C 1704   3.767   2.468   3.000
    2GRA      C 1705   3.767   2.610   3.000
    2GRA      C 1706   3.890   2.681   3.000
    2GRA      C 1707   3.890   2.824   3.000
    2GRA      C 1708   3.767   2.895   3.000
    2GRA      C 1709   3.767   3.037   3.000
    2GRA      C 1710   3.890   3.108   3.000
    2GRA      C 1711   3.890   3.251   3.000
    2GRA      C 1712   3.767   3.322   3.000
    2GRA      C 1713   3.767   3.464   3.000
    2GRA      C 1714   3.890   3.535   3.000
    2GRA      C 1715   3.890   3.678   3.000
    2GRA      C 1716   3.767   3.749   3.000
    2GRA      C 1717   3.767   3.891   3.000
    2GRA      C 1718   3.890   3.962   3.000
    2GRA      C 1719   3.890   4.105   3.000
    2GRA      C 1720   3.767   4.176   3.000
    2GRA      C 1721   3.767   4.318   3.000
    2GRA      C 1722   3.890   4.389   3.000
    2GRA      C 1723   3.890   4.532   3.000
[truncated: 78,747,158 more chars]
