# Supplementary material for: Theoretical framework for confined ion transport in two-dimensional nanochannels
Source: Nat Commun. 2025 Jul 20;16:6675. doi: 10.1038/s41467-025-61735-9 (PMC12276316; doi:10.1038/s41467-025-61735-9)
Supplement: Supplementary file 3 — Source data [file 41467_2025_61735_MOESM3_ESM.zip › Source Data/Molecular Dynamics Trajectories of Fig. 2e/ReadMe.txt]

Na+_Edge-position.gro and Na+_Mid-position.gro are the molecular dynamics trajectories of Na+ ion fixed at channel's edge- and mid-position, respectively.
The atom names "C", "HW1(or 2)", "OW" and "NA" stand for graphene's carbon atoms, water's hydrogen atoms, water's oxygen atoms and Na+ ion, respectively.
