# Supplementary material for: Theoretical framework for confined ion transport in two-dimensional nanochannels
Source: Nat Commun. 2025 Jul 20;16:6675. doi: 10.1038/s41467-025-61735-9 (PMC12276316; doi:10.1038/s41467-025-61735-9)
Supplement: Supplementary file 3 — Source data [file 41467_2025_61735_MOESM3_ESM.zip › Source Data/Source Data of Figures in Main Text/Source Data of Fig. 1.xlsx]

## Sheet: subfigure a
Fig. 1a
			Probability (nm-1)
		z (nm)	Na+ (Merz FF + εI-Wion-π)	Na+ (Merz FF + εI-Wion-πLB)	Water
		-2.5	0	0	0
		-2.4975	0	0	0
		-2.495	0	0	0
		-2.4925	0	0	0
		-2.48999	0	0	0
		-2.48749	0	0	0
		-2.48499	0	0	0
		-2.48249	0	0	0
		-2.47999	0	0	0
		-2.47749	0	0	0
		-2.47499	0	0	0
		-2.47249	0	0	0
		-2.46998	0	0	0
		-2.46748	0	0	0
		-2.46498	0	0	0
		-2.46248	0	0	0
		-2.45998	0	0	0
		-2.45748	0	0	0
		-2.45498	0	0	0
		-2.45248	0	0	0
		-2.44997	0	0	0
		-2.44747	0	0	0
		-2.44497	0	0	0
		-2.44247	0	0	0
		-2.43997	0	0	0
		-2.43747	0	0	0
		-2.43497	0	0	0
		-2.43247	0	0	0
		-2.42996	0	0	0
		-2.42746	0	0	0
		-2.42496	0	0	0
		-2.42246	0	0	0
		-2.41996	0	0	0
		-2.41746	0	0	0
		-2.41496	0	0	0
		-2.41246	0	0	0
		-2.40995	0	0	0
		-2.40745	0	0	0
		-2.40495	0	0	0
		-2.40245	0	0	0
		-2.39995	0	0	0
		-2.39745	0	0	0
		-2.39495	0	0	0
		-2.39245	0	0	0
		-2.38994	0	0	0
		-2.38744	0	0	0
		-2.38494	0	0	0
		-2.38244	0	0	0
		-2.37994	0	0	0
		-2.37744	0	0	0
		-2.37494	0	0	0
		-2.37244	0	0	0
		-2.36993	0	0	0
		-2.36743	0	0	0
		-2.36493	0	0	0
		-2.36243	0	0	0
		-2.35993	0	0	0
		-2.35743	0	0	0
		-2.35493	0	0	0
		-2.35243	0	0	0
		-2.34992	0	0	0
		-2.34742	0	0	0
		-2.34492	0	0	0
		-2.34242	0	0	0
		-2.33992	0	0	0
		-2.33742	0	0	0
		-2.33492	0	0	0
		-2.33242	0	0	0
		-2.32991	0	0	0
		-2.32741	0	0	0
		-2.32491	0	0	0
		-2.32241	0	0	0
		-2.31991	0	0	0
		-2.31741	0	0	0
		-2.31491	0	0	0
		-2.31241	0	0	0
		-2.3099	0	0	0
		-2.3074	0	0	0
		-2.3049	0	0	0
		-2.3024	0	0	0
		-2.2999	0	0	0
		-2.2974	0	0	0
		-2.2949	0	0	0
		-2.2924	0	0	0
		-2.28989	0	0	0
		-2.28739	0	0	0
		-2.28489	0	0	0
		-2.28239	0	0	0
		-2.27989	0	0	0
		-2.27739	0	0	0
		-2.27489	0	0	0
		-2.27239	0	0	0
		-2.26988	0	0	0
		-2.26738	0	0	0
		-2.26488	0	0	0
		-2.26238	0	0	0
		-2.25988	0	0	0
		-2.25738	0	0	0
		-2.25488	0	0	0
		-2.25238	0	0	0
		-2.24987	0	0	0
		-2.24737	0	0	0
		-2.24487	0	0	0
		-2.24237	0	0	0
		-2.23987	0	0	0
		-2.23737	0	0	0
		-2.23487	0	0	0
		-2.23237	0	0	0
		-2.22986	0	0	0
		-2.22736	0	0	0
		-2.22486	0	0	0
		-2.22236	0	0	0
		-2.21986	0	0	0
		-2.21736	0	0	0
		-2.21486	0	0	0
		-2.21236	0	0	0
		-2.20985	0	0	0
		-2.20735	0	0	0
		-2.20485	0	0	0
		-2.20235	0	0	0
		-2.19985	0	0	0
		-2.19735	0	0	0
		-2.19485	0	0	0
		-2.19235	0	0	0
		-2.18984	0	0	0
		-2.18734	0	0	0
		-2.18484	0	0	0
		-2.18234	0	0	0
		-2.17984	0	0	0
		-2.17734	0	0	0
		-2.17484	0	0	0
		-2.17234	0	0	0
		-2.16983	0	0	0
		-2.16733	0	0	0
		-2.16483	0	0	0
		-2.16233	0	0	0
		-2.15983	0	0	0
		-2.15733	0	0	0
		-2.15483	0	0	0
		-2.15233	0	0	0
		-2.14982	0	0	0
		-2.14732	0	0	0
		-2.14482	0	0	0
		-2.14232	0	0	0
		-2.13982	0	0	0
		-2.13732	0	0	0
		-2.13482	0	0	0
		-2.13232	0	0	0
		-2.12981	0	0	0
		-2.12731	0	0	0
		-2.12481	0	0	0
		-2.12231	0	0	0
		-2.11981	0	0	0
		-2.11731	0	0	0
		-2.11481	0	0	0
		-2.11231	0	0	0
		-2.1098	0	0	0
		-2.1073	0	0	0
		-2.1048	0	0	0
		-2.1023	0	0	0
		-2.0998	0	0	0
		-2.0973	0	0	0
		-2.0948	0	0	0
		-2.0923	0	0	0
		-2.08979	0	0	0
		-2.08729	0	0	0
		-2.08479	0	0	0
		-2.08229	0	0	0
		-2.07979	0	0	0
		-2.07729	0	0	0
		-2.07479	0	0	0
		-2.07229	0	0	0
		-2.06978	0	0	0
		-2.06728	0	0	0
		-2.06478	0	0	0
		-2.06228	0	0	0
		-2.05978	0	0	0
		-2.05728	0	0	0
		-2.05478	0	0	0
		-2.05228	0	0	0
		-2.04977	0	0	0
		-2.04727	0	0	0
		-2.04477	0	0	0
		-2.04227	0	0	0
		-2.03977	0	0	0
		-2.03727	0	0	0
		-2.03477	0	0	0
		-2.03227	0	0	0
		-2.02976	0	0	0
		-2.02726	0	0	0
		-2.02476	0	0	0
		-2.02226	0	0	0
		-2.01976	0	0	0
		-2.01726	0	0	0
		-2.01476	0	0	0
		-2.01226	0	0	0
		-2.00975	0	0	0
		-2.00725	0	0	0
		-2.00475	0	0	0
		-2.00225	0	0	0
		-1.99975	0	0	0
		-1.99725	0	0	0
		-1.99475	0	0	0
		-1.99225	0	0	0
		-1.98974	0	0	0
		-1.98724	0	0	0
		-1.98474	0	0	0
		-1.98224	0	0	0
		-1.97974	0	0	0
		-1.97724	0	0	0
		-1.97474	0	0	0
		-1.97224	0	0	0
		-1.96973	0	0	0
		-1.96723	0	0	0
		-1.96473	0	0	0
		-1.96223	0	0	0
		-1.95973	0	0	0
		-1.95723	0	0	0
		-1.95473	0	0	0
		-1.95223	0	0	0
		-1.94972	0	0	0
		-1.94722	0	0	0
		-1.94472	0	0	0
		-1.94222	0	0	0
		-1.93972	0	0	0
		-1.93722	0	0	0
		-1.93472	0	0	0
		-1.93222	0	0	0
		-1.92971	0	0	0
		-1.92721	0	0	0
		-1.92471	0	0	0
		-1.92221	0	0	0
		-1.91971	0	0	0
		-1.91721	0	0	0
		-1.91471	0	0	0
		-1.91221	0	0	0
		-1.9097	0	0	0
		-1.9072	0	0	0
		-1.9047	0	0	0
		-1.9022	0	0	0
		-1.8997	0	0	0
		-1.8972	0	0	0
		-1.8947	0	0	0
		-1.8922	0	0	0
		-1.88969	0	0	0
		-1.88719	0	0	0
		-1.88469	0	0	0
		-1.88219	0	0	0
		-1.87969	0	0	0
		-1.87719	0	0	0
		-1.87469	0	0	0
		-1.87219	0	0	0
		-1.86968	0	0	0
		-1.86718	0	0	0
		-1.86468	0	0	0
		-1.86218	0	0	0
		-1.85968	0	0	0
		-1.85718	0	0	0
		-1.85468	0	0	0
		-1.85218	0	0	0
		-1.84967	0	0	0
		-1.84717	0	0	0
		-1.84467	0	0	0
		-1.84217	0	0	0
		-1.83967	0	0	0
		-1.83717	0	0	0
		-1.83467	0	0	0
		-1.83217	0	0	0
		-1.82966	0	0	0
		-1.82716	0	0	0
		-1.82466	0	0	0
		-1.82216	0	0	0
		-1.81966	0	0	0
		-1.81716	0	0	0
		-1.81466	0	0	0
		-1.81216	0	0	0
		-1.80965	0	0	0
		-1.80715	0	0	0
		-1.80465	0	0	0
		-1.80215	0	0	0
		-1.79965	0	0	0
		-1.79715	0	0	0
		-1.79465	0	0	0
		-1.79215	0	0	0
		-1.78964	0	0	0
		-1.78714	0	0	0
		-1.78464	0	0	0
		-1.78214	0	0	0
		-1.77964	0	0	0
		-1.77714	0	0	0
		-1.77464	0	0	0
		-1.77214	0	0	0
		-1.76963	0	0	0
		-1.76713	0	0	0
		-1.76463	0	0	0
		-1.76213	0	0	0
		-1.75963	0	0	0
		-1.75713	0	0	0
		-1.75463	0	0	0
		-1.75213	0	0	0
		-1.74962	0	0	0
		-1.74712	0	0	0
		-1.74462	0	0	0
		-1.74212	0	0	0
		-1.73962	0	0	0
		-1.73712	0	0	0
		-1.73462	0	0	0
		-1.73212	0	0	0
		-1.72961	0	0	0
		-1.72711	0	0	0
		-1.72461	0	0	0
		-1.72211	0	0	0
		-1.71961	0	0	0
		-1.71711	0	0	0
		-1.71461	0	0	0
		-1.71211	0	0	0
		-1.7096	0	0	0
		-1.7071	0	0	0
		-1.7046	0	0	0
		-1.7021	0	0	0
		-1.6996	0	0	0
		-1.6971	0	0	0
		-1.6946	0	0	0
		-1.6921	0	0	0
		-1.68959	0	0	0
		-1.68709	0	0	0
		-1.68459	0	0	0
		-1.68209	0	0	0
		-1.67959	0	0	0
		-1.67709	0	0	0
		-1.67459	0	0	0
		-1.67209	0	0	0
		-1.66958	0	0	0
		-1.66708	0	0	0
		-1.66458	0	0	0
		-1.66208	0	0	0
		-1.65958	0	0	0
		-1.65708	0	0	0
		-1.65458	0	0	0
		-1.65208	0	0	0
		-1.64957	0	0	0
		-1.64707	0	0	0
		-1.64457	0	0	0
		-1.64207	0	0	0
		-1.63957	0	0	0
		-1.63707	0	0	0
		-1.63457	0	0	0
		-1.63207	0	0	0
		-1.62956	0	0	0
		-1.62706	0	0	0
		-1.62456	0	0	0
		-1.62206	0	0	0
		-1.61956	0	0	0
		-1.61706	0	0	0
		-1.61456	0	0	0
		-1.61206	0	0	0
		-1.60955	0	0	0
		-1.60705	0	0	0
		-1.60455	0	0	0
		-1.60205	0	0	0
		-1.59955	0	0	0
		-1.59705	0	0	0
		-1.59455	0	0	0
		-1.59205	0	0	0
		-1.58954	0	0	0
		-1.58704	0	0	0
		-1.58454	0	0	0
		-1.58204	0	0	0
		-1.57954	0	0	0
		-1.57704	0	0	0
		-1.57454	0	0	0
		-1.57204	0	0	0
		-1.56953	0	0	0
		-1.56703	0	0	0
		-1.56453	0	0	0
		-1.56203	0	0	0
		-1.55953	0	0	0
		-1.55703	0	0	0
		-1.55453	0	0	0
		-1.55203	0	0	0
		-1.54952	0	0	0
		-1.54702	0	0	0
		-1.54452	0	0	0
		-1.54202	0	0	0
		-1.53952	0	0	0
		-1.53702	0	0	0
		-1.53452	0	0	0
		-1.53202	0	0	0
		-1.52951	0	0	0
		-1.52701	0	0	0
		-1.52451	0	0	0
		-1.52201	0	0	0
		-1.51951	0	0	0
		-1.51701	0	0	0
		-1.51451	0	0	0
		-1.51201	0	0	0
		-1.5095	0	0	0
		-1.507	0	0	0
		-1.5045	0	0	0
		-1.502	0	0	0
		-1.4995	0	0	0
		-1.497	0	0	0
		-1.4945	0	0	0
		-1.492	0	0	0
		-1.48949	0	0	0
		-1.48699	0	0	0
		-1.48449	0	0	0
		-1.48199	0	0	0
		-1.47949	0	0	0
		-1.47699	0	0	0
		-1.47449	0	0	0
		-1.47199	0	0	0
		-1.46948	0	0	0
		-1.46698	0	0	0
		-1.46448	0	0	0
		-1.46198	0	0	0
		-1.45948	0	0	0
		-1.45698	0	0	0
		-1.45448	0	0	0
		-1.45198	0	0	0
		-1.44947	0	0	0
		-1.44697	0	0	0
		-1.44447	0	0	0
		-1.44197	0	0	0
		-1.43947	0	0	0
		-1.43697	0	0	0
		-1.43447	0	0	0
		-1.43197	0	0	0
		-1.42946	0	0	0
		-1.42696	0	0	0
		-1.42446	0	0	0
		-1.42196	0	0	0
		-1.41946	0	0	0
		-1.41696	0	0	0
		-1.41446	0	0	0
		-1.41196	0	0	0
		-1.40945	0	0	0
		-1.40695	0	0	0
		-1.40445	0	0	0
		-1.40195	0	0	0
		-1.39945	0	0	0
		-1.39695	0	0	0
		-1.39445	0	0	0
		-1.39195	0	0	0
		-1.38944	0	0	0
		-1.38694	0	0	0
		-1.38444	0	0	0
		-1.38194	0	0	0
		-1.37944	0	0	0
		-1.37694	0	0	0
		-1.37444	0	0	0
		-1.37194	0	0	0
		-1.36943	0	0	0
		-1.36693	0	0	0
		-1.36443	0	0	0
		-1.36193	0	0	0
		-1.35943	0	0	0
		-1.35693	0	0	0
		-1.35443	0	0	0
		-1.35193	0	0	0
		-1.34942	0	0	0
		-1.34692	0	0	0
		-1.34442	0	0	0
		-1.34192	0	0	0
		-1.33942	0	0	0
		-1.33692	0	0	0
		-1.33442	0	0	0
		-1.33192	0	0	0
		-1.32941	0	0	0
		-1.32691	0	0	0
		-1.32441	0	0	0
		-1.32191	0	0	0
		-1.31941	0	0	0
		-1.31691	0	0	0
		-1.31441	0	0	0
		-1.31191	0	0	0
		-1.3094	0	0	0
		-1.3069	0	0	0
		-1.3044	0	0	0
		-1.3019	0	0	0
		-1.2994	0	0	0
		-1.2969	0	0	0
		-1.2944	0	0	0
		-1.2919	0	0	0
		-1.28939	0	0	0
		-1.28689	0	0	0
		-1.28439	0	0	0
		-1.28189	0	0	0
		-1.27939	0	0	0
		-1.27689	0	0	0
		-1.27439	0	0	0
		-1.27189	0	0	0
		-1.26938	0	0	0
		-1.26688	0	0	0
		-1.26438	0	0	0
		-1.26188	0	0	0
		-1.25938	0	0	0
		-1.25688	0	0	0
		-1.25438	0	0	0
		-1.25188	0	0	0
		-1.24937	0	0	0
		-1.24687	0	0	0
		-1.24437	0	0	0
		-1.24187	0	0	0
		-1.23937	0	0	0
		-1.23687	0	0	0
		-1.23437	0	0	0
		-1.23187	0	0	0
		-1.22936	0	0	0
		-1.22686	0	0	0
		-1.22436	0	0	0
		-1.22186	0	0	0
		-1.21936	0	0	0
		-1.21686	0	0	0
		-1.21436	0	0	0
		-1.21186	0	0	0
		-1.20935	0	0	0
		-1.20685	0	0	0
		-1.20435	0	0	0
		-1.20185	0	0	0
		-1.19935	0	0	0
		-1.19685	0	0	0
		-1.19435	0	0	0
		-1.19185	0	0	0
		-1.18934	0	0	0
		-1.18684	0	0	0
		-1.18434	0	0	0
		-1.18184	0	0	0
		-1.17934	0	0	0
		-1.17684	0	0	0
		-1.17434	0	0	0
		-1.17184	0	0	0
		-1.16933	0	0	0
		-1.16683	0	0	0
		-1.16433	0	0	0
		-1.16183	0	0	0
		-1.15933	0	0	0
		-1.15683	0	0	0
		-1.15433	0	0	0
		-1.15183	0	0	0
		-1.14932	0	0	0
		-1.14682	0	0	0
		-1.14432	0	0	0
		-1.14182	0	0	0
		-1.13932	0	0	0
		-1.13682	0	0	0
		-1.13432	0	0	0
		-1.13182	0	0	0
		-1.12931	0	0	0
		-1.12681	0	0	0
		-1.12431	0	0	0
		-1.12181	0	0	0
		-1.11931	0	0	0
		-1.11681	0	0	0
		-1.11431	0	0	0
		-1.11181	0	0	0
		-1.1093	0	0	0
		-1.1068	0	0	0
		-1.1043	0	0	0
		-1.1018	0	0	0
		-1.0993	0	0	0
		-1.0968	0	0	0
		-1.0943	0	0	0
		-1.0918	0	0	0
		-1.08929	0	0	0
		-1.08679	0	0	0
		-1.08429	0	0	0
		-1.08179	0	0	0
		-1.07929	0	0	0
		-1.07679	0	0	0
		-1.07429	0	0	0
		-1.07179	0	0	0
		-1.06928	0	0	0
		-1.06678	0	0	0
		-1.06428	0	0	0
		-1.06178	0	0	0
		-1.05928	0	0	0
		-1.05678	0	0	0
		-1.05428	0	0	0
		-1.05178	0	0	0
		-1.04927	0	0	0
		-1.04677	0	0	0
		-1.04427	0	0	0
		-1.04177	0	0	0
		-1.03927	0	0	0
		-1.03677	0	0	0
		-1.03427	0	0	0
		-1.03177	0	0	0
		-1.02926	0	0	0
		-1.02676	0	0	0
		-1.02426	0	0	0
		-1.02176	0	0	0
		-1.01926	0	0	0
		-1.01676	0	0	0
		-1.01426	0	0	0
		-1.01176	0	0	0
		-1.00925	0	0	0
		-1.00675	0	0	0
		-1.00425	0	0	0
		-1.00175	0	0	0
		-0.99925	0	0	0
		-0.996748	0	0	0
		-0.994247	0	0	0
		-0.991746	0	0	0
		-0.989245	0	0	0
		-0.986743	0	0	0
		-0.984242	0	0	0
		-0.981741	0	0	0
		-0.97924	0	0	0
		-0.976738	0	0	0
		-0.974237	0	0	0
		-0.971736	0	0	0
		-0.969235	0	0	0
		-0.966733	0	0	0
		-0.964232	0	0	0
		-0.961731	0	0	0
		-0.95923	0	0	0
		-0.956728	0	0	0
		-0.954227	0	0	0
		-0.951726	0	0	0
		-0.949225	0	0	0
		-0.946723	0	0	0
		-0.944222	0	0	0
		-0.941721	0	0	0
		-0.93922	0	0	0
		-0.936718	0	0	0
		-0.934217	0	0	0
		-0.931716	0	0	0
		-0.929215	0	0	0
		-0.926713	0	0	0
		-0.924212	0	0	0
		-0.921711	0	0	0
		-0.91921	0	0	0
		-0.916708	0	0	0
		-0.914207	0	0	0
		-0.911706	0	0	0
		-0.909205	0	0	0
		-0.906703	0	0	0
		-0.904202	0	0	0
		-0.901701	0	0	0
		-0.8992	0	0	0
		-0.896698	0	0	0
		-0.894197	0	0	0
		-0.891696	0	0	0
		-0.889195	0	0	0
		-0.886693	0	0	0
		-0.884192	0	0	0
		-0.881691	0	0	0
		-0.87919	0	0	0
		-0.876688	0	0	0
		-0.874187	0	0	0
		-0.871686	0	0	0
		-0.869185	0	0	0
		-0.866683	0	0	0
		-0.864182	0	0	0
		-0.861681	0	0	0
		-0.85918	0	0	0
		-0.856678	0	0	0
		-0.854177	0	0	0
		-0.851676	0	0	0
		-0.849175	0	0	0
		-0.846673	0	0	0
		-0.844172	0	0	0
		-0.841671	0	0	0
		-0.83917	0	0	0
		-0.836668	0	0	0
		-0.834167	0	0	0
		-0.831666	0	0	0
		-0.829165	0	0	0
		-0.826663	0	0	0
		-0.824162	0	0	0
		-0.821661	0	0	0
		-0.81916	0	0	0
		-0.816658	0	0	0
		-0.814157	0	0	0
		-0.811656	0	0	0
		-0.809155	0	0	0
		-0.806653	0	0	0
		-0.804152	0	0	0
		-0.801651	0	0	0
		-0.79915	0	0	0
		-0.796648	0	0	0
		-0.794147	0	0	0
		-0.791646	0	0	0
		-0.789145	0	0	0
		-0.786643	0	0	0
		-0.784142	0	0	0
		-0.781641	0	0	0
		-0.77914	0	0	0
		-0.776638	0	0	0
		-0.774137	0	0	0
		-0.771636	0	0	0
		-0.769135	0	0	0
		-0.766633	0	0	0
		-0.764132	0	0	0
		-0.761631	0	0	0
		-0.75913	0	0	0
		-0.756628	0	0	0
		-0.754127	0	0	0
		-0.751626	0	0	0
		-0.749125	0	0	0
		-0.746623	0	0	0
		-0.744122	0	0	0
		-0.741621	0	0	0
		-0.73912	0	0	0
		-0.736618	0	0	0
		-0.734117	0	0	0
		-0.731616	0	0	0
		-0.729115	0	0	0
		-0.726613	0	0	0
		-0.724112	0	0	0
		-0.721611	0	0	0
		-0.71911	0	0	0
		-0.716608	0	0	0
		-0.714107	0	0	0
		-0.711606	0	0	0
		-0.709105	0	0	0
		-0.706603	0	0	0
		-0.704102	0	0	0
		-0.701601	0	0	0
		-0.6991	0	0	0
		-0.696598	0	0	0
		-0.694097	0	0	0
		-0.691596	0	0	0
		-0.689095	0	0	0
		-0.686593	0	0	0
		-0.684092	0	0	0
		-0.681591	0	0	0
		-0.67909	0	0	0
		-0.676588	0	0	0
		-0.674087	0	0	0
		-0.671586	0	0	0
		-0.669085	0	0	0
		-0.666583	0	0	0
		-0.664082	0	0	0
		-0.661581	0	0	0
		-0.65908	0	0	0
		-0.656578	0	0	0
		-0.654077	0	0	0
		-0.651576	0	0	0
		-0.649075	0	0	0
		-0.646573	0	0	0
		-0.644072	0	0	0
		-0.641571	0	0	0
		-0.63907	0	0	0
		-0.636568	0	0	0
		-0.634067	0	0	0
		-0.631566	0	0	0
		-0.629065	0	0	0
		-0.626563	0	0	0
		-0.624062	0	0	0
		-0.621561	0	0	0
		-0.61906	0	0	0
		-0.616558	0	0	0
		-0.614057	0	0	0
		-0.611556	0	0	0
		-0.609055	0	0	0
		-0.606553	0	0	0
		-0.604052	0	0	0
		-0.601551	0	0	0
		-0.59905	0	0	0
		-0.596548	0	0	0
		-0.594047	0	0	0
		-0.591546	0	0	0
		-0.589045	0	0	0
		-0.586543	0	0	0
		-0.584042	0	0	0
		-0.581541	0	0	0
		-0.57904	0	0	0
		-0.576538	0	0	0
		-0.574037	0	0	0
		-0.571536	0	0	0
		-0.569035	0	0	0
		-0.566533	0	0	0
		-0.564032	0	0	0
		-0.561531	0	0	0
		-0.55903	0	0	0
		-0.556528	0	0	0
		-0.554027	0	0	0
		-0.551526	0	0	0
		-0.549025	0	0	0
		-0.546523	0	0	0
		-0.544022	0	0	0
		-0.541521	0	0	0
		-0.53902	0	0	0
		-0.536518	0	0	0
		-0.534017	0	0	0
		-0.531516	0	0	0
		-0.529015	0	0	0
		-0.526513	0	0	0
		-0.524012	0	0	0
		-0.521511	0	0	0
		-0.51901	0	0	0
		-0.516508	0	0	0
		-0.514007	0	0	0
		-0.511506	0	0	0
		-0.509005	0	0	0
		-0.506503	0	0	0
		-0.504002	0	0	0
		-0.501501	0	0	0
		-0.498999	0	0	0
		-0.496498	0	0	0
		-0.493997	0	0	0
		-0.491496	0	0	0
		-0.488994	0	0	0
		-0.486493	0	0	0
		-0.483992	0	0	0
		-0.481491	0	0	0
		-0.478989	0	0	0
		-0.476488	0	0	0
		-0.473987	0	0	0
		-0.471486	0	0	0
		-0.468984	0	0	0
		-0.466483	0	0	0
		-0.463982	0	0	0
		-0.461481	0	0	0
		-0.458979	0	0	0
		-0.456478	0	0	0
		-0.453977	0	0	0
		-0.451476	0	0	0
		-0.448974	0	0	0
		-0.446473	0	0	0
		-0.443972	0	0	0
		-0.441471	0	0	0
		-0.438969	0	0	0
		-0.436468	0	0	0
		-0.433967	0	0	0
		-0.431466	0	0	0
		-0.428964	0	0	0
		-0.426463	0	0	0
		-0.423962	0	0	0
		-0.421461	0	0	0
		-0.418959	0	0	0
		-0.416458	0	0	0
		-0.413957	0	0	0
		-0.411456	0	0	0
		-0.408954	0	0	0
		-0.406453	0	0	0
		-0.403952	0	0	0
		-0.401451	0	0	0
		-0.398949	0	0	0
		-0.396448	0	0	0
		-0.393947	0	0	0
		-0.391446	0	0	0
		-0.388944	0	0	0
		-0.386443	0	0	0
		-0.383942	0	0	0
		-0.381441	0	0	0
		-0.378939	0	0	0
		-0.376438	0	0	0
		-0.373937	0	0	0
		-0.371436	0	0	0
		-0.368934	0	0	0
		-0.366433	0	0	0
		-0.363932	0	0	0
		-0.361431	0	0	0
		-0.358929	0	0	0
		-0.356428	0	0	0
		-0.353927	0	0	0
		-0.351426	0	0	0
		-0.348924	0	0	0
		-0.346423	0	0	1.52919e-05
		-0.343922	0	0	2.90882e-05
		-0.341421	0	0	6.18522e-05
		-0.338919	0	0	0.000141094
		-0.336418	0	0	0.000295153
		-0.333917	0	0	0.000552746
		-0.331416	0	0	0.000954755
		-0.328914	0	0	0.00155656
		-0.326413	0	0	0.00241437
		-0.323912	0	0	0.00358332
		-0.321411	0	0	0.00508346
		-0.318909	0	0	0.00689329
		-0.316408	0	0	0.0089889
		-0.313907	0	0	0.0113455
		-0.311406	0	0	0.0139099
		-0.308904	0	0	0.0165956
		-0.306403	0	0	0.0193142
		-0.303902	0	0	0.0219782
		-0.301401	0	0	0.024527
		-0.298899	0	0	0.0269322
		-0.296398	0	0	0.0291671
		-0.293897	0	0	0.0312055
		-0.291396	0	0	0.0330449
		-0.288894	0	0	0.0347093
		-0.286393	0	0	0.0362246
		-0.283892	0	0	0.0376168
		-0.281391	0	0	0.038919
		-0.278889	0	0	0.0401723
		-0.276388	0	0	0.0414183
		-0.273887	0	0	0.0426987
		-0.271386	0	1.72399e-05	0.0440545
		-0.268884	0	2.38458e-05	0.0455258
		-0.266383	0	1.50251e-05	0.0471529
		-0.263882	0	0	0.0489764
		-0.261381	0	0	0.0510504
		-0.258879	0	0	0.0534447
		-0.256378	0	0	0.05623
		-0.253877	1.9474e-05	6.93333e-05	0.0594804
		-0.251376	0.000153953	0.000278823	0.0633797
		-0.248874	0.000540722	0.000516025	0.0682363
		-0.246373	0.00133479	0.000721767	0.0743655
		-0.243872	0.00272167	0.000841427	0.0821421
		-0.241371	0.00578074	0.000953629	0.0936857
		-0.238869	0.0126072	0.00128843	0.113098
		-0.236368	0.0253513	0.00208409	0.144589
		-0.233867	0.0462573	0.00357237	0.192407
		-0.231366	0.0802961	0.005797	0.261896
		-0.228864	0.135521	0.00858906	0.359644
		-0.226363	0.22015	0.0117682	0.492308
		-0.223862	0.342359	0.0151681	0.666361
		-0.221361	0.509044	0.0190229	0.883163
		-0.218859	0.725664	0.0240167	1.13831
		-0.216358	0.997604	0.0308581	1.4271
		-0.213857	1.32999	0.0402467	1.74472
		-0.211356	1.72071	0.052636	2.08301
		-0.208854	2.15957	0.0682041	2.43016
		-0.206353	2.63591	0.0871145	2.77412
		-0.203852	3.13906	0.109541	3.10299
		-0.201351	3.65711	0.135954	3.40806
		-0.198849	4.17679	0.167151	3.68422
		-0.196348	4.68476	0.203948	3.92654
		-0.193847	5.16762	0.247151	4.13022
		-0.191346	5.61128	0.297293	4.29373
		-0.188844	6.00077	0.354608	4.41923
		-0.186343	6.3211	0.419311	4.50905
		-0.183842	6.55773	0.491603	4.56553
		-0.181341	6.70858	0.571212	4.59173
		-0.178839	6.78526	0.657344	4.59143
		-0.176338	6.8001	0.749179	4.56848
		-0.173837	6.76523	0.845905	4.5267
		-0.171336	6.68728	0.946922	4.46948
		-0.168834	6.56687	1.05186	4.39972
		-0.166333	6.40431	1.16038	4.32031
		-0.163832	6.20002	1.27206	4.23411
		-0.161331	5.95774	1.38539	4.14327
		-0.158829	5.68479	1.49759	4.0492
		-0.156328	5.38867	1.60584	3.95327
		-0.153827	5.07685	1.70736	3.85682
		-0.151326	4.75559	1.80131	3.76081
		-0.148824	4.42985	1.8889	3.66576
		-0.146323	4.10451	1.97144	3.5722
		-0.143822	3.78449	2.05018	3.48061
		-0.141321	3.47497	2.12409	3.39129
		-0.138819	3.18146	2.1898	3.30432
		-0.136318	2.90949	2.24378	3.21976
		-0.133817	2.66436	2.28262	3.13766
		-0.131316	2.44592	2.30608	3.05785
		-0.128814	2.24812	2.3173	2.97993
		-0.126313	2.06465	2.31958	2.90348
		-0.123812	1.88933	2.31617	2.82806
		-0.121311	1.72027	2.30905	2.7533
		-0.118809	1.56015	2.29886	2.6788
		-0.116308	1.41184	2.28616	2.6042
		-0.113807	1.27816	2.2715	2.52912
		-0.111306	1.15997	2.25493	2.45336
		-0.108804	1.05604	2.23599	2.3769
		-0.106303	0.965068	2.21418	2.29973
		-0.103802	0.885732	2.18907	2.22184
		-0.101301	0.816816	2.16201	2.14309
		-0.0987994	0.757206	2.13619	2.06324
		-0.0962981	0.705792	2.11489	1.98203
		-0.0937969	0.661457	2.10133	1.89921
		-0.0912956	0.62285	2.09653	1.81492
		-0.0887944	0.588376	2.09926	1.72965
		-0.0862931	0.556431	2.10815	1.64395
		-0.0837919	0.525475	2.1219	1.55834
		-0.0812906	0.495628	2.14048	1.47327
		-0.0787894	0.468744	2.16515	1.38911
		-0.0762881	0.44676	2.19725	1.30621
		-0.0737869	0.431536	2.23808	1.22495
		-0.0712856	0.423061	2.28815	1.14581
		-0.0687844	0.419383	2.34717	1.06938
		-0.0662831	0.418456	2.41479	0.996283
		-0.0637819	0.418279	2.49065	0.927108
		-0.0612806	0.417926	2.57428	0.862299
		-0.0587794	0.417579	2.66504	0.802133
		-0.0562781	0.41747	2.76229	0.746878
		-0.0537769	0.41784	2.86551	0.696793
		-0.0512756	0.419037	2.97683	0.651841
		-0.0487744	0.421529	3.10111	0.611686
		-0.0462731	0.425787	3.24336	0.575977
		-0.0437719	0.432251	3.40822	0.544366
		-0.0412706	0.440654	3.59212	0.516548
		-0.0387694	0.449997	3.78303	0.492263
		-0.0362681	0.459252	3.96858	0.471254
		-0.0337669	0.467421	4.13677	0.45326
		-0.0312656	0.474283	4.2854	0.437986
		-0.0287644	0.48041	4.42221	0.425096
		-0.0262631	0.486408	4.55536	0.414254
		-0.0237619	0.492866	4.69276	0.405127
		-0.0212606	0.499955	4.83544	0.397476
		-0.0187594	0.507426	4.97749	0.391155
		-0.0162581	0.515008	5.11272	0.386025
		-0.0137569	0.522431	5.235	0.381946
		-0.0112556	0.529382	5.34042	0.378792
		-0.00875438	0.535509	5.42729	0.376447
		-0.00625313	0.540455	5.49402	0.374801
		-0.00375188	0.543874	5.53905	0.373742
		-0.00125063	0.545587	5.56158	0.373213
		0.00125063	0.545587	5.56158	0.373213
		0.00375188	0.543874	5.53905	0.373742
		0.00625313	0.540455	5.49402	0.374801
		0.00875438	0.535509	5.42729	0.376447
		0.0112556	0.529382	5.34042	0.378792
		0.0137569	0.522431	5.235	0.381946
		0.0162581	0.515008	5.11272	0.386025
		0.0187594	0.507426	4.97749	0.391155
		0.0212606	0.499955	4.83544	0.397476
		0.0237619	0.492866	4.69276	0.405127
		0.0262631	0.486408	4.55536	0.414254
		0.0287644	0.48041	4.42221	0.425096
		0.0312656	0.474283	4.2854	0.437986
		0.0337669	0.467421	4.13677	0.45326
		0.0362681	0.459252	3.96858	0.471254
		0.0387694	0.449997	3.78303	0.492263
		0.0412706	0.440654	3.59212	0.516548
		0.0437719	0.432251	3.40822	0.544366
		0.0462731	0.425787	3.24336	0.575977
		0.0487744	0.421529	3.10111	0.611686
		0.0512756	0.419037	2.97683	0.651841
		0.0537769	0.41784	2.86551	0.696793
		0.0562781	0.41747	2.76229	0.746878
		0.0587794	0.417579	2.66504	0.802133
		0.0612806	0.417926	2.57428	0.862299
		0.0637819	0.418279	2.49065	0.927108
		0.0662831	0.418456	2.41479	0.996283
		0.0687844	0.419383	2.34717	1.06938
		0.0712856	0.423061	2.28815	1.14581
		0.0737869	0.431536	2.23808	1.22495
		0.0762881	0.44676	2.19725	1.30621
		0.0787894	0.468744	2.16515	1.38911
		0.0812906	0.495628	2.14048	1.47327
		0.0837919	0.525475	2.1219	1.55834
		0.0862931	0.556431	2.10815	1.64395
		0.0887944	0.588376	2.09926	1.72965
		0.0912956	0.62285	2.09653	1.81492
		0.0937969	0.661457	2.10133	1.89921
		0.0962981	0.705792	2.11489	1.98203
		0.0987994	0.757206	2.13619	2.06324
		0.101301	0.816816	2.16201	2.14309
		0.103802	0.885732	2.18907	2.22184
		0.106303	0.965068	2.21418	2.29973
		0.108804	1.05604	2.23599	2.3769
		0.111306	1.15997	2.25493	2.45336
		0.113807	1.27816	2.2715	2.52912
		0.116308	1.41184	2.28616	2.6042
		0.118809	1.56015	2.29886	2.6788
		0.121311	1.72027	2.30905	2.7533
		0.123812	1.88933	2.31617	2.82806
		0.126313	2.06465	2.31958	2.90348
		0.128814	2.24812	2.3173	2.97993
		0.131316	2.44592	2.30608	3.05785
		0.133817	2.66436	2.28262	3.13766
		0.136318	2.90949	2.24378	3.21976
		0.138819	3.18146	2.1898	3.30432
		0.141321	3.47497	2.12409	3.39129
		0.143822	3.78449	2.05018	3.48061
		0.146323	4.10451	1.97144	3.5722
		0.148824	4.42985	1.8889	3.66576
		0.151326	4.75559	1.80131	3.76081
		0.153827	5.07685	1.70736	3.85682
		0.156328	5.38867	1.60584	3.95327
		0.158829	5.68479	1.49759	4.0492
		0.161331	5.95774	1.38539	4.14327
		0.163832	6.20002	1.27206	4.23411
		0.166333	6.40431	1.16038	4.32031
		0.168834	6.56687	1.05186	4.39972
		0.171336	6.68728	0.946922	4.46948
		0.173837	6.76523	0.845905	4.5267
		0.176338	6.8001	0.749179	4.56848
		0.178839	6.78526	0.657344	4.59143
		0.181341	6.70858	0.571212	4.59173
		0.183842	6.55773	0.491603	4.56553
		0.186343	6.3211	0.419311	4.50905
		0.188844	6.00077	0.354608	4.41923
		0.191346	5.61128	0.297293	4.29373
		0.193847	5.16762	0.247151	4.13022
		0.196348	4.68476	0.203948	3.92654
		0.198849	4.17679	0.167151	3.68422
		0.201351	3.65711	0.135954	3.40806
		0.203852	3.13906	0.109541	3.10299
		0.206353	2.63591	0.0871145	2.77412
		0.208854	2.15957	0.0682041	2.43016
		0.211356	1.72071	0.052636	2.08301
		0.213857	1.32999	0.0402467	1.74472
		0.216358	0.997604	0.0308581	1.4271
		0.218859	0.725664	0.0240167	1.13831
		0.221361	0.509044	0.0190229	0.883163
		0.223862	0.342359	0.0151681	0.666361
		0.226363	0.22015	0.0117682	0.492308
		0.228864	0.135521	0.00858906	0.359644
		0.231366	0.0802961	0.005797	0.261896
		0.233867	0.0462573	0.00357237	0.192407
		0.236368	0.0253513	0.00208409	0.144589
		0.238869	0.0126072	0.00128843	0.113098
		0.241371	0.00578074	0.000953629	0.0936857
		0.243872	0.00272167	0.000841427	0.0821421
		0.246373	0.00133479	0.000721767	0.0743655
		0.248874	0.000540722	0.000516025	0.0682363
		0.251376	0.000153953	0.000278823	0.0633797
		0.253877	1.9474e-05	6.93333e-05	0.0594804
		0.256378	0	0	0.05623
		0.258879	0	0	0.0534447
		0.261381	0	0	0.0510504
		0.263882	0	0	0.0489764
		0.266383	0	1.50251e-05	0.0471529
		0.268884	0	2.38458e-05	0.0455258
		0.271386	0	1.72399e-05	0.0440545
		0.273887	0	0	0.0426987
		0.276388	0	0	0.0414183
		0.278889	0	0	0.0401723
		0.281391	0	0	0.038919
		0.283892	0	0	0.0376168
		0.286393	0	0	0.0362246
		0.288894	0	0	0.0347093
		0.291396	0	0	0.0330449
		0.293897	0	0	0.0312055
		0.296398	0	0	0.0291671
		0.298899	0	0	0.0269322
		0.301401	0	0	0.024527
		0.303902	0	0	0.0219782
		0.306403	0	0	0.0193142
		0.308904	0	0	0.0165956
		0.311406	0	0	0.0139099
		0.313907	0	0	0.0113455
		0.316408	0	0	0.0089889
		0.318909	0	0	0.00689329
		0.321411	0	0	0.00508346
		0.323912	0	0	0.00358332
		0.326413	0	0	0.00241437
		0.328914	0	0	0.00155656
		0.331416	0	0	0.000954755
		0.333917	0	0	0.000552746
		0.336418	0	0	0.000295153
		0.338919	0	0	0.000141094
		0.341421	0	0	6.18522e-05
		0.343922	0	0	2.90882e-05
		0.346423	0	0	1.52919e-05
		0.348924	0	0	0
		0.351426	0	0	0
		0.353927	0	0	0
		0.356428	0	0	0
		0.358929	0	0	0
		0.361431	0	0	0
		0.363932	0	0	0
		0.366433	0	0	0
		0.368934	0	0	0
		0.371436	0	0	0
		0.373937	0	0	0
		0.376438	0	0	0
		0.378939	0	0	0
		0.381441	0	0	0
		0.383942	0	0	0
		0.386443	0	0	0
		0.388944	0	0	0
		0.391446	0	0	0
		0.393947	0	0	0
		0.396448	0	0	0
		0.398949	0	0	0
		0.401451	0	0	0
		0.403952	0	0	0
		0.406453	0	0	0
		0.408954	0	0	0
		0.411456	0	0	0
		0.413957	0	0	0
		0.416458	0	0	0
		0.418959	0	0	0
		0.421461	0	0	0
		0.423962	0	0	0
		0.426463	0	0	0
		0.428964	0	0	0
		0.431466	0	0	0
		0.433967	0	0	0
		0.436468	0	0	0
		0.438969	0	0	0
		0.441471	0	0	0
		0.443972	0	0	0
		0.446473	0	0	0
		0.448974	0	0	0
		0.451476	0	0	0
		0.453977	0	0	0
		0.456478	0	0	0
		0.458979	0	0	0
		0.461481	0	0	0
		0.463982	0	0	0
		0.466483	0	0	0
		0.468984	0	0	0
		0.471486	0	0	0
		0.473987	0	0	0
		0.476488	0	0	0
		0.478989	0	0	0
		0.481491	0	0	0
		0.483992	0	0	0
		0.486493	0	0	0
		0.488994	0	0	0
		0.491496	0	0	0
		0.493997	0	0	0
		0.496498	0	0	0
		0.498999	0	0	0
		0.501501	0	0	0
		0.504002	0	0	0
		0.506503	0	0	0
		0.509005	0	0	0
		0.511506	0	0	0
		0.514007	0	0	0
		0.516508	0	0	0
		0.51901	0	0	0
		0.521511	0	0	0
		0.524012	0	0	0
		0.526513	0	0	0
		0.529015	0	0	0
		0.531516	0	0	0
		0.534017	0	0	0
		0.536518	0	0	0
		0.53902	0	0	0
		0.541521	0	0	0
		0.544022	0	0	0
		0.546523	0	0	0
		0.549025	0	0	0
		0.551526	0	0	0
		0.554027	0	0	0
		0.556528	0	0	0
		0.55903	0	0	0
		0.561531	0	0	0
		0.564032	0	0	0
		0.566533	0	0	0
		0.569035	0	0	0
		0.571536	0	0	0
		0.574037	0	0	0
		0.576538	0	0	0
		0.57904	0	0	0
		0.581541	0	0	0
		0.584042	0	0	0
		0.586543	0	0	0
		0.589045	0	0	0
		0.591546	0	0	0
		0.594047	0	0	0
		0.596548	0	0	0
		0.59905	0	0	0
		0.601551	0	0	0
		0.604052	0	0	0
		0.606553	0	0	0
		0.609055	0	0	0
		0.611556	0	0	0
		0.614057	0	0	0
		0.616558	0	0	0
		0.61906	0	0	0
		0.621561	0	0	0
		0.624062	0	0	0
		0.626563	0	0	0
		0.629065	0	0	0
		0.631566	0	0	0
		0.634067	0	0	0
		0.636568	0	0	0
		0.63907	0	0	0
		0.641571	0	0	0
		0.644072	0	0	0
		0.646573	0	0	0
		0.649075	0	0	0
		0.651576	0	0	0
		0.654077	0	0	0
		0.656578	0	0	0
		0.65908	0	0	0
		0.661581	0	0	0
		0.664082	0	0	0
		0.666583	0	0	0
		0.669085	0	0	0
		0.671586	0	0	0
		0.674087	0	0	0
		0.676588	0	0	0
		0.67909	0	0	0
		0.681591	0	0	0
		0.684092	0	0	0
		0.686593	0	0	0
		0.689095	0	0	0
		0.691596	0	0	0
		0.694097	0	0	0
		0.696598	0	0	0
		0.6991	0	0	0
		0.701601	0	0	0
		0.704102	0	0	0
		0.706603	0	0	0
		0.709105	0	0	0
		0.711606	0	0	0
		0.714107	0	0	0
		0.716608	0	0	0
		0.71911	0	0	0
		0.721611	0	0	0
		0.724112	0	0	0
		0.726613	0	0	0
		0.729115	0	0	0
		0.731616	0	0	0
		0.734117	0	0	0
		0.736618	0	0	0
		0.73912	0	0	0
		0.741621	0	0	0
		0.744122	0	0	0
		0.746623	0	0	0
		0.749125	0	0	0
		0.751626	0	0	0
		0.754127	0	0	0
		0.756628	0	0	0
		0.75913	0	0	0
		0.761631	0	0	0
		0.764132	0	0	0
		0.766633	0	0	0
		0.769135	0	0	0
		0.771636	0	0	0
		0.774137	0	0	0
		0.776638	0	0	0
		0.77914	0	0	0
		0.781641	0	0	0
		0.784142	0	0	0
		0.786643	0	0	0
		0.789145	0	0	0
		0.791646	0	0	0
		0.794147	0	0	0
		0.796648	0	0	0
		0.79915	0	0	0
		0.801651	0	0	0
		0.804152	0	0	0
		0.806653	0	0	0
		0.809155	0	0	0
		0.811656	0	0	0
		0.814157	0	0	0
		0.816658	0	0	0
		0.81916	0	0	0
		0.821661	0	0	0
		0.824162	0	0	0
		0.826663	0	0	0
		0.829165	0	0	0
		0.831666	0	0	0
		0.834167	0	0	0
		0.836668	0	0	0
		0.83917	0	0	0
		0.841671	0	0	0
		0.844172	0	0	0
		0.846673	0	0	0
		0.849175	0	0	0
		0.851676	0	0	0
		0.854177	0	0	0
		0.856678	0	0	0
		0.85918	0	0	0
		0.861681	0	0	0
		0.864182	0	0	0
		0.866683	0	0	0
		0.869185	0	0	0
		0.871686	0	0	0
		0.874187	0	0	0
		0.876688	0	0	0
		0.87919	0	0	0
		0.881691	0	0	0
		0.884192	0	0	0
		0.886693	0	0	0
		0.889195	0	0	0
		0.891696	0	0	0
		0.894197	0	0	0
		0.896698	0	0	0
		0.8992	0	0	0
		0.901701	0	0	0
		0.904202	0	0	0
		0.906703	0	0	0
		0.909205	0	0	0
		0.911706	0	0	0
		0.914207	0	0	0
		0.916708	0	0	0
		0.91921	0	0	0
		0.921711	0	0	0
		0.924212	0	0	0
		0.926713	0	0	0
		0.929215	0	0	0
		0.931716	0	0	0
		0.934217	0	0	0
		0.936718	0	0	0
		0.93922	0	0	0
		0.941721	0	0	0
		0.944222	0	0	0
		0.946723	0	0	0
		0.949225	0	0	0
		0.951726	0	0	0
		0.954227	0	0	0
		0.956728	0	0	0
		0.95923	0	0	0
		0.961731	0	0	0
		0.964232	0	0	0
		0.966733	0	0	0
		0.969235	0	0	0
		0.971736	0	0	0
		0.974237	0	0	0
		0.976738	0	0	0
		0.97924	0	0	0
		0.981741	0	0	0
		0.984242	0	0	0
		0.986743	0	0	0
		0.989245	0	0	0
		0.991746	0	0	0
		0.994247	0	0	0
		0.996748	0	0	0
		0.99925	0	0	0
		1.00175	0	0	0
		1.00425	0	0	0
		1.00675	0	0	0
		1.00925	0	0	0
		1.01176	0	0	0
		1.01426	0	0	0
		1.01676	0	0	0
		1.01926	0	0	0
		1.02176	0	0	0
		1.02426	0	0	0
		1.02676	0	0	0
		1.02926	0	0	0
		1.03177	0	0	0
		1.03427	0	0	0
		1.03677	0	0	0
		1.03927	0	0	0
		1.04177	0	0	0
		1.04427	0	0	0
		1.04677	0	0	0
		1.04927	0	0	0
		1.05178	0	0	0
		1.05428	0	0	0
		1.05678	0	0	0
		1.05928	0	0	0
		1.06178	0	0	0
		1.06428	0	0	0
		1.06678	0	0	0
		1.06928	0	0	0
		1.07179	0	0	0
		1.07429	0	0	0
		1.07679	0	0	0
		1.07929	0	0	0
		1.08179	0	0	0
		1.08429	0	0	0
		1.08679	0	0	0
		1.08929	0	0	0
		1.0918	0	0	0
		1.0943	0	0	0
		1.0968	0	0	0
		1.0993	0	0	0
		1.1018	0	0	0
		1.1043	0	0	0
		1.1068	0	0	0
		1.1093	0	0	0
		1.11181	0	0	0
		1.11431	0	0	0
		1.11681	0	0	0
		1.11931	0	0	0
		1.12181	0	0	0
		1.12431	0	0	0
		1.12681	0	0	0
		1.12931	0	0	0
		1.13182	0	0	0
		1.13432	0	0	0
		1.13682	0	0	0
		1.13932	0	0	0
		1.14182	0	0	0
		1.14432	0	0	0
		1.14682	0	0	0
		1.14932	0	0	0
		1.15183	0	0	0
		1.15433	0	0	0
		1.15683	0	0	0
		1.15933	0	0	0
		1.16183	0	0	0
		1.16433	0	0	0
		1.16683	0	0	0
		1.16933	0	0	0
		1.17184	0	0	0
		1.17434	0	0	0
		1.17684	0	0	0
		1.17934	0	0	0
		1.18184	0	0	0
		1.18434	0	0	0
		1.18684	0	0	0
		1.18934	0	0	0
		1.19185	0	0	0
		1.19435	0	0	0
		1.19685	0	0	0
		1.19935	0	0	0
		1.20185	0	0	0
		1.20435	0	0	0
		1.20685	0	0	0
		1.20935	0	0	0
		1.21186	0	0	0
		1.21436	0	0	0
		1.21686	0	0	0
		1.21936	0	0	0
		1.22186	0	0	0
		1.22436	0	0	0
		1.22686	0	0	0
		1.22936	0	0	0
		1.23187	0	0	0
		1.23437	0	0	0
		1.23687	0	0	0
		1.23937	0	0	0
		1.24187	0	0	0
		1.24437	0	0	0
		1.24687	0	0	0
		1.24937	0	0	0
		1.25188	0	0	0
		1.25438	0	0	0
		1.25688	0	0	0
		1.25938	0	0	0
		1.26188	0	0	0
		1.26438	0	0	0
		1.26688	0	0	0
		1.26938	0	0	0
		1.27189	0	0	0
		1.27439	0	0	0
		1.27689	0	0	0
		1.27939	0	0	0
		1.28189	0	0	0
		1.28439	0	0	0
		1.28689	0	0	0
		1.28939	0	0	0
		1.2919	0	0	0
		1.2944	0	0	0
		1.2969	0	0	0
		1.2994	0	0	0
		1.3019	0	0	0
		1.3044	0	0	0
		1.3069	0	0	0
		1.3094	0	0	0
		1.31191	0	0	0
		1.31441	0	0	0
		1.31691	0	0	0
		1.31941	0	0	0
		1.32191	0	0	0
		1.32441	0	0	0
		1.32691	0	0	0
		1.32941	0	0	0
		1.33192	0	0	0
		1.33442	0	0	0
		1.33692	0	0	0
		1.33942	0	0	0
		1.34192	0	0	0
		1.34442	0	0	0
		1.34692	0	0	0
		1.34942	0	0	0
		1.35193	0	0	0
		1.35443	0	0	0
		1.35693	0	0	0
		1.35943	0	0	0
		1.36193	0	0	0
		1.36443	0	0	0
		1.36693	0	0	0
		1.36943	0	0	0
		1.37194	0	0	0
		1.37444	0	0	0
		1.37694	0	0	0
		1.37944	0	0	0
		1.38194	0	0	0
		1.38444	0	0	0
		1.38694	0	0	0
		1.38944	0	0	0
		1.39195	0	0	0
		1.39445	0	0	0
		1.39695	0	0	0
		1.39945	0	0	0
		1.40195	0	0	0
		1.40445	0	0	0
		1.40695	0	0	0
		1.40945	0	0	0
		1.41196	0	0	0
		1.41446	0	0	0
		1.41696	0	0	0
		1.41946	0	0	0
		1.42196	0	0	0
		1.42446	0	0	0
		1.42696	0	0	0
		1.42946	0	0	0
		1.43197	0	0	0
		1.43447	0	0	0
		1.43697	0	0	0
		1.43947	0	0	0
		1.44197	0	0	0
		1.44447	0	0	0
		1.44697	0	0	0
		1.44947	0	0	0
		1.45198	0	0	0
		1.45448	0	0	0
		1.45698	0	0	0
		1.45948	0	0	0
		1.46198	0	0	0
		1.46448	0	0	0
		1.46698	0	0	0
		1.46948	0	0	0
		1.47199	0	0	0
		1.47449	0	0	0
		1.47699	0	0	0
		1.47949	0	0	0
		1.48199	0	0	0
		1.48449	0	0	0
		1.48699	0	0	0
		1.48949	0	0	0
		1.492	0	0	0
		1.4945	0	0	0
		1.497	0	0	0
		1.4995	0	0	0
		1.502	0	0	0
		1.5045	0	0	0
		1.507	0	0	0
		1.5095	0	0	0
		1.51201	0	0	0
		1.51451	0	0	0
		1.51701	0	0	0
		1.51951	0	0	0
		1.52201	0	0	0
		1.52451	0	0	0
		1.52701	0	0	0
		1.52951	0	0	0
		1.53202	0	0	0
		1.53452	0	0	0
		1.53702	0	0	0
		1.53952	0	0	0
		1.54202	0	0	0
		1.54452	0	0	0
		1.54702	0	0	0
		1.54952	0	0	0
		1.55203	0	0	0
		1.55453	0	0	0
		1.55703	0	0	0
		1.55953	0	0	0
		1.56203	0	0	0
		1.56453	0	0	0
		1.56703	0	0	0
		1.56953	0	0	0
		1.57204	0	0	0
		1.57454	0	0	0
		1.57704	0	0	0
		1.57954	0	0	0
		1.58204	0	0	0
		1.58454	0	0	0
		1.58704	0	0	0
		1.58954	0	0	0
		1.59205	0	0	0
		1.59455	0	0	0
		1.59705	0	0	0
		1.59955	0	0	0
		1.60205	0	0	0
		1.60455	0	0	0
		1.60705	0	0	0
		1.60955	0	0	0
		1.61206	0	0	0
		1.61456	0	0	0
		1.61706	0	0	0
		1.61956	0	0	0
		1.62206	0	0	0
		1.62456	0	0	0
		1.62706	0	0	0
		1.62956	0	0	0
		1.63207	0	0	0
		1.63457	0	0	0
		1.63707	0	0	0
		1.63957	0	0	0
		1.64207	0	0	0
		1.64457	0	0	0
		1.64707	0	0	0
		1.64957	0	0	0
		1.65208	0	0	0
		1.65458	0	0	0
		1.65708	0	0	0
		1.65958	0	0	0
		1.66208	0	0	0
		1.66458	0	0	0
		1.66708	0	0	0
		1.66958	0	0	0
		1.67209	0	0	0
		1.67459	0	0	0
		1.67709	0	0	0
		1.67959	0	0	0
		1.68209	0	0	0
		1.68459	0	0	0
		1.68709	0	0	0
		1.68959	0	0	0
		1.6921	0	0	0
		1.6946	0	0	0
		1.6971	0	0	0
		1.6996	0	0	0
		1.7021	0	0	0
		1.7046	0	0	0
		1.7071	0	0	0
		1.7096	0	0	0
		1.71211	0	0	0
		1.71461	0	0	0
		1.71711	0	0	0
		1.71961	0	0	0
		1.72211	0	0	0
		1.72461	0	0	0
		1.72711	0	0	0
		1.72961	0	0	0
		1.73212	0	0	0
		1.73462	0	0	0
		1.73712	0	0	0
		1.73962	0	0	0
		1.74212	0	0	0
		1.74462	0	0	0
		1.74712	0	0	0
		1.74962	0	0	0
		1.75213	0	0	0
		1.75463	0	0	0
		1.75713	0	0	0
		1.75963	0	0	0
		1.76213	0	0	0
		1.76463	0	0	0
		1.76713	0	0	0
		1.76963	0	0	0
		1.77214	0	0	0
		1.77464	0	0	0
		1.77714	0	0	0
		1.77964	0	0	0
		1.78214	0	0	0
		1.78464	0	0	0
		1.78714	0	0	0
		1.78964	0	0	0
		1.79215	0	0	0
		1.79465	0	0	0
		1.79715	0	0	0
		1.79965	0	0	0
		1.80215	0	0	0
		1.80465	0	0	0
		1.80715	0	0	0
		1.80965	0	0	0
		1.81216	0	0	0
		1.81466	0	0	0
		1.81716	0	0	0
		1.81966	0	0	0
		1.82216	0	0	0
		1.82466	0	0	0
		1.82716	0	0	0
		1.82966	0	0	0
		1.83217	0	0	0
		1.83467	0	0	0
		1.83717	0	0	0
		1.83967	0	0	0
		1.84217	0	0	0
		1.84467	0	0	0
		1.84717	0	0	0
		1.84967	0	0	0
		1.85218	0	0	0
		1.85468	0	0	0
		1.85718	0	0	0
		1.85968	0	0	0
		1.86218	0	0	0
		1.86468	0	0	0
		1.86718	0	0	0
		1.86968	0	0	0
		1.87219	0	0	0
		1.87469	0	0	0
		1.87719	0	0	0
		1.87969	0	0	0
		1.88219	0	0	0
		1.88469	0	0	0
		1.88719	0	0	0
		1.88969	0	0	0
		1.8922	0	0	0
		1.8947	0	0	0
		1.8972	0	0	0
		1.8997	0	0	0
		1.9022	0	0	0
		1.9047	0	0	0
		1.9072	0	0	0
		1.9097	0	0	0
		1.91221	0	0	0
		1.91471	0	0	0
		1.91721	0	0	0
		1.91971	0	0	0
		1.92221	0	0	0
		1.92471	0	0	0
		1.92721	0	0	0
		1.92971	0	0	0
		1.93222	0	0	0
		1.93472	0	0	0
		1.93722	0	0	0
		1.93972	0	0	0
		1.94222	0	0	0
		1.94472	0	0	0
		1.94722	0	0	0
		1.94972	0	0	0
		1.95223	0	0	0
		1.95473	0	0	0
		1.95723	0	0	0
		1.95973	0	0	0
		1.96223	0	0	0
		1.96473	0	0	0
		1.96723	0	0	0
		1.96973	0	0	0
		1.97224	0	0	0
		1.97474	0	0	0
		1.97724	0	0	0
		1.97974	0	0	0
		1.98224	0	0	0
		1.98474	0	0	0
		1.98724	0	0	0
		1.98974	0	0	0
		1.99225	0	0	0
		1.99475	0	0	0
		1.99725	0	0	0
		1.99975	0	0	0
		2.00225	0	0	0
		2.00475	0	0	0
		2.00725	0	0	0
		2.00975	0	0	0
		2.01226	0	0	0
		2.01476	0	0	0
		2.01726	0	0	0
		2.01976	0	0	0
		2.02226	0	0	0
		2.02476	0	0	0
		2.02726	0	0	0
		2.02976	0	0	0
		2.03227	0	0	0
		2.03477	0	0	0
		2.03727	0	0	0
		2.03977	0	0	0
		2.04227	0	0	0
		2.04477	0	0	0
		2.04727	0	0	0
		2.04977	0	0	0
		2.05228	0	0	0
		2.05478	0	0	0
		2.05728	0	0	0
		2.05978	0	0	0
		2.06228	0	0	0
		2.06478	0	0	0
		2.06728	0	0	0
		2.06978	0	0	0
		2.07229	0	0	0
		2.07479	0	0	0
		2.07729	0	0	0
		2.07979	0	0	0
		2.08229	0	0	0
		2.08479	0	0	0
		2.08729	0	0	0
		2.08979	0	0	0
		2.0923	0	0	0
		2.0948	0	0	0
		2.0973	0	0	0
		2.0998	0	0	0
		2.1023	0	0	0
		2.1048	0	0	0
		2.1073	0	0	0
		2.1098	0	0	0
		2.11231	0	0	0
		2.11481	0	0	0
		2.11731	0	0	0
		2.11981	0	0	0
		2.12231	0	0	0
		2.12481	0	0	0
		2.12731	0	0	0
		2.12981	0	0	0
		2.13232	0	0	0
		2.13482	0	0	0
		2.13732	0	0	0
		2.13982	0	0	0
		2.14232	0	0	0
		2.14482	0	0	0
		2.14732	0	0	0
		2.14982	0	0	0
		2.15233	0	0	0
		2.15483	0	0	0
		2.15733	0	0	0
		2.15983	0	0	0
		2.16233	0	0	0
		2.16483	0	0	0
		2.16733	0	0	0
		2.16983	0	0	0
		2.17234	0	0	0
		2.17484	0	0	0
		2.17734	0	0	0
		2.17984	0	0	0
		2.18234	0	0	0
		2.18484	0	0	0
		2.18734	0	0	0
		2.18984	0	0	0
		2.19235	0	0	0
		2.19485	0	0	0
		2.19735	0	0	0
		2.19985	0	0	0
		2.20235	0	0	0
		2.20485	0	0	0
		2.20735	0	0	0
		2.20985	0	0	0
		2.21236	0	0	0
		2.21486	0	0	0
		2.21736	0	0	0
		2.21986	0	0	0
		2.22236	0	0	0
		2.22486	0	0	0
		2.22736	0	0	0
		2.22986	0	0	0
		2.23237	0	0	0
		2.23487	0	0	0
		2.23737	0	0	0
		2.23987	0	0	0
		2.24237	0	0	0
		2.24487	0	0	0
		2.24737	0	0	0
		2.24987	0	0	0
		2.25238	0	0	0
		2.25488	0	0	0
		2.25738	0	0	0
		2.25988	0	0	0
		2.26238	0	0	0
		2.26488	0	0	0
		2.26738	0	0	0
		2.26988	0	0	0
		2.27239	0	0	0
		2.27489	0	0	0
		2.27739	0	0	0
		2.27989	0	0	0
		2.28239	0	0	0
		2.28489	0	0	0
		2.28739	0	0	0
		2.28989	0	0	0
		2.2924	0	0	0
		2.2949	0	0	0
		2.2974	0	0	0
		2.2999	0	0	0
		2.3024	0	0	0
		2.3049	0	0	0
		2.3074	0	0	0
		2.3099	0	0	0
		2.31241	0	0	0
		2.31491	0	0	0
		2.31741	0	0	0
		2.31991	0	0	0
		2.32241	0	0	0
		2.32491	0	0	0
		2.32741	0	0	0
		2.32991	0	0	0
		2.33242	0	0	0
		2.33492	0	0	0
		2.33742	0	0	0
		2.33992	0	0	0
		2.34242	0	0	0
		2.34492	0	0	0
		2.34742	0	0	0
		2.34992	0	0	0
		2.35243	0	0	0
		2.35493	0	0	0
		2.35743	0	0	0
		2.35993	0	0	0
		2.36243	0	0	0
		2.36493	0	0	0
		2.36743	0	0	0
		2.36993	0	0	0
		2.37244	0	0	0
		2.37494	0	0	0
		2.37744	0	0	0
		2.37994	0	0	0
		2.38244	0	0	0
		2.38494	0	0	0
		2.38744	0	0	0
		2.38994	0	0	0
		2.39245	0	0	0
		2.39495	0	0	0
		2.39745	0	0	0
		2.39995	0	0	0
		2.40245	0	0	0
		2.40495	0	0	0
		2.40745	0	0	0
		2.40995	0	0	0
		2.41246	0	0	0
		2.41496	0	0	0
		2.41746	0	0	0
		2.41996	0	0	0
		2.42246	0	0	0
		2.42496	0	0	0
		2.42746	0	0	0
		2.42996	0	0	0
		2.43247	0	0	0
		2.43497	0	0	0
		2.43747	0	0	0
		2.43997	0	0	0
		2.44247	0	0	0
		2.44497	0	0	0
		2.44747	0	0	0
		2.44997	0	0	0
		2.45248	0	0	0
		2.45498	0	0	0
		2.45748	0	0	0
		2.45998	0	0	0
		2.46248	0	0	0
		2.46498	0	0	0
		2.46748	0	0	0
		2.46998	0	0	0
		2.47249	0	0	0
		2.47499	0	0	0
		2.47749	0	0	0
		2.47999	0	0	0
		2.48249	0	0	0
		2.48499	0	0	0
		2.48749	0	0	0
		2.48999	0	0	0
		2.4925	0	0	0
[truncated: 3 more rows]

## Sheet: subfigure b
Fig. 1b
					Simulated with εI-WLB				Simulated with εI-Wion-π
	Force field	Ion	Dbulk (10-9 m2 s-1)		dion-wall (nm)	Dchannel (10-9 m2 s-1)	Dchannel/Dbulk		dion-wall (nm)	Dchannel (10-9 m2 s-1)	Dchannel/Dbulk
	Merz	Li+	1.219		0.4014	1.045	0.85726		0.368	0.988	0.8105
		Na+	1.058		0.4297	1.071	1.01229		0.344	0.866	0.818526
		K+	1.856		0.4313	1.393	0.750539		0.363	1.445	0.778556
		Rb+	1.409		0.418	1.295	0.919092		-	-	-
		Cs+	1.579		0.39	1.129	0.715009		-	-	-
		Ca2+	0.602		0.478	0.612	1.01661		0.4713	0.637	1.05814
		Mg2+	0.569		0.4742	0.597	1.04921		0.4646	0.631	1.10896
		Cl-	1.479		0.4029	1.392	0.941176		0.39	1.29	0.872211
	Netz	Li+	0.939		0.394	0.791	0.842386		0.379	0.844	0.898829
		Na+	1.053		0.422	1.034	0.981956		0.384	0.964	0.91548
		K+	1.503		0.4391	1.279	0.850965		0.4302	1.367	0.909514
		Cs+	1.548		0.433	1.41	0.910853		-	-	-
		Ca2+	0.669		0.4681	0.686	1.02541		0.4561	0.707	1.0568
		Mg2+	0.566		0.4723	0.59	1.0424		0.4608	0.613	1.08304
		Cl-	1.538		0.4226	1.331	0.86541		0.4122	1.311	0.852406
	Williams	Li+	1.135		0.393	0.924	0.814097		0.373	0.889	0.78326
		Na+	1.083		0.4329	1.048	0.967682		0.329	0.886	0.818098
		K+	1.652		0.4314	1.308	0.791768		0.352	1.305	0.789952
		Ca2+	0.647		0.4683	0.659	1.01855		0.4568	0.65	1.00464
		Mg2+	0.588		0.4723	0.627	1.06633		0.461	0.615	1.04592
		Cl-	1.404		0.4385	1.333	0.94943		0.438	1.393	0.992165
	OPLS-AA	Li+	1.101		0.403	0.952	0.864668		0.367	0.867	0.787466
		Na+	1.043		0.435	1.088	1.04314		0.375	0.873	0.837009
		K+	1.778		0.427	1.426	0.802025		0.424	1.47	0.826772
		Rb+	1.849		0.421	1.394	0.753921		-	-	-
		Cs+	1.526		0.413	1.154	0.756225		-	-	-
		Ca2+	0.636		0.48	0.663	1.04245		0.473	0.629	0.988994
		Mg2+	0.591		0.475	0.579	0.979695		0.468	0.583	0.986464
		Cl-	1.457		0.402	1.286	0.882636		0.39	1.318	0.904598

## Sheet: subfigure c
Fig. 1c
			Na+'s Probability (nm-1)												K+'s Probability (nm-1)
		z (nm)	εI-W = 0.001 kJ mol-1	εI-W = 0.85 kJ mol-1	εI-W = 1.25 kJ mol-1	εI-W = 1.5 kJ mol-1	εI-W = 1.75 kJ mol-1	εI-W = 2 kJ mol-1	εI-W = 2.25 kJ mol-1	εI-W = 2.5 kJ mol-1	εI-W = 2.75 kJ mol-1	εI-W = 3 kJ mol-1		z (nm)	εI-W = 0.001 kJ mol-1	εI-W = 0.9386 kJ mol-1	εI-W = 1.25 kJ mol-1	εI-W = 1.5 kJ mol-1	εI-W = 1.75 kJ mol-1	εI-W = 2 kJ mol-1	εI-W = 2.2 kJ mol-1
		-2.5	0	0	0	0	0	0	0	0	0	0		-2.5	0	0	0	0	0	0	0
		-2.49	0	0	0	0	0	0	0	0	0	0		-2.49	0	0	0	0	0	0	0
		-2.48	0	0	0	0	0	0	0	0	0	0		-2.48	0	0	0	0	0	0	0
		-2.47	0	0	0	0	0	0	0	0	0	0		-2.47	0	0	0	0	0	0	0
		-2.46	0	0	0	0	0	0	0	0	0	0		-2.46	0	0	0	0	0	0	0
		-2.45	0	0	0	0	0	0	0	0	0	0		-2.45	0	0	0	0	0	0	0
		-2.44	0	0	0	0	0	0	0	0	0	0		-2.44	0	0	0	0	0	0	0
		-2.43	0	0	0	0	0	0	0	0	0	0		-2.43	0	0	0	0	0	0	0
		-2.42	0	0	0	0	0	0	0	0	0	0		-2.42	0	0	0	0	0	0	0
		-2.41	0	0	0	0	0	0	0	0	0	0		-2.41	0	0	0	0	0	0	0
		-2.4	0	0	0	0	0	0	0	0	0	0		-2.4	0	0	0	0	0	0	0
		-2.39	0	0	0	0	0	0	0	0	0	0		-2.39	0	0	0	0	0	0	0
		-2.38	0	0	0	0	0	0	0	0	0	0		-2.38	0	0	0	0	0	0	0
		-2.37	0	0	0	0	0	0	0	0	0	0		-2.37	0	0	0	0	0	0	0
		-2.36	0	0	0	0	0	0	0	0	0	0		-2.36	0	0	0	0	0	0	0
		-2.35	0	0	0	0	0	0	0	0	0	0		-2.35	0	0	0	0	0	0	0
		-2.34	0	0	0	0	0	0	0	0	0	0		-2.34	0	0	0	0	0	0	0
		-2.33	0	0	0	0	0	0	0	0	0	0		-2.33	0	0	0	0	0	0	0
		-2.32	0	0	0	0	0	0	0	0	0	0		-2.32	0	0	0	0	0	0	0
		-2.31	0	0	0	0	0	0	0	0	0	0		-2.31	0	0	0	0	0	0	0
		-2.3	0	0	0	0	0	0	0	0	0	0		-2.3	0	0	0	0	0	0	0
		-2.29	0	0	0	0	0	0	0	0	0	0		-2.29	0	0	0	0	0	0	0
		-2.28	0	0	0	0	0	0	0	0	0	0		-2.28	0	0	0	0	0	0	0
		-2.27	0	0	0	0	0	0	0	0	0	0		-2.27	0	0	0	0	0	0	0
		-2.26	0	0	0	0	0	0	0	0	0	0		-2.26	0	0	0	0	0	0	0
		-2.249	0	0	0	0	0	0	0	0	0	0		-2.249	0	0	0	0	0	0	0
		-2.239	0	0	0	0	0	0	0	0	0	0		-2.239	0	0	0	0	0	0	0
		-2.229	0	0	0	0	0	0	0	0	0	0		-2.229	0	0	0	0	0	0	0
		-2.219	0	0	0	0	0	0	0	0	0	0		-2.219	0	0	0	0	0	0	0
		-2.209	0	0	0	0	0	0	0	0	0	0		-2.209	0	0	0	0	0	0	0
		-2.199	0	0	0	0	0	0	0	0	0	0		-2.199	0	0	0	0	0	0	0
		-2.189	0	0	0	0	0	0	0	0	0	0		-2.189	0	0	0	0	0	0	0
		-2.179	0	0	0	0	0	0	0	0	0	0		-2.179	0	0	0	0	0	0	0
		-2.169	0	0	0	0	0	0	0	0	0	0		-2.169	0	0	0	0	0	0	0
		-2.159	0	0	0	0	0	0	0	0	0	0		-2.159	0	0	0	0	0	0	0
		-2.149	0	0	0	0	0	0	0	0	0	0		-2.149	0	0	0	0	0	0	0
		-2.139	0	0	0	0	0	0	0	0	0	0		-2.139	0	0	0	0	0	0	0
		-2.129	0	0	0	0	0	0	0	0	0	0		-2.129	0	0	0	0	0	0	0
		-2.119	0	0	0	0	0	0	0	0	0	0		-2.119	0	0	0	0	0	0	0
		-2.109	0	0	0	0	0	0	0	0	0	0		-2.109	0	0	0	0	0	0	0
		-2.099	0	0	0	0	0	0	0	0	0	0		-2.099	0	0	0	0	0	0	0
		-2.089	0	0	0	0	0	0	0	0	0	0		-2.089	0	0	0	0	0	0	0
		-2.079	0	0	0	0	0	0	0	0	0	0		-2.079	0	0	0	0	0	0	0
		-2.069	0	0	0	0	0	0	0	0	0	0		-2.069	0	0	0	0	0	0	0
		-2.059	0	0	0	0	0	0	0	0	0	0		-2.059	0	0	0	0	0	0	0
		-2.049	0	0	0	0	0	0	0	0	0	0		-2.049	0	0	0	0	0	0	0
		-2.039	0	0	0	0	0	0	0	0	0	0		-2.039	0	0	0	0	0	0	0
		-2.029	0	0	0	0	0	0	0	0	0	0		-2.029	0	0	0	0	0	0	0
		-2.019	0	0	0	0	0	0	0	0	0	0		-2.019	0	0	0	0	0	0	0
		-2.009	0	0	0	0	0	0	0	0	0	0		-2.009	0	0	0	0	0	0	0
		-1.999	0	0	0	0	0	0	0	0	0	0		-1.999	0	0	0	0	0	0	0
		-1.989	0	0	0	0	0	0	0	0	0	0		-1.989	0	0	0	0	0	0	0
		-1.979	0	0	0	0	0	0	0	0	0	0		-1.979	0	0	0	0	0	0	0
		-1.969	0	0	0	0	0	0	0	0	0	0		-1.969	0	0	0	0	0	0	0
		-1.959	0	0	0	0	0	0	0	0	0	0		-1.959	0	0	0	0	0	0	0
		-1.949	0	0	0	0	0	0	0	0	0	0		-1.949	0	0	0	0	0	0	0
		-1.939	0	0	0	0	0	0	0	0	0	0		-1.939	0	0	0	0	0	0	0
		-1.929	0	0	0	0	0	0	0	0	0	0		-1.929	0	0	0	0	0	0	0
		-1.919	0	0	0	0	0	0	0	0	0	0		-1.919	0	0	0	0	0	0	0
		-1.909	0	0	0	0	0	0	0	0	0	0		-1.909	0	0	0	0	0	0	0
		-1.899	0	0	0	0	0	0	0	0	0	0		-1.899	0	0	0	0	0	0	0
		-1.889	0	0	0	0	0	0	0	0	0	0		-1.889	0	0	0	0	0	0	0
		-1.879	0	0	0	0	0	0	0	0	0	0		-1.879	0	0	0	0	0	0	0
		-1.869	0	0	0	0	0	0	0	0	0	0		-1.869	0	0	0	0	0	0	0
		-1.859	0	0	0	0	0	0	0	0	0	0		-1.859	0	0	0	0	0	0	0
		-1.849	0	0	0	0	0	0	0	0	0	0		-1.849	0	0	0	0	0	0	0
		-1.839	0	0	0	0	0	0	0	0	0	0		-1.839	0	0	0	0	0	0	0
		-1.829	0	0	0	0	0	0	0	0	0	0		-1.829	0	0	0	0	0	0	0
		-1.819	0	0	0	0	0	0	0	0	0	0		-1.819	0	0	0	0	0	0	0
		-1.809	0	0	0	0	0	0	0	0	0	0		-1.809	0	0	0	0	0	0	0
		-1.799	0	0	0	0	0	0	0	0	0	0		-1.799	0	0	0	0	0	0	0
		-1.789	0	0	0	0	0	0	0	0	0	0		-1.789	0	0	0	0	0	0	0
		-1.779	0	0	0	0	0	0	0	0	0	0		-1.779	0	0	0	0	0	0	0
		-1.769	0	0	0	0	0	0	0	0	0	0		-1.769	0	0	0	0	0	0	0
		-1.759	0	0	0	0	0	0	0	0	0	0		-1.759	0	0	0	0	0	0	0
		-1.748	0	0	0	0	0	0	0	0	0	0		-1.748	0	0	0	0	0	0	0
		-1.738	0	0	0	0	0	0	0	0	0	0		-1.738	0	0	0	0	0	0	0
		-1.728	0	0	0	0	0	0	0	0	0	0		-1.728	0	0	0	0	0	0	0
		-1.718	0	0	0	0	0	0	0	0	0	0		-1.718	0	0	0	0	0	0	0
		-1.708	0	0	0	0	0	0	0	0	0	0		-1.708	0	0	0	0	0	0	0
		-1.698	0	0	0	0	0	0	0	0	0	0		-1.698	0	0	0	0	0	0	0
		-1.688	0	0	0	0	0	0	0	0	0	0		-1.688	0	0	0	0	0	0	0
		-1.678	0	0	0	0	0	0	0	0	0	0		-1.678	0	0	0	0	0	0	0
		-1.668	0	0	0	0	0	0	0	0	0	0		-1.668	0	0	0	0	0	0	0
		-1.658	0	0	0	0	0	0	0	0	0	0		-1.658	0	0	0	0	0	0	0
		-1.648	0	0	0	0	0	0	0	0	0	0		-1.648	0	0	0	0	0	0	0
		-1.638	0	0	0	0	0	0	0	0	0	0		-1.638	0	0	0	0	0	0	0
		-1.628	0	0	0	0	0	0	0	0	0	0		-1.628	0	0	0	0	0	0	0
		-1.618	0	0	0	0	0	0	0	0	0	0		-1.618	0	0	0	0	0	0	0
		-1.608	0	0	0	0	0	0	0	0	0	0		-1.608	0	0	0	0	0	0	0
		-1.598	0	0	0	0	0	0	0	0	0	0		-1.598	0	0	0	0	0	0	0
		-1.588	0	0	0	0	0	0	0	0	0	0		-1.588	0	0	0	0	0	0	0
		-1.578	0	0	0	0	0	0	0	0	0	0		-1.578	0	0	0	0	0	0	0
		-1.568	0	0	0	0	0	0	0	0	0	0		-1.568	0	0	0	0	0	0	0
		-1.558	0	0	0	0	0	0	0	0	0	0		-1.558	0	0	0	0	0	0	0
		-1.548	0	0	0	0	0	0	0	0	0	0		-1.548	0	0	0	0	0	0	0
		-1.538	0	0	0	0	0	0	0	0	0	0		-1.538	0	0	0	0	0	0	0
		-1.528	0	0	0	0	0	0	0	0	0	0		-1.528	0	0	0	0	0	0	0
		-1.518	0	0	0	0	0	0	0	0	0	0		-1.518	0	0	0	0	0	0	0
		-1.508	0	0	0	0	0	0	0	0	0	0		-1.508	0	0	0	0	0	0	0
		-1.498	0	0	0	0	0	0	0	0	0	0		-1.498	0	0	0	0	0	0	0
		-1.488	0	0	0	0	0	0	0	0	0	0		-1.488	0	0	0	0	0	0	0
		-1.478	0	0	0	0	0	0	0	0	0	0		-1.478	0	0	0	0	0	0	0
		-1.468	0	0	0	0	0	0	0	0	0	0		-1.468	0	0	0	0	0	0	0
		-1.458	0	0	0	0	0	0	0	0	0	0		-1.458	0	0	0	0	0	0	0
		-1.448	0	0	0	0	0	0	0	0	0	0		-1.448	0	0	0	0	0	0	0
		-1.438	0	0	0	0	0	0	0	0	0	0		-1.438	0	0	0	0	0	0	0
		-1.428	0	0	0	0	0	0	0	0	0	0		-1.428	0	0	0	0	0	0	0
		-1.418	0	0	0	0	0	0	0	0	0	0		-1.418	0	0	0	0	0	0	0
		-1.408	0	0	0	0	0	0	0	0	0	0		-1.408	0	0	0	0	0	0	0
		-1.398	0	0	0	0	0	0	0	0	0	0		-1.398	0	0	0	0	0	0	0
		-1.388	0	0	0	0	0	0	0	0	0	0		-1.388	0	0	0	0	0	0	0
		-1.378	0	0	0	0	0	0	0	0	0	0		-1.378	0	0	0	0	0	0	0
		-1.368	0	0	0	0	0	0	0	0	0	0		-1.368	0	0	0	0	0	0	0
		-1.358	0	0	0	0	0	0	0	0	0	0		-1.358	0	0	0	0	0	0	0
		-1.348	0	0	0	0	0	0	0	0	0	0		-1.348	0	0	0	0	0	0	0
		-1.338	0	0	0	0	0	0	0	0	0	0		-1.338	0	0	0	0	0	0	0
		-1.328	0	0	0	0	0	0	0	0	0	0		-1.328	0	0	0	0	0	0	0
		-1.318	0	0	0	0	0	0	0	0	0	0		-1.318	0	0	0	0	0	0	0
		-1.308	0	0	0	0	0	0	0	0	0	0		-1.308	0	0	0	0	0	0	0
		-1.298	0	0	0	0	0	0	0	0	0	0		-1.298	0	0	0	0	0	0	0
		-1.288	0	0	0	0	0	0	0	0	0	0		-1.288	0	0	0	0	0	0	0
		-1.278	0	0	0	0	0	0	0	0	0	0		-1.278	0	0	0	0	0	0	0
		-1.268	0	0	0	0	0	0	0	0	0	0		-1.268	0	0	0	0	0	0	0
		-1.258	0	0	0	0	0	0	0	0	0	0		-1.258	0	0	0	0	0	0	0
		-1.247	0	0	0	0	0	0	0	0	0	0		-1.247	0	0	0	0	0	0	0
		-1.237	0	0	0	0	0	0	0	0	0	0		-1.237	0	0	0	0	0	0	0
		-1.227	0	0	0	0	0	0	0	0	0	0		-1.227	0	0	0	0	0	0	0
		-1.217	0	0	0	0	0	0	0	0	0	0		-1.217	0	0	0	0	0	0	0
		-1.207	0	0	0	0	0	0	0	0	0	0		-1.207	0	0	0	0	0	0	0
		-1.197	0	0	0	0	0	0	0	0	0	0		-1.197	0	0	0	0	0	0	0
		-1.187	0	0	0	0	0	0	0	0	0	0		-1.187	0	0	0	0	0	0	0
		-1.177	0	0	0	0	0	0	0	0	0	0		-1.177	0	0	0	0	0	0	0
		-1.167	0	0	0	0	0	0	0	0	0	0		-1.167	0	0	0	0	0	0	0
		-1.157	0	0	0	0	0	0	0	0	0	0		-1.157	0	0	0	0	0	0	0
		-1.147	0	0	0	0	0	0	0	0	0	0		-1.147	0	0	0	0	0	0	0
		-1.137	0	0	0	0	0	0	0	0	0	0		-1.137	0	0	0	0	0	0	0
		-1.127	0	0	0	0	0	0	0	0	0	0		-1.127	0	0	0	0	0	0	0
		-1.117	0	0	0	0	0	0	0	0	0	0		-1.117	0	0	0	0	0	0	0
		-1.107	0	0	0	0	0	0	0	0	0	0		-1.107	0	0	0	0	0	0	0
		-1.097	0	0	0	0	0	0	0	0	0	0		-1.097	0	0	0	0	0	0	0
		-1.087	0	0	0	0	0	0	0	0	0	0		-1.087	0	0	0	0	0	0	0
		-1.077	0	0	0	0	0	0	0	0	0	0		-1.077	0	0	0	0	0	0	0
		-1.067	0	0	0	0	0	0	0	0	0	0		-1.067	0	0	0	0	0	0	0
		-1.057	0	0	0	0	0	0	0	0	0	0		-1.057	0	0	0	0	0	0	0
		-1.047	0	0	0	0	0	0	0	0	0	0		-1.047	0	0	0	0	0	0	0
		-1.037	0	0	0	0	0	0	0	0	0	0		-1.037	0	0	0	0	0	0	0
		-1.027	0	0	0	0	0	0	0	0	0	0		-1.027	0	0	0	0	0	0	0
		-1.017	0	0	0	0	0	0	0	0	0	0		-1.017	0	0	0	0	0	0	0
		-1.007	0	0	0	0	0	0	0	0	0	0		-1.007	0	0	0	0	0	0	0
		-0.997	0	0	0	0	0	0	0	0	0	0		-0.997	0	0	0	0	0	0	0
		-0.987	0	0	0	0	0	0	0	0	0	0		-0.987	0	0	0	0	0	0	0
		-0.977	0	0	0	0	0	0	0	0	0	0		-0.977	0	0	0	0	0	0	0
		-0.9669	0	0	0	0	0	0	0	0	0	0		-0.9669	0	0	0	0	0	0	0
		-0.9569	0	0	0	0	0	0	0	0	0	0		-0.9569	0	0	0	0	0	0	0
		-0.9469	0	0	0	0	0	0	0	0	0	0		-0.9469	0	0	0	0	0	0	0
		-0.9369	0	0	0	0	0	0	0	0	0	0		-0.9369	0	0	0	0	0	0	0
		-0.9269	0	0	0	0	0	0	0	0	0	0		-0.9269	0	0	0	0	0	0	0
		-0.9168	0	0	0	0	0	0	0	0	0	0		-0.9168	0	0	0	0	0	0	0
		-0.9068	0	0	0	0	0	0	0	0	0	0		-0.9068	0	0	0	0	0	0	0
		-0.8968	0	0	0	0	0	0	0	0	0	0		-0.8968	0	0	0	0	0	0	0
		-0.8868	0	0	0	0	0	0	0	0	0	0		-0.8868	0	0	0	0	0	0	0
		-0.8768	0	0	0	0	0	0	0	0	0	0		-0.8768	0	0	0	0	0	0	0
		-0.8667	0	0	0	0	0	0	0	0	0	0		-0.8667	0	0	0	0	0	0	0
		-0.8567	0	0	0	0	0	0	0	0	0	0		-0.8567	0	0	0	0	0	0	0
		-0.8467	0	0	0	0	0	0	0	0	0	0		-0.8467	0	0	0	0	0	0	0
		-0.8367	0	0	0	0	0	0	0	0	0	0		-0.8367	0	0	0	0	0	0	0
		-0.8267	0	0	0	0	0	0	0	0	0	0		-0.8267	0	0	0	0	0	0	0
		-0.8166	0	0	0	0	0	0	0	0	0	0		-0.8166	0	0	0	0	0	0	0
		-0.8066	0	0	0	0	0	0	0	0	0	0		-0.8066	0	0	0	0	0	0	0
		-0.7966	0	0	0	0	0	0	0	0	0	0		-0.7966	0	0	0	0	0	0	0
		-0.7866	0	0	0	0	0	0	0	0	0	0		-0.7866	0	0	0	0	0	0	0
		-0.7766	0	0	0	0	0	0	0	0	0	0		-0.7766	0	0	0	0	0	0	0
		-0.7665	0	0	0	0	0	0	0	0	0	0		-0.7665	0	0	0	0	0	0	0
		-0.7565	0	0	0	0	0	0	0	0	0	0		-0.7565	0	0	0	0	0	0	0
		-0.7465	0	0	0	0	0	0	0	0	0	0		-0.7465	0	0	0	0	0	0	0
		-0.7365	0	0	0	0	0	0	0	0	0	0		-0.7365	0	0	0	0	0	0	0
		-0.7265	0	0	0	0	0	0	0	0	0	0		-0.7265	0	0	0	0	0	0	0
		-0.7164	0	0	0	0	0	0	0	0	0	0		-0.7164	0	0	0	0	0	0	0
		-0.7064	0	0	0	0	0	0	0	0	0	0		-0.7064	0	0	0	0	0	0	0
		-0.6964	0	0	0	0	0	0	0	0	0	0		-0.6964	0	0	0	0	0	0	0
		-0.6864	0	0	0	0	0	0	0	0	0	0		-0.6864	0	0	0	0	0	0	0
		-0.6764	0	0	0	0	0	0	0	0	0	0		-0.6764	0	0	0	0	0	0	0
		-0.6663	0	0	0	0	0	0	0	0	0	0		-0.6663	0	0	0	0	0	0	0
		-0.6563	0	0	0	0	0	0	0	0	0	0		-0.6563	0	0	0	0	0	0	0
		-0.6463	0	0	0	0	0	0	0	0	0	0		-0.6463	0	0	0	0	0	0	0
		-0.6363	0	0	0	0	0	0	0	0	0	0		-0.6363	0	0	0	0	0	0	0
		-0.6263	0	0	0	0	0	0	0	0	0	0		-0.6263	0	0	0	0	0	0	0
		-0.6162	0	0	0	0	0	0	0	0	0	0		-0.6162	0	0	0	0	0	0	0
		-0.6062	0	0	0	0	0	0	0	0	0	0		-0.6062	0	0	0	0	0	0	0
		-0.5962	0	0	0	0	0	0	0	0	0	0		-0.5962	0	0	0	0	0	0	0
		-0.5862	0	0	0	0	0	0	0	0	0	0		-0.5862	0	0	0	0	0	0	0
		-0.5762	0	0	0	0	0	0	0	0	0	0		-0.5762	0	0	0	0	0	0	0
		-0.5661	0	0	0	0	0	0	0	0	0	0		-0.5661	0	0	0	0	0	0	0
		-0.5561	0	0	0	0	0	0	0	0	0	0		-0.5561	0	0	0	0	0	0	0
		-0.5461	0	0	0	0	0	0	0	0	0	0		-0.5461	0	0	0	0	0	0	0
		-0.5361	0	0	0	0	0	0	0	0	0	0		-0.5361	0	0	0	0	0	0	0
		-0.5261	0	0	0	0	0	0	0	0	0	0		-0.5261	0	0	0	0	0	0	0
		-0.516	0	0	0	0	0	0	0	0	0	0		-0.516	0	0	0	0	0	0	0
		-0.506	0	0	0	0	0	0	0	0	0	0		-0.506	0	0	0	0	0	0	0
		-0.496	0	0	0	0	0	0	0	0	0	0		-0.496	0	0	0	0	0	0	0
		-0.486	0	0	0	0	0	0	0	0	0	0		-0.486	0	0	0	0	0	0	0
		-0.476	0	0	0	0	0	0	0	0	0	0		-0.476	0	0	0	0	0	0	0
		-0.4659	0	0	0	0	0	0	0	0	0	0		-0.4659	0	0	0	0	0	0	0
		-0.4559	0	0	0	0	0	0	0	0	0	0		-0.4559	0	0	0	0	0	0	0
		-0.4459	0	0	0	0	0	0	0	0	0	0		-0.4459	0	0	0	0	0	0	0
		-0.4359	0	0	0	0	0	0	0	0	0	0		-0.4359	0	0	0	0	0	0	0
		-0.4259	0	0	0	0	0	0	0	0	0	0		-0.4259	0	0	0	0	0	0	0
		-0.4158	0	0	0	0	0	0	0	0	0	0		-0.4158	0	0	0	0	0	0	0
		-0.4058	0	0	0	0	0	0	0	0	0	0		-0.4058	0	0	0	0	0	0	0
		-0.3958	0	0	0	0	0	0	0	0	0	0		-0.3958	0	0	0	0	0	0	0
		-0.3858	0	0	0	0	0	0	0	0	0	0		-0.3858	0	0	0	0	0	0	0
		-0.3758	0	0	0	0	0	0	0	0	0	0		-0.3758	0	0	0	0	0	0	0
		-0.3657	0	0	0	0	0	0	0	0	0	0		-0.3657	0	0	0	0	0	0	0
		-0.3557	0	0	0	0	0	0	0	0	0	0		-0.3557	0	0	0	0	0	0	0
		-0.3457	0	0	0	0	0	0	0	0	0	0		-0.3457	0	0	0	0	0	0	0
		-0.3357	0	0	0	0	0	0	0	0	0	0		-0.3357	0	0	0	0	0	0	0
		-0.3257	0	0	0	0	0	0	0	0	0	0		-0.3257	0	0	0	0	0	0	0
		-0.3156	0	0	0	0	0	0	0	0	0	0		-0.3156	0	0	0	0	0	0	0
		-0.3056	0	0	0	0	0	0	0	0	0	0		-0.3056	0	0	0	0	0	0	0
		-0.2956	0	0	0	0	0	0	0	0	0	0		-0.2956	0	0	0	0	0	0	0
		-0.2856	0.001192	0	0	0	0	0	0	0	0	0		-0.2856	0	0	0	0	0	0	0
		-0.2756	0	0	0	0	0	0	0	0	0	0		-0.2756	0	0	0	0	0	0	0
		-0.2655	0	0	0	0	0	0	0	0	0	0.001155		-0.2655	0	0	0	0	0	0	0
		-0.2555	0	0	0.001717	0.001501	0.004083	0.002802	0.01323	0.006458	0.005862	0.05017		-0.2555	0	0	0	0	0	0	0
		-0.2455	0.002784	0.004975	0.008058	0.01577	0.03325	0.05258	0.0698	0.1215	0.1307	0.3597		-0.2455	0	0	0	0	0	0	0
		-0.2355	0.001059	0.01142	0.02517	0.05887	0.08277	0.1682	0.3594	0.4038	0.7587	1.283		-0.2355	0.005231	0.002827	0	0.002994	0	0	0.007398
		-0.2255	0	0.03402	0.0762	0.1412	0.2629	0.5052	0.6698	1.158	1.709	2.805		-0.2255	0.006737	0.02758	0.03791	0.04406	0.06147	0.02796	0.1336
		-0.2154	0.01402	0.08212	0.1704	0.3757	0.5803	0.9597	1.613	2.264	3.251	4.544		-0.2154	0.0115	0.1254	0.2068	0.2757	0.3619	0.4521	1.088
		-0.2054	0.02048	0.1797	0.3597	0.6771	1.217	1.582	2.451	3.369	4.438	5.704		-0.2054	0.01841	0.3165	0.6991	0.8992	1.279	2.057	3.334
		-0.1954	0.06206	0.3881	0.8125	1.201	1.747	2.498	3.446	4.433	5.09	6.208		-0.1954	0.04179	0.5076	0.9531	1.795	2.845	4.001	5.681
		-0.1854	0.1183	0.6082	1.254	1.73	2.401	3.1	4.186	4.75	5.397	5.889		-0.1854	0.05261	0.6966	1.389	2.436	4.098	5.79	6.48
		-0.1754	0.2277	0.9562	1.595	2.145	2.782	3.656	4.158	4.831	5.193	5.031		-0.1754	0.07775	0.8847	1.641	2.68	4.009	5.081	5.998
		-0.1653	0.3716	1.258	1.913	2.58	3.166	3.598	3.918	4.226	4.323	4.012		-0.1653	0.1325	0.9907	1.597	2.713	3.651	4.667	4.905
		-0.1553	0.6089	1.534	2.348	2.793	3.28	3.658	3.757	3.991	3.64	3.007		-0.1553	0.1857	1.082	1.796	2.565	3.322	4.109	3.646
		-0.1453	0.8209	1.798	2.369	2.636	3.038	3.329	3.303	3.021	2.765	2.214		-0.1453	0.2702	1.247	1.886	2.331	2.697	3.098	2.762
		-0.1353	0.9925	1.893	2.259	2.535	2.606	2.683	2.747	2.444	2.005	1.625		-0.1353	0.3922	1.343	1.987	2.254	2.474	2.274	2.123
		-0.1253	1.13	1.86	2.022	2.247	2.306	2.234	2.032	1.81	1.541	1.103		-0.1253	0.572	1.535	2.179	2.183	2.321	2.087	1.732
		-0.1152	1.304	1.828	2.013	2.044	2.034	1.854	1.554	1.373	1.123	0.8088		-0.1152	0.8427	1.673	1.773	2.107	1.916	1.726	1.412
		-0.1052	1.354	1.757	1.905	1.764	1.748	1.463	1.35	1.01	0.959	0.576		-0.1052	1.137	1.934	2.435	2.064	2.047	1.862	1.232
		-0.09519	1.509	1.777	1.448	1.65	1.545	1.253	1.116	0.8664	0.6434	0.4508		-0.09519	1.674	2.286	2.373	2.148	1.745	1.298	1.091
		-0.08517	1.665	1.776	1.793	1.629	1.304	1.185	0.9009	0.8116	0.5734	0.4102		-0.08517	2.222	2.642	2.357	2.404	1.937	1.463	1.032
		-0.07515	2.029	1.962	1.763	1.655	1.544	1.226	1.021	0.7644	0.5223	0.3626		-0.07515	2.949	3.064	2.739	2.436	1.918	1.27	0.9907
		-0.06513	2.423	2.345	2.148	1.829	1.556	1.27	0.9882	0.7806	0.6516	0.3431		-0.06513	3.809	3.424	3.376	2.679	1.941	1.449	0.9744
		-0.05511	3.158	2.805	2.249	2.086	1.826	1.498	1.055	0.8472	0.6037	0.3782		-0.05511	4.593	3.871	3.005	2.598	1.775	1.257	0.9235
		-0.04509	4.11	3.475	2.822	2.56	2.152	1.677	1.412	0.9735	0.6572	0.4327		-0.04509	5.38	4.243	3.709	2.66	1.927	1.057	0.9269
		-0.03507	5.253	4.304	3.689	3.117	2.523	2.145	1.635	1.072	0.8304	0.4884		-0.03507	5.792	4.356	3.517	2.784	1.929	1.247	0.928
		-0.02505	6.635	5.154	4.475	3.738	3.08	2.516	1.797	1.237	0.8996	0.5552		-0.02505	6.372	4.465	3.419	2.663	1.874	1.285	0.845
		-0.01503	7.69	5.821	5.061	4.127	3.344	2.827	1.964	1.564	0.9511	0.6174		-0.01503	6.724	4.542	3.464	2.574	1.98	1.378	0.8468
		-0.00501	8.398	6.286	5.321	4.564	3.738	2.962	2.386	1.773	1.239	0.6412		-0.00501	6.639	4.64	3.363	2.605	1.792	0.9667	0.81
		0.00501	8.398	6.286	5.321	4.564	3.738	2.962	2.386	1.773	1.239	0.6412		0.00501	6.639	4.64	3.363	2.605	1.792	0.9667	0.81
		0.01503	7.69	5.821	5.061	4.127	3.344	2.827	1.964	1.564	0.9511	0.6174		0.01503	6.724	4.542	3.464	2.574	1.98	1.378	0.8468
		0.02505	6.635	5.154	4.475	3.738	3.08	2.516	1.797	1.237	0.8996	0.5552		0.02505	6.372	4.465	3.419	2.663	1.874	1.285	0.845
		0.03507	5.253	4.304	3.689	3.117	2.523	2.145	1.635	1.072	0.8304	0.4884		0.03507	5.792	4.356	3.517	2.784	1.929	1.247	0.928
		0.04509	4.11	3.475	2.822	2.56	2.152	1.677	1.412	0.9735	0.6572	0.4327		0.04509	5.38	4.243	3.709	2.66	1.927	1.057	0.9269
		0.05511	3.158	2.805	2.249	2.086	1.826	1.498	1.055	0.8472	0.6037	0.3782		0.05511	4.593	3.871	3.005	2.598	1.775	1.257	0.9235
		0.06513	2.423	2.345	2.148	1.829	1.556	1.27	0.9882	0.7806	0.6516	0.3431		0.06513	3.809	3.424	3.376	2.679	1.941	1.449	0.9744
		0.07515	2.029	1.962	1.763	1.655	1.544	1.226	1.021	0.7644	0.5223	0.3626		0.07515	2.949	3.064	2.739	2.436	1.918	1.27	0.9907
		0.08517	1.665	1.776	1.793	1.629	1.304	1.185	0.9009	0.8116	0.5734	0.4102		0.08517	2.222	2.642	2.357	2.404	1.937	1.463	1.032
		0.09519	1.509	1.777	1.448	1.65	1.545	1.253	1.116	0.8664	0.6434	0.4508		0.09519	1.674	2.286	2.373	2.148	1.745	1.298	1.091
		0.1052	1.354	1.757	1.905	1.764	1.748	1.463	1.35	1.01	0.959	0.576		0.1052	1.137	1.934	2.435	2.064	2.047	1.862	1.232
		0.1152	1.304	1.828	2.013	2.044	2.034	1.854	1.554	1.373	1.123	0.8088		0.1152	0.8427	1.673	1.773	2.107	1.916	1.726	1.412
		0.1253	1.13	1.86	2.022	2.247	2.306	2.234	2.032	1.81	1.541	1.103		0.1253	0.572	1.535	2.179	2.183	2.321	2.087	1.732
		0.1353	0.9925	1.893	2.259	2.535	2.606	2.683	2.747	2.444	2.005	1.625		0.1353	0.3922	1.343	1.987	2.254	2.474	2.274	2.123
		0.1453	0.8209	1.798	2.369	2.636	3.038	3.329	3.303	3.021	2.765	2.214		0.1453	0.2702	1.247	1.886	2.331	2.697	3.098	2.762
		0.1553	0.6089	1.534	2.348	2.793	3.28	3.658	3.757	3.991	3.64	3.007		0.1553	0.1857	1.082	1.796	2.565	3.322	4.109	3.646
		0.1653	0.3716	1.258	1.913	2.58	3.166	3.598	3.918	4.226	4.323	4.012		0.1653	0.1325	0.9907	1.597	2.713	3.651	4.667	4.905
		0.1754	0.2277	0.9562	1.595	2.145	2.782	3.656	4.158	4.831	5.193	5.031		0.1754	0.07775	0.8847	1.641	2.68	4.009	5.081	5.998
		0.1854	0.1183	0.6082	1.254	1.73	2.401	3.1	4.186	4.75	5.397	5.889		0.1854	0.05261	0.6966	1.389	2.436	4.098	5.79	6.48
		0.1954	0.06206	0.3881	0.8125	1.201	1.747	2.498	3.446	4.433	5.09	6.208		0.1954	0.04179	0.5076	0.9531	1.795	2.845	4.001	5.681
		0.2054	0.02048	0.1797	0.3597	0.6771	1.217	1.582	2.451	3.369	4.438	5.704		0.2054	0.01841	0.3165	0.6991	0.8992	1.279	2.057	3.334
		0.2154	0.01402	0.08212	0.1704	0.3757	0.5803	0.9597	1.613	2.264	3.251	4.544		0.2154	0.0115	0.1254	0.2068	0.2757	0.3619	0.4521	1.088
		0.2255	0	0.03402	0.0762	0.1412	0.2629	0.5052	0.6698	1.158	1.709	2.805		0.2255	0.006737	0.02758	0.03791	0.04406	0.06147	0.02796	0.1336
		0.2355	0.001059	0.01142	0.02517	0.05887	0.08277	0.1682	0.3594	0.4038	0.7587	1.283		0.2355	0.005231	0.002827	0	0.002994	0	0	0.007398
		0.2455	0.002784	0.004975	0.008058	0.01577	0.03325	0.05258	0.0698	0.1215	0.1307	0.3597		0.2455	0	0	0	0	0	0	0
		0.2555	0	0	0.001717	0.001501	0.004083	0.002802	0.01323	0.006458	0.005862	0.05017		0.2555	0	0	0	0	0	0	0
		0.2655	0	0	0	0	0	0	0	0	0	0.001155		0.2655	0	0	0	0	0	0	0
		0.2756	0	0	0	0	0	0	0	0	0	0		0.2756	0	0	0	0	0	0	0
		0.2856	0.001192	0	0	0	0	0	0	0	0	0		0.2856	0	0	0	0	0	0	0
		0.2956	0	0	0	0	0	0	0	0	0	0		0.2956	0	0	0	0	0	0	0
		0.3056	0	0	0	0	0	0	0	0	0	0		0.3056	0	0	0	0	0	0	0
		0.3156	0	0	0	0	0	0	0	0	0	0		0.3156	0	0	0	0	0	0	0
		0.3257	0	0	0	0	0	0	0	0	0	0		0.3257	0	0	0	0	0	0	0
		0.3357	0	0	0	0	0	0	0	0	0	0		0.3357	0	0	0	0	0	0	0
		0.3457	0	0	0	0	0	0	0	0	0	0		0.3457	0	0	0	0	0	0	0
		0.3557	0	0	0	0	0	0	0	0	0	0		0.3557	0	0	0	0	0	0	0
		0.3657	0	0	0	0	0	0	0	0	0	0		0.3657	0	0	0	0	0	0	0
		0.3758	0	0	0	0	0	0	0	0	0	0		0.3758	0	0	0	0	0	0	0
		0.3858	0	0	0	0	0	0	0	0	0	0		0.3858	0	0	0	0	0	0	0
		0.3958	0	0	0	0	0	0	0	0	0	0		0.3958	0	0	0	0	0	0	0
		0.4058	0	0	0	0	0	0	0	0	0	0		0.4058	0	0	0	0	0	0	0
		0.4158	0	0	0	0	0	0	0	0	0	0		0.4158	0	0	0	0	0	0	0
		0.4259	0	0	0	0	0	0	0	0	0	0		0.4259	0	0	0	0	0	0	0
		0.4359	0	0	0	0	0	0	0	0	0	0		0.4359	0	0	0	0	0	0	0
		0.4459	0	0	0	0	0	0	0	0	0	0		0.4459	0	0	0	0	0	0	0
		0.4559	0	0	0	0	0	0	0	0	0	0		0.4559	0	0	0	0	0	0	0
		0.4659	0	0	0	0	0	0	0	0	0	0		0.4659	0	0	0	0	0	0	0
		0.476	0	0	0	0	0	0	0	0	0	0		0.476	0	0	0	0	0	0	0
		0.486	0	0	0	0	0	0	0	0	0	0		0.486	0	0	0	0	0	0	0
		0.496	0	0	0	0	0	0	0	0	0	0		0.496	0	0	0	0	0	0	0
		0.506	0	0	0	0	0	0	0	0	0	0		0.506	0	0	0	0	0	0	0
		0.516	0	0	0	0	0	0	0	0	0	0		0.516	0	0	0	0	0	0	0
		0.5261	0	0	0	0	0	0	0	0	0	0		0.5261	0	0	0	0	0	0	0
		0.5361	0	0	0	0	0	0	0	0	0	0		0.5361	0	0	0	0	0	0	0
		0.5461	0	0	0	0	0	0	0	0	0	0		0.5461	0	0	0	0	0	0	0
		0.5561	0	0	0	0	0	0	0	0	0	0		0.5561	0	0	0	0	0	0	0
		0.5661	0	0	0	0	0	0	0	0	0	0		0.5661	0	0	0	0	0	0	0
		0.5762	0	0	0	0	0	0	0	0	0	0		0.5762	0	0	0	0	0	0	0
		0.5862	0	0	0	0	0	0	0	0	0	0		0.5862	0	0	0	0	0	0	0
		0.5962	0	0	0	0	0	0	0	0	0	0		0.5962	0	0	0	0	0	0	0
		0.6062	0	0	0	0	0	0	0	0	0	0		0.6062	0	0	0	0	0	0	0
		0.6162	0	0	0	0	0	0	0	0	0	0		0.6162	0	0	0	0	0	0	0
		0.6263	0	0	0	0	0	0	0	0	0	0		0.6263	0	0	0	0	0	0	0
		0.6363	0	0	0	0	0	0	0	0	0	0		0.6363	0	0	0	0	0	0	0
		0.6463	0	0	0	0	0	0	0	0	0	0		0.6463	0	0	0	0	0	0	0
		0.6563	0	0	0	0	0	0	0	0	0	0		0.6563	0	0	0	0	0	0	0
		0.6663	0	0	0	0	0	0	0	0	0	0		0.6663	0	0	0	0	0	0	0
		0.6764	0	0	0	0	0	0	0	0	0	0		0.6764	0	0	0	0	0	0	0
		0.6864	0	0	0	0	0	0	0	0	0	0		0.6864	0	0	0	0	0	0	0
		0.6964	0	0	0	0	0	0	0	0	0	0		0.6964	0	0	0	0	0	0	0
		0.7064	0	0	0	0	0	0	0	0	0	0		0.7064	0	0	0	0	0	0	0
		0.7164	0	0	0	0	0	0	0	0	0	0		0.7164	0	0	0	0	0	0	0
		0.7265	0	0	0	0	0	0	0	0	0	0		0.7265	0	0	0	0	0	0	0
		0.7365	0	0	0	0	0	0	0	0	0	0		0.7365	0	0	0	0	0	0	0
		0.7465	0	0	0	0	0	0	0	0	0	0		0.7465	0	0	0	0	0	0	0
		0.7565	0	0	0	0	0	0	0	0	0	0		0.7565	0	0	0	0	0	0	0
		0.7665	0	0	0	0	0	0	0	0	0	0		0.7665	0	0	0	0	0	0	0
		0.7766	0	0	0	0	0	0	0	0	0	0		0.7766	0	0	0	0	0	0	0
		0.7866	0	0	0	0	0	0	0	0	0	0		0.7866	0	0	0	0	0	0	0
		0.7966	0	0	0	0	0	0	0	0	0	0		0.7966	0	0	0	0	0	0	0
		0.8066	0	0	0	0	0	0	0	0	0	0		0.8066	0	0	0	0	0	0	0
		0.8166	0	0	0	0	0	0	0	0	0	0		0.8166	0	0	0	0	0	0	0
		0.8267	0	0	0	0	0	0	0	0	0	0		0.8267	0	0	0	0	0	0	0
		0.8367	0	0	0	0	0	0	0	0	0	0		0.8367	0	0	0	0	0	0	0
		0.8467	0	0	0	0	0	0	0	0	0	0		0.8467	0	0	0	0	0	0	0
		0.8567	0	0	0	0	0	0	0	0	0	0		0.8567	0	0	0	0	0	0	0
		0.8667	0	0	0	0	0	0	0	0	0	0		0.8667	0	0	0	0	0	0	0
		0.8768	0	0	0	0	0	0	0	0	0	0		0.8768	0	0	0	0	0	0	0
		0.8868	0	0	0	0	0	0	0	0	0	0		0.8868	0	0	0	0	0	0	0
		0.8968	0	0	0	0	0	0	0	0	0	0		0.8968	0	0	0	0	0	0	0
		0.9068	0	0	0	0	0	0	0	0	0	0		0.9068	0	0	0	0	0	0	0
		0.9168	0	0	0	0	0	0	0	0	0	0		0.9168	0	0	0	0	0	0	0
		0.9269	0	0	0	0	0	0	0	0	0	0		0.9269	0	0	0	0	0	0	0
		0.9369	0	0	0	0	0	0	0	0	0	0		0.9369	0	0	0	0	0	0	0
		0.9469	0	0	0	0	0	0	0	0	0	0		0.9469	0	0	0	0	0	0	0
		0.9569	0	0	0	0	0	0	0	0	0	0		0.9569	0	0	0	0	0	0	0
		0.9669	0	0	0	0	0	0	0	0	0	0		0.9669	0	0	0	0	0	0	0
		0.977	0	0	0	0	0	0	0	0	0	0		0.977	0	0	0	0	0	0	0
		0.987	0	0	0	0	0	0	0	0	0	0		0.987	0	0	0	0	0	0	0
		0.997	0	0	0	0	0	0	0	0	0	0		0.997	0	0	0	0	0	0	0
		1.007	0	0	0	0	0	0	0	0	0	0		1.007	0	0	0	0	0	0	0
		1.017	0	0	0	0	0	0	0	0	0	0		1.017	0	0	0	0	0	0	0
		1.027	0	0	0	0	0	0	0	0	0	0		1.027	0	0	0	0	0	0	0
		1.037	0	0	0	0	0	0	0	0	0	0		1.037	0	0	0	0	0	0	0
		1.047	0	0	0	0	0	0	0	0	0	0		1.047	0	0	0	0	0	0	0
		1.057	0	0	0	0	0	0	0	0	0	0		1.057	0	0	0	0	0	0	0
		1.067	0	0	0	0	0	0	0	0	0	0		1.067	0	0	0	0	0	0	0
		1.077	0	0	0	0	0	0	0	0	0	0		1.077	0	0	0	0	0	0	0
		1.087	0	0	0	0	0	0	0	0	0	0		1.087	0	0	0	0	0	0	0
		1.097	0	0	0	0	0	0	0	0	0	0		1.097	0	0	0	0	0	0	0
		1.107	0	0	0	0	0	0	0	0	0	0		1.107	0	0	0	0	0	0	0
		1.117	0	0	0	0	0	0	0	0	0	0		1.117	0	0	0	0	0	0	0
		1.127	0	0	0	0	0	0	0	0	0	0		1.127	0	0	0	0	0	0	0
		1.137	0	0	0	0	0	0	0	0	0	0		1.137	0	0	0	0	0	0	0
		1.147	0	0	0	0	0	0	0	0	0	0		1.147	0	0	0	0	0	0	0
		1.157	0	0	0	0	0	0	0	0	0	0		1.157	0	0	0	0	0	0	0
		1.167	0	0	0	0	0	0	0	0	0	0		1.167	0	0	0	0	0	0	0
		1.177	0	0	0	0	0	0	0	0	0	0		1.177	0	0	0	0	0	0	0
		1.187	0	0	0	0	0	0	0	0	0	0		1.187	0	0	0	0	0	0	0
		1.197	0	0	0	0	0	0	0	0	0	0		1.197	0	0	0	0	0	0	0
		1.207	0	0	0	0	0	0	0	0	0	0		1.207	0	0	0	0	0	0	0
		1.217	0	0	0	0	0	0	0	0	0	0		1.217	0	0	0	0	0	0	0
		1.227	0	0	0	0	0	0	0	0	0	0		1.227	0	0	0	0	0	0	0
		1.237	0	0	0	0	0	0	0	0	0	0		1.237	0	0	0	0	0	0	0
		1.247	0	0	0	0	0	0	0	0	0	0		1.247	0	0	0	0	0	0	0
		1.258	0	0	0	0	0	0	0	0	0	0		1.258	0	0	0	0	0	0	0
		1.268	0	0	0	0	0	0	0	0	0	0		1.268	0	0	0	0	0	0	0
		1.278	0	0	0	0	0	0	0	0	0	0		1.278	0	0	0	0	0	0	0
		1.288	0	0	0	0	0	0	0	0	0	0		1.288	0	0	0	0	0	0	0
		1.298	0	0	0	0	0	0	0	0	0	0		1.298	0	0	0	0	0	0	0
		1.308	0	0	0	0	0	0	0	0	0	0		1.308	0	0	0	0	0	0	0
		1.318	0	0	0	0	0	0	0	0	0	0		1.318	0	0	0	0	0	0	0
		1.328	0	0	0	0	0	0	0	0	0	0		1.328	0	0	0	0	0	0	0
		1.338	0	0	0	0	0	0	0	0	0	0		1.338	0	0	0	0	0	0	0
		1.348	0	0	0	0	0	0	0	0	0	0		1.348	0	0	0	0	0	0	0
		1.358	0	0	0	0	0	0	0	0	0	0		1.358	0	0	0	0	0	0	0
		1.368	0	0	0	0	0	0	0	0	0	0		1.368	0	0	0	0	0	0	0
		1.378	0	0	0	0	0	0	0	0	0	0		1.378	0	0	0	0	0	0	0
		1.388	0	0	0	0	0	0	0	0	0	0		1.388	0	0	0	0	0	0	0
		1.398	0	0	0	0	0	0	0	0	0	0		1.398	0	0	0	0	0	0	0
		1.408	0	0	0	0	0	0	0	0	0	0		1.408	0	0	0	0	0	0	0
		1.418	0	0	0	0	0	0	0	0	0	0		1.418	0	0	0	0	0	0	0
		1.428	0	0	0	0	0	0	0	0	0	0		1.428	0	0	0	0	0	0	0
		1.438	0	0	0	0	0	0	0	0	0	0		1.438	0	0	0	0	0	0	0
		1.448	0	0	0	0	0	0	0	0	0	0		1.448	0	0	0	0	0	0	0
		1.458	0	0	0	0	0	0	0	0	0	0		1.458	0	0	0	0	0	0	0
		1.468	0	0	0	0	0	0	0	0	0	0		1.468	0	0	0	0	0	0	0
		1.478	0	0	0	0	0	0	0	0	0	0		1.478	0	0	0	0	0	0	0
		1.488	0	0	0	0	0	0	0	0	0	0		1.488	0	0	0	0	0	0	0
		1.498	0	0	0	0	0	0	0	0	0	0		1.498	0	0	0	0	0	0	0
		1.508	0	0	0	0	0	0	0	0	0	0		1.508	0	0	0	0	0	0	0
		1.518	0	0	0	0	0	0	0	0	0	0		1.518	0	0	0	0	0	0	0
		1.528	0	0	0	0	0	0	0	0	0	0		1.528	0	0	0	0	0	0	0
		1.538	0	0	0	0	0	0	0	0	0	0		1.538	0	0	0	0	0	0	0
		1.548	0	0	0	0	0	0	0	0	0	0		1.548	0	0	0	0	0	0	0
		1.558	0	0	0	0	0	0	0	0	0	0		1.558	0	0	0	0	0	0	0
		1.568	0	0	0	0	0	0	0	0	0	0		1.568	0	0	0	0	0	0	0
		1.578	0	0	0	0	0	0	0	0	0	0		1.578	0	0	0	0	0	0	0
		1.588	0	0	0	0	0	0	0	0	0	0		1.588	0	0	0	0	0	0	0
		1.598	0	0	0	0	0	0	0	0	0	0		1.598	0	0	0	0	0	0	0
		1.608	0	0	0	0	0	0	0	0	0	0		1.608	0	0	0	0	0	0	0
		1.618	0	0	0	0	0	0	0	0	0	0		1.618	0	0	0	0	0	0	0
		1.628	0	0	0	0	0	0	0	0	0	0		1.628	0	0	0	0	0	0	0
		1.638	0	0	0	0	0	0	0	0	0	0		1.638	0	0	0	0	0	0	0
		1.648	0	0	0	0	0	0	0	0	0	0		1.648	0	0	0	0	0	0	0
		1.658	0	0	0	0	0	0	0	0	0	0		1.658	0	0	0	0	0	0	0
		1.668	0	0	0	0	0	0	0	0	0	0		1.668	0	0	0	0	0	0	0
		1.678	0	0	0	0	0	0	0	0	0	0		1.678	0	0	0	0	0	0	0
		1.688	0	0	0	0	0	0	0	0	0	0		1.688	0	0	0	0	0	0	0
		1.698	0	0	0	0	0	0	0	0	0	0		1.698	0	0	0	0	0	0	0
		1.708	0	0	0	0	0	0	0	0	0	0		1.708	0	0	0	0	0	0	0
		1.718	0	0	0	0	0	0	0	0	0	0		1.718	0	0	0	0	0	0	0
		1.728	0	0	0	0	0	0	0	0	0	0		1.728	0	0	0	0	0	0	0
		1.738	0	0	0	0	0	0	0	0	0	0		1.738	0	0	0	0	0	0	0
		1.748	0	0	0	0	0	0	0	0	0	0		1.748	0	0	0	0	0	0	0
		1.759	0	0	0	0	0	0	0	0	0	0		1.759	0	0	0	0	0	0	0
		1.769	0	0	0	0	0	0	0	0	0	0		1.769	0	0	0	0	0	0	0
		1.779	0	0	0	0	0	0	0	0	0	0		1.779	0	0	0	0	0	0	0
		1.789	0	0	0	0	0	0	0	0	0	0		1.789	0	0	0	0	0	0	0
		1.799	0	0	0	0	0	0	0	0	0	0		1.799	0	0	0	0	0	0	0
		1.809	0	0	0	0	0	0	0	0	0	0		1.809	0	0	0	0	0	0	0
		1.819	0	0	0	0	0	0	0	0	0	0		1.819	0	0	0	0	0	0	0
		1.829	0	0	0	0	0	0	0	0	0	0		1.829	0	0	0	0	0	0	0
		1.839	0	0	0	0	0	0	0	0	0	0		1.839	0	0	0	0	0	0	0
		1.849	0	0	0	0	0	0	0	0	0	0		1.849	0	0	0	0	0	0	0
		1.859	0	0	0	0	0	0	0	0	0	0		1.859	0	0	0	0	0	0	0
		1.869	0	0	0	0	0	0	0	0	0	0		1.869	0	0	0	0	0	0	0
		1.879	0	0	0	0	0	0	0	0	0	0		1.879	0	0	0	0	0	0	0
		1.889	0	0	0	0	0	0	0	0	0	0		1.889	0	0	0	0	0	0	0
		1.899	0	0	0	0	0	0	0	0	0	0		1.899	0	0	0	0	0	0	0
		1.909	0	0	0	0	0	0	0	0	0	0		1.909	0	0	0	0	0	0	0
		1.919	0	0	0	0	0	0	0	0	0	0		1.919	0	0	0	0	0	0	0
		1.929	0	0	0	0	0	0	0	0	0	0		1.929	0	0	0	0	0	0	0
		1.939	0	0	0	0	0	0	0	0	0	0		1.939	0	0	0	0	0	0	0
		1.949	0	0	0	0	0	0	0	0	0	0		1.949	0	0	0	0	0	0	0
		1.959	0	0	0	0	0	0	0	0	0	0		1.959	0	0	0	0	0	0	0
		1.969	0	0	0	0	0	0	0	0	0	0		1.969	0	0	0	0	0	0	0
		1.979	0	0	0	0	0	0	0	0	0	0		1.979	0	0	0	0	0	0	0
		1.989	0	0	0	0	0	0	0	0	0	0		1.989	0	0	0	0	0	0	0
		1.999	0	0	0	0	0	0	0	0	0	0		1.999	0	0	0	0	0	0	0
		2.009	0	0	0	0	0	0	0	0	0	0		2.009	0	0	0	0	0	0	0
		2.019	0	0	0	0	0	0	0	0	0	0		2.019	0	0	0	0	0	0	0
		2.029	0	0	0	0	0	0	0	0	0	0		2.029	0	0	0	0	0	0	0
		2.039	0	0	0	0	0	0	0	0	0	0		2.039	0	0	0	0	0	0	0
		2.049	0	0	0	0	0	0	0	0	0	0		2.049	0	0	0	0	0	0	0
		2.059	0	0	0	0	0	0	0	0	0	0		2.059	0	0	0	0	0	0	0
		2.069	0	0	0	0	0	0	0	0	0	0		2.069	0	0	0	0	0	0	0
		2.079	0	0	0	0	0	0	0	0	0	0		2.079	0	0	0	0	0	0	0
		2.089	0	0	0	0	0	0	0	0	0	0		2.089	0	0	0	0	0	0	0
		2.099	0	0	0	0	0	0	0	0	0	0		2.099	0	0	0	0	0	0	0
		2.109	0	0	0	0	0	0	0	0	0	0		2.109	0	0	0	0	0	0	0
		2.119	0	0	0	0	0	0	0	0	0	0		2.119	0	0	0	0	0	0	0
		2.129	0	0	0	0	0	0	0	0	0	0		2.129	0	0	0	0	0	0	0
		2.139	0	0	0	0	0	0	0	0	0	0		2.139	0	0	0	0	0	0	0
		2.149	0	0	0	0	0	0	0	0	0	0		2.149	0	0	0	0	0	0	0
		2.159	0	0	0	0	0	0	0	0	0	0		2.159	0	0	0	0	0	0	0
		2.169	0	0	0	0	0	0	0	0	0	0		2.169	0	0	0	0	0	0	0
		2.179	0	0	0	0	0	0	0	0	0	0		2.179	0	0	0	0	0	0	0
		2.189	0	0	0	0	0	0	0	0	0	0		2.189	0	0	0	0	0	0	0
		2.199	0	0	0	0	0	0	0	0	0	0		2.199	0	0	0	0	0	0	0
		2.209	0	0	0	0	0	0	0	0	0	0		2.209	0	0	0	0	0	0	0
		2.219	0	0	0	0	0	0	0	0	0	0		2.219	0	0	0	0	0	0	0
		2.229	0	0	0	0	0	0	0	0	0	0		2.229	0	0	0	0	0	0	0
		2.239	0	0	0	0	0	0	0	0	0	0		2.239	0	0	0	0	0	0	0
		2.249	0	0	0	0	0	0	0	0	0	0		2.249	0	0	0	0	0	0	0
		2.26	0	0	0	0	0	0	0	0	0	0		2.26	0	0	0	0	0	0	0
		2.27	0	0	0	0	0	0	0	0	0	0		2.27	0	0	0	0	0	0	0
		2.28	0	0	0	0	0	0	0	0	0	0		2.28	0	0	0	0	0	0	0
		2.29	0	0	0	0	0	0	0	0	0	0		2.29	0	0	0	0	0	0	0
		2.3	0	0	0	0	0	0	0	0	0	0		2.3	0	0	0	0	0	0	0
		2.31	0	0	0	0	0	0	0	0	0	0		2.31	0	0	0	0	0	0	0
		2.32	0	0	0	0	0	0	0	0	0	0		2.32	0	0	0	0	0	0	0
		2.33	0	0	0	0	0	0	0	0	0	0		2.33	0	0	0	0	0	0	0
		2.34	0	0	0	0	0	0	0	0	0	0		2.34	0	0	0	0	0	0	0
		2.35	0	0	0	0	0	0	0	0	0	0		2.35	0	0	0	0	0	0	0
		2.36	0	0	0	0	0	0	0	0	0	0		2.36	0	0	0	0	0	0	0
		2.37	0	0	0	0	0	0	0	0	0	0		2.37	0	0	0	0	0	0	0
		2.38	0	0	0	0	0	0	0	0	0	0		2.38	0	0	0	0	0	0	0
		2.39	0	0	0	0	0	0	0	0	0	0		2.39	0	0	0	0	0	0	0
		2.4	0	0	0	0	0	0	0	0	0	0		2.4	0	0	0	0	0	0	0
		2.41	0	0	0	0	0	0	0	0	0	0		2.41	0	0	0	0	0	0	0
		2.42	0	0	0	0	0	0	0	0	0	0		2.42	0	0	0	0	0	0	0
		2.43	0	0	0	0	0	0	0	0	0	0		2.43	0	0	0	0	0	0	0
		2.44	0	0	0	0	0	0	0	0	0	0		2.44	0	0	0	0	0	0	0
		2.45	0	0	0	0	0	0	0	0	0	0		2.45	0	0	0	0	0	0	0
		2.46	0	0	0	0	0	0	0	0	0	0		2.46	0	0	0	0	0	0	0
		2.47	0	0	0	0	0	0	0	0	0	0		2.47	0	0	0	0	0	0	0
		2.48	0	0	0	0	0	0	0	0	0	0		2.48	0	0	0	0	0	0	0
		2.49	0	0	0	0	0	0	0	0	0	0		2.49	0	0	0	0	0	0	0
		2.5	0	0	0	0	0	0	0	0	0	0		2.5	0	0	0	0	0	0	0

## Sheet: subfigure d
Fig. 1d
		Ion	dion-wall	εI-W (kJ mol-1)	DchannelMSD	DchannelMSD/DbulkMSD
		Na+	0.452598	0.001	1.071	0.98892
			0.4329	0.85	1.048	0.967682
			0.4207	1.25	0.982	0.906741
			0.4105	1.5	0.973	0.89843
			0.3982	1.75	0.941	0.868883
			0.384482	2	0.953	0.879963
			0.371	2.25	0.9073	0.837765
			0.357118	2.5	0.862	0.795937
			0.344	2.75	0.9179	0.847553
			0.329	3	0.886	0.818098
		K+	0.454441	0.001	1.34	0.811138
			0.4314	0.9386	1.308	0.791768
			0.418	1.25	1.312	0.794189
			0.40096	1.5	1.298	0.785714
			0.38184	1.75	1.323	0.800847
			0.367	2	1.296	0.784504
			0.352	2.2	1.308	0.791768

## Sheet: subfigure e
Fig. 1e
		Materials	Ion	dion-wall	DchannelMSD	DchannelMSD/DbulkMSD
		h-BN	Na+	0.45	1.1193	1.03352
				0.444	1.041	0.961219
				0.438	1.1096	1.02456
				0.432	1.0025	0.925669
				0.422	1.0057	0.928624
				0.41	0.95244	0.879446
				0.395	0.97411	0.899455
				0.378	0.88828	0.820203
				0.362	0.88	0.812558
			K+	0.451	1.3875	0.839891
				0.445	1.3344	0.807748
				0.435	1.41978	0.859431
				0.423	1.3449	0.814104
				0.405	1.37211	0.830575
				0.385	1.39	0.841404
				0.365	1.385	0.838378
				0.348	1.336	0.808717
				0.336	1.4	0.847458
		MoS2	Na+	0.442	0.9074	0.837858
				0.436	0.93855	0.86662
				0.43	0.931	0.859649
				0.422	0.89756	0.828772
				0.412	0.8407	0.77627
				0.402	0.8574	0.79169
				0.386	0.8001	0.738781
				0.373	0.7976	0.736473
				0.356	0.7396	0.682918
			K+	0.456	1.245	0.753632
				0.452	1.273	0.770581
				0.446	1.3179	0.79776
				0.438	1.29186	0.781998
				0.425	1.274	0.771186
				0.407	1.225	0.741525
				0.384	1.2744	0.771429
				0.357	1.194	0.72276
				0.335	1.1697	0.708051
		g-C3N4	Na+	0.443	0.5416	0.500092
				0.44	0.5833	0.538596
				0.436	0.5459	0.504063
				0.431	0.541547	0.500043
				0.424	0.5207	0.480794
				0.416	0.4912	0.453555
				0.405	0.482	0.44506
				0.4	0.4756	0.439151
				0.392	0.4771	0.440536
				0.38	0.4494	0.414958
				0.368	0.45361	0.418846
			K+	0.451	0.821	0.496973
				0.447	0.8182	0.495278
				0.442	0.8244	0.499031
				0.435	0.894	0.541162
				0.427	0.8998	0.544673
				0.417	0.8689	0.525969
				0.4	0.876	0.530266
				0.388	0.86294	0.522361
				0.372	0.8475	0.513015
