# Supplementary material for: Theoretical framework for confined ion transport in two-dimensional nanochannels
Source: Nat Commun. 2025 Jul 20;16:6675. doi: 10.1038/s41467-025-61735-9 (PMC12276316; doi:10.1038/s41467-025-61735-9)
Supplement: Supplementary file 3 — Source data [file 41467_2025_61735_MOESM3_ESM.zip › Source Data/Source Data of Figures in Main Text/Source Data of Fig. 2.xlsx]

## Sheet: subfigure a
Fig. 2a
			ΔIFACF (1015 N2 mol-2 S)
	Force field	Ion	Mid-position	Edge-position
	Merz	Li+	-0.5108	1.796
		Na+	0.1142	1.036
		K+	1.297	0.8225
	Netz	Li+	-0.8736	1.196
		Na+	-0.1506	1.206
		K+	0.9822	0.7898
	Williams	Li+	-1.179	1.156
		Na+	-0.1315	0.7904
		K+	1.046	1.029
	OPLS-AA	Li+	-1.153	0.8204
		Na+	-0.1206	1.375
		K+	1.291	0.9459

## Sheet: subfigure b
Fig. 2b
		t (ps)	FACF of bulk solution (1030 N2 mol-2)	FACF of Mid-position (1030 N2 mol-2)	FACF of Edge-position (1030 N2 mol-2)
		0	0.125078	0.117762	0.161494
		0.001	0.124858	0.117545	0.161235
		0.002	0.124202	0.116898	0.160463
		0.003	0.123117	0.115828	0.159184
		0.004	0.121619	0.114351	0.157411
		0.005	0.119726	0.112485	0.155163
		0.006	0.117463	0.110257	0.152461
		0.007	0.114856	0.107693	0.149332
		0.008	0.111939	0.104827	0.145805
		0.009	0.108746	0.101694	0.141913
		0.01	0.105313	0.0983319	0.137691
		0.011	0.101679	0.0947793	0.133177
		0.012	0.0978822	0.0910762	0.128408
		0.013	0.0939625	0.0872622	0.123423
		0.014	0.0899575	0.0833764	0.118261
		0.015	0.0859041	0.0794561	0.112961
		0.016	0.081837	0.0755368	0.10756
		0.017	0.0777888	0.0716514	0.102094
		0.018	0.0737888	0.0678297	0.0965958
		0.019	0.0698632	0.0640981	0.0910983
		0.02	0.0660349	0.0604794	0.0856305
		0.021	0.0623227	0.0569925	0.0802187
		0.022	0.0587421	0.0536523	0.0748866
		0.023	0.0553044	0.0504697	0.0696547
		0.024	0.0520174	0.0474517	0.0645404
		0.025	0.0488855	0.0446017	0.0595585
		0.026	0.0459094	0.0419194	0.0547203
		0.027	0.0430871	0.0394011	0.0500348
		0.028	0.0404136	0.0370405	0.045508
		0.029	0.0378817	0.0348286	0.0411436
		0.03	0.0354821	0.0327541	0.036943
		0.031	0.033204	0.0308042	0.0329058
		0.032	0.0310355	0.028965	0.0290297
		0.033	0.028964	0.0272214	0.0253111
		0.034	0.0269765	0.0255583	0.0217453
		0.035	0.0250602	0.0239606	0.0183267
		0.036	0.023203	0.0224138	0.015049
		0.037	0.0213933	0.0209041	0.011906
		0.038	0.0196209	0.0194191	0.00889103
		0.039	0.0178769	0.0179478	0.00599781
		0.04	0.0161539	0.0164811	0.00322036
		0.041	0.0144463	0.0150116	0.000553201
		0.042	0.0127505	0.013534	-0.00200845
		0.043	0.0110643	0.0120453	-0.00446866
		0.044	0.00938771	0.0105443	-0.00683063
		0.045	0.00772234	0.00903192	-0.00909674
		0.046	0.0060714	0.00751107	-0.0112685
		0.047	0.00443956	0.00598635	-0.0133465
		0.048	0.00283272	0.00446395	-0.0153308
		0.049	0.00125783	0.00295138	-0.0172203
		0.05	-0.00027742	0.00145722	-0.0190137
		0.051	-0.00176484	-9.16729e-06	-0.020709
		0.052	-0.00319599	-0.00143791	-0.0223037
		0.053	-0.00456246	-0.00281894	-0.0237953
		0.054	-0.00585613	-0.00414226	-0.0251809
		0.055	-0.00706938	-0.00539825	-0.0264577
		0.056	-0.00819535	-0.00657788	-0.0276231
		0.057	-0.00922808	-0.00767298	-0.0286744
		0.058	-0.0101627	-0.00867642	-0.0296097
		0.059	-0.0109955	-0.00958228	-0.0304271
		0.06	-0.0117241	-0.010386	-0.0311256
		0.061	-0.0123473	-0.0110844	-0.0317044
		0.062	-0.0128656	-0.0116759	-0.0321635
		0.063	-0.0132804	-0.0121602	-0.0325035
		0.064	-0.0135945	-0.0125388	-0.0327257
		0.065	-0.013812	-0.0128143	-0.032832
		0.066	-0.0139377	-0.0129907	-0.032825
		0.067	-0.0139777	-0.0130732	-0.0327076
		0.068	-0.0139386	-0.0130681	-0.0324836
		0.069	-0.0138275	-0.0129825	-0.0321571
		0.07	-0.0136521	-0.0128242	-0.0317324
		0.071	-0.01342	-0.0126013	-0.0312145
		0.072	-0.013139	-0.0123223	-0.0306084
		0.073	-0.0128168	-0.0119959	-0.0299192
		0.074	-0.0124606	-0.0116304	-0.0291522
		0.075	-0.0120772	-0.0112341	-0.0283127
		0.076	-0.0116728	-0.0108145	-0.027406
		0.077	-0.0112527	-0.0103787	-0.026437
		0.078	-0.0108217	-0.0099329	-0.0254107
		0.079	-0.0103836	-0.00948257	-0.0243318
		0.08	-0.0099414	-0.00903218	-0.0232046
		0.081	-0.00949706	-0.00858523	-0.0220332
		0.082	-0.00905183	-0.00814422	-0.0208216
		0.083	-0.00860612	-0.0077107	-0.0195731
		0.084	-0.0081596	-0.00728524	-0.0182911
		0.085	-0.0077113	-0.00686753	-0.0169785
		0.086	-0.00725969	-0.00645646	-0.0156381
		0.087	-0.00680282	-0.00605019	-0.0142725
		0.088	-0.00633843	-0.00564631	-0.0128841
		0.089	-0.00586406	-0.00524193	-0.0114751
		0.09	-0.00537722	-0.00483382	-0.0100478
		0.091	-0.00487549	-0.00441857	-0.00860453
		0.092	-0.0043566	-0.00399269	-0.00714742
		0.093	-0.00381861	-0.00355278	-0.00567884
		0.094	-0.00325994	-0.00309561	-0.00420125
		0.095	-0.00267948	-0.00261829	-0.00271724
		0.096	-0.00207663	-0.00211834	-0.00122958
		0.097	-0.00145139	-0.00159375	0.000258767
		0.098	-0.000804306	-0.00104313	0.00174464
		0.099	-0.000136561	-0.000465649	0.00322466
		0.1	0.000550098	0.000138828	0.00469527
		0.101	0.00125337	0.000769796	0.00615272
		0.102	0.00197043	0.0014261	0.0075931
		0.103	0.00269802	0.00210593	0.00901237
		0.104	0.00343251	0.00280694	0.0104064
		0.105	0.00416996	0.0035262	0.011771
		0.106	0.00490623	0.00426036	0.013102
		0.107	0.00563709	0.00500567	0.0143952
		0.108	0.00635826	0.0057581	0.0156466
		0.109	0.00706555	0.00651341	0.0168523
		0.11	0.00775495	0.00726729	0.0180085
		0.111	0.00842268	0.0080154	0.0191119
		0.112	0.00906529	0.00875348	0.0201591
		0.113	0.00967971	0.00947746	0.0211474
		0.114	0.0102633	0.0101835	0.0220742
		0.115	0.010814	0.0108682	0.0229374
		0.116	0.01133	0.0115284	0.0237353
		0.117	0.0118103	0.0121614	0.0244666
		0.118	0.0122542	0.0127651	0.0251303
		0.119	0.0126617	0.0133376	0.025726
		0.12	0.0130329	0.0138779	0.0262535
		0.121	0.0133688	0.0143852	0.0267133
		0.122	0.0136703	0.0148592	0.0271059
		0.123	0.0139391	0.0153001	0.0274322
		0.124	0.0141766	0.0157085	0.0276937
		0.125	0.014385	0.0160855	0.0278918
		0.126	0.0145661	0.0164321	0.0280281
		0.127	0.0147221	0.01675	0.0281048
		0.128	0.014855	0.0170407	0.0281237
		0.129	0.0149667	0.017306	0.0280871
		0.13	0.0150591	0.0175478	0.027997
		0.131	0.0151338	0.0177678	0.0278557
		0.132	0.0151923	0.0179678	0.0276653
		0.133	0.0152358	0.0181493	0.027428
		0.134	0.0152651	0.0183138	0.0271458
		0.135	0.0152808	0.0184625	0.0268207
		0.136	0.0152834	0.0185963	0.0264545
		0.137	0.0152728	0.0187159	0.0260489
		0.138	0.0152489	0.0188219	0.0256055
		0.139	0.0152111	0.0189143	0.025126
		0.14	0.0151589	0.018993	0.0246115
		0.141	0.0150914	0.0190579	0.0240636
		0.142	0.0150078	0.0191082	0.0234835
		0.143	0.0149071	0.0191434	0.0228723
		0.144	0.0147882	0.0191624	0.0222311
		0.145	0.0146502	0.0191644	0.0215613
		0.146	0.0144923	0.0191482	0.0208639
		0.147	0.0143136	0.0191128	0.0201402
		0.148	0.0141137	0.0190571	0.0193915
		0.149	0.013892	0.0189802	0.0186191
		0.15	0.0136485	0.0188812	0.0178246
		0.151	0.0133832	0.0187594	0.0170095
		0.152	0.0130965	0.0186143	0.0161755
		0.153	0.0127891	0.0184454	0.0153247
		0.154	0.0124618	0.0182527	0.0144589
		0.155	0.0121158	0.0180364	0.0135803
		0.156	0.0117526	0.0177968	0.0126913
		0.157	0.0113736	0.0175346	0.0117944
		0.158	0.0109809	0.0172506	0.0108919
		0.159	0.0105762	0.016946	0.00998671
		0.16	0.0101618	0.016622	0.00908142
		0.161	0.00973976	0.0162802	0.00817886
		0.162	0.00931234	0.0159222	0.00728183
		0.163	0.00888173	0.0155499	0.00639315
		0.164	0.00845011	0.015165	0.00551561
		0.165	0.00801954	0.0147696	0.00465194
		0.166	0.00759199	0.0143656	0.00380479
		0.167	0.00716926	0.0139549	0.0029767
		0.168	0.006753	0.0135395	0.00217007
		0.169	0.00634464	0.0131211	0.00138715
		0.17	0.0059454	0.0127016	0.000630008
		0.171	0.00555629	0.0122823	-9.94773e-05
		0.172	0.00517808	0.0118649	-0.000799641
		0.173	0.00481133	0.0114505	-0.00146903
		0.174	0.00445638	0.0110402	-0.00210643
		0.175	0.00411337	0.0106349	-0.00271083
		0.176	0.00378227	0.0102353	-0.00328146
		0.177	0.00346289	0.00984198	-0.00381777
		0.178	0.00315489	0.00945521	-0.0043194
		0.179	0.00285786	0.00907521	-0.00478621
		0.18	0.00257128	0.00870204	-0.00521824
		0.181	0.0022946	0.00833562	-0.0056157
		0.182	0.00202727	0.00797577	-0.00597895
		0.183	0.00176873	0.00762223	-0.00630848
		0.184	0.00151847	0.00727471	-0.00660489
		0.185	0.00127604	0.00693285	-0.00686889
		0.186	0.00104106	0.0065963	-0.00710125
		0.187	0.000813265	0.00626474	-0.00730279
		0.188	0.000592481	0.00593786	-0.00747438
		0.189	0.000378653	0.00561543	-0.0076169
		0.19	0.000171845	0.00529725	-0.00773124
		0.191	-2.77693e-05	0.00498324	-0.0078183
		0.192	-0.000219905	0.00467339	-0.00787895
		0.193	-0.000404183	0.00436778	-0.00791403
		0.194	-0.000580137	0.0040666	-0.00792438
		0.195	-0.000747236	0.00377011	-0.00791079
		0.196	-0.000904898	0.00347869	-0.00787403
		0.197	-0.00105251	0.00319278	-0.00781484
		0.198	-0.00118947	0.0029129	-0.00773392
		0.199	-0.00131515	0.00263961	-0.00763198
		0.2	-0.001429	0.00237352	-0.00750969
		0.201	-0.0015305	0.00211528	-0.00736773
		0.202	-0.00161921	0.00186554	-0.00720678
		0.203	-0.00169478	0.00162493	-0.00702752
		0.204	-0.00175696	0.00139408	-0.00683066
		0.205	-0.00180561	0.00117355	-0.00661692
		0.206	-0.00184071	0.000963875	-0.00638708
		0.207	-0.00186238	0.000765502	-0.00614193
		0.208	-0.00187085	0.000578805	-0.00588233
		0.209	-0.00186646	0.000404069	-0.00560915
		0.21	-0.0018497	0.000241484	-0.00532336
		0.211	-0.00182114	9.11394e-05	-0.00502593
		0.212	-0.00178145	-4.69758e-05	-0.00471792
		0.213	-0.00173139	-0.000172973	-0.0044004
		0.214	-0.00167179	-0.000287059	-0.00407451
		0.215	-0.00160351	-0.000389534	-0.00374142
		0.216	-0.00152746	-0.000480779	-0.00340233
		0.217	-0.00144458	-0.000561252	-0.00305845
		0.218	-0.00135576	-0.000631471	-0.00271101
		0.219	-0.00126193	-0.000692009	-0.00236127
		0.22	-0.00116395	-0.000743472	-0.00201044
		0.221	-0.00106263	-0.000786496	-0.00165976
		0.222	-0.000958752	-0.000821726	-0.0013104
		0.223	-0.000852993	-0.000849807	-0.000963546
		0.224	-0.000745975	-0.000871371	-0.000620302
		0.225	-0.000638233	-0.000887026	-0.000281738
		0.226	-0.000530219	-0.000897345	5.11357e-05
		0.227	-0.000422302	-0.000902859	0.000377373
		0.228	-0.000314768	-0.000904049	0.000696097
		0.229	-0.00020783	-0.000901341	0.0010065
		0.23	-0.00010163	-0.000895105	0.00130787
		0.231	3.75073e-06	-0.000885649	0.00159954
		0.232	0.000108282	-0.000873225	0.00188095
		0.233	0.000211973	-0.000858026	0.0021516
		0.234	0.000314865	-0.000840193	0.00241107
		0.235	0.000417012	-0.000819819	0.00265902
		0.236	0.00051848	-0.000796954	0.00289516
		0.237	0.000619327	-0.000771614	0.00311929
		0.238	0.000719596	-0.000743788	0.00333124
		0.239	0.000819309	-0.000713444	0.00353093
		0.24	0.000918456	-0.000680542	0.00371829
		0.241	0.00101699	-0.000645037	0.00389332
		0.242	0.00111483	-0.000606889	0.00405605
		0.243	0.00121184	-0.000566071	0.00420654
		0.244	0.00130786	-0.000522571	0.00434488
		0.245	0.00140266	-0.000476404	0.00447118
		0.246	0.001496	-0.000427609	0.00458557
		0.247	0.0015876	-0.000376257	0.00468821
		0.248	0.00167714	-0.000322449	0.00477926
		0.249	0.0017643	-0.000266322	0.00485888
		0.25	0.00184872	-0.000208042	0.00492727
		0.251	0.00193007	-0.000147804	0.00498463
		0.252	0.00200801	-8.58335e-05	0.00503114
		0.253	0.0020822	-2.23774e-05	0.00506704
		0.254	0.00215236	4.22971e-05	0.00509255
		0.255	0.0022182	0.000107909	0.00510791
		0.256	0.0022795	0.000174167	0.00511338
		0.257	0.00233608	0.000240777	0.00510923
		0.258	0.00238779	0.000307447	0.00509575
		0.259	0.00243456	0.00037389	0.00507325
		0.26	0.00247637	0.000439833	0.00504206
		0.261	0.00251323	0.000505018	0.00500254
		0.262	0.00254524	0.000569209	0.00495507
		0.263	0.00257254	0.000632192	0.00490005
		0.264	0.00259531	0.000693781	0.0048379
		0.265	0.0026138	0.000753816	0.00476907
		0.266	0.00262826	0.000812169	0.00469403
		0.267	0.00263902	0.000868739	0.00461327
		0.268	0.00264638	0.000923455	0.0045273
		0.269	0.00265071	0.000976272	0.00443665
		0.27	0.00265234	0.00102717	0.00434184
		0.271	0.00265164	0.00107616	0.00424343
		0.272	0.00264895	0.00112326	0.00414196
		0.273	0.00264458	0.0011685	0.00403798
		0.274	0.00263886	0.00121196	0.00393205
		0.275	0.00263206	0.00125369	0.00382471
		0.276	0.00262442	0.00129375	0.00371647
		0.277	0.00261615	0.00133223	0.00360787
		0.278	0.00260742	0.00136919	0.0034994
		0.279	0.00259837	0.00140471	0.00339153
		0.28	0.00258907	0.00143885	0.00328471
		0.281	0.0025796	0.00147166	0.00317936
		0.282	0.00256995	0.00150318	0.00307588
		0.283	0.00256012	0.00153346	0.00297462
		0.284	0.00255005	0.00156251	0.00287592
		0.285	0.00253968	0.00159035	0.00278006
		0.286	0.00252892	0.00161697	0.0026873
		0.287	0.00251768	0.00164238	0.00259789
		0.288	0.00250584	0.00166654	0.00251199
		0.289	0.0024933	0.00168944	0.0024298
		0.29	0.00247997	0.00171103	0.00235143
		0.291	0.00246576	0.0017313	0.002277
		0.292	0.0024506	0.0017502	0.00220659
		0.293	0.00243445	0.00176769	0.00214026
		0.294	0.00241729	0.00178375	0.00207806
		0.295	0.00239913	0.00179835	0.00202
		0.296	0.00238	0.00181146	0.00196611
		0.297	0.00235998	0.00182308	0.00191637
		0.298	0.00233917	0.0018332	0.00187079
		0.299	0.00231769	0.00184184	0.00182934
		0.3	0.00229571	0.00184902	0.00179201
		0.301	0.00227341	0.00185476	0.00175876
		0.302	0.00225099	0.00185913	0.00172958
		0.303	0.00222867	0.00186216	0.00170443
		0.304	0.00220669	0.00186393	0.00168328
		0.305	0.00218528	0.00186452	0.00166612
		0.306	0.00216468	0.00186401	0.0016529
		0.307	0.00214513	0.00186249	0.00164361
		0.308	0.00212685	0.00186006	0.0016382
		0.309	0.00211005	0.00185681	0.00163665
		0.31	0.00209493	0.00185284	0.00163891
		0.311	0.00208164	0.00184824	0.00164495
		0.312	0.00207035	0.00184312	0.00165472
		0.313	0.00206114	0.00183754	0.00166816
		0.314	0.00205412	0.0018316	0.0016852
		0.315	0.00204933	0.00182536	0.00170578
		0.316	0.00204679	0.00181888	0.0017298
		0.317	0.00204648	0.0018122	0.00175716
		0.318	0.00204838	0.00180536	0.00178775
		0.319	0.00205241	0.00179839	0.00182144
		0.32	0.00205849	0.0017913	0.00185809
		0.321	0.0020665	0.00178408	0.00189755
		0.322	0.00207632	0.00177673	0.00193963
		0.323	0.00208781	0.00176923	0.00198415
		0.324	0.00210083	0.00176153	0.00203092
		0.325	0.00211522	0.00175362	0.00207973
		0.326	0.00213084	0.00174544	0.00213035
		0.327	0.00214755	0.00173696	0.00218257
		0.328	0.0021652	0.00172812	0.00223614
		0.329	0.00218367	0.00171888	0.00229082
		0.33	0.00220285	0.0017092	0.00234639
		0.331	0.00222264	0.00169902	0.00240259
		0.332	0.00224294	0.00168833	0.00245918
		0.333	0.00226371	0.00167709	0.00251594
		0.334	0.00228487	0.00166528	0.00257265
		0.335	0.00230641	0.00165289	0.00262907
		0.336	0.00232828	0.00163991	0.00268502
		0.337	0.00235049	0.00162637	0.0027403
		0.338	0.00237304	0.00161227	0.00279472
		0.339	0.00239592	0.00159765	0.00284814
		0.34	0.00241914	0.00158255	0.00290041
		0.341	0.00244272	0.00156702	0.00295139
		0.342	0.00246667	0.00155112	0.00300099
		0.343	0.00249099	0.00153492	0.0030491
		0.344	0.00251568	0.00151848	0.00309566
		0.345	0.00254072	0.0015019	0.0031406
		0.346	0.00256609	0.00148524	0.00318389
		0.347	0.00259176	0.00146861	0.0032255
		0.348	0.00261767	0.00145209	0.00326543
		0.349	0.00264376	0.00143576	0.00330366
		0.35	0.00266996	0.00141973	0.00334021
		0.351	0.00269616	0.00140407	0.00337511
		0.352	0.00272228	0.00138887	0.00340839
		0.353	0.00274818	0.0013742	0.00344007
		0.354	0.00277376	0.00136015	0.00347021
		0.355	0.00279887	0.00134677	0.00349885
		0.356	0.00282339	0.00133412	0.00352603
		0.357	0.00284717	0.00132227	0.00355181
		0.358	0.0028701	0.00131124	0.00357624
		0.359	0.00289203	0.00130108	0.00359936
		0.36	0.00291284	0.00129182	0.00362121
		0.361	0.00293242	0.00128347	0.00364186
		0.362	0.00295068	0.00127605	0.00366134
		0.363	0.00296751	0.00126956	0.00367968
		0.364	0.00298286	0.00126399	0.00369694
		0.365	0.00299667	0.00125933	0.00371315
		0.366	0.0030089	0.00125557	0.00372834
		0.367	0.00301954	0.00125268	0.00374255
		0.368	0.00302858	0.00125064	0.00375581
		0.369	0.00303605	0.00124942	0.00376816
		0.37	0.00304198	0.00124898	0.00377964
		0.371	0.00304642	0.00124928	0.00379029
		0.372	0.00304945	0.00125028	0.00380014
		0.373	0.00305114	0.00125194	0.00380923
		0.374	0.00305159	0.00125423	0.00381761
		0.375	0.0030509	0.00125708	0.00382534
		0.376	0.00304917	0.00126046	0.00383245
		0.377	0.00304653	0.00126432	0.00383901
		0.378	0.00304309	0.00126861	0.00384507
		0.379	0.00303896	0.0012733	0.00385068
		0.38	0.00303426	0.00127833	0.00385592
		0.381	0.00302909	0.00128365	0.00386082
		0.382	0.00302356	0.00128924	0.00386546
		0.383	0.00301776	0.00129503	0.0038699
		0.384	0.00301178	0.00130099	0.00387418
		0.385	0.00300569	0.00130709	0.00387836
		0.386	0.00299955	0.00131328	0.00388249
		0.387	0.00299343	0.00131953	0.00388661
		0.388	0.00298735	0.00132581	0.00389077
		0.389	0.00298136	0.00133209	0.00389498
		0.39	0.00297546	0.00133835	0.00389928
		0.391	0.00296967	0.00134456	0.00390367
		0.392	0.00296399	0.00135072	0.00390819
		0.393	0.00295841	0.00135682	0.00391281
		0.394	0.00295291	0.00136284	0.00391754
		0.395	0.00294748	0.00136879	0.00392237
		0.396	0.0029421	0.00137467	0.00392727
		0.397	0.00293673	0.00138049	0.00393222
		0.398	0.00293137	0.00138627	0.00393718
		0.399	0.00292598	0.00139202	0.00394213
		0.4	0.00292054	0.00139777	0.00394701
		0.401	0.00291505	0.00140355	0.00395179
		0.402	0.00290949	0.00140937	0.00395642
		0.403	0.00290387	0.00141528	0.00396084
		0.404	0.00289819	0.0014213	0.00396502
		0.405	0.00289246	0.00142747	0.0039689
		0.406	0.00288672	0.00143381	0.00397244
		0.407	0.00288098	0.00144036	0.0039756
		0.408	0.0028753	0.00144714	0.00397834
		0.409	0.00286972	0.00145418	0.00398062
		0.41	0.0028643	0.0014615	0.00398242
		0.411	0.00285909	0.00146912	0.00398371
		0.412	0.00285416	0.00147704	0.00398448
		0.413	0.00284957	0.00148528	0.00398471
		0.414	0.00284541	0.00149383	0.00398441
		0.415	0.00284172	0.00150269	0.00398358
		0.416	0.00283858	0.00151184	0.00398222
		0.417	0.00283605	0.00152126	0.00398035
		0.418	0.00283419	0.00153092	0.00397799
		0.419	0.00283304	0.00154079	0.00397518
		0.42	0.00283265	0.00155084	0.00397194
		0.421	0.00283306	0.00156102	0.00396831
		0.422	0.00283428	0.00157129	0.00396433
		0.423	0.00283634	0.0015816	0.00396003
		0.424	0.00283923	0.00159189	0.00395547
		0.425	0.00284296	0.00160211	0.00395068
		0.426	0.00284751	0.00161222	0.0039457
		0.427	0.00285286	0.00162217	0.00394057
		0.428	0.00285897	0.00163191	0.00393533
		0.429	0.00286581	0.00164139	0.00393003
		0.43	0.00287334	0.00165058	0.00392468
		0.431	0.00288149	0.00165945	0.00391933
		0.432	0.00289021	0.00166797	0.00391399
		0.433	0.00289945	0.00167612	0.00390869
		0.434	0.00290914	0.0016839	0.00390344
		0.435	0.00291921	0.00169129	0.00389828
		0.436	0.00292959	0.0016983	0.0038932
		0.437	0.00294022	0.00170493	0.00388821
		0.438	0.00295103	0.00171121	0.00388333
		0.439	0.00296195	0.00171715	0.00387855
		0.44	0.00297292	0.00172279	0.00387388
		0.441	0.00298388	0.00172814	0.00386932
		0.442	0.00299477	0.00173324	0.00386486
		0.443	0.00300554	0.00173812	0.0038605
		0.444	0.00301613	0.00174283	0.00385623
		0.445	0.00302649	0.00174739	0.00385205
		0.446	0.00303659	0.00175183	0.00384794
		0.447	0.00304639	0.00175618	0.0038439
		0.448	0.00305584	0.00176046	0.00383991
		0.449	0.00306493	0.0017647	0.00383596
		0.45	0.00307364	0.00176891	0.00383204
		0.451	0.00308193	0.00177309	0.00382812
		0.452	0.00308981	0.00177724	0.00382419
		0.453	0.00309727	0.00178137	0.00382023
		0.454	0.0031043	0.00178545	0.00381621
		0.455	0.00311091	0.00178946	0.00381212
		0.456	0.0031171	0.00179338	0.00380793
		0.457	0.00312288	0.00179718	0.00380361
		0.458	0.00312827	0.00180083	0.00379913
		0.459	0.00313329	0.00180429	0.00379448
		0.46	0.00313796	0.0018075	0.00378962
		0.461	0.0031423	0.00181045	0.00378453
		0.462	0.00314634	0.00181308	0.00377917
		0.463	0.00315011	0.00181535	0.00377353
		0.464	0.00315363	0.00181722	0.00376758
		0.465	0.00315694	0.00181867	0.0037613
		0.466	0.00316006	0.00181966	0.00375468
		0.467	0.00316302	0.00182018	0.00374769
		0.468	0.00316585	0.0018202	0.00374033
		0.469	0.00316858	0.00181972	0.00373259
		0.47	0.00317123	0.00181875	0.00372448
		0.471	0.00317381	0.00181729	0.00371599
		0.472	0.00317636	0.00181537	0.00370714
		0.473	0.00317888	0.00181301	0.00369794
		0.474	0.00318138	0.00181026	0.00368842
		0.475	0.00318387	0.00180716	0.00367859
		0.476	0.00318635	0.00180376	0.0036685
		0.477	0.00318883	0.00180013	0.00365818
		0.478	0.00319128	0.00179634	0.00364767
		0.479	0.00319371	0.00179246	0.00363701
		0.48	0.00319608	0.00178855	0.00362624
		0.481	0.00319838	0.00178471	0.00361542
		0.482	0.00320057	0.00178099	0.0036046
		0.483	0.00320264	0.00177749	0.0035938
		0.484	0.00320453	0.00177427	0.00358309
		0.485	0.0032062	0.0017714	0.00357249
		0.486	0.00320762	0.00176893	0.00356206
		0.487	0.00320873	0.00176693	0.00355181
		0.488	0.00320949	0.00176543	0.00354177
		0.489	0.00320984	0.00176448	0.00353198
		0.49	0.00320974	0.0017641	0.00352243
		0.491	0.00320913	0.00176432	0.00351314
		0.492	0.00320797	0.00176514	0.00350411
		0.493	0.0032062	0.00176657	0.00349534
		0.494	0.00320379	0.00176859	0.0034868
		0.495	0.0032007	0.0017712	0.00347849
		0.496	0.00319689	0.00177437	0.00347038
		0.497	0.00319233	0.00177808	0.00346243
		0.498	0.003187	0.0017823	0.00345462
		0.499	0.00318088	0.00178699	0.0034469
		0.5	0.00317396	0.00179212	0.00343924
		0.501	0.00316624	0.00179765	0.00343158
		0.502	0.00315772	0.00180354	0.00342389
		0.503	0.00314842	0.00180976	0.00341612
		0.504	0.00313835	0.00181628	0.00340821
		0.505	0.00312755	0.00182308	0.00340014
		0.506	0.00311604	0.00183012	0.00339185
		0.507	0.00310388	0.0018374	0.0033833
		0.508	0.00309111	0.00184489	0.00337446
		0.509	0.00307778	0.00185259	0.0033653
		0.51	0.00306395	0.00186049	0.00335578
		0.511	0.00304969	0.00186861	0.0033459
		0.512	0.00303507	0.00187694	0.00333563
		0.513	0.00302015	0.00188551	0.00332496
		0.514	0.003005	0.00189431	0.0033139
		0.515	0.00298969	0.00190338	0.00330244
		0.516	0.0029743	0.00191272	0.00329059
		0.517	0.00295889	0.00192236	0.00327838
		0.518	0.00294352	0.00193232	0.00326582
		0.519	0.00292825	0.00194261	0.00325293
		0.52	0.00291314	0.00195325	0.00323974
		0.521	0.00289823	0.00196424	0.0032263
		0.522	0.00288358	0.00197558	0.00321262
		0.523	0.0028692	0.00198727	0.00319874
		0.524	0.00285514	0.0019993	0.00318471
		0.525	0.00284141	0.00201165	0.00317056
		0.526	0.00282803	0.0020243	0.00315633
		0.527	0.002815	0.00203719	0.00314205
		0.528	0.00280232	0.0020503	0.00312775
		0.529	0.00278999	0.00206357	0.00311347
		0.53	0.002778	0.00207694	0.00309924
		0.531	0.00276632	0.00209033	0.00308507
		0.532	0.00275495	0.00210368	0.003071
		0.533	0.00274384	0.00211692	0.00305704
		0.534	0.00273298	0.00212995	0.00304321
		0.535	0.00272234	0.00214269	0.00302951
		0.536	0.00271189	0.00215507	0.00301596
		0.537	0.0027016	0.002167	0.00300256
		0.538	0.00269143	0.0021784	0.0029893
		0.539	0.00268137	0.00218921	0.00297619
		0.54	0.00267138	0.00219936	0.00296321
		0.541	0.00266145	0.00220879	0.00295037
		0.542	0.00265154	0.00221746	0.00293764
		0.543	0.00264166	0.00222532	0.00292503
		0.544	0.00263178	0.00223235	0.0029125
		0.545	0.0026219	0.00223855	0.00290006
		0.546	0.00261202	0.0022439	0.00288768
		0.547	0.00260214	0.00224842	0.00287535
		0.548	0.00259227	0.00225213	0.00286307
		0.549	0.00258243	0.00225506	0.00285081
		0.55	0.00257264	0.00225725	0.00283858
		0.551	0.00256292	0.00225874	0.00282636
		0.552	0.0025533	0.00225959	0.00281414
		0.553	0.00254381	0.00225986	0.00280193
		0.554	0.00253449	0.00225961	0.00278973
		0.555	0.00252537	0.00225888	0.00277752
		0.556	0.00251651	0.00225775	0.00276533
		0.557	0.00250793	0.00225626	0.00275316
		0.558	0.00249967	0.00225446	0.002741
		0.559	0.00249177	0.0022524	0.00272889
		0.56	0.00248427	0.0022501	0.00271681
		0.561	0.0024772	0.00224758	0.0027048
		0.562	0.00247057	0.00224486	0.00269286
		0.563	0.00246442	0.00224195	0.002681
		0.564	0.00245875	0.00223882	0.00266924
		0.565	0.00245358	0.00223548	0.0026576
		0.566	0.00244889	0.00223187	0.0026461
		0.567	0.00244468	0.00222797	0.00263473
		0.568	0.00244094	0.00222374	0.00262353
		0.569	0.00243764	0.00221912	0.00261251
		0.57	0.00243474	0.00221405	0.00260167
		0.571	0.00243222	0.00220847	0.00259104
		0.572	0.00243003	0.00220234	0.00258064
		0.573	0.00242811	0.00219558	0.00257047
		0.574	0.00242642	0.00218815	0.00256055
		0.575	0.0024249	0.00217999	0.00255091
		0.576	0.00242349	0.00217105	0.00254155
		0.577	0.00242213	0.00216132	0.00253251
		0.578	0.00242077	0.00215075	0.0025238
		0.579	0.00241935	0.00213934	0.00251545
		0.58	0.00241781	0.0021271	0.00250748
		0.581	0.0024161	0.00211402	0.00249993
		0.582	0.00241419	0.00210014	0.00249283
		0.583	0.00241201	0.0020855	0.00248621
		0.584	0.00240955	0.00207016	0.00248012
		0.585	0.00240677	0.00205418	0.00247458
		0.586	0.00240365	0.00203764	0.00246965
		0.587	0.00240017	0.00202064	0.00246538
		0.588	0.00239634	0.00200327	0.0024618
		0.589	0.00239214	0.00198565	0.00245896
		0.59	0.00238758	0.00196787	0.0024569
		0.591	0.00238268	0.00195007	0.00245568
		0.592	0.00237746	0.00193235	0.00245534
		0.593	0.00237195	0.00191484	0.0024559
		0.594	0.00236616	0.00189764	0.00245741
		0.595	0.00236014	0.00188085	0.00245989
		0.596	0.00235393	0.00186459	0.00246336
		0.597	0.00234757	0.00184892	0.00246783
		0.598	0.00234109	0.00183394	0.0024733
		0.599	0.00233456	0.00181969	0.00247976
		0.6	0.00232801	0.00180623	0.0024872
		0.601	0.00232148	0.00179359	0.00249558
		0.602	0.00231503	0.00178179	0.00250484
		0.603	0.00230869	0.00177083	0.00251495
		0.604	0.00230249	0.0017607	0.00252581
		0.605	0.00229649	0.00175137	0.00253735
		0.606	0.00229069	0.0017428	0.00254947
		0.607	0.00228514	0.00173495	0.00256207
		0.608	0.00227985	0.00172775	0.00257502
		0.609	0.00227482	0.00172113	0.0025882
		0.61	0.00227008	0.00171504	0.00260148
		0.611	0.00226561	0.00170937	0.00261471
		0.612	0.00226142	0.00170407	0.00262775
		0.613	0.00225749	0.00169904	0.00264047
		0.614	0.00225381	0.00169422	0.0026527
		0.615	0.00225034	0.00168954	0.00266432
		0.616	0.00224707	0.00168491	0.00267519
		0.617	0.00224396	0.0016803	0.00268517
		0.618	0.00224098	0.00167566	0.00269415
		0.619	0.00223809	0.00167093	0.00270201
		0.62	0.00223525	0.0016661	0.00270867
		0.621	0.00223243	0.00166115	0.00271404
		0.622	0.00222958	0.00165608	0.00271805
		0.623	0.00222668	0.00165089	0.00272066
		0.624	0.00222368	0.0016456	0.00272183
		0.625	0.00222056	0.00164024	0.00272155
		0.626	0.00221729	0.00163486	0.00271981
		0.627	0.00221384	0.0016295	0.00271663
		0.628	0.00221021	0.00162422	0.00271205
		0.629	0.00220639	0.00161908	0.00270612
		0.63	0.00220235	0.00161415	0.0026989
		0.631	0.00219811	0.0016095	0.00269047
		0.632	0.00219367	0.0016052	0.0026809
		0.633	0.00218904	0.00160134	0.0026703
		0.634	0.00218423	0.00159798	0.00265876
		0.635	0.00217926	0.00159518	0.00264639
		0.636	0.00217416	0.00159303	0.0026333
		0.637	0.00216893	0.00159157	0.00261959
		0.638	0.00216361	0.00159087	0.00260538
		0.639	0.00215823	0.00159096	0.00259076
		0.64	0.00215282	0.00159189	0.00257584
		0.641	0.00214739	0.00159368	0.0025607
		0.642	0.00214198	0.00159636	0.00254542
		0.643	0.00213661	0.00159994	0.00253008
		0.644	0.0021313	0.00160442	0.00251474
		0.645	0.00212609	0.00160979	0.00249946
		0.646	0.00212097	0.00161605	0.00248426
		0.647	0.00211599	0.00162316	0.00246918
		0.648	0.00211113	0.0016311	0.00245424
		0.649	0.00210643	0.00163984	0.00243943
		0.65	0.00210188	0.00164934	0.00242475
		0.651	0.0020975	0.00165955	0.00241019
		0.652	0.00209328	0.00167043	0.00239572
		0.653	0.00208922	0.00168194	0.00238132
		0.654	0.00208534	0.00169401	0.00236694
		0.655	0.00208162	0.00170659	0.00235256
		0.656	0.00207806	0.00171965	0.00233813
		0.657	0.00207465	0.00173312	0.00232361
		0.658	0.0020714	0.00174696	0.00230896
		0.659	0.00206829	0.00176112	0.00229415
		0.66	0.00206532	0.00177555	0.00227916
		0.661	0.00206247	0.00179021	0.00226396
		0.662	0.00205975	0.00180504	0.00224854
		0.663	0.00205715	0.00182001	0.0022329
		0.664	0.00205465	0.00183506	0.00221704
		0.665	0.00205226	0.00185017	0.00220098
		0.666	0.00204997	0.00186527	0.00218476
		0.667	0.00204778	0.00188034	0.00216841
		0.668	0.00204567	0.00189531	0.00215199
		0.669	0.00204367	0.00191015	0.00213557
		0.67	0.00204175	0.00192481	0.00211921
		0.671	0.00203993	0.00193923	0.002103
		0.672	0.00203822	0.00195336	0.00208704
		0.673	0.00203661	0.00196716	0.00207143
		0.674	0.00203512	0.00198056	0.00205627
		0.675	0.00203375	0.00199351	0.00204168
		0.676	0.00203253	0.00200596	0.00202777
		0.677	0.00203146	0.00201784	0.00201466
		0.678	0.00203057	0.0020291	0.00200246
		0.679	0.00202986	0.00203969	0.00199128
		0.68	0.00202936	0.00204955	0.00198123
		0.681	0.00202909	0.00205865	0.00197242
		0.682	0.00202906	0.00206693	0.00196494
		0.683	0.00202931	0.00207436	0.00195888
		0.684	0.00202984	0.00208091	0.00195431
		0.685	0.00203068	0.00208656	0.00195129
		0.686	0.00203183	0.0020913	0.00194988
		0.687	0.00203333	0.00209512	0.00195011
		0.688	0.00203518	0.00209804	0.00195201
		0.689	0.00203739	0.00210006	0.00195558
		0.69	0.00203997	0.00210123	0.00196082
		0.691	0.00204293	0.00210157	0.00196771
		0.692	0.00204625	0.00210115	0.00197619
		0.693	0.00204995	0.00210001	0.00198622
		0.694	0.00205402	0.00209823	0.00199774
		0.695	0.00205843	0.00209589	0.00201065
		0.696	0.00206318	0.00209307	0.00202486
		0.697	0.00206825	0.00208985	0.00204025
		0.698	0.00207362	0.00208634	0.00205672
		0.699	0.00207925	0.00208262	0.00207413
		0.7	0.00208511	0.00207879	0.00209233
		0.701	0.00209117	0.00207495	0.00211118
		0.702	0.00209739	0.00207118	0.00213053
		0.703	0.00210373	0.00206756	0.00215023
		0.704	0.00211013	0.00206417	0.00217012
		0.705	0.00211656	0.00206107	0.00219004
		0.706	0.00212295	0.00205831	0.00220984
		0.707	0.00212925	0.00205594	0.00222937
		0.708	0.00213541	0.00205397	0.00224849
		0.709	0.00214137	0.00205242	0.00226707
		0.71	0.00214707	0.00205129	0.00228497
		0.711	0.00215246	0.00205054	0.0023021
		0.712	0.00215747	0.00205015	0.00231834
		0.713	0.00216205	0.00205005	0.00233361
		0.714	0.00216614	0.00205018	0.00234785
		0.715	0.00216971	0.00205047	0.00236099
		0.716	0.00217269	0.0020508	0.00237299
		0.717	0.00217505	0.00205109	0.00238383
		0.718	0.00217675	0.00205122	0.00239351
		0.719	0.00217776	0.00205108	0.00240202
		0.72	0.00217806	0.00205053	0.00240938
		0.721	0.00217762	0.00204948	0.00241564
		0.722	0.00217644	0.00204778	0.00242082
		0.723	0.00217452	0.00204534	0.00242499
		0.724	0.00217185	0.00204204	0.00242821
		0.725	0.00216844	0.00203779	0.00243054
		0.726	0.00216432	0.00203251	0.00243205
		0.727	0.0021595	0.00202611	0.00243283
		0.728	0.00215402	0.00201856	0.00243294
		0.729	0.0021479	0.0020098	0.00243246
		0.73	0.00214119	0.00199982	0.00243146
		0.731	0.00213392	0.00198862	0.00243001
		0.732	0.00212613	0.00197621	0.00242816
		0.733	0.00211787	0.00196263	0.00242598
		0.734	0.00210918	0.00194793	0.00242349
		0.735	0.0021001	0.00193217	0.00242074
		0.736	0.00209067	0.00191546	0.00241775
		0.737	0.00208093	0.00189787	0.00241452
		0.738	0.00207091	0.00187952	0.00241108
		0.739	0.00206064	0.00186053	0.00240739
		0.74	0.00205015	0.00184103	0.00240346
		0.741	0.00203945	0.00182113	0.00239925
		0.742	0.00202857	0.00180097	0.00239472
		0.743	0.00201751	0.00178068	0.00238983
		0.744	0.00200628	0.00176037	0.00238454
		0.745	0.00199488	0.00174017	0.00237878
		0.746	0.0019833	0.00172018	0.00237251
		0.747	0.00197155	0.0017005	0.00236567
		0.748	0.0019596	0.00168122	0.00235818
		0.749	0.00194745	0.00166239	0.00235001
		0.75	0.00193509	0.00164409	0.00234109
		0.751	0.0019225	0.00162634	0.00233137
		0.752	0.00190967	0.00160917	0.00232082
		0.753	0.00189658	0.00159259	0.00230939
		0.754	0.00188324	0.0015766	0.00229705
		0.755	0.00186963	0.00156116	0.0022838
		0.756	0.00185576	0.00154626	0.00226961
		0.757	0.00184164	0.00153184	0.00225448
		0.758	0.00182726	0.00151786	0.00223844
		0.759	0.00181266	0.00150426	0.00222149
		0.76	0.00179787	0.00149097	0.00220367
		0.761	0.00178291	0.00147792	0.00218503
		0.762	0.00176783	0.00146506	0.0021656
		0.763	0.00175268	0.00145233	0.00214544
		0.764	0.00173752	0.00143965	0.00212463
		0.765	0.00172242	0.001427	0.00210322
		0.766	0.00170744	0.00141432	0.0020813
		0.767	0.00169267	0.00140158	0.00205893
		0.768	0.00167818	0.00138877	0.00203621
		0.769	0.00166406	0.00137588	0.00201321
		0.77	0.00165039	0.00136291	0.00199
		0.771	0.00163726	0.00134989	0.00196668
		0.772	0.00162475	0.00133685	0.0019433
		0.773	0.00161294	0.00132384	0.00191994
		0.774	0.00160191	0.00131091	0.00189667
		0.775	0.00159173	0.00129812	0.00187355
		0.776	0.00158244	0.00128556	0.00185062
		0.777	0.00157412	0.00127331	0.00182793
		0.778	0.00156678	0.00126144	0.00180553
		0.779	0.00156048	0.00125006	0.00178344
		0.78	0.00155522	0.00123924	0.00176169
		0.781	0.00155101	0.00122907	0.0017403
		0.782	0.00154784	0.00121963	0.00171928
		0.783	0.0015457	0.001211	0.00169864
		0.784	0.00154455	0.00120325	0.0016784
		0.785	0.00154437	0.00119643	0.00165855
		0.786	0.00154509	0.00119057	0.0016391
		0.787	0.00154667	0.00118573	0.00162004
		0.788	0.00154903	0.0011819	0.00160138
		0.789	0.00155211	0.0011791	0.00158312
		0.79	0.00155584	0.00117731	0.00156527
		0.791	0.00156014	0.0011765	0.00154784
		0.792	0.00156493	0.00117664	0.00153084
		0.793	0.00157015	0.00117767	0.0015143
		0.794	0.00157571	0.00117952	0.00149822
		0.795	0.00158155	0.00118213	0.00148266
		0.796	0.00158761	0.0011854	0.00146764
		0.797	0.00159382	0.00118926	0.0014532
		0.798	0.00160013	0.0011936	0.00143938
		0.799	0.0016065	0.00119834	0.00142625
		0.8	0.00161289	0.00120337	0.00141385
		0.801	0.00161927	0.00120861	0.00140224
		0.802	0.00162562	0.00121398	0.00139148
		0.803	0.00163191	0.00121939	0.00138164
		0.804	0.00163814	0.00122479	0.00137277
		0.805	0.0016443	0.00123011	0.00136494
		0.806	0.00165039	0.0012353	0.0013582
		0.807	0.00165642	0.00124034	0.00135262
		0.808	0.0016624	0.00124522	0.00134823
		0.809	0.00166833	0.00124992	0.00134509
		0.81	0.00167424	0.00125447	0.00134322
		0.811	0.00168012	0.00125887	0.00134267
		0.812	0.00168601	0.00126318	0.00134344
		0.813	0.00169191	0.00126744	0.00134556
		0.814	0.00169783	0.0012717	0.001349
		0.815	0.00170378	0.00127603	0.00135378
		0.816	0.00170977	0.00128049	0.00135986
		0.817	0.0017158	0.00128516	0.00136721
		0.818	0.00172187	0.00129011	0.0013758
		0.819	0.00172799	0.00129542	0.00138557
		0.82	0.00173413	0.00130113	0.00139645
		0.821	0.0017403	0.00130732	0.0014084
		0.822	0.00174647	0.00131404	0.00142133
		0.823	0.00175263	0.00132132	0.00143516
		0.824	0.00175876	0.0013292	0.00144982
		0.825	0.00176483	0.00133769	0.00146522
		0.826	0.00177082	0.0013468	0.00148128
		0.827	0.0017767	0.00135651	0.00149792
		0.828	0.00178244	0.0013668	0.00151506
		0.829	0.00178803	0.00137763	0.00153261
		0.83	0.00179342	0.00138895	0.0015505
		0.831	0.00179859	0.0014007	0.00156867
		0.832	0.00180352	0.0014128	0.00158705
		0.833	0.00180819	0.00142517	0.00160558
		0.834	0.00181257	0.00143773	0.0016242
		0.835	0.00181666	0.00145037	0.00164288
		0.836	0.00182042	0.00146299	0.00166157
		0.837	0.00182387	0.0014755	0.00168023
		0.838	0.00182699	0.00148778	0.00169884
		0.839	0.00182977	0.00149976	0.00171737
		0.84	0.00183223	0.00151132	0.0017358
		0.841	0.00183437	0.00152239	0.00175411
		0.842	0.0018362	0.00153288	0.00177229
		0.843	0.00183774	0.00154272	0.00179032
		0.844	0.00183899	0.00155186	0.00180819
		0.845	0.00183998	0.00156024	0.00182589
		0.846	0.00184073	0.00156784	0.0018434
		0.847	0.00184127	0.00157462	0.00186072
		0.848	0.0018416	0.00158057	0.00187782
		0.849	0.00184176	0.0015857	0.0018947
		0.85	0.00184177	0.00159002	0.00191132
		0.851	0.00184165	0.00159355	0.00192767
		0.852	0.00184142	0.00159632	0.00194374
		0.853	0.00184108	0.00159838	0.00195948
		0.854	0.00184066	0.00159977	0.00197488
		0.855	0.00184017	0.00160054	0.0019899
		0.856	0.00183961	0.00160075	0.00200451
		0.857	0.00183898	0.00160046	0.00201867
		0.858	0.00183829	0.00159972	0.00203235
		0.859	0.00183752	0.00159859	0.00204551
		0.86	0.00183668	0.00159711	0.00205811
		0.861	0.00183575	0.00159534	0.00207011
		0.862	0.00183472	0.00159331	0.00208145
		0.863	0.00183358	0.00159107	0.00209211
		0.864	0.00183231	0.00158863	0.00210203
		0.865	0.00183089	0.00158601	0.00211116
		0.866	0.00182932	0.00158324	0.00211946
		0.867	0.00182758	0.0015803	0.00212688
		0.868	0.00182565	0.00157721	0.00213337
		0.869	0.00182352	0.00157394	0.00213888
		0.87	0.0018212	0.00157048	0.00214336
		0.871	0.00181867	0.00156682	0.00214676
		0.872	0.00181594	0.00156293	0.00214904
		0.873	0.00181301	0.00155878	0.00215015
		0.874	0.0018099	0.00155435	0.00215005
		0.875	0.00180661	0.0015496	0.0021487
		0.876	0.00180317	0.00154451	0.00214605
		0.877	0.0017996	0.00153905	0.00214209
		0.878	0.00179592	0.00153321	0.00213678
		0.879	0.00179218	0.00152697	0.00213009
		0.88	0.00178838	0.0015203	0.00212201
		0.881	0.00178458	0.00151322	0.00211253
		0.882	0.00178081	0.00150571	0.00210165
		0.883	0.0017771	0.00149778	0.00208936
		0.884	0.00177347	0.00148944	0.00207568
		0.885	0.00176998	0.00148072	0.00206063
		0.886	0.00176664	0.00147162	0.00204422
		0.887	0.00176348	0.00146218	0.0020265
		0.888	0.00176053	0.00145244	0.00200751
		0.889	0.00175779	0.00144243	0.0019873
		0.89	0.0017553	0.00143218	0.00196592
		0.891	0.00175305	0.00142175	0.00194345
		0.892	0.00175105	0.00141117	0.00191996
		0.893	0.0017493	0.00140049	0.00189552
		0.894	0.00174779	0.00138974	0.00187024
		0.895	0.0017465	0.00137898	0.00184421
		0.896	0.00174543	0.00136822	0.00181753
		0.897	0.00174454	0.00135752	0.00179031
		0.898	0.00174381	0.00134689	0.00176266
		0.899	0.00174321	0.00133636	0.00173469
		0.9	0.00174271	0.00132595	0.00170653
		0.901	0.00174227	0.00131566	0.0016783
		0.902	0.00174185	0.0013055	0.00165011
		0.903	0.00174141	0.00129548	0.0016221
		0.904	0.00174091	0.00128557	0.00159436
		0.905	0.00174031	0.00127576	0.00156703
		0.906	0.00173956	0.00126604	0.00154021
		0.907	0.00173863	0.00125637	0.00151401
		0.908	0.00173749	0.00124673	0.00148854
		0.909	0.00173609	0.00123708	0.00146388
		0.91	0.00173442	0.00122738	0.00144013
		0.911	0.00173244	0.00121759	0.00141736
		0.912	0.00173012	0.00120768	0.00139564
		0.913	0.00172747	0.0011976	0.00137504
		0.914	0.00172445	0.00118733	0.00135561
		0.915	0.00172107	0.00117682	0.00133739
		0.916	0.00171733	0.00116605	0.00132041
		0.917	0.00171323	0.001155	0.0013047
		0.918	0.00170877	0.00114365	0.00129028
		0.919	0.00170397	0.001132	0.00127716
		0.92	0.00169886	0.00112004	0.00126533
		0.921	0.00169345	0.00110779	0.00125478
		0.922	0.00168777	0.00109527	0.0012455
		0.923	0.00168186	0.0010825	0.00123748
		0.924	0.00167574	0.00106954	0.00123067
		0.925	0.00166945	0.00105643	0.00122505
		0.926	0.00166305	0.00104324	0.00122059
		0.927	0.00165655	0.00103003	0.00121724
		0.928	0.00165002	0.0010169	0.00121496
		0.929	0.00164349	0.00100393	0.00121371
		0.93	0.001637	0.000991215	0.00121344
		0.931	0.00163061	0.000978859	0.0012141
		0.932	0.00162435	0.000966967	0.00121564
		0.933	0.00161827	0.000955645	0.00121802
		0.934	0.0016124	0.000945002	0.00122119
		0.935	0.00160678	0.000935142	0.0012251
		0.936	0.00160146	0.000926166	0.00122971
		0.937	0.00159645	0.00091817	0.00123498
		0.938	0.00159178	0.000911241	0.00124085
		0.939	0.00158749	0.000905457	0.00124729
		0.94	0.00158358	0.000900883	0.00125426
		0.941	0.00158007	0.000897574	0.00126172
		0.942	0.00157697	0.000895568	0.00126963
		0.943	0.00157429	0.000894889	0.00127795
		0.944	0.00157202	0.000895543	0.00128665
		0.945	0.00157015	0.000897522	0.00129568
		0.946	0.00156868	0.000900799	0.00130502
		0.947	0.0015676	0.000905332	0.00131462
		0.948	0.00156687	0.000911062	0.00132444
		0.949	0.00156648	0.000917915	0.00133446
		0.95	0.0015664	0.000925803	0.00134464
		0.951	0.00156661	0.000934623	0.00135493
		0.952	0.00156706	0.000944265	0.0013653
		0.953	0.00156774	0.000954607	0.00137572
		0.954	0.00156861	0.00096552	0.00138615
		0.955	0.00156963	0.000976872	0.00139655
		0.956	0.00157077	0.000988528	0.00140689
		0.957	0.00157199	0.00100035	0.00141713
		0.958	0.00157328	0.00101221	0.00142724
		0.959	0.00157459	0.00102397	0.00143719
		0.96	0.0015759	0.00103552	0.00144695
		0.961	0.00157718	0.00104675	0.00145649
		0.962	0.00157841	0.00105755	0.00146578
		0.963	0.00157956	0.00106783	0.0014748
		0.964	0.00158062	0.00107751	0.00148352
		0.965	0.00158156	0.00108654	0.00149194
		0.966	0.00158238	0.00109488	0.00150003
		0.967	0.00158305	0.00110247	0.00150778
		0.968	0.00158356	0.00110932	0.00151519
		0.969	0.0015839	0.00111542	0.00152224
		0.97	0.00158406	0.00112078	0.00152895
		0.971	0.00158403	0.00112542	0.00153531
		0.972	0.00158379	0.00112938	0.00154132
		0.973	0.00158334	0.0011327	0.00154701
		0.974	0.00158266	0.00113545	0.00155239
		0.975	0.00158175	0.00113768	0.00155748
		0.976	0.00158059	0.00113946	0.00156229
		0.977	0.00157918	0.00114086	0.00156686
		0.978	0.0015775	0.00114195	0.00157121
		0.979	0.00157555	0.00114282	0.00157537
		0.98	0.00157331	0.00114352	0.00157938
		0.981	0.00157078	0.00114414	0.00158328
		0.982	0.00156795	0.00114474	0.00158708
		0.983	0.00156481	0.00114538	0.00159084
		0.984	0.00156136	0.00114611	0.00159458
		0.985	0.00155761	0.00114699	0.00159834
		0.986	0.00155356	0.00114804	0.00160215
		0.987	0.00154921	0.00114931	0.00160604
		0.988	0.00154458	0.00115081	0.00161004
		0.989	0.00153967	0.00115256	0.00161416
		0.99	0.00153453	0.00115455	0.00161843
		0.991	0.00152916	0.00115679	0.00162286
		0.992	0.0015236	0.00115924	0.00162746
		0.993	0.0015179	0.00116189	0.00163224
		0.994	0.00151208	0.00116471	0.00163719
		0.995	0.0015062	0.00116764	0.00164231
		0.996	0.0015003	0.00117066	0.00164759
		0.997	0.00149444	0.0011737	0.001653
		0.998	0.00148868	0.00117672	0.00165852
		0.999	0.00148308	0.00117965	0.00166413
		1	0.0014777	0.00118245	0.00166979
		1.001	0.0014726	0.00118506	0.00167546
		1.002	0.00146784	0.00118743	0.0016811
		1.003	0.00146348	0.0011895	0.00168665
		1.004	0.00145958	0.00119125	0.00169208
		1.005	0.0014562	0.00119263	0.00169732
		1.006	0.00145338	0.00119362	0.00170233
		1.007	0.00145116	0.00119419	0.00170705
		1.008	0.00144959	0.00119432	0.00171141
		1.009	0.00144869	0.00119402	0.00171538
		1.01	0.00144848	0.00119328	0.00171889
		1.011	0.00144897	0.00119211	0.00172189
		1.012	0.00145016	0.00119053	0.00172433
		1.013	0.00145205	0.00118857	0.00172617
		1.014	0.0014546	0.00118625	0.00172737
		1.015	0.0014578	0.0011836	0.00172788
		1.016	0.00146159	0.00118067	0.00172768
		1.017	0.00146592	0.0011775	0.00172674
		1.018	0.00147073	0.00117413	0.00172504
		1.019	0.00147595	0.00117061	0.00172256
		1.02	0.0014815	0.00116699	0.0017193
		1.021	0.00148728	0.0011633	0.00171525
		1.022	0.00149321	0.0011596	0.00171042
		1.023	0.00149919	0.00115591	0.00170483
		1.024	0.00150511	0.00115229	0.00169848
		1.025	0.00151087	0.00114876	0.00169141
		1.026	0.00151638	0.00114534	0.00168364
		1.027	0.00152153	0.00114207	0.00167522
		1.028	0.00152622	0.00113895	0.00166619
		1.029	0.00153037	0.00113599	0.00165659
		1.03	0.0015339	0.0011332	0.00164648
		1.031	0.00153672	0.00113057	0.00163592
		1.032	0.00153877	0.0011281	0.00162496
		1.033	0.00154001	0.00112576	0.00161367
		1.034	0.00154039	0.00112354	0.0016021
		1.035	0.00153988	0.0011214	0.00159033
		1.036	0.00153847	0.00111933	0.00157843
		1.037	0.00153616	0.00111728	0.00156645
		1.038	0.00153297	0.00111523	0.00155445
		1.039	0.00152891	0.00111313	0.0015425
		1.04	0.00152403	0.00111095	0.00153066
		1.041	0.00151838	0.00110866	0.00151897
		1.042	0.00151201	0.00110623	0.00150748
		1.043	0.00150499	0.00110362	0.00149623
		1.044	0.00149741	0.00110081	0.00148527
		1.045	0.00148933	0.00109778	0.00147462
		1.046	0.00148083	0.00109451	0.0014643
		1.047	0.00147202	0.001091	0.00145433
		1.048	0.00146295	0.00108724	0.00144472
		1.049	0.00145373	0.00108323	0.00143547
		1.05	0.00144441	0.00107897	0.00142658
		1.051	0.00143508	0.00107449	0.00141805
		1.052	0.0014258	0.0010698	0.00140984
		1.053	0.00141663	0.00106491	0.00140196
		1.054	0.0014076	0.00105986	0.00139437
		1.055	0.00139877	0.00105468	0.00138705
		1.056	0.00139016	0.00104939	0.00137997
		1.057	0.00138179	0.00104402	0.00137311
		1.058	0.00137367	0.00103862	0.00136643
		1.059	0.00136582	0.0010332	0.00135991
		1.06	0.00135821	0.0010278	0.00135352
		1.061	0.00135085	0.00102245	0.00134723
		1.062	0.00134371	0.00101716	0.00134103
		1.063	0.00133678	0.00101196	0.00133489
		1.064	0.00133003	0.00100687	0.00132881
		1.065	0.00132342	0.00100189	0.00132278
		1.066	0.00131695	0.000997028	0.00131678
		1.067	0.00131057	0.000992285	0.00131083
		1.068	0.00130426	0.000987655	0.00130494
		1.069	0.001298	0.000983126	0.0012991
		1.07	0.00129176	0.000978683	0.00129335
		1.071	0.00128553	0.000974304	0.00128771
		1.072	0.0012793	0.000969963	0.00128222
		1.073	0.00127306	0.000965632	0.00127689
		1.074	0.00126681	0.000961278	0.00127179
		1.075	0.00126055	0.000956868	0.00126695
		1.076	0.00125431	0.000952366	0.00126242
		1.077	0.00124809	0.000947736	0.00125826
		1.078	0.00124192	0.000942943	0.00125452
		1.079	0.00123583	0.000937952	0.00125126
		1.08	0.00122985	0.000932731	0.00124854
		1.081	0.00122403	0.000927251	0.00124642
		1.082	0.0012184	0.000921487	0.00124494
		1.083	0.001213	0.000915417	0.00124418
		1.084	0.00120789	0.000909026	0.00124417
		1.085	0.0012031	0.000902303	0.00124496
		1.086	0.00119868	0.000895243	0.0012466
		1.087	0.00119467	0.000887847	0.00124912
		1.088	0.00119111	0.000880122	0.00125254
		1.089	0.00118804	0.000872081	0.00125689
		1.09	0.00118548	0.000863745	0.00126216
		1.091	0.00118345	0.000855137	0.00126837
		1.092	0.00118198	0.000846287	0.00127549
		1.093	0.00118108	0.000837231	0.0012835
		1.094	0.00118075	0.000828009	0.00129238
		1.095	0.00118099	0.000818663	0.00130208
		1.096	0.00118179	0.000809239	0.00131255
		1.097	0.00118314	0.000799785	0.00132371
		1.098	0.00118501	0.000790351	0.0013355
		1.099	0.00118738	0.000780986	0.00134784
		1.1	0.00119021	0.000771742	0.00136063
		1.101	0.00119348	0.000762667	0.00137378
		1.102	0.00119715	0.000753807	0.00138719
		1.103	0.00120118	0.00074521	0.00140074
		1.104	0.00120554	0.000736916	0.00141432
		1.105	0.00121018	0.000728966	0.00142782
		1.106	0.00121507	0.000721395	0.00144113
		1.107	0.00122018	0.000714236	0.00145412
		1.108	0.00122547	0.000707517	0.00146668
		1.109	0.00123092	0.000701263	0.00147871
		1.11	0.00123651	0.000695497	0.00149009
		1.111	0.00124221	0.000690236	0.00150072
		1.112	0.00124801	0.000685497	0.00151051
		1.113	0.0012539	0.000681295	0.00151936
		1.114	0.00125988	0.00067764	0.00152719
		1.115	0.00126594	0.000674545	0.00153393
		1.116	0.00127209	0.00067202	0.00153952
		1.117	0.00127833	0.000670076	0.0015439
		1.118	0.00128467	0.000668722	0.00154703
		1.119	0.00129113	0.00066797	0.00154888
		1.12	0.00129771	0.000667832	0.00154942
		1.121	0.00130443	0.000668319	0.00154864
		1.122	0.0013113	0.000669444	0.00154655
		1.123	0.00131833	0.000671222	0.00154315
		1.124	0.00132554	0.000673666	0.00153847
		1.125	0.00133293	0.00067679	0.00153254
		1.126	0.0013405	0.000680608	0.00152539
		1.127	0.00134826	0.000685132	0.00151707
		1.128	0.00135619	0.000690375	0.00150763
		1.129	0.00136429	0.000696345	0.00149714
		1.13	0.00137254	0.00070305	0.00148566
		1.131	0.00138091	0.000710496	0.00147326
		1.132	0.00138939	0.000718684	0.00146002
		1.133	0.00139792	0.000727612	0.001446
		1.134	0.00140649	0.000737277	0.00143128
		1.135	0.00141503	0.000747667	0.00141594
		1.136	0.00142351	0.000758771	0.00140006
		1.137	0.00143188	0.000770571	0.00138369
		1.138	0.00144008	0.000783044	0.00136691
		1.139	0.00144805	0.000796165	0.0013498
		1.14	0.00145575	0.000809903	0.0013324
		1.141	0.00146313	0.000824222	0.00131477
		1.142	0.00147012	0.000839084	0.00129698
		1.143	0.00147668	0.000854446	0.00127906
		1.144	0.00148276	0.000870259	0.00126106
		1.145	0.00148833	0.000886473	0.00124302
		1.146	0.00149333	0.000903032	0.00122496
		1.147	0.00149775	0.000919878	0.00120694
		1.148	0.00150155	0.000936951	0.00118895
		1.149	0.00150472	0.000954185	0.00117104
		1.15	0.00150723	0.000971515	0.00115322
		1.151	0.00150908	0.000988873	0.00113551
		1.152	0.00151027	0.00100619	0.00111793
		1.153	0.0015108	0.00102339	0.00110049
		1.154	0.0015107	0.00104041	0.0010832
		1.155	0.00150996	0.00105717	0.00106608
		1.156	0.00150862	0.00107361	0.00104915
		1.157	0.0015067	0.00108965	0.00103242
		1.158	0.00150425	0.00110523	0.00101591
		1.159	0.00150128	0.00112027	0.000999628
		1.16	0.00149784	0.00113473	0.000983605
		1.161	0.00149397	0.00114853	0.000967857
		1.162	0.00148972	0.00116163	0.00095241
		1.163	0.00148512	0.00117396	0.000937288
		1.164	0.00148022	0.00118548	0.000922518
		1.165	0.00147505	0.00119615	0.000908131
		1.166	0.00146965	0.00120592	0.000894157
		1.167	0.00146406	0.00121477	0.000880629
		1.168	0.00145831	0.00122266	0.000867581
		1.169	0.00145242	0.00122957	0.000855048
		1.17	0.00144642	0.00123548	0.000843067
		1.171	0.00144032	0.00124038	0.000831674
		1.172	0.00143414	0.00124427	0.000820905
		1.173	0.00142787	0.00124714	0.000810796
		1.174	0.00142153	0.001249	0.000801381
		1.175	0.00141511	0.00124987	0.000792694
		1.176	0.00140861	0.00124975	0.000784765
		1.177	0.00140201	0.00124866	0.000777622
		1.178	0.00139531	0.00124665	0.000771292
		1.179	0.00138849	0.00124372	0.000765795
		1.18	0.00138154	0.00123993	0.000761149
		1.181	0.00137445	0.00123531	0.000757366
		1.182	0.0013672	0.0012299	0.000754456
		1.183	0.00135977	0.00122375	0.000752423
		1.184	0.00135217	0.0012169	0.000751264
		1.185	0.00134438	0.00120941	0.000750976
		1.186	0.0013364	0.00120133	0.000751546
		1.187	0.00132823	0.0011927	0.000752962
		1.188	0.00131988	0.0011836	0.000755204
		1.189	0.00131136	0.00117406	0.000758252
		1.19	0.00130269	0.00116414	0.000762081
		1.191	0.00129387	0.00115389	0.000766665
		1.192	0.00128495	0.00114336	0.000771977
		1.193	0.00127596	0.0011326	0.000777988
		1.194	0.00126691	0.00112167	0.000784669
		1.195	0.00125787	0.00111059	0.000791993
		1.196	0.00124887	0.00109941	0.000799933
		1.197	0.00123995	0.00108817	0.000808463
		1.198	0.00123116	0.0010769	0.000817559
		1.199	0.00122256	0.00106564	0.000827199
		1.2	0.00121419	0.00105441	0.000837364
		1.201	0.0012061	0.00104323	0.000848037
		1.202	0.00119833	0.00103213	0.0008592
		1.203	0.00119094	0.00102112	0.000870842
		1.204	0.00118396	0.00101023	0.000882949
		1.205	0.00117744	0.000999467	0.000895509
		1.206	0.0011714	0.000988841	0.000908513
		1.207	0.00116588	0.000978365	0.000921949
		1.208	0.00116089	0.000968052	0.000935807
		1.209	0.00115645	0.000957911	0.000950074
		1.21	0.00115257	0.000947953	0.000964737
		1.211	0.00114926	0.000938188	0.000979779
		1.212	0.00114651	0.000928629	0.000995182
		1.213	0.00114431	0.000919287	0.00101092
		1.214	0.00114265	0.000910175	0.00102698
		1.215	0.0011415	0.000901305	0.00104332
		1.216	0.00114084	0.000892691	0.0010599
		1.217	0.00114063	0.000884345	0.0010767
		1.218	0.00114085	0.00087628	0.00109366
		1.219	0.00114145	0.000868507	0.00111074
		1.22	0.00114239	0.000861035	0.00112789
		1.221	0.00114363	0.000853871	0.00114504
		1.222	0.00114512	0.000847021	0.00116212
		1.223	0.00114682	0.000840484	0.00117909
		1.224	0.00114868	0.000834258	0.00119585
		1.225	0.00115065	0.000828336	0.00121235
		1.226	0.0011527	0.000822707	0.00122849
		1.227	0.00115478	0.000817355	0.00124422
		1.228	0.00115685	0.000812259	0.00125944
		1.229	0.00115888	0.000807396	0.00127408
		1.23	0.00116082	0.000802735	0.00128808
		1.231	0.00116265	0.000798246	0.00130135
		1.232	0.00116434	0.000793893	0.00131384
		1.233	0.00116587	0.000789638	0.00132548
		1.234	0.00116722	0.000785444	0.00133621
		1.235	0.00116837	0.000781272	0.001346
		1.236	0.00116932	0.000777082	0.0013548
		1.237	0.00117007	0.000772839	0.00136258
		1.238	0.0011706	0.000768508	0.00136932
		1.239	0.00117093	0.000764057	0.00137502
		1.24	0.00117107	0.000759462	0.00137966
		1.241	0.00117102	0.0007547	0.00138326
		1.242	0.00117081	0.000749755	0.00138583
		1.243	0.00117045	0.000744619	0.0013874
		1.244	0.00116997	0.000739289	0.001388
		1.245	0.00116939	0.000733769	0.00138767
		1.246	0.00116874	0.00072807	0.00138645
		1.247	0.00116805	0.000722212	0.00138439
		1.248	0.00116735	0.000716218	0.00138154
		1.249	0.00116666	0.000710121	0.00137796
		1.25	0.00116603	0.000703956	0.0013737
		1.251	0.00116548	0.000697765	0.00136881
		1.252	0.00116504	0.000691595	0.00136335
		1.253	0.00116473	0.000685493	0.00135736
		1.254	0.00116459	0.000679512	0.0013509
		1.255	0.00116464	0.000673704	0.001344
		1.256	0.00116489	0.000668121	0.00133671
		1.257	0.00116537	0.000662816	0.00132905
		1.258	0.00116608	0.000657838	0.00132106
		1.259	0.00116706	0.000653237	0.00131277
		1.26	0.00116829	0.000649055	0.00130418
		1.261	0.0011698	0.000645334	0.00129532
		1.262	0.00117158	0.00064211	0.0012862
		1.263	0.00117363	0.000639415	0.00127683
		1.264	0.00117595	0.000637273	0.0012672
		1.265	0.00117854	0.000635707	0.00125733
		1.266	0.00118139	0.000634732	0.00124722
		1.267	0.00118448	0.000634358	0.00123686
		1.268	0.00118782	0.000634594	0.00122625
		1.269	0.00119138	0.000635439	0.0012154
		1.27	0.00119515	0.000636892	0.0012043
		1.271	0.00119911	0.000638947	0.00119297
		1.272	0.00120325	0.000641597	0.00118139
		1.273	0.00120756	0.000644829	0.00116959
		1.274	0.001212	0.000648629	0.00115756
		1.275	0.00121656	0.000652983	0.00114532
		1.276	0.00122123	0.000657874	0.00113288
		1.277	0.00122598	0.000663282	0.00112026
		1.278	0.00123079	0.000669188	0.00110749
		1.279	0.00123564	0.00067557	0.00109458
		1.28	0.0012405	0.000682406	0.00108155
		1.281	0.00124537	0.000689671	0.00106845
		1.282	0.00125021	0.000697342	0.00105529
		1.283	0.00125501	0.000705389	0.00104212
		1.284	0.00125973	0.000713786	0.00102896
		1.285	0.00126437	0.000722502	0.00101586
		1.286	0.0012689	0.000731505	0.00100284
		1.287	0.00127329	0.000740763	0.00098996
		1.288	0.00127752	0.00075024	0.000977248
		1.289	0.00128159	0.000759902	0.000964745
		1.29	0.00128545	0.00076971	0.000952493
		1.291	0.00128909	0.000779626	0.000940532
		1.292	0.0012925	0.000789613	0.000928902
		1.293	0.00129565	0.00079963	0.000917642
		1.294	0.00129851	0.00080964	0.000906791
		1.295	0.00130109	0.000819601	0.000896385
		1.296	0.00130335	0.000829478	0.00088646
		1.297	0.00130528	0.000839231	0.000877051
		1.298	0.00130688	0.000848823	0.000868189
		1.299	0.00130811	0.000858219	0.000859905
		1.3	0.00130897	0.000867385	0.000852224
		1.301	0.00130946	0.000876287	0.000845174
		1.302	0.00130956	0.000884894	0.000838774
		1.303	0.00130927	0.000893177	0.000833044
		1.304	0.00130858	0.000901106	0.000828
		1.305	0.0013075	0.000908657	0.000823655
		1.306	0.00130601	0.000915804	0.000820017
		1.307	0.00130414	0.000922526	0.000817093
		1.308	0.00130188	0.000928802	0.000814886
		1.309	0.00129924	0.000934614	0.000813396
		1.31	0.00129623	0.000939947	0.000812621
		1.311	0.00129288	0.000944787	0.000812556
		1.312	0.00128919	0.000949123	0.000813194
		1.313	0.00128519	0.000952947	0.000814527
		1.314	0.0012809	0.000956252	0.000816544
		1.315	0.00127635	0.000959033	0.000819235
		1.316	0.00127156	0.000961288	0.000822588
		1.317	0.00126656	0.000963018	0.000826591
		1.318	0.00126139	0.000964223	0.000831232
		1.319	0.00125608	0.000964905	0.0008365
		1.32	0.00125065	0.000965069	0.000842382
		1.321	0.00124514	0.000964718	0.000848867
		1.322	0.00123958	0.000963857	0.000855947
		1.323	0.00123401	0.000962491	0.000863609
		1.324	0.00122846	0.000960623	0.000871847
		1.325	0.00122296	0.000958259	0.000880649
		1.326	0.00121754	0.000955401	0.000890008
		1.327	0.00121223	0.000952052	0.000899913
		1.328	0.00120705	0.000948214	0.000910356
		1.329	0.00120203	0.000943891	0.000921326
		1.33	0.0011972	0.000939083	0.000932812
		1.331	0.00119258	0.000933794	0.000944799
		1.332	0.00118818	0.000928026	0.000957273
		1.333	0.00118402	0.000921783	0.000970215
		1.334	0.00118012	0.000915071	0.000983604
		1.335	0.00117648	0.000907898	0.000997418
		1.336	0.00117313	0.000900275	0.00101163
		1.337	0.00117006	0.000892216	0.0010262
		1.338	0.00116727	0.000883739	0.00104111
		1.339	0.00116478	0.000874865	0.00105631
		1.34	0.00116257	0.000865622	0.00107176
		1.341	0.00116065	0.000856042	0.00108741
		1.342	0.00115901	0.000846161	0.00110322
		1.343	0.00115763	0.000836023	0.00111912
		1.344	0.00115652	0.000825674	0.00113506
		1.345	0.00115563	0.000815167	0.00115099
		1.346	0.00115498	0.000804561	0.00116684
		1.347	0.00115452	0.000793917	0.00118254
		1.348	0.00115423	0.000783302	0.00119803
		1.349	0.00115409	0.000772785	0.00121326
		1.35	0.00115407	0.000762438	0.00122814
		1.351	0.00115414	0.000752336	0.00124262
		1.352	0.00115425	0.000742552	0.00125665
		1.353	0.00115437	0.000733162	0.00127015
		1.354	0.00115445	0.000724236	0.00128309
		1.355	0.00115447	0.000715846	0.0012954
		1.356	0.00115436	0.000708058	0.00130705
		1.357	0.00115408	0.000700931	0.001318
		1.358	0.00115359	0.00069452	0.00132821
		1.359	0.00115283	0.000688874	0.00133767
		1.36	0.00115176	0.000684029	0.00134635
		1.361	0.00115034	0.000680017	0.00135425
		1.362	0.00114851	0.000676857	0.00136136
		1.363	0.00114622	0.000674559	0.00136769
		1.364	0.00114345	0.000673121	0.00137325
		1.365	0.00114014	0.000672533	0.00137806
		1.366	0.00113626	0.00067277	0.00138215
		1.367	0.00113178	0.000673802	0.00138554
		1.368	0.00112667	0.000675584	0.00138828
		1.369	0.00112091	0.000678067	0.0013904
		1.37	0.00111449	0.000681189	0.00139196
		1.371	0.00110738	0.000684885	0.00139299
		1.372	0.00109959	0.000689081	0.00139355
		1.373	0.00109113	0.000693701	0.00139368
		1.374	0.001082	0.000698665	0.00139344
		1.375	0.00107222	0.000703888	0.00139288
		1.376	0.00106181	0.00070929	0.00139203
		1.377	0.00105082	0.000714787	0.00139096
		1.378	0.00103929	0.000720301	0.00138969
		1.379	0.00102726	0.000725756	0.00138826
		1.38	0.0010148	0.000731081	0.00138671
		1.381	0.00100196	0.000736213	0.00138506
		1.382	0.000988829	0.000741094	0.00138334
		1.383	0.000975478	0.000745676	0.00138156
		1.384	0.000961992	0.00074992	0.00137974
		1.385	0.000948459	0.000753798	0.00137787
		1.386	0.000934973	0.00075729	0.00137597
		1.387	0.000921628	0.000760389	0.00137402
		1.388	0.000908518	0.000763098	0.00137201
		1.389	0.00089574	0.000765433	0.00136994
		1.39	0.000883388	0.000767416	0.00136778
		1.391	0.000871552	0.000769085	0.00136551
		1.392	0.00086032	0.000770482	0.00136311
		1.393	0.000849774	0.00077166	0.00136054
		1.394	0.000839988	0.00077268	0.00135779
		1.395	0.00083103	0.000773607	0.00135483
		1.396	0.00082296	0.000774512	0.00135162
		1.397	0.000815827	0.000775467	0.00134814
		1.398	0.000809671	0.000776548	0.00134436
		1.399	0.000804521	0.000777828	0.00134027
		1.4	0.000800398	0.000779379	0.00133584
		1.401	0.000797308	0.000781269	0.00133106
		1.402	0.00079525	0.00078356	0.00132591
		1.403	0.000794211	0.000786308	0.0013204
		1.404	0.000794168	0.000789559	0.00131452
		1.405	0.00079509	0.00079335	0.00130828
		1.406	0.000796934	0.000797708	0.00130169
		1.407	0.000799652	0.000802644	0.00129477
		1.408	0.000803189	0.000808162	0.00128755
		1.409	0.000807482	0.000814248	0.00128004
		1.41	0.000812466	0.000820879	0.0012723
		1.411	0.000818068	0.000828015	0.00126435
		1.412	0.000824217	0.000835605	0.00125624
		1.413	0.000830838	0.000843586	0.00124802
		1.414	0.000837856	0.000851882	0.00123974
		1.415	0.000845199	0.000860408	0.00123144
		1.416	0.000852796	0.000869069	0.00122318
		1.417	0.000860578	0.000877764	0.001215
		1.418	0.000868483	0.000886385	0.00120697
		1.419	0.000876454	0.000894821	0.00119913
		1.42	0.000884439	0.000902957	0.00119153
		1.421	0.000892394	0.000910682	0.0011842
		1.422	0.000900281	0.000917882	0.00117718
		1.423	0.000908073	0.000924451	0.00117052
		1.424	0.000915747	0.000930287	0.00116423
		1.425	0.00092329	0.000935295	0.00115834
		1.426	0.000930698	0.000939389	0.00115286
		1.427	0.000937972	0.000942493	0.00114782
		1.428	0.000945119	0.000944543	0.00114319
		1.429	0.000952156	0.000945487	0.001139
		1.43	0.000959099	0.000945284	0.00113521
		1.431	0.000965972	0.000943908	0.00113183
		1.432	0.000972799	0.000941345	0.00112882
		1.433	0.000979605	0.000937596	0.00112615
		1.434	0.000986415	0.000932673	0.0011238
		1.435	0.000993252	0.000926603	0.00112172
		1.436	0.00100013	0.000919423	0.00111987
		1.437	0.00100708	0.000911184	0.00111821
		1.438	0.00101409	0.000901948	0.00111668
		1.439	0.00102117	0.000891785	0.00111523
		1.44	0.00102831	0.000880777	0.0011138
		1.441	0.0010355	0.000869015	0.00111234
		1.442	0.00104271	0.000856594	0.00111079
		1.443	0.00104991	0.000843619	0.00110911
		1.444	0.00105706	0.0008302	0.00110723
		1.445	0.0010641	0.000816449	0.00110509
		1.446	0.00107098	0.000802483	0.00110267
		1.447	0.00107763	0.00078842	0.0010999
		1.448	0.00108398	0.000774379	0.00109676
		1.449	0.00108996	0.000760475	0.0010932
		1.45	0.00109549	0.000746824	0.00108919
		1.451	0.00110049	0.000733537	0.00108472
		1.452	0.00110487	0.000720717	0.00107976
		1.453	0.00110857	0.000708464	0.00107431
		1.454	0.00111151	0.000696866	0.00106835
		1.455	0.00111363	0.000686006	0.0010619
		1.456	0.00111486	0.000675952	0.00105497
		1.457	0.00111516	0.000666763	0.00104756
		1.458	0.00111447	0.000658485	0.00103969
		1.459	0.00111279	0.00065115	0.0010314
		1.46	0.00111007	0.000644777	0.00102271
		1.461	0.00110633	0.000639373	0.00101365
		1.462	0.00110155	0.000634927	0.00100426
		1.463	0.00109578	0.000631418	0.000994583
		1.464	0.00108903	0.00062881	0.00098465
		1.465	0.00108135	0.000627055	0.000974506
		1.466	0.0010728	0.000626094	0.000964189
		1.467	0.00106344	0.000625855	0.000953741
		1.468	0.00105335	0.000626258	0.0009432
		1.469	0.00104263	0.000627216	0.000932605
		1.47	0.00103135	0.000628632	0.000921991
		1.471	0.00101962	0.000630408	0.000911393
		1.472	0.00100753	0.000632439	0.000900842
		1.473	0.000995204	0.000634622	0.000890367
		1.474	0.000982731	0.00063685	0.000879996
		1.475	0.000970219	0.000639021	0.000869754
		1.476	0.000957767	0.000641036	0.000859661
		1.477	0.000945474	0.000642801	0.000849738
		1.478	0.000933428	0.00064423	0.000840003
		1.479	0.000921715	0.000645244	0.00083047
		1.48	0.000910412	0.000645775	0.000821155
		1.481	0.000899585	0.000645765	0.000812069
		1.482	0.000889294	0.000645169	0.000803223
		1.483	0.000879587	0.000643954	0.000794626
		1.484	0.000870504	0.0006421	0.000786287
		1.485	0.000862073	0.0006396	0.000778213
		1.486	0.000854315	0.000636461	0.000770413
		1.487	0.000847238	0.000632703	0.000762893
		1.488	0.000840843	0.000628358	0.00075566
		1.489	0.000835122	0.00062347	0.000748721
		1.49	0.00083006	0.000618091	0.000742083
		1.491	0.000825633	0.000612286	0.000735755
		1.492	0.000821814	0.000606125	0.000729743
		1.493	0.000818568	0.000599683	0.000724058
		1.494	0.000815859	0.000593043	0.000718708
		1.495	0.000813645	0.000586286	0.000713703
		1.496	0.000811885	0.000579496	0.000709055
		1.497	0.000810534	0.000572755	0.000704775
		1.498	0.000809549	0.000566142	0.000700875
		1.499	0.000808889	0.00055973	0.000697366
		1.5	0.000808512	0.000553588	0.000694262
		1.501	0.000808379	0.000547774	0.000691574
		1.502	0.000808457	0.000542341	0.000689315
		1.503	0.000808711	0.000537331	0.000687497
		1.504	0.000809114	0.000532774	0.000686132
		1.505	0.000809642	0.000528692	0.000685229
		1.506	0.000810271	0.000525097	0.000684798
		1.507	0.000810986	0.00052199	0.000684847
		1.508	0.000811771	0.000519362	0.000685384
		1.509	0.000812613	0.000517195	0.000686415
		1.51	0.000813504	0.000515466	0.000687943
		1.511	0.000814435	0.000514141	0.000689972
		1.512	0.000815399	0.000513184	0.000692502
		1.513	0.000816389	0.000512553	0.000695533
		1.514	0.0008174	0.000512204	0.000699063
		1.515	0.000818425	0.000512092	0.000703087
		1.516	0.000819455	0.000512171	0.0007076
		1.517	0.000820482	0.000512398	0.000712595
		1.518	0.000821496	0.000512732	0.000718063
		1.519	0.000822486	0.000513135	0.000723994
		1.52	0.00082344	0.000513576	0.000730376
		1.521	0.000824343	0.000514028	0.000737196
		1.522	0.000825182	0.000514472	0.00074444
		1.523	0.000825942	0.000514896	0.000752093
		1.524	0.000826609	0.000515295	0.000760138
		1.525	0.00082717	0.000515671	0.000768559
		1.526	0.000827612	0.000516034	0.000777338
		1.527	0.000827926	0.000516401	0.000786458
		1.528	0.000828104	0.000516797	0.0007959
		1.529	0.000828141	0.00051725	0.000805646
		1.53	0.000828035	0.000517794	0.000815676
		1.531	0.000827789	0.000518468	0.000825971
		1.532	0.00082741	0.000519313	0.000836512
		1.533	0.000826908	0.00052037	0.000847279
		1.534	0.000826296	0.000521684	0.000858252
		1.535	0.000825594	0.000523294	0.000869409
		1.536	0.000824824	0.00052524	0.00088073
		1.537	0.00082401	0.000527559	0.00089219
		1.538	0.000823181	0.00053028	0.000903766
		1.539	0.000822365	0.00053343	0.000915433
		1.54	0.000821595	0.000537026	0.000927163
		1.541	0.000820903	0.00054108	0.000938926
		1.542	0.00082032	0.000545596	0.000950692
		1.543	0.000819877	0.000550569	0.000962426
		1.544	0.000819604	0.000555987	0.000974092
		1.545	0.000819528	0.000561829	0.000985653
		1.546	0.000819673	0.000568067	0.000997067
		1.547	0.000820058	0.000574665	0.00100829
		1.548	0.000820701	0.000581579	0.00101928
		1.549	0.000821613	0.000588762	0.00102999
		1.55	0.0008228	0.000596159	0.00104037
		1.551	0.000824264	0.000603714	0.00105037
		1.552	0.000826001	0.000611364	0.00105995
		1.553	0.000828002	0.000619047	0.00106905
		1.554	0.000830253	0.000626701	0.00107763
		1.555	0.000832733	0.000634261	0.00108565
		1.556	0.00083542	0.000641668	0.00109307
		1.557	0.000838283	0.000648861	0.00109985
		1.558	0.000841292	0.000655788	0.00110596
		1.559	0.000844411	0.000662397	0.00111137
		1.56	0.000847601	0.000668644	0.00111606
		1.561	0.000850823	0.000674492	0.00112002
		1.562	0.000854036	0.000679908	0.00112325
		1.563	0.000857196	0.00068487	0.00112575
		1.564	0.000860264	0.000689359	0.00112753
		1.565	0.000863199	0.000693368	0.00112859
		1.566	0.000865962	0.000696893	0.00112898
		1.567	0.000868518	0.00069994	0.00112871
		1.568	0.000870834	0.000702521	0.00112783
		1.569	0.000872883	0.000704651	0.00112638
		1.57	0.000874641	0.000706354	0.00112439
		1.571	0.000876089	0.000707657	0.00112193
		1.572	0.000877215	0.000708589	0.00111903
		1.573	0.000878013	0.000709184	0.00111574
		1.574	0.000878484	0.000709476	0.00111213
		1.575	0.000878634	0.000709501	0.00110822
		1.576	0.000878477	0.000709295	0.00110406
		1.577	0.000878033	0.000708894	0.00109969
		1.578	0.00087733	0.000708332	0.00109514
		1.579	0.000876401	0.000707641	0.00109042
		1.58	0.000875284	0.000706851	0.00108557
		1.581	0.000874024	0.00070599	0.00108058
		1.582	0.000872667	0.000705084	0.00107546
		1.583	0.000871266	0.000704153	0.00107019
		1.584	0.000869872	0.000703216	0.00106476
		1.585	0.000868542	0.000702288	0.00105914
		1.586	0.000867328	0.00070138	0.0010533
		1.587	0.000866284	0.000700502	0.00104721
		1.588	0.000865458	0.000699657	0.00104081
		1.589	0.000864896	0.000698847	0.00103406
		1.59	0.000864639	0.000698072	0.00102691
		1.591	0.000864719	0.000697328	0.00101931
		1.592	0.000865162	0.00069661	0.0010112
		1.593	0.000865984	0.00069591	0.00100253
		1.594	0.000867194	0.00069522	0.000993257
		1.595	0.000868788	0.000694531	0.000983328
		1.596	0.000870754	0.000693833	0.000972709
		1.597	0.000873068	0.000693118	0.000961366
		1.598	0.000875699	0.000692376	0.000949274
		1.599	0.000878604	0.000691603	0.000936417
		1.6	0.000881732	0.000690792	0.000922791
		1.601	0.000885024	0.000689941	0.000908398
		1.602	0.000888416	0.000689049	0.000893253
		1.603	0.000891839	0.00068812	0.000877384
		1.604	0.000895219	0.00068716	0.000860828
		1.605	0.000898482	0.000686176	0.000843633
		1.606	0.000901556	0.00068518	0.000825859
		1.607	0.000904367	0.000684187	0.000807577
		1.608	0.000906849	0.000683212	0.000788867
		1.609	0.000908941	0.000682275	0.000769816
		1.61	0.000910588	0.000681395	0.000750521
		1.611	0.000911745	0.000680595	0.000731084
		1.612	0.000912378	0.000679894	0.000711614
		1.613	0.000912462	0.000679315	0.00069222
		1.614	0.000911986	0.000678879	0.000673015
		1.615	0.00091095	0.000678604	0.00065411
		1.616	0.000909367	0.000678507	0.000635616
		1.617	0.000907263	0.000678603	0.000617638
		1.618	0.000904674	0.000678903	0.000600276
		1.619	0.000901649	0.000679416	0.000583622
		1.62	0.000898243	0.000680144	0.000567757
		1.621	0.000894524	0.000681087	0.000552754
		1.622	0.000890563	0.000682242	0.000538672
		1.623	0.000886438	0.000683599	0.000525555
		1.624	0.00088223	0.000685145	0.000513435
		1.625	0.000878021	0.000686863	0.000502329
		1.626	0.000873892	0.000688732	0.000492236
		1.627	0.000869923	0.000690728	0.000483143
		1.628	0.000866189	0.000692822	0.00047502
		1.629	0.000862759	0.000694986	0.000467825
		1.63	0.000859695	0.000697187	0.0004615
		1.631	0.000857051	0.000699392	0.000455978
		1.632	0.000854871	0.000701566	0.000451179
		1.633	0.000853189	0.000703677	0.000447017
		1.634	0.000852028	0.00070569	0.000443398
		1.635	0.0008514	0.000707572	0.000440224
		1.636	0.000851304	0.000709293	0.000437394
		1.637	0.000851729	0.000710824	0.000434806
		1.638	0.000852655	0.000712138	0.000432363
		1.639	0.000854048	0.00071321	0.000429969
		1.64	0.000855868	0.000714019	0.000427536
		1.641	0.000858065	0.000714547	0.000424984
		1.642	0.000860582	0.000714776	0.000422242
		1.643	0.000863358	0.000714694	0.000419251
		1.644	0.000866324	0.000714288	0.000415967
		1.645	0.000869412	0.00071355	0.000412355
		1.646	0.000872549	0.000712471	0.000408401
		1.647	0.000875664	0.000711045	0.0004041
		1.648	0.000878688	0.000709265	0.000399466
		1.649	0.000881552	0.000707125	0.000394528
		1.65	0.000884195	0.000704621	0.000389328
		1.651	0.000886559	0.000701745	0.000383923
		1.652	0.000888592	0.000698493	0.000378383
		1.653	0.000890251	0.000694856	0.00037279
		1.654	0.0008915	0.000690827	0.000367235
		1.655	0.00089231	0.000686399	0.000361817
		1.656	0.000892664	0.000681564	0.000356644
		1.657	0.000892551	0.000676312	0.000351826
		1.658	0.00089197	0.000670637	0.000347477
		1.659	0.000890929	0.000664532	0.000343711
		1.66	0.000889443	0.000657989	0.000340639
		1.661	0.000887535	0.000651006	0.000338369
		1.662	0.000885234	0.000643581	0.000337004
		1.663	0.000882579	0.000635713	0.000336639
		1.664	0.000879608	0.000627408	0.000337358
		1.665	0.000876368	0.000618671	0.000339235
		1.666	0.000872908	0.000609514	0.000342333
		1.667	0.000869276	0.000599952	0.000346699
		1.668	0.000865524	0.000590004	0.000352369
		1.669	0.000861702	0.000579692	0.000359361
		1.67	0.00085786	0.000569044	0.000367681
		1.671	0.000854045	0.000558091	0.000377316
		1.672	0.000850299	0.000546869	0.000388243
		1.673	0.000846662	0.000535414	0.00040042
		1.674	0.000843167	0.000523768	0.000413793
		1.675	0.000839845	0.000511976	0.000428295
		1.676	0.000836716	0.000500081	0.000443847
		1.677	0.000833799	0.000488132	0.000460359
		1.678	0.000831102	0.000476175	0.000477731
		1.679	0.000828632	0.000464257	0.000495858
		1.68	0.000826386	0.000452427	0.000514625
		1.681	0.000824356	0.000440729	0.000533915
		1.682	0.00082253	0.000429206	0.000553608
		1.683	0.000820892	0.000417899	0.000573581
		1.684	0.000819422	0.000406847	0.000593715
		1.685	0.000818096	0.000396081	0.00061389
		1.686	0.000816889	0.000385633	0.000633991
		1.687	0.000815774	0.000375526	0.000653909
		1.688	0.000814726	0.000365782	0.000673539
		1.689	0.000813718	0.000356415	0.000692785
		1.69	0.000812726	0.000347435	0.00071156
		1.691	0.000811727	0.000338848	0.000729784
		1.692	0.000810701	0.000330653	0.000747389
		1.693	0.000809631	0.000322847	0.000764316
		1.694	0.000808505	0.000315419	0.000780513
		1.695	0.000807313	0.000308359	0.000795942
		1.696	0.00080605	0.000301648	0.000810572
		1.697	0.000804714	0.00029527	0.000824381
		1.698	0.000803306	0.000289203	0.000837356
		1.699	0.000801833	0.000283425	0.000849492
		1.7	0.000800304	0.000277913	0.000860788
		1.701	0.000798729	0.000272643	0.000871253
		1.702	0.000797122	0.000267595	0.000880899
		1.703	0.0007955	0.000262749	0.000889741
		1.704	0.000793877	0.000258086	0.0008978
		1.705	0.000792273	0.000253592	0.000905098
		1.706	0.000790703	0.000249257	0.000911659
		1.707	0.000789185	0.000245075	0.000917509
		1.708	0.000787734	0.000241045	0.000922674
		1.709	0.000786366	0.000237171	0.000927181
		1.71	0.000785092	0.000233465	0.000931055
		1.711	0.000783925	0.000229942	0.000934323
		1.712	0.000782872	0.000226625	0.00093701
		1.713	0.000781939	0.000223542	0.00093914
		1.714	0.00078113	0.000220727	0.000940737
		1.715	0.000780445	0.00021822	0.000941826
		1.716	0.000779883	0.000216066	0.000942427
		1.717	0.000779439	0.000214312	0.000942563
		1.718	0.000779106	0.000213012	0.000942257
		1.719	0.000778875	0.000212219	0.00094153
		1.72	0.000778735	0.000211991	0.000940405
		1.721	0.000778673	0.000212384	0.000938905
		1.722	0.000778675	0.000213456	0.000937054
		1.723	0.000778725	0.000215261	0.000934878
		1.724	0.000778807	0.000217853	0.000932402
		1.725	0.000778906	0.00022128	0.000929655
		1.726	0.000779003	0.000225586	0.000926666
		1.727	0.000779084	0.000230812	0.000923465
		1.728	0.000779133	0.000236987	0.000920084
		1.729	0.000779136	0.000244136	0.000916556
		1.73	0.000779079	0.000252276	0.000912913
		1.731	0.000778952	0.000261414	0.00090919
		1.732	0.000778743	0.000271546	0.000905418
		1.733	0.000778447	0.000282661	0.000901629
		1.734	0.000778055	0.000294735	0.000897855
		1.735	0.000777564	0.000307738	0.000894121
		1.736	0.000776972	0.000321626	0.000890452
		1.737	0.000776278	0.000336347	0.000886869
		1.738	0.000775483	0.000351839	0.000883387
		1.739	0.00077459	0.000368032	0.000880018
		1.74	0.000773602	0.000384848	0.000876766
		1.741	0.000772524	0.0004022	0.00087363
		1.742	0.000771361	0.000419997	0.000870602
		1.743	0.00077012	0.000438141	0.000867668
		1.744	0.000768806	0.000456531	0.000864807
		1.745	0.000767426	0.000475064	0.00086199
		1.746	0.000765983	0.000493634	0.000859183
		1.747	0.000764485	0.000512136	0.000856347
		1.748	0.000762933	0.000530464	0.000853437
		1.749	0.000761332	0.000548517	0.000850401
		1.75	0.000759683	0.000566198	0.000847188
		1.751	0.000757988	0.000583411	0.000843741
		1.752	0.000756245	0.00060007	0.000840003
		1.753	0.000754454	0.000616094	0.000835916
		1.754	0.000752612	0.000631408	0.000831426
		1.755	0.000750718	0.000645946	0.000826477
		1.756	0.000748769	0.000659651	0.000821021
		1.757	0.000746763	0.000672472	0.000815015
		1.758	0.000744696	0.00068437	0.00080842
		1.759	0.00074257	0.000695309	0.000801207
		1.76	0.000740383	0.000705266	0.000793357
		1.761	0.000738138	0.000714222	0.00078486
		1.762	0.00073584	0.000722167	0.000775716
		1.763	0.000733494	0.000729095	0.000765938
		1.764	0.000731112	0.000735007	0.00075555
		1.765	0.000728705	0.000739909	0.000744587
		1.766	0.000726289	0.00074381	0.000733098
		1.767	0.000723883	0.000746724	0.000721141
		1.768	0.000721509	0.000748667	0.000708786
		1.769	0.000719192	0.000749658	0.00069611
		1.77	0.00071696	0.000749719	0.000683201
		1.771	0.000714844	0.000748872	0.000670153
		1.772	0.000712875	0.000747143	0.000657063
		1.773	0.000711087	0.000744559	0.000644035
		1.774	0.000709514	0.000741148	0.00063117
		1.775	0.000708192	0.000736942	0.000618573
		1.776	0.000707155	0.000731975	0.000606344
		1.777	0.000706435	0.000726282	0.000594579
		1.778	0.000706064	0.000719902	0.000583369
		1.779	0.000706071	0.000712879	0.000572798
		1.78	0.000706481	0.000705257	0.000562939
		1.781	0.000707315	0.000697086	0.000553856
		1.782	0.00070859	0.000688418	0.000545602
		1.783	0.00071032	0.00067931	0.000538216
		1.784	0.000712511	0.000669821	0.000531728
		1.785	0.000715164	0.000660014	0.000526152
		1.786	0.000718277	0.000649955	0.00052149
		1.787	0.000721839	0.00063971	0.000517733
		1.788	0.000725835	0.000629349	0.000514858
		1.789	0.000730246	0.000618942	0.000512831
		1.79	0.000735045	0.000608556	0.000511609
		1.791	0.000740203	0.000598261	0.000511139
		1.792	0.000745685	0.000588121	0.000511361
		1.793	0.000751452	0.000578199	0.000512209
		1.794	0.000757463	0.000568553	0.00051361
		1.795	0.000763674	0.000559236	0.00051549
		1.796	0.000770039	0.000550292	0.000517774
		1.797	0.000776512	0.00054176	0.000520385
		1.798	0.000783046	0.000533669	0.000523248
		1.799	0.000789593	0.000526042	0.000526293
		1.8	0.000796109	0.000518887	0.000529451
		1.801	0.00080255	0.000512208	0.00053266
		1.802	0.000808876	0.000505992	0.000535865
		1.803	0.000815048	0.000500221	0.000539017
		1.804	0.000821034	0.000494865	0.000542074
		1.805	0.000826804	0.000489882	0.000545002
		1.806	0.000832333	0.000485222	0.000547775
		1.807	0.000837603	0.000480828	0.000550376
		1.808	0.000842599	0.000476632	0.000552794
		1.809	0.000847312	0.000472562	0.000555026
		1.81	0.000851737	0.000468538	0.000557074
		1.811	0.000855875	0.00046448	0.000558949
		1.812	0.000859731	0.000460301	0.000560662
		1.813	0.000863315	0.000455917	0.000562233
		1.814	0.000866637	0.000451242	0.000563682
		1.815	0.000869713	0.000446196	0.000565032
		1.816	0.00087256	0.000440699	0.000566306
		1.817	0.000875194	0.000434682	0.000567528
		1.818	0.000877632	0.00042808	0.000568721
		1.819	0.000879893	0.00042084	0.000569905
		1.82	0.00088199	0.000412918	0.000571101
		1.821	0.000883936	0.000404284	0.000572322
		1.822	0.00088574	0.00039492	0.000573581
		1.823	0.000887408	0.000384822	0.000574886
		1.824	0.000888939	0.000374	0.00057624
		1.825	0.000890331	0.000362482	0.000577644
		1.826	0.000891574	0.000350309	0.000579091
		1.827	0.000892654	0.000337536	0.000580574
		1.828	0.000893551	0.000324235	0.000582079
		1.829	0.000894239	0.000310491	0.00058359
		1.83	0.000894691	0.000296399	0.000585086
		1.831	0.000894871	0.000282069	0.000586546
		1.832	0.000894742	0.000267618	0.000587946
		1.833	0.000894263	0.000253174	0.000589261
		1.834	0.00089339	0.000238868	0.000590465
		1.835	0.00089208	0.000224836	0.000591532
		1.836	0.000890285	0.000211217	0.000592439
		1.837	0.000887962	0.000198147	0.000593162
		1.838	0.000885065	0.00018576	0.000593683
		1.839	0.000881554	0.000174187	0.000593984
		1.84	0.000877388	0.000163549	0.000594053
		1.841	0.000872534	0.000153957	0.000593882
		1.842	0.000866961	0.000145515	0.000593467
		1.843	0.000860644	0.000138309	0.000592812
		1.844	0.000853565	0.000132413	0.000591924
		1.845	0.000845712	0.000127887	0.000590816
		1.846	0.00083708	0.000124772	0.000589507
		1.847	0.000827671	0.000123093	0.000588022
		1.848	0.000817498	0.000122859	0.000586389
		1.849	0.000806578	0.000124061	0.000584642
		1.85	0.000794938	0.000126673	0.000582818
		1.851	0.000782613	0.000130653	0.000580958
		1.852	0.000769645	0.000135946	0.000579103
		1.853	0.000756083	0.000142482	0.000577298
		1.854	0.000741984	0.000150177	0.000575586
		1.855	0.000727411	0.000158937	0.00057401
		1.856	0.000712432	0.000168662	0.000572611
		1.857	0.000697121	0.00017924	0.000571428
		1.858	0.000681556	0.000190558	0.000570496
		1.859	0.000665818	0.000202496	0.000569846
		1.86	0.000649991	0.000214937	0.000569502
		1.861	0.00063416	0.000227761	0.000569486
		1.862	0.000618411	0.000240855	0.00056981
		1.863	0.000602828	0.000254109	0.000570481
		1.864	0.000587495	0.000267419	0.000571498
		1.865	0.000572492	0.000280691	0.000572856
		1.866	0.000557896	0.000293841	0.000574539
		1.867	0.00054378	0.000306796	0.000576525
		1.868	0.000530209	0.000319494	0.000578787
		1.869	0.000517244	0.000331888	0.000581289
		1.87	0.000504937	0.000343942	0.000583991
		1.871	0.000493333	0.000355636	0.000586846
		1.872	0.000482468	0.00036696	0.000589803
		1.873	0.00047237	0.000377917	0.000592807
		1.874	0.000463057	0.000388524	0.0005958
		1.875	0.000454538	0.000398804	0.000598722
		1.876	0.000446813	0.000408792	0.000601511
		1.877	0.000439874	0.000418529	0.000604106
		1.878	0.000433704	0.000428061	0.000606446
		1.879	0.000428276	0.000437438	0.000608473
		1.88	0.000423559	0.00044671	0.000610132
		1.881	0.000419513	0.000455927	0.000611371
		1.882	0.000416092	0.000465139	0.000612146
		1.883	0.000413246	0.000474387	0.000612416
		1.884	0.000410922	0.00048371	0.000612149
		1.885	0.00040906	0.000493137	0.000611318
		1.886	0.000407601	0.000502691	0.000609907
		1.887	0.000406483	0.000512382	0.000607906
		1.888	0.000405645	0.000522213	0.000605316
		1.889	0.000405025	0.000532174	0.000602145
		1.89	0.000404562	0.000542245	0.000598411
		1.891	0.000404201	0.000552396	0.00059414
		1.892	0.000403884	0.000562583	0.000589367
		1.893	0.000403562	0.000572758	0.000584134
		1.894	0.000403188	0.000582861	0.000578493
		1.895	0.00040272	0.000592825	0.000572499
		1.896	0.000402123	0.000602578	0.000566216
		1.897	0.000401367	0.000612043	0.000559714
		1.898	0.000400429	0.000621138	0.000553064
		1.899	0.000399295	0.000629785	0.000546344
		1.9	0.000397955	0.000637902	0.000539634
		1.901	0.000396408	0.000645411	0.000533015
		1.902	0.000394662	0.000652238	0.000526569
		1.903	0.000392728	0.000658316	0.000520379
		1.904	0.000390629	0.000663583	0.000514527
		1.905	0.000388391	0.000667986	0.000509093
		1.906	0.000386048	0.000671483	0.000504154
		1.907	0.00038364	0.00067404	0.000499784
		1.908	0.000381211	0.000675636	0.000496054
		1.909	0.000378808	0.000676261	0.000493028
		1.91	0.000376484	0.000675917	0.000490765
		1.911	0.000374292	0.000674616	0.000489318
		1.912	0.000372286	0.000672384	0.000488732
		1.913	0.000370521	0.000669258	0.000489045
		1.914	0.000369052	0.000665283	0.000490288
		1.915	0.000367929	0.000660518	0.00049248
		1.916	0.000367202	0.000655027	0.000495633
		1.917	0.000366914	0.000648884	0.000499751
		1.918	0.000367105	0.00064217	0.000504825
		1.919	0.000367809	0.00063497	0.00051084
		1.92	0.000369053	0.000627375	0.000517769
		1.921	0.000370857	0.000619477	0.000525576
		1.922	0.000373233	0.00061137	0.000534218
		1.923	0.000376187	0.000603149	0.00054364
		1.924	0.000379715	0.000594907	0.000553782
		1.925	0.000383807	0.000586732	0.000564572
		1.926	0.000388444	0.000578711	0.000575936
		1.927	0.000393601	0.000570922	0.00058779
		1.928	0.000399247	0.000563439	0.000600046
		1.929	0.000405344	0.000556326	0.000612611
		1.93	0.000411847	0.000549638	0.000625389
		1.931	0.000418712	0.000543421	0.00063828
		1.932	0.000425886	0.000537707	0.000651183
		1.933	0.000433318	0.000532522	0.000663998
		1.934	0.000440951	0.000527875	0.000676623
		1.935	0.000448733	0.000523767	0.000688959
		1.936	0.000456607	0.000520185	0.000700911
		1.937	0.000464522	0.000517106	0.000712386
		1.938	0.000472425	0.000514495	0.000723297
		1.939	0.000480267	0.000512308	0.000733563
		1.94	0.000488003	0.000510491	0.000743109
		1.941	0.000495592	0.000508984	0.00075187
		1.942	0.000502994	0.000507719	0.000759785
		1.943	0.000510177	0.000506622	0.000766808
		1.944	0.000517111	0.000505619	0.000772898
		1.945	0.00052377	0.000504631	0.000778024
		1.946	0.000530136	0.000503582	0.000782169
		1.947	0.000536192	0.000502395	0.00078532
		1.948	0.000541926	0.000501	0.000787479
		1.949	0.000547334	0.00049933	0.000788655
		1.95	0.000552411	0.000497326	0.000788864
		1.951	0.00055716	0.000494937	0.000788133
		1.952	0.000561587	0.000492122	0.000786497
		1.953	0.000565701	0.00048885	0.000783994
		1.954	0.000569516	0.000485104	0.000780671
		1.955	0.000573047	0.000480877	0.000776578
		1.956	0.000576315	0.000476177	0.000771771
		1.957	0.00057934	0.000471022	0.000766305
		1.958	0.000582147	0.000465447	0.00076024
		1.959	0.000584761	0.000459496	0.000753636
		1.96	0.000587209	0.000453224	0.000746553
		1.961	0.000589516	0.000446701	0.000739049
		1.962	0.000591709	0.000440003	0.000731181
		1.963	0.000593812	0.000433213	0.000723007
		1.964	0.00059585	0.000426423	0.000714577
		1.965	0.000597843	0.000419727	0.000705942
		1.966	0.000599807	0.000413221	0.000697148
		1.967	0.000601758	0.000407002	0.000688237
		1.968	0.000603703	0.000401162	0.000679249
		1.969	0.000605647	0.000395791	0.000670219
		1.97	0.000607589	0.00039097	0.000661179
		1.971	0.00060952	0.000386772	0.000652157
		1.972	0.000611429	0.000383257	0.000643179
		1.973	0.000613297	0.000380476	0.000634268
		1.974	0.0006151	0.000378462	0.000625444
		1.975	0.000616807	0.000377236	0.000616726
		1.976	0.000618385	0.000376802	0.000608132
		1.977	0.000619795	0.000377149	0.000599677
		1.978	0.000620994	0.000378251	0.000591378
		1.979	0.00062194	0.000380067	0.000583251
		1.98	0.000622584	0.000382541	0.000575312
		1.981	0.000622881	0.000385608	0.000567578
		1.982	0.000622783	0.00038919	0.000560067
		1.983	0.000622248	0.000393201	0.000552797
		1.984	0.000621231	0.000397548	0.000545788
		1.985	0.000619694	0.000402137	0.00053906
		1.986	0.000617604	0.00040687	0.000532634
		1.987	0.00061493	0.000411651	0.000526532
		1.988	0.000611652	0.000416388	0.000520774
		1.989	0.000607752	0.000420992	0.000515382
		1.99	0.000603221	0.000425386	0.000510375
		1.991	0.000598059	0.000429499	0.000505773
		1.992	0.00059227	0.000433273	0.000501591
		1.993	0.00058587	0.00043666	0.000497845
		1.994	0.00057888	0.000439627	0.000494547
		1.995	0.000571328	0.000442154	0.000491706
		1.996	0.00056325	0.000444233	0.000489327
		1.997	0.000554687	0.000445871	0.000487413
[truncated: 18,003 more rows]

## Sheet: subfigure c
Fig. 2c
			ΔIFACF (1015 N2 mol-2 S)		ΔIhead (1015 N2 mol-2 S)		ΔItail (1015 N2 mol-2 S)
	Force field	Ion	Mid-position	Edge-position	Mid-position	Edge-position	Mid-position	Edge-position
	Merz	Li+	-0.5108	1.796	0.2408	0.3424	-0.7516	1.453
		Na+	0.1142	1.036	0.0746	0.2406	0.0396	0.7957
		K+	1.297	0.8225	0.33	0.3428	0.9674	0.4797
	Netz	Li+	-0.8736	1.196	0.3433	0.4654	-1.217	0.731
		Na+	-0.1506	1.206	0.1178	0.202	-0.2684	1.004
		K+	0.9822	0.7898	-0.0029	0.0265	0.9851	0.7633
	Williams	Li+	-1.179	1.156	0.1401	0.5414	-1.319	0.6149
		Na+	-0.1315	0.7904	0.0079	0.2794	-0.1394	0.511
		K+	1.046	1.029	0.2831	0.2655	0.7629	0.7636
	OPLS-AA	Li+	-1.153	0.8204	0.174	0.2934	-1.327	0.527
		Na+	-0.1206	1.375	0.1209	0.2907	-0.2415	1.084
		K+	1.291	0.9459	0.3748	0.2686	0.9165	0.6773

## Sheet: subfigure d
Fig. 2d
			τchannel/τbulk		ΔIFACF (1015 N2 mol-2 S)		Δλ (1035 N mol-2 S m-1)
	Force field	Ion	Mid-position	Edge-position	Mid-position	Edge-position	Mid-position	Edge-position
	Merz	Li+	1.451	4.426	-0.5108	1.796	-1.24227	4.36787
		Na+	1.888	10.69	0.1142	1.036	0.277734	2.51955
		K+	2.842	2.557	1.297	0.8225	3.1543	2.00032
	Netz	Li+	0.8801	5.706	-0.8736	1.196	-2.1246	2.90867
		Na+	1.886	8.132	-0.1506	1.206	-0.366259	2.93299
		K+	2.618	3.16	0.9822	0.7898	2.38871	1.92079
	Williams	Li+	1	4.837	-1.179	1.156	-2.86733	2.81139
		Na+	1.895	14.93	-0.1315	0.7904	-0.319808	1.92225
		K+	3.628	3.713	1.046	1.029	2.54387	2.50253
	OPLS-AA	Li+	1.474	2.5	-1.153	0.8204	-2.8041	1.99521
		Na+	2.338	7.795	-0.1206	1.375	-0.293299	3.344
		K+	2.776	2.357	1.291	0.9459	3.13971	2.30043
