# Supplementary material for: Theoretical framework for confined ion transport in two-dimensional nanochannels
Source: Nat Commun. 2025 Jul 20;16:6675. doi: 10.1038/s41467-025-61735-9 (PMC12276316; doi:10.1038/s41467-025-61735-9)
Supplement: Supplementary file 3 — Source data [file 41467_2025_61735_MOESM3_ESM.zip › Source Data/Source Data of Figures in Main Text/Source Data of Fig. 3.xlsx]

## Sheet: subfigure b
Fig. 3b
PMF for ions simulated with Merz force field. Unit: kJ/mol
Li+ (Bulk solution)	x (nm)	0.004	0.012	0.02	0.028	0.036	0.044	0.052	0.06	0.068	0.076	0.084	0.092	0.1	0.108	0.116	0.124	0.132	0.14	0.148	0.156	0.164	0.172	0.18	0.188	0.196	0.204	0.212	0.22	0.228	0.236	0.244	0.252	0.26	0.268	0.276	0.284	0.292	0.3	0.308	0.316	0.324	0.332	0.34	0.348	0.356	0.364	0.372	0.38
y (nm)
-0.396		999	-0.1699	0.001089	0.09124	-0.06874	-1.335	-0.7372	-0.2909	-0.4311	-1.272	-0.7678	-0.4802	-0.3536	-0.5622	-0.7297	-1.592	-1.106	-1.119	-1.302	-1.272	-1.151	-0.9716	-1.197	-1.761	-1.787	-1.382	-1.218	-1.054	-1.112	-1.074	-0.9695	-0.4619	-0.2439	-0.5479	0.115	-0.4311	-0.4365	-0.2971	-0.1055	0.446	-0.206	-0.1223	0.1105	0.273	0.09737	0.5504	1.079	0.774
-0.388		999	1.096	-0.3299	-0.8203	-0.06874	-1.004	0.7653	0.09124	-0.9644	-1.456	-0.3856	-0.4062	-0.9209	-0.6219	-0.3299	-0.9594	-0.6219	-0.8831	-1.201	-1.142	-1.45	-1.725	-1.542	-1.004	-1.285	-1.084	-0.9644	-0.9786	-0.6782	-1.186	-1.105	-0.673	-0.6468	-0.5227	-0.009009	-0.4062	-0.5768	-0.3943	0.08419	0.5765	-0.1334	0.5353	0.4415	0.5282	0.6752	0.4654	0.4097	0.5158
-0.38		999	3.82	-0.6219	-1.004	-0.4509	-0.6219	0.5669	-0.4062	-1.043	-0.8582	0.1675	0.4887	-0.4235	-0.5009	-0.5662	-0.5164	-0.6219	-0.3299	-0.87	-0.8203	-0.8474	-1.068	-1.388	-0.9443	-0.9898	-1.359	-1.469	-1.357	-1.064	-1.142	-1.083	-1.112	-1.099	-0.8976	-0.6917	-0.4558	-0.2877	-0.418	-0.0528	0.478	-0.03322	0.6313	0.4122	0.3275	0.04876	-0.05975	-0.2427	-0.1905
-0.372		999	1.096	1.388	0.3832	1.649	0.3832	0.5669	0.5432	0.6752	-0.06874	1.333	0.3832	0.6871	-0.3738	-0.5662	-0.2311	0.1736	0.122	-0.578	-0.5802	-0.4593	-1.036	-0.9258	-0.8519	-0.9028	-1.111	-1.169	-1.245	-1.203	-1.314	-1.564	-1.485	-1.036	-0.7864	-0.5742	-0.5521	-0.4365	-0.6863	-0.3771	-0.2432	0.01842	0.5989	0.1365	0.3552	-0.04568	-0.1483	-0.2014	0.04575
-0.364		999	2.101	0.8352	1.548	2.655	1.388	0.5669	1.312	0.3832	2.101	0.8807	0.09124	0.7973	-0.02408	0.001089	0.8979	0.6122	0.1848	-0.87	-0.7032	-0.1934	-0.4669	-0.5857	-0.2512	-0.305	-0.8056	-1.469	-1.268	-1.44	-1.208	-1.452	-1.539	-1.22	-1.066	-1.014	-0.381	-0.5768	-0.6863	-0.643	-0.6831	-0.519	0.1577	0.05942	0.6822	0.04876	-0.03711	-0.2221	0.1143
-0.356		999	3.82	2.101	2.101	2.655	2.553	1.77	1.809	1.19	1.267	2.891	1.719	1.161	1.344	0.6444	0.6272	0.6935	-0.381	-0.6219	-0.1199	-0.3299	-0.9388	-0.5857	-0.0859	-0.1897	-0.3536	-1.193	-1.222	-1.27	-1.142	-1.083	-1.133	-1.099	-1.086	-1.281	-0.7776	-0.4604	-0.9853	-0.5575	-0.3836	-0.4335	0.1577	0.4122	-0.2146	-0.06874	0.03208	0.2799	0.2329
-0.348		999	999	3.107	2.101	3.368	3.107	3.489	3.267	2.101	1.267	2.891	3.82	1.436	1.478	0.9364	1.202	1.699	0.6752	0.2561	0.2039	-0.5419	-0.3856	-0.3567	-0.4435	-0.486	-0.6219	-1.069	-1.151	-1.226	-1.208	-1.212	-1.026	-1.354	-1.459	-1.093	-1.175	-1.215	-1.041	-0.643	-0.145	-0.2532	-0.2167	0.1892	0.01724	0.4959	0.5217	0.331	-0.04279
-0.34		999	2.101	2.101	3.82	1.649	4.825	2.101	2.101	2.724	3.368	4.609	3.438	2.3	1.62	2.272	1.675	1.96	1.494	2.377	1.548	0.5042	0.4985	0.9229	-0.04279	-0.02708	-0.5575	-0.6523	-0.9269	-1.419	-1.356	-1.083	-1.296	-1.445	-1.442	-0.9529	-0.8414	-1.232	-1.218	-0.7459	-0.3377	-0.8157	-0.7184	-0.03975	0.06633	0.001089	0.3037	0.2052	0.1376
-0.332		999	3.82	3.107	2.815	2.101	3.107	2.101	2.815	4.112	5.086	4.609	3.82	3.013	1.93	1.941	2.101	2.101	2.393	1.853	2.504	1.77	1.504	1.283	0.6559	0.8154	-0.3536	-0.3641	-0.2398	-0.8659	-1.004	-1.06	-0.9818	-1.119	-1.185	-1.074	-1.335	-1.215	-1.269	-1.188	-0.7819	-0.74	-0.7184	-0.1814	-0.3229	0.02481	0.2266	-0.1381	0.04575
-0.324		999	2.101	4.825	5.538	4.373	3.82	3.489	3.267	7.548	7.809	5.322	4.272	3.013	2.936	3.107	3.03	2.766	2.724	2.527	2.986	2.936	1.991	1.362	0.5432	0.6444	0.1125	0.2061	-0.1343	-0.1528	-0.4509	-0.5951	-0.4062	-0.7913	-1.086	-1.245	-1.265	-1.125	-1.218	-1.519	-1.208	-1.13	-1.151	-0.6219	-0.584	-0.1809	-0.01426	-0.09498	0.4092
-0.316		999	999	999	5.538	4.373	6.543	5.207	3.82	7.548	7.809	6.327	4.825	5.023	4.202	4.373	4.985	4.301	3.559	3.241	2.655	3.107	2.599	2.851	1.096	0.8752	0.5816	-0.2244	-0.1343	-0.4448	-0.3911	-0.8265	-0.673	-0.5197	-0.8091	-1.299	-1.318	-1.335	-1.041	-1.205	-1.366	-1.114	-1.087	-0.7529	-0.4266	-0.4705	-0.3164	-0.2014	0.3575
-0.308		999	999	999	3.82	3.368	999	999	999	4.825	5.086	6.327	4.272	5.023	4.202	4.825	8.974	5.135	4.443	4.577	3.169	2.776	2.891	3.001	2.815	2.101	0.9724	-0.07638	0.01377	0.1392	-0.1029	-0.02165	-0.3779	-0.7913	-0.7636	-1.014	-1.211	-1.335	-1.367	-1.137	-0.8769	-0.8342	-1.038	-1.156	-0.9553	-0.5662	-0.3164	-0.3034	0.4354
-0.3		999	999	999	999	6.091	999	6.925	999	7.548	5.086	4.609	6.543	6.741	8.643	7.096	5.538	5.135	5.83	4.959	4.081	3.941	3.406	3.332	3.438	2.418	1.161	1.19	0.7653	0.6067	0.2232	0.2282	-0.04279	-0.7678	-0.67	-1.074	-1.436	-1.335	-1.335	-1.119	-0.7032	-1.227	-1.393	-1.109	-0.8203	-0.7297	-0.3164	-0.4395	-0.1905
-0.292		999	999	999	999	4.373	999	999	7.256	7.548	7.809	8.046	999	8.46	5.92	8.814	6.251	9.125	6.543	4.959	4.704	3.704	4.609	5.05	4.533	3.722	1.918	1.68	2.101	1.367	0.9886	1.07	0.5432	-0.09366	-0.4973	-0.55	-1.004	-1.089	-0.8103	-1.154	-0.8203	-1.114	-1.021	-0.9288	-0.6776	-0.6583	-0.8286	-0.6568	-0.0859
-0.284		999	3.82	4.825	999	6.091	999	999	7.256	7.548	7.809	999	6.543	4.47	5.92	7.096	6.251	6.401	4.825	5.964	6.091	6.212	4.94	4.719	3.621	3.722	3.465	1.84	2.014	1.565	1.267	1.532	0.9461	0.4211	0.1736	-0.3738	-0.7559	-0.5309	-1.004	-1.254	-1.091	-1.13	-0.9356	-1.262	-1.13	-0.9322	-1.211	-0.7083	-0.2512
-0.276		999	999	999	5.538	6.091	6.543	4.202	5.538	4.825	7.809	6.327	6.543	5.023	8.643	7.096	6.251	6.401	5.83	7.682	6.804	7.93	5.774	5.05	4.272	3.921	3.636	2.724	1.77	1.781	1.327	1.663	1.742	0.8807	0.5335	0.08338	-0.5756	-0.6441	-0.87	-1.067	-0.7032	-1.211	-1.135	-1.277	-1.321	-0.9961	-0.812	-0.4771	-0.4802
-0.268		999	999	999	3.82	3.368	6.543	5.207	4.533	7.548	999	5.322	5.538	5.736	5.92	5.378	7.256	9.125	7.548	7.682	6.091	6.212	6.327	5.884	5.538	3.539	3.82	3.248	2.484	3.023	2.456	2.183	2.101	1.278	1.247	-0.009009	-0.6219	-0.688	-0.3462	-0.5792	-0.6629	-0.5813	-0.8294	-1.502	-1.19	-0.8831	-0.7101	-0.7587	-0.8985
-0.26		2.101	999	999	999	6.091	999	6.925	4.533	999	7.809	6.327	5.538	5.023	5.207	7.096	7.256	7.406	6.543	7.682	6.804	5.659	7.04	7.151	4.533	2.916	4.47	3.73	3.649	2.571	2.101	2.736	1.675	1.563	0.9547	0.6054	-0.1699	-0.3383	-0.3704	-0.5792	-0.7231	-0.8527	-1.245	-1.378	-1.068	-1.043	-1.08	-0.8725	-0.9743
-0.252		999	999	1.388	5.538	6.091	4.825	4.202	7.256	7.548	5.086	8.046	6.543	4.47	6.925	7.096	5.538	7.406	5.277	6.677	9.528	5.659	5.322	6.438	5.538	4.634	6.188	5.117	4.202	3.907	4.373	3.449	1.675	1.173	1.462	1.371	0.7539	0.1592	-0.03591	-0.4463	-0.6012	-1.081	-1.29	-1.277	-1.292	-1.469	-1.335	-1.041	-0.5164
-0.244		999	2.101	-0.8831	2.101	3.368	3.107	2.101	5.538	7.548	5.086	8.046	5.538	4.47	8.643	6.091	6.251	5.688	4.825	5.411	7.809	5.659	5.322	7.151	5.156	4.634	5.354	6.282	4.418	3.576	3.66	3.591	2.432	1.625	1.826	1.424	1.096	0.4858	-0.03591	-0.643	-0.4729	-0.9071	-0.9529	-1.125	-1.175	-1.279	-1.267	-1.241	-0.8831
-0.236		999	-0.6219	-0.6219	2.815	2.655	2.101	1.217	1.809	2.101	2.655	2.891	3.82	4.018	5.92	4.825	5.538	6.401	5.277	4.246	5.538	5.659	8.046	7.151	4.825	5.639	4.47	5.117	5.538	5.294	4.825	4.072	3.669	2.422	2.673	2.402	1.143	0.6668	0.2561	0.05618	-0.2909	-0.6017	-0.6802	-0.6976	-1.22	-1.335	-1.348	-1.562	-1.189
-0.228		2.101	-2.34	0.8352	0.7142	-0.06874	-0.7559	-0.3738	-0.2909	0.6752	0.03676	0.7466	2.101	2.752	4.202	5.378	5.538	5.688	6.543	5.411	4.081	5.659	8.046	6.438	5.99	6.644	4.47	4.327	4.654	4.505	5.086	4.072	4.334	3.896	3.417	2.838	1.903	0.7821	0.416	-0.026	-0.1946	-0.3224	-0.9701	-1.077	-1.278	-1.208	-1.153	-1.4	-1.077
-0.22		-1.335	-3.053	-3.606	-4.058	-3.797	-3.479	-2.619	-2.34	-1.832	-1.514	-0.6219	-0.6219	0.02848	1.77	3.107	3.267	3.97	4.443	5.964	4.704	5.659	5.774	6.438	6.543	8.362	6.188	5.448	5.538	4.505	4.825	5.459	5.538	4.411	3.544	2.568	2.034	1.562	1.23	0.1702	-0.1699	-0.4552	-0.6994	-0.5832	-1.114	-1.222	-1.225	-1.387	-1.243
-0.212		-2.722	-3.606	-5.446	-5.23	-5.223	-4.823	-4.363	-4.16	-3.376	-3.114	-2.414	-1.804	-0.4914	0.1309	0.5542	1.548	1.578	3.322	3.954	4.081	4.494	6.327	5.884	5.99	8.362	5.736	6.282	6.372	4.505	6.091	5.459	4.749	4.227	3.296	2.936	3.107	2.101	1.522	0.9126	-0.1699	-0.4117	-0.5622	-0.7529	-1.052	-1.089	-1.095	-0.9965	-1.048
-0.204		-2.722	-3.843	-4.772	-5.063	-5.398	-5.542	-5.235	-5.029	-4.889	-4.661	-4.222	-3.501	-2.243	-1.379	-1.335	-0.2909	1.352	1.967	1.974	3.82	6.212	9.764	6.438	8.261	999	4.731	5.117	6.925	4.741	6.543	6.172	4.533	3.896	3.296	2.936	4.112	2.883	1.974	1.075	0.1469	-0.1578	0.2399	0.03425	-0.3016	-0.6583	-1.019	-0.9965	-1.004
-0.196		0.3832	-1.335	-2.048	-2.809	-3.931	-4.639	-4.727	-5.431	-5.695	-5.797	-5.358	-4.732	-4.09	-3.423	-2.969	-1.627	0.3114	0.6752	1.628	2.101	3.489	5.322	5.432	6.543	8.362	5.736	4.825	6.372	6.007	7.809	6.172	4.533	4.609	5.135	4.755	3.961	2.883	1.913	1.388	0.6791	0.1525	0.4734	0.3546	-0.2366	-0.4705	-1.065	-1.309	-1.411
-0.188		999	2.101	2.101	2.101	0.3832	-1.004	-1.742	-3.698	-4.612	-5.527	-5.54	-5.494	-5.526	-4.804	-4.344	-3.345	-2.002	-0.5283	0.7329	0.7861	1.669	3.82	4.166	4.533	7.357	8.46	6.282	5.207	7.725	6.091	5.167	5.869	5.061	4.301	4.202	2.815	2.792	2.451	1.692	1.548	0.9591	0.2399	0.08484	-0.7321	-1.164	-0.9574	-0.8883	-1.296
-0.18		999	999	999	999	999	999	999	2.432	-0.6219	-2.722	-3.982	-4.784	-5.595	-5.732	-5.316	-4.418	-3.502	-2.099	-1.131	-0.6219	0.5042	2.741	3.161	3.107	5.257	6.741	6.835	6.372	6.459	7.096	4.906	5.538	5.614	5.396	5.468	3.322	2.792	3.139	2.836	2.432	1.56	0.4129	-0.06394	-0.6776	-0.9322	-1.11	-1.041	-1.361
-0.172		999	999	999	999	999	999	999	999	4.825	3.368	1.173	-2.048	-3.79	-5.083	-5.561	-5.348	-4.698	-3.647	-3.07	-1.937	-0.3738	1.022	2.212	2.815	4.926	6.741	6.835	5.538	7.012	7.096	5.167	5.869	4.825	5.396	5.207	4.443	2.976	2.606	3.305	2.815	1.926	0.8708	0.3832	-0.0309	-0.7646	-1.168	-1.012	-0.9443
-0.164		999	999	999	999	999	999	999	999	999	999	999	3.107	0.3832	-2.747	-4.633	-5.489	-5.554	-4.994	-4.091	-3.174	-1.506	-0.2146	1.443	2.207	3.921	5.023	5.448	5.92	7.725	7.809	5.459	4.533	4.825	4.899	5.468	4.272	3.39	2.687	2.923	2.229	2.163	1.301	0.5317	0.1418	-0.4509	-0.9574	-1.086	-0.7883
-0.156		999	999	999	999	999	999	999	999	999	999	999	999	6.741	1.344	-2.017	-3.885	-5.273	-5.805	-5.312	-4.603	-3.14	-1.977	-0.549	0.6559	3.057	3.155	5.117	6.925	999	999	5.167	4.749	5.322	4.899	4.971	3.686	4.029	3.042	3.013	2.101	1.61	0.9438	0.3262	0.09124	-0.2883	-0.5674	-1.115	-1.348
-0.148		999	999	999	999	999	999	999	999	999	999	999	999	999	999	4.373	0.02332	-2.941	-4.864	-5.525	-5.287	-3.927	-2.786	-1.492	-0.3299	2.418	2.516	3.248	6.372	7.012	6.091	5.459	6.251	5.945	6.853	6.091	4.272	4.511	3.456	3.41	2.815	2.042	1.019	0.6252	0.4115	0.3558	0.05557	-0.4584	-1.077
-0.14		999	999	999	999	999	999	999	999	999	999	999	999	999	999	999	6.251	0.3114	-3.204	-4.982	-5.515	-4.977	-4.021	-2.886	-1.202	0.9364	2.008	2.609	4.915	6.007	4.589	5.79	6.251	6.327	6.401	6.473	6.161	5.898	4.76	3.41	3.473	2.101	1.823	1.403	0.273	-0.04568	0.05557	-0.4584	-0.9443
-0.132		999	999	999	999	999	999	999	999	999	999	999	999	999	999	999	999	5.688	0.2492	-3.403	-5.184	-5.572	-4.902	-3.833	-2.34	-1.018	0.6338	2.011	3.338	5.002	5.378	7.891	7.256	7.332	7.406	5.76	5.538	5.606	5.672	4.31	2.655	2.566	2.222	1.116	0.5282	0.07295	-0.4739	-0.5324	-0.7231
-0.124		999	999	999	999	999	999	999	999	999	999	999	999	999	999	999	999	999	4.825	-0.4415	-3.854	-5.412	-5.353	-4.724	-3.368	-2.061	-0.0528	1.924	3.063	5.625	5.709	7.177	6.251	5.322	5.688	8.191	6.995	7.063	5.672	5.475	3.583	3.645	2.776	1.403	0.8465	0.3558	-0.3964	-0.2427	-0.4435
-0.116		999	999	999	999	999	999	999	999	999	999	999	999	999	999	999	999	999	999	4.577	-1.627	-4.328	-5.342	-5.075	-4.084	-2.736	-0.6219	1.388	2.101	5.294	5.709	5.167	4.533	5.061	6.401	8.191	7.548	7.616	5.964	6.028	3.473	3.328	3.941	2.281	1.374	0.4673	0.1274	-0.2014	-0.4062
-0.108		999	999	999	999	999	999	999	999	999	999	999	999	999	999	999	999	999	999	999	2.655	-2.838	-5.156	-5.585	-4.934	-3.606	-1.669	-0.03795	1.096	3.023	2.986	4.454	5.538	5.061	6.853	6.473	6.161	6.229	4.959	4.825	3.473	2.96	3.387	2.22	1.173	0.3019	-0.1699	-0.7252	-0.5697
-0.1		999	999	999	999	999	999	999	999	999	999	999	999	999	999	999	999	999	999	999	999	0.0522	-3.727	-5.466	-5.257	-4.39	-2.842	-0.9644	1.096	2.101	2.87	5.459	5.869	5.061	5.396	6.473	7.548	7.063	4.959	3.521	3.169	3.429	3.197	2.22	1.594	0.8023	0.008799	-0.4584	-0.6046
-0.092		999	999	999	999	999	999	999	999	999	999	999	999	999	999	999	999	999	999	999	999	2.936	-1.749	-4.661	-5.416	-4.991	-3.691	-1.637	0.1309	1.635	2.655	3.901	3.669	6.327	7.406	5.76	6.543	5.898	5.175	3.757	4.223	4.594	3.941	2.684	1.022	1.042	0.5217	-0.0511	-0.4619
-0.084		999	999	999	999	999	999	999	999	999	999	999	999	999	999	999	999	999	999	999	999	7.93	1.417	-3.691	-5.494	-5.417	-4.227	-2.503	-0.5317	1.498	2.363	3.188	3.528	5.945	6.019	5.76	6.161	6.611	5.672	3.757	3.699	4.594	3.941	3.078	1.504	1.228	0.6989	0.331	0.1143
-0.076		999	999	999	999	999	999	999	999	999	999	999	999	999	999	999	999	999	999	999	999	999	6.327	-1.931	-5.058	-5.398	-4.699	-3.22	-1.357	0.8523	2.76	4.454	4.151	4.825	4.899	6.473	6.995	8.329	8.395	4.825	4.373	4.765	4.825	3.446	2.465	1.791	0.7609	0.4365	0.1611
-0.068		999	999	999	999	999	999	999	999	999	999	999	999	999	999	999	999	999	999	999	999	999	999	0.6685	-4.151	-5.579	-5.353	-4.058	-1.87	0.1008	1.327	3.067	4.749	4.227	4.683	6.925	6.543	8.329	7.682	6.741	6.091	4.008	3.941	3.165	2.217	1.696	1.322	0.8777	-0.1283
-0.06		999	999	999	999	999	999	999	999	999	999	999	999	999	999	999	999	999	999	999	999	999	999	3.93	-3.252	-5.398	-5.344	-4.306	-2.735	-0.5349	1.209	2.635	4.749	4.227	5.396	6.473	5.83	6.611	7.129	7.747	6.422	4.434	4.068	3.763	2.4	1.649	0.7297	0.8777	0.5158
-0.052		999	999	999	999	999	999	999	999	999	999	999	999	999	999	999	999	999	999	999	999	999	999	7.151	-1.989	-4.996	-5.57	-4.642	-3.265	-1.112	0.9364	2.841	3.528	4.411	5.135	6.925	6.995	6.611	6.295	6.028	3.947	3.76	4.068	4.126	2.217	1.559	1.484	1.15	0.6849
-0.044		999	999	999	999	999	999	999	999	999	999	999	999	999	999	999	999	999	999	999	999	999	999	8.156	-0.4802	-4.476	-5.749	-4.981	-3.235	-1.335	0.03676	2.023	3.98	6.327	5.396	5.76	5.538	5.345	5.964	5.023	4.533	4.142	4.344	3.446	2.741	2.047	1.57	1.044	0.3069
-0.036		999	999	999	999	999	999	999	999	999	999	999	999	999	999	999	999	999	999	999	999	999	999	8.156	0.4354	-4.107	-5.634	-5.198	-3.562	-1.888	0.2623	1.408	2.432	4.825	6.401	6.091	4.626	4.511	5.175	5.023	5.086	5.147	4.654	3.349	2.669	1.994	1.798	1.079	0.4619
-0.028		999	999	999	999	999	999	999	999	999	999	999	999	999	999	999	999	999	999	999	999	999	999	9.874	1.903	-3.334	-5.372	-5.41	-4.036	-2.132	-0.1029	1.47	2.523	4.411	8.12	5.76	4.825	4.694	5.964	6.359	4.373	4.594	5.207	3.763	2.97	2.272	1.895	1.298	0.6272
-0.02		999	999	999	999	999	999	999	999	999	999	999	999	999	999	999	999	999	999	999	999	999	999	999	3.267	-2.965	-5.381	-5.406	-4.021	-1.972	-0.5379	1.408	3.394	3.746	5.688	6.091	6.995	6.229	6.295	7.193	6.091	4.594	5.423	3.653	2.531	2.521	1.658	0.6037	0.3832
-0.012		999	999	999	999	999	999	999	999	999	999	999	999	999	999	999	999	999	999	999	999	999	999	999	4.825	-2.665	-5.286	-5.343	-4.117	-2.238	-0.6764	1.349	3.528	3.343	5.396	7.478	6.543	6.611	5.175	5.239	6.422	4.949	5.423	4.402	2.97	2.655	1.75	0.783	0.6272
-0.004		999	999	999	999	999	999	999	999	999	999	999	999	999	999	999	999	999	999	999	999	999	999	999	6.543	-2.561	-5.187	-5.357	-3.991	-2.282	-0.8582	1.29	3.669	4.056	5.135	5.468	6.995	7.063	6.295	5.239	5.799	5.86	5.207	5.265	3.71	2.587	1.945	1.114	0.06839
0.004		999	999	999	999	999	999	999	999	999	999	999	999	999	999	999	999	999	999	999	999	999	999	999	9.98	-2.373	-5.232	-5.515	-4.152	-2.452	-1.074	1.018	3.669	4.411	6.019	6.473	5.83	5.898	6.677	6.741	5.302	5.86	5.92	4.552	3.935	2.947	2.156	1.15	0.3321
0.012		999	999	999	999	999	999	999	999	999	999	999	999	999	999	999	999	999	999	999	999	999	999	999	5.538	-2.373	-5.187	-5.424	-4.25	-2.223	-0.3607	1.349	2.92	5.061	6.019	5.468	7.548	7.616	6.295	6.028	6.422	5.599	6.212	4.883	2.891	1.941	1.322	0.6037	0.3069
0.02		999	999	999	999	999	999	999	999	999	999	999	999	999	999	999	999	999	999	999	999	999	999	999	4.825	-2.708	-5.353	-5.446	-4.223	-2.479	-0.3607	1.532	2.92	4.227	5.396	6.091	9.266	9.334	6.677	5.736	5.302	5.147	5.009	3.878	3.051	2.214	1.402	0.6917	0.2574
0.028		999	999	999	999	999	999	999	999	999	999	999	999	999	999	999	999	999	999	999	999	999	999	999	4.035	-3.255	-5.53	-5.454	-4.014	-2.452	-0.2987	2.101	3.394	3.896	4.899	7.478	6.543	7.063	8.395	8.46	5.799	4.434	6.212	3.349	2.465	1.515	1.402	0.783	0.1611
0.036		999	999	999	999	999	999	999	999	999	999	999	999	999	999	999	999	999	999	999	999	999	999	999	0.8979	-3.815	-5.381	-5.255	-3.761	-1.905	0.5989	2.183	2.432	4.411	6.019	6.091	6.543	5.898	6.677	7.747	7.256	4.142	3.941	2.994	2.741	1.649	1.322	1.223	0.3575
0.044		999	999	999	999	999	999	999	999	999	999	999	999	999	999	999	999	999	999	999	999	999	999	6.438	-0.6561	-4.441	-5.544	-4.8	-3.355	-1.356	1.042	2.736	3.528	4.227	4.683	5.468	6.543	5.606	4.76	5.736	5.538	3.645	3.197	3.653	3.604	2.456	1.57	1.336	-0.0859
0.052		999	999	999	999	999	999	999	999	999	999	999	999	999	999	999	999	999	999	999	999	999	999	4.719	-1.672	-5.041	-5.552	-4.543	-3.13	-1.46	0.6907	2.267	3.669	3.746	5.396	6.925	6.995	7.063	5.964	5.475	6.804	5.599	3.489	3.255	2.97	2.101	0.5794	0.575	-0.04279
0.06		999	999	999	999	999	999	999	999	999	999	999	999	999	999	999	999	999	999	999	999	999	999	2.575	-2.988	-5.455	-5.4	-4.25	-2.511	-0.5052	1.267	2.736	3.98	4.825	5.396	6.473	5.277	8.329	5.964	5.475	5.799	4.765	4.654	2.758	1.785	1.307	1.207	0.6917	-0.2311
0.068		999	999	999	999	999	999	999	999	999	999	999	999	999	999	999	999	999	999	999	999	999	7.04	0.07929	-4.015	-5.614	-5.391	-3.965	-2.14	0.1008	1.865	3.591	3.394	4.825	6.401	6.925	6.161	5.898	5.411	5.475	5.302	5.86	3.704	2.542	2.4	1.649	1.096	0.1326	-0.6561
0.076		999	999	999	999	999	999	999	999	999	999	999	999	999	999	999	999	999	999	999	999	999	3.604	-1.931	-4.988	-5.789	-4.983	-3.551	-1.853	0.2582	1.209	1.801	3.82	4.411	4.485	6.091	6.543	5.108	5.411	5.475	5.538	4.284	2.553	2.913	2.599	1.89	0.9229	0.2052	-0.1699
0.084		999	999	999	999	999	999	999	999	999	999	999	999	999	999	999	999	999	999	999	999	9.649	1.333	-3.606	-5.309	-5.388	-4.3	-2.838	-1.222	1.183	1.941	2.023	4.533	5.061	5.396	8.191	6.995	6.229	5.964	5.475	5.799	4.949	2.936	2.101	2.217	2.272	0.7609	0.1326	-0.06444
0.092		999	999	999	999	999	999	999	999	999	999	999	999	999	999	999	999	999	999	999	999	3.704	-2.302	-5.22	-5.828	-5.208	-4.066	-2.231	-0.7089	1.125	2.76	4.256	4.533	5.614	5.396	6.091	5.83	5.606	5.411	4.47	3.699	3.534	2.553	2.343	1.938	1.115	0.1519	-0.2427	-0.2109
0.1		999	999	999	999	999	999	999	999	999	999	999	999	999	999	999	999	999	999	999	7.809	0.2679	-4.086	-5.624	-5.504	-4.347	-2.568	-0.6824	1.038	2.676	3.509	4.256	7.256	6.779	6.019	6.925	6.543	5.898	6.295	4.47	3.076	3.047	2.35	2.684	1.886	1.472	0.6087	0.03905	-0.3492
0.108		999	999	999	999	999	999	999	999	999	999	999	999	999	999	999	999	999	999	999	3.368	-2.156	-4.987	-5.609	-4.928	-3.244	-1.731	-0.03795	1.694	2.902	3.991	4.67	999	5.614	4.683	6.091	6.543	5.345	5.964	5.023	4.081	3.534	2.553	2.834	1.886	0.971	0.6087	-0.1805	-0.5697
0.116		999	999	999	999	999	999	999	999	999	999	999	999	999	999	999	999	999	999	4.959	-1.735	-4.337	-5.364	-5.248	-4.366	-2.621	-0.9766	0.6241	2.101	2.786	3.991	4.454	5.869	7.332	4.13	6.091	7.548	5.606	7.129	5.475	4.533	3.881	3.594	2.16	1.886	1.006	-0.1044	-0.6043	-0.6561
0.124		999	999	999	999	999	999	999	999	999	999	999	999	999	999	999	999	999	3.559	-0.79	-4.332	-5.49	-5.336	-4.41	-3.179	-1.745	-0.09247	1.254	2.936	4.289	3.66	6.172	4.985	6.779	5.688	6.925	5.83	5.108	5.175	5.239	4.081	3.645	2.936	1.491	1.46	0.614	-0.3964	-0.9041	-0.8985
0.132		999	999	999	999	999	999	999	999	999	999	999	999	999	999	999	999	5.688	-0.799	-3.593	-5.293	-5.82	-5.063	-3.428	-2.009	-0.02708	0.8543	2.393	4.202	5.002	3.82	5.79	5.869	8.046	9.125	6.091	4.626	4.893	5.175	4.641	4.533	3.429	2.35	1.194	0.5583	0.4389	-0.3766	-1.129	-0.8044
0.14		999	999	999	999	999	999	999	999	999	999	999	999	999	999	999	5.538	-0.4194	-3.33	-4.914	-5.572	-5.277	-3.992	-2.707	-1.309	0.7571	1.747	3.248	4.654	4.505	5.378	5.79	6.703	9.051	7.406	6.473	5.538	5.345	4.406	3.204	3.947	3.047	1.77	1.002	0.3275	0.8352	-0.01426	-0.6043	-0.7065
0.148		999	999	999	999	999	999	999	999	999	999	999	999	999	999	3.107	-1.175	-3.934	-5.276	-5.507	-5.111	-4.381	-2.657	-1.225	0.1848	1.49	2.516	4.112	5.538	4.505	5.086	5.79	7.256	6.327	7.406	6.091	5.277	5.108	4.406	3.636	3.169	1.711	1.096	0.7895	0.6507	0.5542	-0.1699	-0.8081	-0.8519
0.156		999	999	999	999	999	999	999	999	999	999	999	999	8.46	1.62	-2.048	-4.281	-5.411	-5.641	-5.114	-4.048	-3.068	-1.576	0.9908	2.207	2.916	3.155	4.327	5.207	4.741	7.096	5.79	6.251	6.327	7.406	4.755	4.443	4.893	3.954	4.018	2.899	2.163	1.136	0.9292	0.6195	-0.1809	-0.5674	-1.071	-0.8519
0.164		999	999	999	999	999	999	999	999	999	999	999	5.538	1.295	-1.627	-4.257	-5.301	-5.31	-5.025	-4.058	-2.614	-1.119	-0.1245	2.448	3.107	3.921	4.47	4.327	5.92	5.294	7.809	6.624	5.538	5.945	6.019	3.892	3.961	4.511	4.577	3.521	3.169	2.042	1.388	0.7895	0.5887	-0.1142	-0.2547	-0.9197	-0.8362
0.172		999	999	999	999	999	999	999	999	999	3.82	0.8807	-1.627	-3.718	-4.704	-5.664	-5.637	-4.973	-4	-2.704	-1.627	0.0522	1.594	2.327	2.815	4.137	5.023	5.448	4.654	4.505	6.543	7.177	5.869	5.322	5.135	5.207	5.04	3.754	3.241	1.918	1.922	1.285	0.6313	0.2982	-0.1924	-0.4112	-0.5674	-1.1	-1.062
0.18		999	999	999	999	999	999	3.489	2.101	1.006	-1.838	-3.673	-4.598	-5.427	-5.479	-5.18	-4.549	-3.577	-2.56	-1.914	-0.4947	1.478	1.991	2.575	5.156	6.091	5.354	4.825	4.418	5.002	6.543	6.172	5.246	5.322	4.485	4.557	4.112	2.792	2.305	1.639	2.04	1.66	0.3539	0.1105	-0.344	-0.6764	-0.7446	-1.086	-1.019
0.188		999	999	999	1.548	0.1469	-0.3299	-1.335	-2.722	-3.494	-5.077	-5.435	-5.644	-5.418	-4.89	-3.974	-3.345	-2.111	-1.119	-0.3462	0.446	2.776	3.222	4.166	5.99	6.644	6.188	6.282	5.92	5.294	7.809	7.177	5.869	5.945	5.396	5.468	3.438	2.705	2.606	1.802	1.809	1.329	0.1044	-0.2716	-0.1924	-0.5662	-1.035	-1.309	-1.283
0.196		-0.6219	-2.124	-2.048	-2.632	-3.656	-4.288	-4.749	-5.148	-5.406	-5.538	-5.302	-4.823	-4.343	-3.744	-2.284	-1.216	-0.9831	0.122	1.738	2.504	3.941	4.056	5.432	7.256	4.373	5.023	5.83	6.372	5.625	5.378	7.177	4.985	4.609	5.135	4.373	3.559	2.311	1.974	1.486	1.312	1.076	0.001089	-0.4426	-0.344	-0.3911	-0.9886	-1.115	-0.9291
0.204		-2.34	-4.35	-5.154	-4.922	-5.422	-5.58	-5.529	-5.416	-5.139	-4.612	-4.291	-3.457	-2.639	-1.742	-1.293	0.7142	1.352	2.724	3.456	4.704	4.494	5.774	5.884	5.156	4.926	5.354	7.548	5.92	5.625	7.096	5.167	5.246	5.061	4.683	2.568	2.034	2.101	1.853	0.8352	0.6102	0.1251	-0.4802	-0.3586	-0.584	-1.074	-1.095	-1.213	-0.9743
0.212		-3.843	-5.131	-5.241	-5.131	-4.979	-4.666	-4.515	-4.713	-4.104	-3.29	-2.817	-1.804	-0.8056	-0.1699	-0.06874	1.312	2.766	4.443	3.693	3.82	3.941	5.774	5.884	5.156	5.257	5.354	6.282	4.654	5.625	7.809	5.167	4.334	4.825	3.97	2.324	2.472	2.461	1.421	0.9126	0.5432	0.04466	-0.09808	-0.6026	-0.75	-0.9483	-0.812	-1.2	-0.9594
0.22		-3.053	-3.727	-3.989	-4.257	-3.751	-2.893	-2.619	-2.539	-1.996	-1.004	-0.2146	0.282	0.7973	1.77	1.791	3.267	4.301	6.543	6.677	4.373	4.825	8.046	6.438	4.533	4.634	5.736	5.83	5.538	5.625	5.709	4.67	3.82	3.604	3.07	2.402	2.034	1.672	0.8483	0.9523	0.292	-0.182	-0.3738	-0.807	-0.8547	-0.7472	-0.9099	-1.129	-1.27
0.228		-1.888	-3.053	-2.048	-2.009	-1.335	-1.717	-1.054	-0.7231	-0.1142	0.1469	0.8807	1.238	2.516	3.197	3.107	4.151	4.683	6.543	6.677	5.538	7.93	8.046	7.151	5.156	4.634	5.736	5.83	5.92	5.294	5.086	4.256	4.334	4.825	3.07	1.964	1.051	1.074	0.3188	-0.1315	-0.145	0.07117	0.1577	-0.3371	-0.9388	-0.799	-1.239	-1.115	-0.8985
0.236		-1.335	-1.004	-0.3299	0.3832	1.649	0.5989	0.5669	0.8979	1.19	2.363	4.609	2.553	3.013	3.197	3.107	3.82	5.688	6.543	4.959	999	6.925	5.322	5.884	8.261	8.362	6.741	7.548	4.202	4.289	4.589	3.315	3.146	2.79	2.03	1.964	0.8768	1.355	0.3508	-0.4914	-0.219	-0.5399	-0.5419	-0.5438	-0.9222	-0.7646	-1.375	-1.361	-1.062
0.244		-0.6219	2.101	2.101	3.82	2.655	4.825	3.489	3.82	3.559	5.086	2.891	3.107	4.018	4.654	5.378	8.974	7.406	5.83	5.964	6.804	4.825	5.774	7.151	8.261	6.644	6.741	6.282	4.654	3.907	3.509	4.906	3.146	1.333	1.699	1.649	0.6752	0.8621	0.1648	-0.3536	-0.8582	-1.243	-1.305	-1.14	-1.19	-0.8995	-1.065	-1.213	-1.411
0.252		2.101	3.82	1.388	3.82	3.368	6.543	6.925	5.538	4.112	3.368	3.222	8.261	6.741	6.925	7.096	7.256	7.406	7.548	7.682	6.091	5.659	9.764	8.156	6.543	5.639	5.354	4.825	3.338	3.284	3.82	4.072	2.432	1.956	1.462	0.5669	0.1532	0.19	-0.1699	-0.3299	-1.022	-1.163	-1.071	-1.093	-1.363	-1.321	-1.08	-1.071	-1.048
0.26		999	999	999	5.538	4.373	999	999	3.82	5.83	6.091	6.327	6.543	5.736	5.207	8.814	5.538	7.406	9.266	6.677	4.704	5.207	7.04	5.432	4.825	6.644	4.234	3.73	2.936	3.15	2.553	2.101	0.9461	1.071	0.8645	0.3481	0.06082	0.2211	-0.247	-0.8056	-1.004	-0.9954	-0.9007	-0.9958	-0.8887	-1.533	-1.239	-1.129	-1.189
0.268		999	999	999	999	999	6.543	6.925	5.538	4.825	999	5.322	6.543	8.46	5.92	6.091	6.251	5.135	5.277	5.411	5.086	5.659	5.774	5.05	5.99	5.257	3.82	3.73	3.063	3.736	2.986	1.532	1.045	0.4211	0.3832	0.3481	0.06082	0.01068	-0.5334	-0.7659	-0.8393	-1.114	-1.245	-1.277	-1.036	-1.164	-0.9258	-0.7083	-1.077
0.276		999	999	4.825	5.538	6.091	999	6.925	999	999	6.091	5.322	999	6.741	8.643	6.091	5.538	6.401	5.277	4.577	6.091	9.649	5.774	4.719	5.538	3.722	4.234	4.564	2.936	1.707	1.719	1.663	1.548	0.3092	-0.3661	-0.1557	-0.5521	-0.6219	-0.7696	-0.5575	-1.125	-1.424	-1.305	-1.14	-1.22	-1.134	-0.8938	-0.6912	-0.8044
0.284		999	999	999	999	999	6.543	5.207	7.256	999	999	8.046	8.261	6.741	8.643	7.096	4.151	5.135	4.825	4.246	6.091	4.825	3.406	4.166	4.533	3.057	3.155	3.248	2.936	1.431	1.209	0.772	0.6703	-0.2729	-0.5479	-0.4254	-0.4311	-0.554	-1.023	-0.9396	-1.411	-1.211	-1.071	-1.061	-1.083	-0.9322	-0.8451	-0.5324	-0.7065
0.292		999	999	4.825	999	999	999	6.925	7.256	7.548	7.809	4.609	4.272	5.023	999	7.096	4.985	4.301	3.82	4.246	5.086	3.107	4.056	4.166	2.815	2.534	2.631	2.195	2.699	1.565	0.2623	0.118	0.4223	-0.413	-0.8315	-0.8901	-0.9644	-0.8964	-1.302	-1.067	-1.426	-1.424	-1.151	-1.262	-1.264	-0.8161	-0.812	-0.7252	-0.5697
0.3		999	999	3.107	3.82	6.091	999	5.207	5.538	4.112	7.809	5.322	4.825	3.305	5.92	4.825	3.82	4.301	4.112	3.954	2.986	4.494	4.056	2.212	2.317	1.911	2.3	1.604	1.28	0.6539	-0.03407	-0.3989	-0.3779	-0.3299	-0.5728	-0.7819	-0.799	-0.8964	-1.184	-1.031	-1.256	-1.114	-1.23	-0.8773	-0.9222	-0.6943	-0.5674	-0.5506	-0.2711
0.308		999	999	4.825	2.101	6.091	999	6.925	7.256	4.825	6.091	4.056	6.543	3.636	4.202	3.107	3.03	3.678	2.908	2.101	2.363	2.936	4.317	1.704	1.809	1.649	1.51	1.458	1.217	-0.187	0.2623	-0.4849	-0.7478	-0.6959	-0.9193	-1.189	-1.119	-1.25	-1.335	-1.031	-1.224	-1.13	-1.119	-0.771	-0.9716	-0.8498	-0.549	-0.4014	0.1848
0.316		999	999	4.825	3.82	6.091	6.543	999	5.538	7.548	999	6.327	6.543	5.023	3.197	2.87	2.432	2.766	1.84	2.101	2.986	1.876	3.222	1.061	0.9623	0.9991	0.6338	0.7807	0.5669	0.1782	-0.3911	-0.8265	-1.07	-0.8604	-1.204	-1.65	-1.193	-1.335	-1.235	-1.254	-0.9862	-0.7969	-0.7745	-0.6026	-0.9055	-0.8665	-0.2127	-0.02887	-0.04279
0.324		999	999	999	5.538	4.373	6.543	6.925	5.538	3.559	3.368	4.056	3.107	4.018	4.654	3.991	2.261	3.181	2.908	2.235	1.755	1.77	1.785	0.9229	0.4887	0.1023	-0.01249	-0.03795	-0.4382	-0.5052	-0.9563	-1.17	-1.07	-0.8604	-0.8537	-1.151	-1.565	-1.335	-1.415	-1.271	-0.7428	-0.4766	-0.2398	-0.3799	-0.2801	-0.1142	0.252	0.357	0.1376
0.332		999	3.82	4.825	5.538	6.091	4.825	5.207	7.256	4.112	2.655	2.891	3.107	2.516	4.202	3.66	2.101	1.96	2.553	2.101	2.229	1.388	0.8127	-0.05975	0.1376	0.1924	-0.01249	-0.4311	-0.8203	-0.5932	-0.3299	-0.8509	-1.354	-1.391	-1.204	-1.263	-1.247	-1.014	-0.9665	-0.8831	-1.192	-0.4552	0.001089	-0.7891	-0.5262	0.122	0.6989	0.4097	0.4092
0.34		999	3.82	3.107	999	999	6.543	6.925	3.82	2.393	2.363	3.222	4.272	2.516	2.101	2.456	3.03	1.699	1.604	1.14	0.5765	0.3249	-0.344	-0.2754	-0.2512	-0.5207	-0.7459	-0.7704	-0.8742	-0.917	-1.028	-0.9462	-1.026	-1.499	-1.371	-1.093	-1.119	-0.8764	-0.8303	-0.8056	-0.9139	-0.5607	-0.1934	-0.1116	0.3275	0.122	0.252	0.331	0.3321
0.348		999	999	3.107	3.82	3.368	3.107	4.202	2.101	1.388	2.101	2.338	2.101	1.295	1.93	2.101	1.427	1.462	1.19	1.324	0.8601	-0.09808	-0.6592	-0.1483	-0.1283	-0.3423	-1.111	-1.193	-1.151	-0.9918	-1.495	-1.315	-0.844	-1.278	-1.578	-1.263	-1.175	-0.9361	-1.041	-0.6639	-0.6012	-0.519	-0.4802	-0.2936	0.6507	-0.02241	-0.1264	0.08539	0.04575
0.356		999	999	3.107	2.815	4.373	2.553	0.7653	1.548	0.5249	0.6444	0.7466	1.548	1.034	1.217	2.655	1.548	0.9547	0.8352	0.5172	-0.06874	0.1044	-0.2146	-0.8614	-0.8519	-1.128	-1.262	-1.119	-1.127	-1.226	-1.293	-1.105	-1.112	-1.391	-1.578	-1.317	-1.138	-0.9557	-0.5334	-0.306	-0.4729	-0.345	-0.3077	-0.1584	0.3552	-0.04568	0.07929	-0.1594	0.1376
0.364		999	999	3.107	1.096	3.368	2.101	1.77	0.2329	0.6752	0.7861	0.273	-0.0859	0.5816	1.096	0.3019	-0.3492	-0.1406	-0.1699	0.07679	-0.5802	-0.8112	-0.8029	-0.8938	-0.7559	-1.155	-1.335	-0.9376	-1.443	-1.44	-1.376	-0.5951	-0.5164	-0.5713	-1.126	-0.9939	-0.6898	-0.5309	-0.418	-0.1572	0.03676	0.09797	-0.2167	0.009338	-0.1014	-0.1367	0.6989	0.5467	0.4619
0.372		0.3832	2.101	4.825	1.548	1.267	1.096	1.77	-0.1699	1.006	1.649	0.3832	-0.3299	1.161	0.5669	0.001089	-0.4062	0.1075	-0.8831	-0.7074	-1.24	-0.2853	-0.8718	-1.225	-1.309	-0.8431	-1.519	-0.9644	-1.422	-1.226	-1.186	-1.038	-0.8908	-0.6219	-0.8315	-0.8901	-0.5988	-0.102	-0.03591	-0.0528	0.1469	-0.05865	-0.09808	0.1105	0.1164	-0.06874	0.008799	0.1326	-0.04279
0.38		0.3832	3.82	2.101	0.7142	0.9364	0.5989	0.5669	-0.1699	0.122	0.1469	-0.5456	-0.1699	-0.0528	-0.7372	-0.2028	-0.8203	-1.066	-1.119	-0.665	-0.8582	-0.9182	-1.551	-1.308	-1.202	-0.486	-0.9489	-1.094	-1.313	-1.04	-0.8582	-0.7006	-0.7964	-0.9716	-0.8976	-0.6454	0.03078	0.06901	-0.2722	-0.5357	-0.2432	-0.03322	0.1848	0.3546	0.06633	0.001089	0.07929	0.491	0.3321
0.388		2.101	-0.6219	-0.6219	0.7142	0.1469	-0.6219	-0.9529	0.7142	-0.3299	-1.142	-0.7678	0.001089	-1.188	-1.245	-1.293	-1.592	-1.738	-1.335	-1.059	-0.9322	-1.054	-1.472	-1.335	-1.147	-0.6547	-0.9489	-1.289	-1.443	-1.377	-1.663	-1.433	-1.112	-0.9277	-0.8091	-0.5009	0.1848	-0.1833	-0.3462	-0.1055	-0.01655	-0.2532	0.3539	0.3546	0.06633	0.3287	0.252	0.5187	0.5158
0.396		-1.335	-1.004	1.388	-0.6219	-0.2672	-0.3299	-0.2398	-1.557	-1.335	-1.272	-0.8376	-0.4802	-1.188	-1.335	-1.251	-1.091	-1.477	-1.157	-1.553	-1.175	-1.364	-1.278	-0.7616	-0.9743	-0.8431	-0.4914	-0.9644	-1.103	-0.9918	-1.396	-1.127	-0.5959	-0.5713	-0.1109	-0.2121	0.2492	-0.3383	-0.0633	0.02848	0.1189	-0.2532	0.5353	0.6572	0.4692	0.2232	0.07929	0.6917	0.4887
Li+ (Mid-position)	x (nm)	0.004	0.012	0.02	0.028	0.036	0.044	0.052	0.06	0.068	0.076	0.084	0.092	0.1	0.108	0.116	0.124	0.132	0.14	0.148	0.156	0.164	0.172	0.18	0.188	0.196	0.204	0.212	0.22	0.228	0.236	0.244	0.252	0.26	0.268	0.276	0.284	0.292	0.3	0.308	0.316	0.324	0.332	0.34	0.348	0.356	0.364	0.372	0.38
y (nm)
-0.396		999	999	999	999	999	999	999	999	999	999	999	999	999	999	999	999	999	999	999	999	999	999	999	999	999	999	999	999	999	999	999	999	999	999	999	999	999	999	999	999	999	999	999	999	999	999	999	999
-0.388		999	999	999	999	999	999	999	999	999	999	999	999	999	999	999	999	999	999	999	999	999	999	999	999	999	999	999	999	999	999	999	999	999	999	999	999	999	999	999	999	999	999	999	999	999	999	999	999
-0.38		999	999	999	999	999	999	999	999	999	999	999	999	999	999	999	999	999	999	999	999	999	999	999	999	999	999	999	999	999	999	999	999	999	999	999	999	999	999	999	999	999	999	999	999	999	999	999	999
-0.372		999	999	999	999	999	999	999	999	999	999	999	999	999	999	999	999	999	999	999	999	999	999	999	999	999	999	999	999	999	999	999	999	999	999	999	999	999	999	999	999	999	999	999	999	999	999	999	999
-0.364		999	999	999	999	999	999	999	999	999	999	999	999	999	999	999	999	999	999	999	999	999	999	999	999	999	999	999	999	999	999	999	999	999	999	999	999	999	999	999	999	999	999	999	999	999	999	999	999
-0.356		999	999	999	999	999	999	999	999	999	999	999	999	999	999	999	999	999	999	999	999	999	999	999	999	999	999	999	999	999	999	999	999	999	999	999	999	999	999	999	999	999	999	999	999	999	999	999	999
-0.348		999	999	999	999	999	999	999	999	999	999	999	999	999	999	999	999	999	999	999	999	999	999	999	999	999	999	999	999	999	999	999	999	999	999	999	999	999	999	999	999	999	999	999	999	999	999	999	999
-0.34		999	999	999	999	999	999	999	999	999	999	999	999	999	999	999	999	999	999	999	999	999	999	999	999	999	999	999	999	999	999	999	999	999	999	999	999	999	999	999	999	999	999	999	999	999	999	999	999
-0.332		999	999	999	999	999	999	999	999	999	999	999	999	999	999	999	999	999	999	999	999	999	999	999	999	999	999	999	999	999	999	999	999	999	999	999	999	999	999	999	999	999	999	999	999	999	999	999	999
-0.324		999	999	999	999	999	999	999	999	999	999	999	999	999	999	999	999	999	999	999	999	999	999	999	999	999	999	999	999	999	999	999	999	999	999	999	999	999	999	999	999	999	999	999	999	999	999	999	999
-0.316		999	999	999	999	999	999	999	999	999	999	999	999	999	999	999	999	999	999	999	999	999	999	999	999	999	999	999	999	999	999	999	999	999	999	999	999	999	999	999	999	999	999	999	999	999	999	999	999
-0.308		999	999	999	999	999	999	999	999	999	999	999	999	999	999	999	999	999	999	999	999	999	999	999	999	999	999	999	999	999	999	999	999	999	999	999	999	999	999	999	999	999	999	999	999	999	999	999	999
-0.3		999	999	999	999	999	999	999	999	999	999	999	999	999	999	999	999	999	999	999	999	999	999	999	999	999	999	999	999	999	999	999	999	999	999	999	999	999	999	999	999	999	999	999	999	999	999	999	999
-0.292		999	999	999	999	999	999	999	999	999	999	999	999	999	999	999	999	999	999	999	999	999	999	999	999	999	999	999	999	999	999	999	999	999	999	999	999	999	999	999	999	999	999	999	999	999	999	999	999
-0.284		999	999	999	999	999	999	999	999	999	999	999	999	999	999	999	999	999	999	999	999	999	999	999	999	999	999	999	999	999	999	999	999	999	999	999	999	999	999	999	999	999	999	999	999	999	999	999	999
-0.276		999	999	999	999	999	999	999	999	999	999	999	999	999	999	999	999	999	999	999	999	999	999	999	999	999	999	999	999	999	999	999	999	999	999	999	999	999	999	999	999	999	999	999	999	999	999	999	999
-0.268		999	999	999	999	999	999	999	999	999	999	999	999	999	999	999	999	999	999	999	999	999	999	999	999	999	999	999	999	999	999	999	999	999	999	999	999	999	999	999	999	999	999	999	999	999	999	999	999
-0.26		999	999	999	999	999	999	999	999	999	999	999	999	999	999	999	999	999	999	999	999	999	999	999	999	999	999	999	999	999	999	999	999	999	999	999	999	999	999	999	999	999	999	999	999	999	999	999	999
-0.252		999	999	999	999	999	999	999	999	999	999	999	999	999	999	999	999	999	999	999	999	999	999	999	999	999	999	999	999	999	999	999	999	999	999	999	999	999	999	999	999	999	999	999	999	999	999	999	999
-0.244		999	999	999	999	999	999	999	999	999	999	999	999	999	999	999	999	999	999	999	999	999	999	999	999	999	999	999	999	999	999	999	999	999	999	999	999	999	999	999	999	999	999	999	999	999	999	999	999
-0.236		999	999	999	999	999	999	999	999	999	999	999	999	999	999	999	999	999	999	999	999	999	999	999	999	999	999	999	999	999	999	999	999	999	999	999	999	999	999	999	999	999	999	999	999	999	999	999	999
-0.228		999	999	999	999	999	999	999	999	999	999	999	999	999	999	999	999	999	999	999	999	999	999	999	999	999	999	999	999	999	999	999	999	999	9.561	8.959	8.914	8.871	8.363	8.262	7.954	7.354	7.116	7.319	7.426	7.806	7.437	7.349	6.904
-0.22		999	999	999	999	9.964	8.145	8.527	8.858	9.703	7.693	7.477	8.406	9.228	999	8.959	8.858	8.358	9.411	8.45	8.406	8.698	8.332	999	8.548	8.246	999	9.321	8.181	7.693	7.383	8.129	8.305	7.343	7.111	6.357	5.907	5.33	4.948	4.728	4.771	4.318	4.213	4.103	3.915	3.946	3.814	3.61	3.486
-0.212		5.975	5.422	4.256	6.688	5.324	4.472	4.744	5.549	5.16	4.587	5.046	5.593	5.704	6.158	5.523	4.375	5.393	5.776	5.91	5.523	6.034	6.09	6.321	5.874	5.564	7.102	7.432	6.065	6.496	6.859	6.411	6.176	5.561	5.044	4.97	4.326	3.535	3.135	2.754	2.5	2.115	1.803	1.759	1.668	1.631	1.705	1.438	1.486
-0.204		7.693	5.422	4.058	4.97	3.703	2.811	2.675	2.782	2.68	2.447	2.775	2.069	2.268	2.367	2.58	2.637	3.11	3.117	3.385	3.4	3.849	4.556	4.512	4.902	4.904	5.499	5.632	5.06	5.24	5.455	5.135	5.214	4.313	3.792	3.593	3.229	2.572	2.038	1.652	1.241	0.7677	0.4633	0.34	0.1486	0.005675	0.04287	-0.2157	-0.3313
-0.196		7.693	5.975	5.975	5.683	4.518	3.965	2.819	1.864	1.488	0.8669	0.6303	0.1166	0.1825	0.07116	0.2834	0.5979	0.9995	1.055	1.479	1.794	2.409	3.572	3.661	4.155	4.463	4.56	4.654	4.301	4.97	5.082	4.553	4.501	4.041	3.494	3.114	2.617	2.246	1.696	1.071	0.6192	0.3281	-0.1254	-0.4209	-0.6755	-0.7602	-0.7986	-0.931	-0.9854
-0.188		999	999	999	999	9.964	9.411	5.091	3.897	2.277	0.98	-0.09912	-0.9683	-1.18	-1.434	-1.38	-1.229	-0.8937	-0.4307	0.02467	0.605	1.727	2.698	2.764	2.84	4.02	4.14	4.28	4.587	4.831	5.2	4.79	4.416	4.182	3.981	3.228	2.879	2.337	1.673	1.036	0.5522	0.169	-0.2071	-0.5734	-0.9522	-0.9645	-1.216	-1.312	-1.311
-0.18		999	999	999	999	999	999	999	8.406	5.975	3.606	1.609	-0.454	-1.344	-2.043	-2.398	-2.55	-2.39	-1.851	-1.124	-0.4771	0.3631	1.25	1.808	2.437	2.956	3.555	4.058	4.744	4.726	4.836	4.531	4.655	4.556	4.349	3.474	3.298	2.676	2.154	1.291	0.7101	0.279	-0.1178	-0.3365	-0.7551	-0.9912	-1.281	-1.417	-1.494
-0.172		999	999	999	999	999	999	999	999	999	9.964	6.472	2.293	0.2479	-1.384	-2.66	-3.252	-3.263	-2.895	-2.173	-1.488	-0.6007	0.2444	1.075	2.19	2.745	3.316	3.975	4.464	4.804	5.293	5.051	4.893	4.708	4.76	3.988	3.455	3.027	2.724	1.703	1.169	0.8619	0.2965	-0.2491	-0.6052	-0.9034	-1.168	-1.319	-1.387
-0.164		999	999	999	999	999	999	999	999	999	999	999	9.411	4.786	1.151	-1.346	-2.921	-3.733	-3.775	-3.363	-2.63	-1.547	-0.418	0.6071	1.924	2.799	3.61	4.101	4.771	5.405	5.776	5.746	5.484	5.691	5.699	4.537	4.344	4.11	3.176	2.289	1.749	1.335	0.787	0.1569	-0.2316	-0.5672	-0.8472	-1.131	-1.327
-0.156		999	999	999	999	999	999	999	999	999	999	999	999	999	5.888	1.904	-1.304	-3.27	-3.952	-4.081	-3.535	-2.585	-1.285	-0.1444	0.9938	2.005	3.332	4.497	5.352	5.473	5.776	5.975	5.975	6.338	6.204	5.166	5.136	4.992	3.851	3.009	2.359	1.816	1.344	0.6765	0.07451	-0.33	-0.6035	-0.855	-1.053
-0.148		999	999	999	999	999	999	999	999	999	999	999	999	999	999	6.98	2.281	-1.426	-3.384	-4.174	-4.015	-3.335	-2.155	-0.9449	0.3243	1.626	2.776	3.855	4.799	5.617	6.329	7.061	6.848	6.764	7.169	6.399	5.506	4.992	4.356	3.461	2.817	2.24	1.847	1.269	0.7098	0.08118	-0.1671	-0.4138	-0.6507
-0.14		999	999	999	999	999	999	999	999	999	999	999	999	999	999	999	7.401	1.942	-1.546	-3.562	-4.295	-3.983	-2.96	-1.743	-0.4694	1.007	2.526	3.409	4.799	5.58	6.744	6.94	7.203	7.343	7.551	6.962	6.468	5.781	5.37	4.56	4.165	3.133	2.466	1.661	1.179	0.6089	0.3186	-0.1408	-0.2987
-0.132		999	999	999	999	999	999	999	999	999	999	999	999	999	999	999	999	8.772	1.999	-1.679	-3.671	-4.188	-3.622	-2.496	-1.12	0.5669	2.215	3.894	5.457	6.062	7.241	6.609	6.961	7.216	7.111	7.183	7.311	6.184	5.697	5.123	4.715	3.84	3.09	2.158	1.571	0.9653	0.5917	0.1209	0.02356
-0.124		999	999	999	999	999	999	999	999	999	999	999	999	999	999	999	999	999	7.196	1.416	-2.243	-3.798	-3.938	-3.171	-1.811	0.1224	1.565	3.361	4.999	5.891	7.043	6.508	8.114	6.98	6.787	7.362	7.253	6.374	5.975	5.512	5.075	4.241	3.404	2.687	1.991	1.395	0.9408	0.4902	0.2824
-0.116		999	999	999	999	999	999	999	999	999	999	999	999	999	999	999	999	999	999	6.822	0.3875	-2.695	-3.815	-3.642	-2.465	-0.7938	0.911	2.963	4.665	5.58	6.58	7.188	8.114	7.155	7.111	8.844	7.909	6.579	6.822	6.796	6.069	4.562	3.751	3.12	2.51	1.985	1.415	0.6358	0.4131
-0.108		999	999	999	999	999	999	999	999	999	999	999	999	999	999	999	999	999	999	999	5.372	-0.2863	-2.88	-3.626	-2.868	-1.342	0.3641	2.319	3.945	4.941	6.282	7.124	7.853	8.934	7.843	8.075	7.835	7.761	6.915	6.584	6.069	5.031	4.362	3.703	3.132	2.552	1.937	1.204	0.9628
-0.1		999	999	999	999	999	999	999	999	999	999	999	999	999	999	999	999	999	999	999	999	2.938	-1.38	-3.241	-3.099	-1.901	-0.2748	1.307	3.039	4.434	6.98	7.693	8.024	8.381	8.887	8.43	8.698	7.562	7.063	7.394	6.378	5.338	4.95	4.285	3.54	2.769	2.313	1.659	1.371
-0.092		999	999	999	999	999	999	999	999	999	999	999	999	999	999	999	999	999	999	999	999	7.07	0.8987	-2.27	-2.965	-2.3	-0.7127	0.9556	2.583	4.214	5.701	6.317	7.617	9.061	9.893	9.483	8.804	8.568	8.198	7.693	7.886	6.513	5.398	4.579	4.133	3.502	2.862	2.143	1.67
-0.084		999	999	999	999	999	999	999	999	999	999	999	999	999	999	999	999	999	999	999	999	999	3.749	-0.6468	-2.418	-2.437	-1.334	0.3039	1.814	3.444	5.111	6.317	7.401	8.482	9.721	8.628	9.277	9.931	8.731	8.183	7.82	6.367	6.223	5.702	4.914	4.109	3.399	2.81	2.406
-0.076		999	999	999	999	999	999	999	999	999	999	999	999	999	999	999	999	999	999	999	999	999	8.056	1.368	-1.695	-2.278	-1.538	-0.05554	1.646	3.181	4.708	6.272	7.617	8.381	8.772	8.734	8.804	9.621	8.731	8.107	8.49	7.152	6.535	6.381	5.633	4.533	3.977	3.703	3.167
-0.068		999	999	999	999	999	999	999	999	999	999	999	999	999	999	999	999	999	999	999	999	999	999	3.791	-0.5709	-1.989	-1.677	-0.3871	1.235	3.099	4.236	5.57	7.019	7.693	8.087	8.734	8.698	8.568	8.634	8.343	9.065	8.728	7.522	6.521	5.785	5.025	4.813	4.61	3.756
-0.06		999	999	999	999	999	999	999	999	999	999	999	999	999	999	999	999	999	999	999	999	999	999	6.384	0.939	-1.541	-1.787	-0.7474	1.07	2.592	4.136	5.343	6.793	8.1	8.887	999	999	9.479	9.163	9.112	9.538	8.822	8.611	7.369	6.843	6.002	5.844	5.268	4.544
-0.052		999	999	999	999	999	999	999	999	999	999	999	999	999	999	999	999	999	999	999	999	999	999	9.107	2.4	-1.049	-1.646	-0.9211	0.6438	2.353	4.058	5.079	7.333	8.698	9.561	999	999	999	999	999	9.538	9.875	999	9.037	7.929	7.335	6.582	6.254	5.34
-0.044		999	999	999	999	999	999	999	999	999	999	999	999	999	999	999	999	999	999	999	999	999	999	999	3.809	-0.2744	-1.477	-0.9011	0.5878	2.199	4.362	5.57	7.543	8.482	999	999	999	999	999	999	999	999	999	9.993	9.094	8.462	8.102	6.889	6.107
-0.036		999	999	999	999	999	999	999	999	999	999	999	999	999	999	999	999	999	999	999	999	999	999	999	5.223	0.3424	-1.214	-0.849	0.6438	2.383	4.495	5.503	6.848	8.482	999	999	999	999	999	999	999	999	999	9.852	8.813	8.782	8.516	7.215	6.335
-0.028		999	999	999	999	999	999	999	999	999	999	999	999	999	999	999	999	999	999	999	999	999	999	999	6.83	0.8076	-1.015	-0.8195	0.4363	2.496	4.45	5.896	7.693	9.647	999	999	999	999	999	999	999	999	999	999	9.527	9.15	8.593	7.746	7.543
-0.02		999	999	999	999	999	999	999	999	999	999	999	999	999	999	999	999	999	999	999	999	999	999	999	8.698	1.669	-0.7127	-0.8166	0.4842	2.323	4.659	6.411	7.937	999	999	999	999	999	999	999	999	999	999	999	999	999	9.637	9.161	8.208
-0.012		999	999	999	999	999	999	999	999	999	999	999	999	999	999	999	999	999	999	999	999	999	999	999	9.863	2.203	-0.6771	-0.7565	0.5084	2.434	4.518	6.227	7.937	999	999	999	999	999	999	999	999	999	999	999	999	999	8.671	8.22	8.024
-0.004		999	999	999	999	999	999	999	999	999	999	999	999	999	999	999	999	999	999	999	999	999	999	999	9.213	2.302	-0.6044	-0.7717	0.6029	2.75	4.915	6.411	7.937	9.819	999	999	999	999	999	999	999	999	999	999	999	999	8.593	8.496	8.145
0.004		999	999	999	999	999	999	999	999	999	999	999	999	999	999	999	999	999	999	999	999	999	999	999	9.213	2.246	-0.5226	-0.6981	0.6802	2.56	4.298	6.769	7.937	8.934	999	999	999	999	999	999	999	999	999	999	999	999	9.205	9.69	8.698
0.012		999	999	999	999	999	999	999	999	999	999	999	999	999	999	999	999	999	999	999	999	999	999	999	8.406	1.917	-0.2825	-0.4703	0.859	2.693	4.319	6.715	7.543	8.934	999	999	999	999	999	999	999	999	999	999	999	999	9.637	9.258	8.777
0.02		999	999	999	999	999	999	999	999	999	999	999	999	999	999	999	999	999	999	999	999	999	999	999	7.224	1.804	-0.4982	-0.5442	0.8422	2.715	4.942	7.124	8.406	8.934	999	999	999	999	999	999	999	999	999	999	999	999	9.758	9.258	8.406
0.028		999	999	999	999	999	999	999	999	999	999	999	999	999	999	999	999	999	999	999	999	999	999	999	6.688	1.208	-0.7255	-0.5868	0.798	2.785	4.942	6.411	8.512	8.934	999	999	999	999	999	999	999	999	999	999	999	8.698	8.233	8.725	8.145
0.036		999	999	999	999	999	999	999	999	999	999	999	999	999	999	999	999	999	999	999	999	999	999	999	5.683	0.8262	-0.96	-0.7136	0.7384	2.625	4.405	5.71	7.853	8.934	999	999	999	999	999	999	999	999	999	9.244	999	9.251	7.486	8.22	7.853
0.044		999	999	999	999	999	999	999	999	999	999	999	999	999	999	999	999	999	999	999	999	999	999	999	4.131	-0.005208	-1.337	-0.8781	0.7224	2.506	4.277	5.975	7.617	9.647	9.561	9.633	999	999	999	999	999	999	999	9.852	8.997	7.924	7.342	7.215	6.489
0.052		999	999	999	999	999	999	999	999	999	999	999	999	999	999	999	999	999	999	999	999	999	999	9.521	2.59	-0.7217	-1.513	-0.7167	0.7437	2.797	4.362	5.604	7.019	7.929	9.411	999	999	9.479	9.997	9.751	9.672	999	999	9.59	7.808	7.432	6.874	5.821	5.242
0.06		999	999	999	999	999	999	999	999	999	999	999	999	999	999	999	999	999	999	999	999	999	999	7.205	1.234	-1.274	-1.613	-0.5541	1.016	3.06	4.659	5.935	7.019	8.1	9.411	9.793	999	999	9.163	9.476	999	9.236	8.007	7.935	7.008	6.329	5.768	5.209	4.587
0.068		999	999	999	999	999	999	999	999	999	999	999	999	999	999	999	999	999	999	999	999	999	999	4.151	-0.1373	-1.774	-1.547	-0.2456	1.235	2.982	4.518	5.935	7.14	8.284	999	999	999	9.345	9.048	9.751	999	8.157	7.261	7.222	6.507	5.569	4.698	4.337	3.745
0.076		999	999	999	999	999	999	999	999	999	999	999	999	999	999	999	999	999	999	999	999	999	8.332	1.393	-1.354	-2.032	-1.508	0.001547	1.57	3.266	4.888	6.14	7.333	7.848	8.887	9.341	9.553	9.345	8.634	8.605	8.858	7.354	6.893	6.004	5.355	5.025	4.512	3.935	3.505
0.084		999	999	999	999	999	999	999	999	999	999	999	999	999	999	999	999	999	999	999	999	999	4.401	-0.3835	-2.201	-2.241	-1.076	0.3652	2.122	4.193	5.628	6.459	8.208	7.619	7.767	8.246	8.316	8.384	8.832	8.427	7.632	6.92	6.357	5.651	4.604	4.384	4.001	3.165	2.726
0.092		999	999	999	999	999	999	999	999	999	999	999	999	999	999	999	999	999	999	999	999	8.367	0.9725	-1.897	-2.652	-2.048	-0.5943	1.036	2.734	4.388	5.815	6.882	7.471	7.693	7.922	8.628	8.597	7.977	8.198	8.107	6.995	6.513	5.493	4.875	4.357	3.714	2.988	2.217	1.835
0.1		999	999	999	999	999	999	999	999	999	999	999	999	999	999	999	999	999	999	999	999	3.271	-1.068	-2.795	-2.83	-1.732	-0.04201	1.48	3.357	4.886	5.934	7.061	7.14	7.279	8.264	8.628	8.064	8.132	7.387	7.451	6.647	6.263	4.989	4.42	3.637	3.17	2.35	1.887	1.478
0.108		999	999	999	999	999	999	999	999	999	999	999	999	999	999	999	999	999	999	999	5.914	-0.06932	-2.561	-3.36	-2.636	-1.274	0.379	2.256	3.83	5.209	6.378	7.322	7.693	8.013	8.358	8.628	7.559	7.693	7.566	7.338	6.037	5.41	4.656	3.87	3.214	2.695	2.078	1.494	1.181
0.116		999	999	999	999	999	999	999	999	999	999	999	999	999	999	999	999	999	999	7.33	1.081	-2.383	-3.465	-3.34	-2.184	-0.5459	1.084	2.817	4.393	5.809	6.919	7.254	8.737	8.698	8.662	9.08	7.559	7.153	6.822	6.389	5.397	4.666	4.072	3.329	2.602	2.058	1.556	1.03	0.6758
0.124		999	999	999	999	999	999	999	999	999	999	999	999	999	999	999	999	999	8.145	1.972	-1.838	-3.554	-3.706	-2.925	-1.548	0.1365	1.664	3.459	4.883	5.85	6.98	7.858	8.208	7.929	8.662	7.994	7.909	7.263	6.109	5.486	4.771	3.958	3.242	2.886	2.142	1.579	1.356	0.7743	0.3111
0.132		999	999	999	999	999	999	999	999	999	999	999	999	999	999	999	999	8.556	2.889	-1.317	-3.299	-3.947	-3.499	-2.28	-0.7348	0.9932	2.343	4.144	5.029	5.544	6.859	7.464	7.401	7.155	8.174	7.016	6.734	6.413	5.756	5.539	4.715	3.789	2.819	2.246	1.614	1.093	0.8267	0.3175	0.02122
0.14		999	999	999	999	999	999	999	999	999	999	999	999	999	999	999	8.858	2.911	-0.8853	-3.189	-3.941	-3.752	-2.874	-1.673	-0.06609	1.525	3.038	4.374	4.94	6.152	6.801	7.254	7.401	7.619	7.29	6.664	6.83	5.975	5.422	5.31	4.4	3.386	2.56	1.878	1.229	0.7421	0.3574	0.03539	-0.1395
0.148		999	999	999	999	999	999	999	999	999	999	999	999	999	999	8.959	2.698	-0.7187	-3.037	-3.938	-3.845	-3.125	-2.018	-0.7202	0.5627	1.869	3.665	4.523	5.185	6.152	7.107	6.882	7.401	6.98	6.787	6.809	6.009	5.631	4.761	3.794	3.368	2.584	2.015	1.453	0.8412	0.4586	0.1204	-0.2821	-0.5244
0.156		999	999	999	999	999	999	999	999	999	999	999	999	999	6.065	2.477	-0.8195	-2.912	-3.82	-3.89	-3.342	-2.309	-1.032	0.04533	1.203	2.16	3.365	4.627	5.029	5.692	5.854	6.317	6.74	6.13	6.327	5.493	4.947	4.797	4.373	3.427	2.817	2.077	1.326	0.882	0.4329	0.1095	-0.3375	-0.6542	-0.7262
0.164		999	999	999	999	999	999	999	999	999	999	999	9.863	5.034	1.563	-1.063	-2.707	-3.424	-3.553	-3.267	-2.504	-1.541	-0.3574	0.54	1.612	2.678	3.365	4.122	4.513	5.116	5.17	5.746	6.176	5.725	5.481	5.041	4.491	4.24	3.552	2.702	2.138	1.459	0.8348	0.4994	-0.002481	-0.413	-0.5265	-0.8416	-0.9239
0.172		999	999	999	999	999	999	999	999	999	999	6.924	2.782	0.681	-1.095	-2.406	-3.049	-3.166	-2.87	-2.354	-1.488	-0.4196	0.6565	1.36	2.269	3.154	3.365	4.326	4.562	5.116	5.082	5.282	5.516	5.593	4.805	4.421	3.995	3.296	2.76	2.136	1.507	0.9124	0.4096	0.02274	-0.4456	-0.7254	-0.8949	-1.079	-1.098
0.18		999	999	999	999	999	999	999	999	5.975	3.753	2.124	0.1459	-1.06	-2.071	-2.596	-2.487	-2.259	-1.801	-1.12	-0.4494	0.489	1.571	1.921	2.684	3.285	3.665	4.423	4.562	4.752	4.708	4.917	4.97	5.098	4.349	3.746	3.442	2.822	2.005	1.47	0.9676	0.4782	0.07936	-0.3252	-0.7023	-1.003	-1.122	-1.228	-1.233
0.188		999	999	999	999	999	8.145	6.158	5.422	2.717	1.098	0.0719	-0.5301	-1.026	-1.402	-1.5	-1.182	-0.9299	-0.4151	0.3063	1.013	1.418	1.952	2.869	3.357	3.889	4.095	4.211	4.665	4.913	4.915	4.891	4.256	4.577	4.466	3.62	3.206	2.712	1.702	1.44	0.859	0.3312	-0.1178	-0.4448	-0.7607	-0.9239	-0.9745	-1.165	-1.187
0.196		999	9.411	6.98	5.683	6.236	4.155	3.499	2.869	1.603	1.047	0.6565	0.2565	-0.01237	0.04674	0.03059	0.4685	0.8383	1.083	1.644	2.112	2.852	3.177	3.269	3.622	4.183	4.404	4.574	5.029	5.178	5.141	4.996	4.632	4.513	4.132	3.579	3.195	2.632	1.821	1.239	0.9717	0.488	0.06299	-0.2794	-0.4371	-0.5336	-0.5902	-0.7418	-0.8804
0.204		7.693	6.688	5.975	4.97	4.81	3.543	3.435	3.524	3.074	2.538	2.197	2.246	2.377	2.473	1.904	2.096	2.747	3.096	3.363	3.467	4.004	5.046	4.542	4.647	5.176	5.203	5.554	5.53	5.305	5.356	5.536	5.391	4.686	4.33	3.79	3.518	2.766	2.254	1.76	1.388	0.8276	0.561	0.3459	0.1621	0.1882	0.04041	-0.07731	-0.02512
0.212		999	999	999	7.14	5.975	6.19	6.573	5.975	5.975	5.054	4.754	4.708	5.238	4.97	4.428	4.97	4.738	5.652	5.294	6.168	6.223	6.542	6.384	6.19	6.591	6.122	6.657	6.809	6.198	6.477	5.975	6.219	6.09	5.732	4.854	4.291	3.677	3.135	3	2.477	1.919	1.712	1.504	1.432	1.417	1.423	1.275	1.288
0.22		999	9.411	999	9.411	8.246	999	999	999	999	8.246	9.196	8.698	8.343	8.075	8.462	8.208	7.843	8.145	8.119	8.577	7.814	8.056	8.924	8.406	8.799	8.746	8.84	8.93	8.741	8.145	8.543	8.512	8.284	7.229	7.126	6.511	5.574	4.991	4.747	4.21	3.827	3.414	3.223	3.132	3.233	3.39	3.396	3.83
0.228		999	999	999	999	999	999	999	999	999	999	999	999	999	999	999	999	999	999	999	999	999	999	999	999	999	999	999	999	999	999	999	999	999	999	999	8.914	9.771	8.731	7.823	6.528	6.332	6.499	5.946	6.242	6.361	6.481	6.636	6.219
0.236		999	999	999	999	999	999	999	999	999	999	999	999	999	999	999	999	999	999	999	999	999	999	999	999	999	999	999	999	999	999	999	999	999	999	999	999	999	999	999	999	999	999	999	999	999	999	999	999
0.244		999	999	999	999	999	999	999	999	999	999	999	999	999	999	999	999	999	999	999	999	999	999	999	999	999	999	999	999	999	999	999	999	999	999	999	999	999	999	999	999	999	999	999	999	999	999	999	999
0.252		999	999	999	999	999	999	999	999	999	999	999	999	999	999	999	999	999	999	999	999	999	999	999	999	999	999	999	999	999	999	999	999	999	999	999	999	999	999	999	999	999	999	999	999	999	999	999	999
0.26		999	999	999	999	999	999	999	999	999	999	999	999	999	999	999	999	999	999	999	999	999	999	999	999	999	999	999	999	999	999	999	999	999	999	999	999	999	999	999	999	999	999	999	999	999	999	999	999
0.268		999	999	999	999	999	999	999	999	999	999	999	999	999	999	999	999	999	999	999	999	999	999	999	999	999	999	999	999	999	999	999	999	999	999	999	999	999	999	999	999	999	999	999	999	999	999	999	999
0.276		999	999	999	999	999	999	999	999	999	999	999	999	999	999	999	999	999	999	999	999	999	999	999	999	999	999	999	999	999	999	999	999	999	999	999	999	999	999	999	999	999	999	999	999	999	999	999	999
0.284		999	999	999	999	999	999	999	999	999	999	999	999	999	999	999	999	999	999	999	999	999	999	999	999	999	999	999	999	999	999	999	999	999	999	999	999	999	999	999	999	999	999	999	999	999	999	999	999
0.292		999	999	999	999	999	999	999	999	999	999	999	999	999	999	999	999	999	999	999	999	999	999	999	999	999	999	999	999	999	999	999	999	999	999	999	999	999	999	999	999	999	999	999	999	999	999	999	999
0.3		999	999	999	999	999	999	999	999	999	999	999	999	999	999	999	999	999	999	999	999	999	999	999	999	999	999	999	999	999	999	999	999	999	999	999	999	999	999	999	999	999	999	999	999	999	999	999	999
0.308		999	999	999	999	999	999	999	999	999	999	999	999	999	999	999	999	999	999	999	999	999	999	999	999	999	999	999	999	999	999	999	999	999	999	999	999	999	999	999	999	999	999	999	999	999	999	999	999
0.316		999	999	999	999	999	999	999	999	999	999	999	999	999	999	999	999	999	999	999	999	999	999	999	999	999	999	999	999	999	999	999	999	999	999	999	999	999	999	999	999	999	999	999	999	999	999	999	999
0.324		999	999	999	999	999	999	999	999	999	999	999	999	999	999	999	999	999	999	999	999	999	999	999	999	999	999	999	999	999	999	999	999	999	999	999	999	999	999	999	999	999	999	999	999	999	999	999	999
0.332		999	999	999	999	999	999	999	999	999	999	999	999	999	999	999	999	999	999	999	999	999	999	999	999	999	999	999	999	999	999	999	999	999	999	999	999	999	999	999	999	999	999	999	999	999	999	999	999
0.34		999	999	999	999	999	999	999	999	999	999	999	999	999	999	999	999	999	999	999	999	999	999	999	999	999	999	999	999	999	999	999	999	999	999	999	999	999	999	999	999	999	999	999	999	999	999	999	999
0.348		999	999	999	999	999	999	999	999	999	999	999	999	999	999	999	999	999	999	999	999	999	999	999	999	999	999	999	999	999	999	999	999	999	999	999	999	999	999	999	999	999	999	999	999	999	999	999	999
0.356		999	999	999	999	999	999	999	999	999	999	999	999	999	999	999	999	999	999	999	999	999	999	999	999	999	999	999	999	999	999	999	999	999	999	999	999	999	999	999	999	999	999	999	999	999	999	999	999
0.364		999	999	999	999	999	999	999	999	999	999	999	999	999	999	999	999	999	999	999	999	999	999	999	999	999	999	999	999	999	999	999	999	999	999	999	999	999	999	999	999	999	999	999	999	999	999	999	999
0.372		999	999	999	999	999	999	999	999	999	999	999	999	999	999	999	999	999	999	999	999	999	999	999	999	999	999	999	999	999	999	999	999	999	999	999	999	999	999	999	999	999	999	999	999	999	999	999	999
0.38		999	999	999	999	999	999	999	999	999	999	999	999	999	999	999	999	999	999	999	999	999	999	999	999	999	999	999	999	999	999	999	999	999	999	999	999	999	999	999	999	999	999	999	999	999	999	999	999
0.388		999	999	999	999	999	999	999	999	999	999	999	999	999	999	999	999	999	999	999	999	999	999	999	999	999	999	999	999	999	999	999	999	999	999	999	999	999	999	999	999	999	999	999	999	999	999	999	999
0.396		999	999	999	999	999	999	999	999	999	999	999	999	999	999	999	999	999	999	999	999	999	999	999	999	999	999	999	999	999	999	999	999	999	999	999	999	999	999	999	999	999	999	999	999	999	999	999	999
Li+ (Edge-position)	x (nm)	0.004	0.012	0.02	0.028	0.036	0.044	0.052	0.06	0.068	0.076	0.084	0.092	0.1	0.108	0.116	0.124	0.132	0.14	0.148	0.156	0.164	0.172	0.18	0.188	0.196	0.204	0.212	0.22	0.228	0.236	0.244	0.252	0.26	0.268	0.276	0.284	0.292	0.3	0.308	0.316	0.324	0.332	0.34	0.348	0.356	0.364	0.372	0.38
y (nm)
-0.396		999	999	999	999	999	999	999	999	999	999	999	999	999	999	999	999	999	999	999	999	999	999	999	999	999	999	999	999	999	999	999	999	999	999	999	999	999	999	999	999	999	999	999	999	999	999	999	999
-0.388		999	999	999	999	999	999	999	999	999	999	999	999	999	999	999	999	999	999	999	999	999	999	999	999	999	999	999	999	999	999	999	999	999	999	999	999	999	999	999	999	999	999	999	999	999	999	999	999
-0.38		999	999	999	999	999	999	999	999	999	999	999	999	999	999	999	999	999	999	999	999	999	999	999	999	999	999	999	999	999	999	999	999	999	999	999	999	999	999	999	999	999	999	999	999	999	999	999	999
-0.372		999	999	999	999	999	999	999	999	999	999	999	999	999	999	999	999	999	999	999	999	999	999	999	999	999	999	999	999	999	999	999	999	999	999	999	999	999	999	999	999	999	999	999	999	999	999	999	999
-0.364		999	999	999	999	999	999	999	999	999	999	999	999	999	999	999	999	999	999	999	999	999	999	999	999	999	999	999	999	999	999	999	999	999	999	999	999	999	999	999	999	999	999	999	999	999	999	999	999
-0.356		999	999	999	999	999	999	999	999	999	999	999	999	999	999	999	999	999	999	999	999	999	999	999	999	999	999	999	999	999	999	999	999	999	999	999	999	999	999	999	999	999	999	999	999	999	999	999	999
-0.348		999	999	999	999	999	999	999	999	999	999	999	999	999	999	999	999	999	999	999	999	999	999	999	999	999	999	999	999	999	999	999	999	999	999	999	999	999	999	999	999	999	999	999	999	999	999	999	999
-0.34		999	999	999	999	999	999	999	999	999	999	999	999	999	999	999	999	999	999	999	999	999	999	999	999	999	999	999	999	999	999	999	999	999	999	999	999	999	999	999	999	999	999	999	999	999	999	999	999
-0.332		999	999	999	999	999	999	999	999	999	999	999	999	999	999	999	999	999	999	999	999	999	999	999	999	999	999	999	999	999	999	999	999	999	999	999	999	999	999	999	999	999	999	999	999	999	999	999	999
-0.324		999	999	999	999	999	999	999	999	999	999	999	999	999	999	999	999	999	999	999	999	999	999	999	999	999	999	999	999	999	999	999	999	999	999	999	999	999	999	999	999	999	999	999	999	999	999	999	999
-0.316		999	999	999	999	999	999	999	999	999	999	999	999	999	999	999	999	999	999	999	999	999	999	999	999	999	999	999	999	999	999	999	999	999	999	999	999	999	999	999	999	999	999	999	999	999	999	999	999
-0.308		999	999	999	999	999	999	999	999	999	999	999	999	999	999	999	999	999	999	999	999	999	999	999	999	999	999	999	999	999	999	999	999	999	999	999	999	999	999	999	999	999	999	999	999	999	999	999	999
-0.3		999	999	999	999	999	999	999	999	999	999	999	999	999	999	999	999	999	999	999	999	999	999	999	999	999	999	999	999	999	999	999	999	999	999	999	999	999	999	999	999	999	999	999	999	999	999	999	999
-0.292		999	999	999	999	999	999	999	999	999	999	999	999	999	999	999	999	999	999	999	999	999	999	999	999	999	999	999	999	999	999	999	999	999	999	999	999	999	999	999	999	999	999	999	999	999	999	999	999
-0.284		999	999	999	999	999	999	999	999	999	999	999	999	999	999	999	999	999	999	999	999	999	999	999	999	999	999	999	999	999	999	999	999	999	999	999	999	999	999	999	999	999	999	999	999	999	999	999	999
-0.276		999	999	999	999	999	999	999	999	999	999	999	999	999	999	999	999	999	999	999	999	999	999	999	999	999	999	999	999	999	999	999	999	999	999	999	999	999	999	999	999	999	999	999	999	999	999	999	999
-0.268		999	999	999	999	999	999	999	999	999	999	999	999	999	999	999	999	999	999	999	999	999	999	999	999	999	999	999	999	999	999	999	999	999	999	999	999	999	999	999	999	999	999	999	999	999	999	999	999
-0.26		999	999	999	999	999	999	999	999	999	999	999	999	999	999	999	999	999	999	999	999	999	999	999	999	999	999	999	999	999	999	999	999	999	999	999	999	999	999	999	999	999	999	999	999	999	999	999	999
-0.252		999	999	999	999	999	999	999	999	999	999	999	999	999	999	999	999	999	999	999	999	999	999	999	999	999	999	999	999	999	999	999	999	999	999	999	999	999	999	999	999	999	999	999	999	999	999	999	999
-0.244		999	999	999	999	999	999	999	999	999	999	999	999	999	999	999	999	999	999	999	999	999	999	999	999	999	999	999	999	999	999	999	999	999	999	999	999	999	999	999	999	999	999	999	999	999	999	999	999
-0.236		999	999	999	999	999	999	999	999	999	999	999	999	999	999	999	999	999	999	999	999	999	999	999	9.924	9.573	999	999	9.854	8.438	9.02	999	999	999	999	999	999	999	999	999	999	999	999	999	999	999	999	999	999
-0.228		999	999	999	999	999	999	999	999	999	999	999	999	999	999	999	999	999	999	999	9.472	8.759	7.156	7.45	7.04	5.667	5.521	5.392	5.783	5.715	5.954	5.806	5.885	6.93	7.754	8.905	7.256	8.445	8.029	8.244	999	999	999	9.651	8.874	9.312	8.653	7.503	9.09
-0.22		999	999	999	999	999	999	999	9.472	999	999	999	999	999	999	999	999	9.622	8.759	7.626	5.799	5.92	5.438	4.543	3.643	3.215	3.099	3.193	3.169	3.094	2.883	3.312	3.556	3.388	4.041	4.282	4.609	4.491	4.822	5.229	4.87	5.494	5.864	5.662	5.82	5.981	5.731	5.084	5.79
-0.212		6.035	7.754	999	999	999	999	999	9.472	999	999	9.256	8.759	999	9.141	9.312	8.467	9.622	6.842	6.169	5.201	4.841	3.675	2.915	2.33	1.819	1.295	1.319	1.187	0.7658	0.5979	0.7351	1.01	1.255	1.407	1.829	1.809	2.329	2.426	2.832	3.057	3.801	3.538	3.533	3.408	3.276	3.385	3.26	3.329
-0.204		999	999	999	999	999	999	999	999	999	999	999	999	9.67	9.854	7.925	7.2	6.899	6.658	5.456	4.196	4.202	3.096	1.982	1.197	0.9181	0.5259	-0.1244	-0.7069	-0.7059	-0.7213	-0.8326	-0.7438	-0.4796	-0.2719	-0.1596	0.2596	0.5517	0.8242	1.295	1.415	1.447	1.82	1.742	1.914	1.603	1.8	1.953	1.819
-0.196		999	999	7.04	9.472	999	999	999	9.472	9.764	999	8.543	9.472	999	9.854	8.307	6.964	7.114	7.256	5.672	3.865	3.475	2.516	1.94	0.9066	0.4494	0.04828	-0.6344	-1.254	-1.25	-1.328	-1.496	-1.497	-1.379	-1.166	-0.9501	-0.4918	-0.2708	0.05008	0.5191	0.4481	0.4964	0.6284	0.7135	0.9886	1.059	1.055	1.065	0.9997
-0.188		999	999	8.759	9.472	7.302	7.04	9.141	7.754	8.759	999	999	9.472	999	9.141	9.312	9.472	7.904	5.901	5.456	4.196	3.836	2.898	1.899	0.855	0.4704	-0.1872	-0.8774	-1.164	-1.29	-1.829	-1.856	-1.804	-1.786	-1.526	-1.408	-1.118	-0.8123	-0.5298	-0.3229	-0.04574	0.3275	0.4238	0.4275	0.5824	0.6507	0.5708	0.6004	0.4276
-0.18		999	7.754	999	7.754	6.035	6.035	6.869	7.2	8.759	9.02	8.543	9.472	999	9.854	8.759	8.919	9.622	8.377	6.461	4.949	4.259	3.467	2.417	1.493	1.021	0.2897	-0.5967	-1.115	-1.072	-1.504	-1.806	-1.931	-1.84	-1.772	-1.64	-1.335	-1.107	-0.7207	-0.6132	-0.1857	-0.03205	0.14	0.1766	0.2663	0.4518	0.382	0.2242	0.2313
-0.172		999	7.754	999	9.472	7.302	7.04	8.136	8.467	8.759	8.307	7.156	8.206	9.67	9.141	9.312	9.472	7.904	8.046	6.792	5.689	4.146	3.809	3.618	2.815	1.465	0.4247	-0.1774	-0.5002	-0.6316	-1.111	-1.553	-1.727	-1.691	-1.679	-1.467	-1.26	-1.224	-0.8089	-0.5471	-0.3934	-0.1644	-0.1731	0.06	0.2884	0.3552	0.2954	0.2091	0.2815
-0.164		999	7.754	8.759	7.754	6.589	7.754	8.136	999	9.764	7.754	7.99	8.759	999	8.588	7.594	8.467	8.235	9.211	9.345	6.438	5.235	4.616	4.264	3.723	2.526	1.323	0.5282	0.1237	-0.362	-0.9437	-1.442	-1.32	-1.334	-1.339	-1.38	-1.346	-1.163	-0.6159	-0.3809	-0.2552	-0.1445	-0.1047	0.2093	0.373	0.3608	0.3329	0.3754	0.2916
-0.156		4.317	6.035	999	7.754	999	7.04	7.423	999	8.759	6.92	7.538	999	999	9.141	8.759	9.472	9.069	999	9.345	9.472	8.759	5.719	4.264	3.723	3.345	2.35	1.504	0.8807	0.302	-0.2519	-0.8376	-0.8424	-0.9025	-0.9793	-1.188	-1.064	-0.7825	-0.6906	-0.502	-0.2157	-0.05288	0.2292	0.3858	0.3445	0.3165	0.2014	0.4574	0.4009
-0.148		6.035	4.317	8.759	7.754	999	8.759	8.136	8.467	8.759	999	999	999	999	999	999	999	9.622	999	9.345	999	8.759	7.99	5.93	4.896	3.824	3.28	2.487	1.993	1.035	0.5432	-0.008492	-0.3817	-0.6219	-0.6086	-0.6106	-0.4868	-0.4139	-0.5251	-0.2983	-0.008143	0.1023	0.4177	0.3918	0.4019	0.5704	0.6128	0.6721	0.5208
-0.14		999	6.035	7.04	6.035	8.307	999	9.141	7.2	7.04	7.754	9.256	8.759	8.957	999	999	999	999	8.759	8.893	8.307	8.428	8.874	7.095	6.749	5.938	4.224	3.282	2.512	1.681	1.235	0.7731	0.3431	-0.01568	-0.3396	-0.3392	-0.2585	-0.3485	-0.3078	-0.2735	0.01907	0.1922	0.4796	0.5823	0.6329	0.7729	0.7816	0.8479	0.7243
-0.132		999	7.754	7.04	7.754	7.302	6.035	6.869	6.366	6.327	6.589	7.99	8.206	9.67	999	999	999	999	999	8.511	9.02	999	7.99	7.648	7.372	6.468	5.37	4.227	3.342	2.822	2.27	1.258	0.9494	0.4985	0.1584	-0.05259	-0.2366	-0.2708	-0.267	0.02849	0.131	0.2619	0.7583	0.8735	0.737	0.7401	0.9283	0.9205	0.7487
-0.124		6.035	6.035	4.769	4.025	6.035	5.03	4.317	5.482	6.327	6.297	9.256	9.472	9.67	999	999	999	999	999	9.898	9.472	9.593	999	9.818	8.206	7.473	5.942	5.322	4.188	3.459	3.396	2.407	1.838	1.117	0.6213	0.4884	0.2596	0.07304	-0.0359	0.1379	0.131	0.6225	0.7373	0.8096	0.737	0.9293	1.055	1.016	0.8936
-0.116		6.035	5.03	3.604	2.449	4.081	4.769	3.694	4.317	6.035	6.297	7.538	8.206	7.952	9.854	999	999	9.069	999	999	999	999	999	999	9.472	8.307	6.449	5.945	5.09	4.541	4.276	2.941	2.485	1.986	1.17	0.9074	0.7877	0.4866	0.3603	0.5676	0.5342	0.6225	0.6754	0.7542	0.7172	1.196	1.212	1.072	1.054
-0.108		2.599	1.212	2.046	2.759	2.726	3.454	4.146	3.643	5.774	5.03	5.621	6.035	7.239	7.131	6.804	9.472	9.069	999	999	999	999	999	999	999	999	9.67	7.663	6.869	5.431	4.922	4.125	3.261	2.714	1.946	1.547	1.202	0.864	0.6326	0.7871	0.827	0.7771	0.8586	0.9987	1.117	1.188	1.29	1.25	1.419
-0.1		-0.3229	-0.4164	0.1675	0.3903	-0.08278	0.4985	1.908	3.02	4.459	3.971	4.681	6.251	7.57	7.754	7.925	999	999	999	999	999	999	999	999	999	999	999	9.382	8.588	7.51	5.653	5.057	4.279	3.494	2.243	1.803	1.628	1.26	1.12	1.079	0.9674	0.9574	0.9103	1.347	1.557	1.521	1.648	1.533	1.847
-0.092		-1.843	-2.848	-2.368	-1.993	-1.44	-1.036	-0.2114	0.5545	1.886	3.002	4.101	6.251	7.57	9.854	999	999	999	999	999	999	999	999	999	999	999	999	8.759	9.141	7.359	6.694	6.471	5.361	4.034	3.102	2.564	2.087	1.732	1.307	1.176	1.238	1.127	1.08	1.075	1.769	1.845	1.93	1.683	2.015
-0.084		-3.987	-4.651	-4.817	-4.36	-3.731	-3.036	-2	-1.28	-0.344	1.008	2.185	3.764	4.731	7.131	999	999	9.622	999	999	999	999	999	999	999	999	999	9.382	999	8.024	7.04	6.288	5.675	5.212	3.823	3.13	2.891	2.566	1.981	1.781	1.937	1.718	1.704	1.868	1.872	2.193	2.368	2.209	2.4
-0.076		-6.124	-6.696	-6.647	-6.331	-5.934	-5.192	-4.195	-3.303	-1.713	-0.2057	1.086	1.886	3.962	5.278	7.925	999	999	999	999	999	999	999	999	999	999	999	999	999	999	8.522	7.249	6.114	5.438	5.512	3.895	3.656	3.246	2.821	2.286	2.405	2.17	2.456	2.486	2.383	2.845	3.172	3.03	2.99
-0.068		-7.289	-8.128	-8.137	-7.881	-7.439	-6.72	-5.721	-4.638	-3.376	-1.822	-0.1056	1.56	2.957	4.23	6.589	9.472	999	999	999	999	999	999	999	999	999	999	999	999	999	999	8.604	7.2	6.443	5.76	4.741	4.025	3.945	4.221	3.488	2.912	3.009	3.087	2.763	2.729	3.135	3.618	3.591	3.764
-0.06		-7.691	-8.201	-8.287	-8.227	-7.833	-7.247	-6.469	-5.675	-4.558	-3.146	-1.446	0.4985	2.046	3.764	6.035	7.754	999	999	999	999	999	999	999	999	999	999	999	999	999	999	999	8.682	7.68	6.7	5.704	5.428	5.098	4.705	4.349	3.764	3.544	3.91	3.618	3.654	3.731	4.013	4.214	4.678
-0.052		-5.227	-5.992	-6.238	-6.491	-6.229	-6.103	-5.812	-5.263	-4.496	-3.545	-2.041	-0.7186	1.381	3.312	5.322	6.55	7.612	9.764	999	999	999	999	999	999	999	999	999	999	999	999	999	999	9.256	8.617	7.55	6.842	5.842	5.456	4.769	4.648	4.114	4.259	4.288	4.616	4.836	4.602	5.194	5.284
-0.044		1.212	-0.4164	-0.6219	-0.9511	-1.535	-2.34	-2.747	-2.706	-2.714	-2.388	-1.391	-0.3069	1.381	2.783	5.086	6.366	9.622	999	999	999	999	999	999	999	999	999	999	999	999	999	999	999	9.548	9.33	8.905	8.206	7.688	7.175	5.275	4.949	5.263	5.235	4.936	4.884	5.364	5.336	5.932	5.698
-0.036		999	999	999	999	999	7.04	6.035	3.643	1.46	0.7304	1.344	1.153	1.562	2.735	4.672	6.035	8.617	999	999	999	999	999	999	999	999	999	999	999	999	999	999	999	999	999	999	8.377	8.114	7.626	6.77	6.512	6.29	6.219	5.763	5.872	6.455	7.266	6.912	6.308
-0.028		999	999	999	999	999	999	999	999	9.764	7.754	6.825	4.025	4.317	3.91	4.672	5.482	6.7	999	999	999	999	999	999	999	999	999	999	999	999	999	999	999	999	999	999	999	999	999	8.575	7.302	7.579	7.131	6.768	7.069	7.04	6.713	6.435	5.837
-0.02		999	999	999	999	999	999	999	999	999	999	999	999	9.67	6.633	5.875	5.609	6.186	7.04	8.511	999	999	999	999	999	999	999	999	999	999	999	999	999	999	999	999	999	999	999	9.962	9.02	8.699	7.423	7.283	7.34	7.212	6.935	7.6	6.89
-0.012		999	999	999	999	999	999	999	999	999	999	999	999	999	999	9.312	5.885	5.76	7.256	7.626	999	999	999	999	999	999	999	999	999	999	999	999	999	999	999	999	999	999	9.898	8.957	9.733	999	8.277	8.194	8.251	7.125	6.713	6.766	6.818
-0.004		999	999	999	999	999	999	999	999	999	999	999	999	999	999	999	999	8.235	8.377	7.175	9.472	999	999	999	999	999	999	999	999	999	999	999	999	999	999	999	999	999	999	999	999	999	9.141	8.06	8.543	8.173	7.979	7.409	6.89
0.004		999	999	999	999	999	999	999	999	999	999	999	999	999	999	999	999	999	8.759	8.511	8.638	9.593	8.874	999	999	999	999	999	999	999	999	999	999	999	999	999	999	999	999	999	999	999	9.357	8.486	8.543	8.759	7.547	7.701	6.614
0.012		999	999	999	999	999	999	999	999	999	999	999	999	999	999	999	999	999	999	999	8.638	8.759	9.708	999	999	999	999	999	999	999	999	999	999	999	999	999	999	999	999	999	999	9.794	8.588	8.336	8.393	8.046	7.356	7.409	6.818
0.02		999	999	999	999	999	999	999	999	999	999	999	999	999	999	999	999	999	999	999	9.02	7.875	8.543	9.366	999	999	999	999	999	999	999	999	999	999	999	999	999	999	999	999	999	999	9.854	999	8.393	8.307	7.979	7.503	6.818
0.028		999	999	999	999	999	999	999	999	999	999	999	999	999	999	999	999	999	999	999	999	8.759	7.754	8.1	7.969	999	999	999	999	999	999	999	999	999	999	999	999	999	999	999	999	999	999	999	8.874	7.594	7.014	7.6	6.487
0.036		999	999	999	999	999	999	999	999	999	999	999	999	999	999	999	999	999	999	999	999	999	7.538	7.095	8.467	9.191	999	999	999	999	999	999	999	999	999	999	999	999	999	999	999	999	999	9.651	8.543	7.925	6.935	6.838	5.79
0.044		999	999	999	999	999	999	999	999	999	999	999	999	999	999	999	999	999	999	999	999	999	8.543	5.829	7.04	7.855	8.665	9.051	999	9.941	999	999	999	999	999	999	999	999	999	999	999	999	9.854	9.001	8.251	8.173	7.014	6.035	5.322
0.052		999	999	999	999	999	999	999	999	999	999	999	999	999	999	999	999	999	999	999	999	999	9.256	7.095	6.749	6.716	7.399	8.046	9.141	999	9.312	999	999	999	999	999	999	999	999	999	9.733	999	9.593	999	8.543	6.73	6.035	5.557	5.065
0.06		999	999	999	999	999	999	999	999	999	999	999	999	999	999	999	999	999	999	999	999	999	999	8.1	5.934	5.201	5.299	5.774	7.937	8.223	9.02	9.393	999	999	999	9.694	8.974	999	999	9.962	999	999	8.759	8.06	7.156	6.881	5.829	5.232	4.738
0.068		999	999	999	999	999	999	999	999	999	999	999	999	999	999	999	999	999	999	999	999	999	999	7.648	5.03	3.992	4.317	4.227	5.482	6.403	9.02	8.84	8.682	9.548	999	999	999	999	999	9.409	9.472	9.533	8.002	7.189	6.399	5.241	4.399	4.115	3.806
0.076		999	999	999	999	999	999	999	999	999	999	999	999	999	999	999	999	999	999	999	999	999	999	8.984	4.648	3.247	3.188	3.782	4.273	5.365	6.589	8.604	9.18	9.548	9.622	9.141	9.211	999	999	9.409	8.821	8.883	7.754	6.408	5.574	4.836	4.11	3.42	3.13
0.084		999	999	999	999	999	999	999	999	999	999	999	999	999	999	999	999	999	999	999	999	999	999	999	5.172	2.599	1.41	1.903	3.283	4.404	6.119	8.006	8.682	9.256	9.953	9.141	8.759	999	999	9.409	8.156	8.883	7.224	6.035	5.438	5.364	4.264	3.312	2.99
0.092		999	999	999	999	999	999	999	999	999	999	999	999	999	999	999	999	999	999	999	999	999	999	999	7.372	2.752	0.7871	1.122	2.512	3.429	3.9	5.224	6.114	7.156	9.069	9.141	999	9.832	9.606	8.957	7.881	7.942	7.528	6.476	5.438	4.64	4.238	3.126	2.651
0.1		999	999	999	999	999	999	999	999	999	999	999	999	999	999	999	999	999	999	999	999	999	999	999	6.89	2.231	0.3952	0.5382	1.237	2.599	3.731	5.057	6.964	8.995	9.622	8.689	9.764	999	8.34	8.244	7.754	8.368	8.002	7.812	6.272	4.317	3.897	3.093	1.995
0.108		999	999	999	999	999	999	999	999	999	999	999	999	999	999	999	999	999	999	999	999	999	999	999	7.372	1.873	-0.05189	-0.2729	0.3099	1.565	3.076	4.398	6.55	6.825	7.904	8.307	8.974	9.279	999	8.575	8.015	8.076	7.04	6.847	5.769	4.548	3.743	3.046	1.745
0.116		999	999	999	999	999	999	999	999	999	999	999	999	999	999	999	999	999	999	999	999	999	999	999	7.372	2.189	-0.3155	-1.02	-0.2886	0.9347	2.748	4.277	5.482	6.112	8.064	9.402	9.211	9.279	9.898	8.094	8.307	9.081	8.942	6.546	5.669	4.736	3.764	2.666	1.672
0.124		999	999	999	999	999	999	999	999	999	999	999	999	999	999	999	999	999	999	999	999	999	999	999	8.467	1.577	-1.172	-1.881	-1.003	0.5982	2.252	3.506	4.561	5.621	7.351	8.689	8.377	9.042	9.345	7.455	8.015	7.815	7.224	7.189	6.035	4.672	3.348	2.409	1.637
0.132		999	999	999	999	999	999	999	999	999	999	999	999	999	999	999	999	999	999	999	999	999	999	999	9.472	0.7362	-1.866	-2.567	-1.915	-0.09579	1.87	3.035	4.604	5.752	6.7	8.136	8.377	999	9.606	8.575	8.015	7.071	6.559	6.094	5.669	4.518	3.721	2.777	1.866
0.14		999	999	999	999	999	999	999	999	999	999	999	999	999	999	999	999	999	999	999	999	999	999	999	7.372	0.2018	-2.781	-3.473	-2.503	-0.7836	1.008	2.701	4.604	5.82	6.346	7.825	999	9.832	9.108	8.957	8.156	7.579	7.131	5.868	5.482	4.373	3.441	2.433	1.577
0.148		999	999	999	999	999	999	999	999	999	999	999	999	999	999	999	999	999	999	999	999	999	999	999	6.614	-0.8745	-3.75	-4.126	-2.963	-1.163	0.7207	2.599	4.241	6.035	7.114	7.684	999	9.279	9.108	8.244	7.881	8.699	6.559	5.923	5.03	4.373	3.597	2.433	1.356
0.156		999	999	999	999	999	999	999	999	999	999	999	999	999	999	999	999	999	999	999	999	999	999	999	3.935	-2.175	-4.607	-4.828	-3.599	-1.696	0.5979	2.639	4.095	6.443	8.064	7.976	8.56	9.042	8.511	8.404	9.733	7.694	6.633	6.153	5.574	4.317	3.241	2.721	1.534
0.164		999	999	999	999	999	999	999	999	999	999	999	999	999	999	999	999	999	999	999	999	999	999	999	2.625	-3.223	-5.454	-5.42	-4.03	-2.021	0.1987	2.425	4.356	6.035	7.612	9.141	9.211	9.54	9.108	8.575	9.236	7.579	6.709	6.692	5.621	4.056	3.404	2.446	1.241
0.172		999	999	999	999	999	999	999	999	999	999	999	999	999	999	999	999	999	999	999	999	999	999	999	1.041	-4.424	-6.132	-5.738	-4.205	-2.038	0.2784	2.743	4.356	5.559	7.114	7.976	8.206	8.827	9.898	8.575	9.02	8.699	7.423	7.099	5.769	4.976	3.557	2.734	1.372
0.18		999	999	999	999	999	999	999	999	999	999	999	999	999	999	999	999	999	999	999	999	999	999	999	-0.7522	-5.403	-6.672	-5.989	-4.218	-2.011	0.5613	2.407	4.519	6.825	7.478	7.55	7.895	9.279	9.606	7.818	7.754	7.694	7.638	6.546	5.769	5.124	3.33	2.187	1.103
0.188		999	999	999	999	999	999	999	999	999	999	999	999	999	999	999	999	999	999	999	999	999	999	6.935	-2.34	-6.055	-6.855	-5.862	-3.927	-1.627	1.153	3.107	5.03	7.04	8.419	8.307	8.206	9.54	9.606	8.244	8.015	8.218	7.638	6.618	5.925	5.124	3.897	2.433	1.435
0.196		999	999	999	999	999	999	999	999	999	999	999	999	999	999	999	999	999	999	999	999	999	999	3.92	-3.373	-6.283	-6.513	-5.122	-3.166	-0.8215	1.692	4.162	6.195	7.83	9.33	9.141	8.759	999	8.34	9.173	9.02	8.699	8.588	7.38	5.925	5.322	4.061	2.968	1.945
0.204		999	999	999	999	999	999	999	999	999	999	999	999	999	999	999	999	999	999	999	999	999	999	1.54	-3.913	-5.797	-5.571	-4	-1.986	0.3361	2.954	5.004	6.854	8.759	999	999	999	999	999	999	999	9.297	9.357	7.812	7.437	6.327	4.572	3.226	2.93
0.212		999	999	999	999	999	999	999	999	999	999	999	999	999	999	999	999	999	999	999	999	999	999	0.724	-3.482	-4.623	-3.967	-2.1	0.3453	2.753	5.03	7.835	8.682	9.256	999	999	999	999	999	999	999	999	9.357	9.415	8.703	8.046	6.203	5.048	4.095
0.22		999	999	999	999	999	999	999	999	999	999	999	999	999	999	999	999	999	999	999	999	999	7.99	0.6616	-2.021	-2.302	-1.182	1.059	3.087	4.946	7.168	999	999	999	999	999	999	999	999	999	999	999	999	999	999	999	8.227	7.503	6.035
0.228		999	999	999	999	999	999	999	999	999	999	999	999	999	999	999	999	999	999	999	999	999	7.99	3.538	1.082	1.358	2.957	5.188	8.136	999	999	999	999	999	999	999	999	999	999	999	999	999	999	999	999	999	999	999	9.924
0.236		999	999	999	999	999	999	999	999	999	999	999	999	999	999	999	999	999	999	999	999	999	9.708	6.509	5.653	5.938	8.957	999	999	999	999	999	999	999	999	999	999	999	999	999	999	999	999	999	999	999	999	999	999
0.244		999	999	999	999	999	999	999	999	999	999	999	999	999	999	999	999	999	999	999	999	999	999	999	999	999	999	999	999	999	999	999	999	999	999	999	999	999	999	999	999	999	999	999	999	999	999	999	999
0.252		999	999	999	999	999	999	999	999	999	999	999	999	999	999	999	999	999	999	999	999	999	999	999	999	999	999	999	999	999	999	999	999	999	999	999	999	999	999	999	999	999	999	999	999	999	999	999	999
0.26		999	999	999	999	999	999	999	999	999	999	999	999	999	999	999	999	999	999	999	999	999	999	999	999	999	999	999	999	999	999	999	999	999	999	999	999	999	999	999	999	999	999	999	999	999	999	999	999
0.268		999	999	999	999	999	999	999	999	999	999	999	999	999	999	999	999	999	999	999	999	999	999	999	999	999	999	999	999	999	999	999	999	999	999	999	999	999	999	999	999	999	999	999	999	999	999	999	999
0.276		999	999	999	999	999	999	999	999	999	999	999	999	999	999	999	999	999	999	999	999	999	999	999	999	999	999	999	999	999	999	999	999	999	999	999	999	999	999	999	999	999	999	999	999	999	999	999	999
0.284		999	999	999	999	999	999	999	999	999	999	999	999	999	999	999	999	999	999	999	999	999	999	999	999	999	999	999	999	999	999	999	999	999	999	999	999	999	999	999	999	999	999	999	999	999	999	999	999
0.292		999	999	999	999	999	999	999	999	999	999	999	999	999	999	999	999	999	999	999	999	999	999	999	999	999	999	999	999	999	999	999	999	999	999	999	999	999	999	999	999	999	999	999	999	999	999	999	999
0.3		999	999	999	999	999	999	999	999	999	999	999	999	999	999	999	999	999	999	999	999	999	999	999	999	999	999	999	999	999	999	999	999	999	999	999	999	999	999	999	999	999	999	999	999	999	999	999	999
0.308		999	999	999	999	999	999	999	999	999	999	999	999	999	999	999	999	999	999	999	999	999	999	999	999	999	999	999	999	999	999	999	999	999	999	999	999	999	999	999	999	999	999	999	999	999	999	999	999
0.316		999	999	999	999	999	999	999	999	999	999	999	999	999	999	999	999	999	999	999	999	999	999	999	999	999	999	999	999	999	999	999	999	999	999	999	999	999	999	999	999	999	999	999	999	999	999	999	999
0.324		999	999	999	999	999	999	999	999	999	999	999	999	999	999	999	999	999	999	999	999	999	999	999	999	999	999	999	999	999	999	999	999	999	999	999	999	999	999	999	999	999	999	999	999	999	999	999	999
0.332		999	999	999	999	999	999	999	999	999	999	999	999	999	999	999	999	999	999	999	999	999	999	999	999	999	999	999	999	999	999	999	999	999	999	999	999	999	999	999	999	999	999	999	999	999	999	999	999
0.34		999	999	999	999	999	999	999	999	999	999	999	999	999	999	999	999	999	999	999	999	999	999	999	999	999	999	999	999	999	999	999	999	999	999	999	999	999	999	999	999	999	999	999	999	999	999	999	999
0.348		999	999	999	999	999	999	999	999	999	999	999	999	999	999	999	999	999	999	999	999	999	999	999	999	999	999	999	999	999	999	999	999	999	999	999	999	999	999	999	999	999	999	999	999	999	999	999	999
0.356		999	999	999	999	999	999	999	999	999	999	999	999	999	999	999	999	999	999	999	999	999	999	999	999	999	999	999	999	999	999	999	999	999	999	999	999	999	999	999	999	999	999	999	999	999	999	999	999
0.364		999	999	999	999	999	999	999	999	999	999	999	999	999	999	999	999	999	999	999	999	999	999	999	999	999	999	999	999	999	999	999	999	999	999	999	999	999	999	999	999	999	999	999	999	999	999	999	999
0.372		999	999	999	999	999	999	999	999	999	999	999	999	999	999	999	999	999	999	999	999	999	999	999	999	999	999	999	999	999	999	999	999	999	999	999	999	999	999	999	999	999	999	999	999	999	999	999	999
0.38		999	999	999	999	999	999	999	999	999	999	999	999	999	999	999	999	999	999	999	999	999	999	999	999	999	999	999	999	999	999	999	999	999	999	999	999	999	999	999	999	999	999	999	999	999	999	999	999
0.388		999	999	999	999	999	999	999	999	999	999	999	999	999	999	999	999	999	999	999	999	999	999	999	999	999	999	999	999	999	999	999	999	999	999	999	999	999	999	999	999	999	999	999	999	999	999	999	999
0.396		999	999	999	999	999	999	999	999	999	999	999	999	999	999	999	999	999	999	999	999	999	999	999	999	999	999	999	999	999	999	999	999	999	999	999	999	999	999	999	999	999	999	999	999	999	999	999	999
Na+ (Bulk solution)	x (nm)	0.004	0.012	0.02	0.028	0.036	0.044	0.052	0.06	0.068	0.076	0.084	0.092	0.1	0.108	0.116	0.124	0.132	0.14	0.148	0.156	0.164	0.172	0.18	0.188	0.196	0.204	0.212	0.22	0.228	0.236	0.244	0.252	0.26	0.268	0.276	0.284	0.292	0.3	0.308	0.316	0.324	0.332	0.34	0.348	0.356	0.364	0.372	0.38
y (nm)
-0.396		999	2.059	0.341	0.1426	0.512	0.207	0.341	0.672	0.07982	-0.3721	-0.1971	0.0186	-0.01374	-0.1403	-0.6084	-1.046	-0.5138	-0.7543	-1.028	-1.184	-0.9721	-0.81	-0.9253	-1.066	-1.134	-1	-0.9798	-0.9951	-0.8026	-0.9581	-0.5458	-1.162	-0.8021	-0.6963	-0.6245	-0.6333	-0.6266	-0.3884	-0.4657	-0.5943	0.1287	-0.04113	0.1738	0.2853	0.4345	0.05302	0.4672	0.207
-0.388		999	2.059	4.069	0.793	-0.111	-0.1564	0.7231	1.196	1.212	0.6957	0.05738	0.2731	0.7551	0.4619	0.03073	0.04902	0.06528	-0.2666	-0.6202	-0.8752	-0.4875	-0.7381	-0.3989	-0.5224	-0.5858	-0.5779	-0.9069	-1.194	-1.122	-1.101	-1.05	-1.203	-1.085	-0.7281	-0.6876	-0.5864	-0.8848	-0.7072	-0.6428	-0.6915	-0.1674	0.1155	0.2653	-0.04113	0.1639	0.08521	0.2042	0.3932
-0.38		1.346	0.793	0.341	0.793	0.512	-0.1564	0.7231	0.793	0.7385	0.8941	0.6613	-0.09946	0.217	0.8648	0.5718	0.2899	0.2456	0.2955	-0.306	-0.4634	0.2635	-0.3152	-0.205	-0.7763	-0.7186	-0.6428	-0.7345	-0.8167	-0.6546	-0.8241	-1.268	-0.9253	-0.7219	-0.531	-0.7492	-0.3549	-0.7011	-0.7214	-0.8869	-0.8241	-0.357	-0.05794	0.1381	0.02411	0.03073	-0.07173	0.05881	0.2731
-0.372		1.346	0.793	1.346	1.677	2.23	0.964	1.346	2.511	1.488	1.473	1.582	0.5567	0.7551	0.4007	1.11	1.346	0.8223	0.5318	-0.2723	-0.3094	0.1155	-0.2568	-0.2619	-0.7096	-0.4931	-0.9631	-0.8696	-0.9951	-0.6736	-0.6457	-1.035	-1.002	-0.7863	-0.8362	-0.8388	-0.9115	-1.043	-0.9641	-0.8739	-0.7186	-0.3417	-0.22	-0.2237	0.007636	0.2508	-0.176	0.04317	0.4286
-0.364		999	2.059	2.351	1.677	2.23	2.682	3.446	3.395	2.153	2.059	1.844	2.511	1.76	0.9388	0.4537	0.9201	0.882	0.2955	0.2555	0.512	0.7695	-0.04113	0.1343	-0.2122	-0.08327	-0.5558	-0.395	-0.9075	-1.091	-0.9418	-0.8605	-1.031	-0.9403	-0.9687	-1.142	-1.272	-0.9783	-0.9641	-0.9253	-0.9004	-0.6029	-0.3573	-0.5528	-0.1819	-0.1714	-0.04113	0.5615	0.538
-0.356		3.064	3.064	2.351	2.511	2.23	7.506	3.898	2.059	1.798	2.059	2.467	2.059	3.064	1.834	1.11	0.8557	0.764	0.793	1.04	0.9463	0.964	0.5773	0.03707	0.1746	0.08975	-0.5336	-0.7146	-0.8534	-0.9592	-0.7543	-0.8274	-1.017	-1.182	-0.9398	-1.05	-0.9932	-0.9119	-0.8592	-0.6712	-0.7186	-0.7499	-0.6772	-0.6448	-0.4823	-0.2738	-0.0869	0.6002	0.5194
-0.348		3.064	4.783	3.064	3.777	5.336	7.506	5.165	3.395	2.153	2.414	2.136	1.925	3.478	3.446	2.478	1.767	2.661	2.153	1.772	1.225	1.467	0.496	0.3772	0.5194	0.4769	-0.25	-0.7933	-0.7794	-0.4354	-1.023	-1.08	-1.031	-1.182	-1.108	-0.8824	-0.8976	-1.004	-1.002	-1.049	-0.9744	-0.9494	-0.8043	-0.5661	-0.4552	-0.2305	-0.4122	0.3586	0.3068
-0.34		999	999	4.069	3.777	3.617	3.516	3.898	4.229	3.687	3.617	4.185	4.4	3.263	2.583	3.617	2.772	3.215	2.682	2.591	1.473	1.288	0.7483	0.5275	0.752	0.7342	0.0703	-0.4176	-0.282	-0.1014	-0.5514	-1.154	-1.162	-0.7703	-0.9107	-1.009	-1.136	-0.9914	-0.7775	-0.6992	-0.8752	-0.8887	-1.074	-0.6058	-0.7137	-0.3164	-0.3177	-0.09332	0.4108
-0.332		999	4.783	4.069	3.064	3.617	3.516	6.17	5.496	3.687	4.331	9.008	6.501	2.881	2.733	4.954	3.395	3.375	3.064	2.816	1.607	2.18	1.403	1.346	1.346	0.6957	0.341	0.02533	0.06217	0.2847	-0.5896	-1.183	-1.017	-0.9847	-1.121	-0.9253	-1.098	-0.9783	-0.7072	-0.7406	-0.7981	-0.6975	-1.007	-0.8313	-0.5878	-0.5192	-0.3989	-0.2781	0.003536
-0.324		999	999	999	4.783	3.617	5.788	6.17	4.229	3.356	4.331	3.854	4.4	4.268	4.452	3.617	3.395	3.064	3.064	3.65	2.414	2.351	2.38	1.693	1.798	1.249	0.7551	0.8487	0.4311	0.2025	-0.1789	-0.6193	-0.7981	-0.8021	-0.8663	-0.7032	-0.9798	-0.759	-1.197	-1.19	-1.07	-0.9132	-1.074	-0.9368	-0.7137	-0.5192	-0.5033	-0.5006	-0.3462
-0.316		999	999	5.788	4.783	3.617	5.788	6.17	5.496	6.793	4.331	4.185	4.783	5.986	3.898	4.069	4.229	4.933	3.516	3.49	3.326	2.949	2.849	3.064	2.595	2.452	2.124	1.301	0.6219	0.1492	0.181	0.1611	-0.0189	-0.09421	-0.3721	-0.6245	-0.7246	-0.7302	-0.9383	-1.269	-1.336	-1.123	-1.183	-0.9482	-0.8567	-0.6824	-0.8151	-0.3721	-0.2531
-0.308		999	999	3.064	4.783	5.336	4.783	7.888	5.496	5.075	4.331	4.567	5.235	4.981	5.165	4.954	3.777	4.641	4.521	3.821	3.617	4.069	3.18	2.959	2.772	2.783	2.327	1.69	1.677	0.8799	0.793	0.809	0.7017	0.2428	-0.1631	-0.4073	-0.7543	-0.6266	-0.7775	-1.132	-1.206	-0.9253	-1.407	-1.198	-1.162	-1.054	-0.968	-0.8285	-0.4484
-0.3		999	999	2.351	2.511	5.336	5.788	4.452	4.229	8.511	7.054	7.29	7.506	4.981	4.452	4.954	5.114	5.264	4.285	4.419	4.132	4.253	3.301	3.672	3.28	2.696	2.628	2.217	1.53	0.6437	0.86	0.8414	0.9201	0.69	0.0008858	-0.03099	-0.4401	-0.5808	-1.052	-0.9881	-0.9253	-0.7238	-1.162	-1.229	-1.046	-0.5706	-0.968	-0.9567	-0.8519
-0.292		999	999	5.788	3.064	3.064	5.788	7.888	8.219	5.788	6.049	9.008	6.501	3.715	5.165	5.336	5.114	7.364	5.406	7.64	6.501	4.904	3.854	3.964	3.516	3.745	3.162	2.643	2.733	1.714	1.388	1.117	0.7622	0.808	0.5435	0.181	-0.2305	-0.2869	-0.4045	-0.6428	-0.7719	-0.7758	-0.6641	-0.746	-0.6135	-0.9472	-1.031	-0.9358	-0.7432
-0.284		3.064	4.783	2.351	3.777	2.23	2.351	3.898	6.501	4.521	4.783	4.185	4.069	3.976	6.883	4.623	4.783	6.098	6.793	6.927	6.501	4.667	5.572	5.39	5.235	4.884	4.118	3.255	2.511	1.815	1.607	1.346	1.59	0.778	0.1993	0.4129	0.2288	-0.4867	-0.09642	-0.6852	-1.058	-1.134	-1.194	-0.9935	-1.11	-1.146	-1.062	-1.214	-0.9253
-0.276		999	3.064	2.351	2.511	1.346	0.633	2.733	3.777	4.069	5.336	3.562	3.516	4.599	4.783	6.341	4.229	4.38	5.406	6.374	5.667	5.788	6.737	6.395	4.584	4.884	3.368	3.255	3.898	2.98	1.899	1.643	1.958	1.13	0.707	0.5891	0.9346	0.2532	0.0733	0.1377	-0.6364	-0.9494	-1.204	-1.167	-1.242	-1.044	-1.142	-0.9463	-0.8941
-0.268		999	2.059	0.341	0.5567	-0.4931	0.4827	1.944	1.506	2.153	3.064	3.562	2.866	3.064	2.733	4.954	3.993	4.143	5.406	5.209	4.783	4.253	5.28	5.129	4.069	4.331	3.594	4.692	3.777	2.33	2.005	1.598	2.008	1.666	1.784	1.015	1.085	0.3188	0.03457	-0.2079	-0.3094	-0.7107	-0.8043	-1.049	-1.035	-1.116	-1.112	-0.9041	-1.036
-0.26		3.064	-0.9253	-0.9253	-1.046	-0.6084	-0.6641	-0.5432	0.04902	1.212	1.11	1.346	2.511	3.263	2.583	2.612	3.579	3.375	4.285	5.209	4.546	4.904	4.783	5.129	5.788	5.597	4.783	5.075	4.783	3.985	2.754	3.804	2.574	2.034	2.661	1.492	1.085	0.3188	-0.003571	-0.2914	-0.4182	-0.7238	-0.6377	-1.049	-1.068	-1.116	-0.9253	-0.9358	-0.8519
-0.252		-2.644	-2.99	-1.377	-2.45	-1.688	-1.759	-1.548	-1.93	-1.554	-1.162	-0.6389	0.4108	0.8314	1.175	2.351	2.165	2.315	4.285	4.419	3.949	5.457	5.019	6.013	6.953	6.22	4.599	9.516	4.966	4.539	4.783	4.864	2.704	2.467	1.74	1.276	1.18	0.4089	0.0733	-0.2416	-0.4182	-0.6708	-0.651	-0.9137	-0.9027	-0.8355	-0.7349	-1.018	-0.9966
-0.244		-3.478	-2.99	-2.954	-3.885	-3.9	-3.387	-2.88	-3.07	-2.855	-2.09	-1.694	-1.162	-0.5112	0.5247	1.11	1.425	2.108	3.064	2.701	3.064	6.17	5.903	4.677	5.235	5.597	5.433	4.521	5.38	5.467	3.833	4.151	3.143	3.219	2.315	2.18	2.351	1.216	0.5214	0.02326	-0.3876	-0.2322	-0.651	-0.9482	-0.9477	-0.9581	-0.936	-1.049	-1.017
-0.236		-3.959	-2.99	-3.703	-4.299	-4.772	-4.708	-4.598	-4.512	-3.975	-3.565	-3.019	-2.745	-2.018	-1.029	-0.4534	0.2398	0.2929	1.085	1.932	3.617	3.738	3.562	4.479	4.584	4.685	5.197	4.361	5.165	4.388	3.949	4.554	3.486	3.385	2.541	2.334	2.201	1.346	0.8457	0.6811	-0.09369	-0.1009	-0.4733	-0.5528	-0.7863	-0.6702	-0.7349	-0.9041	-1.046
-0.228		-1.377	-2.764	-4.054	-4.362	-4.915	-4.848	-5.246	-5.283	-4.882	-4.762	-4.639	-4.202	-3.661	-2.781	-2.364	-1.623	-0.9253	-0.3023	1.282	1.607	2.632	3.18	4.124	5.788	5.336	5.197	5.788	4.612	3.985	4.069	4.412	3.883	3.472	2.855	2.927	2.624	1.866	1.346	0.964	0.2597	0.05575	0.04465	-0.3577	-0.8217	-0.9905	-0.9891	-0.8175	-0.9149
-0.22		0.341	-0.9253	-1.985	-2.45	-3.054	-3.507	-3.853	-4.299	-4.732	-4.834	-5.106	-5.174	-4.757	-4.071	-3.839	-3.209	-2.197	-1.354	0.0929	-0.07629	1.467	2.059	2.49	3.777	5.597	5.197	5.527	4.16	4.539	4.783	5.035	5.297	4.185	3.459	2.927	2.682	1.785	1.55	0.9369	0.4465	0.3209	0.2257	-0.3865	-0.5224	-0.7066	-0.8375	-0.8503	-0.9253
-0.212		999	999	4.069	2.059	1.346	-0.5706	-1.194	-1.377	-2.978	-3.73	-4.483	-5.121	-5.38	-4.943	-4.772	-4.4	-3.549	-2.778	-1.463	-0.7186	0.4619	1.403	1.755	2.682	3.166	4.783	4.211	4.783	4.388	5.551	5.219	4.632	3.959	4.033	3.801	2.996	2.692	2.384	1.41	0.843	0.6179	0.4827	0.03412	-0.1203	-0.4534	-0.7116	-0.6582	-1.199
-0.204		999	999	999	999	7.054	5.788	3.446	3.395	1.798	-0.4334	-2.528	-3.463	-4.314	-4.843	-5.081	-5.157	-4.651	-3.893	-2.783	-2.09	-1.041	0.16	0.995	1.861	2.967	3.478	3.255	4.612	4.388	4.069	4.151	4.108	4.709	4.033	5.165	4.175	3.132	2.485	1.65	1.377	1.534	0.4619	0.08559	-0.2568	-0.5192	-0.6279	-1.039	-1.217
-0.196		999	999	999	999	999	999	999	8.219	8.511	7.054	2.65	1.054	-1.866	-3.589	-4.443	-5.024	-4.95	-4.744	-4.137	-3.415	-2.559	-1.541	-0.2619	0.633	1.663	2.399	2.567	4.026	4.539	4.197	3.699	4.783	5.19	4.38	5.005	4.175	3.064	2.384	1.996	1.642	1.199	0.5036	0.2653	0.2129	-0.2738	-0.29	-0.7505	-0.6641
-0.188		999	999	999	999	999	999	999	999	999	999	7.29	5.788	4.268	0.4007	-2.508	-3.931	-4.67	-5.033	-4.946	-4.417	-3.552	-2.37	-1.517	-0.32	1.021	1.817	3.687	3.552	4.699	4.069	4.278	4.357	4.567	4.259	4.215	4.069	3.348	3.414	2.94	2.018	1.228	0.5036	0.4591	0.3223	-0.1414	0.02124	-0.5502	-0.7872
-0.18		999	999	999	999	999	999	999	999	999	999	999	999	9.423	6.17	2.478	-1.245	-3.446	-4.56	-4.987	-4.949	-4.296	-3.345	-2.358	-1.29	-0.1654	0.9101	2.029	3.345	4.539	3.723	4.704	4.108	4.306	5.264	5.718	5.075	5.302	3.734	3.715	2.462	1.81	1.467	0.9476	0.496	0.04698	-0.176	-0.7278	-0.9561
-0.172		999	999	999	999	999	999	999	999	999	999	999	999	999	999	999	3.777	-0.06187	-2.602	-4.255	-4.974	-4.713	-4.305	-3.531	-2.348	-1.206	-0.3721	0.8487	2.657	5.467	4.954	6.13	3.993	4.069	5.448	5.934	5.235	4.992	3.821	3.715	2.718	2.572	1.594	0.9722	0.4761	0.2865	0.3231	-0.2643	-0.4359
-0.164		999	999	999	999	999	999	999	999	999	999	999	999	999	999	999	9.937	5.646	1.148	-2.218	-4.222	-4.718	-4.897	-4.41	-3.403	-2.115	-0.9443	-0.2546	1.175	2.82	4.331	5.219	4.357	5.019	5.646	3.898	5.589	4.468	3.821	3.404	3.862	2.834	1.66	1.022	0.8156	0.4345	0.341	-0.1372	-0.3331
-0.156		999	999	999	999	999	999	999	999	999	999	999	999	999	999	999	999	999	6.24	1.04	-2.167	-4.087	-5.184	-5.057	-4.541	-3.449	-2.372	-1.511	0.1155	1.102	2.351	3.23	4.632	4.709	4.507	4.215	5.406	4.716	3.569	2.94	3.395	2.779	1.694	1.289	0.8848	0.5718	-0.01014	-0.5255	-0.7872
-0.148		999	999	999	999	999	999	999	999	999	999	999	999	999	999	999	999	999	999	7.64	1.978	-2.076	-4.169	-5	-4.964	-4.229	-3.257	-1.997	-0.6245	0.5181	1.186	2.626	3.777	3.753	4.783	4.579	4.649	4.992	4.419	3.195	3.541	3.064	2.893	1.719	1.029	1.036	0.5665	-0.1227	-0.6061
-0.14		999	999	999	999	999	999	999	999	999	999	999	999	999	999	999	999	999	999	999	7.767	1.015	-2.481	-4.457	-5	-4.83	-3.844	-2.588	-1.392	-0.195	1.036	2.371	3.308	4.709	5.448	5.519	4.924	4.468	4.534	3.715	3.064	2.726	2.583	2.079	1.461	0.7601	0.2013	0.02763	-0.2531
-0.132		999	999	999	999	999	999	999	999	999	999	999	999	999	999	999	999	999	999	999	999	6.622	0.5363	-3.041	-4.536	-5.065	-4.455	-3.478	-2.177	-0.8205	0.1299	1.782	2.772	3.959	4.933	5.934	6.24	6.071	5.209	4.72	4.436	3.602	3.248	2.28	2.255	1.319	0.6262	0.8248	0.3238
-0.124		999	999	999	999	999	999	999	999	999	999	999	999	999	999	999	999	999	999	999	999	999	5.019	-0.205	-3.455	-4.764	-4.786	-4.301	-3.287	-1.71	-0.1789	1.01	1.767	3.655	5.264	5.165	5.589	5.302	5.058	4.847	4.91	4.608	3.312	2.41	2.698	1.733	0.7715	0.5233	-0.02633
-0.116		999	999	999	999	999	999	999	999	999	999	999	999	999	999	999	999	999	999	999	999	999	999	3.538	-1.73	-4.09	-4.786	-4.74	-3.672	-2.154	-0.4131	0.9412	2.45	3.472	4.641	5.165	6.003	5.473	5.058	5.273	5.044	5.105	3.662	2.641	2.511	1.765	1.401	0.8035	0.3932
-0.108		999	999	999	999	999	999	999	999	999	999	999	999	999	999	999	999	999	999	999	999	999	999	8.114	0.07982	-3.369	-4.953	-5.061	-4.262	-2.864	-1.511	0.3949	1.196	2.136	3.827	4.579	5.235	5.856	5.54	5.123	4.91	4.497	3.588	3.007	2.603	1.899	1.428	0.5233	0.2899
-0.1		999	999	999	999	999	999	999	999	999	999	999	999	999	999	999	999	999	999	999	999	999	999	999	2.595	-1.759	-4.376	-5.16	-4.693	-3.608	-2.345	-0.7255	0.5567	1.985	3.546	4.215	5.075	5.473	5.723	6.438	5.185	4.193	3.006	2.641	2.255	1.607	1.241	0.6002	0.2233
-0.092		999	999	999	999	999	999	999	999	999	999	999	999	999	999	999	999	999	999	999	999	999	999	999	6.953	0.1502	-3.436	-4.852	-4.936	-4.148	-2.954	-1.337	0.3932	2.467	3.729	4	4.175	4.716	4.309	5.604	5.667	4.01	2.583	2.741	2.798	2.078	1.631	0.9791	0.5755
-0.084		999	999	999	999	999	999	999	999	999	999	999	999	999	999	999	999	999	999	999	999	999	999	999	999	2.376	-2.252	-4.478	-5.148	-4.663	-3.381	-1.771	0.341	1.541	2.923	3.801	4.924	4.353	3.49	5.273	7.054	6.823	3.982	3.575	2.901	1.831	2.059	0.934	0.6918
-0.076		999	999	999	999	999	999	999	999	999	999	999	999	999	999	999	999	999	999	999	999	999	999	999	999	4.884	-0.3482	-3.697	-5.177	-4.976	-3.829	-2.418	-0.7487	0.9964	2.482	3.365	4.649	5.142	4.419	4.373	5.85	5.247	3.662	3.646	2.747	2.27	2.285	1.168	0.8346
-0.068		999	999	999	999	999	999	999	999	999	999	999	999	999	999	999	999	999	999	999	999	999	999	999	999	999	0.9504	-2.804	-4.832	-5.15	-4.278	-2.894	-1.299	0.3662	1.698	2.672	3.777	4.243	4.419	5.123	5.496	4.723	4.069	3.505	3.632	3.356	2.324	1.625	0.7724
-0.06		999	999	999	999	999	999	999	999	999	999	999	999	999	999	999	999	999	999	999	999	999	999	999	999	999	2.794	-1.937	-4.508	-5.147	-4.526	-3.355	-1.814	0.1951	1.006	2.612	3.687	3.668	5.058	5.433	4.91	4.844	4.667	4.51	4.185	2.612	2.713	2.007	0.7317
-0.052		999	999	999	999	999	999	999	999	999	999	999	999	999	999	999	999	999	999	999	999	999	999	999	999	999	5.433	-0.6333	-4.091	-5.174	-4.712	-3.567	-1.759	0.01311	0.9744	1.855	3.356	4.468	4.917	5.273	4.91	4.844	4.667	4.51	3.703	2.078	1.693	1.538	1.172
-0.044		999	999	999	999	999	999	999	999	999	999	999	999	999	999	999	999	999	999	999	999	999	999	999	999	999	999	0.9249	-3.334	-4.925	-4.868	-4.024	-2.408	-0.5002	0.8223	1.855	3.064	3.668	4.655	4.981	4.91	4.844	5.031	4.218	4.368	2.567	2.132	1.193	0.9419
-0.036		999	999	999	999	999	999	999	999	999	999	999	999	999	999	999	999	999	999	999	999	999	999	999	999	999	999	1.69	-3.021	-4.839	-5.022	-4.201	-2.735	-0.8951	0.5968	1.382	2.351	3.202	4.783	6.438	5.044	4.844	4.783	4.218	3.777	2.754	2.132	1.294	0.6918
-0.028		999	999	999	999	999	999	999	999	999	999	999	999	999	999	999	999	999	999	999	999	999	999	999	999	999	999	2.887	-2.412	-4.708	-5.034	-4.305	-2.787	-1.249	0.707	1.492	2.742	3.584	4.309	5.788	6.049	4.971	5.031	4.726	3.494	2.522	1.988	1.596	1.031
-0.02		999	999	999	999	999	999	999	999	999	999	999	999	999	999	999	999	999	999	999	999	999	999	999	999	999	999	3.935	-2.046	-4.637	-4.935	-4.289	-2.851	-1.352	0.2224	1.855	3.516	4.468	4.655	6.202	5.336	4.971	6.386	5.223	4.275	3.295	3.011	2.63	1.648
-0.012		999	999	999	999	999	999	999	999	999	999	999	999	999	999	999	999	999	999	999	999	999	999	999	999	999	999	3.687	-1.772	-4.491	-5.025	-4.421	-2.866	-1.155	0.4402	1.812	2.996	3.939	4.419	5.788	5.85	5.397	5.617	4.409	4.098	3.177	2.577	2.261	1.425
-0.004		999	999	999	999	999	999	999	999	999	999	999	999	999	999	999	999	999	999	999	999	999	999	999	999	999	999	4.361	-1.493	-4.301	-5.16	-4.513	-2.866	-1.236	0.707	1.208	2.3	3.584	4.917	4.981	4.662	5.247	4.783	4.311	4.368	3.55	2.667	1.841	1.534
0.004		999	999	999	999	999	999	999	999	999	999	999	999	999	999	999	999	999	999	999	999	999	999	999	999	999	999	4.361	-1.708	-4.421	-5.148	-4.382	-2.97	-1.523	0.2929	1.208	2.153	3.845	4.655	6.202	6.762	5.557	4.557	4.218	4.672	4.153	2.324	1.655	1.619
0.012		999	999	999	999	999	999	999	999	999	999	999	999	999	999	999	999	999	999	999	999	999	999	999	999	999	999	3.935	-2.134	-4.682	-5.115	-4.535	-3.178	-1.581	0.0008858	1.568	2.996	3.755	4.203	5.986	7.054	6.11	5.031	3.797	3.009	3.356	2.095	1.346	1.452
0.02		999	999	999	999	999	999	999	999	999	999	999	999	999	999	999	999	999	999	999	999	999	999	999	999	999	999	2.974	-2.167	-4.499	-5.056	-4.448	-3.215	-1.558	0.3901	1.855	2.511	3.274	4.309	5.123	6.049	4.608	3.898	3.371	3.632	3.55	2.365	1.567	1.346
0.028		999	999	999	999	999	999	999	999	999	999	999	999	999	999	999	999	999	999	999	999	999	999	999	999	999	999	2.643	-2.67	-4.659	-5.003	-4.285	-2.837	-1.209	0.4656	1.812	2.25	3.274	4.917	5.273	5.85	5.397	3.982	4.041	4.014	2.904	2.667	1.939	1.452
0.036		999	999	999	999	999	999	999	999	999	999	999	999	999	999	999	999	999	999	999	999	999	999	999	999	999	999	1.212	-3.294	-5.048	-5.072	-4.179	-2.644	-1.028	0.3168	2.083	2.866	4.589	5.723	5.604	5.336	6.11	3.817	3.244	3.494	2.754	2.621	1.655	0.5945
0.044		999	999	999	999	999	999	999	999	999	999	999	999	999	999	999	999	999	999	999	999	999	999	999	999	999	999	0.7028	-3.625	-5.045	-5.006	-4.028	-2.433	-0.4278	0.852	2.18	2.682	4.589	5.54	6.202	5.667	5.105	4.069	3.646	3.301	2.393	1.886	1.095	0.633
0.052		999	999	999	999	999	999	999	999	999	999	999	999	999	999	999	999	999	999	999	999	999	999	999	999	999	7.151	-0.5493	-4.081	-5.162	-4.803	-3.784	-2.119	0.03515	1.07	2.554	3.206	5.142	5.922	6.699	5.044	4.608	4.069	4.041	3.632	2.754	1.662	1.268	1.245
0.06		999	999	999	999	999	999	999	999	999	999	999	999	999	999	999	999	999	999	999	999	999	999	999	999	999	3.594	-1.837	-4.423	-5.168	-4.553	-3.408	-1.611	0.2189	1.42	2.733	3.968	4.468	5.922	5.433	5.85	4.392	3.588	4.218	3.562	2.754	1.954	1.399	0.9419
0.068		999	999	999	999	999	999	999	999	999	999	999	999	999	999	999	999	999	999	999	999	999	999	999	999	999	2.628	-2.433	-4.735	-5.134	-4.411	-2.98	-1.162	0.7189	1.535	2.927	4.175	4.851	6.137	4.373	4.662	4.971	4.452	4.311	3.632	2.567	1.693	0.7408	0.4108
0.076		999	999	999	999	999	999	999	999	999	999	999	999	999	999	999	999	999	999	999	999	999	999	999	999	6.22	-0.01374	-3.63	-5.009	-4.839	-3.855	-2.579	-0.7981	1.501	2.21	3.531	4.924	5.473	5.209	4.72	4.783	4.392	3.817	4.311	3.009	2.522	1.724	1.025	0.341
0.084		999	999	999	999	999	999	999	999	999	999	999	999	999	999	999	999	999	999	999	999	999	999	999	999	3.617	-1.676	-4.465	-5.093	-4.547	-3.294	-1.678	-0.2734	0.964	2.425	3.617	3.968	4.716	4.309	6.699	4.783	4.497	4.16	3.575	3.494	1.934	1.572	1.168	0.5755
0.092		999	999	999	999	999	999	999	999	999	999	999	999	999	999	999	999	999	999	999	999	999	999	999	999	0.08975	-3.565	-5.023	-5.138	-4.345	-2.954	-1.482	0.09536	1.13	2.661	3.531	4.521	4.851	5.209	5.433	3.949	3.387	3.248	2.844	2.38	1.669	1.485	0.8463	-0.1138
0.1		999	999	999	999	999	999	999	999	999	999	999	999	999	999	999	999	999	999	999	999	999	999	999	3.17	-1.759	-4.294	-5.085	-4.654	-3.532	-1.806	-0.7428	0.9201	2.084	3.636	4.713	3.968	4.851	5.54	5.273	3.949	4.291	3.817	2.897	2.557	2.078	1.485	0.3943	0.1585
0.108		999	999	999	999	999	999	999	999	999	999	999	999	999	999	999	999	999	999	999	999	999	999	5.682	-0.1281	-3.376	-4.892	-5.116	-4.294	-2.964	-1.206	0.4223	1.465	3.141	3.729	4.215	4.175	5.473	6.374	4.72	3.541	3.923	3.738	2.454	1.949	2.567	1.401	0.7615	0.2899
0.116		999	999	999	999	999	999	999	999	999	999	999	999	999	999	999	999	999	999	999	999	999	9.008	1.886	-2.359	-4.445	-5.052	-4.724	-3.758	-2.363	-0.7186	0.3949	1.633	3.385	3.827	4.452	5.788	7.192	6.635	4.484	3.777	4.1	3.588	2.593	2.175	1.865	0.7715	0.6002	0.07982
0.124		999	999	999	999	999	999	999	999	999	999	999	999	999	999	999	999	999	999	999	999	999	3.703	-1.152	-3.872	-4.962	-4.911	-3.986	-2.773	-1.722	-0.1564	0.9754	1.909	3.219	4.783	5.336	5.406	4.992	5.058	5.123	3.777	3.679	3.312	2.593	2.136	1.831	0.8807	0.2716	-0.2395
0.132		999	999	999	999	999	999	999	999	999	999	999	999	999	999	999	999	999	999	999	8.772	4.253	-0.04113	-3.131	-4.814	-4.891	-4.418	-3.458	-2.046	-0.9253	0.207	2.033	3.395	3.301	4.143	4.331	5.406	4.468	5.058	5.123	3.617	3.188	2.583	2.157	1.614	1.16	0.6874	0.2377	-0.3978
0.14		999	999	999	999	999	999	999	999	999	999	999	999	999	999	999	999	999	999	999	5.667	0.8167	-2.444	-4.415	-5.09	-4.747	-3.797	-2.625	-1.302	-0.2178	1.11	2.495	4.632	4.185	4.38	4.854	4.924	3.845	4.534	4.599	3.696	2.572	2.682	1.965	1.552	0.7385	0.1676	0.2546	-0.32
0.148		999	999	999	999	999	999	999	999	999	999	999	999	999	999	999	999	999	999	6.927	1.677	-2.177	-3.979	-4.941	-4.948	-4.214	-2.957	-1.693	-0.1884	0.9518	1.798	2.694	4.108	4.709	5.448	4.854	5.406	4.353	4.917	4.069	3.191	3.387	2.682	2.079	1.677	0.8262	0.2355	-0.166	-0.4857
0.156		999	999	999	999	999	999	999	999	999	999	999	999	999	999	999	999	999	7.506	1.04	-2.012	-4.021	-4.906	-5.09	-4.367	-3.463	-1.993	-0.8126	0.254	1.181	1.899	3.5	3.993	5.374	7.364	4.713	4.175	4.353	4.655	3.799	2.943	2.248	2.786	2.454	1.403	0.4345	0.2013	-0.2781	-0.4106
0.164		999	999	999	999	999	999	999	999	999	999	999	999	999	999	999	999	999	1.798	-2.202	-3.714	-4.538	-4.639	-4.346	-3.372	-2.065	-0.5779	0.2805	0.9388	1.975	3.326	3.914	4.632	5.374	7.364	5.934	3.777	4.036	5.209	4.167	3.127	2.475	1.728	1.719	1.263	0.8262	0.4512	0.02763	-0.3067
0.172		999	999	999	999	999	999	999	999	999	999	999	999	999	999	999	4.491	0.5435	-2.224	-4.057	-4.681	-4.794	-4.483	-3.768	-2.495	-1.394	0.187	1.085	2.059	2.98	3.949	3.598	4.783	5.19	5.862	4.713	4.069	3.845	3.65	3.555	2.772	2	1.148	1.099	0.5567	0.181	-0.01014	-0.3188	-0.5345
0.18		999	999	999	999	999	999	999	999	999	999	999	999	9.423	5.165	2.115	0.09536	-2.771	-4.396	-4.808	-4.772	-4.391	-3.844	-2.739	-1.199	0.001733	0.9504	2.283	4.026	3.639	3.949	4.412	5.711	5.572	5.264	4.105	3.777	3.668	3.734	3.886	2.612	1.407	1.288	1.261	0.7705	0.2157	-0.4386	-0.7954	-0.809
0.188		999	999	999	999	999	999	999	999	999	999	999	6.501	3.478	0.793	-1.759	-3.197	-4.524	-5.22	-5.007	-4.343	-3.561	-2.941	-1.88	-0.1845	1.499	2.55	3.158	4.452	4.699	4.197	5.219	7.666	6.285	5.264	5.519	3.871	3.424	4.309	2.655	1.978	1.534	1.317	0.5203	0.2488	0.1468	-0.3989	-0.5255	-0.7872
0.196		999	999	999	999	999	999	999	999	999	999	4.185	1.054	-1.073	-3.239	-4.278	-4.654	-5.007	-4.931	-4.172	-3.442	-2.289	-1.377	0.1015	1.009	1.962	2.794	3.572	5.165	5.053	4.783	6.422	5.496	5.374	5.093	5.718	4.175	3.845	3.13	2.655	1.677	0.9297	0.5247	-0.299	-0.1819	-0.1414	-0.6521	-0.8065	-0.8836
0.204		999	999	999	999	999	4.783	6.17	4.229	2.153	-0.1789	-1.694	-2.823	-4.314	-4.865	-5.231	-5.03	-4.676	-3.902	-3.202	-2.341	-1.357	-0.3152	1.189	1.562	3.166	3.976	3.808	5.165	5.053	4.069	4.412	4.783	5.374	4.033	4.579	3.968	4.243	3.34	2.168	1.167	0.7097	0.3607	0.2467	-0.358	-0.4931	-0.4255	-0.7842	-1.036
0.212		3.064	999	3.064	3.064	4.331	0.341	-0.3721	-1.669	-2.443	-3.442	-4.461	-4.89	-5.196	-5.215	-5.037	-4.362	-3.488	-2.367	-1.703	-0.6915	0.2635	0.9801	2.095	2.682	3.497	4.118	4.069	5.878	4.87	3.833	4.554	5.711	5.19	4.507	4.713	3.134	2.635	2.537	1.614	1.167	1.034	0.3607	-0.03288	-0.81	-0.801	-0.8927	-1.039	-0.9663
0.22		-0.3721	-1.759	-1.511	-2.644	-2.834	-3.026	-3.98	-4.362	-4.859	-4.885	-5.389	-5.374	-4.892	-4.253	-3.91	-3.353	-2.162	-1.136	-0.8991	0.5567	1.288	2.557	3.175	3.395	4.331	4.981	5.075	4.966	4.539	4.954	5.417	5.948	4.306	3.636	3.801	2.742	3.064	2.335	1.192	0.8685	0.6634	0.633	-0.3577	-0.8451	-0.6824	-0.8151	-1.029	-1.076
0.228		-2.09	-4.483	-4.443	-4.512	-4.598	-5.028	-5.026	-5.162	-5.254	-4.865	-4.608	-4.331	-3.623	-3.197	-2.819	-1.846	-0.7122	-0.1937	0.5214	2.059	2.02	3.562	3.411	3.643	4.502	5.197	4.521	4.452	6.257	6.341	4.554	4.229	3.753	2.855	3.064	3.134	2.318	1.696	0.964	0.4038	0.05575	0.1517	-0.3138	-0.5878	-0.6945	-0.8598	-0.8827	-1.046
0.236		-3.294	-4.483	-4.915	-4.762	-4.575	-4.865	-4.693	-4.235	-4.306	-3.959	-3.461	-3.061	-2.066	-1.859	-1.085	0.2899	0.882	1.488	1.48	2.511	2.839	3.562	3.964	4.998	6.22	5.197	4.521	4.16	4.247	4.472	4.03	3.676	3.562	3.293	2.036	2.457	1.38	1.098	0.6569	0.672	0.2617	0.1517	-0.415	-0.6516	-0.7066	-0.7811	-1.118	-1.114
0.244		-3.294	-3.649	-3.91	-4.066	-3.216	-3.593	-3.718	-2.908	-2.855	-2.788	-2.254	-1.789	-1.037	0.5891	1.346	2.059	2.108	2.567	2.816	3.191	3.588	4.368	5.129	5.235	5.336	5.433	6.411	5.38	4.699	3.617	3.598	3.579	3.472	2.789	2.18	2.014	0.9449	0.3849	0.1182	0.6252	-0.2	-0.5294	-0.6705	-0.6263	-0.7305	-0.9253	-0.7954	-1.036
0.252		-2.644	-2.382	-2.473	-2.313	-1.688	-2.336	-2.644	-1.971	-1.236	-0.7719	-0.4823	-0.5224	-0.06822	1.346	3.617	2.772	3.375	3.687	4.419	5.336	4.253	3.854	3.964	4.783	4.685	6.317	5.788	5.38	4.113	3.326	3.23	3.143	2.918	2.6	1.346	1.488	0.8886	0.6411	0.299	-0.1281	-0.264	-0.8167	-0.7584	-0.7743	-0.8241	-1.229	-0.7505	-0.9764
0.26		-0.3721	-1.162	-1.085	-0.9253	-0.7186	-1.007	-1.129	-0.3721	0.633	0.9996	0.6613	0.7117	1.162	2.307	2.904	3.224	4.143	5.075	3.821	4.783	5.788	5.019	5.682	5.235	4.331	5.197	5.075	4.783	3.864	3.723	2.986	2.45	2.295	2.158	1.812	0.9937	0.7009	0.6411	0.02326	-0.537	-0.6166	-0.5706	-0.6448	-0.6135	-0.8355	-1.01	-0.9671	-1.143
0.268		-0.3721	0.341	0.341	0.341	0.341	0.793	0.5891	0.9201	1.488	2.612	3.562	4.783	4.268	3.248	2.754	4.491	5.646	6.24	5.209	5.044	6.17	5.903	7.4	5.235	3.617	4.599	4.692	3.777	2.98	2.983	3.317	2.704	1.501	1.07	1.175	0.2731	0.2749	-0.07813	-0.5262	-0.6915	-0.8517	-0.7416	-0.7584	-0.6766	-1.085	-1.132	-1.049	-1.124
0.276		3.064	2.059	1.346	1.054	1.899	3.064	3.898	2.772	2.803	6.049	9.008	4.4	3.715	3.248	4.331	4.783	4.38	5.075	4.419	4.546	4.667	5.572	5.682	5.496	4.502	4.783	4.521	4.452	2.899	2.29	2.694	1.814	1.384	1.07	0.4373	-0.4063	-0.2166	-0.3721	-0.3721	-0.6641	-0.9494	-0.9253	-1.156	-1.11	-1.196	-1.239	-1.26	-0.8625
0.284		999	2.059	3.064	6.501	4.331	4.783	5.165	3.064	4.521	6.049	5.572	4.783	4.599	4.783	4.954	3.993	4.641	4.783	4.917	4.331	5.457	5.28	3.672	4.069	4.331	3.976	3.064	3.345	2.82	2.059	1.83	1.233	0.932	0.4402	0.2483	-0.1186	-0.1258	-0.4838	-0.7131	-0.4931	-0.9494	-0.9605	-1.125	-1.014	-1.096	-0.9145	-0.9567	-0.809
0.292		999	4.783	999	4.783	3.617	3.516	4.452	4.783	5.075	4.783	6.285	4.783	3.976	6.17	7.054	7.214	4.38	4.285	4.917	5.336	4.667	3.854	3.814	3.395	3.617	2.71	2.567	2.812	2.088	2.115	1.981	0.9862	0.1253	0.1765	-0.1884	-0.32	0.02679	-0.7775	-1.202	-0.8112	-1.066	-1.318	-1.208	-0.992	-0.8583	-0.7581	-0.8827	-1.017
0.3		3.064	3.064	5.788	3.777	3.617	4.069	7.888	5.496	5.788	5.336	5.019	5.235	4.268	5.165	5.788	6.501	6.651	999	4.655	4.783	3.738	4.185	3.964	3.064	3.617	2.327	1.798	1.834	1.346	1.186	0.809	0.1907	-0.2959	-0.1828	-0.4247	-0.4063	-0.6715	-1.028	-1.236	-0.9986	-0.9253	-1.118	-1.092	-0.97	-0.892	-0.6035	-0.7278	-0.8413
0.308		3.064	1.346	4.069	6.501	7.054	4.069	6.17	8.219	5.788	6.049	5.572	6.501	6.699	5.165	5.788	5.948	7.364	5.406	3.65	3.326	2.733	2.467	3.175	2.963	3.381	1.876	1.346	0.8286	1.181	1.11	0.186	-0.04113	-0.03038	0.1993	-0.6245	-0.7836	-0.9519	-1.089	-1.013	-1.058	-0.9613	-0.9605	-1.239	-0.97	-0.9798	-0.6641	-0.4372	-0.3721
0.316		999	0.793	2.351	6.501	5.336	5.788	5.165	4.229	4.521	5.336	7.29	5.788	4.599	5.165	4.623	4.783	4.38	4.069	4.203	3.777	2.949	1.461	2.324	2.43	1.899	1.394	0.8865	0.341	0.7422	0.5417	-0.02968	-0.06317	0.03515	-0.2603	-0.7339	-0.6945	-1.168	-1.126	-1.44	-1.314	-1.043	-0.9371	-1.208	-0.7743	-0.892	-0.5539	-0.3053	-0.2801
0.324		999	3.064	5.788	6.501	5.336	999	6.17	2.772	4.069	5.336	6.285	4.4	5.986	7.888	4.331	3.579	4.641	5.075	3.821	2.943	2.632	2.059	1.346	1.562	0.6206	0.5052	0.565	0.4619	0.5801	-0.1338	-0.3521	-0.6119	-0.4823	-0.6803	-0.8968	-0.9527	-1.03	-1.002	-1.121	-0.9865	-0.985	-0.829	-0.8905	-0.689	-0.5578	-0.6521	-0.5746	-0.5824
0.332		999	4.783	5.788	6.501	3.617	5.788	3.898	3.777	2.803	4.331	5.572	5.235	5.986	3.248	3.064	3.064	3.215	2.682	2.816	2.612	2.351	1.913	0.9486	0.793	1.065	0.4715	-0.2546	0.08868	0.04586	-0.111	-0.3921	-0.7487	-0.5706	-0.8058	-1.194	-1.248	-0.8157	-1.052	-1.302	-0.732	-0.7886	-0.8656	-0.746	-0.6641	-0.2594	-0.5788	-0.4628	-0.2934
0.34		999	4.783	5.788	6.501	1.899	3.516	3.064	3.777	4.069	4.783	3.562	4.4	3.976	3.446	3.419	3.395	2.661	2.059	1.851	1.899	0.7695	1.236	1.09	0.2731	0.408	0.04197	-0.001467	-0.3499	-0.3721	-0.7186	-0.8605	-1.119	-0.9102	-1.025	-0.9951	-0.9115	-0.8157	-1.052	-1.213	-1.023	-0.7629	-0.829	-0.8193	-0.7014	-0.3583	-0.4255	-0.03358	-0.08501
0.348		3.064	1.346	2.351	2.511	3.617	2.682	2.733	3.064	4.521	4.783	3.562	3.516	3.478	3.446	2.754	2.511	1.74	1.882	1.932	1.677	1.067	1.029	0.7291	0.3068	0.3082	0.04197	0.07982	-0.5224	-0.2629	-0.9253	-1.268	-1.09	-0.7219	-1.162	-1.063	-0.7543	-1.017	-0.8322	-1	-0.8498	-0.5891	-0.3425	-0.471	-0.4688	-0.2881	0.005496	-0.03358	-0.01144
0.356		3.064	2.059	2.351	3.064	4.331	4.069	3.064	2.772	2.567	2.414	3.562	1.925	1.65	1.944	1.607	1.767	1.42	0.964	1.098	0.843	1.175	0.8384	0.3053	-0.07047	-0.02692	-0.6641	-0.5493	-0.3721	-0.6162	-1.007	-1.183	-1.105	-1.014	-1.135	-0.672	-0.4401	-1.017	-0.9769	-1.025	-0.6915	-0.5752	-0.716	-0.6058	-0.4688	-0.5321	-0.1613	0.02763	0.03377
0.364		1.346	2.059	4.069	3.064	2.23	2.351	4.452	3.777	2.567	1.607	1.582	1.452	1.545	1.436	0.6957	1.054	1.204	0.633	0.1326	0.181	0.2257	-0.2568	-0.2619	-0.5943	-0.6308	-0.6641	-0.7739	-0.5432	-0.8909	-0.8068	-1.125	-1.441	-1.427	-1.437	-1.09	-0.7395	-0.8017	-0.7636	-0.8347	-0.7719	-0.7107	-0.6772	-0.5258	-0.1819	-0.5192	-0.5161	-0.1945	0.03377
0.372		0.341	1.346	999	4.783	2.23	2.682	2.733	2.511	2.567	2.059	1.71	0.7117	1.075	1.094	0.07982	-0.08501	0.3901	0.1215	-0.0597	-0.245	-0.3425	-0.2568	-0.6521	-0.7981	-0.6531	-0.6641	-0.5278	-0.8896	-1.058	-0.892	-1.337	-1.364	-1.377	-1.425	-1.142	-0.7246	-0.8574	-1.065	-0.7269	-0.6503	-0.5612	-0.3425	-0.08197	0.3598	0.1131	0.005496	0.1711	0.2899
0.38		1.346	1.346	2.351	0.793	1.11	1.562	2.733	2.275	0.7385	1.11	1.71	0.793	0.8314	0.5247	0.341	-0.08501	-0.1828	-0.3023	-0.3721	-0.5514	-0.7032	-0.5356	-0.968	-0.8198	-0.4694	-0.6852	-0.6945	-0.6641	-1.138	-1.146	-1.095	-1.258	-1.182	-1.053	-0.8388	-0.5864	-0.6863	-0.6349	-0.5262	-0.3252	-0.2954	0.06217	0.5203	0.1951	0.1131	0.2528	0.1063	-0.05584
0.388		0.341	2.059	0.633	0.341	0.8941	1.346	0.341	1.506	0.5318	0.425	0.341	-0.6641	-0.1737	-0.282	-0.2881	0.1426	-0.3721	-0.3023	-0.306	-0.6915	-0.6245	-0.9477	-1.072	-1.325	-1.079	-0.9253	-0.9069	-0.9253	-1.042	-0.7006	-1.154	-0.9865	-0.8951	-0.8513	-0.672	-0.4568	-0.5026	-0.07813	-0.5112	-0.4334	-0.1177	-0.007172	0.3219	0.2308	0.4156	0.4325	0.1548	0.3757
0.396		999	2.059	2.351	0.341	0.8941	1.346	0.341	0.341	0.4345	-0.1789	0.1951	-0.2122	-0.2749	-0.6245	-0.8583	-0.4106	-0.7438	-0.1937	-0.3721	-0.9253	-0.7543	-0.81	-1.072	-0.8413	-0.8447	-1	-0.9253	-1.063	-1.154	-0.5706	-0.777	-0.8784	-0.9847	-1.094	-0.576	-0.5864	-0.2869	-0.2034	-0.2416	-0.111	0.2422	0.302	0.0172	0.341	0.3045	0.5469	0.2377	0.2233
Na+ (Mid-position)	x (nm)	0.004	0.012	0.02	0.028	0.036	0.044	0.052	0.06	0.068	0.076	0.084	0.092	0.1	0.108	0.116	0.124	0.132	0.14	0.148	0.156	0.164	0.172	0.18	0.188	0.196	0.204	0.212	0.22	0.228	0.236	0.244	0.252	0.26	0.268	0.276	0.284	0.292	0.3	0.308	0.316	0.324	0.332	0.34	0.348	0.356	0.364	0.372	0.38
y (nm)
-0.396		999	999	999	999	999	999	999	999	999	999	999	999	999	999	999	999	999	999	999	999	999	999	999	999	999	999	999	999	999	999	999	999	999	999	999	999	999	999	999	999	999	999	999	999	999	999	999	999
-0.388		999	999	999	999	999	999	999	999	999	999	999	999	999	999	999	999	999	999	999	999	999	999	999	999	999	999	999	999	999	999	999	999	999	999	999	999	999	999	999	999	999	999	999	999	999	999	999	999
-0.38		999	999	999	999	999	999	999	999	999	999	999	999	999	999	999	999	999	999	999	999	999	999	999	999	999	999	999	999	999	999	999	999	999	999	999	999	999	999	999	999	999	999	999	999	999	999	999	999
-0.372		999	999	999	999	999	999	999	999	999	999	999	999	999	999	999	999	999	999	999	999	999	999	999	999	999	999	999	999	999	999	999	999	999	999	999	999	999	999	999	999	999	999	999	999	999	999	999	999
-0.364		999	999	999	999	999	999	999	999	999	999	999	999	999	999	999	999	999	999	999	999	999	999	999	999	999	999	999	999	999	999	999	999	999	999	999	999	999	999	999	999	999	999	999	999	999	999	999	999
-0.356		999	999	999	999	999	999	999	999	999	999	999	999	999	999	999	999	999	999	999	999	999	999	999	999	999	999	999	999	999	999	999	999	999	999	999	999	999	999	999	999	999	999	999	999	999	999	999	999
-0.348		999	999	999	999	999	999	999	999	999	999	999	999	999	999	999	999	999	999	999	999	999	999	999	999	999	999	999	999	999	999	999	999	999	999	999	999	999	999	999	999	999	999	999	999	999	999	999	999
-0.34		999	999	999	999	999	999	999	999	999	999	999	999	999	999	999	999	999	999	999	999	999	999	999	999	999	999	999	999	999	999	999	999	999	999	999	999	999	999	999	999	999	999	999	999	999	999	999	999
-0.332		999	999	999	999	999	999	999	999	999	999	999	999	999	999	999	999	999	999	999	999	999	999	999	999	999	999	999	999	999	999	999	999	999	999	999	999	999	999	999	999	999	999	999	999	999	999	999	999
-0.324		999	999	999	999	999	999	999	999	999	999	999	999	999	999	999	999	999	999	999	999	999	999	999	999	999	999	999	999	999	999	999	999	999	999	999	999	999	999	999	999	999	999	999	999	999	999	999	999
-0.316		999	999	999	999	999	999	999	999	999	999	999	999	999	999	999	999	999	999	999	999	999	999	999	999	999	999	999	999	999	999	999	999	999	999	999	999	999	999	999	999	999	999	999	999	999	999	999	999
-0.308		999	999	999	999	999	999	999	999	999	999	999	999	999	999	999	999	999	999	999	999	999	999	999	999	999	999	999	999	999	999	999	999	999	999	999	999	999	999	999	999	999	999	999	999	999	999	999	999
-0.3		999	999	999	999	999	999	999	999	999	999	999	999	999	999	999	999	999	999	999	999	999	999	999	999	999	999	999	999	999	999	999	999	999	999	999	999	999	999	999	999	999	999	999	999	999	999	999	999
-0.292		999	999	999	999	999	999	999	999	999	999	999	999	999	999	999	999	999	999	999	999	999	999	999	999	999	999	999	999	999	999	999	999	999	999	999	999	999	999	999	999	999	999	999	999	999	999	999	999
-0.284		999	999	999	999	999	999	999	999	999	999	999	999	999	999	999	999	999	999	999	999	999	999	999	999	999	999	999	999	999	999	999	999	999	999	999	999	999	999	999	999	999	999	999	999	999	999	999	999
-0.276		999	999	999	999	999	999	999	999	999	999	999	999	999	999	999	999	999	999	999	999	999	999	999	999	999	999	999	999	999	999	999	999	999	999	999	999	999	999	999	999	999	999	999	999	999	999	999	999
-0.268		999	999	999	999	999	999	999	999	999	999	999	999	999	999	999	999	999	999	999	999	999	999	999	999	999	999	999	999	999	999	999	999	999	999	999	999	999	999	999	999	999	999	999	999	999	999	999	999
-0.26		999	999	999	999	999	999	999	999	999	999	999	999	999	999	999	999	999	999	999	999	999	999	999	999	999	999	999	999	999	999	999	999	999	999	999	999	999	999	999	999	999	999	999	999	999	999	999	999
-0.252		999	999	999	999	999	999	999	999	999	999	999	999	999	999	999	999	999	999	999	999	999	999	999	999	999	999	999	999	999	999	999	999	999	999	999	999	999	999	999	999	999	999	999	999	999	999	999	999
-0.244		999	999	999	999	999	999	999	999	999	999	999	999	999	999	999	999	999	999	999	999	999	999	999	999	999	999	999	999	999	999	999	999	999	999	999	999	999	999	999	999	999	999	999	999	999	999	999	999
-0.236		999	999	999	999	999	999	999	999	999	999	999	999	999	999	999	999	999	999	999	999	999	999	999	999	999	999	999	999	999	999	999	999	999	999	999	999	999	999	999	999	999	999	999	999	999	999	999	999
-0.228		999	999	999	999	999	999	999	999	999	999	999	999	7.925	9.827	999	999	999	9.737	9.871	9.998	999	999	999	9.063	9.998	999	999	999	999	999	999	999	999	999	999	999	9.252	8.153	8.548	8.795	999	9.33	7.785	7.727	7.466	7.329	7.78	7.727
-0.22		999	999	999	999	999	999	9.114	9.445	999	9.998	8.516	6.461	4.489	5.678	4.461	4.621	4.081	4.222	5.535	7.275	7.396	6.798	6.616	7.727	6.965	8.141	7.637	8.109	8.648	8.732	8.577	8.44	7.377	9.042	8.662	6.722	6.218	5.944	6.073	5.557	5.28	5.432	5.537	5.041	4.521	4.637	4.317	4.214
-0.212		999	999	999	999	999	999	9.114	9.445	999	8.28	5.793	5.003	3.553	2.241	1.407	1.098	1.248	1.327	2.019	2.699	2.693	3.48	3.939	6.114	5.641	5.573	6.752	6.496	6.186	6.27	7.095	6.937	6.329	6.319	5.871	5.455	4.769	4.226	3.963	3.593	3.11	2.557	2.405	2.182	2.12	2.559	2.138	1.849
-0.204		999	999	999	999	999	999	999	999	8.732	8.28	6.506	4.506	3.102	0.8761	0.2035	-0.6417	-0.9451	-1.039	-0.687	-0.2525	0.2772	1.153	1.812	2.651	3.386	4.02	4.531	4.571	4.609	5.059	5.439	5.276	4.979	5.003	4.631	4.256	3.697	3.2	2.912	2.422	1.557	1.341	1.16	0.918	0.7859	0.8471	0.5443	0.4995
-0.196		999	999	999	999	999	999	999	999	999	999	999	6.224	4.29	1.848	0.2194	-1.323	-1.982	-2.621	-2.587	-2.287	-1.522	-0.8074	-0.1332	0.4607	1.518	2.197	3.024	3.773	3.824	4.551	4.212	4.577	4.406	4.254	3.695	3.737	3.33	2.922	2.316	1.588	0.8313	0.7668	0.3887	0.2505	0.1667	-0.05979	-0.2797	-0.4317
-0.188		999	999	999	999	999	999	999	999	999	999	999	999	6.92	4.672	1.986	-0.4887	-2.156	-3.077	-3.522	-3.53	-2.891	-2.024	-1.358	-0.7454	0.3508	1.226	2.438	3.06	3.432	4.598	4.633	4.853	4.611	4.015	3.285	3.355	2.913	2.706	2.231	1.436	0.8313	0.5293	0.3238	0.0593	-0.5097	-0.4432	-0.4413	-0.7147
-0.18		999	999	999	999	999	999	999	999	999	999	999	999	999	999	7.567	2.114	-1.015	-2.844	-3.804	-4.118	-3.84	-3.392	-2.583	-1.737	-0.6712	0.5513	1.693	2.241	3.093	4.054	4.587	5.219	4.834	4.908	3.929	3.629	2.856	2.741	2.33	1.557	1.255	0.6622	0.2607	0.08499	-0.2326	-0.471	-0.6547	-0.8933
-0.172		999	999	999	999	999	999	999	999	999	999	999	999	999	999	999	6.169	2.138	-0.9323	-3.029	-4.23	-4.513	-4.152	-3.54	-2.784	-1.29	-0.1112	0.9002	1.966	2.572	3.98	4.499	4.952	5.132	5.426	4.756	3.85	3.519	3.285	2.509	2.044	1.537	1.16	0.4924	0.1214	-0.2147	-0.4868	-0.7044	-0.7589
-0.164		999	999	999	999	999	999	999	999	999	999	999	999	999	999	999	999	9.595	2.678	-0.9525	-3.349	-4.275	-4.443	-4.162	-3.381	-1.979	-1.015	0.1407	1.438	2.615	3.486	3.954	4.853	4.742	4.519	5.441	5.097	3.751	3.899	3.102	2.732	1.712	1.567	0.7828	0.4278	-0.05772	-0.1958	-0.4491	-0.6417
-0.156		999	999	999	999	999	999	999	999	999	999	999	999	999	999	999	999	999	8.35	2.885	-1.197	-3.279	-4.294	-4.487	-3.891	-2.793	-1.539	-0.1968	1.396	2.367	3.049	4.025	5.163	4.698	5.154	5.805	5.194	4.894	4.102	3.577	3.244	2.587	2.091	1.501	0.8964	0.4895	0.3662	-0.08445	-0.5444
-0.148		999	999	999	999	999	999	999	999	999	999	999	999	999	999	999	999	999	999	8.153	2.451	-1.143	-3.331	-4.26	-4.199	-3.432	-2.137	-0.7768	0.714	2.071	2.656	4.251	5.583	5.594	6.319	6.08	5.455	5.363	4.53	4.523	3.917	3.346	2.87	1.884	1.395	0.981	0.6533	0.04056	-0.2024
-0.14		999	999	999	999	999	999	999	999	999	999	999	999	999	999	999	999	999	999	999	7.988	1.949	-1.576	-3.425	-4.141	-3.748	-2.688	-1.222	0.3544	2.036	2.88	3.954	5.056	5.725	6.083	6.843	6.15	5.312	5.482	5.494	4.111	3.774	3.189	2.287	1.672	1.433	1.072	0.4925	0.07382
-0.132		999	999	999	999	999	999	999	999	999	999	999	999	999	999	999	999	999	999	999	999	6.843	1.283	-1.801	-3.439	-3.683	-2.829	-1.728	-0.166	1.415	2.491	4.061	6.169	5.935	5.937	6.843	6.632	6.447	6.595	5.946	4.551	4.005	3.714	3.047	2.629	1.859	1.139	1.082	0.4995
-0.124		999	999	999	999	999	999	999	999	999	999	999	999	999	999	999	999	999	999	999	999	999	5.692	0.5027	-2.353	-3.228	-3.029	-2.172	-0.78	0.822	2.593	3.69	5.858	6.009	6.674	7.16	6.461	6.528	6.766	6.207	4.805	4.231	3.883	3.266	3.139	2.063	1.419	1.155	0.8994
-0.116		999	999	999	999	999	999	999	999	999	999	999	999	999	999	999	999	999	999	999	999	999	8.847	3.632	-0.4812	-2.349	-2.95	-2.417	-1.122	0.4687	1.874	3.13	5.003	6.164	7.203	7.657	6.379	7.082	7.046	6.207	5.717	4.791	4.175	3.57	3.122	2.425	1.893	1.593	1.23
-0.108		999	999	999	999	999	999	999	999	999	999	999	999	999	999	999	999	999	999	999	999	999	999	8.334	1.978	-0.9676	-2.375	-2.335	-1.605	0.1115	1.665	3.207	4.902	6.085	6.674	7.396	7.014	8.418	6.766	6.277	6.485	5.67	4.571	4.018	3.521	2.88	2.163	1.967	1.449
-0.1		999	999	999	999	999	999	999	999	999	999	999	999	999	999	999	999	999	999	999	999	999	999	999	5.073	0.8913	-1.369	-2.014	-1.613	-0.5456	1.003	2.612	4.104	5.411	6.083	6.475	7.868	7.661	7.253	6.499	6.485	5.89	5.295	4.597	4.207	3.598	2.559	2.127	1.672
-0.092		999	999	999	999	999	999	999	999	999	999	999	999	999	999	999	999	999	999	999	999	999	999	999	999	3.285	-0.214	-1.633	-1.564	-0.67	0.906	2.084	3.646	4.834	5.369	6.231	7.593	6.79	7.6	7.925	7.606	7.044	5.893	5.444	5.08	4.183	3.267	2.533	2.146
-0.084		999	999	999	999	999	999	999	999	999	999	999	999	999	999	999	999	999	999	999	999	999	999	999	999	8.044	1.599	-1.009	-1.584	-0.8857	0.3173	1.69	3.285	4.698	5.937	6.944	7.345	7.936	8.003	8.377	7.606	6.867	6.606	6.127	5.455	4.677	3.759	3.003	2.446
-0.076		999	999	999	999	999	999	999	999	999	999	999	999	999	999	999	999	999	999	999	999	999	999	999	999	999	3.317	0.1065	-1.147	-0.8213	0.04198	1.254	2.553	3.908	5.867	6.745	6.912	7.936	8.153	7.791	8.13	8.191	7.197	6.009	5.953	4.913	4.401	4.04	3.168
-0.068		999	999	999	999	999	999	999	999	999	999	999	999	999	999	999	999	999	999	999	999	999	999	999	999	999	5.494	1.032	-0.5648	-0.6233	-0.199	1.041	2.263	3.752	5.426	6.652	6.815	7.795	8.484	8.377	8.795	8.191	7.396	6.741	5.898	5.379	5.392	5.243	4.116
-0.06		999	999	999	999	999	999	999	999	999	999	999	999	999	999	999	999	999	999	999	999	999	999	999	999	999	7.372	2.549	0.08868	-0.6987	-0.2125	1.162	3.184	4.486	5.544	7.16	8.35	8.8	8.668	8.548	8.611	7.915	8.251	8.619	7.219	6.703	6.832	5.806	4.902
-0.052		999	999	999	999	999	999	999	999	999	999	999	999	999	999	999	999	999	999	999	999	999	999	999	999	999	999	4.531	0.9098	-0.2559	0.06442	1.185	2.925	4.445	5.003	6.944	9.184	999	9.082	8.93	9.209	9.506	9.114	8.619	8.516	9.501	8.2	7.04	5.957
-0.044		999	999	999	999	999	999	999	999	999	999	999	999	999	999	999	999	999	999	999	999	999	999	999	999	999	999	6.199	1.966	0.37	0.5164	1.437	3.016	5.029	5.003	6.944	7.593	9.513	999	999	9.998	999	999	9.172	9.229	8.903	7.52	6.739	6.937
-0.036		999	999	999	999	999	999	999	999	999	999	999	999	999	999	999	999	999	999	999	999	999	999	999	999	999	999	7.014	2.662	1.054	0.8129	1.775	2.993	4.698	6.159	7.275	8.533	9.805	999	999	999	999	999	999	9.229	8.28	8.786	7.89	7.727
-0.028		999	999	999	999	999	999	999	999	999	999	999	999	999	999	999	999	999	999	999	999	999	999	999	999	999	999	9.024	3.773	1.553	1.115	1.607	3.285	5.24	8.59	7.949	999	999	999	999	999	999	999	999	9.942	8.422	9.34	8.388	7.942
-0.02		999	999	999	999	999	999	999	999	999	999	999	999	999	999	999	999	999	999	999	999	999	999	999	999	999	999	9.355	4.427	1.61	1.318	2.167	3.501	5.185	7.585	7.799	8.948	999	999	999	999	999	999	999	9.445	9.501	8.957	8.529	8.179
-0.012		999	999	999	999	999	999	999	999	999	999	999	999	999	999	999	999	999	999	999	999	999	999	999	999	999	999	9.024	4.522	2.271	1.709	2.513	4.104	5.793	7.585	9.667	999	999	9.579	999	999	999	999	999	9.942	999	8.626	9.845	9.063
-0.004		999	999	999	999	999	999	999	999	999	999	999	999	999	999	999	999	999	999	999	999	999	999	999	999	999	999	999	4.725	2.214	1.738	2.455	4.621	6.416	9.303	9.998	999	999	999	999	999	999	999	999	999	999	9.34	999	9.445
0.004		999	999	999	999	999	999	999	999	999	999	999	999	999	999	999	999	999	999	999	999	999	999	999	999	999	999	999	5.527	2.594	1.813	2.592	4.177	5.47	7.088	8.878	999	999	999	999	999	999	999	999	999	999	999	999	8.732
0.012		999	999	999	999	999	999	999	999	999	999	999	999	999	999	999	999	999	999	999	999	999	999	999	999	999	999	999	5.527	2.772	1.843	2.781	3.737	4.698	7.203	9.375	999	999	999	999	999	999	999	999	999	999	999	9.011	9.897
0.02		999	999	999	999	999	999	999	999	999	999	999	999	999	999	999	999	999	999	999	999	999	999	999	999	999	999	999	5.063	2.196	1.637	2.436	4.14	5.935	7.585	999	999	9.805	999	999	999	999	999	999	999	999	9.34	8.127	9.063
0.028		999	999	999	999	999	999	999	999	999	999	999	999	999	999	999	999	999	999	999	999	999	999	999	999	999	999	8.019	3.846	1.684	1.595	2.417	3.501	5.24	6.771	9.375	999	999	999	999	999	999	999	999	999	999	9.141	7.78	8.179
0.036		999	999	999	999	999	999	999	999	999	999	999	999	999	999	999	999	999	999	999	999	999	999	999	999	999	999	7.466	2.804	0.9968	1.047	2.167	3.501	4.929	6.977	9.998	9.737	999	999	999	999	999	999	9.885	999	8.903	7.727	8.006	7.626
0.044		999	999	999	999	999	999	999	999	999	999	999	999	999	999	999	999	999	999	999	999	999	999	999	999	999	999	5.666	2.055	0.7187	0.627	1.607	3.135	4.698	6.977	8.109	999	999	999	999	999	999	8.916	8.459	8.847	8.903	8.073	7.89	7.626
0.052		999	999	999	999	999	999	999	999	999	999	999	999	999	999	999	999	999	999	999	999	999	999	999	999	999	999	4.432	1.038	0.1036	0.4541	1.475	2.611	4.007	5.426	7.396	8.948	8.601	8.668	999	8.993	9.767	9.33	8.79	7.511	7.567	8.073	6.885	6.061
0.06		999	999	999	999	999	999	999	999	999	999	999	999	999	999	999	999	999	999	999	999	999	999	999	999	999	8.377	3.166	0.4093	-0.3166	0.02714	1.008	2.774	4.611	5.733	6.843	8.179	999	999	999	8.993	8.856	7.848	7.454	7.219	7.466	6.987	5.956	4.773
0.068		999	999	999	999	999	999	999	999	999	999	999	999	999	999	999	999	999	999	999	999	999	999	999	999	999	6.659	2.056	-0.3429	-0.8159	0.1485	1.554	2.611	4.445	6.009	7.396	8.533	8.601	9.579	9.643	7.988	8.672	7.848	6.901	6.372	6.18	5.753	5.205	4.506
0.076		999	999	999	999	999	999	999	999	999	999	999	999	999	999	999	999	999	999	999	999	999	999	999	999	999	3.518	0.3564	-0.8478	-1.079	0.04944	1.676	2.774	4.881	6.49	7.275	8.533	7.413	8.484	8.067	7.174	7.442	7.014	6.82	6.576	5.174	4.401	4.162	3.779
0.084		999	999	999	999	999	999	999	999	999	999	999	999	999	999	999	999	999	999	999	999	999	999	999	999	7.115	1.8	-0.5724	-1.191	-0.8804	0.3007	2.035	3.087	4.486	5.606	7.396	7.593	7.297	8.484	8.067	7.38	7.552	6.606	5.398	4.589	4.318	3.825	3.233	3.184
0.092		999	999	999	999	999	999	999	999	999	999	999	999	999	999	999	999	999	999	999	999	999	999	999	999	4.146	0.1081	-1.395	-1.215	-0.2353	0.8435	2.343	3.337	5.185	6.083	7.16	7.727	7.936	6.949	7.925	6.893	6.473	5.838	5.537	5.158	4.236	3.25	3.067	2.978
0.1		999	999	999	999	999	999	999	999	999	999	999	999	999	999	999	999	999	999	999	999	999	999	999	7.014	1.101	-1.31	-1.881	-1.435	-0.2146	1.331	2.653	4.033	5.935	7.203	7.049	7.229	7.413	7.861	7.318	5.947	6.07	5.34	4.909	4.654	3.496	2.798	2.778	2.135
0.108		999	999	999	999	999	999	999	999	999	999	999	999	999	999	999	999	999	999	999	999	999	999	9.34	2.651	-0.8829	-2.186	-2.113	-1.195	-0.1513	1.694	2.961	4.214	5.411	6.872	7.16	6.461	6.612	7.148	7.014	5.557	5.618	5.295	4.501	3.44	2.911	2.682	2.094	1.908
0.116		999	999	999	999	999	999	999	999	999	999	999	999	999	999	999	999	999	999	999	999	999	999	4.898	0.3007	-1.994	-2.63	-2	-0.8478	0.5524	2.019	3.753	5.334	5.935	7.088	7.396	8.019	6.612	6.513	6.83	5.505	4.944	4.474	4.378	3.157	2.451	2.084	1.666	1.55
0.124		999	999	999	999	999	999	999	999	999	999	999	999	999	999	999	999	999	999	999	999	999	7.313	1.327	-1.723	-2.907	-2.877	-2.036	-0.5958	1.161	2.412	3.508	4.902	6.329	7.203	6.944	7.229	7.187	6.284	5.599	5.174	4.791	3.934	3.843	2.985	2.286	1.966	1.515	1.353
0.132		999	999	999	999	999	999	999	999	999	999	999	999	999	999	999	999	999	999	999	999	7.611	1.803	-1.412	-3.125	-3.461	-2.595	-1.586	-0.06112	1.483	2.765	3.92	5.394	6.6	6.872	7.049	7.593	6.528	6.075	5.344	4.586	3.848	3.469	3.065	2.489	1.738	1.531	1.238	0.8091
0.14		999	999	999	999	999	999	999	999	999	999	999	999	999	999	999	999	999	999	999	8.993	2.293	-1.218	-3.128	-3.718	-3.39	-2.365	-1.02	0.3185	2.002	2.999	4.774	5.455	6.245	7.203	7.049	6.722	5.754	5.231	4.63	4.14	3.388	3.096	2.405	1.732	1.512	1.132	0.8407	0.6258
0.148		999	999	999	999	999	999	999	999	999	999	999	999	999	999	999	999	999	999	999	3.125	-0.7435	-3.041	-4.019	-3.851	-3.148	-2.104	-0.4871	0.6015	2.271	3.341	4.29	5.334	5.793	5.544	6.154	5.875	5.312	5.003	4.594	3.917	3.11	2.543	2.137	1.421	1.281	0.8673	0.4418	0.3476
0.156		999	999	999	999	999	999	999	999	999	999	999	999	999	999	999	999	999	9.737	3.374	-0.7044	-2.952	-4.109	-4.265	-3.635	-2.632	-1.413	-0.03377	1.198	2.467	3.285	3.818	5.163	5.532	4.955	6.08	5.511	4.29	4.226	3.577	2.921	2.425	1.904	1.391	0.9839	0.8676	0.394	0.1374	-0.09469
0.164		999	999	999	999	999	999	999	999	999	999	999	999	999	999	999	999	999	3.379	-0.419	-2.84	-4.061	-4.304	-3.908	-3.21	-2.139	-0.7297	0.603	1.966	2.891	3.313	3.69	5.219	5.594	5.154	5.174	4.913	4.324	4.163	3.102	2.541	1.947	1.306	0.9947	0.6969	0.6427	-0.02696	-0.2121	-0.3177
0.172		999	999	999	999	999	999	999	999	999	999	999	999	999	999	999	7.174	2.609	-0.6952	-2.725	-3.836	-4.164	-4.041	-3.489	-2.544	-1.238	0.2163	1.198	1.949	3.201	3.908	4.251	4.214	4.568	5.606	4.934	3.908	3.113	3.635	2.604	2.069	1.628	1.16	0.7898	0.3634	0.362	-0.2395	-0.3456	-0.4661
0.18		999	999	999	999	999	999	999	999	999	999	999	999	999	999	6.363	2.534	-0.7526	-2.613	-3.536	-3.941	-3.663	-3.099	-2.401	-1.418	-0.5686	0.7488	1.808	2.572	3.229	4.169	4.061	4.329	5.132	4.728	4.29	3.793	3.176	2.866	2.479	1.783	1.3	1.053	0.3827	0.169	-0.1003	-0.4868	-0.4452	-0.3616
0.188		999	999	999	999	999	999	999	999	999	999	999	999	9.643	5.838	2.019	-0.4202	-2.231	-3.108	-3.309	-3.242	-2.733	-2.094	-1.279	-0.4279	0.4966	1.818	2.997	3.737	4.248	4.29	4.251	4.902	5.08	4.254	4.119	3.551	2.951	2.445	2.123	1.588	1.159	0.7456	0.4248	0.2727	-0.09557	-0.4312	-0.5596	-0.4737
0.196		999	999	999	999	999	999	999	999	999	999	999	7.727	4.704	2.055	-0.009586	-1.307	-2.388	-2.717	-2.462	-2.198	-1.435	-0.9201	0.134	1.2	1.47	2.077	3.316	3.959	4.561	4.949	4.977	5.276	4.788	4.728	4.934	3.968	3.219	2.83	2.057	1.466	1.282	1.061	0.7411	0.4042	-0.09557	-0.08759	-0.08897	-0.08587
0.204		999	999	999	999	999	999	999	999	999	9.998	8.516	4.621	2.433	0.8985	-0.06724	-0.9872	-1.164	-1.007	-0.5612	-0.2918	0.4341	0.7707	1.832	2.422	3.094	3.589	4.634	4.888	5.15	4.896	5.315	5.518	5.08	5.053	5.124	4.124	3.671	3.466	2.876	2.199	2.068	1.461	1.21	0.9325	0.746	0.598	0.7505	0.906
0.212		999	999	999	999	999	999	999	999	999	7.727	6.506	4.092	2.62	1.688	1.381	0.7218	0.7997	1.521	1.843	2.199	2.82	3.139	3.803	4.396	5.246	6.106	6.199	6.009	7.643	7.275	6.748	6.827	6.245	5.867	4.934	4.621	4.729	4.29	3.601	3.369	2.929	2.92	2.089	2.122	1.932	1.955	1.956	2.092
0.22		999	999	999	999	999	999	999	999	999	9.998	8.516	7.014	5.068	3.599	3.77	3.998	4.955	5.194	5.137	5.662	5.386	6.648	7.837	7.727	8.541	8.93	9.355	8.325	9.914	999	8.813	9.776	8.968	9.042	7.396	6.078	6.368	5.702	5.443	5.311	5.106	4.778	4.233	4.049	4.054	4.237	4.088	3.636
0.228		999	999	999	999	999	999	9.114	9.445	999	999	999	999	999	7.727	7.275	8.44	999	9.184	8.484	8.993	999	999	999	999	999	999	999	999	999	999	999	999	999	999	999	999	999	8.484	7.791	7.988	7.442	8.401	8.459	7.219	7.275	7.239	7.675	7.727
0.236		999	999	999	999	999	999	999	9.445	999	999	999	999	999	999	9.998	999	999	999	999	999	999	999	999	999	999	999	999	999	999	999	999	999	999	999	999	999	999	999	999	999	999	999	999	999	999	999	999	999
0.244		999	999	999	999	999	999	999	999	999	999	999	999	999	999	999	999	999	999	999	999	999	999	999	999	999	999	999	999	999	999	999	999	999	999	999	999	999	999	999	999	999	999	999	999	999	999	999	999
0.252		999	999	999	999	999	999	999	999	999	999	999	999	999	999	999	999	999	999	999	999	999	999	999	999	999	999	999	999	999	999	999	999	999	999	999	999	999	999	999	999	999	999	999	999	999	999	999	999
0.26		999	999	999	999	999	999	999	999	999	999	999	999	999	999	999	999	999	999	999	999	999	999	999	999	999	999	999	999	999	999	999	999	999	999	999	999	999	999	999	999	999	999	999	999	999	999	999	999
0.268		999	999	999	999	999	999	999	999	999	999	999	999	999	999	999	999	999	999	999	999	999	999	999	999	999	999	999	999	999	999	999	999	999	999	999	999	999	999	999	999	999	999	999	999	999	999	999	999
0.276		999	999	999	999	999	999	999	999	999	999	999	999	999	999	999	999	999	999	999	999	999	999	999	999	999	999	999	999	999	999	999	999	999	999	999	999	999	999	999	999	999	999	999	999	999	999	999	999
0.284		999	999	999	999	999	999	999	999	999	999	999	999	999	999	999	999	999	999	999	999	999	999	999	999	999	999	999	999	999	999	999	999	999	999	999	999	999	999	999	999	999	999	999	999	999	999	999	999
0.292		999	999	999	999	999	999	999	999	999	999	999	999	999	999	999	999	999	999	999	999	999	999	999	999	999	999	999	999	999	999	999	999	999	999	999	999	999	999	999	999	999	999	999	999	999	999	999	999
0.3		999	999	999	999	999	999	999	999	999	999	999	999	999	999	999	999	999	999	999	999	999	999	999	999	999	999	999	999	999	999	999	999	999	999	999	999	999	999	999	999	999	999	999	999	999	999	999	999
0.308		999	999	999	999	999	999	999	999	999	999	999	999	999	999	999	999	999	999	999	999	999	999	999	999	999	999	999	999	999	999	999	999	999	999	999	999	999	999	999	999	999	999	999	999	999	999	999	999
0.316		999	999	999	999	999	999	999	999	999	999	999	999	999	999	999	999	999	999	999	999	999	999	999	999	999	999	999	999	999	999	999	999	999	999	999	999	999	999	999	999	999	999	999	999	999	999	999	999
0.324		999	999	999	999	999	999	999	999	999	999	999	999	999	999	999	999	999	999	999	999	999	999	999	999	999	999	999	999	999	999	999	999	999	999	999	999	999	999	999	999	999	999	999	999	999	999	999	999
0.332		999	999	999	999	999	999	999	999	999	999	999	999	999	999	999	999	999	999	999	999	999	999	999	999	999	999	999	999	999	999	999	999	999	999	999	999	999	999	999	999	999	999	999	999	999	999	999	999
0.34		999	999	999	999	999	999	999	999	999	999	999	999	999	999	999	999	999	999	999	999	999	999	999	999	999	999	999	999	999	999	999	999	999	999	999	999	999	999	999	999	999	999	999	999	999	999	999	999
0.348		999	999	999	999	999	999	999	999	999	999	999	999	999	999	999	999	999	999	999	999	999	999	999	999	999	999	999	999	999	999	999	999	999	999	999	999	999	999	999	999	999	999	999	999	999	999	999	999
0.356		999	999	999	999	999	999	999	999	999	999	999	999	999	999	999	999	999	999	999	999	999	999	999	999	999	999	999	999	999	999	999	999	999	999	999	999	999	999	999	999	999	999	999	999	999	999	999	999
0.364		999	999	999	999	999	999	999	999	999	999	999	999	999	999	999	999	999	999	999	999	999	999	999	999	999	999	999	999	999	999	999	999	999	999	999	999	999	999	999	999	999	999	999	999	999	999	999	999
0.372		999	999	999	999	999	999	999	999	999	999	999	999	999	999	999	999	999	999	999	999	999	999	999	999	999	999	999	999	999	999	999	999	999	999	999	999	999	999	999	999	999	999	999	999	999	999	999	999
0.38		999	999	999	999	999	999	999	999	999	999	999	999	999	999	999	999	999	999	999	999	999	999	999	999	999	999	999	999	999	999	999	999	999	999	999	999	999	999	999	999	999	999	999	999	999	999	999	999
0.388		999	999	999	999	999	999	999	999	999	999	999	999	999	999	999	999	999	999	999	999	999	999	999	999	999	999	999	999	999	999	999	999	999	999	999	999	999	999	999	999	999	999	999	999	999	999	999	999
0.396		999	999	999	999	999	999	999	999	999	999	999	999	999	999	999	999	999	999	999	999	999	999	999	999	999	999	999	999	999	999	999	999	999	999	999	999	999	999	999	999	999	999	999	999	999	999	999	999
Na+ (Edge-position)	x (nm)	0.004	0.012	0.02	0.028	0.036	0.044	0.052	0.06	0.068	0.076	0.084	0.092	0.1	0.108	0.116	0.124	0.132	0.14	0.148	0.156	0.164	0.172	0.18	0.188	0.196	0.204	0.212	0.22	0.228	0.236	0.244	0.252	0.26	0.268	0.276	0.284	0.292	0.3	0.308	0.316	0.324	0.332	0.34	0.348	0.356	0.364	0.372	0.38
y (nm)
-0.396		999	999	999	999	999	999	999	999	999	999	999	999	999	999	999	999	999	999	999	999	999	999	999	999	999	999	999	999	999	999	999	999	999	999	999	999	999	999	999	999	999	999	999	999	999	999	999	999
-0.388		999	999	999	999	999	999	999	999	999	999	999	999	999	999	999	999	999	999	999	999	999	999	999	999	999	999	999	999	999	999	999	999	999	999	999	999	999	999	999	999	999	999	999	999	999	999	999	999
-0.38		999	999	999	999	999	999	999	999	999	999	999	999	999	999	999	999	999	999	999	999	999	999	999	999	999	999	999	999	999	999	999	999	999	999	999	999	999	999	999	999	999	999	999	999	999	999	999	999
-0.372		999	999	999	999	999	999	999	999	999	999	999	999	999	999	999	999	999	999	999	999	999	999	999	999	999	999	999	999	999	999	999	999	999	999	999	999	999	999	999	999	999	999	999	999	999	999	999	999
-0.364		999	999	999	999	999	999	999	999	999	999	999	999	999	999	999	999	999	999	999	999	999	999	999	999	999	999	999	999	999	999	999	999	999	999	999	999	999	999	999	999	999	999	999	999	999	999	999	999
-0.356		999	999	999	999	999	999	999	999	999	999	999	999	999	999	999	999	999	999	999	999	999	999	999	999	999	999	999	999	999	999	999	999	999	999	999	999	999	999	999	999	999	999	999	999	999	999	999	999
-0.348		999	999	999	999	999	999	999	999	999	999	999	999	999	999	999	999	999	999	999	999	999	999	999	999	999	999	999	999	999	999	999	999	999	999	999	999	999	999	999	999	999	999	999	999	999	999	999	999
-0.34		999	999	999	999	999	999	999	999	999	999	999	999	999	999	999	999	999	999	999	999	999	999	999	999	999	999	999	999	999	999	999	999	999	999	999	999	999	999	999	999	999	999	999	999	999	999	999	999
-0.332		999	999	999	999	999	999	999	999	999	999	999	999	999	999	999	999	999	999	999	999	999	999	999	999	999	999	999	999	999	999	999	999	999	999	999	999	999	999	999	999	999	999	999	999	999	999	999	999
-0.324		999	999	999	999	999	999	999	999	999	999	999	999	999	999	999	999	999	999	999	999	999	999	999	999	999	999	999	999	999	999	999	999	999	999	999	999	999	999	999	999	999	999	999	999	999	999	999	999
-0.316		999	999	999	999	999	999	999	999	999	999	999	999	999	999	999	999	999	999	999	999	999	999	999	999	999	999	999	999	999	999	999	999	999	999	999	999	999	999	999	999	999	999	999	999	999	999	999	999
-0.308		999	999	999	999	999	999	999	999	999	999	999	999	999	999	999	999	999	999	999	999	999	999	999	999	999	999	999	999	999	999	999	999	999	999	999	999	999	999	999	999	999	999	999	999	999	999	999	999
-0.3		999	999	999	999	999	999	999	999	999	999	999	999	999	999	999	999	999	999	999	999	999	999	999	999	999	999	999	999	999	999	999	999	999	999	999	999	999	999	999	999	999	999	999	999	999	999	999	999
-0.292		999	999	999	999	999	999	999	999	999	999	999	999	999	999	999	999	999	999	999	999	999	999	999	999	999	999	999	999	999	999	999	999	999	999	999	999	999	999	999	999	999	999	999	999	999	999	999	999
-0.284		999	999	999	999	999	999	999	999	999	999	999	999	999	999	999	999	999	999	999	999	999	999	999	999	999	999	999	999	999	999	999	999	999	999	999	999	999	999	999	999	999	999	999	999	999	999	999	999
-0.276		999	999	999	999	999	999	999	999	999	999	999	999	999	999	999	999	999	999	999	999	999	999	999	999	999	999	999	999	999	999	999	999	999	999	999	999	999	999	999	999	999	999	999	999	999	999	999	999
-0.268		999	999	999	999	999	999	999	999	999	999	999	999	999	999	999	999	999	999	999	999	999	999	999	999	999	999	999	999	999	999	999	999	999	999	999	999	999	999	999	999	999	999	999	999	999	999	999	999
-0.26		999	999	999	999	999	999	999	999	999	999	999	999	999	999	999	999	999	999	999	999	999	999	999	999	999	999	999	999	999	999	999	999	999	999	999	999	999	999	999	999	999	999	999	999	999	999	999	999
-0.252		999	999	999	999	999	999	999	999	999	999	999	999	999	999	999	999	999	999	999	999	999	999	999	999	999	999	999	999	999	999	999	999	999	999	999	999	999	999	999	999	999	999	999	999	999	999	999	999
-0.244		999	999	999	999	999	999	999	999	999	999	999	999	999	999	999	999	999	999	999	999	999	999	999	999	999	999	999	999	999	999	999	999	999	999	999	999	999	999	999	999	999	999	999	999	999	999	999	999
-0.236		999	999	999	999	999	999	999	999	999	999	999	999	999	999	999	999	999	999	999	999	999	999	999	999	999	999	999	999	999	999	9.718	999	999	999	999	999	999	999	999	999	999	999	999	999	999	999	999	999
-0.228		999	999	999	999	999	999	999	999	999	999	999	999	999	999	999	999	999	999	999	8.3	9.134	8.536	7.443	8.752	8.853	7.747	6.029	5.338	6.397	6.2	5.658	6.189	6.62	7.605	7.677	6.321	7.102	7.499	7.811	9.013	8.692	8.421	9.193	9.051	999	999	8.86	8.199
-0.22		999	999	999	999	999	999	999	999	9.757	999	999	999	999	9.847	9.305	8.46	8.61	7.486	8.504	6.582	6.277	5.344	3.959	3.597	3.818	3.835	3.367	3.247	3.249	3.506	3.71	3.696	3.542	3.482	3.918	4.018	4.31	4.55	5.088	5.239	5.044	5.36	5.558	5.061	5.623	5.586	5.187	5.56
-0.212		999	999	999	999	999	999	999	999	8.752	999	999	999	7.945	9.134	9.305	6.543	6.179	5.117	5.348	5.195	4.139	3.669	2.788	2.166	1.83	2.117	1.649	1.192	1.279	1.147	1.263	1.295	1.216	1.445	2.011	2.394	2.478	2.528	3.243	3.013	3.516	3.665	3.423	3.287	3.577	3.033	2.992	3.305
-0.204		6.029	7.747	999	999	999	8.752	8.129	6.36	7.034	7.295	8.536	7.365	6.227	8.581	7.034	7.194	6.339	4.681	4.246	3.224	2.776	2.402	1.954	1.373	0.6947	0.9343	0.3672	-0.01017	-0.06617	-0.1856	0.08457	-0.09863	-0.1807	0.07795	0.4147	0.5668	0.7916	1.008	1.187	1.486	1.547	1.781	2.231	1.823	2.163	1.852	1.713	1.879
-0.196		999	7.747	8.752	7.747	8.3	999	8.129	6.029	7.486	7.747	9.25	7.034	6.94	7.124	5.577	5.476	4.882	4.681	4.31	3.305	2.367	1.644	1.144	1.161	0.2913	0.02463	-0.3646	-0.6002	-0.6671	-0.7973	-0.7835	-0.8346	-0.8207	-0.7036	-0.4724	-0.4935	-0.04014	0.1325	0.3918	0.7604	0.6779	0.7099	1.022	1.026	1.351	1.182	1.052	0.946
-0.188		6.029	5.024	5.316	7.747	8.3	6.481	7.416	999	8.039	6.582	8.536	7.747	7.232	6.863	5.443	5.603	5.626	5.024	4.377	3.433	2.84	1.951	1.174	0.6875	0.1393	-0.2851	-0.5132	-0.7996	-0.9179	-1.204	-1.253	-1.026	-1.19	-1.212	-0.927	-0.7744	-0.3654	-0.3144	0.09036	0.3646	0.4897	0.5689	0.5188	0.448	0.5698	0.7492	0.7393	0.3208
-0.18		6.029	5.024	4.31	6.742	999	6.481	6.029	7.194	7.486	8.3	7.149	6.742	5.845	7.747	6.798	6.36	5.887	4.452	4.31	3.305	2.84	2.131	1.464	0.913	0.4954	-0.09913	-0.3923	-0.8772	-1.029	-1.218	-1.202	-1.282	-1.401	-1.316	-1.124	-0.8784	-0.7241	-0.658	-0.3587	0.1358	0.2493	0.2741	0.4329	0.3096	0.4625	0.4938	0.3958	0.2951
-0.172		999	999	8.752	6.742	7.295	6.481	6.029	6.36	6.652	6.029	6.526	6.481	6.443	7.747	6.798	5.476	4.975	4.681	4.377	3.859	2.808	2.537	1.975	1.265	0.6832	0.102	-0.3295	-0.6185	-0.8174	-1.164	-1.185	-1.242	-1.286	-1.274	-1.12	-1.007	-0.8817	-0.4992	-0.4813	-0.08946	-0.007148	0.1943	0.4816	0.4068	0.5037	0.588	0.358	0.4534
-0.164		6.029	6.029	7.034	6.029	6.029	6.029	5.145	4.825	5.117	6.29	6.526	5.476	6.679	7.416	5.718	5.878	5.505	4.846	4.377	4.19	3.426	3.195	2.461	1.747	1.474	0.8385	0.1182	-0.211	-0.2696	-0.6173	-0.7887	-0.8922	-0.9945	-1.012	-1.056	-1.007	-0.7285	-0.4615	-0.3683	-0.031	0.2259	0.3208	0.3093	0.3265	0.4163	0.7174	0.7021	0.5478
-0.156		6.029	6.029	7.034	9.465	6.029	5.647	4.908	5.024	4.762	5.792	6.526	7.034	6.94	5.858	7.034	6.029	6.029	5.316	5.348	5.195	3.979	3.343	3.571	2.347	1.867	1.389	1.382	0.703	0.1002	-0.09645	-0.3601	-0.5571	-0.7092	-0.8579	-0.8398	-0.7026	-0.6072	-0.3295	-0.1417	-0.07365	0.2908	0.2225	0.2808	0.6072	0.6377	0.7492	0.7144	0.7176
-0.148		4.31	5.024	5.316	3.757	4.864	6.029	7.416	4.47	4.762	6.029	5.1	6.244	7.563	6.627	6.798	5.878	7.344	6.17	5.665	5.285	4.431	3.382	4.055	3.484	2.568	1.652	1.572	1.106	0.63	0.1999	-0.1378	-0.3473	-0.3295	-0.2497	-0.4776	-0.528	-0.2984	-0.0817	-0.07216	-0.06306	0.3635	0.4792	0.3969	0.5883	0.8061	0.6549	0.7455	0.9594
-0.14		6.029	6.029	4.762	3.305	3.476	4.31	5.406	4.16	4.452	5.378	5.431	5.316	5.514	6.627	7.034	6.958	6.029	6.652	6.455	6.742	5.316	4.426	4.85	3.928	3.512	2.978	2.171	1.617	1.121	0.6756	0.3693	0.1852	-0.1684	-0.08203	-0.3781	-0.1653	-0.1972	-0.1148	0.2212	0.194	0.2201	0.3685	0.6207	0.9238	0.9509	0.7685	0.9956	0.8292
-0.132		4.31	7.747	4.31	3.107	3.145	4.112	4.494	4.31	4.452	4.438	5.615	5.647	6.227	5.858	5.195	6.029	6.029	6.835	6.615	5.682	5.406	6.029	5.21	4.363	4.12	3.796	2.615	1.952	1.764	1.001	0.5555	0.4398	0.02386	0.2918	0.1631	0.01665	-0.04593	0.1264	0.2519	0.2962	0.4007	0.4542	0.8668	0.853	1.151	1.22	0.934	0.9998
-0.124		3.305	2.923	3.044	2.752	2.853	3.044	3.829	3.411	4.762	5.577	5.431	5.165	6.443	6.029	6.2	6.543	6.892	6.652	6.455	6.582	6.863	6.526	5.541	5.024	4.684	4.458	4.091	2.729	2.291	1.974	1.334	1.097	0.7017	0.6146	0.2997	0.09712	0.06637	0.2756	0.2396	0.4156	0.6295	0.5952	0.8957	1.095	1.401	1.397	1.205	1.528
-0.116		3.305	2.923	2.21	1.486	1.351	2.3	3.553	2.592	4.176	4.713	4.31	5.165	6.443	5.145	5.316	6.36	7.605	6.835	7.62	8.3	8.129	6.818	6.254	5.737	4.743	4.669	3.889	3.586	2.724	1.942	2.104	1.574	1.141	1.005	0.8388	0.6835	0.3888	0.5176	0.34	0.3709	0.7559	0.9565	1.14	1.149	1.309	1.431	1.442	1.536
-0.108		3.305	1.803	1.09	0.3208	0.5275	1.958	2.039	1.86	3.215	3.859	3.305	3.841	4.84	5.145	5.195	7.194	6.694	7.034	7.384	7.747	9.586	999	9.36	6.742	6.13	5.088	4.404	4.018	3.249	2.853	3.005	2.183	1.625	1.123	1.116	1.007	0.6044	0.7084	0.7652	0.8663	0.6501	0.7168	1.046	1.397	1.427	1.508	1.614	1.381
-0.1		-0.6843	-1.335	-0.6843	-0.6002	0.08457	-0.2976	0.05259	0.874	1.497	2.039	2.131	3.521	4.408	4.31	5.079	5.737	5.887	6.652	7.62	7.511	8.129	8.536	8.647	6.742	6.985	5.674	5.531	4.965	3.809	3.506	3.279	2.815	2.394	1.575	1.266	1.007	0.7916	1.051	1.116	1.127	0.7202	0.7376	1.069	1.287	1.652	1.679	1.677	1.775
-0.092		-0.5132	-2.318	-2.737	-2.254	-1.495	-1.596	-1.307	0.001474	0.6128	0.753	1.865	2.983	3.956	4.494	4.572	5.737	6.179	7.034	8.504	8.631	7.218	7.531	9.812	7.194	6.709	6.94	7.176	5.406	4.354	3.824	3.499	2.794	2.767	2.174	1.72	1.497	1.521	1.502	1.26	1.341	1.214	1.222	1.502	1.397	1.615	2.072	1.779	2.081
-0.084		-2.484	-3.882	-4.294	-4.222	-3.568	-3.177	-2.472	-1.73	-1.285	-0.3861	0.7105	1.729	2.74	3.829	4.572	6.029	7.344	9.757	8.886	999	999	9.701	9.812	8.46	9.184	7.392	7.841	6.516	5.493	5.079	4.746	3.917	3.207	2.574	2.438	2.067	1.921	1.609	1.524	1.536	1.628	1.657	1.861	1.635	1.848	2.253	2.306	2.479
-0.076		-4.394	-5.424	-5.683	-5.549	-4.984	-4.515	-3.994	-3.192	-2.439	-1.577	-0.4147	1.062	1.524	2.548	3.66	5.603	6.179	7.25	7.62	9.013	9.586	999	9.36	7.963	8.853	8.659	7.176	7.416	6.829	5.792	5.397	5.414	4.129	3.234	3.016	2.41	2.191	2.132	2.078	1.86	1.864	1.846	1.926	1.897	2.282	2.423	2.742	2.738
-0.068		-5.531	-6.537	-6.658	-6.441	-6.064	-5.668	-5.234	-4.598	-3.395	-2.344	-1.375	-0.1653	0.6248	2.148	3.724	4.732	5.279	7.034	7.168	8.3	9.134	9.701	8.355	8.752	8.853	8.397	7.657	8.581	8.216	7.034	6.371	6.029	5.373	4.31	3.859	3.65	3.133	2.744	2.773	2.427	2.489	2.477	2.564	2.251	2.793	3.36	3.087	3.107
-0.06		-5.88	-6.978	-6.947	-6.717	-6.658	-6.2	-5.764	-5.153	-4.344	-3.473	-2.432	-1.113	-0.05037	1.335	2.808	4.16	5.753	6.835	7.168	7.097	7.632	9.25	8.355	999	9.184	999	999	999	8.668	8.3	7.999	7.597	5.955	4.882	5.406	4.641	3.771	3.199	3.222	3.013	2.967	3.171	3.138	2.988	3.681	3.757	3.789	3.951
-0.052		-4.834	-5.88	-6.012	-6.009	-6.12	-5.737	-5.531	-5.105	-4.361	-3.639	-2.842	-1.518	-0.4301	0.703	2.072	3.465	4.975	6.481	8.173	9.465	9.134	999	9.36	999	9.566	999	999	999	999	8.752	8.183	8.262	7.27	6.6	6.33	5.165	4.872	4.246	3.695	3.757	3.869	3.781	3.769	3.542	3.724	3.936	4.337	3.951
-0.044		-1.951	-2.275	-3.217	-3.606	-3.451	-3.559	-3.69	-3.476	-3.024	-2.661	-2.004	-1.215	-0.2399	0.662	1.615	3.155	4.705	6.652	8.173	999	9.134	999	999	999	999	999	999	999	999	999	9.386	9.465	8.988	8.61	6.964	6.481	5.656	5.251	5.003	4.677	4.849	4.727	4.683	4.227	4.665	4.657	4.502	4.526
-0.036		6.029	5.024	3.928	2.752	1.277	0.6756	0.4294	0.1416	-0.5523	-0.4047	-0.2946	0.08457	1.072	1.362	2.106	3.884	5.39	7.486	9.891	999	999	999	999	999	999	999	999	999	999	999	999	8.912	9.25	9.324	8.484	7.889	7.554	6.786	6.029	5.849	5.587	5.858	5.808	5.302	5.577	5.37	5.077	5.476
-0.028		999	999	999	999	999	999	9.134	6.742	4.762	3.964	2.828	3.044	3.305	3.553	3.859	5.603	6.51	6.835	9.338	999	999	999	999	999	999	999	999	999	999	999	999	999	999	999	999	8.752	8.107	8.173	7.232	6.36	6.283	6.15	6.401	5.973	6.141	6.314	5.685	6.081
-0.02		999	999	999	999	999	999	999	999	999	999	8.536	8.199	999	6.627	6.2	7.194	6.694	6.652	8.886	999	999	999	999	999	999	999	999	999	999	999	999	999	999	999	999	999	999	9.599	7.448	7.097	7.572	7.124	6.685	6.328	6.259	6.778	5.826	5.878
-0.012		999	999	999	999	999	999	999	999	999	999	999	999	999	999	9.305	999	7.897	7.486	999	999	999	999	999	999	999	999	999	999	999	999	999	999	999	999	999	999	999	999	9.664	8.15	8.876	7.747	6.84	6.818	6.652	6.636	6.69	6.543
-0.004		999	999	999	999	999	999	999	999	999	999	999	999	999	999	999	999	999	999	999	999	999	999	999	999	999	999	999	999	999	999	999	999	999	999	999	999	999	999	999	9.465	9.788	8.271	7.092	7.149	7.295	8.221	8.026	7.278
0.004		999	999	999	999	999	999	999	999	999	999	999	999	999	999	999	999	999	999	8.886	999	999	999	999	999	999	999	999	999	999	999	999	999	999	999	999	999	999	999	999	999	999	8.936	7.69	7.062	7.918	8.221	8.408	7.455
0.012		999	999	999	999	999	999	999	999	999	999	999	999	999	999	999	999	999	999	999	999	999	999	999	999	999	999	999	999	999	999	999	999	999	999	999	999	999	999	999	999	999	999	8.994	7.43	8.923	8.647	8.408	7.852
0.02		999	999	999	999	999	999	999	999	999	999	999	999	999	999	999	999	999	999	999	999	999	999	999	999	999	999	999	999	999	999	999	999	999	999	999	999	999	999	999	999	9.788	9.35	9.193	7.747	8.3	8.355	7.594	7.646
0.028		999	999	999	999	999	999	999	999	999	999	999	999	999	999	999	999	999	999	999	999	999	999	999	999	999	999	999	999	999	999	999	999	999	999	999	999	999	999	999	999	999	999	9.408	8.867	8.166	7.857	7.695	7.113
0.036		999	999	999	999	999	999	999	999	999	999	999	999	999	999	999	999	999	999	999	999	999	999	999	9.465	8.853	999	999	999	999	999	999	999	999	999	999	999	999	999	999	999	999	999	8.639	9.051	7.692	7.54	7.695	7.455
0.044		999	999	999	999	999	999	999	999	999	999	999	999	999	999	999	999	999	999	999	999	999	999	999	9.083	8.561	8.95	9.375	9.847	999	999	999	999	999	999	999	999	999	999	999	999	999	999	9.906	8.867	7.587	6.706	6.556	6.36
0.052		999	999	999	999	999	999	999	999	999	999	999	999	999	999	999	999	999	999	999	999	999	999	999	7.549	6.582	6.806	9.044	8.345	9.552	999	999	999	999	999	999	999	999	999	999	999	999	999	999	8.696	7.692	6.502	5.731	5.783
0.06		999	999	999	999	999	999	999	999	999	999	999	999	999	999	999	999	999	999	999	999	999	999	999	999	6.582	5.935	6.652	6.212	6.95	9.636	999	999	999	999	999	999	999	999	999	999	999	999	999	8.386	7.205	6.778	5.465	5.603
0.068		999	999	999	999	999	999	999	999	999	999	999	999	999	999	999	999	999	999	999	999	999	999	999	999	7.65	4.961	4.176	4.641	6.116	7.437	8.597	999	999	999	999	999	999	999	999	999	999	999	999	8.386	6.448	5.725	5.826	4.922
0.076		999	999	999	999	999	999	999	999	999	999	999	999	999	999	999	999	999	999	999	999	999	999	999	999	6.985	4.31	3.275	3.305	4.442	5.577	6.663	7.907	999	9.615	999	999	999	999	999	999	999	999	999	8.867	6.953	5.872	5.263	4.209
0.084		999	999	999	999	999	999	999	999	999	999	999	999	999	999	999	999	999	999	999	999	999	999	999	999	7.466	4.458	2.29	2.093	2.96	4.31	5.336	6.847	7.983	9.324	999	999	999	999	999	999	999	999	9.408	8.244	7.486	6.314	5.302	3.884
0.092		999	999	999	999	999	999	999	999	999	999	999	999	999	999	999	999	999	999	999	999	999	999	999	999	999	4.782	1.862	1.13	1.63	2.572	3.679	5.952	6.436	9.062	9.395	999	999	999	999	999	999	999	999	8.867	6.383	5.773	5.006	4.065
0.1		999	999	999	999	999	999	999	999	999	999	999	999	999	999	999	999	999	999	999	999	999	999	999	999	999	5.364	1.811	0.9187	0.7287	1.643	2.694	4.272	5.615	6.998	8.682	9.757	999	999	999	999	999	999	9.644	7.983	6.582	6.375	4.589	3.799
0.108		999	999	999	999	999	999	999	999	999	999	999	999	999	999	999	999	999	999	999	999	999	999	999	999	999	6.333	1.967	0.1664	-0.1944	0.4567	1.839	3.666	5.679	7.344	8.898	8.968	9.825	999	999	999	999	999	8.994	8.536	8.039	5.822	4.679	3.996
0.116		999	999	999	999	999	999	999	999	999	999	999	999	999	999	999	999	999	999	999	999	999	999	999	999	999	8.95	2.547	-0.175	-0.954	-0.4895	1.007	2.794	4.588	6.791	7.819	8.554	999	999	999	999	999	999	999	9.051	8.3	6.196	5.15	3.884
0.124		999	999	999	999	999	999	999	999	999	999	999	999	999	999	999	999	999	999	999	999	999	999	999	999	999	999	3.463	-0.3834	-1.63	-1.381	0.1584	1.666	3.626	5.819	7.295	8.752	999	999	999	999	999	999	9.408	9.25	7.918	6.778	5.342	3.841
0.132		999	999	999	999	999	999	999	999	999	999	999	999	999	999	999	999	999	999	999	999	999	999	999	999	999	999	3.529	-0.7252	-2.318	-2.144	-0.8342	0.9427	2.87	5.024	6.251	8.199	9.533	999	999	999	999	999	999	9.465	8.3	7.747	5.685	4.209
0.14		999	999	999	999	999	999	999	999	999	999	999	999	999	999	999	999	999	999	999	999	999	999	999	999	999	999	3.597	-0.9044	-2.845	-2.756	-1.567	0.2221	2.1	3.787	5.891	7.747	999	999	999	999	999	999	999	999	8.3	6.852	6.137	4.363
0.148		999	999	999	999	999	999	999	999	999	999	999	999	999	999	999	999	999	999	999	999	999	999	999	999	999	999	3.851	-1.45	-3.497	-3.54	-2.468	-0.6373	1.525	3.787	5.891	6.652	8.622	999	999	999	999	999	9.644	9.963	8.166	6.928	5.507	3.996
0.156		999	999	999	999	999	999	999	999	999	999	999	999	999	999	999	999	999	999	999	999	999	999	999	999	999	999	3.563	-1.838	-4.085	-4.21	-3.14	-1.315	0.7193	3.281	5.298	6.835	7.207	9.599	999	999	999	9.847	9.644	999	8.3	7.747	6.249	4.259
0.164		999	999	999	999	999	999	999	999	999	999	999	999	999	999	999	999	999	999	999	999	999	999	999	999	999	999	2.936	-2.467	-4.842	-5.014	-3.895	-2.141	0.4049	2.743	4.652	6.321	6.549	8.333	999	999	999	999	9.193	9.701	8.752	7.641	5.302	3.906
0.172		999	999	999	999	999	999	999	999	999	999	999	999	999	999	999	999	999	999	999	999	999	999	999	999	999	999	2.352	-2.963	-5.374	-5.589	-4.423	-2.436	0.175	2.52	4.206	5.961	7.317	8.173	9.402	999	999	999	9.906	9.963	8.166	8.355	5.977	4.416
0.18		999	999	999	999	999	999	999	999	999	999	999	999	999	999	999	999	999	999	999	999	999	999	999	999	999	999	1.828	-3.601	-5.99	-6.103	-4.813	-2.71	-0.364	2.098	4.456	5.83	7.681	9.338	8.95	9.465	999	999	999	9.701	8.166	7.259	5.778	4.526
0.188		999	999	999	999	999	999	999	999	999	999	999	999	999	999	999	999	999	999	999	999	999	999	999	999	999	999	1.587	-4.137	-6.354	-6.386	-5.048	-3.049	-0.5293	1.897	4.346	6.321	7.554	9.891	9.956	999	999	999	999	999	8.039	7.349	5.826	4.363
0.196		999	999	999	999	999	999	999	999	999	999	999	999	999	999	999	999	999	999	999	999	999	999	999	999	999	999	0.9087	-4.513	-6.481	-6.399	-4.979	-2.726	-0.3121	2.221	4.275	6.742	8.82	999	999	999	999	999	999	999	8.923	8.355	5.977	4.762
0.204		999	999	999	999	999	999	999	999	999	999	999	999	999	999	999	999	999	999	999	999	999	999	999	999	999	999	0.4335	-4.515	-6.242	-5.928	-4.397	-2.11	0.4919	2.666	5.145	8.039	9.533	999	999	999	999	999	999	999	9.305	8.221	7.06	5.435
0.212		999	999	999	999	999	999	999	999	999	999	999	999	999	999	999	999	999	999	999	999	999	999	999	999	999	8.397	-0.0455	-4.055	-5.454	-4.889	-3.177	-0.9945	1.689	3.534	6.582	8.752	999	999	999	999	999	999	999	999	999	8.647	8.147	6.674
0.22		999	999	999	999	999	999	999	999	999	999	999	999	999	999	999	999	999	999	999	999	999	999	999	999	999	7.945	0.3765	-2.915	-3.894	-3.021	-1.046	1.353	4.095	7.344	9.134	999	999	999	999	999	999	999	999	999	999	999	9.031	7.747
0.228		999	999	999	999	999	999	999	999	999	999	999	999	999	999	999	999	999	999	999	999	999	999	999	999	999	8.659	2.373	-0.7252	-1.146	-0.2976	1.884	4.429	7.823	999	999	999	999	999	999	999	999	999	999	999	999	999	999	999
0.236		999	999	999	999	999	999	999	999	999	999	999	999	999	999	999	999	999	999	999	999	999	999	999	999	999	999	5.182	2.898	2.679	4.19	6.663	999	999	999	999	999	999	999	999	999	999	999	999	999	999	999	999	999
0.244		999	999	999	999	999	999	999	999	999	999	999	999	999	999	999	999	999	999	999	999	999	999	999	999	999	999	8.752	8.581	8.668	999	999	999	999	999	999	999	999	999	999	999	999	999	999	999	999	999	999	999
0.252		999	999	999	999	999	999	999	999	999	999	999	999	999	999	999	999	999	999	999	999	999	999	999	999	999	999	999	999	999	999	999	999	999	999	999	999	999	999	999	999	999	999	999	999	999	999	999	999
0.26		999	999	999	999	999	999	999	999	999	999	999	999	999	999	999	999	999	999	999	999	999	999	999	999	999	999	999	999	999	999	999	999	999	999	999	999	999	999	999	999	999	999	999	999	999	999	999	999
0.268		999	999	999	999	999	999	999	999	999	999	999	999	999	999	999	999	999	999	999	999	999	999	999	999	999	999	999	999	999	999	999	999	999	999	999	999	999	999	999	999	999	999	999	999	999	999	999	999
0.276		999	999	999	999	999	999	999	999	999	999	999	999	999	999	999	999	999	999	999	999	999	999	999	999	999	999	999	999	999	999	999	999	999	999	999	999	999	999	999	999	999	999	999	999	999	999	999	999
0.284		999	999	999	999	999	999	999	999	999	999	999	999	999	999	999	999	999	999	999	999	999	999	999	999	999	999	999	999	999	999	999	999	999	999	999	999	999	999	999	999	999	999	999	999	999	999	999	999
0.292		999	999	999	999	999	999	999	999	999	999	999	999	999	999	999	999	999	999	999	999	999	999	999	999	999	999	999	999	999	999	999	999	999	999	999	999	999	999	999	999	999	999	999	999	999	999	999	999
0.3		999	999	999	999	999	999	999	999	999	999	999	999	999	999	999	999	999	999	999	999	999	999	999	999	999	999	999	999	999	999	999	999	999	999	999	999	999	999	999	999	999	999	999	999	999	999	999	999
0.308		999	999	999	999	999	999	999	999	999	999	999	999	999	999	999	999	999	999	999	999	999	999	999	999	999	999	999	999	999	999	999	999	999	999	999	999	999	999	999	999	999	999	999	999	999	999	999	999
0.316		999	999	999	999	999	999	999	999	999	999	999	999	999	999	999	999	999	999	999	999	999	999	999	999	999	999	999	999	999	999	999	999	999	999	999	999	999	999	999	999	999	999	999	999	999	999	999	999
0.324		999	999	999	999	999	999	999	999	999	999	999	999	999	999	999	999	999	999	999	999	999	999	999	999	999	999	999	999	999	999	999	999	999	999	999	999	999	999	999	999	999	999	999	999	999	999	999	999
0.332		999	999	999	999	999	999	999	999	999	999	999	999	999	999	999	999	999	999	999	999	999	999	999	999	999	999	999	999	999	999	999	999	999	999	999	999	999	999	999	999	999	999	999	999	999	999	999	999
0.34		999	999	999	999	999	999	999	999	999	999	999	999	999	999	999	999	999	999	999	999	999	999	999	999	999	999	999	999	999	999	999	999	999	999	999	999	999	999	999	999	999	999	999	999	999	999	999	999
0.348		999	999	999	999	999	999	999	999	999	999	999	999	999	999	999	999	999	999	999	999	999	999	999	999	999	999	999	999	999	999	999	999	999	999	999	999	999	999	999	999	999	999	999	999	999	999	999	999
0.356		999	999	999	999	999	999	999	999	999	999	999	999	999	999	999	999	999	999	999	999	999	999	999	999	999	999	999	999	999	999	999	999	999	999	999	999	999	999	999	999	999	999	999	999	999	999	999	999
0.364		999	999	999	999	999	999	999	999	999	999	999	999	999	999	999	999	999	999	999	999	999	999	999	999	999	999	999	999	999	999	999	999	999	999	999	999	999	999	999	999	999	999	999	999	999	999	999	999
0.372		999	999	999	999	999	999	999	999	999	999	999	999	999	999	999	999	999	999	999	999	999	999	999	999	999	999	999	999	999	999	999	999	999	999	999	999	999	999	999	999	999	999	999	999	999	999	999	999
0.38		999	999	999	999	999	999	999	999	999	999	999	999	999	999	999	999	999	999	999	999	999	999	999	999	999	999	999	999	999	999	999	999	999	999	999	999	999	999	999	999	999	999	999	999	999	999	999	999
0.388		999	999	999	999	999	999	999	999	999	999	999	999	999	999	999	999	999	999	999	999	999	999	999	999	999	999	999	999	999	999	999	999	999	999	999	999	999	999	999	999	999	999	999	999	999	999	999	999
0.396		999	999	999	999	999	999	999	999	999	999	999	999	999	999	999	999	999	999	999	999	999	999	999	999	999	999	999	999	999	999	999	999	999	999	999	999	999	999	999	999	999	999	999	999	999	999	999	999
K+ (Bulk solution)	x (nm)	0.004	0.012	0.02	0.028	0.036	0.044	0.052	0.06	0.068	0.076	0.084	0.092	0.1	0.108	0.116	0.124	0.132	0.14	0.148	0.156	0.164	0.172	0.18	0.188	0.196	0.204	0.212	0.22	0.228	0.236	0.244	0.252	0.26	0.268	0.276	0.284	0.292	0.3	0.308	0.316	0.324	0.332	0.34	0.348	0.356	0.364	0.372	0.38
y (nm)
-0.396		999	3.04	3.04	1.322	3.04	0.7686	1.505	2.487	1.614	0.7686	0.4716	0.6873	0.7308	0.3764	0.2088	-0.1094	0.2213	0.5575	0.7426	0.5323	0.2013	0.1009	0.1432	0.2824	0.0654	-0.3725	-0.3502	-0.06548	-0.3315	-0.2255	-0.5888	-0.8869	-0.6122	-0.486	-0.4317	-0.273	-0.527	-0.5697	-0.7096	-0.3178	-0.2884	-0.5675	-0.2633	-0.2515	-0.2693	-0.3282	-0.3566	-0.1525
-0.388		999	999	4.045	1.03	0.4877	0.6086	0.9907	1.836	1.945	0.7686	0.4716	0.6873	1.626	1.069	0.6714	-0.02082	0.1295	0.6608	0.7426	0.3166	0.2392	0.1009	-0.171	-0.3178	0.2194	0.04595	-0.3965	0.2583	-0.2422	-0.08898	-0.1442	-0.6538	-0.9646	-0.5209	-0.05534	-0.3267	-0.495	-0.8294	-0.3965	-0.2856	-0.3965	-0.5398	-0.4675	-0.2812	-0.4911	-0.4891	-0.233	0.1502
-0.38		999	4.758	3.04	1.322	-0.2693	0.3166	0.8405	1.171	1.945	1.201	0.3166	0.5323	0.967	1.151	0.8019	0.5323	0.9816	0.9396	0.3605	0.4877	0.7451	0.03303	0.3166	-0.09482	0.1878	0.5497	0.05546	-0.01437	-0.05324	-0.1123	-0.03097	0.1422	-0.5424	-0.02347	-0.1936	-0.9358	-0.8817	-0.5999	-0.2827	-0.5468	-0.3197	-0.5675	-0.3234	-0.4245	-0.451	-0.383	0.003273	0.199
-0.372		3.04	2.035	1.774	2.035	0.4877	1.537	2.417	2.487	1.322	0.7686	1.212	0.6873	1.736	3.04	1.676	0.9619	1.803	0.9396	0.4507	0.8187	0.6988	0.3166	0.5818	0.08664	0.03571	0.1626	0.2562	-0.2128	-0.3534	0.2622	0.3434	-0.2365	-0.3008	-0.1874	-0.2128	-0.3965	-0.5898	-0.2796	-0.1808	-0.6608	-0.5289	-0.6488	-0.4394	-0.4932	-0.5949	-0.4891	0.09802	-0.09482
-0.364		1.322	2.035	0.9396	0.7686	1.085	2.327	2.156	3.04	2.327	1.449	1.322	1.653	2.099	1.809	1.493	2.366	2.637	1.188	0.6915	0.7195	0.6988	0.9076	0.9243	0.7686	0.9969	1.051	-0.02582	-0.09065	-0.1963	0.1055	0.1868	-0.1737	-0.1602	-0.1272	0.02729	-0.04573	-0.5111	-0.4289	-0.4593	-0.5468	-0.3197	-0.7659	-0.6432	-0.4245	-0.4911	-0.5149	-0.261	-0.3443
-0.356		3.04	1.322	0.3166	0.7686	1.583	2.327	1.151	2.487	2.779	1.449	1.005	1.123	1.972	1.235	1.875	1.934	2.185	1.774	1.257	0.9753	0.7923	1.055	1.018	0.8957	0.9969	1.228	0.4102	0.4068	0.09857	-0.01781	-0.007698	-0.2571	-0.09747	0.175	0.1128	-0.3089	-0.3965	-0.3471	-0.765	-0.3965	-0.3041	-0.3518	-0.6821	-0.4522	-0.04176	-0.4498	-0.4227	-0.4349
-0.348		999	4.758	3.04	3.04	0.8698	2.035	2.709	2.251	1.322	1.201	1.685	1.427	1.419	1.505	2.091	2.487	1.987	1.614	2.461	1.515	1.096	1.379	1.376	1.374	1.372	1.051	0.6784	0.9145	0.3166	0.006374	-0.2097	0.2655	0.0781	0.175	0.7828	-0.162	-0.6358	-0.3637	-0.5205	-0.8741	-0.8635	-0.6753	-0.7704	-0.3395	-0.1506	-0.6279	-0.261	-0.4602
-0.34		999	4.758	2.327	3.04	1.875	2.035	1.505	0.7686	0.7141	1.875	1.685	1.221	1.228	1.603	1.774	1.4	1.25	1.392	1.992	1.515	1.443	1.685	2.145	1.271	1.423	0.807	0.2265	1.235	1.039	0.9045	0.2639	0.4492	0.2671	-0.08623	0.04839	-0.1238	-0.4298	-0.3136	-0.49	-0.6328	-0.6134	-0.7659	-0.5092	-0.6759	-0.4778	-0.476	-0.2749	-0.5346
-0.332		999	3.04	1.322	0.5323	0.8698	0.7686	0.9907	0.8957	2.543	2.035	1.212	1.03	1.322	1.412	1.162	0.9619	0.9189	1.614	1.015	1.583	1.636	1.322	1.731	1.374	1.475	1.228	1.145	1.03	0.4036	1.085	0.3434	0.5043	0.5255	-0.02347	-0.1156	0.161	-0.3286	-0.4127	-0.4123	-0.2693	-0.4265	-0.2444	-0.2327	-0.6885	-0.4911	-0.3282	-0.4487	-0.6654
-0.324		3.04	2.035	0.6086	0.1182	-0.5174	-0.291	0.6988	0.7686	1.614	0.9753	1.212	0.8526	0.967	1.412	1.98	1.934	1.716	2.327	1.597	1.954	2.417	1.889	1.547	1.482	1.639	1.228	1.276	1.458	1.078	0.2892	0.6287	0.1422	0.4984	0.8577	0.1567	0.03489	-0.3628	-0.3471	-0.3484	-0.4878	-0.1587	-0.2128	-0.5092	-0.8106	-0.4644	-0.463	-0.5868	-0.2775
-0.316		-0.3965	-0.06548	1.774	-0.06548	-0.5174	-0.291	-0.3965	0.5323	0.7141	0.2354	0.9076	0.3166	0.3166	0.8405	1.162	1.4	1.803	2.035	3.626	2.804	1.996	2.723	1.929	1.836	2.136	1.37	1.666	2.349	2.182	0.6714	0.5986	0.7378	0.3166	0.7979	0.4376	0.1395	-0.1502	-0.1926	-0.3484	-0.1525	-0.2725	-0.3965	-0.2172	-0.2664	-0.4644	-0.502	-0.4487	-0.3575
-0.308		-0.9496	0.3166	-0.5949	-0.8225	0.006374	-0.1808	-1.517	-0.6186	-0.8369	-0.3337	-0.2812	-0.1808	-0.3484	1.069	-0.08898	0.8957	1.551	1.537	1.526	1.799	1.381	1.558	1.929	1.271	1.372	1.138	1.563	1.756	1.592	1.24	0.6287	0.8314	0.3929	0.7396	0.3166	0.1826	0.0421	0.2312	-0.001093	-0.2365	-0.2405	-0.3518	-0.4109	-0.4932	-0.4102	-0.4891	-0.525	-0.8441
-0.3		1.322	-0.3965	-2.009	-1.955	-1.318	-2.265	-1.573	-1.242	-1.057	-0.9987	-0.56	-0.8225	-0.3484	0.5647	0.006374	0.6477	0.6826	1.123	0.9583	1.799	2.327	2.035	1.929	1.482	1.372	1.275	1.513	2.788	2.122	1.449	0.8499	1.361	1.284	1.146	0.5131	0.6346	0.5753	0.0883	0.0939	0.1182	-0.03944	-0.1808	-0.4675	-0.5731	-0.7668	-0.3694	-0.4744	-0.6999
-0.292		3.04	-0.6885	-2.904	-2.605	-2.515	-2.709	-2.025	-2.036	-1.663	-1.483	-1.247	-1.031	-0.8722	-0.8411	-0.743	0.1182	0.2213	1.254	1.195	1.583	1.92	2.442	2.381	1.712	1.875	1.572	2.004	2.417	1.951	1.774	0.8832	1.361	1.398	1.215	1.085	1.061	0.5753	0.295	0.5849	0.5778	0.3369	0.2776	-0.248	-0.4105	-0.3408	0.1099	-0.3297	-0.3044
-0.284		-2.115	-3.014	-3.254	-3.318	-3.706	-3.617	-3.12	-2.904	-2.954	-2.789	-2.225	-2.063	-1.993	-1.834	-1.712	-0.8225	-0.4684	0.1826	0.2312	0.3583	0.9396	1.322	1.376	1.482	2.428	1.419	1.102	2.283	2.306	1.493	0.7846	1.322	1.819	1.046	1.118	0.7141	0.7552	0.5682	0.0746	-0.01179	0.2569	-0.1808	-0.3382	-0.4245	-0.4239	-0.3003	-0.37	-0.4728
-0.276		-2.115	-3.318	-3.381	-3.068	-3.572	-3.833	-4.183	-4.001	-3.918	-3.537	-2.904	-2.808	-2.571	-2.484	-2.497	-1.576	-1.064	-1.161	-0.7029	0.0431	0.7451	0.5119	0.9243	1.03	1.423	1.793	1.886	1.92	1.592	1.676	1.205	1.609	1.6	1.18	1.252	1.03	0.8091	0.7686	0.2955	0.1761	0.3573	-0.1808	-0.6301	-0.4245	-0.3267	-0.5277	-0.6826	-0.7564
-0.268		-1.784	-1.784	-2.407	-2.605	-3.673	-3.859	-3.577	-3.833	-3.422	-3.983	-3.718	-3.35	-3.183	-3.164	-3.188	-2.557	-2.041	-2.045	-1.765	-1.023	-0.3368	-0.191	0.3166	0.4583	1.041	1.183	1.368	1.653	1.791	1.676	1.574	1.482	1.176	1.472	1.252	1.5	1.008	0.7686	0.6812	0.7686	0.1604	-0.1647	-0.4675	-0.3682	-0.12	-0.2149	-0.3161	-0.4476
-0.26		1.322	-0.3965	-0.9496	-1.071	-2.618	-2.709	-2.668	-3.12	-3.21	-3.786	-3.776	-3.781	-3.809	-4.014	-3.572	-3.107	-3.033	-2.626	-2.049	-1.766	-1.065	-0.4796	-0.3143	0.4221	0.9115	0.8857	1.415	1.151	1.641	1.725	1.758	1.885	1.36	1.146	1.322	1.03	1.067	1.015	0.833	0.8698	0.7807	-0.01437	-0.2017	-0.0002456	0.07204	-0.2722	-0.4227	-0.4602
-0.252		999	2.035	1.322	2.487	-0.3965	0.1826	-0.1156	-0.6186	-1.621	-2.146	-2.529	-3.221	-3.447	-3.661	-4.031	-3.774	-3.543	-3.318	-2.745	-2.365	-2.04	-1.476	-1.096	-0.6421	0.4178	0.4139	0.9396	1.235	1.078	1.629	2.471	1.934	1.642	1.674	1.831	1.5	0.9782	1.226	0.967	0.7935	0.7807	0.4376	0.3359	0.3355	-0.1958	-0.2003	-0.4096	-0.4728
-0.244		999	999	999	6.476	5.311	4.758	7.864	8.195	2.543	0.8698	-0.2812	-1.754	-2.342	-2.872	-3.64	-3.974	-3.759	-3.673	-3.397	-3.201	-2.738	-2.278	-1.799	-1.349	-0.02262	0.3486	0.2562	0.9523	0.8913	1.201	1.956	1.934	1.866	1.848	1.43	1.653	1.643	1.044	0.9396	0.9753	0.639	0.5431	0.8746	0.3545	0.1395	0.01272	-0.1324	-0.291
-0.236		999	999	999	999	999	999	999	999	999	5.311	3.829	1.427	0.1927	-1.186	-2.094	-3.054	-3.374	-3.617	-3.733	-3.714	-3.291	-2.724	-2.233	-1.941	-1.066	-0.3484	-0.07856	0.3166	1.001	0.8019	1.129	2.035	2.217	1.551	1.085	1.254	1.801	1.289	1.168	0.8698	0.7807	0.6308	0.4959	0.01634	0.1913	0.02866	-0.01217	-0.2775
-0.228		999	999	999	999	999	999	999	999	999	999	999	6.476	5.409	2.709	0.6086	-0.3965	-2.059	-3.339	-3.483	-3.879	-3.855	-3.55	-2.953	-2.626	-1.84	-1.288	-0.6369	-0.3743	0.4938	0.5174	0.7211	1.653	1.819	1.286	1.151	0.9396	1.322	1.289	1.259	1.23	0.9053	0.3764	0.4549	0.3929	0.4102	-0.06548	-0.3297	-0.1667
-0.22		999	999	999	999	999	999	999	999	999	999	999	999	999	9.582	4.045	2.89	0.175	-1.764	-2.88	-3.448	-3.877	-3.833	-3.585	-3.204	-2.688	-1.743	-1.211	-0.8038	-0.5011	0.2088	1.093	1.482	1.36	1.716	1.505	1.463	1.495	1.289	1.168	1.085	0.4619	0.5647	0.6892	0.4917	0.2443	0.3711	0.1304	-0.3965
-0.212		999	999	999	999	999	999	999	999	999	999	999	999	999	999	9.753	7.19	6.074	1.322	-0.7879	-1.888	-3.12	-3.62	-3.622	-3.666	-3.272	-2.541	-2.126	-1.342	-0.6598	-0.2693	0.4256	1.245	1.322	2.291	2.309	1.989	2.294	1.526	0.9125	1.114	0.8799	0.5003	0.8506	0.8604	0.4877	0.5422	0.1633	-0.2639
-0.204		999	999	999	999	999	999	999	999	999	999	999	999	999	999	999	999	999	5.763	3.316	0.4007	-1.645	-3.024	-3.86	-3.971	-3.565	-3.144	-2.722	-2.212	-1.083	-0.3758	0.03952	0.7074	1.005	1.987	2.363	1.692	1.682	1.826	1.168	1.449	1.644	0.6988	0.6014	0.8371	0.6714	0.2633	0.06603	0.04002
-0.196		999	999	999	999	999	999	999	999	999	999	999	999	999	999	999	999	999	999	8.621	3.443	0.7923	-1.512	-3.102	-3.589	-3.757	-3.563	-3.402	-2.806	-1.58	-0.8826	-0.4362	-0.2158	0.4984	1.511	1.43	1.322	2.057	1.908	1.626	1.261	1.936	1.57	0.7571	1.08	0.5474	0.281	0.1965	-0.09482
-0.188		999	999	999	999	999	999	999	999	999	999	999	999	999	999	999	999	999	999	999	7.743	4.643	1.106	-1.156	-2.43	-3.544	-3.542	-3.469	-3.127	-2.061	-1.536	-1.179	-0.6885	0.3418	0.9816	1.085	1.463	1.801	1.748	1.386	1.291	1.292	1.322	1.101	0.7462	0.4486	0.2284	0.1965	0.199
-0.18		999	999	999	999	999	999	999	999	999	999	999	999	999	999	999	999	999	999	999	999	7.864	4.758	1.322	-1.486	-2.913	-3.673	-3.655	-3.477	-3.176	-2.461	-1.655	-0.8061	-0.1808	0.2925	0.8405	1.427	1.288	1.422	1.354	1.261	1.204	1.235	1.694	1.621	1.061	0.9014	0.37	0.3865
-0.172		999	999	999	999	999	999	999	999	999	999	999	999	999	999	999	999	999	999	999	999	999	999	4.868	0.8957	-1.266	-3.104	-3.611	-3.888	-3.61	-2.927	-1.906	-1.2	-0.7134	-0.08623	0.5388	1.03	1.424	1.867	1.699	1.449	1.478	1.263	1.47	1.239	0.7358	0.9706	0.8004	0.2824
-0.164		999	999	999	999	999	999	999	999	999	999	999	999	999	999	999	999	999	999	999	999	999	999	999	6.476	1.131	-1.811	-3.188	-3.811	-3.718	-3.312	-2.853	-1.986	-1.351	-0.5893	0.4625	0.9103	0.9206	1.49	2.28	1.583	1.233	1.412	1.501	1.005	0.8469	0.9473	0.8436	0.6281
-0.156		999	999	999	999	999	999	999	999	999	999	999	999	999	999	999	999	999	999	999	999	999	999	999	999	3.996	0.5151	-2.292	-3.607	-4.13	-3.919	-3.597	-2.565	-2.019	-1.566	-0.4141	0.6873	0.8091	1.103	1.486	1.385	1.61	1.443	0.8034	1.055	0.8243	0.2987	0.6152	0.4583
-0.148		999	999	999	999	999	999	999	999	999	999	999	999	999	999	999	999	999	999	999	999	999	999	999	999	8.296	3.952	-0.3965	-2.484	-3.696	-3.77	-3.564	-3.008	-2.17	-1.577	-0.743	-0.1238	1.008	2.123	1.52	1.725	1.714	1.636	1.661	0.9802	0.9633	0.7048	0.3343	0.9176
-0.14		999	999	999	999	999	999	999	999	999	999	999	999	999	999	999	999	999	999	999	999	999	999	999	999	999	8.393	2.619	-1.327	-3.113	-3.733	-3.828	-3.48	-2.897	-2.087	-1.305	-0.2548	0.7025	1.456	1.486	1.618	1.292	1.096	2.016	1.527	1.434	0.9243	0.6152	0.8957
-0.132		999	999	999	999	999	999	999	999	999	999	999	999	999	999	999	999	999	999	999	999	999	999	999	999	999	999	5.266	0.6646	-2.093	-3.26	-3.828	-3.647	-3.056	-2.39	-1.638	-0.7189	0.2289	1.133	1.486	1.875	1.786	1.809	1.694	1.294	1.322	1.489	1.402	0.9396
-0.124		999	999	999	999	999	999	999	999	999	999	999	999	999	999	999	999	999	999	999	999	999	999	999	999	999	999	7.774	2.953	-0.809	-2.851	-3.902	-3.833	-3.324	-2.768	-2.079	-1.296	-0.3797	0.8213	1.486	1.653	1.51	2.035	1.868	1.03	0.8469	1.607	1.001	0.6281
-0.116		999	999	999	999	999	999	999	999	999	999	999	999	999	999	999	999	999	999	999	999	999	999	999	999	999	999	999	5.356	1.365	-1.796	-3.08	-3.502	-3.307	-2.957	-2.124	-1.402	-0.3628	0.295	1.051	1.291	1.679	1.739	1.762	1.497	1.377	1.489	1.168	1.196
-0.108		999	999	999	999	999	999	999	999	999	999	999	999	999	999	999	999	999	999	999	999	999	999	999	999	999	999	999	8.577	3.04	-1.063	-2.77	-3.719	-3.698	-3.186	-2.351	-1.714	-0.681	-0.06548	0.5614	1.653	1.898	1.443	1.38	1.961	1.807	1.14	1.001	1.271
-0.1		999	999	999	999	999	999	999	999	999	999	999	999	999	999	999	999	999	999	999	999	999	999	999	999	999	999	999	999	5.443	0.3443	-2.389	-3.573	-3.718	-3.481	-2.878	-2	-1.029	-0.5849	0.0939	0.6714	0.9832	1.381	1.904	1.527	1.406	1.489	1.542	1.245
-0.092		999	999	999	999	999	999	999	999	999	999	999	999	999	999	999	999	999	999	999	999	999	999	999	999	999	999	999	999	8.664	1.774	-1.691	-3.306	-3.708	-3.629	-2.986	-2.216	-1.39	-0.9234	-0.3157	0.3166	0.931	1.443	1.904	1.497	1.377	1.216	1.168	1.1
-0.084		999	999	999	999	999	999	999	999	999	999	999	999	999	999	999	999	999	999	999	999	999	999	999	999	999	999	999	999	999	4.045	-0.3152	-2.637	-3.718	-3.838	-3.207	-2.584	-1.793	-0.8156	-0.03809	0.6953	0.9053	1.603	2.256	2.073	1.377	1.404	1.63	1.296
-0.076		999	999	999	999	999	999	999	999	999	999	999	999	999	999	999	999	999	999	999	999	999	999	999	999	999	999	999	999	999	5.527	0.8499	-2.274	-3.713	-4.084	-3.318	-2.577	-1.84	-1.233	-0.1105	0.6009	1.119	1.537	1.564	1.653	1.708	1.115	1.193	1.4
-0.068		999	999	999	999	999	999	999	999	999	999	999	999	999	999	999	999	999	999	999	999	999	999	999	999	999	999	999	999	999	8.748	2.116	-1.576	-3.301	-4.068	-3.654	-2.96	-2.221	-1.66	-0.6529	0.1761	0.7565	1.235	1.237	1.239	1.676	1.268	0.9097	1.171
-0.06		999	999	999	999	999	999	999	999	999	999	999	999	999	999	999	999	999	999	999	999	999	999	999	999	999	999	999	999	999	999	3.04	-0.8549	-2.821	-3.86	-3.881	-3.302	-2.316	-1.29	-0.4281	0.1957	0.7089	1.123	1.293	1.437	1.614	1.376	1.402	1.566
-0.052		999	999	999	999	999	999	999	999	999	999	999	999	999	999	999	999	999	999	999	999	999	999	999	999	999	999	999	999	999	999	4.126	0.001821	-2.66	-3.847	-3.937	-3.437	-2.565	-1.174	-0.3645	0.08038	0.7089	1.096	0.8746	1.437	2.411	1.066	1.43	1.868
-0.044		999	999	999	999	999	999	999	999	999	999	999	999	999	999	999	999	999	999	999	999	999	999	999	999	999	999	999	999	999	999	6.729	0.8957	-2.207	-3.619	-4.085	-3.407	-2.429	-1.549	-0.7235	-0.118	0.5489	1.235	0.9728	1.961	2.206	1.322	1.63	1.454
-0.036		999	999	999	999	999	999	999	999	999	999	999	999	999	999	999	999	999	999	999	999	999	999	999	999	999	999	999	999	999	999	9.834	1.523	-1.837	-3.486	-3.941	-3.427	-2.727	-1.972	-1.086	-0.1353	0.5489	1.206	1.265	1.527	1.645	1.489	1.485	1.374
-0.028		999	999	999	999	999	999	999	999	999	999	999	999	999	999	999	999	999	999	999	999	999	999	999	999	999	999	999	999	999	999	999	1.885	-1.94	-3.29	-3.933	-3.57	-2.952	-2.115	-0.8722	0.2554	0.4195	1.069	1.38	1.854	1.945	2.108	1.63	1.171
-0.02		999	999	999	999	999	999	999	999	999	999	999	999	999	999	999	999	999	999	999	999	999	999	999	999	999	999	999	999	999	999	9.834	2.818	-1.389	-3.156	-3.775	-3.714	-3.142	-2.333	-1.203	0.06167	0.5711	1.123	1.41	1.889	1.841	1.349	0.9776	1.296
-0.012		999	999	999	999	999	999	999	999	999	999	999	999	999	999	999	999	999	999	999	999	999	999	999	999	999	999	999	999	999	999	999	2.614	-1.402	-3.089	-3.811	-3.696	-2.779	-2.195	-1.215	-0.118	0.505	0.6533	1.209	1.589	1.676	1.637	1.071	1.4
-0.004		999	999	999	999	999	999	999	999	999	999	999	999	999	999	999	999	999	999	999	999	999	999	999	999	999	999	999	999	999	999	9.834	2.89	-1.629	-3.227	-3.842	-3.636	-2.904	-2.107	-0.9496	-0.253	0.7089	0.8405	1.049	1.589	1.645	1.861	1.071	1.509
0.004		999	999	999	999	999	999	999	999	999	999	999	999	999	999	999	999	999	999	999	999	999	999	999	999	999	999	999	999	999	999	8.829	2.818	-1.024	-3.12	-3.77	-3.617	-2.861	-1.793	-0.6672	-0.06548	0.4619	0.965	1.38	1.437	1.267	1.489	1.63	1.271
0.012		999	999	999	999	999	999	999	999	999	999	999	999	999	999	999	999	999	999	999	999	999	999	999	999	999	999	999	999	999	999	9.834	2.614	-1.053	-3.221	-3.806	-3.636	-2.855	-2.155	-1.145	-0.3017	0.2966	1.096	1.049	0.7912	0.8698	1.242	1.816	1.454
0.02		999	999	999	999	999	999	999	999	999	999	999	999	999	999	999	999	999	999	999	999	999	999	999	999	999	999	999	999	999	999	9.834	2.614	-1.389	-3.379	-3.975	-3.759	-3.006	-2.032	-1.157	-0.1353	0.3779	0.7218	0.9479	1.379	1.463	1.489	2.124	1.682
0.028		999	999	999	999	999	999	999	999	999	999	999	999	999	999	999	999	999	999	999	999	999	999	999	999	999	999	999	999	999	999	999	1.697	-1.794	-3.227	-3.868	-3.709	-2.701	-1.65	-0.859	-0.1525	0.3573	0.5866	1.265	1.718	1.553	1.577	1.348	1.196
0.036		999	999	999	999	999	999	999	999	999	999	999	999	999	999	999	999	999	999	999	999	999	999	999	999	999	999	999	999	999	999	8.829	1.283	-1.99	-3.346	-3.824	-3.551	-2.654	-1.679	-0.9241	-0.02982	0.957	1.292	1.237	1.239	1.322	1.637	1.43	1.682
0.044		999	999	999	999	999	999	999	999	999	999	999	999	999	999	999	999	999	999	999	999	999	999	999	999	999	999	999	999	999	999	6.106	0.8633	-2.086	-3.518	-3.928	-3.376	-2.558	-1.746	-0.9241	0.08038	1.01	1.292	1.728	1.527	1.676	2.221	1.571	1.712
0.052		999	999	999	999	999	999	999	999	999	999	999	999	999	999	999	999	999	999	999	999	999	999	999	999	999	999	999	999	999	999	5.845	0.1664	-2.599	-3.731	-3.837	-3.313	-2.444	-1.487	-0.4437	0.3374	0.6854	1.178	2.298	2.111	1.708	1.763	1.514	1.868
0.06		999	999	999	999	999	999	999	999	999	999	999	999	999	999	999	999	999	999	999	999	999	999	999	999	999	999	999	999	999	999	4.68	-0.6538	-2.951	-3.851	-3.916	-3.297	-2.269	-1.65	-0.4593	0.0431	0.5489	1.292	1.596	1.379	1.98	2.035	1.144	1.245
0.068		999	999	999	999	999	999	999	999	999	999	999	999	999	999	999	999	999	999	999	999	999	999	999	999	999	999	999	999	999	999	2.535	-1.694	-3.358	-3.979	-3.886	-2.966	-2.156	-1.039	-0.3806	0.2757	0.957	1.636	1.532	1.653	1.875	1.964	1.542	0.9843
0.076		999	999	999	999	999	999	999	999	999	999	999	999	999	999	999	999	999	999	999	999	999	999	999	999	999	999	999	999	999	7.03	1.205	-2.086	-3.48	-4.113	-3.654	-2.647	-2.098	-1.114	-0.49	0.7686	0.9053	1.505	1.661	1.854	1.98	1.828	1.514	0.9619
0.084		999	999	999	999	999	999	999	999	999	999	999	999	999	999	999	999	999	999	999	999	999	999	999	999	999	999	999	999	9.669	4.929	0.03952	-2.541	-3.617	-3.815	-3.399	-2.399	-1.765	-0.6885	-0.1105	0.2154	1.01	1.67	1.501	1.527	1.583	1.668	1.193	0.8957
0.092		999	999	999	999	999	999	999	999	999	999	999	999	999	999	999	999	999	999	999	999	999	999	999	999	999	999	999	999	9.669	2.266	-1.544	-3.276	-4.083	-3.838	-3.263	-2.199	-1.812	-1.027	-0.07455	0.3166	1.204	1.322	1.41	1.467	1.322	1.09	0.7792	0.6674
0.1		999	999	999	999	999	999	999	999	999	999	999	999	999	999	999	999	999	999	999	999	999	999	999	999	999	999	999	999	5.443	0.2088	-2.416	-3.524	-3.847	-3.512	-2.689	-1.764	-1.029	-0.5849	0.05546	1.03	1.61	1.774	1.564	1.322	1.583	1.09	1.119	1.1
0.108		999	999	999	999	999	999	999	999	999	999	999	999	999	999	999	999	999	999	999	999	999	999	999	999	999	999	999	7.864	2.72	-1.201	-3.039	-3.928	-3.814	-3.396	-2.484	-1.492	-1.13	-0.06548	0.4696	0.8698	1.119	1.443	1.661	1.185	1.349	1.042	1.144	1.03
0.116		999	999	999	999	999	999	999	999	999	999	999	999	999	999	999	999	999	999	999	999	999	999	999	999	999	999	999	5.592	0.3743	-2.135	-3.462	-4.028	-3.523	-3.027	-2.07	-1.186	-0.6358	0.1485	0.807	1.114	1.292	1.069	1.47	2.23	1.774	1.518	1.375	1.03
0.124		999	999	999	999	999	999	999	999	999	999	999	999	999	999	999	999	999	999	999	999	999	999	999	999	999	999	7.22	3.321	-0.6979	-2.843	-3.592	-3.6	-2.998	-2.579	-1.701	-0.6108	-0.0366	0.295	0.7559	1.201	1.204	1.474	1.596	1.621	1.875	1.699	1.66	1.007
0.132		999	999	999	999	999	999	999	999	999	999	999	999	999	999	999	999	999	999	999	999	999	999	999	999	999	999	4.497	-0.04006	-2.509	-3.496	-3.907	-3.714	-3.018	-2.178	-0.9918	-0.5629	-0.1316	0.3385	0.833	1.201	1.51	1.774	2.256	2.23	1.91	0.9014	0.7792	0.8957
0.14		999	999	999	999	999	999	999	999	999	999	999	999	999	999	999	999	999	999	999	999	999	999	999	999	999	6.293	1.513	-1.503	-3.155	-3.634	-3.848	-3.452	-2.675	-1.916	-0.8337	0.1182	0.5021	0.7686	1.386	1.583	1.898	1.603	1.868	1.751	1.708	1.018	0.9321	1.123
0.148		999	999	999	999	999	999	999	999	999	999	999	999	999	999	999	999	999	999	999	999	999	999	999	999	8.296	3.569	-0.6577	-2.686	-3.621	-3.884	-3.57	-2.897	-2.44	-1.555	-0.6166	0.4341	0.8922	0.9026	1.109	1.482	1.644	1.774	1.564	1.527	1.493	0.6425	0.4614	0.9619
0.156		999	999	999	999	999	999	999	999	999	999	999	999	999	999	999	999	999	999	999	999	999	999	999	999	3.996	0.4809	-2.281	-3.431	-3.838	-3.711	-3.224	-2.605	-1.868	-1.022	-0.2128	0.7686	1.16	1.226	1.736	1.761	1.644	1.636	1.38	1.379	1.214	0.6221	0.4614	0.6086
0.164		999	999	999	999	999	999	999	999	999	999	999	999	999	999	999	999	999	999	999	999	999	999	999	5.763	1.177	-1.729	-2.896	-3.477	-3.338	-2.874	-2.468	-1.828	-1.009	-0.2462	0.2013	1.123	1.424	1.422	2.375	1.482	1.936	2.814	1.832	1.785	1.322	0.8788	0.8874	0.7686
0.172		999	999	999	999	999	999	999	999	999	999	999	999	999	999	999	999	999	999	999	999	999	999	7.376	2.327	-1.066	-2.913	-3.579	-3.827	-3.37	-2.558	-2.145	-1.588	-0.6122	-0.002189	0.591	1.221	1.128	1.195	2.014	1.653	1.714	2.115	1.564	1.266	0.6086	0.4838	0.7792	0.5323
0.18		999	999	999	999	999	999	999	999	999	999	999	999	999	999	999	999	999	999	999	999	999	5.548	2.381	-0.8869	-2.461	-3.481	-3.862	-3.631	-3.224	-2.515	-1.761	-1.186	-0.09747	0.2685	0.8995	1.356	1.568	1.456	1.486	1.583	1.975	1.739	1.44	1.322	0.8243	0.9243	0.499	0.2824
0.188		999	999	999	999	999	999	999	999	999	999	999	999	999	999	999	999	999	999	999	999	5.14	1.322	-0.9062	-2.688	-3.633	-3.921	-3.727	-3.083	-2.527	-1.83	-1.179	-0.5649	0.0781	0.4412	0.6714	1.288	0.9206	1.561	1.626	1.583	1.936	2.075	1.501	1.055	0.6714	0.7259	0.2991	-0.06548
0.196		999	999	999	999	999	999	999	999	999	999	999	999	999	999	999	999	999	999	999	6.476	0.9396	-1.081	-2.668	-3.389	-3.808	-3.851	-3.429	-2.72	-1.891	-1.094	-0.6796	-0.3178	0.5529	0.5456	0.5388	1.123	1.39	1.826	1.891	1.583	1.233	1.739	1.265	0.9076	0.2983	0.281	0.2645	0.1502
0.204		999	999	999	999	999	999	999	999	999	999	999	999	999	999	999	999	999	7.482	4.395	1.515	-1.197	-2.842	-3.68	-3.922	-3.592	-3.304	-2.802	-2.286	-1.358	-0.6139	0.06347	0.3166	1.322	1.18	1.022	1.123	1.424	1.49	1.891	1.114	1.352	1.474	1.47	0.8604	0.2443	0.09347	-0.01217	0.199
0.212		999	999	999	999	999	999	999	999	999	999	999	999	999	999	999	999	6.627	2.432	0.3605	-1.318	-2.407	-3.478	-3.792	-3.603	-3.379	-2.878	-2.021	-1.357	-0.8449	-0.4171	0.03952	0.6773	1.176	0.9501	1.322	1.254	1.256	1.289	1.486	1.322	1.51	0.7218	1.101	0.9802	0.5273	0.09347	-0.147	-0.1238
0.22		999	999	999	999	999	999	999	999	999	999	999	999	7.68	6.859	7.03	2.89	0.3166	-1.308	-2.628	-3.384	-3.625	-3.754	-3.6	-3.188	-2.975	-2.298	-1.521	-0.4835	-0.1018	0.2088	0.3979	0.7378	1.005	1.215	2.011	1.392	1.098	1.867	1.736	1.416	0.9832	0.9396	0.7342	0.8371	0.1739	0.04471	0.003273	-0.2365
0.228		999	999	999	999	999	999	999	999	999	999	999	999	5.409	2.869	1.676	-0.2775	-2.187	-3.062	-3.511	-3.969	-3.72	-3.428	-3.234	-2.749	-2.102	-1.743	-1.057	-0.3292	0.1513	1.201	0.7527	0.6477	1.284	2.035	2.206	1.653	1.76	1.748	1.322	0.8698	0.957	0.8649	0.3359	0.3929	0.1225	0.4081	0.1468	-0.2502
0.236		999	999	999	999	999	999	999	999	8.487	6.025	3.829	3.04	1.138	-0.6488	-1.289	-2.541	-3.417	-3.512	-3.725	-3.665	-3.336	-3.053	-2.407	-1.739	-1.499	-1.006	-0.2548	0.01159	0.6193	1.629	1.362	0.7074	1.437	2.516	2.206	1.288	1.459	1.867	1.138	0.6242	0.8298	0.7923	0.5167	0.1708	0.1913	0.01272	0.01881	0.04002
0.244		999	999	999	999	999	7.482	5.14	4.758	3.04	2.39	-0.3965	-1.436	-2.231	-2.999	-3.228	-3.823	-4.076	-3.909	-3.656	-3.251	-2.459	-2.278	-1.948	-0.9496	-0.6995	0.04595	0.8243	1.03	1.279	1.629	1.855	1.609	1.642	1.987	1.663	1.254	1.605	1.526	0.7813	0.8441	0.8298	0.9145	0.6014	-0.1757	-0.1657	-0.258	-0.3566	-0.2502
0.252		999	4.758	2.327	3.04	1.583	1.774	-0.1156	-0.7564	-1.057	-1.712	-2.529	-3.27	-3.391	-3.696	-3.502	-3.744	-3.614	-3.442	-2.939	-2.668	-1.883	-1.206	-0.6765	-0.8007	-0.3464	0.3166	1.322	0.7686	1.279	1.725	1.574	2.14	1.729	1.591	1.746	1.463	1.568	1.044	0.6812	0.6242	0.6854	0.6988	0.4347	0.06676	0.08874	-0.258	-0.3297	-0.3443
0.26		0.3166	-0.3965	-0.9496	-1.694	-2.115	-1.899	-2.806	-3.221	-3.36	-3.589	-3.805	-3.833	-3.673	-3.788	-3.684	-3.589	-3.021	-2.854	-2.45	-1.955	-1.11	-0.56	0.5818	0.2154	0.0654	0.4471	1.145	1.366	1.238	1.725	1.487	2.426	1.642	1.046	1.184	1.254	1.256	1.015	0.7813	0.3374	0.1794	0.297	0.1138	-0.1602	-0.04176	-0.1562	-0.233	-0.4602
0.268		-0.3965	-1.955	-2.978	-3.502	-3.64	-3.7	-3.425	-3.833	-4.047	-3.77	-3.805	-3.631	-3.475	-3.305	-2.843	-2.847	-2.358	-1.955	-1.198	-0.8996	-0.08229	0.2426	0.1769	0.3865	0.6714	0.967	1.513	1.603	1.545	1.824	0.9857	1.4	1.36	0.7979	1.085	1.537	1.288	1.015	0.5849	0.5099	0.2966	0.3966	0.1856	-0.06548	-0.1958	-0.2437	-0.3833	-0.6068
0.276		0.3166	-3.014	-3.781	-4.159	-3.738	-3.781	-3.601	-3.524	-3.541	-3.502	-3.283	-3.032	-2.531	-2.244	-1.988	-1.975	-1.655	-1.161	-0.5236	-0.1695	0.2392	0.5119	1.115	2.105	1.322	1.469	1.513	1.554	1.117	1.449	1.243	1.064	1.038	0.5995	0.6714	0.7141	0.8642	1.289	0.833	0.3166	0.1604	-0.03153	-0.2327	-0.1602	-0.1958	-0.2293	-0.4744	-0.4476
0.284		-1.784	-3.014	-3.617	-3.833	-3.036	-3.318	-3.207	-2.605	-2.612	-2.618	-2.668	-2.497	-2.32	-1.978	-1.429	-1.349	-0.8906	-0.5305	-0.3637	0.2757	0.7451	1.158	1.322	1.374	1.696	1.094	1.276	1.92	1.078	1.449	1.243	1.482	1.284	0.9501	1.43	0.6608	0.4544	0.6915	0.5151	0.1957	0.2179	0.2392	0.04396	0.1531	0.07204	0.01272	-0.3432	-0.4222
0.292		0.3166	-2.265	-2.978	-2.605	-2.351	-2.828	-2.327	-1.996	-2.149	-1.955	-1.286	-1.47	-1.098	-0.6488	-0.6328	-0.6538	0.4669	0.7686	0.3166	0.8698	1.381	1.055	0.7471	1.427	1.696	1.793	2.469	2.487	2.064	2.39	1.619	0.9956	0.8761	0.7109	1.184	0.7686	0.2724	0.01021	0.4696	0.2154	0.1416	0.1092	-0.02396	0.01634	-0.2107	-0.3143	-0.5745	-0.7452
0.3		-0.9496	-2.541	-3.05	-2.337	-1.638	-1.842	-1.342	-0.5468	-1.057	-0.6885	-0.56	-0.4977	-0.2492	0.3166	0.3723	0.8314	1.046	0.9396	0.4052	0.9753	1.505	1.819	1.216	1.653	2.002	1.37	1.368	1.505	1.322	1.537	1.956	1.171	1.284	0.8577	0.8405	0.9693	0.8365	0.1283	0.4249	-0.1864	-0.3507	-0.291	-0.3085	-0.6759	-0.5043	-0.3143	-0.5868	-0.5468
0.308		-0.9496	-1.784	-1.402	-1.503	-0.743	0.05546	-0.1156	0.3166	-0.5305	-0.2032	0.03303	0.2487	0.381	0.5647	0.8698	0.6477	1.112	0.7686	0.4507	0.9753	1.151	1.819	2.552	1.967	1.639	1.572	1.563	1.704	1.039	0.9753	1.057	1.361	1.36	0.6546	0.3404	0.363	0.8922	0.1689	-0.05639	-0.5322	-0.4562	-0.1484	-0.4109	-0.4796	-0.7309	-0.3282	-0.2189	-0.2502
0.316		1.322	0.3166	0.05546	-0.3965	0.006374	0.1826	0.3166	-0.1525	-0.1808	-0.3337	0.3166	1.427	0.807	1.235	1.322	1.1	1.893	2.128	1.748	1.385	0.8895	1.621	2.145	1.967	1.814	1.911	1.945	1.322	1.365	1.24	1.057	1.03	0.7239	0.9816	0.3885	0.01449	0.1861	0.1283	0.1527	-0.4119	-0.3661	0.03782	-0.2017	-0.4659	-0.5694	-0.3282	-0.08799	-0.3965
0.324		1.322	0.3166	0.05546	-0.06548	0.8698	0.9396	1.704	2.035	0.9396	0.4007	0.3929	1.427	0.7308	1.069	1.676	1.4	1.632	1.537	1.526	1.515	1.636	1.621	0.9243	1.271	1.322	1.094	1.061	1.756	1.322	0.7686	0.7211	0.2655	0.0108	0.2925	0.224	-0.162	0.002436	-0.1208	-0.3806	-0.3653	-0.3661	-0.3216	-0.5502	-0.4932	-0.5435	-0.7593	-0.4871	-0.4853
0.332		1.322	2.035	1.774	2.487	1.875	0.4583	1.92	2.487	1.945	2.39	1.685	1.123	0.8857	1.505	1.774	1.03	1.551	1.463	1.015	1.201	1.505	1.558	0.8341	1.171	1.041	0.926	0.9793	1.278	1.197	0.7034	0.817	0.291	0.03303	0.3166	0.2699	-0.02582	0.1234	0.2102	-0.2993	-0.5026	0.0314	-0.4112	-0.382	-0.4522	-0.67	-0.476	-0.5499	-0.5589
0.34		1.322	1.322	0.9396	3.753	3.593	2.658	2.709	2.035	0.8243	1.449	2.824	1.537	1.051	1.412	2.206	1.566	2.185	2.226	2.36	1.875	1.505	1.819	1.322	1.712	1.131	1.183	1.188	0.9145	0.9642	0.5474	0.3166	0.1664	-0.09747	0.04092	0.09113	0.01449	0.08241	-0.2452	-0.3645	-0.3965	0.08588	-0.2755	-0.5366	-0.5862	-0.3965	-0.2722	-0.5124	-0.3835
0.348		0.3166	-0.06548	1.322	1.322	2.588	3.04	2.709	1.322	2.128	2.39	2.442	1.901	1.626	1.603	2.206	1.653	1.551	2.035	2.36	1.449	1.043	1.889	1.376	1.374	1.583	0.6935	0.787	0.6988	0.5246	0.4877	0.06347	-0.3178	-0.3395	-0.1272	-0.1936	-0.273	-0.241	-0.3471	-0.6814	-0.3653	-0.3507	-0.2444	-0.6038	-0.5862	-0.4644	-0.5404	-0.6826	-0.3835
0.356		1.322	1.322	0.9396	2.035	2.206	2.327	1.704	1.482	2.128	1.583	1.819	1.901	1.851	1.412	1.493	1.1	1.18	1.692	1.388	1.142	1.043	1.437	1.066	0.7276	1.322	0.5849	0.7503	0.2013	0.2883	0.131	0.08766	-0.3965	-0.2614	-0.5035	-0.4317	-0.291	-0.4298	-0.08405	-0.4281	-0.381	-0.6682	-0.622	-0.5229	-0.4932	-0.5174	-0.7004	-0.7974	-0.4602
0.364		999	2.035	0.9396	1.322	1.085	2.658	1.92	1.03	1.945	1.322	1.437	2.327	3.238	2.283	1.406	1.934	1.632	1.537	1.456	1.583	1.206	0.8604	1.547	0.6477	0.7885	1.138	0.3786	0.1456	0.2326	0.2892	-0.1442	-0.1737	0.6086	-0.3598	-0.4835	-0.4136	-0.4132	-0.2625	-0.01966	-0.2199	-0.5574	-0.3063	-0.7455	-0.5335	-0.6577	-0.6032	-0.4357	-0.5346
0.372		999	3.04	1.774	2.487	1.085	1.537	1.92	1.482	1.463	1.449	1.961	1.322	0.7308	1.235	0.8698	1.4	0.7979	0.6608	1.195	1.322	1.043	0.6369	1.165	0.6477	0.3836	0.2231	-0.1302	-0.01437	0.4634	0.006374	0.0158	-0.06548	0.0781	0.107	-0.3246	-0.7189	-0.3286	-0.5849	-0.5053	-0.3337	-0.2725	-0.4404	-0.4394	-0.5862	-0.7068	-0.476	-0.37	-0.2502
0.38		999	1.322	2.327	2.035	1.875	2.327	1.505	1.653	0.7141	1.449	1.437	1.322	0.967	1.151	1.24	1.653	0.4158	0.7686	0.8481	0.1957	0.09113	-0.0002456	0.7471	0.3166	0.5233	0.4139	0.02807	-0.1888	-0.2648	-0.2255	-0.2312	-0.02082	-0.3202	-0.1675	-0.5005	-0.734	-0.527	-0.6446	-0.4281	-0.4728	-0.3813	-0.4258	-0.5502	-0.4932	-0.2107	-0.342	-0.3965	0.1024
0.388		999	1.322	2.327	2.487	2.206	2.327	0.8405	0.1182	0.8243	0.8698	1.106	1.774	1.851	0.7686	1.322	1.1	0.1295	0.4102	0.4507	0.2757	-0.08229	-0.09747	0.1432	0.6086	0.9115	0.2539	-0.1808	0.03782	-0.3965	-0.2032	-0.2735	-0.4158	-0.7134	-0.6228	-0.584	-0.4476	-0.6358	-0.4925	-0.4593	-0.4425	-0.5715	-0.3216	-0.3965	-0.3395	-0.2107	0.01272	-0.5375	0.009413
0.396		1.322	2.035	2.327	2.035	0.6714	-0.1808	0.6988	0.6477	0.8243	0.8698	1.106	1.427	0.967	0.2013	0.5474	0.3688	0.1295	0.3166	0.1485	0.6242	0.3166	0.06676	0.1769	0.1826	0.2514	0.0746	-0.442	-0.4835	-0.6211	-0.67	-0.4945	-0.6538	-0.5949	-0.2655	-0.5174	-0.7189	-0.4462	-0.2103	-0.6955	-0.4728	-0.4562	-0.5675	-0.4109	-0.5201	-0.5305	-0.01886	0.003273	0.1342
K+ (Mid-position)	x (nm)	0.004	0.012	0.02	0.028	0.036	0.044	0.052	0.06	0.068	0.076	0.084	0.092	0.1	0.108	0.116	0.124	0.132	0.14	0.148	0.156	0.164	0.172	0.18	0.188	0.196	0.204	0.212	0.22	0.228	0.236	0.244	0.252	0.26	0.268	0.276	0.284	0.292	0.3	0.308	0.316	0.324	0.332	0.34	0.348	0.356	0.364	0.372	0.38
y (nm)
-0.396		999	999	999	999	999	999	999	999	999	999	999	999	999	999	999	999	999	999	999	999	999	999	999	999	999	999	999	999	999	999	999	999	999	999	999	999	999	999	999	999	999	999	999	999	999	999	999	999
-0.388		999	999	999	999	999	999	999	999	999	999	999	999	999	999	999	999	999	999	999	999	999	999	999	999	999	999	999	999	999	999	999	999	999	999	999	999	999	999	999	999	999	999	999	999	999	999	999	999
-0.38		999	999	999	999	999	999	999	999	999	999	999	999	999	999	999	999	999	999	999	999	999	999	999	999	999	999	999	999	999	999	999	999	999	999	999	999	999	999	999	999	999	999	999	999	999	999	999	999
-0.372		999	999	999	999	999	999	999	999	999	999	999	999	999	999	999	999	999	999	999	999	999	999	999	999	999	999	999	999	999	999	999	999	999	999	999	999	999	999	999	999	999	999	999	999	999	999	999	999
-0.364		999	999	999	999	999	999	999	999	999	999	999	999	999	999	999	999	999	999	999	999	999	999	999	999	999	999	999	999	999	999	999	999	999	999	999	999	999	999	999	999	999	999	999	999	999	999	999	999
-0.356		999	999	999	999	999	999	999	999	999	999	999	999	999	999	999	999	999	999	999	999	999	999	999	999	999	999	999	999	999	999	999	999	999	999	999	999	999	999	999	999	999	999	999	999	999	999	999	999
-0.348		999	999	999	999	999	999	999	999	999	999	999	999	999	999	999	999	999	999	999	999	999	999	999	999	999	999	999	999	999	999	999	999	999	999	999	999	999	999	999	999	999	999	999	999	999	999	999	999
-0.34		999	999	999	999	999	999	999	999	999	999	999	999	999	999	999	999	999	999	999	999	999	999	999	999	999	999	999	999	999	999	999	999	999	999	999	999	999	999	999	999	999	999	999	999	999	999	999	999
-0.332		999	999	999	999	999	999	999	999	999	999	999	999	999	999	999	999	999	999	999	999	999	999	999	999	999	999	999	999	999	999	999	999	999	999	999	999	999	999	999	999	999	999	999	999	999	999	999	999
-0.324		999	999	999	999	999	999	999	999	999	999	999	999	999	999	999	999	999	999	999	999	999	999	999	999	999	999	999	999	999	999	999	999	999	999	999	999	999	999	999	999	999	999	999	999	999	999	999	999
-0.316		999	999	999	999	999	999	999	999	999	999	999	999	999	999	999	999	999	999	999	999	999	999	999	999	999	999	999	999	999	999	999	999	999	999	999	999	999	999	999	999	999	999	999	999	999	999	999	999
-0.308		999	999	999	999	999	999	999	999	999	999	999	999	999	999	999	999	999	999	999	999	999	999	999	999	999	999	999	999	999	999	999	999	999	999	999	999	999	999	999	999	999	999	999	999	999	999	999	999
-0.3		999	999	999	999	999	999	999	999	999	999	999	999	999	999	999	999	999	999	999	999	999	999	999	999	999	999	999	999	999	999	999	999	999	999	999	999	999	999	999	999	999	999	999	999	999	999	999	999
-0.292		999	999	999	999	999	999	999	999	999	999	999	999	999	999	999	999	999	999	999	999	999	999	999	999	999	999	999	999	999	999	999	999	999	999	999	999	999	999	999	999	999	999	999	999	999	999	999	999
-0.284		999	999	999	999	999	999	999	999	999	999	999	999	999	999	999	999	999	999	999	999	999	999	999	999	999	999	999	999	999	999	999	999	999	999	999	999	999	999	999	999	999	999	999	999	999	999	999	999
-0.276		999	999	999	999	999	999	999	999	999	999	999	999	999	999	999	999	999	999	999	999	999	999	999	999	999	999	999	999	999	999	999	999	999	999	999	999	999	999	999	999	999	999	999	999	999	999	999	999
-0.268		999	999	999	999	999	999	999	999	999	999	999	999	999	999	999	999	999	999	999	999	999	999	999	999	999	999	999	999	999	999	999	999	999	999	999	999	999	999	999	999	999	999	999	999	999	999	999	999
-0.26		999	999	999	999	999	999	999	999	999	999	999	999	999	999	999	999	999	999	999	999	999	999	999	999	999	999	999	999	999	999	999	999	999	999	999	999	999	999	999	999	999	999	999	999	999	999	999	999
-0.252		999	999	999	999	999	999	999	999	999	999	999	999	999	999	999	999	999	999	999	999	999	999	999	999	999	999	999	999	999	999	999	999	999	999	999	999	999	999	999	999	999	999	999	999	999	999	999	999
-0.244		999	999	999	999	999	999	999	999	999	999	999	999	999	999	999	999	999	999	999	999	999	999	999	999	999	999	999	999	999	999	999	999	999	999	999	999	999	999	999	999	999	999	999	999	999	999	999	999
-0.236		999	999	999	999	999	999	999	999	999	999	999	999	999	999	999	999	999	999	999	999	8.825	999	9.05	9.99	999	9.736	999	999	999	999	999	999	999	999	999	999	999	999	999	999	999	999	999	999	999	999	999	999
-0.228		999	999	999	999	999	999	999	999	999	999	999	999	999	999	999	999	7.417	6.908	5.974	5.548	5.057	4.747	4.33	4.714	4.757	5.587	5.759	5.93	7.022	6.986	7.901	8.748	7.746	8.899	9.76	9.277	9.108	8.959	8.825	999	999	999	9.978	9.774	999	9.432	9.701	9.156
-0.22		999	999	999	999	999	999	999	999	999	999	999	999	999	999	999	999	7.417	5.287	3.251	2.515	2.042	1.246	1.029	0.9726	1.439	1.676	2.303	2.971	3.24	3.639	4.726	5.148	5.071	6.101	5.591	5.661	5.908	6.305	6.923	6.363	6.639	6.625	6.101	6.741	6.655	5.945	5.415	6.374
-0.212		999	999	999	999	999	999	999	999	999	999	999	999	999	999	999	999	999	7.107	3.856	1.723	0.6416	-0.5584	-1.209	-1.57	-1.161	-0.8708	-0.2919	0.1332	0.5252	1.063	1.912	2.159	2.646	2.996	2.907	3.401	3.378	3.654	3.718	4.01	3.916	4.24	4.059	3.698	3.434	3.643	3.413	3.809
-0.204		999	999	999	999	999	999	999	999	999	999	999	999	999	999	999	999	999	9.83	6.101	2.401	0.1359	-1.451	-2.47	-2.943	-3.023	-2.784	-2.283	-1.842	-1.346	-0.6929	-0.1112	0.672	0.928	1.32	1.732	1.913	2.046	2.358	2.024	2.457	2.42	2.74	2.511	2.239	2.156	1.798	1.768	1.923
-0.196		999	999	999	999	999	999	999	999	999	999	999	999	999	999	999	999	999	999	999	5.451	1.93	-0.6489	-2.33	-3.358	-3.884	-3.778	-3.555	-3.136	-2.482	-1.763	-1.317	-0.596	-0.05216	0.4303	0.7592	1.061	1.184	1.441	1.757	1.67	1.65	1.601	1.612	1.541	1.39	1.143	1.103	1.184
-0.188		999	999	999	999	999	999	999	999	999	999	999	999	999	999	999	999	999	999	999	999	6.625	1.815	-1.175	-3.004	-3.924	-4.226	-4.162	-3.926	-3.358	-2.693	-1.96	-1.382	-0.5041	-0.03401	0.1897	0.5062	0.6399	0.8902	1.171	1.26	1.119	1.381	1.269	1.198	1.002	0.8347	0.8371	0.9146
-0.18		999	999	999	999	999	999	999	999	999	999	999	999	999	999	999	999	999	999	999	999	999	4.881	1.404	-1.58	-3.277	-4.042	-4.313	-4.222	-3.781	-3.215	-2.529	-1.853	-0.913	-0.2568	0.03785	0.3189	0.6325	1.064	1.162	1.191	1.226	1.303	1.126	1.099	0.9954	0.9738	0.8816	0.7304
-0.172		999	999	999	999	999	999	999	999	999	999	999	999	999	999	999	999	999	999	999	999	999	999	5.996	1.107	-1.76	-3.209	-3.964	-4.126	-3.837	-3.384	-2.768	-2.008	-1.442	-0.7348	0.138	0.4422	0.6622	1.241	1.418	1.148	1.286	1.312	1.042	1.262	1.2	1.022	0.8688	0.5924
-0.164		999	999	999	999	999	999	999	999	999	999	999	999	999	999	999	999	999	999	999	999	999	999	999	5.096	0.9098	-1.737	-3.179	-3.757	-3.787	-3.362	-2.909	-1.945	-1.158	-0.4249	0.001307	0.4422	0.9974	1.482	1.516	1.35	1.494	1.699	1.839	1.294	1.177	1.029	0.7871	0.6319
-0.156		999	999	999	999	999	999	999	999	999	999	999	999	999	999	999	999	999	999	999	999	999	999	999	999	4.644	0.6441	-1.792	-2.964	-3.428	-3.162	-2.768	-1.884	-1.158	-0.4091	0.06252	0.4634	1.287	1.671	1.847	1.91	1.805	2.008	1.955	1.505	1.587	1.27	1.16	0.8767
-0.148		999	999	999	999	999	999	999	999	999	999	999	999	999	999	999	999	999	999	999	999	999	999	999	999	9.639	4.244	0.06711	-1.758	-2.687	-2.798	-2.49	-1.734	-1.105	-0.4767	0.2692	0.5425	1.202	1.852	2.202	2.226	2.1	2.439	2.077	1.886	2.112	1.996	1.814	1.739
-0.14		999	999	999	999	999	999	999	999	999	999	999	999	999	999	999	999	999	999	999	999	999	999	999	999	999	9.354	3.259	-0.006239	-1.569	-2.117	-2.13	-1.606	-0.8364	-0.3123	0.4149	1.144	1.671	2.138	2.812	2.604	2.605	2.68	2.538	2.595	2.33	2.211	2.101	2.207
-0.132		999	999	999	999	999	999	999	999	999	999	999	999	999	999	999	999	999	999	999	999	999	999	999	999	999	999	7.107	2.22	-0.2765	-1.184	-1.372	-1.317	-0.6904	0.07898	0.7428	1.472	1.919	2.633	2.951	2.728	2.605	2.865	2.738	2.81	2.584	2.434	2.231	2.539
-0.124		999	999	999	999	999	999	999	999	999	999	999	999	999	999	999	999	999	999	999	999	999	999	999	999	999	999	9.83	4.817	1.302	-0.03768	-0.7006	-0.7716	-0.3532	0.1048	0.9913	1.718	2.292	2.996	2.933	2.892	3.005	3.301	3.054	3.028	2.851	2.678	2.414	2.261
-0.116		999	999	999	999	999	999	999	999	999	999	999	999	999	999	999	999	999	999	999	999	999	999	999	999	999	999	999	8.417	3.649	1.29	-0.07834	-0.2208	-0.07714	0.3288	0.9913	1.777	2.152	2.417	2.951	3.277	3.46	3.438	3.397	3.513	3.184	2.981	2.944	2.839
-0.108		999	999	999	999	999	999	999	999	999	999	999	999	999	999	999	999	999	999	999	999	999	999	999	999	999	999	999	999	6.188	2.544	0.7544	0.3248	0.2335	0.6066	1.083	1.637	2.125	2.782	3.079	3.378	3.77	3.541	3.728	3.83	3.167	3.106	3.225	3.594
-0.1		999	999	999	999	999	999	999	999	999	999	999	999	999	999	999	999	999	999	999	999	999	999	999	999	999	999	999	999	999	4.835	2.096	0.6376	0.269	0.5054	1	1.409	2.152	2.731	3.175	3.757	4.125	4.026	4.216	3.922	3.712	3.663	3.396	3.293
-0.092		999	999	999	999	999	999	999	999	999	999	999	999	999	999	999	999	999	999	999	999	999	999	999	999	999	999	999	999	999	6.87	3.878	1.534	0.8008	0.9558	1.111	1.548	2.098	2.977	3.421	3.906	4.152	4.443	4.824	4.017	4.249	4.127	3.799	3.484
-0.084		999	999	999	999	999	999	999	999	999	999	999	999	999	999	999	999	999	999	999	999	999	999	999	999	999	999	999	999	999	9.378	5.018	2.461	1.267	1.146	1.159	1.483	2.519	3.314	3.947	4.292	4.847	4.835	4.412	4.619	5.006	4.383	4.604	4.332
-0.076		999	999	999	999	999	999	999	999	999	999	999	999	999	999	999	999	999	999	999	999	999	999	999	999	999	999	999	999	999	999	6.023	3.041	1.736	1.196	1.467	2.283	3.612	3.654	4.028	4.823	5.926	5.572	4.412	4.95	5.43	5.361	5.623	5.202
-0.068		999	999	999	999	999	999	999	999	999	999	999	999	999	999	999	999	999	999	999	999	999	999	999	999	999	999	999	999	999	999	9.459	4.383	2.415	1.797	1.781	2.467	3.662	3.728	3.894	4.936	6.356	6.484	5.829	5.991	6.332	6.575	5.538	5.719
-0.06		999	999	999	999	999	999	999	999	999	999	999	999	999	999	999	999	999	999	999	999	999	999	999	999	999	999	999	999	999	999	999	5.879	3.209	2.439	2.184	2.482	3.612	4.225	4.913	5.98	6.424	6.416	6.343	6.891	6.87	7.001	6.38	6.432
-0.052		999	999	999	999	999	999	999	999	999	999	999	999	999	999	999	999	999	999	999	999	999	999	999	999	999	999	999	999	999	999	999	7.146	4.974	3.688	3.549	3.696	4.221	4.888	5.587	6.101	6.96	7.107	7.255	7.312	6.947	7.245	7.385	6.681
-0.044		999	999	999	999	999	999	999	999	999	999	999	999	999	999	999	999	999	999	999	999	999	999	999	999	999	999	999	999	999	999	999	999	6.101	4.276	3.788	4.249	5.211	5.853	6.039	7.076	8.142	8.068	9.481	9.538	8.373	8.166	7.873	7.82
-0.036		999	999	999	999	999	999	999	999	999	999	999	999	999	999	999	999	999	999	999	999	999	999	999	999	999	999	999	999	999	999	999	999	5.956	4.909	5.168	4.637	5.787	6.451	7.305	7.82	8.008	8.654	8.126	8.317	8.373	8.879	8.347	8.272
-0.028		999	999	999	999	999	999	999	999	999	999	999	999	999	999	999	999	999	999	999	999	999	999	999	999	999	999	999	999	999	999	999	999	6.178	5.145	5.371	4.599	5.971	6.687	7.107	7.368	8.594	8.494	8.26	9.538	9.378	999	999	8.825
-0.02		999	999	999	999	999	999	999	999	999	999	999	999	999	999	999	999	999	999	999	999	999	999	999	999	999	999	999	999	999	999	999	999	9.061	6.175	5.649	5.44	6.882	6.527	9.239	9.302	9.86	9.207	8.883	9.538	8.825	8.879	9.287	8.825
-0.012		999	999	999	999	999	999	999	999	999	999	999	999	999	999	999	999	999	999	999	999	999	999	999	999	999	999	999	999	999	999	999	999	9.322	7.544	6.032	5.779	7.174	7.692	9.475	999	9.363	8.494	999	999	9.378	999	999	8.272
-0.004		999	999	999	999	999	999	999	999	999	999	999	999	999	999	999	999	999	999	999	999	999	999	999	999	999	999	999	999	999	999	999	999	8.056	8.13	7.368	6.472	7.174	7.572	8.47	999	999	9.423	999	999	9.179	999	999	999
0.004		999	999	999	999	999	999	999	999	999	999	999	999	999	999	999	999	999	999	999	999	999	999	999	999	999	999	999	999	999	999	999	999	7.343	6.965	6.568	6.815	7.174	8.76	9.736	9.302	999	999	999	999	9.378	8.719	9.938	9.754
0.012		999	999	999	999	999	999	999	999	999	999	999	999	999	999	999	999	999	999	999	999	999	999	999	999	999	999	999	999	999	999	999	999	8.609	6.673	5.649	6.393	8.34	9.672	999	999	999	999	999	999	999	9.648	999	9.99
0.02		999	999	999	999	999	999	999	999	999	999	999	999	999	999	999	999	999	999	999	999	999	999	999	999	999	999	999	999	999	999	999	999	8.609	6.965	5.898	5.337	6.54	9.174	9.475	9.799	9.86	9.92	9.717	999	999	999	9.287	8.825
0.028		999	999	999	999	999	999	999	999	999	999	999	999	999	999	999	999	999	999	999	999	999	999	999	999	999	999	999	999	999	999	999	9.869	7.222	6.101	5.709	4.877	5.508	7.042	9.023	9.799	9.147	999	999	999	999	999	9.701	8.035
0.036		999	999	999	999	999	999	999	999	999	999	999	999	999	999	999	999	999	999	999	999	999	999	999	999	999	999	999	999	999	999	999	9.538	6.338	5.195	4.455	4.919	5.787	6.606	8.31	7.82	8.142	9.92	9.265	9.774	8.996	8.719	9.104	8.399
0.044		999	999	999	999	999	999	999	999	999	999	999	999	999	999	999	999	999	999	999	999	999	999	999	999	999	999	999	999	999	999	999	9.246	5.625	4.011	4.052	4.418	4.903	6.305	6.836	6.578	6.565	7.941	8.126	9.538	8.996	8.293	8.347	8.035
0.052		999	999	999	999	999	999	999	999	999	999	999	999	999	999	999	999	999	999	999	999	999	999	999	999	999	999	999	999	999	999	999	8.334	4.835	3.503	3.45	3.858	4.629	5.471	5.802	6.504	6.794	7.82	7.349	7.82	7.461	6.925	7.298	7.03
0.06		999	999	999	999	999	999	999	999	999	999	999	999	999	999	999	999	999	999	999	999	999	999	999	999	999	999	999	999	999	999	999	6.616	3.756	2.341	2.792	3.424	3.871	4.449	5.388	6.363	6.876	6.285	5.829	5.991	6.521	5.945	6.832	6.261
0.068		999	999	999	999	999	999	999	999	999	999	999	999	999	999	999	999	999	999	999	999	999	999	999	999	999	999	999	999	999	999	8.67	4.759	2.943	2.201	2.273	2.682	3.334	3.804	5.075	5.649	5.512	5.62	6.044	5.835	6.101	5.846	5.712	5.809
0.076		999	999	999	999	999	999	999	999	999	999	999	999	999	999	999	999	999	999	999	999	999	999	999	999	999	999	999	999	999	999	7.315	3.861	2.157	1.772	1.707	2.239	3.044	3.804	4.48	4.75	4.959	5.176	5.491	5.374	5.267	5.206	5.375	5.632
0.084		999	999	999	999	999	999	999	999	999	999	999	999	999	999	999	999	999	999	999	999	999	999	999	999	999	999	999	999	999	999	6.354	2.646	1.433	1.136	1.544	2.298	2.699	3.422	4.383	4.478	5.076	5.057	4.69	4.3	4.971	4.522	4.814	4.571
0.092		999	999	999	999	999	999	999	999	999	999	999	999	999	999	999	999	999	999	999	999	999	999	999	999	999	999	999	999	999	7.991	3.846	1.712	0.9002	0.8309	1.648	2.112	2.292	3.11	3.792	4.091	4.671	4.504	4.532	4.355	4.525	4.33	4.205	4.046
0.1		999	999	999	999	999	999	999	999	999	999	999	999	999	999	999	999	999	999	999	999	999	999	999	999	999	999	999	999	999	5.451	2.473	1.005	0.4698	0.7204	1.102	1.671	2.472	3.072	3.399	3.549	4.125	4.504	4.034	3.808	4.936	4.73	4.205	3.466
0.108		999	999	999	999	999	999	999	999	999	999	999	999	999	999	999	999	999	999	999	999	999	999	999	999	999	999	999	999	7.736	3.52	1.232	0.4722	0.3935	0.7964	1.188	1.765	2.733	3.251	3.554	3.161	3.678	4.383	3.842	3.763	3.819	3.663	3.431	3.148
0.116		999	999	999	999	999	999	999	999	999	999	999	999	999	999	999	999	999	999	999	999	999	999	999	999	999	999	999	8.417	4.426	1.646	0.1284	-0.1534	0.004974	0.5207	1.019	1.626	2.059	2.869	3.042	3.317	3.61	4.104	3.516	3.698	3.589	3.122	3.019	3.026
0.124		999	999	999	999	999	999	999	999	999	999	999	999	999	999	999	999	999	999	999	999	999	999	999	999	999	999	999	5.62	1.837	-0.04462	-0.5794	-0.6064	-0.3753	0.2587	0.9823	1.802	2.55	2.765	3.005	3.805	3.655	3.418	3.071	3.045	3.27	2.89	2.718	2.784
0.132		999	999	999	999	999	999	999	999	999	999	999	999	999	999	999	999	999	999	999	999	999	999	999	999	999	999	7.729	2.334	0.1573	-1.27	-1.4	-1.206	-0.5763	0.2935	1.102	1.66	2.193	2.507	3.194	3.105	3.166	3.153	2.955	2.722	3.117	2.692	2.613	2.305
0.14		999	999	999	999	999	999	999	999	999	999	999	999	999	999	999	999	999	999	999	999	999	999	999	999	999	8.47	3.962	0.3151	-1.338	-2.041	-1.922	-1.515	-0.6414	0.09832	0.9823	1.493	2.059	2.522	2.746	2.728	2.886	3.099	2.58	2.515	2.505	2.349	2.112	1.923
0.148		999	999	999	999	999	999	999	999	999	999	999	999	999	999	999	999	999	999	999	999	999	999	999	999	9.639	4.53	0.8788	-1.429	-2.327	-2.581	-2.232	-1.561	-1.051	-0.3287	0.7266	1.144	1.616	2.035	2.31	2.346	2.38	2.258	2.194	2.227	1.901	1.905	1.919	1.526
0.156		999	999	999	999	999	999	999	999	999	999	999	999	999	999	999	999	999	999	999	999	999	999	999	999	5.197	0.9586	-1.573	-2.752	-3.129	-3.17	-2.564	-1.825	-1.217	-0.4353	0.6468	1.043	1.572	1.771	1.835	2.063	2.04	1.897	2.089	2.034	1.725	1.372	1.425	1.27
0.164		999	999	999	999	999	999	999	999	999	999	999	999	999	999	999	999	999	999	999	999	999	999	999	6.207	1.469	-1.377	-2.937	-3.524	-3.527	-3.22	-2.585	-1.884	-1.084	-0.3287	0.5394	0.8045	0.9804	1.259	1.724	2.063	1.816	1.72	1.977	1.938	1.642	1.187	1.278	1.184
0.172		999	999	999	999	999	999	999	999	999	999	999	999	999	999	999	999	999	999	999	999	999	999	7.332	2.153	-1.171	-3.055	-3.817	-3.976	-3.685	-3.086	-2.298	-1.806	-1.105	-0.3666	0.276	0.7324	1.184	1.25	1.546	1.471	1.393	1.461	1.66	1.401	1.27	1.015	0.901	1.045
0.18		999	999	999	999	999	999	999	999	999	999	999	999	999	999	999	999	999	999	999	999	999	6.217	2.267	-0.8728	-2.895	-3.803	-3.94	-3.877	-3.455	-2.918	-2.338	-1.664	-0.9041	-0.2001	0.2625	0.6243	0.9889	1.306	1.418	1.424	1.304	1.278	1.311	1.191	1.031	1.043	0.9866	0.9338
0.188		999	999	999	999	999	999	999	999	999	999	999	999	999	999	999	999	999	999	999	999	6.484	1.835	-0.7783	-2.73	-3.752	-4.067	-3.887	-3.608	-3.085	-2.546	-1.767	-1.123	-0.4936	0.1573	0.3935	0.8127	1.015	1.482	1.516	1.377	1.721	1.337	1.157	1.302	1.088	1.172	1.131	0.9989
0.196		999	999	999	999	999	999	999	999	999	999	999	999	999	999	999	999	999	999	999	5.755	2.112	-0.6266	-2.326	-3.358	-3.674	-3.68	-3.233	-2.609	-2.243	-1.546	-0.7211	-0.3619	-0.007837	0.6145	1.083	1.219	1.336	1.617	1.597	1.569	1.784	1.592	1.603	1.669	1.262	1.247	1.24	1.241
0.204		999	999	999	999	999	999	999	999	999	999	999	999	999	999	999	999	999	9.277	5.421	2.696	0.2446	-1.561	-2.326	-2.861	-2.823	-2.543	-2.079	-1.483	-0.8453	-0.0994	0.4015	0.9178	1.033	1.784	2.228	2.253	2.441	2.765	2.602	2.318	2.547	2.578	2.379	2.323	1.962	2.337	1.939	2.153
0.212		999	999	999	999	999	999	999	999	999	999	999	999	999	999	999	999	999	6.908	3.606	1.559	0.2895	-0.7218	-1.471	-1.48	-1.008	-0.7234	-0.2779	0.3671	1.101	1.5	2.112	2.846	3.05	3.283	3.6	3.138	3.637	3.937	3.509	3.83	4.018	3.83	3.516	3.945	3.549	3.766	3.275	3.67
0.22		999	999	999	999	999	999	999	999	999	999	999	999	999	999	999	999	7.678	5.494	3.052	1.831	1.416	1.092	1.043	1.292	1.849	2.093	2.424	3.153	3.586	4.11	4.819	5.202	5.225	5.519	5.898	5.388	6.54	6.527	5.587	5.922	6.424	5.344	5.491	6.815	6.101	5.443	5.948	5.856
0.228		999	999	999	999	999	999	999	999	999	999	999	999	999	999	999	999	9.688	7.558	5.053	3.983	4.268	4.95	4.493	4.001	4.757	6.101	6.499	6.935	7.15	7.82	7.315	8.748	9.061	999	999	999	999	9.411	9.736	9.799	9.599	8.068	9.067	8.769	8.239	8.427	8.622	8.533
0.236		999	999	999	999	999	999	999	999	999	999	999	999	999	999	999	999	999	999	999	9.538	8.494	8.94	9.05	9.99	9.639	999	999	999	999	999	999	999	999	999	999	999	999	999	999	999	999	999	999	999	999	999	999	999
0.244		999	999	999	999	999	999	999	999	999	999	999	999	999	999	999	999	999	999	999	999	999	999	999	999	999	999	999	999	999	999	999	999	999	999	999	999	999	999	999	999	999	999	999	999	999	999	999	999
0.252		999	999	999	999	999	999	999	999	999	999	999	999	999	999	999	999	999	999	999	999	999	999	999	999	999	999	999	999	999	999	999	999	999	999	999	999	999	999	999	999	999	999	999	999	999	999	999	999
0.26		999	999	999	999	999	999	999	999	999	999	999	999	999	999	999	999	999	999	999	999	999	999	999	999	999	999	999	999	999	999	999	999	999	999	999	999	999	999	999	999	999	999	999	999	999	999	999	999
0.268		999	999	999	999	999	999	999	999	999	999	999	999	999	999	999	999	999	999	999	999	999	999	999	999	999	999	999	999	999	999	999	999	999	999	999	999	999	999	999	999	999	999	999	999	999	999	999	999
0.276		999	999	999	999	999	999	999	999	999	999	999	999	999	999	999	999	999	999	999	999	999	999	999	999	999	999	999	999	999	999	999	999	999	999	999	999	999	999	999	999	999	999	999	999	999	999	999	999
0.284		999	999	999	999	999	999	999	999	999	999	999	999	999	999	999	999	999	999	999	999	999	999	999	999	999	999	999	999	999	999	999	999	999	999	999	999	999	999	999	999	999	999	999	999	999	999	999	999
0.292		999	999	999	999	999	999	999	999	999	999	999	999	999	999	999	999	999	999	999	999	999	999	999	999	999	999	999	999	999	999	999	999	999	999	999	999	999	999	999	999	999	999	999	999	999	999	999	999
0.3		999	999	999	999	999	999	999	999	999	999	999	999	999	999	999	999	999	999	999	999	999	999	999	999	999	999	999	999	999	999	999	999	999	999	999	999	999	999	999	999	999	999	999	999	999	999	999	999
0.308		999	999	999	999	999	999	999	999	999	999	999	999	999	999	999	999	999	999	999	999	999	999	999	999	999	999	999	999	999	999	999	999	999	999	999	999	999	999	999	999	999	999	999	999	999	999	999	999
0.316		999	999	999	999	999	999	999	999	999	999	999	999	999	999	999	999	999	999	999	999	999	999	999	999	999	999	999	999	999	999	999	999	999	999	999	999	999	999	999	999	999	999	999	999	999	999	999	999
0.324		999	999	999	999	999	999	999	999	999	999	999	999	999	999	999	999	999	999	999	999	999	999	999	999	999	999	999	999	999	999	999	999	999	999	999	999	999	999	999	999	999	999	999	999	999	999	999	999
0.332		999	999	999	999	999	999	999	999	999	999	999	999	999	999	999	999	999	999	999	999	999	999	999	999	999	999	999	999	999	999	999	999	999	999	999	999	999	999	999	999	999	999	999	999	999	999	999	999
0.34		999	999	999	999	999	999	999	999	999	999	999	999	999	999	999	999	999	999	999	999	999	999	999	999	999	999	999	999	999	999	999	999	999	999	999	999	999	999	999	999	999	999	999	999	999	999	999	999
0.348		999	999	999	999	999	999	999	999	999	999	999	999	999	999	999	999	999	999	999	999	999	999	999	999	999	999	999	999	999	999	999	999	999	999	999	999	999	999	999	999	999	999	999	999	999	999	999	999
0.356		999	999	999	999	999	999	999	999	999	999	999	999	999	999	999	999	999	999	999	999	999	999	999	999	999	999	999	999	999	999	999	999	999	999	999	999	999	999	999	999	999	999	999	999	999	999	999	999
0.364		999	999	999	999	999	999	999	999	999	999	999	999	999	999	999	999	999	999	999	999	999	999	999	999	999	999	999	999	999	999	999	999	999	999	999	999	999	999	999	999	999	999	999	999	999	999	999	999
0.372		999	999	999	999	999	999	999	999	999	999	999	999	999	999	999	999	999	999	999	999	999	999	999	999	999	999	999	999	999	999	999	999	999	999	999	999	999	999	999	999	999	999	999	999	999	999	999	999
0.38		999	999	999	999	999	999	999	999	999	999	999	999	999	999	999	999	999	999	999	999	999	999	999	999	999	999	999	999	999	999	999	999	999	999	999	999	999	999	999	999	999	999	999	999	999	999	999	999
0.388		999	999	999	999	999	999	999	999	999	999	999	999	999	999	999	999	999	999	999	999	999	999	999	999	999	999	999	999	999	999	999	999	999	999	999	999	999	999	999	999	999	999	999	999	999	999	999	999
0.396		999	999	999	999	999	999	999	999	999	999	999	999	999	999	999	999	999	999	999	999	999	999	999	999	999	999	999	999	999	999	999	999	999	999	999	999	999	999	999	999	999	999	999	999	999	999	999	999
K+ (Edge-position)	x (nm)	0.004	0.012	0.02	0.028	0.036	0.044	0.052	0.06	0.068	0.076	0.084	0.092	0.1	0.108	0.116	0.124	0.132	0.14	0.148	0.156	0.164	0.172	0.18	0.188	0.196	0.204	0.212	0.22	0.228	0.236	0.244	0.252	0.26	0.268	0.276	0.284	0.292	0.3	0.308	0.316	0.324	0.332	0.34	0.348	0.356	0.364	0.372	0.38
y (nm)
-0.396		999	999	999	999	999	999	999	999	999	999	999	999	999	999	999	999	999	999	999	999	999	999	999	999	999	999	999	999	999	999	999	999	999	999	999	999	999	999	999	999	999	999	999	999	999	999	999	999
-0.388		999	999	999	999	999	999	999	999	999	999	999	999	999	999	999	999	999	999	999	999	999	999	999	999	999	999	999	999	999	999	999	999	999	999	999	999	999	999	999	999	999	999	999	999	999	999	999	999
-0.38		999	999	999	999	999	999	999	999	999	999	999	999	999	999	999	999	999	999	999	999	999	999	999	999	999	999	999	999	999	999	999	999	999	999	999	999	999	999	999	999	999	999	999	999	999	999	999	999
-0.372		999	999	999	999	999	999	999	999	999	999	999	999	999	999	999	999	999	999	999	999	999	999	999	999	999	999	999	999	999	999	999	999	999	999	999	999	999	999	999	999	999	999	999	999	999	999	999	999
-0.364		999	999	999	999	999	999	999	999	999	999	999	999	999	999	999	999	999	999	999	999	999	999	999	999	999	999	999	999	999	999	999	999	999	999	999	999	999	999	999	999	999	999	999	999	999	999	999	999
-0.356		999	999	999	999	999	999	999	999	999	999	999	999	999	999	999	999	999	999	999	999	999	999	999	999	999	999	999	999	999	999	999	999	999	999	999	999	999	999	999	999	999	999	999	999	999	999	999	999
-0.348		999	999	999	999	999	999	999	999	999	999	999	999	999	999	999	999	999	999	999	999	999	999	999	999	999	999	999	999	999	999	999	999	999	999	999	999	999	999	999	999	999	999	999	999	999	999	999	999
-0.34		999	999	999	999	999	999	999	999	999	999	999	999	999	999	999	999	999	999	999	999	999	999	999	999	999	999	999	999	999	999	999	999	999	999	999	999	999	999	999	999	999	999	999	999	999	999	999	999
-0.332		999	999	999	999	999	999	999	999	999	999	999	999	999	999	999	999	999	999	999	999	999	999	999	999	999	999	999	999	999	999	999	999	999	999	999	999	999	999	999	999	999	999	999	999	999	999	999	999
-0.324		999	999	999	999	999	999	999	999	999	999	999	999	999	999	999	999	999	999	999	999	999	999	999	999	999	999	999	999	999	999	999	999	999	999	999	999	999	999	999	999	999	999	999	999	999	999	999	999
-0.316		999	999	999	999	999	999	999	999	999	999	999	999	999	999	999	999	999	999	999	999	999	999	999	999	999	999	999	999	999	999	999	999	999	999	999	999	999	999	999	999	999	999	999	999	999	999	999	999
-0.308		999	999	999	999	999	999	999	999	999	999	999	999	999	999	999	999	999	999	999	999	999	999	999	999	999	999	999	999	999	999	999	999	999	999	999	999	999	999	999	999	999	999	999	999	999	999	999	999
-0.3		999	999	999	999	999	999	999	999	999	999	999	999	999	999	999	999	999	999	999	999	999	999	999	999	999	999	999	999	999	999	999	999	999	999	999	999	999	999	999	999	999	999	999	999	999	999	999	999
-0.292		999	999	999	999	999	999	999	999	999	999	999	999	999	999	999	999	999	999	999	999	999	999	999	999	999	999	999	999	999	999	999	999	999	999	999	999	999	999	999	999	999	999	999	999	999	999	999	999
-0.284		999	999	999	999	999	999	999	999	999	999	999	999	999	999	999	999	999	999	999	999	999	999	999	999	999	999	999	999	999	999	999	999	999	999	999	999	999	999	999	999	999	999	999	999	999	999	999	999
-0.276		999	999	999	999	999	999	999	999	999	999	999	999	999	999	999	999	999	999	999	999	999	999	999	999	999	999	999	999	999	999	999	999	999	999	999	999	999	999	999	999	999	999	999	999	999	999	999	999
-0.268		999	999	999	999	999	999	999	999	999	999	999	999	999	999	999	999	999	999	999	999	999	999	999	999	999	999	999	999	999	999	999	999	999	999	999	999	999	999	999	999	999	999	999	999	999	999	999	999
-0.26		999	999	999	999	999	999	999	999	999	999	999	999	999	999	999	999	999	999	999	999	999	999	999	999	999	999	999	999	999	999	999	999	999	999	999	999	999	999	999	999	999	999	999	999	999	999	999	999
-0.252		999	999	999	999	999	999	999	999	999	999	999	999	999	999	999	999	999	999	999	999	999	999	999	999	999	999	999	999	999	999	999	999	999	999	999	999	999	999	999	999	999	999	999	999	999	999	999	999
-0.244		999	999	999	999	999	999	999	999	999	999	999	999	999	999	999	999	999	999	999	999	999	999	999	999	999	999	999	999	999	999	999	999	999	999	999	999	999	999	999	999	999	999	999	999	999	999	999	999
-0.236		999	999	999	999	999	999	999	999	999	999	999	999	999	999	999	999	999	999	999	999	999	999	999	999	999	999	999	999	999	999	999	999	999	999	999	999	999	999	999	999	999	999	999	999	999	999	999	999
-0.228		999	999	999	999	9.018	9.47	999	999	999	999	9.254	999	999	999	999	9.178	9.328	999	999	999	999	9.254	9.364	999	9.018	999	8.043	8.847	9.385	999	8.094	9.178	7.751	8.062	7.483	8.756	8.824	8.598	7.397	8.012	8.787	8.585	8.644	7.867	8.52	9.072	9.417	8.082
-0.22		999	999	7.751	999	9.018	999	9.852	999	999	7.299	7.536	7.751	7.397	8.847	7.751	8.464	7.227	7.038	8.337	6.096	6.415	5.667	5.253	6.193	5.581	5.805	5.219	4.697	4.863	4.718	4.335	5.188	4.954	4.504	4.518	4.42	4.773	4.964	4.844	5.155	5.089	5.552	5.146	5.391	5.952	5.777	5.191	5.419
-0.212		999	6.746	6.033	6.746	5.028	7.751	8.133	7.459	7.751	6.294	5.525	5.741	6.945	6.415	6.586	5.957	4.752	5.32	5.028	5.289	4.405	4.259	4.453	3.362	3.029	3.31	3.22	2.979	2.482	2.505	2.939	2.665	2.772	2.757	2.501	2.351	2.07	2.416	2.201	2.454	2.818	2.853	2.633	3.227	3.176	2.8	2.583	3.31
-0.204		999	5.028	5.028	5.028	3.863	4.646	5.862	5.028	5.651	4.792	4.099	4.475	3.96	4.857	5.581	4.354	3.704	3.451	2.783	2.757	3.31	3.425	3.204	2.374	1.745	1.386	1.858	1.359	0.9051	1.022	1.054	1.117	1.023	0.9949	0.8475	0.957	0.9078	1.051	1.038	0.9771	1.162	0.923	1.193	1.325	1.69	1.591	1.329	1.63
-0.196		999	5.028	3.762	3.31	4.576	4.023	3.692	4.475	4.116	3.863	3.31	3.762	3.724	3.223	3.664	3.554	3.31	2.928	2.305	2.476	2.079	1.988	1.591	1.059	1.038	0.9447	1.132	0.77	0.5023	0.2399	-0.08651	0.1387	-0.06983	0.1731	0.2553	0.2141	-0.01548	0.158	0.6399	0.3784	0.374	0.4993	0.3746	0.3792	0.8577	0.802	0.7687	0.9173
-0.188		5.028	2.757	3.762	3.31	2.659	4.315	3.907	3.47	4.116	3.437	2.231	2.52	2.955	2.364	2.417	3.554	2.97	2.649	2.836	2.807	1.939	1.376	1.148	0.8977	0.9989	0.9083	0.9305	0.3879	-0.05087	-0.1165	-0.2055	-0.007806	-0.402	-0.2685	-0.3143	-0.2197	-0.4039	-0.0774	-0.2432	-0.2916	-0.01869	-0.1046	0.1634	0.286	0.4436	0.06936	0.2498	0.4687
-0.18		2.305	2.757	4.315	3.31	2.476	2.171	2.305	2.305	2.597	2.757	2.381	1.807	1.895	2.426	2.535	2.95	2.354	2.305	2.261	2.145	1.744	1.325	1.24	0.8399	0.9032	0.6023	0.3668	0.457	0.08499	-0.2674	-0.1958	-0.4015	-0.4437	-0.6284	-0.7567	-0.1947	-0.3661	-0.1105	-0.6156	-0.6108	-0.3368	-0.2351	0.02933	-0.09135	0.03684	-0.07921	-0.1465	0.1243
-0.172		1.591	4.023	5.028	2.757	2.858	1.807	2.687	2.636	3.31	3.863	3.094	2.597	2.305	2.426	2.25	2.577	2.728	1.845	1.373	1.785	1.906	1.508	1.435	0.9771	0.7397	0.3587	0.4092	0.2296	0.1678	0.04421	-0.07633	-0.09759	-0.237	-0.4025	-0.4578	-0.228	-0.4336	-0.4761	-0.7979	-0.5723	-0.4654	-0.4122	-0.3407	-0.1618	0.0964	-0.02366	-0.08023	0.09593
-0.164		1.591	2.757	2.928	2.106	1.719	1.49	1.682	2.203	2.702	1.994	2.305	2.237	2.181	1.823	2.25	2.465	2.907	2.002	1.831	1.922	1.591	1.201	1.46	1.369	0.793	0.8902	0.7443	0.4016	0.3166	0.216	0.2387	-0.007806	-0.2638	-0.2075	-0.2896	-0.2852	-0.4188	-0.5182	-0.4677	-0.3701	-0.385	-0.2632	-0.09782	-0.07702	-0.02849	-0.05159	0.001723	0.1603
-0.156		3.31	1.922	1.807	0.4851	0.8475	0.802	0.4153	0.6385	1.457	1.355	1.828	1.751	1.842	1.922	2.093	2.013	2.56	2.351	1.76	1.561	1.84	1.736	1.538	1.323	1.567	1.321	1.151	1.038	0.718	0.5318	0.3818	0.03317	0.01819	0.2251	0.1245	0.3355	-0.2092	-0.05232	-0.1189	-0.3061	-0.2948	0.03317	-0.0388	-0.1268	0.2042	0.1888	0.2042	0.5863
-0.148		1.591	1.038	1.038	0.2042	0.9411	0.3879	0.3075	0.859	0.728	1.038	0.8642	0.8783	1	1.823	2.597	2.577	2.56	2.446	2.393	1.853	1.906	2.089	1.938	2.305	1.798	1.386	1.31	1.42	1.143	1.157	0.8833	0.6517	0.3821	0.4218	0.505	0.3985	0.1195	0.1398	0.2133	0.02492	0.0372	0.08084	0.271	-0.0115	0.1267	0.4808	0.4247	0.6123
-0.14		-0.1268	0.3879	-0.4188	-0.1268	0.0003348	-0.84	-1.072	-0.2404	0.4523	0.5453	0.4053	0.621	0.8902	1.636	2.197	2.41	2.305	2.002	1.941	1.922	2.426	2.5	1.969	2.237	1.965	1.869	1.372	1.504	1.426	1.55	0.8683	0.888	0.8226	0.6603	0.914	0.4199	0.3725	0.5008	0.4623	0.2489	0.3833	0.2813	0.3658	0.3792	0.4962	0.5068	0.7218	0.6918
-0.132		1.591	-0.4188	-1.629	-1.132	-0.7772	-1.514	-1.132	-0.5852	-0.1947	-0.09563	0.4405	0.5521	0.5547	1.222	1.719	2.357	2.029	1.807	1.76	2.389	2.426	2.896	2.57	1.751	2.272	3.039	2.305	2.218	1.678	1.785	1.187	1.007	1.115	0.7366	1.307	0.7647	0.8825	0.936	0.7733	0.4556	0.7856	0.4804	0.4553	0.7214	0.7475	0.5242	0.7877	0.9973
-0.124		-0.1268	-1.132	-1.896	-2.335	-1.995	-2.067	-1.732	-1.08	-0.9162	-0.6045	0.2694	0.03317	0.6183	0.9343	0.8475	1.265	1.742	2.085	1.941	2.707	2.828	2.5	2.651	2.237	2.621	2.997	2.244	2.457	2.276	1.994	1.778	1.282	1.41	1.349	1.504	1.361	1.134	1.091	1.196	0.8246	1.15	0.7806	0.7656	1.016	0.9623	0.7154	1.007	1.069
-0.116		-1.995	-2.951	-2.951	-3.341	-2.612	-2.634	-2.666	-2.085	-1.74	-1.405	-0.7246	-0.9349	-0.6415	0.334	0.4785	1.101	2.256	1.845	1.725	2.963	2.979	2.712	2.61	3.018	2.899	2.719	3.048	2.52	2.774	2.597	2.331	1.857	1.61	1.433	1.371	1.409	1.065	0.862	0.9632	1.165	1.15	1.003	1.23	1.299	1.038	1.071	1.365	1.54
-0.108		-3.232	-3.64	-3.232	-3.714	-3.452	-3.017	-2.82	-2.383	-2.412	-1.995	-1.685	-1.266	-1.148	-0.2562	0.2042	0.5606	0.7109	1.733	2.056	2.264	2.877	3.043	2.867	3.47	3.571	2.874	3.048	2.721	2.952	2.043	1.911	2.253	1.955	1.684	1.437	1.626	1.414	1.256	1.321	1.127	1.388	1.015	0.9366	1.154	1.094	1.372	1.713	1.466
-0.1		-2.519	-3.188	-3.403	-3.362	-3.42	-3.417	-3.344	-2.731	-2.804	-2.245	-2.061	-1.995	-1.647	-1.102	-0.2081	0.1387	0.7109	0.957	1.403	2.068	2.385	2.231	2.269	2.757	2.858	2.955	2.967	3.223	2.808	2.691	2.587	2.41	2.182	2.117	2.058	2.023	2.111	1.725	1.968	1.591	1.502	1.651	1.833	1.782	1.419	1.435	1.741	1.644
-0.092		-0.4188	-1.601	-1.685	-2.429	-2.657	-2.867	-2.98	-2.785	-2.271	-2.373	-2.541	-2.238	-1.581	-1.424	-0.84	-0.3666	0.5382	0.8526	1.012	1.53	1.744	2.231	2.491	2.716	3.411	3.668	3.048	3.641	3.678	3.915	2.838	3.018	2.569	2.587	2.476	2.597	2.613	2.371	2.242	1.994	1.829	1.906	1.981	1.955	2.179	1.759	2.054	1.922
-0.084		3.31	1.038	0.728	-0.8009	-0.8244	-0.8009	-1.161	-1.106	-1.155	-1.782	-1.859	-1.753	-1.473	-1.176	-1.173	-0.9303	0.2675	0.8526	1.038	1.623	2.043	2.194	2.61	3.064	4.124	3.668	3.356	3.641	3.533	4.315	3.155	3.196	3.026	3.002	2.917	3.111	2.966	2.462	2.347	2.612	2.559	2.266	2.248	2.004	2.25	2.033	2.235	2.27
-0.076		999	6.746	6.033	4.023	3.31	3.525	2.079	1.165	0.9838	0.2399	-0.237	-0.4416	-0.7178	-0.8009	-0.613	-0.1461	0.3106	1.038	0.9111	1.088	1.974	2.582	2.822	3.824	3.99	3.839	4.054	4.023	3.939	3.525	3.475	3.429	3.546	3.791	3.493	3.525	2.995	2.891	2.983	3.404	3.079	2.531	2.863	3.094	2.638	2.434	2.449	2.777
-0.068		999	999	7.751	8.464	9.018	9.47	9.852	5.028	4.767	3.31	2.993	2.106	1.321	0.9343	0.8783	0.947	1.158	1.457	1.118	1.192	1.682	2.625	2.693	4.238	3.926	4.513	4.767	4.144	4.17	4.718	4.589	4.475	4.099	4.173	4.047	4.53	4.001	3.855	3.543	3.787	3.192	3.111	3.716	4.218	3.664	3.364	2.831	3.088
-0.06		999	999	999	999	999	999	999	999	999	8.012	999	6.746	4.221	4.144	3.394	2.819	1.82	1.626	1.403	1.327	1.591	2.802	2.693	3.415	3.571	4.757	4.456	4.271	5.115	4.868	4.335	5.028	5.264	5.338	5.174	5.32	5.388	5.094	4.729	5.155	4.536	4.315	4.755	4.972	4.718	4.209	3.837	4.276
-0.052		999	999	999	999	999	999	999	999	999	999	999	999	999	8.847	6.033	5.028	3.238	2.597	2.783	2.566	2.467	2.802	2.651	2.928	3.261	4.153	4.938	4.941	5.115	5.797	5.878	5.543	5.716	6.896	6.676	7.198	5.809	5.378	5.442	6.002	5.642	4.913	5.207	4.812	4.442	5.195	4.73	4.977
-0.044		999	999	999	999	999	999	999	999	999	999	999	999	999	999	999	999	6.343	4.894	4.157	3.018	3.369	2.944	2.778	3.362	4.931	4.513	5.028	5.118	5.028	6.436	5.993	6.32	7.153	6.896	6.676	7.198	6.553	6.066	7.086	7.459	6.157	6.217	6.473	5.525	5.797	6.259	5.136	5.607
-0.036		999	999	999	999	999	999	999	999	999	999	999	999	999	999	999	999	999	9.47	6.167	5.912	5.41	5.028	4.133	3.889	4.266	4.363	5.219	5.516	6.352	7.101	5.768	6.746	7.337	7.056	6.069	6.888	7.437	7.885	7.237	8.228	7.361	7.27	7.81	6.332	6.802	6.539	5.831	5.673
-0.028		999	999	999	999	999	999	999	999	999	999	999	999	999	999	999	999	999	999	999	8.012	6.415	6.746	5.253	5.244	4.747	5.125	5.536	5.626	5.949	6.586	6.375	6.906	6.982	8.062	7.681	7.751	8.035	9.221	8.165	7.814	8.526	7.935	7.639	7.385	6.692	6.972	6.141	6.277
-0.02		999	999	999	999	999	999	999	999	999	999	999	999	999	999	999	999	999	999	999	9.731	9.138	9.254	6.856	5.883	4.931	5.332	6.485	5.516	5.497	6.586	7.381	7.675	7.153	8.062	7.681	7.967	8.271	9.604	8.663	7.814	7.52	7.58	7.81	8.249	6.294	6.746	7.699	6.852
-0.012		999	999	999	999	999	999	999	999	999	999	999	999	999	999	999	999	999	999	999	999	999	999	999	8.082	6.294	5.805	6.175	5.862	5.949	6.586	8.094	9.629	8.249	9.328	7.897	9.087	9.537	8.89	8.663	9.731	8.289	7.751	7.81	8.701	7.299	7.495	8.864	7.198
-0.004		999	999	999	999	999	999	999	999	999	999	999	999	999	999	999	999	999	999	999	999	999	999	999	9.47	7.852	6.081	6.033	5.41	5.497	5.797	7.182	999	8.541	8.946	7.897	8.756	9.537	999	9.286	999	9.079	8.585	7.479	8.05	9.31	7.806	7.699	6.548
0.004		999	999	999	999	999	999	999	999	999	999	999	999	999	999	999	999	999	999	999	999	999	999	999	999	9.018	7.16	6.325	6.265	6.352	5.912	6.241	7.675	8.249	8.615	7.299	9.921	999	999	999	9.731	999	9.138	8.192	8.962	999	8.359	7.407	7.077
0.012		999	999	999	999	999	999	999	999	999	999	999	999	999	999	999	999	999	999	999	999	999	999	999	999	999	8.663	7.49	5.862	5.828	6.033	7.182	7.911	8.541	9.328	8.395	9.087	9.537	8.89	999	999	9.41	8.349	9.91	9.585	9.641	9.695	9.125	7.751
0.02		999	999	999	999	999	999	999	999	999	999	999	999	999	999	999	999	999	999	999	999	999	999	999	999	999	999	999	6.746	5.396	5.912	6.241	5.64	6.396	6.896	8.133	9.47	9.537	8.89	8.955	9.018	9.079	9.138	999	9.585	9.641	999	999	8.266
0.028		999	999	999	999	999	999	999	999	999	999	999	999	999	999	999	999	999	999	999	999	999	999	999	999	999	999	8.374	6.265	5.115	6.033	5.561	5.64	5.817	6.896	7.681	8.203	8.824	999	999	9.018	999	999	8.644	8.464	8.304	8.359	8.412	8.464
0.036		999	999	999	999	999	999	999	999	999	999	999	999	999	999	999	999	999	999	999	999	999	999	999	999	999	999	8.756	8.133	5.713	5.687	5.028	5.107	6.269	5.891	7.128	7.553	8.271	9.221	999	999	9.792	999	9.197	9.254	7.441	8.359	8.628	8.266
0.044		999	999	999	999	999	999	999	999	999	999	999	999	999	999	999	999	999	999	999	999	999	999	999	999	999	999	999	999	6.502	4.868	4.459	4.075	5.183	5.102	5.765	7.751	9.989	9.604	9.286	999	999	999	999	9.585	8.304	8.811	8.214	8.266
0.052		999	999	999	999	999	999	999	999	999	999	999	999	999	999	999	999	999	999	999	999	999	999	999	999	999	999	999	999	6.352	4.576	3.475	2.95	3.762	4.818	5.028	5.741	7.819	7.885	8.165	9.018	9.079	9.138	8.644	9.585	8.756	7.806	7.549	7.911
0.06		999	999	999	999	999	999	999	999	999	999	999	999	999	999	999	999	999	999	999	999	999	999	999	999	999	999	999	999	8.22	4.135	3.081	2.203	2.33	3.203	3.999	4.706	5.719	7.172	6.945	9.018	9.079	9.47	7.639	8.701	999	7.495	6.91	6.454
0.068		999	999	999	999	999	999	999	999	999	999	999	999	999	999	999	999	999	999	999	999	999	999	999	999	999	999	999	999	8.551	4.646	2.678	1.9	1.707	1.881	2.659	4.706	4.897	5.162	5.939	6.873	7.692	8.847	7.993	7.385	7.922	7.354	5.981	5.883
0.076		999	999	999	999	999	999	999	999	999	999	999	999	999	999	999	999	999	999	999	999	999	999	999	999	999	999	999	999	9.939	5.112	2.226	1.232	0.6755	0.7495	1.663	3.048	3.83	3.98	5.158	5.505	6.461	7.27	7.639	6.332	6.917	7.495	6.496	6.454
0.084		999	999	999	999	999	999	999	999	999	999	999	999	999	999	999	999	999	999	999	999	999	999	999	999	999	999	999	999	999	6.746	2.331	0.4728	-0.02132	0.05269	0.8872	1.903	3.179	3.775	5.296	5.912	6.063	7.751	7.81	6.861	6.802	6.746	6.06	5.883
0.092		999	999	999	999	999	999	999	999	999	999	999	999	999	999	999	999	999	999	999	999	999	999	999	999	999	999	999	999	999	7.751	2.528	0.1822	-0.3597	-0.4828	0.03789	1.269	1.894	3.478	4.786	6.096	6.254	6.521	6.689	6.636	6.388	7.093	5.759	4.829
0.1		999	999	999	999	999	999	999	999	999	999	999	999	999	999	999	999	999	999	999	999	999	999	999	999	999	999	999	999	999	8.012	3.27	0.1279	-0.9094	-1.168	-0.6443	0.2842	1.307	2.439	3.508	5.028	5.089	5.781	6.004	6.238	6.033	6.006	5.689	4.829
0.108		999	999	999	999	999	999	999	999	999	999	999	999	999	999	999	999	999	999	999	999	999	999	999	999	999	999	999	999	999	999	4.217	0.6517	-1.218	-1.636	-1.042	-0.3568	0.7717	1.941	3.247	4.284	4.586	6.033	6.473	5.327	5.447	5.568	5.366	5.028
0.116		999	999	999	999	999	999	999	999	999	999	999	999	999	999	999	999	999	999	999	999	999	999	999	999	999	999	999	999	999	999	5.28	0.9771	-1.2	-1.943	-1.642	-0.8205	0.2138	1.511	2.847	3.641	4.487	4.913	6.091	5.667	5.513	5.374	5.366	5.359
0.124		999	999	999	999	999	999	999	999	999	999	999	999	999	999	999	999	999	999	999	999	999	999	999	999	999	999	999	999	999	999	6.517	1.572	-1.194	-2.248	-2.057	-1.189	-0.3201	0.8379	2.263	3.189	3.702	4.547	5.4	5.741	5.952	5.374	5.081	4.878
0.132		999	999	999	999	999	999	999	999	999	999	999	999	999	999	999	999	999	999	999	999	999	999	999	999	999	999	999	999	999	999	7.833	1.67	-1.53	-2.574	-2.447	-1.726	-0.6867	0.5008	1.689	2.454	3.34	4.359	4.51	4.864	4.576	5.138	5.191	4.69
0.14		999	999	999	999	999	999	999	999	999	999	999	999	999	999	999	999	999	999	999	999	999	999	999	999	999	999	999	999	999	999	7.182	1.572	-1.655	-2.81	-2.894	-2.242	-1.075	-0.06907	1.292	2.589	3.28	4.144	5.207	4.812	4.817	4.677	4.423	4.393
0.148		999	999	999	999	999	999	999	999	999	999	999	999	999	999	999	999	999	999	999	999	999	999	999	999	999	999	999	999	999	999	7.596	2.013	-1.783	-3.24	-3.317	-2.616	-1.613	-0.3749	1.038	2.068	2.971	3.558	4.004	4.614	4.767	4.63	4.638	4.475
0.156		999	999	999	999	999	999	999	999	999	999	999	999	999	999	999	999	999	999	999	999	999	999	999	999	999	999	999	999	999	999	7.833	1.085	-2.247	-3.64	-3.741	-3.188	-2.042	-0.7634	0.4125	1.441	2.65	3.166	3.649	4.259	5.028	4.54	4.976	4.354
0.164		999	999	999	999	999	999	999	999	999	999	999	999	999	999	999	999	999	999	999	999	999	999	999	999	999	999	999	999	999	999	8.094	0.9173	-2.402	-4.046	-4.2	-3.465	-2.428	-1.11	0.2042	1.258	2.604	3.31	3.929	4.218	4.622	4.585	4.638	4.057
0.172		999	999	999	999	999	999	999	999	999	999	999	999	999	999	999	999	999	999	999	999	999	999	999	999	999	999	999	999	999	999	8.094	0.8735	-2.78	-4.417	-4.628	-3.929	-2.638	-1.137	0.1771	1.165	2.387	3.369	3.52	3.706	4.155	4.248	4.55	3.793
0.18		999	999	999	999	999	999	999	999	999	999	999	999	999	999	999	999	999	999	999	999	999	999	999	999	999	999	999	999	999	999	6.667	0.3998	-3.36	-4.863	-4.958	-4.127	-2.941	-1.28	0.2408	1.139	2.019	2.877	3.892	4.218	3.829	4.209	3.936	3.233
0.188		999	999	999	999	999	999	999	999	999	999	999	999	999	999	999	999	999	999	999	999	999	999	999	999	999	999	999	999	999	999	6.827	0.06435	-3.667	-4.961	-4.974	-4.092	-2.867	-1.202	0.08888	1.179	2.345	2.853	3.82	3.986	4.356	4.922	4.112	3.989
0.196		999	999	999	999	999	999	999	999	999	999	999	999	999	999	999	999	999	999	999	999	999	999	999	999	999	999	999	999	999	999	5.993	-0.268	-3.63	-4.813	-4.694	-3.728	-2.506	-1.099	0.3928	1.686	2.769	3.111	3.616	4.061	5.141	6.539	5.028	4.69
0.204		999	999	999	999	999	999	999	999	999	999	999	999	999	999	999	999	999	999	999	999	999	999	999	999	999	999	999	999	999	999	5.993	-0.2862	-3.264	-4.313	-3.965	-2.984	-1.654	-0.1592	0.9264	2.389	3.135	3.907	5.334	4.761	4.817	6.006	6.06	5.543
0.212		999	999	999	999	999	999	999	999	999	999	999	999	999	999	999	999	999	999	999	999	999	999	999	999	999	999	999	999	999	999	7.381	0.6784	-2.318	-3.04	-2.689	-1.685	-0.1683	1.449	2.435	4.064	4.91	5.212	6.473	6.061	7.038	7.22	6.799	6.193
0.22		999	999	999	999	999	999	999	999	999	999	999	999	999	999	999	999	999	999	999	999	999	999	999	999	999	999	999	999	999	999	8.094	2.059	-0.5646	-0.9752	-0.5039	0.5863	2.514	3.814	5.226	6.4	7.692	7.27	9.197	9.967	9.641	8.811	8.628	8.916
0.228		999	999	999	999	999	999	999	999	999	999	999	999	999	999	999	999	999	999	999	999	999	999	999	999	999	999	999	999	999	999	999	5.188	2.864	2.329	2.828	4.264	5.809	7.172	8.402	999	999	999	999	999	999	999	999	999
0.236		999	999	999	999	999	999	999	999	999	999	999	999	999	999	999	999	999	999	999	999	999	999	999	999	999	999	999	999	999	999	999	9.629	8.541	7.411	7.897	9.087	999	999	999	999	999	999	999	999	999	999	999	999
0.244		999	999	999	999	999	999	999	999	999	999	999	999	999	999	999	999	999	999	999	999	999	999	999	999	999	999	999	999	999	999	999	999	999	999	999	999	999	999	999	999	999	999	999	999	999	999	999	999
0.252		999	999	999	999	999	999	999	999	999	999	999	999	999	999	999	999	999	999	999	999	999	999	999	999	999	999	999	999	999	999	999	999	999	999	999	999	999	999	999	999	999	999	999	999	999	999	999	999
0.26		999	999	999	999	999	999	999	999	999	999	999	999	999	999	999	999	999	999	999	999	999	999	999	999	999	999	999	999	999	999	999	999	999	999	999	999	999	999	999	999	999	999	999	999	999	999	999	999
0.268		999	999	999	999	999	999	999	999	999	999	999	999	999	999	999	999	999	999	999	999	999	999	999	999	999	999	999	999	999	999	999	999	999	999	999	999	999	999	999	999	999	999	999	999	999	999	999	999
0.276		999	999	999	999	999	999	999	999	999	999	999	999	999	999	999	999	999	999	999	999	999	999	999	999	999	999	999	999	999	999	999	999	999	999	999	999	999	999	999	999	999	999	999	999	999	999	999	999
0.284		999	999	999	999	999	999	999	999	999	999	999	999	999	999	999	999	999	999	999	999	999	999	999	999	999	999	999	999	999	999	999	999	999	999	999	999	999	999	999	999	999	999	999	999	999	999	999	999
0.292		999	999	999	999	999	999	999	999	999	999	999	999	999	999	999	999	999	999	999	999	999	999	999	999	999	999	999	999	999	999	999	999	999	999	999	999	999	999	999	999	999	999	999	999	999	999	999	999
0.3		999	999	999	999	999	999	999	999	999	999	999	999	999	999	999	999	999	999	999	999	999	999	999	999	999	999	999	999	999	999	999	999	999	999	999	999	999	999	999	999	999	999	999	999	999	999	999	999
0.308		999	999	999	999	999	999	999	999	999	999	999	999	999	999	999	999	999	999	999	999	999	999	999	999	999	999	999	999	999	999	999	999	999	999	999	999	999	999	999	999	999	999	999	999	999	999	999	999
0.316		999	999	999	999	999	999	999	999	999	999	999	999	999	999	999	999	999	999	999	999	999	999	999	999	999	999	999	999	999	999	999	999	999	999	999	999	999	999	999	999	999	999	999	999	999	999	999	999
0.324		999	999	999	999	999	999	999	999	999	999	999	999	999	999	999	999	999	999	999	999	999	999	999	999	999	999	999	999	999	999	999	999	999	999	999	999	999	999	999	999	999	999	999	999	999	999	999	999
0.332		999	999	999	999	999	999	999	999	999	999	999	999	999	999	999	999	999	999	999	999	999	999	999	999	999	999	999	999	999	999	999	999	999	999	999	999	999	999	999	999	999	999	999	999	999	999	999	999
0.34		999	999	999	999	999	999	999	999	999	999	999	999	999	999	999	999	999	999	999	999	999	999	999	999	999	999	999	999	999	999	999	999	999	999	999	999	999	999	999	999	999	999	999	999	999	999	999	999
0.348		999	999	999	999	999	999	999	999	999	999	999	999	999	999	999	999	999	999	999	999	999	999	999	999	999	999	999	999	999	999	999	999	999	999	999	999	999	999	999	999	999	999	999	999	999	999	999	999
0.356		999	999	999	999	999	999	999	999	999	999	999	999	999	999	999	999	999	999	999	999	999	999	999	999	999	999	999	999	999	999	999	999	999	999	999	999	999	999	999	999	999	999	999	999	999	999	999	999
0.364		999	999	999	999	999	999	999	999	999	999	999	999	999	999	999	999	999	999	999	999	999	999	999	999	999	999	999	999	999	999	999	999	999	999	999	999	999	999	999	999	999	999	999	999	999	999	999	999
0.372		999	999	999	999	999	999	999	999	999	999	999	999	999	999	999	999	999	999	999	999	999	999	999	999	999	999	999	999	999	999	999	999	999	999	999	999	999	999	999	999	999	999	999	999	999	999	999	999
0.38		999	999	999	999	999	999	999	999	999	999	999	999	999	999	999	999	999	999	999	999	999	999	999	999	999	999	999	999	999	999	999	999	999	999	999	999	999	999	999	999	999	999	999	999	999	999	999	999
0.388		999	999	999	999	999	999	999	999	999	999	999	999	999	999	999	999	999	999	999	999	999	999	999	999	999	999	999	999	999	999	999	999	999	999	999	999	999	999	999	999	999	999	999	999	999	999	999	999
0.396		999	999	999	999	999	999	999	999	999	999	999	999	999	999	999	999	999	999	999	999	999	999	999	999	999	999	999	999	999	999	999	999	999	999	999	999	999	999	999	999	999	999	999	999	999	999	999	999
[truncated: 52 more columns]

## Sheet: subfigure c
Fig. 3c
			ΔFchannel-ΔFbulk (kJ mol-1)		ln(τchannel/τbulk)
	Force field	Ion	Mid-position	Edge-position	Mid-position	Edge-position
	Merz	Li+	1.524	-1.194	0.3659	1.488
		Na+	1.12	-1.206	0.6065	2.343
		K+	-0.05	-0.3671	1.385	1.279
	Netz	Li+	3.38	-0.38	-0.1278	1.742
		Na+	1.16	-0.986	0.6716	2.096
		K+	0.54	0.239	0.9518	1.161
	Williams	Li+	1.898	-1.188	0.0231	1.571
		Na+	0.68	-1.774	0.6394	2.703
		K+	0.02	-0.857	1.27	1.307
	OPLS-AA	Li+	1.65	-0.41	0.3877	0.9163
		Na+	0.66	-0.66	0.8491	2.053
		K+	0.11	-0.2	1.319	1.155
