# Supplementary material for: Theoretical framework for confined ion transport in two-dimensional nanochannels
Source: Nat Commun. 2025 Jul 20;16:6675. doi: 10.1038/s41467-025-61735-9 (PMC12276316; doi:10.1038/s41467-025-61735-9)
Supplement: Supplementary file 3 — Source data [file 41467_2025_61735_MOESM3_ESM.zip › Source Data/Source Data of Figures in Main Text/Source Data of Fig. 4.xlsx]

## Sheet: subfigure b
Fig. 4b
				Simulations with εI-WLB					Simulations with εI-Wion-π
		Force field	Ion	µ/q (10-9 m2 s-1 V-1)	Error bar (10-9 m2 s-1 V-1)	Dchannel (10-9 m2 s-1)	Error bar (10-9 m2 s-1)		µ/q (10-9 m2 s-1 V-1)	Error bar (10-9 m2 s-1 V-1)	Dchannel (10-9 m2 s-1)	Error bar (10-9 m2 s-1)
		Merz	Li+	44.99	3.049	1.045	0.069		40.06	6.112	0.988	0.077
			Na+	46.28	6.566	1.071	0.059		37.24	5.478	0.866	0.113
			K+	54.87	8.494	1.393	0.101		59.06	3.087	1.445	0.174
			Rb+	55.76	3.874	1.295	0.058		-	-	-	-
			Cs+	52.56	4.117	1.129	0.044		-	-	-	-
			Ca2+	27.84	3.432	0.612	0.024		28.6	2.012	0.637	0.086
			Mg2+	26.38	1.945	0.597	0.042		26.84	0.782	0.631	0.056
			Cl-	52.68	5.119	1.392	0.097		54.23	4.013	1.29	0.094
		Netz	Li+	36.25	3.96	0.791	0.119		36.09	2.494	0.844	0.041
			Na+	45.5	2.165	1.034	0.057		40.64	2.345	0.964	0.076
			K+	51.46	2.076	1.279	0.084		53.7	4.97	1.367	0.138
			Rb+	-	-	-	-		-	-	-	-
			Cs+	57.99	7.269	1.41	0.08		-	-	-	-
			Ca2+	32.98	1.308	0.686	0.055		30.49	3.258	0.707	0.047
			Mg2+	28.32	1.351	0.59	0.065		28.86	2.578	0.613	0.054
			Cl-	51.41	5.318	1.331	0.087		51.7	2.915	1.311	0.073
		Williams	Li+	41.3	5.03	0.924	0.081		38.51	3.676	0.889	0.038
			Na+	49.26	4.883	1.048	0.12		37.45	2.709	0.886	0.069
			K+	55.08	1.509	1.308	0.039		56.42	4.402	1.308	0.086
			Rb+	-	-	-	-		-	-	-	-
			Cs+	-	-	-	-		-	-	-	-
			Ca2+	30.83	0.774	0.659	0.05		32.29	0.758	0.65	0.069
			Mg2+	28.89	1.094	0.627	0.028		29.18	2.188	0.615	0.061
			Cl-	54.42	6.229	1.333	0.089		58	5.419	1.393	0.1627
		OPLS-AA	Li+	39.1	1.25	0.932	0.0357		41.53	6.002	0.867	0.071
			Na+	41.3	4.8	1.088	0.058		35.2	4.7	0.873	0.099
			K+	55.48	2.86	1.426	0.104		53.02	4.134	1.47	0.201
			Cs+	60.1	4.314	1.154	0.117		-	-	-	-
			Rb+	49.83	3.411	1.394	0.197		-	-	-	-
			Ca2+	29.4	1.8	0.663	0.0348		30.14	2.435	0.629	0.109
			Mg2+	24.6	2.54	0.5793	0.039		27.4	1.588	0.583	0.069
			Cl-	49.8	4.2	1.286	0.084		52.23	1.013	1.318	0.106

## Sheet: subfigure c
Fig. 4c
					Simulated with εI-WLB				Simulated with εI-Wion-π
	Force field	Ion	μbulk (10-9 m2 s-1)		dion-wall (nm)	μchannel	μchannel/μbulk		dion-wall (nm)	μchannel	μchannel/μbulk
	Merz	Li+	43.729		0.403	44.997	1.029		0.37	40.056	0.916
		Na+	41.762		0.431	46.272	1.108		0.346	37.239	0.8917
		K+	68.296		0.43	54.869	0.8034		0.363	59.056	0.8647
		Rb+	51.7		0.418	55.784	1.079
		Cs+	62.3		0.413	52.563	0.8437
		Ca2+	24.05		0.479	27.85	1.158		0.473	28.595	1.189
		Mg2+	23.1		0.475	26.38	1.142		0.466	26.842	1.162
		Cl-	53.654		0.403	52.683	0.9819		0.391	54.244	1.011
	Netz	Li+	37.986		0.396	36.254	0.9544		0.38	36.087	0.95
		Na+	40.746		0.422	45.513	1.117		0.386	40.644	0.9975
		K+	53.542		0.439	51.459	0.9611		0.432	53.703	1.003
		Cs+	55.803		0.433	57.979	1.039
		Ca2+	27.165		0.469	32.978	1.214		0.458	30.479	1.122
		Mg2+	23.046		0.473	28.324	1.229		0.462	28.854	1.252
		Cl-	52.74		0.422	51.411	0.9748		0.413	51.701	0.9803
	Williams	Li+	38.768		0.395	41.288	1.065		0.375	38.504	0.9932
		Na+	41.564		0.434	49.253	1.185		0.331	37.453	0.9011
		K+	65.592		0.431	55.078	0.8397		0.352	56.422	0.8602
		Ca2+	26.13		0.469	30.833	1.18		0.459	32.297	1.236
		Mg2+	23.164		0.473	28.886	1.247		0.462	29.187	1.26
		Cl-	52.36		0.438	54.402	1.039		0.434	58.015	1.108
	OPLS-AA	Li+	42.1		0.407	39.098	0.9287		0.364	41.527	0.9864
		Na+	40.709		0.432	41.32	1.015		0.377	35.201	0.8647
		K+	65.7		0.427	55.484	0.8445		0.425	53.02	0.807
		Rb+	69.496		0.415	60.1	0.8648
		Cs+	61.961		0.421	49.829	0.8042
		Ca2+	26.3		0.481	29.403	1.118		0.475	30.14	1.146
		Mg2+	22.5		0.47	24.593	1.093		0.465	27.405	1.218
		Cl-	53.8		0.398	49.803	0.9257		0.394	52.229	0.9708
