# Supplementary material for: Theoretical framework for confined ion transport in two-dimensional nanochannels
Source: Nat Commun. 2025 Jul 20;16:6675. doi: 10.1038/s41467-025-61735-9 (PMC12276316; doi:10.1038/s41467-025-61735-9)
Supplement: Supplementary file 3 — Source data [file 41467_2025_61735_MOESM3_ESM.zip › Source Data/Source Data of Supplementary Information/Source Data of Supplementary Fig. 1.xlsx]

## Sheet: subfigure a
Supplementary Fig. 1a
			Probability (nm-1)
		z (nm)	Merz + ε_(I-W)^(ion-π)	Merz + ε_(I-W)^(LB)	Netz + ε_(I-W)^(ion-π)	Netz + ε_(I-W)^(LB)	Williams + ε_(I-W)^(ion-π)	Williams + ε_(I-W)^(LB)	OPLS-AA + ε_(I-W)^(ion-π)	OPLS-AA + ε_(I-W)^(LB)	Water
		-2.5	0	0	0	0	0	0	0	0	0
		-2.4975	0	0	0	0	0	0	0	0	0
		-2.495	0	0	0	0	0	0	0	0	0
		-2.4925	0	0	0	0	0	0	0	0	0
		-2.48999	0	0	0	0	0	0	0	0	0
		-2.48749	0	0	0	0	0	0	0	0	0
		-2.48499	0	0	0	0	0	0	0	0	0
		-2.48249	0	0	0	0	0	0	0	0	0
		-2.47999	0	0	0	0	0	0	0	0	0
		-2.47749	0	0	0	0	0	0	0	0	0
		-2.47499	0	0	0	0	0	0	0	0	0
		-2.47249	0	0	0	0	0	0	0	0	0
		-2.46998	0	0	0	0	0	0	0	0	0
		-2.46748	0	0	0	0	0	0	0	0	0
		-2.46498	0	0	0	0	0	0	0	0	0
		-2.46248	0	0	0	0	0	0	0	0	0
		-2.45998	0	0	0	0	0	0	0	0	0
		-2.45748	0	0	0	0	0	0	0	0	0
		-2.45498	0	0	0	0	0	0	0	0	0
		-2.45248	0	0	0	0	0	0	0	0	0
		-2.44997	0	0	0	0	0	0	0	0	0
		-2.44747	0	0	0	0	0	0	0	0	0
		-2.44497	0	0	0	0	0	0	0	0	0
		-2.44247	0	0	0	0	0	0	0	0	0
		-2.43997	0	0	0	0	0	0	0	0	0
		-2.43747	0	0	0	0	0	0	0	0	0
		-2.43497	0	0	0	0	0	0	0	0	0
		-2.43247	0	0	0	0	0	0	0	0	0
		-2.42996	0	0	0	0	0	0	0	0	0
		-2.42746	0	0	0	0	0	0	0	0	0
		-2.42496	0	0	0	0	0	0	0	0	0
		-2.42246	0	0	0	0	0	0	0	0	0
		-2.41996	0	0	0	0	0	0	0	0	0
		-2.41746	0	0	0	0	0	0	0	0	0
		-2.41496	0	0	0	0	0	0	0	0	0
		-2.41246	0	0	0	0	0	0	0	0	0
		-2.40995	0	0	0	0	0	0	0	0	0
		-2.40745	0	0	0	0	0	0	0	0	0
		-2.40495	0	0	0	0	0	0	0	0	0
		-2.40245	0	0	0	0	0	0	0	0	0
		-2.39995	0	0	0	0	0	0	0	0	0
		-2.39745	0	0	0	0	0	0	0	0	0
		-2.39495	0	0	0	0	0	0	0	0	0
		-2.39245	0	0	0	0	0	0	0	0	0
		-2.38994	0	0	0	0	0	0	0	0	0
		-2.38744	0	0	0	0	0	0	0	0	0
		-2.38494	0	0	0	0	0	0	0	0	0
		-2.38244	0	0	0	0	0	0	0	0	0
		-2.37994	0	0	0	0	0	0	0	0	0
		-2.37744	0	0	0	0	0	0	0	0	0
		-2.37494	0	0	0	0	0	0	0	0	0
		-2.37244	0	0	0	0	0	0	0	0	0
		-2.36993	0	0	0	0	0	0	0	0	0
		-2.36743	0	0	0	0	0	0	0	0	0
		-2.36493	0	0	0	0	0	0	0	0	0
		-2.36243	0	0	0	0	0	0	0	0	0
		-2.35993	0	0	0	0	0	0	0	0	0
		-2.35743	0	0	0	0	0	0	0	0	0
		-2.35493	0	0	0	0	0	0	0	0	0
		-2.35243	0	0	0	0	0	0	0	0	0
		-2.34992	0	0	0	0	0	0	0	0	0
		-2.34742	0	0	0	0	0	0	0	0	0
		-2.34492	0	0	0	0	0	0	0	0	0
		-2.34242	0	0	0	0	0	0	0	0	0
		-2.33992	0	0	0	0	0	0	0	0	0
		-2.33742	0	0	0	0	0	0	0	0	0
		-2.33492	0	0	0	0	0	0	0	0	0
		-2.33242	0	0	0	0	0	0	0	0	0
		-2.32991	0	0	0	0	0	0	0	0	0
		-2.32741	0	0	0	0	0	0	0	0	0
		-2.32491	0	0	0	0	0	0	0	0	0
		-2.32241	0	0	0	0	0	0	0	0	0
		-2.31991	0	0	0	0	0	0	0	0	0
		-2.31741	0	0	0	0	0	0	0	0	0
		-2.31491	0	0	0	0	0	0	0	0	0
		-2.31241	0	0	0	0	0	0	0	0	0
		-2.3099	0	0	0	0	0	0	0	0	0
		-2.3074	0	0	0	0	0	0	0	0	0
		-2.3049	0	0	0	0	0	0	0	0	0
		-2.3024	0	0	0	0	0	0	0	0	0
		-2.2999	0	0	0	0	0	0	0	0	0
		-2.2974	0	0	0	0	0	0	0	0	0
		-2.2949	0	0	0	0	0	0	0	0	0
		-2.2924	0	0	0	0	0	0	0	0	0
		-2.28989	0	0	0	0	0	0	0	0	0
		-2.28739	0	0	0	0	0	0	0	0	0
		-2.28489	0	0	0	0	0	0	0	0	0
		-2.28239	0	0	0	0	0	0	0	0	0
		-2.27989	0	0	0	0	0	0	0	0	0
		-2.27739	0	0	0	0	0	0	0	0	0
		-2.27489	0	0	0	0	0	0	0	0	0
		-2.27239	0	0	0	0	0	0	0	0	0
		-2.26988	0	0	0	0	0	0	0	0	0
		-2.26738	0	0	0	0	0	0	0	0	0
		-2.26488	0	0	0	0	0	0	0	0	0
		-2.26238	0	0	0	0	0	0	0	0	0
		-2.25988	0	0	0	0	0	0	0	0	0
		-2.25738	0	0	0	0	0	0	0	0	0
		-2.25488	0	0	0	0	0	0	0	0	0
		-2.25238	0	0	0	0	0	0	0	0	0
		-2.24987	0	0	0	0	0	0	0	0	0
		-2.24737	0	0	0	0	0	0	0	0	0
		-2.24487	0	0	0	0	0	0	0	0	0
		-2.24237	0	0	0	0	0	0	0	0	0
		-2.23987	0	0	0	0	0	0	0	0	0
		-2.23737	0	0	0	0	0	0	0	0	0
		-2.23487	0	0	0	0	0	0	0	0	0
		-2.23237	0	0	0	0	0	0	0	0	0
		-2.22986	0	0	0	0	0	0	0	0	0
		-2.22736	0	0	0	0	0	0	0	0	0
		-2.22486	0	0	0	0	0	0	0	0	0
		-2.22236	0	0	0	0	0	0	0	0	0
		-2.21986	0	0	0	0	0	0	0	0	0
		-2.21736	0	0	0	0	0	0	0	0	0
		-2.21486	0	0	0	0	0	0	0	0	0
		-2.21236	0	0	0	0	0	0	0	0	0
		-2.20985	0	0	0	0	0	0	0	0	0
		-2.20735	0	0	0	0	0	0	0	0	0
		-2.20485	0	0	0	0	0	0	0	0	0
		-2.20235	0	0	0	0	0	0	0	0	0
		-2.19985	0	0	0	0	0	0	0	0	0
		-2.19735	0	0	0	0	0	0	0	0	0
		-2.19485	0	0	0	0	0	0	0	0	0
		-2.19235	0	0	0	0	0	0	0	0	0
		-2.18984	0	0	0	0	0	0	0	0	0
		-2.18734	0	0	0	0	0	0	0	0	0
		-2.18484	0	0	0	0	0	0	0	0	0
		-2.18234	0	0	0	0	0	0	0	0	0
		-2.17984	0	0	0	0	0	0	0	0	0
		-2.17734	0	0	0	0	0	0	0	0	0
		-2.17484	0	0	0	0	0	0	0	0	0
		-2.17234	0	0	0	0	0	0	0	0	0
		-2.16983	0	0	0	0	0	0	0	0	0
		-2.16733	0	0	0	0	0	0	0	0	0
		-2.16483	0	0	0	0	0	0	0	0	0
		-2.16233	0	0	0	0	0	0	0	0	0
		-2.15983	0	0	0	0	0	0	0	0	0
		-2.15733	0	0	0	0	0	0	0	0	0
		-2.15483	0	0	0	0	0	0	0	0	0
		-2.15233	0	0	0	0	0	0	0	0	0
		-2.14982	0	0	0	0	0	0	0	0	0
		-2.14732	0	0	0	0	0	0	0	0	0
		-2.14482	0	0	0	0	0	0	0	0	0
		-2.14232	0	0	0	0	0	0	0	0	0
		-2.13982	0	0	0	0	0	0	0	0	0
		-2.13732	0	0	0	0	0	0	0	0	0
		-2.13482	0	0	0	0	0	0	0	0	0
		-2.13232	0	0	0	0	0	0	0	0	0
		-2.12981	0	0	0	0	0	0	0	0	0
		-2.12731	0	0	0	0	0	0	0	0	0
		-2.12481	0	0	0	0	0	0	0	0	0
		-2.12231	0	0	0	0	0	0	0	0	0
		-2.11981	0	0	0	0	0	0	0	0	0
		-2.11731	0	0	0	0	0	0	0	0	0
		-2.11481	0	0	0	0	0	0	0	0	0
		-2.11231	0	0	0	0	0	0	0	0	0
		-2.1098	0	0	0	0	0	0	0	0	0
		-2.1073	0	0	0	0	0	0	0	0	0
		-2.1048	0	0	0	0	0	0	0	0	0
		-2.1023	0	0	0	0	0	0	0	0	0
		-2.0998	0	0	0	0	0	0	0	0	0
		-2.0973	0	0	0	0	0	0	0	0	0
		-2.0948	0	0	0	0	0	0	0	0	0
		-2.0923	0	0	0	0	0	0	0	0	0
		-2.08979	0	0	0	0	0	0	0	0	0
		-2.08729	0	0	0	0	0	0	0	0	0
		-2.08479	0	0	0	0	0	0	0	0	0
		-2.08229	0	0	0	0	0	0	0	0	0
		-2.07979	0	0	0	0	0	0	0	0	0
		-2.07729	0	0	0	0	0	0	0	0	0
		-2.07479	0	0	0	0	0	0	0	0	0
		-2.07229	0	0	0	0	0	0	0	0	0
		-2.06978	0	0	0	0	0	0	0	0	0
		-2.06728	0	0	0	0	0	0	0	0	0
		-2.06478	0	0	0	0	0	0	0	0	0
		-2.06228	0	0	0	0	0	0	0	0	0
		-2.05978	0	0	0	0	0	0	0	0	0
		-2.05728	0	0	0	0	0	0	0	0	0
		-2.05478	0	0	0	0	0	0	0	0	0
		-2.05228	0	0	0	0	0	0	0	0	0
		-2.04977	0	0	0	0	0	0	0	0	0
		-2.04727	0	0	0	0	0	0	0	0	0
		-2.04477	0	0	0	0	0	0	0	0	0
		-2.04227	0	0	0	0	0	0	0	0	0
		-2.03977	0	0	0	0	0	0	0	0	0
		-2.03727	0	0	0	0	0	0	0	0	0
		-2.03477	0	0	0	0	0	0	0	0	0
		-2.03227	0	0	0	0	0	0	0	0	0
		-2.02976	0	0	0	0	0	0	0	0	0
		-2.02726	0	0	0	0	0	0	0	0	0
		-2.02476	0	0	0	0	0	0	0	0	0
		-2.02226	0	0	0	0	0	0	0	0	0
		-2.01976	0	0	0	0	0	0	0	0	0
		-2.01726	0	0	0	0	0	0	0	0	0
		-2.01476	0	0	0	0	0	0	0	0	0
		-2.01226	0	0	0	0	0	0	0	0	0
		-2.00975	0	0	0	0	0	0	0	0	0
		-2.00725	0	0	0	0	0	0	0	0	0
		-2.00475	0	0	0	0	0	0	0	0	0
		-2.00225	0	0	0	0	0	0	0	0	0
		-1.99975	0	0	0	0	0	0	0	0	0
		-1.99725	0	0	0	0	0	0	0	0	0
		-1.99475	0	0	0	0	0	0	0	0	0
		-1.99225	0	0	0	0	0	0	0	0	0
		-1.98974	0	0	0	0	0	0	0	0	0
		-1.98724	0	0	0	0	0	0	0	0	0
		-1.98474	0	0	0	0	0	0	0	0	0
		-1.98224	0	0	0	0	0	0	0	0	0
		-1.97974	0	0	0	0	0	0	0	0	0
		-1.97724	0	0	0	0	0	0	0	0	0
		-1.97474	0	0	0	0	0	0	0	0	0
		-1.97224	0	0	0	0	0	0	0	0	0
		-1.96973	0	0	0	0	0	0	0	0	0
		-1.96723	0	0	0	0	0	0	0	0	0
		-1.96473	0	0	0	0	0	0	0	0	0
		-1.96223	0	0	0	0	0	0	0	0	0
		-1.95973	0	0	0	0	0	0	0	0	0
		-1.95723	0	0	0	0	0	0	0	0	0
		-1.95473	0	0	0	0	0	0	0	0	0
		-1.95223	0	0	0	0	0	0	0	0	0
		-1.94972	0	0	0	0	0	0	0	0	0
		-1.94722	0	0	0	0	0	0	0	0	0
		-1.94472	0	0	0	0	0	0	0	0	0
		-1.94222	0	0	0	0	0	0	0	0	0
		-1.93972	0	0	0	0	0	0	0	0	0
		-1.93722	0	0	0	0	0	0	0	0	0
		-1.93472	0	0	0	0	0	0	0	0	0
		-1.93222	0	0	0	0	0	0	0	0	0
		-1.92971	0	0	0	0	0	0	0	0	0
		-1.92721	0	0	0	0	0	0	0	0	0
		-1.92471	0	0	0	0	0	0	0	0	0
		-1.92221	0	0	0	0	0	0	0	0	0
		-1.91971	0	0	0	0	0	0	0	0	0
		-1.91721	0	0	0	0	0	0	0	0	0
		-1.91471	0	0	0	0	0	0	0	0	0
		-1.91221	0	0	0	0	0	0	0	0	0
		-1.9097	0	0	0	0	0	0	0	0	0
		-1.9072	0	0	0	0	0	0	0	0	0
		-1.9047	0	0	0	0	0	0	0	0	0
		-1.9022	0	0	0	0	0	0	0	0	0
		-1.8997	0	0	0	0	0	0	0	0	0
		-1.8972	0	0	0	0	0	0	0	0	0
		-1.8947	0	0	0	0	0	0	0	0	0
		-1.8922	0	0	0	0	0	0	0	0	0
		-1.88969	0	0	0	0	0	0	0	0	0
		-1.88719	0	0	0	0	0	0	0	0	0
		-1.88469	0	0	0	0	0	0	0	0	0
		-1.88219	0	0	0	0	0	0	0	0	0
		-1.87969	0	0	0	0	0	0	0	0	0
		-1.87719	0	0	0	0	0	0	0	0	0
		-1.87469	0	0	0	0	0	0	0	0	0
		-1.87219	0	0	0	0	0	0	0	0	0
		-1.86968	0	0	0	0	0	0	0	0	0
		-1.86718	0	0	0	0	0	0	0	0	0
		-1.86468	0	0	0	0	0	0	0	0	0
		-1.86218	0	0	0	0	0	0	0	0	0
		-1.85968	0	0	0	0	0	0	0	0	0
		-1.85718	0	0	0	0	0	0	0	0	0
		-1.85468	0	0	0	0	0	0	0	0	0
		-1.85218	0	0	0	0	0	0	0	0	0
		-1.84967	0	0	0	0	0	0	0	0	0
		-1.84717	0	0	0	0	0	0	0	0	0
		-1.84467	0	0	0	0	0	0	0	0	0
		-1.84217	0	0	0	0	0	0	0	0	0
		-1.83967	0	0	0	0	0	0	0	0	0
		-1.83717	0	0	0	0	0	0	0	0	0
		-1.83467	0	0	0	0	0	0	0	0	0
		-1.83217	0	0	0	0	0	0	0	0	0
		-1.82966	0	0	0	0	0	0	0	0	0
		-1.82716	0	0	0	0	0	0	0	0	0
		-1.82466	0	0	0	0	0	0	0	0	0
		-1.82216	0	0	0	0	0	0	0	0	0
		-1.81966	0	0	0	0	0	0	0	0	0
		-1.81716	0	0	0	0	0	0	0	0	0
		-1.81466	0	0	0	0	0	0	0	0	0
		-1.81216	0	0	0	0	0	0	0	0	0
		-1.80965	0	0	0	0	0	0	0	0	0
		-1.80715	0	0	0	0	0	0	0	0	0
		-1.80465	0	0	0	0	0	0	0	0	0
		-1.80215	0	0	0	0	0	0	0	0	0
		-1.79965	0	0	0	0	0	0	0	0	0
		-1.79715	0	0	0	0	0	0	0	0	0
		-1.79465	0	0	0	0	0	0	0	0	0
		-1.79215	0	0	0	0	0	0	0	0	0
		-1.78964	0	0	0	0	0	0	0	0	0
		-1.78714	0	0	0	0	0	0	0	0	0
		-1.78464	0	0	0	0	0	0	0	0	0
		-1.78214	0	0	0	0	0	0	0	0	0
		-1.77964	0	0	0	0	0	0	0	0	0
		-1.77714	0	0	0	0	0	0	0	0	0
		-1.77464	0	0	0	0	0	0	0	0	0
		-1.77214	0	0	0	0	0	0	0	0	0
		-1.76963	0	0	0	0	0	0	0	0	0
		-1.76713	0	0	0	0	0	0	0	0	0
		-1.76463	0	0	0	0	0	0	0	0	0
		-1.76213	0	0	0	0	0	0	0	0	0
		-1.75963	0	0	0	0	0	0	0	0	0
		-1.75713	0	0	0	0	0	0	0	0	0
		-1.75463	0	0	0	0	0	0	0	0	0
		-1.75213	0	0	0	0	0	0	0	0	0
		-1.74962	0	0	0	0	0	0	0	0	0
		-1.74712	0	0	0	0	0	0	0	0	0
		-1.74462	0	0	0	0	0	0	0	0	0
		-1.74212	0	0	0	0	0	0	0	0	0
		-1.73962	0	0	0	0	0	0	0	0	0
		-1.73712	0	0	0	0	0	0	0	0	0
		-1.73462	0	0	0	0	0	0	0	0	0
		-1.73212	0	0	0	0	0	0	0	0	0
		-1.72961	0	0	0	0	0	0	0	0	0
		-1.72711	0	0	0	0	0	0	0	0	0
		-1.72461	0	0	0	0	0	0	0	0	0
		-1.72211	0	0	0	0	0	0	0	0	0
		-1.71961	0	0	0	0	0	0	0	0	0
		-1.71711	0	0	0	0	0	0	0	0	0
		-1.71461	0	0	0	0	0	0	0	0	0
		-1.71211	0	0	0	0	0	0	0	0	0
		-1.7096	0	0	0	0	0	0	0	0	0
		-1.7071	0	0	0	0	0	0	0	0	0
		-1.7046	0	0	0	0	0	0	0	0	0
		-1.7021	0	0	0	0	0	0	0	0	0
		-1.6996	0	0	0	0	0	0	0	0	0
		-1.6971	0	0	0	0	0	0	0	0	0
		-1.6946	0	0	0	0	0	0	0	0	0
		-1.6921	0	0	0	0	0	0	0	0	0
		-1.68959	0	0	0	0	0	0	0	0	0
		-1.68709	0	0	0	0	0	0	0	0	0
		-1.68459	0	0	0	0	0	0	0	0	0
		-1.68209	0	0	0	0	0	0	0	0	0
		-1.67959	0	0	0	0	0	0	0	0	0
		-1.67709	0	0	0	0	0	0	0	0	0
		-1.67459	0	0	0	0	0	0	0	0	0
		-1.67209	0	0	0	0	0	0	0	0	0
		-1.66958	0	0	0	0	0	0	0	0	0
		-1.66708	0	0	0	0	0	0	0	0	0
		-1.66458	0	0	0	0	0	0	0	0	0
		-1.66208	0	0	0	0	0	0	0	0	0
		-1.65958	0	0	0	0	0	0	0	0	0
		-1.65708	0	0	0	0	0	0	0	0	0
		-1.65458	0	0	0	0	0	0	0	0	0
		-1.65208	0	0	0	0	0	0	0	0	0
		-1.64957	0	0	0	0	0	0	0	0	0
		-1.64707	0	0	0	0	0	0	0	0	0
		-1.64457	0	0	0	0	0	0	0	0	0
		-1.64207	0	0	0	0	0	0	0	0	0
		-1.63957	0	0	0	0	0	0	0	0	0
		-1.63707	0	0	0	0	0	0	0	0	0
		-1.63457	0	0	0	0	0	0	0	0	0
		-1.63207	0	0	0	0	0	0	0	0	0
		-1.62956	0	0	0	0	0	0	0	0	0
		-1.62706	0	0	0	0	0	0	0	0	0
		-1.62456	0	0	0	0	0	0	0	0	0
		-1.62206	0	0	0	0	0	0	0	0	0
		-1.61956	0	0	0	0	0	0	0	0	0
		-1.61706	0	0	0	0	0	0	0	0	0
		-1.61456	0	0	0	0	0	0	0	0	0
		-1.61206	0	0	0	0	0	0	0	0	0
		-1.60955	0	0	0	0	0	0	0	0	0
		-1.60705	0	0	0	0	0	0	0	0	0
		-1.60455	0	0	0	0	0	0	0	0	0
		-1.60205	0	0	0	0	0	0	0	0	0
		-1.59955	0	0	0	0	0	0	0	0	0
		-1.59705	0	0	0	0	0	0	0	0	0
		-1.59455	0	0	0	0	0	0	0	0	0
		-1.59205	0	0	0	0	0	0	0	0	0
		-1.58954	0	0	0	0	0	0	0	0	0
		-1.58704	0	0	0	0	0	0	0	0	0
		-1.58454	0	0	0	0	0	0	0	0	0
		-1.58204	0	0	0	0	0	0	0	0	0
		-1.57954	0	0	0	0	0	0	0	0	0
		-1.57704	0	0	0	0	0	0	0	0	0
		-1.57454	0	0	0	0	0	0	0	0	0
		-1.57204	0	0	0	0	0	0	0	0	0
		-1.56953	0	0	0	0	0	0	0	0	0
		-1.56703	0	0	0	0	0	0	0	0	0
		-1.56453	0	0	0	0	0	0	0	0	0
		-1.56203	0	0	0	0	0	0	0	0	0
		-1.55953	0	0	0	0	0	0	0	0	0
		-1.55703	0	0	0	0	0	0	0	0	0
		-1.55453	0	0	0	0	0	0	0	0	0
		-1.55203	0	0	0	0	0	0	0	0	0
		-1.54952	0	0	0	0	0	0	0	0	0
		-1.54702	0	0	0	0	0	0	0	0	0
		-1.54452	0	0	0	0	0	0	0	0	0
		-1.54202	0	0	0	0	0	0	0	0	0
		-1.53952	0	0	0	0	0	0	0	0	0
		-1.53702	0	0	0	0	0	0	0	0	0
		-1.53452	0	0	0	0	0	0	0	0	0
		-1.53202	0	0	0	0	0	0	0	0	0
		-1.52951	0	0	0	0	0	0	0	0	0
		-1.52701	0	0	0	0	0	0	0	0	0
		-1.52451	0	0	0	0	0	0	0	0	0
		-1.52201	0	0	0	0	0	0	0	0	0
		-1.51951	0	0	0	0	0	0	0	0	0
		-1.51701	0	0	0	0	0	0	0	0	0
		-1.51451	0	0	0	0	0	0	0	0	0
		-1.51201	0	0	0	0	0	0	0	0	0
		-1.5095	0	0	0	0	0	0	0	0	0
		-1.507	0	0	0	0	0	0	0	0	0
		-1.5045	0	0	0	0	0	0	0	0	0
		-1.502	0	0	0	0	0	0	0	0	0
		-1.4995	0	0	0	0	0	0	0	0	0
		-1.497	0	0	0	0	0	0	0	0	0
		-1.4945	0	0	0	0	0	0	0	0	0
		-1.492	0	0	0	0	0	0	0	0	0
		-1.48949	0	0	0	0	0	0	0	0	0
		-1.48699	0	0	0	0	0	0	0	0	0
		-1.48449	0	0	0	0	0	0	0	0	0
		-1.48199	0	0	0	0	0	0	0	0	0
		-1.47949	0	0	0	0	0	0	0	0	0
		-1.47699	0	0	0	0	0	0	0	0	0
		-1.47449	0	0	0	0	0	0	0	0	0
		-1.47199	0	0	0	0	0	0	0	0	0
		-1.46948	0	0	0	0	0	0	0	0	0
		-1.46698	0	0	0	0	0	0	0	0	0
		-1.46448	0	0	0	0	0	0	0	0	0
		-1.46198	0	0	0	0	0	0	0	0	0
		-1.45948	0	0	0	0	0	0	0	0	0
		-1.45698	0	0	0	0	0	0	0	0	0
		-1.45448	0	0	0	0	0	0	0	0	0
		-1.45198	0	0	0	0	0	0	0	0	0
		-1.44947	0	0	0	0	0	0	0	0	0
		-1.44697	0	0	0	0	0	0	0	0	0
		-1.44447	0	0	0	0	0	0	0	0	0
		-1.44197	0	0	0	0	0	0	0	0	0
		-1.43947	0	0	0	0	0	0	0	0	0
		-1.43697	0	0	0	0	0	0	0	0	0
		-1.43447	0	0	0	0	0	0	0	0	0
		-1.43197	0	0	0	0	0	0	0	0	0
		-1.42946	0	0	0	0	0	0	0	0	0
		-1.42696	0	0	0	0	0	0	0	0	0
		-1.42446	0	0	0	0	0	0	0	0	0
		-1.42196	0	0	0	0	0	0	0	0	0
		-1.41946	0	0	0	0	0	0	0	0	0
		-1.41696	0	0	0	0	0	0	0	0	0
		-1.41446	0	0	0	0	0	0	0	0	0
		-1.41196	0	0	0	0	0	0	0	0	0
		-1.40945	0	0	0	0	0	0	0	0	0
		-1.40695	0	0	0	0	0	0	0	0	0
		-1.40445	0	0	0	0	0	0	0	0	0
		-1.40195	0	0	0	0	0	0	0	0	0
		-1.39945	0	0	0	0	0	0	0	0	0
		-1.39695	0	0	0	0	0	0	0	0	0
		-1.39445	0	0	0	0	0	0	0	0	0
		-1.39195	0	0	0	0	0	0	0	0	0
		-1.38944	0	0	0	0	0	0	0	0	0
		-1.38694	0	0	0	0	0	0	0	0	0
		-1.38444	0	0	0	0	0	0	0	0	0
		-1.38194	0	0	0	0	0	0	0	0	0
		-1.37944	0	0	0	0	0	0	0	0	0
		-1.37694	0	0	0	0	0	0	0	0	0
		-1.37444	0	0	0	0	0	0	0	0	0
		-1.37194	0	0	0	0	0	0	0	0	0
		-1.36943	0	0	0	0	0	0	0	0	0
		-1.36693	0	0	0	0	0	0	0	0	0
		-1.36443	0	0	0	0	0	0	0	0	0
		-1.36193	0	0	0	0	0	0	0	0	0
		-1.35943	0	0	0	0	0	0	0	0	0
		-1.35693	0	0	0	0	0	0	0	0	0
		-1.35443	0	0	0	0	0	0	0	0	0
		-1.35193	0	0	0	0	0	0	0	0	0
		-1.34942	0	0	0	0	0	0	0	0	0
		-1.34692	0	0	0	0	0	0	0	0	0
		-1.34442	0	0	0	0	0	0	0	0	0
		-1.34192	0	0	0	0	0	0	0	0	0
		-1.33942	0	0	0	0	0	0	0	0	0
		-1.33692	0	0	0	0	0	0	0	0	0
		-1.33442	0	0	0	0	0	0	0	0	0
		-1.33192	0	0	0	0	0	0	0	0	0
		-1.32941	0	0	0	0	0	0	0	0	0
		-1.32691	0	0	0	0	0	0	0	0	0
		-1.32441	0	0	0	0	0	0	0	0	0
		-1.32191	0	0	0	0	0	0	0	0	0
		-1.31941	0	0	0	0	0	0	0	0	0
		-1.31691	0	0	0	0	0	0	0	0	0
		-1.31441	0	0	0	0	0	0	0	0	0
		-1.31191	0	0	0	0	0	0	0	0	0
		-1.3094	0	0	0	0	0	0	0	0	0
		-1.3069	0	0	0	0	0	0	0	0	0
		-1.3044	0	0	0	0	0	0	0	0	0
		-1.3019	0	0	0	0	0	0	0	0	0
		-1.2994	0	0	0	0	0	0	0	0	0
		-1.2969	0	0	0	0	0	0	0	0	0
		-1.2944	0	0	0	0	0	0	0	0	0
		-1.2919	0	0	0	0	0	0	0	0	0
		-1.28939	0	0	0	0	0	0	0	0	0
		-1.28689	0	0	0	0	0	0	0	0	0
		-1.28439	0	0	0	0	0	0	0	0	0
		-1.28189	0	0	0	0	0	0	0	0	0
		-1.27939	0	0	0	0	0	0	0	0	0
		-1.27689	0	0	0	0	0	0	0	0	0
		-1.27439	0	0	0	0	0	0	0	0	0
		-1.27189	0	0	0	0	0	0	0	0	0
		-1.26938	0	0	0	0	0	0	0	0	0
		-1.26688	0	0	0	0	0	0	0	0	0
		-1.26438	0	0	0	0	0	0	0	0	0
		-1.26188	0	0	0	0	0	0	0	0	0
		-1.25938	0	0	0	0	0	0	0	0	0
		-1.25688	0	0	0	0	0	0	0	0	0
		-1.25438	0	0	0	0	0	0	0	0	0
		-1.25188	0	0	0	0	0	0	0	0	0
		-1.24937	0	0	0	0	0	0	0	0	0
		-1.24687	0	0	0	0	0	0	0	0	0
		-1.24437	0	0	0	0	0	0	0	0	0
		-1.24187	0	0	0	0	0	0	0	0	0
		-1.23937	0	0	0	0	0	0	0	0	0
		-1.23687	0	0	0	0	0	0	0	0	0
		-1.23437	0	0	0	0	0	0	0	0	0
		-1.23187	0	0	0	0	0	0	0	0	0
		-1.22936	0	0	0	0	0	0	0	0	0
		-1.22686	0	0	0	0	0	0	0	0	0
		-1.22436	0	0	0	0	0	0	0	0	0
		-1.22186	0	0	0	0	0	0	0	0	0
		-1.21936	0	0	0	0	0	0	0	0	0
		-1.21686	0	0	0	0	0	0	0	0	0
		-1.21436	0	0	0	0	0	0	0	0	0
		-1.21186	0	0	0	0	0	0	0	0	0
		-1.20935	0	0	0	0	0	0	0	0	0
		-1.20685	0	0	0	0	0	0	0	0	0
		-1.20435	0	0	0	0	0	0	0	0	0
		-1.20185	0	0	0	0	0	0	0	0	0
		-1.19935	0	0	0	0	0	0	0	0	0
		-1.19685	0	0	0	0	0	0	0	0	0
		-1.19435	0	0	0	0	0	0	0	0	0
		-1.19185	0	0	0	0	0	0	0	0	0
		-1.18934	0	0	0	0	0	0	0	0	0
		-1.18684	0	0	0	0	0	0	0	0	0
		-1.18434	0	0	0	0	0	0	0	0	0
		-1.18184	0	0	0	0	0	0	0	0	0
		-1.17934	0	0	0	0	0	0	0	0	0
		-1.17684	0	0	0	0	0	0	0	0	0
		-1.17434	0	0	0	0	0	0	0	0	0
		-1.17184	0	0	0	0	0	0	0	0	0
		-1.16933	0	0	0	0	0	0	0	0	0
		-1.16683	0	0	0	0	0	0	0	0	0
		-1.16433	0	0	0	0	0	0	0	0	0
		-1.16183	0	0	0	0	0	0	0	0	0
		-1.15933	0	0	0	0	0	0	0	0	0
		-1.15683	0	0	0	0	0	0	0	0	0
		-1.15433	0	0	0	0	0	0	0	0	0
		-1.15183	0	0	0	0	0	0	0	0	0
		-1.14932	0	0	0	0	0	0	0	0	0
		-1.14682	0	0	0	0	0	0	0	0	0
		-1.14432	0	0	0	0	0	0	0	0	0
		-1.14182	0	0	0	0	0	0	0	0	0
		-1.13932	0	0	0	0	0	0	0	0	0
		-1.13682	0	0	0	0	0	0	0	0	0
		-1.13432	0	0	0	0	0	0	0	0	0
		-1.13182	0	0	0	0	0	0	0	0	0
		-1.12931	0	0	0	0	0	0	0	0	0
		-1.12681	0	0	0	0	0	0	0	0	0
		-1.12431	0	0	0	0	0	0	0	0	0
		-1.12181	0	0	0	0	0	0	0	0	0
		-1.11931	0	0	0	0	0	0	0	0	0
		-1.11681	0	0	0	0	0	0	0	0	0
		-1.11431	0	0	0	0	0	0	0	0	0
		-1.11181	0	0	0	0	0	0	0	0	0
		-1.1093	0	0	0	0	0	0	0	0	0
		-1.1068	0	0	0	0	0	0	0	0	0
		-1.1043	0	0	0	0	0	0	0	0	0
		-1.1018	0	0	0	0	0	0	0	0	0
		-1.0993	0	0	0	0	0	0	0	0	0
		-1.0968	0	0	0	0	0	0	0	0	0
		-1.0943	0	0	0	0	0	0	0	0	0
		-1.0918	0	0	0	0	0	0	0	0	0
		-1.08929	0	0	0	0	0	0	0	0	0
		-1.08679	0	0	0	0	0	0	0	0	0
		-1.08429	0	0	0	0	0	0	0	0	0
		-1.08179	0	0	0	0	0	0	0	0	0
		-1.07929	0	0	0	0	0	0	0	0	0
		-1.07679	0	0	0	0	0	0	0	0	0
		-1.07429	0	0	0	0	0	0	0	0	0
		-1.07179	0	0	0	0	0	0	0	0	0
		-1.06928	0	0	0	0	0	0	0	0	0
		-1.06678	0	0	0	0	0	0	0	0	0
		-1.06428	0	0	0	0	0	0	0	0	0
		-1.06178	0	0	0	0	0	0	0	0	0
		-1.05928	0	0	0	0	0	0	0	0	0
		-1.05678	0	0	0	0	0	0	0	0	0
		-1.05428	0	0	0	0	0	0	0	0	0
		-1.05178	0	0	0	0	0	0	0	0	0
		-1.04927	0	0	0	0	0	0	0	0	0
		-1.04677	0	0	0	0	0	0	0	0	0
		-1.04427	0	0	0	0	0	0	0	0	0
		-1.04177	0	0	0	0	0	0	0	0	0
		-1.03927	0	0	0	0	0	0	0	0	0
		-1.03677	0	0	0	0	0	0	0	0	0
		-1.03427	0	0	0	0	0	0	0	0	0
		-1.03177	0	0	0	0	0	0	0	0	0
		-1.02926	0	0	0	0	0	0	0	0	0
		-1.02676	0	0	0	0	0	0	0	0	0
		-1.02426	0	0	0	0	0	0	0	0	0
		-1.02176	0	0	0	0	0	0	0	0	0
		-1.01926	0	0	0	0	0	0	0	0	0
		-1.01676	0	0	0	0	0	0	0	0	0
		-1.01426	0	0	0	0	0	0	0	0	0
		-1.01176	0	0	0	0	0	0	0	0	0
		-1.00925	0	0	0	0	0	0	0	0	0
		-1.00675	0	0	0	0	0	0	0	0	0
		-1.00425	0	0	0	0	0	0	0	0	0
		-1.00175	0	0	0	0	0	0	0	0	0
		-0.99925	0	0	0	0	0	0	0	0	0
		-0.996748	0	0	0	0	0	0	0	0	0
		-0.994247	0	0	0	0	0	0	0	0	0
		-0.991746	0	0	0	0	0	0	0	0	0
		-0.989245	0	0	0	0	0	0	0	0	0
		-0.986743	0	0	0	0	0	0	0	0	0
		-0.984242	0	0	0	0	0	0	0	0	0
		-0.981741	0	0	0	0	0	0	0	0	0
		-0.97924	0	0	0	0	0	0	0	0	0
		-0.976738	0	0	0	0	0	0	0	0	0
		-0.974237	0	0	0	0	0	0	0	0	0
		-0.971736	0	0	0	0	0	0	0	0	0
		-0.969235	0	0	0	0	0	0	0	0	0
		-0.966733	0	0	0	0	0	0	0	0	0
		-0.964232	0	0	0	0	0	0	0	0	0
		-0.961731	0	0	0	0	0	0	0	0	0
		-0.95923	0	0	0	0	0	0	0	0	0
		-0.956728	0	0	0	0	0	0	0	0	0
		-0.954227	0	0	0	0	0	0	0	0	0
		-0.951726	0	0	0	0	0	0	0	0	0
		-0.949225	0	0	0	0	0	0	0	0	0
		-0.946723	0	0	0	0	0	0	0	0	0
		-0.944222	0	0	0	0	0	0	0	0	0
		-0.941721	0	0	0	0	0	0	0	0	0
		-0.93922	0	0	0	0	0	0	0	0	0
		-0.936718	0	0	0	0	0	0	0	0	0
		-0.934217	0	0	0	0	0	0	0	0	0
		-0.931716	0	0	0	0	0	0	0	0	0
		-0.929215	0	0	0	0	0	0	0	0	0
		-0.926713	0	0	0	0	0	0	0	0	0
		-0.924212	0	0	0	0	0	0	0	0	0
		-0.921711	0	0	0	0	0	0	0	0	0
		-0.91921	0	0	0	0	0	0	0	0	0
		-0.916708	0	0	0	0	0	0	0	0	0
		-0.914207	0	0	0	0	0	0	0	0	0
		-0.911706	0	0	0	0	0	0	0	0	0
		-0.909205	0	0	0	0	0	0	0	0	0
		-0.906703	0	0	0	0	0	0	0	0	0
		-0.904202	0	0	0	0	0	0	0	0	0
		-0.901701	0	0	0	0	0	0	0	0	0
		-0.8992	0	0	0	0	0	0	0	0	0
		-0.896698	0	0	0	0	0	0	0	0	0
		-0.894197	0	0	0	0	0	0	0	0	0
		-0.891696	0	0	0	0	0	0	0	0	0
		-0.889195	0	0	0	0	0	0	0	0	0
		-0.886693	0	0	0	0	0	0	0	0	0
		-0.884192	0	0	0	0	0	0	0	0	0
		-0.881691	0	0	0	0	0	0	0	0	0
		-0.87919	0	0	0	0	0	0	0	0	0
		-0.876688	0	0	0	0	0	0	0	0	0
		-0.874187	0	0	0	0	0	0	0	0	0
		-0.871686	0	0	0	0	0	0	0	0	0
		-0.869185	0	0	0	0	0	0	0	0	0
		-0.866683	0	0	0	0	0	0	0	0	0
		-0.864182	0	0	0	0	0	0	0	0	0
		-0.861681	0	0	0	0	0	0	0	0	0
		-0.85918	0	0	0	0	0	0	0	0	0
		-0.856678	0	0	0	0	0	0	0	0	0
		-0.854177	0	0	0	0	0	0	0	0	0
		-0.851676	0	0	0	0	0	0	0	0	0
		-0.849175	0	0	0	0	0	0	0	0	0
		-0.846673	0	0	0	0	0	0	0	0	0
		-0.844172	0	0	0	0	0	0	0	0	0
		-0.841671	0	0	0	0	0	0	0	0	0
		-0.83917	0	0	0	0	0	0	0	0	0
		-0.836668	0	0	0	0	0	0	0	0	0
		-0.834167	0	0	0	0	0	0	0	0	0
		-0.831666	0	0	0	0	0	0	0	0	0
		-0.829165	0	0	0	0	0	0	0	0	0
		-0.826663	0	0	0	0	0	0	0	0	0
		-0.824162	0	0	0	0	0	0	0	0	0
		-0.821661	0	0	0	0	0	0	0	0	0
		-0.81916	0	0	0	0	0	0	0	0	0
		-0.816658	0	0	0	0	0	0	0	0	0
		-0.814157	0	0	0	0	0	0	0	0	0
		-0.811656	0	0	0	0	0	0	0	0	0
		-0.809155	0	0	0	0	0	0	0	0	0
		-0.806653	0	0	0	0	0	0	0	0	0
		-0.804152	0	0	0	0	0	0	0	0	0
		-0.801651	0	0	0	0	0	0	0	0	0
		-0.79915	0	0	0	0	0	0	0	0	0
		-0.796648	0	0	0	0	0	0	0	0	0
		-0.794147	0	0	0	0	0	0	0	0	0
		-0.791646	0	0	0	0	0	0	0	0	0
		-0.789145	0	0	0	0	0	0	0	0	0
		-0.786643	0	0	0	0	0	0	0	0	0
		-0.784142	0	0	0	0	0	0	0	0	0
		-0.781641	0	0	0	0	0	0	0	0	0
		-0.77914	0	0	0	0	0	0	0	0	0
		-0.776638	0	0	0	0	0	0	0	0	0
		-0.774137	0	0	0	0	0	0	0	0	0
		-0.771636	0	0	0	0	0	0	0	0	0
		-0.769135	0	0	0	0	0	0	0	0	0
		-0.766633	0	0	0	0	0	0	0	0	0
		-0.764132	0	0	0	0	0	0	0	0	0
		-0.761631	0	0	0	0	0	0	0	0	0
		-0.75913	0	0	0	0	0	0	0	0	0
		-0.756628	0	0	0	0	0	0	0	0	0
		-0.754127	0	0	0	0	0	0	0	0	0
		-0.751626	0	0	0	0	0	0	0	0	0
		-0.749125	0	0	0	0	0	0	0	0	0
		-0.746623	0	0	0	0	0	0	0	0	0
		-0.744122	0	0	0	0	0	0	0	0	0
		-0.741621	0	0	0	0	0	0	0	0	0
		-0.73912	0	0	0	0	0	0	0	0	0
		-0.736618	0	0	0	0	0	0	0	0	0
		-0.734117	0	0	0	0	0	0	0	0	0
		-0.731616	0	0	0	0	0	0	0	0	0
		-0.729115	0	0	0	0	0	0	0	0	0
		-0.726613	0	0	0	0	0	0	0	0	0
		-0.724112	0	0	0	0	0	0	0	0	0
		-0.721611	0	0	0	0	0	0	0	0	0
		-0.71911	0	0	0	0	0	0	0	0	0
		-0.716608	0	0	0	0	0	0	0	0	0
		-0.714107	0	0	0	0	0	0	0	0	0
		-0.711606	0	0	0	0	0	0	0	0	0
		-0.709105	0	0	0	0	0	0	0	0	0
		-0.706603	0	0	0	0	0	0	0	0	0
		-0.704102	0	0	0	0	0	0	0	0	0
		-0.701601	0	0	0	0	0	0	0	0	0
		-0.6991	0	0	0	0	0	0	0	0	0
		-0.696598	0	0	0	0	0	0	0	0	0
		-0.694097	0	0	0	0	0	0	0	0	0
		-0.691596	0	0	0	0	0	0	0	0	0
		-0.689095	0	0	0	0	0	0	0	0	0
		-0.686593	0	0	0	0	0	0	0	0	0
		-0.684092	0	0	0	0	0	0	0	0	0
		-0.681591	0	0	0	0	0	0	0	0	0
		-0.67909	0	0	0	0	0	0	0	0	0
		-0.676588	0	0	0	0	0	0	0	0	0
		-0.674087	0	0	0	0	0	0	0	0	0
		-0.671586	0	0	0	0	0	0	0	0	0
		-0.669085	0	0	0	0	0	0	0	0	0
		-0.666583	0	0	0	0	0	0	0	0	0
		-0.664082	0	0	0	0	0	0	0	0	0
		-0.661581	0	0	0	0	0	0	0	0	0
		-0.65908	0	0	0	0	0	0	0	0	0
		-0.656578	0	0	0	0	0	0	0	0	0
		-0.654077	0	0	0	0	0	0	0	0	0
		-0.651576	0	0	0	0	0	0	0	0	0
		-0.649075	0	0	0	0	0	0	0	0	0
		-0.646573	0	0	0	0	0	0	0	0	0
		-0.644072	0	0	0	0	0	0	0	0	0
		-0.641571	0	0	0	0	0	0	0	0	0
		-0.63907	0	0	0	0	0	0	0	0	0
		-0.636568	0	0	0	0	0	0	0	0	0
		-0.634067	0	0	0	0	0	0	0	0	0
		-0.631566	0	0	0	0	0	0	0	0	0
		-0.629065	0	0	0	0	0	0	0	0	0
		-0.626563	0	0	0	0	0	0	0	0	0
		-0.624062	0	0	0	0	0	0	0	0	0
		-0.621561	0	0	0	0	0	0	0	0	0
		-0.61906	0	0	0	0	0	0	0	0	0
		-0.616558	0	0	0	0	0	0	0	0	0
		-0.614057	0	0	0	0	0	0	0	0	0
		-0.611556	0	0	0	0	0	0	0	0	0
		-0.609055	0	0	0	0	0	0	0	0	0
		-0.606553	0	0	0	0	0	0	0	0	0
		-0.604052	0	0	0	0	0	0	0	0	0
		-0.601551	0	0	0	0	0	0	0	0	0
		-0.59905	0	0	0	0	0	0	0	0	0
		-0.596548	0	0	0	0	0	0	0	0	0
		-0.594047	0	0	0	0	0	0	0	0	0
		-0.591546	0	0	0	0	0	0	0	0	0
		-0.589045	0	0	0	0	0	0	0	0	0
		-0.586543	0	0	0	0	0	0	0	0	0
		-0.584042	0	0	0	0	0	0	0	0	0
		-0.581541	0	0	0	0	0	0	0	0	0
		-0.57904	0	0	0	0	0	0	0	0	0
		-0.576538	0	0	0	0	0	0	0	0	0
		-0.574037	0	0	0	0	0	0	0	0	0
		-0.571536	0	0	0	0	0	0	0	0	0
		-0.569035	0	0	0	0	0	0	0	0	0
		-0.566533	0	0	0	0	0	0	0	0	0
		-0.564032	0	0	0	0	0	0	0	0	0
		-0.561531	0	0	0	0	0	0	0	0	0
		-0.55903	0	0	0	0	0	0	0	0	0
		-0.556528	0	0	0	0	0	0	0	0	0
		-0.554027	0	0	0	0	0	0	0	0	0
		-0.551526	0	0	0	0	0	0	0	0	0
		-0.549025	0	0	0	0	0	0	0	0	0
		-0.546523	0	0	0	0	0	0	0	0	0
		-0.544022	0	0	0	0	0	0	0	0	0
		-0.541521	0	0	0	0	0	0	0	0	0
		-0.53902	0	0	0	0	0	0	0	0	0
		-0.536518	0	0	0	0	0	0	0	0	0
		-0.534017	0	0	0	0	0	0	0	0	0
		-0.531516	0	0	0	0	0	0	0	0	0
		-0.529015	0	0	0	0	0	0	0	0	0
		-0.526513	0	0	0	0	0	0	0	0	0
		-0.524012	0	0	0	0	0	0	0	0	0
		-0.521511	0	0	0	0	0	0	0	0	0
		-0.51901	0	0	0	0	0	0	0	0	0
		-0.516508	0	0	0	0	0	0	0	0	0
		-0.514007	0	0	0	0	0	0	0	0	0
		-0.511506	0	0	0	0	0	0	0	0	0
		-0.509005	0	0	0	0	0	0	0	0	0
		-0.506503	0	0	0	0	0	0	0	0	0
		-0.504002	0	0	0	0	0	0	0	0	0
		-0.501501	0	0	0	0	0	0	0	0	0
		-0.498999	0	0	0	0	0	0	0	0	0
		-0.496498	0	0	0	0	0	0	0	0	0
		-0.493997	0	0	0	0	0	0	0	0	0
		-0.491496	0	0	0	0	0	0	0	0	0
		-0.488994	0	0	0	0	0	0	0	0	0
		-0.486493	0	0	0	0	0	0	0	0	0
		-0.483992	0	0	0	0	0	0	0	0	0
		-0.481491	0	0	0	0	0	0	0	0	0
		-0.478989	0	0	0	0	0	0	0	0	0
		-0.476488	0	0	0	0	0	0	0	0	0
		-0.473987	0	0	0	0	0	0	0	0	0
		-0.471486	0	0	0	0	0	0	0	0	0
		-0.468984	0	0	0	0	0	0	0	0	0
		-0.466483	0	0	0	0	0	0	0	0	0
		-0.463982	0	0	0	0	0	0	0	0	0
		-0.461481	0	0	0	0	0	0	0	0	0
		-0.458979	0	0	0	0	0	0	0	0	0
		-0.456478	0	0	0	0	0	0	0	0	0
		-0.453977	0	0	0	0	0	0	0	0	0
		-0.451476	0	0	0	0	0	0	0	0	0
		-0.448974	0	0	0	0	0	0	0	0	0
		-0.446473	0	0	0	0	0	0	0	0	0
		-0.443972	0	0	0	0	0	0	0	0	0
		-0.441471	0	0	0	0	0	0	0	0	0
		-0.438969	0	0	0	0	0	0	0	0	0
		-0.436468	0	0	0	0	0	0	0	0	0
		-0.433967	0	0	0	0	0	0	0	0	0
		-0.431466	0	0	0	0	0	0	0	0	0
		-0.428964	0	0	0	0	0	0	0	0	0
		-0.426463	0	0	0	0	0	0	0	0	0
		-0.423962	0	0	0	0	0	0	0	0	0
		-0.421461	0	0	0	0	0	0	0	0	0
		-0.418959	0	0	0	0	0	0	0	0	0
		-0.416458	0	0	0	0	0	0	0	0	0
		-0.413957	0	0	0	0	0	0	0	0	0
		-0.411456	0	0	0	0	0	0	0	0	0
		-0.408954	0	0	0	0	0	0	0	0	0
		-0.406453	0	0	0	0	0	0	0	0	0
		-0.403952	0	0	0	0	0	0	0	0	0
		-0.401451	0	0	0	0	0	0	0	0	0
		-0.398949	0	0	0	0	0	0	0	0	0
		-0.396448	0	0	0	0	0	0	0	0	0
		-0.393947	0	0	0	0	0	0	0	0	0
		-0.391446	0	0	0	0	0	0	0	0	0
		-0.388944	0	0	0	0	0	0	0	0	0
		-0.386443	0	0	0	0	0	0	0	0	0
		-0.383942	0	0	0	0	0	0	0	0	0
		-0.381441	0	0	0	0	0	0	0	0	0
		-0.378939	0	0	0	0	0	0	0	0	0
		-0.376438	0	0	0	0	0	0	0	0	0
		-0.373937	0	0	0	0	0	0	0	0	0
		-0.371436	0	0	0	0	0	0	0	0	0
		-0.368934	0	0	0	0	0	0	0	0	0
		-0.366433	0	0	0	0	0	0	0	0	0
		-0.363932	0	0	0	0	0	0	0	0	0
		-0.361431	0	0	0	0	0	0	0	0	0
		-0.358929	0	0	0	0	0	0	0	0	0
		-0.356428	0	0	0	0	0	0	0	0	0
		-0.353927	0	0	0	0	0	0	0	0	0
		-0.351426	0	0	0	0	0	0	0	0	0
		-0.348924	0	0	0	0	0	0	0	0	0
		-0.346423	0	0	0	0	0	0	0	0	1.52919e-05
		-0.343922	0	0	0	0	0	0	0	0	2.90882e-05
		-0.341421	0	0	0	0	0	0	0	0	6.18522e-05
		-0.338919	0	0	0	0	0	0	0	0	0.000141094
		-0.336418	0	0	0	0	0	0	0	0	0.000295153
		-0.333917	0	0	0	0	0	0	0	0	0.000552746
		-0.331416	0	0	0	0	0	0	0	0	0.000954755
		-0.328914	0	0	0	0	0	0	0	0	0.00155656
		-0.326413	0	0	0	0	0	0	0	0	0.00241437
		-0.323912	0	0	0	0	0	0	0	0	0.00358332
		-0.321411	0	0	0	0	0	0	0	0	0.00508346
		-0.318909	0	0	0	0	0	0	0	0	0.00689329
		-0.316408	0	0	0	0	0	0	0	0	0.0089889
		-0.313907	0	0	0	0	0	0	0	0	0.0113455
		-0.311406	0	0	0	0	2.05064e-05	0	0	0	0.0139099
		-0.308904	0	0	0	0	2.85058e-05	0	0	0	0.0165956
		-0.306403	0	0	0	0	1.81527e-05	0	0	0	0.0193142
		-0.303902	0	0	0	0	0	0	0	0	0.0219782
		-0.301401	0	0	0	0	0	0	0	0	0.024527
		-0.298899	0	0	0	0	0	0	0	0	0.0269322
		-0.296398	0	0	0	0	0	0	0	0	0.0291671
		-0.293897	0	0	0	0	8.10088e-05	0	0	0	0.0312055
		-0.291396	0	0	0	0	0.000323816	0	0	0	0.0330449
		-0.288894	0	0	0	0	0.000579148	0	0	0	0.0347093
		-0.286393	0	0	0	0	0.000761562	0	0	0	0.0362246
		-0.283892	0	0	0	0	0.000788462	0	1.16463e-05	0	0.0376168
		-0.281391	0	0	0	0	0.000664229	0	4.15783e-05	0	0.038919
		-0.278889	1.10095e-05	0	0	0	0.000494181	0	5.7575e-05	1.05173e-05	0.0401723
		-0.276388	0	0	0	0	0.000389294	0	3.637e-05	0	0.0414183
		-0.273887	0	0	0	0	0.000457509	0	0	0	0.0426987
		-0.271386	0	0	0	0	0.000715034	0	0	0	0.0440545
		-0.268884	0	0	0	0	0.00107218	0	0	0	0.0455258
		-0.266383	0	0	0	0	0.00143338	0	0	0	0.0471529
		-0.263882	3.13337e-05	0	0	0	0.00170516	0	0.00016384	2.9937e-05	0.0489764
		-0.261381	0.00011101	0	0	0	0.00185711	0	0.000580564	0.000106027	0.0510504
		-0.258879	0.000153356	0	0	0	0.00193123	0	0.000801804	0.00014649	0.0534447
		-0.256378	9.63703e-05	0	0	0	0.00197351	0	0.000503972	9.20431e-05	0.05623
		-0.253877	0	2.72927e-05	0	0	0.00203019	0	0	0	0.0594804
		-0.251376	0	0.000113383	0	0	0.00215456	0	0	0	0.0633797
		-0.248874	0	0.000222099	0	0	0.00240801	0	0	0	0.0682363
		-0.246373	0	0.000338376	0	0	0.00285239	0	0	0	0.0743655
		-0.243872	0.000451088	0.000447508	0	0	0.00354581	0	0.00234808	0.000429578	0.0821421
		-0.241371	0.00189433	0.000545399	0	0	0.00443777	0	0.00954112	0.00176755	0.0936857
		-0.238869	0.00379501	0.000640008	0	0	0.00535429	0	0.0180844	0.00342262	0.113098
		-0.236368	0.00596558	0.000739949	0	0	0.00611472	0	0.0262818	0.00513612	0.144589
		-0.233867	0.00824282	0.0008534	0	0	0.00654969	0	0.0324967	0.00664172	0.192407
		-0.231366	0.0111689	0.000975963	0	2.7175e-05	0.00681728	2.83079e-05	0.0368296	0.00766151	0.261896
		-0.228864	0.0160837	0.00108901	0	3.7401e-05	0.00744574	3.89603e-05	0.0414032	0.00789348	0.359644
		-0.226363	0.0243697	0.00117317	0	2.33137e-05	0.00898319	2.42857e-05	0.0484059	0.00703563	0.492308
		-0.223862	0.0373729	0.0012128	1.94454e-05	0	0.0119612	0	0.0599821	0.00481443	0.666361
		-0.221361	0.0553888	0.00129973	6.78971e-05	0	0.0164346	0	0.0771605	0.00174983	0.883163
		-0.218859	0.0775315	0.00164666	9.33307e-05	0	0.0219222	0	0.0996566	0	1.13831
		-0.216358	0.102852	0.00247275	5.8019e-05	0	0.0279145	0.00016775	0.127142	0	1.4271
		-0.213857	0.130499	0.00399973	0	0.000111457	0.033952	0.000668829	0.159398	0.00189185	1.74472
		-0.211356	0.162377	0.00652298	0	0.000456902	0.0410054	0.00146937	0.19951	0.00815827	2.08301
		-0.208854	0.20348	0.0104203	2.30308e-05	0.000892314	0.051645	0.00250465	0.254284	0.0155419	2.43016
		-0.206353	0.25896	0.0160737	0.000818416	0.00135733	0.0685255	0.00370553	0.331094	0.0218356	2.77412
		-0.203852	0.333929	0.0238668	0.00251376	0.00179857	0.0942747	0.00501718	0.436353	0.0249475	3.10299
		-0.201351	0.432254	0.0342221	0.00577474	0.00235895	0.130756	0.00678707	0.572467	0.0261073	3.40806
		-0.198849	0.556422	0.0476053	0.0116697	0.00339982	0.178984	0.00981043	0.735935	0.0302215	3.68422
		-0.196348	0.708845	0.0644846	0.0212879	0.00529399	0.239927	0.0149059	0.923038	0.0423451	3.92654
		-0.193847	0.89188	0.0853806	0.0357552	0.00842099	0.314661	0.0229228	1.13005	0.0674677	4.13022
		-0.191346	1.10629	0.112273	0.0572077	0.0133476	0.407236	0.0355609	1.35589	0.106333	4.29373
		-0.188844	1.35105	0.148757	0.0889005	0.020848	0.524997	0.0554621	1.60186	0.155134	4.41923
		-0.186343	1.62508	0.198512	0.134147	0.0317071	0.675456	0.085317	1.86949	0.209756	4.50905
		-0.183842	1.92728	0.265183	0.196346	0.046766	0.865944	0.12782	2.1601	0.266325	4.56553
		-0.181341	2.25675	0.351486	0.281294	0.068416	1.09872	0.185787	2.47719	0.326068	4.59173
		-0.178839	2.61279	0.459114	0.397419	0.100756	1.37046	0.262162	2.82513	0.396096	4.59143
		-0.176338	2.99473	0.589707	0.55329	0.147971	1.67756	0.359898	3.2059	0.483631	4.56848
		-0.173837	3.4017	0.744814	0.757381	0.214246	2.01643	0.48193	3.62825	0.595676	4.5267
		-0.171336	3.82728	0.923489	1.01565	0.303653	2.38403	0.630699	4.07905	0.735295	4.46948
		-0.168834	4.25905	1.12205	1.33128	0.420151	2.77794	0.808106	4.53203	0.900736	4.39972
		-0.166333	4.68425	1.33669	1.70734	0.56769	3.1958	1.01602	4.96313	1.09025	4.32031
		-0.163832	5.09014	1.5637	2.14659	0.750214	3.63505	1.25631	5.3439	1.30187	4.23411
		-0.161331	5.46413	1.80254	2.64399	0.971412	4.08925	1.53049	5.65902	1.53755	4.14327
		-0.158829	5.79376	2.05611	3.18597	1.23471	4.54764	1.83969	5.90193	1.803	4.0492
		-0.156328	6.06661	2.3275	3.75856	1.5435	4.99928	2.18504	6.06386	2.10412	3.95327
		-0.153827	6.27065	2.6195	4.34771	1.90098	5.43322	2.56741	6.14045	2.44661	3.85682
		-0.151326	6.40469	2.92754	4.93841	2.30463	5.8392	2.98074	6.14702	2.81644	3.76081
		-0.148824	6.47928	3.23906	5.51455	2.7457	6.20768	3.41151	6.11857	3.1819	3.66576
		-0.146323	6.50557	3.54112	6.05996	3.21514	6.52914	3.84581	6.0945	3.50578	3.5722
		-0.143822	6.49438	3.82096	6.55859	3.70382	6.79409	4.26985	6.11419	3.75744	3.48061
		-0.141321	6.44806	4.07175	6.99731	4.20047	6.99368	4.673	6.16453	3.93908	3.39129
		-0.138819	6.35983	4.29299	7.36611	4.69151	7.11971	5.04798	6.19516	4.09445	3.30432
		-0.136318	6.22241	4.48451	7.65517	5.16321	7.16401	5.38772	6.14264	4.27171	3.21976
		-0.133817	6.02902	4.64615	7.85488	5.60204	7.11895	5.68524	5.95226	4.51025	3.13766
		-0.131316	5.78445	4.77843	7.96166	5.99833	6.99051	5.93664	5.6262	4.80786	3.05785
		-0.128814	5.50592	4.88252	7.97838	6.3466	6.79927	6.14133	5.2323	5.1033	2.97993
		-0.126313	5.2113	4.95967	7.90822	6.64158	6.56655	6.29886	4.84715	5.33964	2.90348
		-0.123812	4.91802	5.01099	7.7545	6.87794	6.31319	6.40873	4.53422	5.45781	2.82806
		-0.121311	4.63285	5.03493	7.52368	7.04931	6.04793	6.46866	4.30882	5.44687	2.7533
		-0.118809	4.35114	5.02701	7.22559	7.14813	5.76663	6.47448	4.12719	5.35715	2.6788
		-0.116308	4.0677	4.98266	6.87024	7.16681	5.4645	6.42192	3.93681	5.2346	2.6042
		-0.113807	3.77766	4.8976	6.46776	7.09821	5.1371	6.30712	3.68952	5.12737	2.52912
		-0.111306	3.48401	4.77635	6.03184	6.9471	4.7889	6.13692	3.38097	5.04202	2.45336
		-0.108804	3.19813	4.63272	5.57997	6.73088	4.43385	5.92947	3.04834	4.95449	2.3769
		-0.106303	2.93179	4.48096	5.12979	6.46759	4.08633	5.70345	2.72447	4.82975	2.29973
		-0.103802	2.69637	4.33492	4.6986	6.17501	3.76037	5.47708	2.45312	4.64155	2.22184
		-0.101301	2.49308	4.19793	4.29434	5.86568	3.46073	5.2557	2.24085	4.38988	2.14309
		-0.0987994	2.3124	4.06221	3.91509	5.5465	3.18237	5.03109	2.07891	4.1229	2.06324
		-0.0962981	2.14431	3.91945	3.55845	5.22415	2.91978	4.79437	1.94958	3.88437	1.98203
		-0.0937969	1.97908	3.76172	3.2221	4.90514	2.66763	4.53705	1.83863	3.71805	1.89921
		-0.0912956	1.81453	3.59001	2.90591	4.59273	2.42515	4.25959	1.73753	3.62833	1.81492
		-0.0887944	1.65644	3.41472	2.61204	4.2867	2.1964	3.97196	1.64409	3.578	1.72965
		-0.0862931	1.51098	3.24671	2.34275	3.9867	1.98563	3.68455	1.55634	3.52548	1.64395
		-0.0837919	1.38408	3.09652	2.10017	3.69247	1.79695	3.40762	1.47209	3.43794	1.55834
		-0.0812906	1.27673	2.96684	1.88315	3.4065	1.63019	3.14818	1.38981	3.29788	1.47327
		-0.0787894	1.18468	2.85217	1.68712	3.1341	1.48071	2.90985	1.30709	3.12063	1.38911
		-0.0762881	1.10344	2.74662	1.50734	2.88075	1.34366	2.69608	1.22174	2.92148	1.30621
		-0.0737869	1.02863	2.64446	1.33924	2.65167	1.21436	2.51006	1.13224	2.71578	1.22495
		-0.0712856	0.958199	2.54407	1.18238	2.4463	1.09193	2.34843	1.03989	2.51663	1.14581
		-0.0687844	0.892569	2.44808	1.04064	2.25803	0.979472	2.20107	0.949516	2.34156	1.06938
		-0.0662831	0.832265	2.35932	0.918075	2.07995	0.880257	2.0575	0.86636	2.20588	0.996283
		-0.0637819	0.777801	2.2805	0.818538	1.90543	0.797409	1.90766	0.795458	2.12032	0.927108
		-0.0612806	0.72936	2.21144	0.740453	1.73374	0.730164	1.75126	0.739437	2.08377	0.862299
		-0.0587794	0.686781	2.14893	0.67664	1.57029	0.673739	1.59808	0.69764	2.07589	0.802133
		-0.0562781	0.649888	2.08965	0.61966	1.42075	0.623165	1.4584	0.66941	2.07524	0.746878
		-0.0537769	0.618488	2.03037	0.562294	1.29062	0.573619	1.34213	0.65453	2.06079	0.696793
		-0.0512756	0.59197	1.97097	0.502722	1.18062	0.523774	1.25095	0.649496	2.02534	0.651841
		-0.0487744	0.569289	1.91443	0.444673	1.08659	0.4759	1.17806	0.648621	1.97479	0.611686
		-0.0462731	0.549385	1.86391	0.392133	1.00411	0.432433	1.11626	0.645995	1.91571	0.575977
		-0.0437719	0.531216	1.82243	0.348961	0.928923	0.395736	1.0585	0.635929	1.85465	0.544366
		-0.0412706	0.514279	1.78976	0.316022	0.859699	0.366411	1.00117	0.616015	1.79469	0.516548
		-0.0387694	0.498618	1.76233	0.291116	0.798149	0.343257	0.944194	0.58691	1.73516	0.492263
		-0.0362681	0.484303	1.73645	0.271903	0.746122	0.32499	0.887646	0.549709	1.6752	0.471254
		-0.0337669	0.471399	1.70856	0.256071	0.705351	0.310336	0.831659	0.505723	1.61437	0.45326
		-0.0312656	0.459904	1.67882	0.242014	0.674921	0.298196	0.777596	0.458236	1.55594	0.437986
		-0.0287644	0.449741	1.65113	0.228842	0.651214	0.287652	0.728071	0.413594	1.50648	0.425096
		-0.0262631	0.440831	1.62959	0.215694	0.630492	0.277795	0.685755	0.378362	1.473	0.414254
		-0.0237619	0.433088	1.61808	0.201765	0.609113	0.267742	0.65322	0.358448	1.46227	0.405127
		-0.0212606	0.42626	1.6161	0.187476	0.585716	0.257259	0.630662	0.354728	1.47256	0.397476
		-0.0187594	0.419925	1.61871	0.174489	0.561251	0.246771	0.615873	0.362169	1.49291	0.391155
		-0.0162581	0.413651	1.62075	0.164522	0.536768	0.236729	0.606539	0.376174	1.51239	0.386025
		-0.0137569	0.407033	1.61725	0.159225	0.513318	0.227582	0.600385	0.391711	1.52048	0.381946
		-0.0112556	0.400168	1.60728	0.158576	0.491866	0.219631	0.596069	0.406154	1.51458	0.378792
		-0.00875438	0.393669	1.59399	0.160879	0.473301	0.213032	0.59319	0.418409	1.50035	0.376447
		-0.00625313	0.388167	1.58073	0.164361	0.458502	0.207934	0.591388	0.428256	1.48372	0.374801
		-0.00375188	0.384283	1.57075	0.167286	0.448336	0.204485	0.590309	0.43504	1.47059	0.373742
		-0.00125063	0.382335	1.56573	0.168768	0.443244	0.202758	0.589773	0.438541	1.46402	0.373213
		0.00125063	0.382335	1.56573	0.168768	0.443244	0.202758	0.589773	0.438541	1.46402	0.373213
		0.00375188	0.384283	1.57075	0.167286	0.448336	0.204485	0.590309	0.43504	1.47059	0.373742
		0.00625313	0.388167	1.58073	0.164361	0.458502	0.207934	0.591388	0.428256	1.48372	0.374801
		0.00875438	0.393669	1.59399	0.160879	0.473301	0.213032	0.59319	0.418409	1.50035	0.376447
		0.0112556	0.400168	1.60728	0.158576	0.491866	0.219631	0.596069	0.406154	1.51458	0.378792
		0.0137569	0.407033	1.61725	0.159225	0.513318	0.227582	0.600385	0.391711	1.52048	0.381946
		0.0162581	0.413651	1.62075	0.164522	0.536768	0.236729	0.606539	0.376174	1.51239	0.386025
		0.0187594	0.419925	1.61871	0.174489	0.561251	0.246771	0.615873	0.362169	1.49291	0.391155
		0.0212606	0.42626	1.6161	0.187476	0.585716	0.257259	0.630662	0.354728	1.47256	0.397476
		0.0237619	0.433088	1.61808	0.201765	0.609113	0.267742	0.65322	0.358448	1.46227	0.405127
		0.0262631	0.440831	1.62959	0.215694	0.630492	0.277795	0.685755	0.378362	1.473	0.414254
		0.0287644	0.449741	1.65113	0.228842	0.651214	0.287652	0.728071	0.413594	1.50648	0.425096
		0.0312656	0.459904	1.67882	0.242014	0.674921	0.298196	0.777596	0.458236	1.55594	0.437986
		0.0337669	0.471399	1.70856	0.256071	0.705351	0.310336	0.831659	0.505723	1.61437	0.45326
		0.0362681	0.484303	1.73645	0.271903	0.746122	0.32499	0.887646	0.549709	1.6752	0.471254
		0.0387694	0.498618	1.76233	0.291116	0.798149	0.343257	0.944194	0.58691	1.73516	0.492263
		0.0412706	0.514279	1.78976	0.316022	0.859699	0.366411	1.00117	0.616015	1.79469	0.516548
		0.0437719	0.531216	1.82243	0.348961	0.928923	0.395736	1.0585	0.635929	1.85465	0.544366
		0.0462731	0.549385	1.86391	0.392133	1.00411	0.432433	1.11626	0.645995	1.91571	0.575977
		0.0487744	0.569289	1.91443	0.444673	1.08659	0.4759	1.17806	0.648621	1.97479	0.611686
		0.0512756	0.59197	1.97097	0.502722	1.18062	0.523774	1.25095	0.649496	2.02534	0.651841
		0.0537769	0.618488	2.03037	0.562294	1.29062	0.573619	1.34213	0.65453	2.06079	0.696793
		0.0562781	0.649888	2.08965	0.61966	1.42075	0.623165	1.4584	0.66941	2.07524	0.746878
		0.0587794	0.686781	2.14893	0.67664	1.57029	0.673739	1.59808	0.69764	2.07589	0.802133
		0.0612806	0.72936	2.21144	0.740453	1.73374	0.730164	1.75126	0.739437	2.08377	0.862299
		0.0637819	0.777801	2.2805	0.818538	1.90543	0.797409	1.90766	0.795458	2.12032	0.927108
		0.0662831	0.832265	2.35932	0.918075	2.07995	0.880257	2.0575	0.86636	2.20588	0.996283
		0.0687844	0.892569	2.44808	1.04064	2.25803	0.979472	2.20107	0.949516	2.34156	1.06938
		0.0712856	0.958199	2.54407	1.18238	2.4463	1.09193	2.34843	1.03989	2.51663	1.14581
		0.0737869	1.02863	2.64446	1.33924	2.65167	1.21436	2.51006	1.13224	2.71578	1.22495
		0.0762881	1.10344	2.74662	1.50734	2.88075	1.34366	2.69608	1.22174	2.92148	1.30621
		0.0787894	1.18468	2.85217	1.68712	3.1341	1.48071	2.90985	1.30709	3.12063	1.38911
		0.0812906	1.27673	2.96684	1.88315	3.4065	1.63019	3.14818	1.38981	3.29788	1.47327
		0.0837919	1.38408	3.09652	2.10017	3.69247	1.79695	3.40762	1.47209	3.43794	1.55834
		0.0862931	1.51098	3.24671	2.34275	3.9867	1.98563	3.68455	1.55634	3.52548	1.64395
		0.0887944	1.65644	3.41472	2.61204	4.2867	2.1964	3.97196	1.64409	3.578	1.72965
		0.0912956	1.81453	3.59001	2.90591	4.59273	2.42515	4.25959	1.73753	3.62833	1.81492
		0.0937969	1.97908	3.76172	3.2221	4.90514	2.66763	4.53705	1.83863	3.71805	1.89921
		0.0962981	2.14431	3.91945	3.55845	5.22415	2.91978	4.79437	1.94958	3.88437	1.98203
		0.0987994	2.3124	4.06221	3.91509	5.5465	3.18237	5.03109	2.07891	4.1229	2.06324
		0.101301	2.49308	4.19793	4.29434	5.86568	3.46073	5.2557	2.24085	4.38988	2.14309
		0.103802	2.69637	4.33492	4.6986	6.17501	3.76037	5.47708	2.45312	4.64155	2.22184
		0.106303	2.93179	4.48096	5.12979	6.46759	4.08633	5.70345	2.72447	4.82975	2.29973
		0.108804	3.19813	4.63272	5.57997	6.73088	4.43385	5.92947	3.04834	4.95449	2.3769
		0.111306	3.48401	4.77635	6.03184	6.9471	4.7889	6.13692	3.38097	5.04202	2.45336
		0.113807	3.77766	4.8976	6.46776	7.09821	5.1371	6.30712	3.68952	5.12737	2.52912
		0.116308	4.0677	4.98266	6.87024	7.16681	5.4645	6.42192	3.93681	5.2346	2.6042
		0.118809	4.35114	5.02701	7.22559	7.14813	5.76663	6.47448	4.12719	5.35715	2.6788
		0.121311	4.63285	5.03493	7.52368	7.04931	6.04793	6.46866	4.30882	5.44687	2.7533
		0.123812	4.91802	5.01099	7.7545	6.87794	6.31319	6.40873	4.53422	5.45781	2.82806
		0.126313	5.2113	4.95967	7.90822	6.64158	6.56655	6.29886	4.84715	5.33964	2.90348
		0.128814	5.50592	4.88252	7.97838	6.3466	6.79927	6.14133	5.2323	5.1033	2.97993
		0.131316	5.78445	4.77843	7.96166	5.99833	6.99051	5.93664	5.6262	4.80786	3.05785
		0.133817	6.02902	4.64615	7.85488	5.60204	7.11895	5.68524	5.95226	4.51025	3.13766
		0.136318	6.22241	4.48451	7.65517	5.16321	7.16401	5.38772	6.14264	4.27171	3.21976
		0.138819	6.35983	4.29299	7.36611	4.69151	7.11971	5.04798	6.19516	4.09445	3.30432
		0.141321	6.44806	4.07175	6.99731	4.20047	6.99368	4.673	6.16453	3.93908	3.39129
		0.143822	6.49438	3.82096	6.55859	3.70382	6.79409	4.26985	6.11419	3.75744	3.48061
		0.146323	6.50557	3.54112	6.05996	3.21514	6.52914	3.84581	6.0945	3.50578	3.5722
		0.148824	6.47928	3.23906	5.51455	2.7457	6.20768	3.41151	6.11857	3.1819	3.66576
		0.151326	6.40469	2.92754	4.93841	2.30463	5.8392	2.98074	6.14702	2.81644	3.76081
		0.153827	6.27065	2.6195	4.34771	1.90098	5.43322	2.56741	6.14045	2.44661	3.85682
		0.156328	6.06661	2.3275	3.75856	1.5435	4.99928	2.18504	6.06386	2.10412	3.95327
		0.158829	5.79376	2.05611	3.18597	1.23471	4.54764	1.83969	5.90193	1.803	4.0492
		0.161331	5.46413	1.80254	2.64399	0.971412	4.08925	1.53049	5.65902	1.53755	4.14327
		0.163832	5.09014	1.5637	2.14659	0.750214	3.63505	1.25631	5.3439	1.30187	4.23411
		0.166333	4.68425	1.33669	1.70734	0.56769	3.1958	1.01602	4.96313	1.09025	4.32031
		0.168834	4.25905	1.12205	1.33128	0.420151	2.77794	0.808106	4.53203	0.900736	4.39972
		0.171336	3.82728	0.923489	1.01565	0.303653	2.38403	0.630699	4.07905	0.735295	4.46948
		0.173837	3.4017	0.744814	0.757381	0.214246	2.01643	0.48193	3.62825	0.595676	4.5267
		0.176338	2.99473	0.589707	0.55329	0.147971	1.67756	0.359898	3.2059	0.483631	4.56848
		0.178839	2.61279	0.459114	0.397419	0.100756	1.37046	0.262162	2.82513	0.396096	4.59143
		0.181341	2.25675	0.351486	0.281294	0.068416	1.09872	0.185787	2.47719	0.326068	4.59173
		0.183842	1.92728	0.265183	0.196346	0.046766	0.865944	0.12782	2.1601	0.266325	4.56553
		0.186343	1.62508	0.198512	0.134147	0.0317071	0.675456	0.085317	1.86949	0.209756	4.50905
		0.188844	1.35105	0.148757	0.0889005	0.020848	0.524997	0.0554621	1.60186	0.155134	4.41923
		0.191346	1.10629	0.112273	0.0572077	0.0133476	0.407236	0.0355609	1.35589	0.106333	4.29373
		0.193847	0.89188	0.0853806	0.0357552	0.00842099	0.314661	0.0229228	1.13005	0.0674677	4.13022
		0.196348	0.708845	0.0644846	0.0212879	0.00529399	0.239927	0.0149059	0.923038	0.0423451	3.92654
		0.198849	0.556422	0.0476053	0.0116697	0.00339982	0.178984	0.00981043	0.735935	0.0302215	3.68422
		0.201351	0.432254	0.0342221	0.00577474	0.00235895	0.130756	0.00678707	0.572467	0.0261073	3.40806
		0.203852	0.333929	0.0238668	0.00251376	0.00179857	0.0942747	0.00501718	0.436353	0.0249475	3.10299
		0.206353	0.25896	0.0160737	0.000818416	0.00135733	0.0685255	0.00370553	0.331094	0.0218356	2.77412
		0.208854	0.20348	0.0104203	2.30308e-05	0.000892314	0.051645	0.00250465	0.254284	0.0155419	2.43016
		0.211356	0.162377	0.00652298	0	0.000456902	0.0410054	0.00146937	0.19951	0.00815827	2.08301
		0.213857	0.130499	0.00399973	0	0.000111457	0.033952	0.000668829	0.159398	0.00189185	1.74472
		0.216358	0.102852	0.00247275	5.8019e-05	0	0.0279145	0.00016775	0.127142	0	1.4271
		0.218859	0.0775315	0.00164666	9.33307e-05	0	0.0219222	0	0.0996566	0	1.13831
		0.221361	0.0553888	0.00129973	6.78971e-05	0	0.0164346	0	0.0771605	0.00174983	0.883163
		0.223862	0.0373729	0.0012128	1.94454e-05	0	0.0119612	0	0.0599821	0.00481443	0.666361
		0.226363	0.0243697	0.00117317	0	2.33137e-05	0.00898319	2.42857e-05	0.0484059	0.00703563	0.492308
		0.228864	0.0160837	0.00108901	0	3.7401e-05	0.00744574	3.89603e-05	0.0414032	0.00789348	0.359644
		0.231366	0.0111689	0.000975963	0	2.7175e-05	0.00681728	2.83079e-05	0.0368296	0.00766151	0.261896
		0.233867	0.00824282	0.0008534	0	0	0.00654969	0	0.0324967	0.00664172	0.192407
		0.236368	0.00596558	0.000739949	0	0	0.00611472	0	0.0262818	0.00513612	0.144589
		0.238869	0.00379501	0.000640008	0	0	0.00535429	0	0.0180844	0.00342262	0.113098
		0.241371	0.00189433	0.000545399	0	0	0.00443777	0	0.00954112	0.00176755	0.0936857
		0.243872	0.000451088	0.000447508	0	0	0.00354581	0	0.00234808	0.000429578	0.0821421
		0.246373	0	0.000338376	0	0	0.00285239	0	0	0	0.0743655
		0.248874	0	0.000222099	0	0	0.00240801	0	0	0	0.0682363
		0.251376	0	0.000113383	0	0	0.00215456	0	0	0	0.0633797
		0.253877	0	2.72927e-05	0	0	0.00203019	0	0	0	0.0594804
		0.256378	9.63703e-05	0	0	0	0.00197351	0	0.000503972	9.20431e-05	0.05623
		0.258879	0.000153356	0	0	0	0.00193123	0	0.000801804	0.00014649	0.0534447
		0.261381	0.00011101	0	0	0	0.00185711	0	0.000580564	0.000106027	0.0510504
		0.263882	3.13337e-05	0	0	0	0.00170516	0	0.00016384	2.9937e-05	0.0489764
		0.266383	0	0	0	0	0.00143338	0	0	0	0.0471529
		0.268884	0	0	0	0	0.00107218	0	0	0	0.0455258
		0.271386	0	0	0	0	0.000715034	0	0	0	0.0440545
		0.273887	0	0	0	0	0.000457509	0	0	0	0.0426987
		0.276388	0	0	0	0	0.000389294	0	3.637e-05	0	0.0414183
		0.278889	1.10095e-05	0	0	0	0.000494181	0	5.7575e-05	1.05173e-05	0.0401723
		0.281391	0	0	0	0	0.000664229	0	4.15783e-05	0	0.038919
		0.283892	0	0	0	0	0.000788462	0	1.16463e-05	0	0.0376168
		0.286393	0	0	0	0	0.000761562	0	0	0	0.0362246
		0.288894	0	0	0	0	0.000579148	0	0	0	0.0347093
		0.291396	0	0	0	0	0.000323816	0	0	0	0.0330449
		0.293897	0	0	0	0	8.10088e-05	0	0	0	0.0312055
		0.296398	0	0	0	0	0	0	0	0	0.0291671
		0.298899	0	0	0	0	0	0	0	0	0.0269322
		0.301401	0	0	0	0	0	0	0	0	0.024527
		0.303902	0	0	0	0	0	0	0	0	0.0219782
		0.306403	0	0	0	0	1.81527e-05	0	0	0	0.0193142
		0.308904	0	0	0	0	2.85058e-05	0	0	0	0.0165956
		0.311406	0	0	0	0	2.05064e-05	0	0	0	0.0139099
		0.313907	0	0	0	0	0	0	0	0	0.0113455
		0.316408	0	0	0	0	0	0	0	0	0.0089889
		0.318909	0	0	0	0	0	0	0	0	0.00689329
		0.321411	0	0	0	0	0	0	0	0	0.00508346
		0.323912	0	0	0	0	0	0	0	0	0.00358332
		0.326413	0	0	0	0	0	0	0	0	0.00241437
		0.328914	0	0	0	0	0	0	0	0	0.00155656
		0.331416	0	0	0	0	0	0	0	0	0.000954755
		0.333917	0	0	0	0	0	0	0	0	0.000552746
		0.336418	0	0	0	0	0	0	0	0	0.000295153
		0.338919	0	0	0	0	0	0	0	0	0.000141094
		0.341421	0	0	0	0	0	0	0	0	6.18522e-05
		0.343922	0	0	0	0	0	0	0	0	2.90882e-05
		0.346423	0	0	0	0	0	0	0	0	1.52919e-05
		0.348924	0	0	0	0	0	0	0	0	0
		0.351426	0	0	0	0	0	0	0	0	0
		0.353927	0	0	0	0	0	0	0	0	0
		0.356428	0	0	0	0	0	0	0	0	0
		0.358929	0	0	0	0	0	0	0	0	0
		0.361431	0	0	0	0	0	0	0	0	0
		0.363932	0	0	0	0	0	0	0	0	0
		0.366433	0	0	0	0	0	0	0	0	0
		0.368934	0	0	0	0	0	0	0	0	0
		0.371436	0	0	0	0	0	0	0	0	0
		0.373937	0	0	0	0	0	0	0	0	0
		0.376438	0	0	0	0	0	0	0	0	0
		0.378939	0	0	0	0	0	0	0	0	0
		0.381441	0	0	0	0	0	0	0	0	0
		0.383942	0	0	0	0	0	0	0	0	0
		0.386443	0	0	0	0	0	0	0	0	0
		0.388944	0	0	0	0	0	0	0	0	0
		0.391446	0	0	0	0	0	0	0	0	0
		0.393947	0	0	0	0	0	0	0	0	0
		0.396448	0	0	0	0	0	0	0	0	0
		0.398949	0	0	0	0	0	0	0	0	0
		0.401451	0	0	0	0	0	0	0	0	0
		0.403952	0	0	0	0	0	0	0	0	0
		0.406453	0	0	0	0	0	0	0	0	0
		0.408954	0	0	0	0	0	0	0	0	0
		0.411456	0	0	0	0	0	0	0	0	0
		0.413957	0	0	0	0	0	0	0	0	0
		0.416458	0	0	0	0	0	0	0	0	0
		0.418959	0	0	0	0	0	0	0	0	0
		0.421461	0	0	0	0	0	0	0	0	0
		0.423962	0	0	0	0	0	0	0	0	0
		0.426463	0	0	0	0	0	0	0	0	0
		0.428964	0	0	0	0	0	0	0	0	0
		0.431466	0	0	0	0	0	0	0	0	0
		0.433967	0	0	0	0	0	0	0	0	0
		0.436468	0	0	0	0	0	0	0	0	0
		0.438969	0	0	0	0	0	0	0	0	0
		0.441471	0	0	0	0	0	0	0	0	0
		0.443972	0	0	0	0	0	0	0	0	0
		0.446473	0	0	0	0	0	0	0	0	0
		0.448974	0	0	0	0	0	0	0	0	0
		0.451476	0	0	0	0	0	0	0	0	0
		0.453977	0	0	0	0	0	0	0	0	0
		0.456478	0	0	0	0	0	0	0	0	0
		0.458979	0	0	0	0	0	0	0	0	0
		0.461481	0	0	0	0	0	0	0	0	0
		0.463982	0	0	0	0	0	0	0	0	0
		0.466483	0	0	0	0	0	0	0	0	0
		0.468984	0	0	0	0	0	0	0	0	0
		0.471486	0	0	0	0	0	0	0	0	0
		0.473987	0	0	0	0	0	0	0	0	0
		0.476488	0	0	0	0	0	0	0	0	0
		0.478989	0	0	0	0	0	0	0	0	0
		0.481491	0	0	0	0	0	0	0	0	0
		0.483992	0	0	0	0	0	0	0	0	0
		0.486493	0	0	0	0	0	0	0	0	0
		0.488994	0	0	0	0	0	0	0	0	0
		0.491496	0	0	0	0	0	0	0	0	0
		0.493997	0	0	0	0	0	0	0	0	0
		0.496498	0	0	0	0	0	0	0	0	0
		0.498999	0	0	0	0	0	0	0	0	0
		0.501501	0	0	0	0	0	0	0	0	0
		0.504002	0	0	0	0	0	0	0	0	0
		0.506503	0	0	0	0	0	0	0	0	0
		0.509005	0	0	0	0	0	0	0	0	0
		0.511506	0	0	0	0	0	0	0	0	0
		0.514007	0	0	0	0	0	0	0	0	0
		0.516508	0	0	0	0	0	0	0	0	0
		0.51901	0	0	0	0	0	0	0	0	0
		0.521511	0	0	0	0	0	0	0	0	0
		0.524012	0	0	0	0	0	0	0	0	0
		0.526513	0	0	0	0	0	0	0	0	0
		0.529015	0	0	0	0	0	0	0	0	0
		0.531516	0	0	0	0	0	0	0	0	0
		0.534017	0	0	0	0	0	0	0	0	0
		0.536518	0	0	0	0	0	0	0	0	0
		0.53902	0	0	0	0	0	0	0	0	0
		0.541521	0	0	0	0	0	0	0	0	0
		0.544022	0	0	0	0	0	0	0	0	0
		0.546523	0	0	0	0	0	0	0	0	0
		0.549025	0	0	0	0	0	0	0	0	0
		0.551526	0	0	0	0	0	0	0	0	0
		0.554027	0	0	0	0	0	0	0	0	0
		0.556528	0	0	0	0	0	0	0	0	0
		0.55903	0	0	0	0	0	0	0	0	0
		0.561531	0	0	0	0	0	0	0	0	0
		0.564032	0	0	0	0	0	0	0	0	0
		0.566533	0	0	0	0	0	0	0	0	0
		0.569035	0	0	0	0	0	0	0	0	0
		0.571536	0	0	0	0	0	0	0	0	0
		0.574037	0	0	0	0	0	0	0	0	0
		0.576538	0	0	0	0	0	0	0	0	0
		0.57904	0	0	0	0	0	0	0	0	0
		0.581541	0	0	0	0	0	0	0	0	0
		0.584042	0	0	0	0	0	0	0	0	0
		0.586543	0	0	0	0	0	0	0	0	0
		0.589045	0	0	0	0	0	0	0	0	0
		0.591546	0	0	0	0	0	0	0	0	0
		0.594047	0	0	0	0	0	0	0	0	0
		0.596548	0	0	0	0	0	0	0	0	0
		0.59905	0	0	0	0	0	0	0	0	0
		0.601551	0	0	0	0	0	0	0	0	0
		0.604052	0	0	0	0	0	0	0	0	0
		0.606553	0	0	0	0	0	0	0	0	0
		0.609055	0	0	0	0	0	0	0	0	0
		0.611556	0	0	0	0	0	0	0	0	0
		0.614057	0	0	0	0	0	0	0	0	0
		0.616558	0	0	0	0	0	0	0	0	0
		0.61906	0	0	0	0	0	0	0	0	0
		0.621561	0	0	0	0	0	0	0	0	0
		0.624062	0	0	0	0	0	0	0	0	0
		0.626563	0	0	0	0	0	0	0	0	0
		0.629065	0	0	0	0	0	0	0	0	0
		0.631566	0	0	0	0	0	0	0	0	0
		0.634067	0	0	0	0	0	0	0	0	0
		0.636568	0	0	0	0	0	0	0	0	0
		0.63907	0	0	0	0	0	0	0	0	0
		0.641571	0	0	0	0	0	0	0	0	0
		0.644072	0	0	0	0	0	0	0	0	0
		0.646573	0	0	0	0	0	0	0	0	0
		0.649075	0	0	0	0	0	0	0	0	0
		0.651576	0	0	0	0	0	0	0	0	0
		0.654077	0	0	0	0	0	0	0	0	0
		0.656578	0	0	0	0	0	0	0	0	0
		0.65908	0	0	0	0	0	0	0	0	0
		0.661581	0	0	0	0	0	0	0	0	0
		0.664082	0	0	0	0	0	0	0	0	0
		0.666583	0	0	0	0	0	0	0	0	0
		0.669085	0	0	0	0	0	0	0	0	0
		0.671586	0	0	0	0	0	0	0	0	0
		0.674087	0	0	0	0	0	0	0	0	0
		0.676588	0	0	0	0	0	0	0	0	0
		0.67909	0	0	0	0	0	0	0	0	0
		0.681591	0	0	0	0	0	0	0	0	0
		0.684092	0	0	0	0	0	0	0	0	0
		0.686593	0	0	0	0	0	0	0	0	0
		0.689095	0	0	0	0	0	0	0	0	0
		0.691596	0	0	0	0	0	0	0	0	0
		0.694097	0	0	0	0	0	0	0	0	0
		0.696598	0	0	0	0	0	0	0	0	0
		0.6991	0	0	0	0	0	0	0	0	0
		0.701601	0	0	0	0	0	0	0	0	0
		0.704102	0	0	0	0	0	0	0	0	0
		0.706603	0	0	0	0	0	0	0	0	0
		0.709105	0	0	0	0	0	0	0	0	0
		0.711606	0	0	0	0	0	0	0	0	0
		0.714107	0	0	0	0	0	0	0	0	0
		0.716608	0	0	0	0	0	0	0	0	0
		0.71911	0	0	0	0	0	0	0	0	0
		0.721611	0	0	0	0	0	0	0	0	0
		0.724112	0	0	0	0	0	0	0	0	0
		0.726613	0	0	0	0	0	0	0	0	0
		0.729115	0	0	0	0	0	0	0	0	0
		0.731616	0	0	0	0	0	0	0	0	0
		0.734117	0	0	0	0	0	0	0	0	0
		0.736618	0	0	0	0	0	0	0	0	0
		0.73912	0	0	0	0	0	0	0	0	0
		0.741621	0	0	0	0	0	0	0	0	0
		0.744122	0	0	0	0	0	0	0	0	0
		0.746623	0	0	0	0	0	0	0	0	0
		0.749125	0	0	0	0	0	0	0	0	0
		0.751626	0	0	0	0	0	0	0	0	0
		0.754127	0	0	0	0	0	0	0	0	0
		0.756628	0	0	0	0	0	0	0	0	0
		0.75913	0	0	0	0	0	0	0	0	0
		0.761631	0	0	0	0	0	0	0	0	0
		0.764132	0	0	0	0	0	0	0	0	0
		0.766633	0	0	0	0	0	0	0	0	0
		0.769135	0	0	0	0	0	0	0	0	0
		0.771636	0	0	0	0	0	0	0	0	0
		0.774137	0	0	0	0	0	0	0	0	0
		0.776638	0	0	0	0	0	0	0	0	0
		0.77914	0	0	0	0	0	0	0	0	0
		0.781641	0	0	0	0	0	0	0	0	0
		0.784142	0	0	0	0	0	0	0	0	0
		0.786643	0	0	0	0	0	0	0	0	0
		0.789145	0	0	0	0	0	0	0	0	0
		0.791646	0	0	0	0	0	0	0	0	0
		0.794147	0	0	0	0	0	0	0	0	0
		0.796648	0	0	0	0	0	0	0	0	0
		0.79915	0	0	0	0	0	0	0	0	0
		0.801651	0	0	0	0	0	0	0	0	0
		0.804152	0	0	0	0	0	0	0	0	0
		0.806653	0	0	0	0	0	0	0	0	0
		0.809155	0	0	0	0	0	0	0	0	0
		0.811656	0	0	0	0	0	0	0	0	0
		0.814157	0	0	0	0	0	0	0	0	0
		0.816658	0	0	0	0	0	0	0	0	0
		0.81916	0	0	0	0	0	0	0	0	0
		0.821661	0	0	0	0	0	0	0	0	0
		0.824162	0	0	0	0	0	0	0	0	0
		0.826663	0	0	0	0	0	0	0	0	0
		0.829165	0	0	0	0	0	0	0	0	0
		0.831666	0	0	0	0	0	0	0	0	0
		0.834167	0	0	0	0	0	0	0	0	0
		0.836668	0	0	0	0	0	0	0	0	0
		0.83917	0	0	0	0	0	0	0	0	0
		0.841671	0	0	0	0	0	0	0	0	0
		0.844172	0	0	0	0	0	0	0	0	0
		0.846673	0	0	0	0	0	0	0	0	0
		0.849175	0	0	0	0	0	0	0	0	0
		0.851676	0	0	0	0	0	0	0	0	0
		0.854177	0	0	0	0	0	0	0	0	0
		0.856678	0	0	0	0	0	0	0	0	0
		0.85918	0	0	0	0	0	0	0	0	0
		0.861681	0	0	0	0	0	0	0	0	0
		0.864182	0	0	0	0	0	0	0	0	0
		0.866683	0	0	0	0	0	0	0	0	0
		0.869185	0	0	0	0	0	0	0	0	0
		0.871686	0	0	0	0	0	0	0	0	0
		0.874187	0	0	0	0	0	0	0	0	0
		0.876688	0	0	0	0	0	0	0	0	0
		0.87919	0	0	0	0	0	0	0	0	0
		0.881691	0	0	0	0	0	0	0	0	0
		0.884192	0	0	0	0	0	0	0	0	0
		0.886693	0	0	0	0	0	0	0	0	0
		0.889195	0	0	0	0	0	0	0	0	0
		0.891696	0	0	0	0	0	0	0	0	0
		0.894197	0	0	0	0	0	0	0	0	0
		0.896698	0	0	0	0	0	0	0	0	0
		0.8992	0	0	0	0	0	0	0	0	0
		0.901701	0	0	0	0	0	0	0	0	0
		0.904202	0	0	0	0	0	0	0	0	0
		0.906703	0	0	0	0	0	0	0	0	0
		0.909205	0	0	0	0	0	0	0	0	0
		0.911706	0	0	0	0	0	0	0	0	0
		0.914207	0	0	0	0	0	0	0	0	0
		0.916708	0	0	0	0	0	0	0	0	0
		0.91921	0	0	0	0	0	0	0	0	0
		0.921711	0	0	0	0	0	0	0	0	0
		0.924212	0	0	0	0	0	0	0	0	0
		0.926713	0	0	0	0	0	0	0	0	0
		0.929215	0	0	0	0	0	0	0	0	0
		0.931716	0	0	0	0	0	0	0	0	0
		0.934217	0	0	0	0	0	0	0	0	0
		0.936718	0	0	0	0	0	0	0	0	0
		0.93922	0	0	0	0	0	0	0	0	0
		0.941721	0	0	0	0	0	0	0	0	0
		0.944222	0	0	0	0	0	0	0	0	0
		0.946723	0	0	0	0	0	0	0	0	0
		0.949225	0	0	0	0	0	0	0	0	0
		0.951726	0	0	0	0	0	0	0	0	0
		0.954227	0	0	0	0	0	0	0	0	0
		0.956728	0	0	0	0	0	0	0	0	0
		0.95923	0	0	0	0	0	0	0	0	0
		0.961731	0	0	0	0	0	0	0	0	0
		0.964232	0	0	0	0	0	0	0	0	0
		0.966733	0	0	0	0	0	0	0	0	0
		0.969235	0	0	0	0	0	0	0	0	0
		0.971736	0	0	0	0	0	0	0	0	0
		0.974237	0	0	0	0	0	0	0	0	0
		0.976738	0	0	0	0	0	0	0	0	0
		0.97924	0	0	0	0	0	0	0	0	0
		0.981741	0	0	0	0	0	0	0	0	0
		0.984242	0	0	0	0	0	0	0	0	0
		0.986743	0	0	0	0	0	0	0	0	0
		0.989245	0	0	0	0	0	0	0	0	0
		0.991746	0	0	0	0	0	0	0	0	0
		0.994247	0	0	0	0	0	0	0	0	0
		0.996748	0	0	0	0	0	0	0	0	0
		0.99925	0	0	0	0	0	0	0	0	0
		1.00175	0	0	0	0	0	0	0	0	0
		1.00425	0	0	0	0	0	0	0	0	0
		1.00675	0	0	0	0	0	0	0	0	0
		1.00925	0	0	0	0	0	0	0	0	0
		1.01176	0	0	0	0	0	0	0	0	0
		1.01426	0	0	0	0	0	0	0	0	0
		1.01676	0	0	0	0	0	0	0	0	0
		1.01926	0	0	0	0	0	0	0	0	0
		1.02176	0	0	0	0	0	0	0	0	0
		1.02426	0	0	0	0	0	0	0	0	0
		1.02676	0	0	0	0	0	0	0	0	0
		1.02926	0	0	0	0	0	0	0	0	0
		1.03177	0	0	0	0	0	0	0	0	0
		1.03427	0	0	0	0	0	0	0	0	0
		1.03677	0	0	0	0	0	0	0	0	0
		1.03927	0	0	0	0	0	0	0	0	0
		1.04177	0	0	0	0	0	0	0	0	0
		1.04427	0	0	0	0	0	0	0	0	0
		1.04677	0	0	0	0	0	0	0	0	0
		1.04927	0	0	0	0	0	0	0	0	0
		1.05178	0	0	0	0	0	0	0	0	0
		1.05428	0	0	0	0	0	0	0	0	0
		1.05678	0	0	0	0	0	0	0	0	0
		1.05928	0	0	0	0	0	0	0	0	0
		1.06178	0	0	0	0	0	0	0	0	0
		1.06428	0	0	0	0	0	0	0	0	0
		1.06678	0	0	0	0	0	0	0	0	0
		1.06928	0	0	0	0	0	0	0	0	0
		1.07179	0	0	0	0	0	0	0	0	0
		1.07429	0	0	0	0	0	0	0	0	0
		1.07679	0	0	0	0	0	0	0	0	0
		1.07929	0	0	0	0	0	0	0	0	0
		1.08179	0	0	0	0	0	0	0	0	0
		1.08429	0	0	0	0	0	0	0	0	0
		1.08679	0	0	0	0	0	0	0	0	0
		1.08929	0	0	0	0	0	0	0	0	0
		1.0918	0	0	0	0	0	0	0	0	0
		1.0943	0	0	0	0	0	0	0	0	0
		1.0968	0	0	0	0	0	0	0	0	0
		1.0993	0	0	0	0	0	0	0	0	0
		1.1018	0	0	0	0	0	0	0	0	0
		1.1043	0	0	0	0	0	0	0	0	0
		1.1068	0	0	0	0	0	0	0	0	0
		1.1093	0	0	0	0	0	0	0	0	0
		1.11181	0	0	0	0	0	0	0	0	0
		1.11431	0	0	0	0	0	0	0	0	0
		1.11681	0	0	0	0	0	0	0	0	0
		1.11931	0	0	0	0	0	0	0	0	0
		1.12181	0	0	0	0	0	0	0	0	0
		1.12431	0	0	0	0	0	0	0	0	0
		1.12681	0	0	0	0	0	0	0	0	0
		1.12931	0	0	0	0	0	0	0	0	0
		1.13182	0	0	0	0	0	0	0	0	0
		1.13432	0	0	0	0	0	0	0	0	0
		1.13682	0	0	0	0	0	0	0	0	0
		1.13932	0	0	0	0	0	0	0	0	0
		1.14182	0	0	0	0	0	0	0	0	0
		1.14432	0	0	0	0	0	0	0	0	0
		1.14682	0	0	0	0	0	0	0	0	0
		1.14932	0	0	0	0	0	0	0	0	0
		1.15183	0	0	0	0	0	0	0	0	0
		1.15433	0	0	0	0	0	0	0	0	0
		1.15683	0	0	0	0	0	0	0	0	0
		1.15933	0	0	0	0	0	0	0	0	0
		1.16183	0	0	0	0	0	0	0	0	0
		1.16433	0	0	0	0	0	0	0	0	0
		1.16683	0	0	0	0	0	0	0	0	0
		1.16933	0	0	0	0	0	0	0	0	0
		1.17184	0	0	0	0	0	0	0	0	0
		1.17434	0	0	0	0	0	0	0	0	0
		1.17684	0	0	0	0	0	0	0	0	0
		1.17934	0	0	0	0	0	0	0	0	0
		1.18184	0	0	0	0	0	0	0	0	0
		1.18434	0	0	0	0	0	0	0	0	0
		1.18684	0	0	0	0	0	0	0	0	0
		1.18934	0	0	0	0	0	0	0	0	0
		1.19185	0	0	0	0	0	0	0	0	0
		1.19435	0	0	0	0	0	0	0	0	0
		1.19685	0	0	0	0	0	0	0	0	0
		1.19935	0	0	0	0	0	0	0	0	0
		1.20185	0	0	0	0	0	0	0	0	0
		1.20435	0	0	0	0	0	0	0	0	0
		1.20685	0	0	0	0	0	0	0	0	0
		1.20935	0	0	0	0	0	0	0	0	0
		1.21186	0	0	0	0	0	0	0	0	0
		1.21436	0	0	0	0	0	0	0	0	0
		1.21686	0	0	0	0	0	0	0	0	0
		1.21936	0	0	0	0	0	0	0	0	0
		1.22186	0	0	0	0	0	0	0	0	0
		1.22436	0	0	0	0	0	0	0	0	0
		1.22686	0	0	0	0	0	0	0	0	0
		1.22936	0	0	0	0	0	0	0	0	0
		1.23187	0	0	0	0	0	0	0	0	0
		1.23437	0	0	0	0	0	0	0	0	0
		1.23687	0	0	0	0	0	0	0	0	0
		1.23937	0	0	0	0	0	0	0	0	0
		1.24187	0	0	0	0	0	0	0	0	0
		1.24437	0	0	0	0	0	0	0	0	0
		1.24687	0	0	0	0	0	0	0	0	0
		1.24937	0	0	0	0	0	0	0	0	0
		1.25188	0	0	0	0	0	0	0	0	0
		1.25438	0	0	0	0	0	0	0	0	0
		1.25688	0	0	0	0	0	0	0	0	0
		1.25938	0	0	0	0	0	0	0	0	0
		1.26188	0	0	0	0	0	0	0	0	0
		1.26438	0	0	0	0	0	0	0	0	0
		1.26688	0	0	0	0	0	0	0	0	0
		1.26938	0	0	0	0	0	0	0	0	0
		1.27189	0	0	0	0	0	0	0	0	0
		1.27439	0	0	0	0	0	0	0	0	0
		1.27689	0	0	0	0	0	0	0	0	0
		1.27939	0	0	0	0	0	0	0	0	0
		1.28189	0	0	0	0	0	0	0	0	0
		1.28439	0	0	0	0	0	0	0	0	0
		1.28689	0	0	0	0	0	0	0	0	0
		1.28939	0	0	0	0	0	0	0	0	0
		1.2919	0	0	0	0	0	0	0	0	0
		1.2944	0	0	0	0	0	0	0	0	0
		1.2969	0	0	0	0	0	0	0	0	0
		1.2994	0	0	0	0	0	0	0	0	0
		1.3019	0	0	0	0	0	0	0	0	0
		1.3044	0	0	0	0	0	0	0	0	0
		1.3069	0	0	0	0	0	0	0	0	0
		1.3094	0	0	0	0	0	0	0	0	0
		1.31191	0	0	0	0	0	0	0	0	0
		1.31441	0	0	0	0	0	0	0	0	0
		1.31691	0	0	0	0	0	0	0	0	0
		1.31941	0	0	0	0	0	0	0	0	0
		1.32191	0	0	0	0	0	0	0	0	0
		1.32441	0	0	0	0	0	0	0	0	0
		1.32691	0	0	0	0	0	0	0	0	0
		1.32941	0	0	0	0	0	0	0	0	0
		1.33192	0	0	0	0	0	0	0	0	0
		1.33442	0	0	0	0	0	0	0	0	0
		1.33692	0	0	0	0	0	0	0	0	0
		1.33942	0	0	0	0	0	0	0	0	0
		1.34192	0	0	0	0	0	0	0	0	0
		1.34442	0	0	0	0	0	0	0	0	0
		1.34692	0	0	0	0	0	0	0	0	0
		1.34942	0	0	0	0	0	0	0	0	0
		1.35193	0	0	0	0	0	0	0	0	0
		1.35443	0	0	0	0	0	0	0	0	0
		1.35693	0	0	0	0	0	0	0	0	0
		1.35943	0	0	0	0	0	0	0	0	0
		1.36193	0	0	0	0	0	0	0	0	0
		1.36443	0	0	0	0	0	0	0	0	0
		1.36693	0	0	0	0	0	0	0	0	0
		1.36943	0	0	0	0	0	0	0	0	0
		1.37194	0	0	0	0	0	0	0	0	0
		1.37444	0	0	0	0	0	0	0	0	0
		1.37694	0	0	0	0	0	0	0	0	0
		1.37944	0	0	0	0	0	0	0	0	0
		1.38194	0	0	0	0	0	0	0	0	0
		1.38444	0	0	0	0	0	0	0	0	0
		1.38694	0	0	0	0	0	0	0	0	0
		1.38944	0	0	0	0	0	0	0	0	0
		1.39195	0	0	0	0	0	0	0	0	0
		1.39445	0	0	0	0	0	0	0	0	0
		1.39695	0	0	0	0	0	0	0	0	0
		1.39945	0	0	0	0	0	0	0	0	0
		1.40195	0	0	0	0	0	0	0	0	0
		1.40445	0	0	0	0	0	0	0	0	0
		1.40695	0	0	0	0	0	0	0	0	0
		1.40945	0	0	0	0	0	0	0	0	0
		1.41196	0	0	0	0	0	0	0	0	0
		1.41446	0	0	0	0	0	0	0	0	0
		1.41696	0	0	0	0	0	0	0	0	0
		1.41946	0	0	0	0	0	0	0	0	0
		1.42196	0	0	0	0	0	0	0	0	0
		1.42446	0	0	0	0	0	0	0	0	0
		1.42696	0	0	0	0	0	0	0	0	0
		1.42946	0	0	0	0	0	0	0	0	0
		1.43197	0	0	0	0	0	0	0	0	0
		1.43447	0	0	0	0	0	0	0	0	0
		1.43697	0	0	0	0	0	0	0	0	0
		1.43947	0	0	0	0	0	0	0	0	0
		1.44197	0	0	0	0	0	0	0	0	0
		1.44447	0	0	0	0	0	0	0	0	0
		1.44697	0	0	0	0	0	0	0	0	0
		1.44947	0	0	0	0	0	0	0	0	0
		1.45198	0	0	0	0	0	0	0	0	0
		1.45448	0	0	0	0	0	0	0	0	0
		1.45698	0	0	0	0	0	0	0	0	0
		1.45948	0	0	0	0	0	0	0	0	0
		1.46198	0	0	0	0	0	0	0	0	0
		1.46448	0	0	0	0	0	0	0	0	0
		1.46698	0	0	0	0	0	0	0	0	0
		1.46948	0	0	0	0	0	0	0	0	0
		1.47199	0	0	0	0	0	0	0	0	0
		1.47449	0	0	0	0	0	0	0	0	0
		1.47699	0	0	0	0	0	0	0	0	0
		1.47949	0	0	0	0	0	0	0	0	0
		1.48199	0	0	0	0	0	0	0	0	0
		1.48449	0	0	0	0	0	0	0	0	0
		1.48699	0	0	0	0	0	0	0	0	0
		1.48949	0	0	0	0	0	0	0	0	0
		1.492	0	0	0	0	0	0	0	0	0
		1.4945	0	0	0	0	0	0	0	0	0
		1.497	0	0	0	0	0	0	0	0	0
		1.4995	0	0	0	0	0	0	0	0	0
		1.502	0	0	0	0	0	0	0	0	0
		1.5045	0	0	0	0	0	0	0	0	0
		1.507	0	0	0	0	0	0	0	0	0
		1.5095	0	0	0	0	0	0	0	0	0
		1.51201	0	0	0	0	0	0	0	0	0
		1.51451	0	0	0	0	0	0	0	0	0
		1.51701	0	0	0	0	0	0	0	0	0
		1.51951	0	0	0	0	0	0	0	0	0
		1.52201	0	0	0	0	0	0	0	0	0
		1.52451	0	0	0	0	0	0	0	0	0
		1.52701	0	0	0	0	0	0	0	0	0
		1.52951	0	0	0	0	0	0	0	0	0
		1.53202	0	0	0	0	0	0	0	0	0
		1.53452	0	0	0	0	0	0	0	0	0
		1.53702	0	0	0	0	0	0	0	0	0
		1.53952	0	0	0	0	0	0	0	0	0
		1.54202	0	0	0	0	0	0	0	0	0
		1.54452	0	0	0	0	0	0	0	0	0
		1.54702	0	0	0	0	0	0	0	0	0
		1.54952	0	0	0	0	0	0	0	0	0
		1.55203	0	0	0	0	0	0	0	0	0
		1.55453	0	0	0	0	0	0	0	0	0
		1.55703	0	0	0	0	0	0	0	0	0
		1.55953	0	0	0	0	0	0	0	0	0
		1.56203	0	0	0	0	0	0	0	0	0
		1.56453	0	0	0	0	0	0	0	0	0
		1.56703	0	0	0	0	0	0	0	0	0
		1.56953	0	0	0	0	0	0	0	0	0
		1.57204	0	0	0	0	0	0	0	0	0
		1.57454	0	0	0	0	0	0	0	0	0
		1.57704	0	0	0	0	0	0	0	0	0
		1.57954	0	0	0	0	0	0	0	0	0
		1.58204	0	0	0	0	0	0	0	0	0
		1.58454	0	0	0	0	0	0	0	0	0
		1.58704	0	0	0	0	0	0	0	0	0
		1.58954	0	0	0	0	0	0	0	0	0
		1.59205	0	0	0	0	0	0	0	0	0
		1.59455	0	0	0	0	0	0	0	0	0
		1.59705	0	0	0	0	0	0	0	0	0
		1.59955	0	0	0	0	0	0	0	0	0
		1.60205	0	0	0	0	0	0	0	0	0
		1.60455	0	0	0	0	0	0	0	0	0
		1.60705	0	0	0	0	0	0	0	0	0
		1.60955	0	0	0	0	0	0	0	0	0
		1.61206	0	0	0	0	0	0	0	0	0
		1.61456	0	0	0	0	0	0	0	0	0
		1.61706	0	0	0	0	0	0	0	0	0
		1.61956	0	0	0	0	0	0	0	0	0
		1.62206	0	0	0	0	0	0	0	0	0
		1.62456	0	0	0	0	0	0	0	0	0
		1.62706	0	0	0	0	0	0	0	0	0
		1.62956	0	0	0	0	0	0	0	0	0
		1.63207	0	0	0	0	0	0	0	0	0
		1.63457	0	0	0	0	0	0	0	0	0
		1.63707	0	0	0	0	0	0	0	0	0
		1.63957	0	0	0	0	0	0	0	0	0
		1.64207	0	0	0	0	0	0	0	0	0
		1.64457	0	0	0	0	0	0	0	0	0
		1.64707	0	0	0	0	0	0	0	0	0
		1.64957	0	0	0	0	0	0	0	0	0
		1.65208	0	0	0	0	0	0	0	0	0
		1.65458	0	0	0	0	0	0	0	0	0
		1.65708	0	0	0	0	0	0	0	0	0
		1.65958	0	0	0	0	0	0	0	0	0
		1.66208	0	0	0	0	0	0	0	0	0
		1.66458	0	0	0	0	0	0	0	0	0
		1.66708	0	0	0	0	0	0	0	0	0
		1.66958	0	0	0	0	0	0	0	0	0
		1.67209	0	0	0	0	0	0	0	0	0
		1.67459	0	0	0	0	0	0	0	0	0
		1.67709	0	0	0	0	0	0	0	0	0
		1.67959	0	0	0	0	0	0	0	0	0
		1.68209	0	0	0	0	0	0	0	0	0
		1.68459	0	0	0	0	0	0	0	0	0
		1.68709	0	0	0	0	0	0	0	0	0
		1.68959	0	0	0	0	0	0	0	0	0
		1.6921	0	0	0	0	0	0	0	0	0
		1.6946	0	0	0	0	0	0	0	0	0
		1.6971	0	0	0	0	0	0	0	0	0
		1.6996	0	0	0	0	0	0	0	0	0
		1.7021	0	0	0	0	0	0	0	0	0
		1.7046	0	0	0	0	0	0	0	0	0
		1.7071	0	0	0	0	0	0	0	0	0
		1.7096	0	0	0	0	0	0	0	0	0
		1.71211	0	0	0	0	0	0	0	0	0
		1.71461	0	0	0	0	0	0	0	0	0
		1.71711	0	0	0	0	0	0	0	0	0
		1.71961	0	0	0	0	0	0	0	0	0
		1.72211	0	0	0	0	0	0	0	0	0
		1.72461	0	0	0	0	0	0	0	0	0
		1.72711	0	0	0	0	0	0	0	0	0
		1.72961	0	0	0	0	0	0	0	0	0
		1.73212	0	0	0	0	0	0	0	0	0
		1.73462	0	0	0	0	0	0	0	0	0
		1.73712	0	0	0	0	0	0	0	0	0
		1.73962	0	0	0	0	0	0	0	0	0
		1.74212	0	0	0	0	0	0	0	0	0
		1.74462	0	0	0	0	0	0	0	0	0
		1.74712	0	0	0	0	0	0	0	0	0
		1.74962	0	0	0	0	0	0	0	0	0
		1.75213	0	0	0	0	0	0	0	0	0
		1.75463	0	0	0	0	0	0	0	0	0
		1.75713	0	0	0	0	0	0	0	0	0
		1.75963	0	0	0	0	0	0	0	0	0
		1.76213	0	0	0	0	0	0	0	0	0
		1.76463	0	0	0	0	0	0	0	0	0
		1.76713	0	0	0	0	0	0	0	0	0
		1.76963	0	0	0	0	0	0	0	0	0
		1.77214	0	0	0	0	0	0	0	0	0
		1.77464	0	0	0	0	0	0	0	0	0
		1.77714	0	0	0	0	0	0	0	0	0
		1.77964	0	0	0	0	0	0	0	0	0
		1.78214	0	0	0	0	0	0	0	0	0
		1.78464	0	0	0	0	0	0	0	0	0
		1.78714	0	0	0	0	0	0	0	0	0
		1.78964	0	0	0	0	0	0	0	0	0
		1.79215	0	0	0	0	0	0	0	0	0
		1.79465	0	0	0	0	0	0	0	0	0
		1.79715	0	0	0	0	0	0	0	0	0
		1.79965	0	0	0	0	0	0	0	0	0
		1.80215	0	0	0	0	0	0	0	0	0
		1.80465	0	0	0	0	0	0	0	0	0
		1.80715	0	0	0	0	0	0	0	0	0
		1.80965	0	0	0	0	0	0	0	0	0
		1.81216	0	0	0	0	0	0	0	0	0
		1.81466	0	0	0	0	0	0	0	0	0
		1.81716	0	0	0	0	0	0	0	0	0
		1.81966	0	0	0	0	0	0	0	0	0
		1.82216	0	0	0	0	0	0	0	0	0
		1.82466	0	0	0	0	0	0	0	0	0
		1.82716	0	0	0	0	0	0	0	0	0
		1.82966	0	0	0	0	0	0	0	0	0
		1.83217	0	0	0	0	0	0	0	0	0
		1.83467	0	0	0	0	0	0	0	0	0
		1.83717	0	0	0	0	0	0	0	0	0
		1.83967	0	0	0	0	0	0	0	0	0
		1.84217	0	0	0	0	0	0	0	0	0
		1.84467	0	0	0	0	0	0	0	0	0
		1.84717	0	0	0	0	0	0	0	0	0
		1.84967	0	0	0	0	0	0	0	0	0
		1.85218	0	0	0	0	0	0	0	0	0
		1.85468	0	0	0	0	0	0	0	0	0
		1.85718	0	0	0	0	0	0	0	0	0
		1.85968	0	0	0	0	0	0	0	0	0
		1.86218	0	0	0	0	0	0	0	0	0
		1.86468	0	0	0	0	0	0	0	0	0
		1.86718	0	0	0	0	0	0	0	0	0
		1.86968	0	0	0	0	0	0	0	0	0
		1.87219	0	0	0	0	0	0	0	0	0
		1.87469	0	0	0	0	0	0	0	0	0
		1.87719	0	0	0	0	0	0	0	0	0
		1.87969	0	0	0	0	0	0	0	0	0
		1.88219	0	0	0	0	0	0	0	0	0
		1.88469	0	0	0	0	0	0	0	0	0
		1.88719	0	0	0	0	0	0	0	0	0
		1.88969	0	0	0	0	0	0	0	0	0
		1.8922	0	0	0	0	0	0	0	0	0
		1.8947	0	0	0	0	0	0	0	0	0
		1.8972	0	0	0	0	0	0	0	0	0
		1.8997	0	0	0	0	0	0	0	0	0
		1.9022	0	0	0	0	0	0	0	0	0
		1.9047	0	0	0	0	0	0	0	0	0
		1.9072	0	0	0	0	0	0	0	0	0
		1.9097	0	0	0	0	0	0	0	0	0
		1.91221	0	0	0	0	0	0	0	0	0
		1.91471	0	0	0	0	0	0	0	0	0
		1.91721	0	0	0	0	0	0	0	0	0
		1.91971	0	0	0	0	0	0	0	0	0
		1.92221	0	0	0	0	0	0	0	0	0
		1.92471	0	0	0	0	0	0	0	0	0
		1.92721	0	0	0	0	0	0	0	0	0
		1.92971	0	0	0	0	0	0	0	0	0
		1.93222	0	0	0	0	0	0	0	0	0
		1.93472	0	0	0	0	0	0	0	0	0
		1.93722	0	0	0	0	0	0	0	0	0
		1.93972	0	0	0	0	0	0	0	0	0
		1.94222	0	0	0	0	0	0	0	0	0
		1.94472	0	0	0	0	0	0	0	0	0
		1.94722	0	0	0	0	0	0	0	0	0
		1.94972	0	0	0	0	0	0	0	0	0
		1.95223	0	0	0	0	0	0	0	0	0
		1.95473	0	0	0	0	0	0	0	0	0
		1.95723	0	0	0	0	0	0	0	0	0
		1.95973	0	0	0	0	0	0	0	0	0
		1.96223	0	0	0	0	0	0	0	0	0
		1.96473	0	0	0	0	0	0	0	0	0
		1.96723	0	0	0	0	0	0	0	0	0
		1.96973	0	0	0	0	0	0	0	0	0
		1.97224	0	0	0	0	0	0	0	0	0
		1.97474	0	0	0	0	0	0	0	0	0
		1.97724	0	0	0	0	0	0	0	0	0
		1.97974	0	0	0	0	0	0	0	0	0
		1.98224	0	0	0	0	0	0	0	0	0
		1.98474	0	0	0	0	0	0	0	0	0
		1.98724	0	0	0	0	0	0	0	0	0
		1.98974	0	0	0	0	0	0	0	0	0
		1.99225	0	0	0	0	0	0	0	0	0
		1.99475	0	0	0	0	0	0	0	0	0
		1.99725	0	0	0	0	0	0	0	0	0
		1.99975	0	0	0	0	0	0	0	0	0
		2.00225	0	0	0	0	0	0	0	0	0
		2.00475	0	0	0	0	0	0	0	0	0
		2.00725	0	0	0	0	0	0	0	0	0
		2.00975	0	0	0	0	0	0	0	0	0
		2.01226	0	0	0	0	0	0	0	0	0
		2.01476	0	0	0	0	0	0	0	0	0
		2.01726	0	0	0	0	0	0	0	0	0
		2.01976	0	0	0	0	0	0	0	0	0
		2.02226	0	0	0	0	0	0	0	0	0
		2.02476	0	0	0	0	0	0	0	0	0
		2.02726	0	0	0	0	0	0	0	0	0
		2.02976	0	0	0	0	0	0	0	0	0
		2.03227	0	0	0	0	0	0	0	0	0
		2.03477	0	0	0	0	0	0	0	0	0
		2.03727	0	0	0	0	0	0	0	0	0
		2.03977	0	0	0	0	0	0	0	0	0
		2.04227	0	0	0	0	0	0	0	0	0
		2.04477	0	0	0	0	0	0	0	0	0
		2.04727	0	0	0	0	0	0	0	0	0
		2.04977	0	0	0	0	0	0	0	0	0
		2.05228	0	0	0	0	0	0	0	0	0
		2.05478	0	0	0	0	0	0	0	0	0
		2.05728	0	0	0	0	0	0	0	0	0
		2.05978	0	0	0	0	0	0	0	0	0
		2.06228	0	0	0	0	0	0	0	0	0
		2.06478	0	0	0	0	0	0	0	0	0
		2.06728	0	0	0	0	0	0	0	0	0
		2.06978	0	0	0	0	0	0	0	0	0
		2.07229	0	0	0	0	0	0	0	0	0
		2.07479	0	0	0	0	0	0	0	0	0
		2.07729	0	0	0	0	0	0	0	0	0
		2.07979	0	0	0	0	0	0	0	0	0
		2.08229	0	0	0	0	0	0	0	0	0
		2.08479	0	0	0	0	0	0	0	0	0
		2.08729	0	0	0	0	0	0	0	0	0
		2.08979	0	0	0	0	0	0	0	0	0
		2.0923	0	0	0	0	0	0	0	0	0
		2.0948	0	0	0	0	0	0	0	0	0
		2.0973	0	0	0	0	0	0	0	0	0
		2.0998	0	0	0	0	0	0	0	0	0
		2.1023	0	0	0	0	0	0	0	0	0
		2.1048	0	0	0	0	0	0	0	0	0
		2.1073	0	0	0	0	0	0	0	0	0
		2.1098	0	0	0	0	0	0	0	0	0
		2.11231	0	0	0	0	0	0	0	0	0
		2.11481	0	0	0	0	0	0	0	0	0
		2.11731	0	0	0	0	0	0	0	0	0
		2.11981	0	0	0	0	0	0	0	0	0
		2.12231	0	0	0	0	0	0	0	0	0
		2.12481	0	0	0	0	0	0	0	0	0
		2.12731	0	0	0	0	0	0	0	0	0
		2.12981	0	0	0	0	0	0	0	0	0
		2.13232	0	0	0	0	0	0	0	0	0
		2.13482	0	0	0	0	0	0	0	0	0
		2.13732	0	0	0	0	0	0	0	0	0
		2.13982	0	0	0	0	0	0	0	0	0
		2.14232	0	0	0	0	0	0	0	0	0
		2.14482	0	0	0	0	0	0	0	0	0
		2.14732	0	0	0	0	0	0	0	0	0
		2.14982	0	0	0	0	0	0	0	0	0
		2.15233	0	0	0	0	0	0	0	0	0
		2.15483	0	0	0	0	0	0	0	0	0
		2.15733	0	0	0	0	0	0	0	0	0
		2.15983	0	0	0	0	0	0	0	0	0
		2.16233	0	0	0	0	0	0	0	0	0
		2.16483	0	0	0	0	0	0	0	0	0
		2.16733	0	0	0	0	0	0	0	0	0
		2.16983	0	0	0	0	0	0	0	0	0
		2.17234	0	0	0	0	0	0	0	0	0
		2.17484	0	0	0	0	0	0	0	0	0
		2.17734	0	0	0	0	0	0	0	0	0
		2.17984	0	0	0	0	0	0	0	0	0
		2.18234	0	0	0	0	0	0	0	0	0
		2.18484	0	0	0	0	0	0	0	0	0
		2.18734	0	0	0	0	0	0	0	0	0
		2.18984	0	0	0	0	0	0	0	0	0
		2.19235	0	0	0	0	0	0	0	0	0
		2.19485	0	0	0	0	0	0	0	0	0
		2.19735	0	0	0	0	0	0	0	0	0
		2.19985	0	0	0	0	0	0	0	0	0
		2.20235	0	0	0	0	0	0	0	0	0
		2.20485	0	0	0	0	0	0	0	0	0
		2.20735	0	0	0	0	0	0	0	0	0
		2.20985	0	0	0	0	0	0	0	0	0
		2.21236	0	0	0	0	0	0	0	0	0
		2.21486	0	0	0	0	0	0	0	0	0
		2.21736	0	0	0	0	0	0	0	0	0
		2.21986	0	0	0	0	0	0	0	0	0
		2.22236	0	0	0	0	0	0	0	0	0
		2.22486	0	0	0	0	0	0	0	0	0
		2.22736	0	0	0	0	0	0	0	0	0
		2.22986	0	0	0	0	0	0	0	0	0
		2.23237	0	0	0	0	0	0	0	0	0
		2.23487	0	0	0	0	0	0	0	0	0
		2.23737	0	0	0	0	0	0	0	0	0
		2.23987	0	0	0	0	0	0	0	0	0
		2.24237	0	0	0	0	0	0	0	0	0
		2.24487	0	0	0	0	0	0	0	0	0
		2.24737	0	0	0	0	0	0	0	0	0
		2.24987	0	0	0	0	0	0	0	0	0
		2.25238	0	0	0	0	0	0	0	0	0
		2.25488	0	0	0	0	0	0	0	0	0
		2.25738	0	0	0	0	0	0	0	0	0
		2.25988	0	0	0	0	0	0	0	0	0
		2.26238	0	0	0	0	0	0	0	0	0
		2.26488	0	0	0	0	0	0	0	0	0
		2.26738	0	0	0	0	0	0	0	0	0
		2.26988	0	0	0	0	0	0	0	0	0
		2.27239	0	0	0	0	0	0	0	0	0
		2.27489	0	0	0	0	0	0	0	0	0
		2.27739	0	0	0	0	0	0	0	0	0
		2.27989	0	0	0	0	0	0	0	0	0
		2.28239	0	0	0	0	0	0	0	0	0
		2.28489	0	0	0	0	0	0	0	0	0
		2.28739	0	0	0	0	0	0	0	0	0
		2.28989	0	0	0	0	0	0	0	0	0
		2.2924	0	0	0	0	0	0	0	0	0
		2.2949	0	0	0	0	0	0	0	0	0
		2.2974	0	0	0	0	0	0	0	0	0
		2.2999	0	0	0	0	0	0	0	0	0
		2.3024	0	0	0	0	0	0	0	0	0
		2.3049	0	0	0	0	0	0	0	0	0
		2.3074	0	0	0	0	0	0	0	0	0
		2.3099	0	0	0	0	0	0	0	0	0
		2.31241	0	0	0	0	0	0	0	0	0
		2.31491	0	0	0	0	0	0	0	0	0
		2.31741	0	0	0	0	0	0	0	0	0
		2.31991	0	0	0	0	0	0	0	0	0
		2.32241	0	0	0	0	0	0	0	0	0
		2.32491	0	0	0	0	0	0	0	0	0
		2.32741	0	0	0	0	0	0	0	0	0
		2.32991	0	0	0	0	0	0	0	0	0
		2.33242	0	0	0	0	0	0	0	0	0
		2.33492	0	0	0	0	0	0	0	0	0
		2.33742	0	0	0	0	0	0	0	0	0
		2.33992	0	0	0	0	0	0	0	0	0
		2.34242	0	0	0	0	0	0	0	0	0
		2.34492	0	0	0	0	0	0	0	0	0
		2.34742	0	0	0	0	0	0	0	0	0
		2.34992	0	0	0	0	0	0	0	0	0
		2.35243	0	0	0	0	0	0	0	0	0
		2.35493	0	0	0	0	0	0	0	0	0
		2.35743	0	0	0	0	0	0	0	0	0
		2.35993	0	0	0	0	0	0	0	0	0
		2.36243	0	0	0	0	0	0	0	0	0
		2.36493	0	0	0	0	0	0	0	0	0
		2.36743	0	0	0	0	0	0	0	0	0
		2.36993	0	0	0	0	0	0	0	0	0
		2.37244	0	0	0	0	0	0	0	0	0
		2.37494	0	0	0	0	0	0	0	0	0
		2.37744	0	0	0	0	0	0	0	0	0
		2.37994	0	0	0	0	0	0	0	0	0
		2.38244	0	0	0	0	0	0	0	0	0
		2.38494	0	0	0	0	0	0	0	0	0
		2.38744	0	0	0	0	0	0	0	0	0
		2.38994	0	0	0	0	0	0	0	0	0
		2.39245	0	0	0	0	0	0	0	0	0
		2.39495	0	0	0	0	0	0	0	0	0
		2.39745	0	0	0	0	0	0	0	0	0
		2.39995	0	0	0	0	0	0	0	0	0
		2.40245	0	0	0	0	0	0	0	0	0
		2.40495	0	0	0	0	0	0	0	0	0
		2.40745	0	0	0	0	0	0	0	0	0
		2.40995	0	0	0	0	0	0	0	0	0
		2.41246	0	0	0	0	0	0	0	0	0
		2.41496	0	0	0	0	0	0	0	0	0
		2.41746	0	0	0	0	0	0	0	0	0
		2.41996	0	0	0	0	0	0	0	0	0
		2.42246	0	0	0	0	0	0	0	0	0
		2.42496	0	0	0	0	0	0	0	0	0
		2.42746	0	0	0	0	0	0	0	0	0
		2.42996	0	0	0	0	0	0	0	0	0
		2.43247	0	0	0	0	0	0	0	0	0
		2.43497	0	0	0	0	0	0	0	0	0
		2.43747	0	0	0	0	0	0	0	0	0
		2.43997	0	0	0	0	0	0	0	0	0
		2.44247	0	0	0	0	0	0	0	0	0
		2.44497	0	0	0	0	0	0	0	0	0
		2.44747	0	0	0	0	0	0	0	0	0
		2.44997	0	0	0	0	0	0	0	0	0
		2.45248	0	0	0	0	0	0	0	0	0
		2.45498	0	0	0	0	0	0	0	0	0
		2.45748	0	0	0	0	0	0	0	0	0
		2.45998	0	0	0	0	0	0	0	0	0
		2.46248	0	0	0	0	0	0	0	0	0
		2.46498	0	0	0	0	0	0	0	0	0
		2.46748	0	0	0	0	0	0	0	0	0
		2.46998	0	0	0	0	0	0	0	0	0
		2.47249	0	0	0	0	0	0	0	0	0
		2.47499	0	0	0	0	0	0	0	0	0
		2.47749	0	0	0	0	0	0	0	0	0
		2.47999	0	0	0	0	0	0	0	0	0
		2.48249	0	0	0	0	0	0	0	0	0
		2.48499	0	0	0	0	0	0	0	0	0
		2.48749	0	0	0	0	0	0	0	0	0
		2.48999	0	0	0	0	0	0	0	0	0
		2.4925	0	0	0	0	0	0	0	0	0
[truncated: 3 more rows]

## Sheet: subfigure b
Supplementary Fig. 1b
			Probability (nm-1)
		z (nm)	Merz + ε_(I-W)^(ion-π)	Merz + ε_(I-W)^(LB)	Netz + ε_(I-W)^(ion-π)	Netz + ε_(I-W)^(LB)	Williams + ε_(I-W)^(ion-π)	Williams + ε_(I-W)^(LB)	OPLS-AA + ε_(I-W)^(ion-π)	OPLS-AA + ε_(I-W)^(LB)	Water
		-2.5	0	0	0	0	0	0	0	0	0
		-2.4975	0	0	0	0	0	0	0	0	0
		-2.495	0	0	0	0	0	0	0	0	0
		-2.4925	0	0	0	0	0	0	0	0	0
		-2.48999	0	0	0	0	0	0	0	0	0
		-2.48749	0	0	0	0	0	0	0	0	0
		-2.48499	0	0	0	0	0	0	0	0	0
		-2.48249	0	0	0	0	0	0	0	0	0
		-2.47999	0	0	0	0	0	0	0	0	0
		-2.47749	0	0	0	0	0	0	0	0	0
		-2.47499	0	0	0	0	0	0	0	0	0
		-2.47249	0	0	0	0	0	0	0	0	0
		-2.46998	0	0	0	0	0	0	0	0	0
		-2.46748	0	0	0	0	0	0	0	0	0
		-2.46498	0	0	0	0	0	0	0	0	0
		-2.46248	0	0	0	0	0	0	0	0	0
		-2.45998	0	0	0	0	0	0	0	0	0
		-2.45748	0	0	0	0	0	0	0	0	0
		-2.45498	0	0	0	0	0	0	0	0	0
		-2.45248	0	0	0	0	0	0	0	0	0
		-2.44997	0	0	0	0	0	0	0	0	0
		-2.44747	0	0	0	0	0	0	0	0	0
		-2.44497	0	0	0	0	0	0	0	0	0
		-2.44247	0	0	0	0	0	0	0	0	0
		-2.43997	0	0	0	0	0	0	0	0	0
		-2.43747	0	0	0	0	0	0	0	0	0
		-2.43497	0	0	0	0	0	0	0	0	0
		-2.43247	0	0	0	0	0	0	0	0	0
		-2.42996	0	0	0	0	0	0	0	0	0
		-2.42746	0	0	0	0	0	0	0	0	0
		-2.42496	0	0	0	0	0	0	0	0	0
		-2.42246	0	0	0	0	0	0	0	0	0
		-2.41996	0	0	0	0	0	0	0	0	0
		-2.41746	0	0	0	0	0	0	0	0	0
		-2.41496	0	0	0	0	0	0	0	0	0
		-2.41246	0	0	0	0	0	0	0	0	0
		-2.40995	0	0	0	0	0	0	0	0	0
		-2.40745	0	0	0	0	0	0	0	0	0
		-2.40495	0	0	0	0	0	0	0	0	0
		-2.40245	0	0	0	0	0	0	0	0	0
		-2.39995	0	0	0	0	0	0	0	0	0
		-2.39745	0	0	0	0	0	0	0	0	0
		-2.39495	0	0	0	0	0	0	0	0	0
		-2.39245	0	0	0	0	0	0	0	0	0
		-2.38994	0	0	0	0	0	0	0	0	0
		-2.38744	0	0	0	0	0	0	0	0	0
		-2.38494	0	0	0	0	0	0	0	0	0
		-2.38244	0	0	0	0	0	0	0	0	0
		-2.37994	0	0	0	0	0	0	0	0	0
		-2.37744	0	0	0	0	0	0	0	0	0
		-2.37494	0	0	0	0	0	0	0	0	0
		-2.37244	0	0	0	0	0	0	0	0	0
		-2.36993	0	0	0	0	0	0	0	0	0
		-2.36743	0	0	0	0	0	0	0	0	0
		-2.36493	0	0	0	0	0	0	0	0	0
		-2.36243	0	0	0	0	0	0	0	0	0
		-2.35993	0	0	0	0	0	0	0	0	0
		-2.35743	0	0	0	0	0	0	0	0	0
		-2.35493	0	0	0	0	0	0	0	0	0
		-2.35243	0	0	0	0	0	0	0	0	0
		-2.34992	0	0	0	0	0	0	0	0	0
		-2.34742	0	0	0	0	0	0	0	0	0
		-2.34492	0	0	0	0	0	0	0	0	0
		-2.34242	0	0	0	0	0	0	0	0	0
		-2.33992	0	0	0	0	0	0	0	0	0
		-2.33742	0	0	0	0	0	0	0	0	0
		-2.33492	0	0	0	0	0	0	0	0	0
		-2.33242	0	0	0	0	0	0	0	0	0
		-2.32991	0	0	0	0	0	0	0	0	0
		-2.32741	0	0	0	0	0	0	0	0	0
		-2.32491	0	0	0	0	0	0	0	0	0
		-2.32241	0	0	0	0	0	0	0	0	0
		-2.31991	0	0	0	0	0	0	0	0	0
		-2.31741	0	0	0	0	0	0	0	0	0
		-2.31491	0	0	0	0	0	0	0	0	0
		-2.31241	0	0	0	0	0	0	0	0	0
		-2.3099	0	0	0	0	0	0	0	0	0
		-2.3074	0	0	0	0	0	0	0	0	0
		-2.3049	0	0	0	0	0	0	0	0	0
		-2.3024	0	0	0	0	0	0	0	0	0
		-2.2999	0	0	0	0	0	0	0	0	0
		-2.2974	0	0	0	0	0	0	0	0	0
		-2.2949	0	0	0	0	0	0	0	0	0
		-2.2924	0	0	0	0	0	0	0	0	0
		-2.28989	0	0	0	0	0	0	0	0	0
		-2.28739	0	0	0	0	0	0	0	0	0
		-2.28489	0	0	0	0	0	0	0	0	0
		-2.28239	0	0	0	0	0	0	0	0	0
		-2.27989	0	0	0	0	0	0	0	0	0
		-2.27739	0	0	0	0	0	0	0	0	0
		-2.27489	0	0	0	0	0	0	0	0	0
		-2.27239	0	0	0	0	0	0	0	0	0
		-2.26988	0	0	0	0	0	0	0	0	0
		-2.26738	0	0	0	0	0	0	0	0	0
		-2.26488	0	0	0	0	0	0	0	0	0
		-2.26238	0	0	0	0	0	0	0	0	0
		-2.25988	0	0	0	0	0	0	0	0	0
		-2.25738	0	0	0	0	0	0	0	0	0
		-2.25488	0	0	0	0	0	0	0	0	0
		-2.25238	0	0	0	0	0	0	0	0	0
		-2.24987	0	0	0	0	0	0	0	0	0
		-2.24737	0	0	0	0	0	0	0	0	0
		-2.24487	0	0	0	0	0	0	0	0	0
		-2.24237	0	0	0	0	0	0	0	0	0
		-2.23987	0	0	0	0	0	0	0	0	0
		-2.23737	0	0	0	0	0	0	0	0	0
		-2.23487	0	0	0	0	0	0	0	0	0
		-2.23237	0	0	0	0	0	0	0	0	0
		-2.22986	0	0	0	0	0	0	0	0	0
		-2.22736	0	0	0	0	0	0	0	0	0
		-2.22486	0	0	0	0	0	0	0	0	0
		-2.22236	0	0	0	0	0	0	0	0	0
		-2.21986	0	0	0	0	0	0	0	0	0
		-2.21736	0	0	0	0	0	0	0	0	0
		-2.21486	0	0	0	0	0	0	0	0	0
		-2.21236	0	0	0	0	0	0	0	0	0
		-2.20985	0	0	0	0	0	0	0	0	0
		-2.20735	0	0	0	0	0	0	0	0	0
		-2.20485	0	0	0	0	0	0	0	0	0
		-2.20235	0	0	0	0	0	0	0	0	0
		-2.19985	0	0	0	0	0	0	0	0	0
		-2.19735	0	0	0	0	0	0	0	0	0
		-2.19485	0	0	0	0	0	0	0	0	0
		-2.19235	0	0	0	0	0	0	0	0	0
		-2.18984	0	0	0	0	0	0	0	0	0
		-2.18734	0	0	0	0	0	0	0	0	0
		-2.18484	0	0	0	0	0	0	0	0	0
		-2.18234	0	0	0	0	0	0	0	0	0
		-2.17984	0	0	0	0	0	0	0	0	0
		-2.17734	0	0	0	0	0	0	0	0	0
		-2.17484	0	0	0	0	0	0	0	0	0
		-2.17234	0	0	0	0	0	0	0	0	0
		-2.16983	0	0	0	0	0	0	0	0	0
		-2.16733	0	0	0	0	0	0	0	0	0
		-2.16483	0	0	0	0	0	0	0	0	0
		-2.16233	0	0	0	0	0	0	0	0	0
		-2.15983	0	0	0	0	0	0	0	0	0
		-2.15733	0	0	0	0	0	0	0	0	0
		-2.15483	0	0	0	0	0	0	0	0	0
		-2.15233	0	0	0	0	0	0	0	0	0
		-2.14982	0	0	0	0	0	0	0	0	0
		-2.14732	0	0	0	0	0	0	0	0	0
		-2.14482	0	0	0	0	0	0	0	0	0
		-2.14232	0	0	0	0	0	0	0	0	0
		-2.13982	0	0	0	0	0	0	0	0	0
		-2.13732	0	0	0	0	0	0	0	0	0
		-2.13482	0	0	0	0	0	0	0	0	0
		-2.13232	0	0	0	0	0	0	0	0	0
		-2.12981	0	0	0	0	0	0	0	0	0
		-2.12731	0	0	0	0	0	0	0	0	0
		-2.12481	0	0	0	0	0	0	0	0	0
		-2.12231	0	0	0	0	0	0	0	0	0
		-2.11981	0	0	0	0	0	0	0	0	0
		-2.11731	0	0	0	0	0	0	0	0	0
		-2.11481	0	0	0	0	0	0	0	0	0
		-2.11231	0	0	0	0	0	0	0	0	0
		-2.1098	0	0	0	0	0	0	0	0	0
		-2.1073	0	0	0	0	0	0	0	0	0
		-2.1048	0	0	0	0	0	0	0	0	0
		-2.1023	0	0	0	0	0	0	0	0	0
		-2.0998	0	0	0	0	0	0	0	0	0
		-2.0973	0	0	0	0	0	0	0	0	0
		-2.0948	0	0	0	0	0	0	0	0	0
		-2.0923	0	0	0	0	0	0	0	0	0
		-2.08979	0	0	0	0	0	0	0	0	0
		-2.08729	0	0	0	0	0	0	0	0	0
		-2.08479	0	0	0	0	0	0	0	0	0
		-2.08229	0	0	0	0	0	0	0	0	0
		-2.07979	0	0	0	0	0	0	0	0	0
		-2.07729	0	0	0	0	0	0	0	0	0
		-2.07479	0	0	0	0	0	0	0	0	0
		-2.07229	0	0	0	0	0	0	0	0	0
		-2.06978	0	0	0	0	0	0	0	0	0
		-2.06728	0	0	0	0	0	0	0	0	0
		-2.06478	0	0	0	0	0	0	0	0	0
		-2.06228	0	0	0	0	0	0	0	0	0
		-2.05978	0	0	0	0	0	0	0	0	0
		-2.05728	0	0	0	0	0	0	0	0	0
		-2.05478	0	0	0	0	0	0	0	0	0
		-2.05228	0	0	0	0	0	0	0	0	0
		-2.04977	0	0	0	0	0	0	0	0	0
		-2.04727	0	0	0	0	0	0	0	0	0
		-2.04477	0	0	0	0	0	0	0	0	0
		-2.04227	0	0	0	0	0	0	0	0	0
		-2.03977	0	0	0	0	0	0	0	0	0
		-2.03727	0	0	0	0	0	0	0	0	0
		-2.03477	0	0	0	0	0	0	0	0	0
		-2.03227	0	0	0	0	0	0	0	0	0
		-2.02976	0	0	0	0	0	0	0	0	0
		-2.02726	0	0	0	0	0	0	0	0	0
		-2.02476	0	0	0	0	0	0	0	0	0
		-2.02226	0	0	0	0	0	0	0	0	0
		-2.01976	0	0	0	0	0	0	0	0	0
		-2.01726	0	0	0	0	0	0	0	0	0
		-2.01476	0	0	0	0	0	0	0	0	0
		-2.01226	0	0	0	0	0	0	0	0	0
		-2.00975	0	0	0	0	0	0	0	0	0
		-2.00725	0	0	0	0	0	0	0	0	0
		-2.00475	0	0	0	0	0	0	0	0	0
		-2.00225	0	0	0	0	0	0	0	0	0
		-1.99975	0	0	0	0	0	0	0	0	0
		-1.99725	0	0	0	0	0	0	0	0	0
		-1.99475	0	0	0	0	0	0	0	0	0
		-1.99225	0	0	0	0	0	0	0	0	0
		-1.98974	0	0	0	0	0	0	0	0	0
		-1.98724	0	0	0	0	0	0	0	0	0
		-1.98474	0	0	0	0	0	0	0	0	0
		-1.98224	0	0	0	0	0	0	0	0	0
		-1.97974	0	0	0	0	0	0	0	0	0
		-1.97724	0	0	0	0	0	0	0	0	0
		-1.97474	0	0	0	0	0	0	0	0	0
		-1.97224	0	0	0	0	0	0	0	0	0
		-1.96973	0	0	0	0	0	0	0	0	0
		-1.96723	0	0	0	0	0	0	0	0	0
		-1.96473	0	0	0	0	0	0	0	0	0
		-1.96223	0	0	0	0	0	0	0	0	0
		-1.95973	0	0	0	0	0	0	0	0	0
		-1.95723	0	0	0	0	0	0	0	0	0
		-1.95473	0	0	0	0	0	0	0	0	0
		-1.95223	0	0	0	0	0	0	0	0	0
		-1.94972	0	0	0	0	0	0	0	0	0
		-1.94722	0	0	0	0	0	0	0	0	0
		-1.94472	0	0	0	0	0	0	0	0	0
		-1.94222	0	0	0	0	0	0	0	0	0
		-1.93972	0	0	0	0	0	0	0	0	0
		-1.93722	0	0	0	0	0	0	0	0	0
		-1.93472	0	0	0	0	0	0	0	0	0
		-1.93222	0	0	0	0	0	0	0	0	0
		-1.92971	0	0	0	0	0	0	0	0	0
		-1.92721	0	0	0	0	0	0	0	0	0
		-1.92471	0	0	0	0	0	0	0	0	0
		-1.92221	0	0	0	0	0	0	0	0	0
		-1.91971	0	0	0	0	0	0	0	0	0
		-1.91721	0	0	0	0	0	0	0	0	0
		-1.91471	0	0	0	0	0	0	0	0	0
		-1.91221	0	0	0	0	0	0	0	0	0
		-1.9097	0	0	0	0	0	0	0	0	0
		-1.9072	0	0	0	0	0	0	0	0	0
		-1.9047	0	0	0	0	0	0	0	0	0
		-1.9022	0	0	0	0	0	0	0	0	0
		-1.8997	0	0	0	0	0	0	0	0	0
		-1.8972	0	0	0	0	0	0	0	0	0
		-1.8947	0	0	0	0	0	0	0	0	0
		-1.8922	0	0	0	0	0	0	0	0	0
		-1.88969	0	0	0	0	0	0	0	0	0
		-1.88719	0	0	0	0	0	0	0	0	0
		-1.88469	0	0	0	0	0	0	0	0	0
		-1.88219	0	0	0	0	0	0	0	0	0
		-1.87969	0	0	0	0	0	0	0	0	0
		-1.87719	0	0	0	0	0	0	0	0	0
		-1.87469	0	0	0	0	0	0	0	0	0
		-1.87219	0	0	0	0	0	0	0	0	0
		-1.86968	0	0	0	0	0	0	0	0	0
		-1.86718	0	0	0	0	0	0	0	0	0
		-1.86468	0	0	0	0	0	0	0	0	0
		-1.86218	0	0	0	0	0	0	0	0	0
		-1.85968	0	0	0	0	0	0	0	0	0
		-1.85718	0	0	0	0	0	0	0	0	0
		-1.85468	0	0	0	0	0	0	0	0	0
		-1.85218	0	0	0	0	0	0	0	0	0
		-1.84967	0	0	0	0	0	0	0	0	0
		-1.84717	0	0	0	0	0	0	0	0	0
		-1.84467	0	0	0	0	0	0	0	0	0
		-1.84217	0	0	0	0	0	0	0	0	0
		-1.83967	0	0	0	0	0	0	0	0	0
		-1.83717	0	0	0	0	0	0	0	0	0
		-1.83467	0	0	0	0	0	0	0	0	0
		-1.83217	0	0	0	0	0	0	0	0	0
		-1.82966	0	0	0	0	0	0	0	0	0
		-1.82716	0	0	0	0	0	0	0	0	0
		-1.82466	0	0	0	0	0	0	0	0	0
		-1.82216	0	0	0	0	0	0	0	0	0
		-1.81966	0	0	0	0	0	0	0	0	0
		-1.81716	0	0	0	0	0	0	0	0	0
		-1.81466	0	0	0	0	0	0	0	0	0
		-1.81216	0	0	0	0	0	0	0	0	0
		-1.80965	0	0	0	0	0	0	0	0	0
		-1.80715	0	0	0	0	0	0	0	0	0
		-1.80465	0	0	0	0	0	0	0	0	0
		-1.80215	0	0	0	0	0	0	0	0	0
		-1.79965	0	0	0	0	0	0	0	0	0
		-1.79715	0	0	0	0	0	0	0	0	0
		-1.79465	0	0	0	0	0	0	0	0	0
		-1.79215	0	0	0	0	0	0	0	0	0
		-1.78964	0	0	0	0	0	0	0	0	0
		-1.78714	0	0	0	0	0	0	0	0	0
		-1.78464	0	0	0	0	0	0	0	0	0
		-1.78214	0	0	0	0	0	0	0	0	0
		-1.77964	0	0	0	0	0	0	0	0	0
		-1.77714	0	0	0	0	0	0	0	0	0
		-1.77464	0	0	0	0	0	0	0	0	0
		-1.77214	0	0	0	0	0	0	0	0	0
		-1.76963	0	0	0	0	0	0	0	0	0
		-1.76713	0	0	0	0	0	0	0	0	0
		-1.76463	0	0	0	0	0	0	0	0	0
		-1.76213	0	0	0	0	0	0	0	0	0
		-1.75963	0	0	0	0	0	0	0	0	0
		-1.75713	0	0	0	0	0	0	0	0	0
		-1.75463	0	0	0	0	0	0	0	0	0
		-1.75213	0	0	0	0	0	0	0	0	0
		-1.74962	0	0	0	0	0	0	0	0	0
		-1.74712	0	0	0	0	0	0	0	0	0
		-1.74462	0	0	0	0	0	0	0	0	0
		-1.74212	0	0	0	0	0	0	0	0	0
		-1.73962	0	0	0	0	0	0	0	0	0
		-1.73712	0	0	0	0	0	0	0	0	0
		-1.73462	0	0	0	0	0	0	0	0	0
		-1.73212	0	0	0	0	0	0	0	0	0
		-1.72961	0	0	0	0	0	0	0	0	0
		-1.72711	0	0	0	0	0	0	0	0	0
		-1.72461	0	0	0	0	0	0	0	0	0
		-1.72211	0	0	0	0	0	0	0	0	0
		-1.71961	0	0	0	0	0	0	0	0	0
		-1.71711	0	0	0	0	0	0	0	0	0
		-1.71461	0	0	0	0	0	0	0	0	0
		-1.71211	0	0	0	0	0	0	0	0	0
		-1.7096	0	0	0	0	0	0	0	0	0
		-1.7071	0	0	0	0	0	0	0	0	0
		-1.7046	0	0	0	0	0	0	0	0	0
		-1.7021	0	0	0	0	0	0	0	0	0
		-1.6996	0	0	0	0	0	0	0	0	0
		-1.6971	0	0	0	0	0	0	0	0	0
		-1.6946	0	0	0	0	0	0	0	0	0
		-1.6921	0	0	0	0	0	0	0	0	0
		-1.68959	0	0	0	0	0	0	0	0	0
		-1.68709	0	0	0	0	0	0	0	0	0
		-1.68459	0	0	0	0	0	0	0	0	0
		-1.68209	0	0	0	0	0	0	0	0	0
		-1.67959	0	0	0	0	0	0	0	0	0
		-1.67709	0	0	0	0	0	0	0	0	0
		-1.67459	0	0	0	0	0	0	0	0	0
		-1.67209	0	0	0	0	0	0	0	0	0
		-1.66958	0	0	0	0	0	0	0	0	0
		-1.66708	0	0	0	0	0	0	0	0	0
		-1.66458	0	0	0	0	0	0	0	0	0
		-1.66208	0	0	0	0	0	0	0	0	0
		-1.65958	0	0	0	0	0	0	0	0	0
		-1.65708	0	0	0	0	0	0	0	0	0
		-1.65458	0	0	0	0	0	0	0	0	0
		-1.65208	0	0	0	0	0	0	0	0	0
		-1.64957	0	0	0	0	0	0	0	0	0
		-1.64707	0	0	0	0	0	0	0	0	0
		-1.64457	0	0	0	0	0	0	0	0	0
		-1.64207	0	0	0	0	0	0	0	0	0
		-1.63957	0	0	0	0	0	0	0	0	0
		-1.63707	0	0	0	0	0	0	0	0	0
		-1.63457	0	0	0	0	0	0	0	0	0
		-1.63207	0	0	0	0	0	0	0	0	0
		-1.62956	0	0	0	0	0	0	0	0	0
		-1.62706	0	0	0	0	0	0	0	0	0
		-1.62456	0	0	0	0	0	0	0	0	0
		-1.62206	0	0	0	0	0	0	0	0	0
		-1.61956	0	0	0	0	0	0	0	0	0
		-1.61706	0	0	0	0	0	0	0	0	0
		-1.61456	0	0	0	0	0	0	0	0	0
		-1.61206	0	0	0	0	0	0	0	0	0
		-1.60955	0	0	0	0	0	0	0	0	0
		-1.60705	0	0	0	0	0	0	0	0	0
		-1.60455	0	0	0	0	0	0	0	0	0
		-1.60205	0	0	0	0	0	0	0	0	0
		-1.59955	0	0	0	0	0	0	0	0	0
		-1.59705	0	0	0	0	0	0	0	0	0
		-1.59455	0	0	0	0	0	0	0	0	0
		-1.59205	0	0	0	0	0	0	0	0	0
		-1.58954	0	0	0	0	0	0	0	0	0
		-1.58704	0	0	0	0	0	0	0	0	0
		-1.58454	0	0	0	0	0	0	0	0	0
		-1.58204	0	0	0	0	0	0	0	0	0
		-1.57954	0	0	0	0	0	0	0	0	0
		-1.57704	0	0	0	0	0	0	0	0	0
		-1.57454	0	0	0	0	0	0	0	0	0
		-1.57204	0	0	0	0	0	0	0	0	0
		-1.56953	0	0	0	0	0	0	0	0	0
		-1.56703	0	0	0	0	0	0	0	0	0
		-1.56453	0	0	0	0	0	0	0	0	0
		-1.56203	0	0	0	0	0	0	0	0	0
		-1.55953	0	0	0	0	0	0	0	0	0
		-1.55703	0	0	0	0	0	0	0	0	0
		-1.55453	0	0	0	0	0	0	0	0	0
		-1.55203	0	0	0	0	0	0	0	0	0
		-1.54952	0	0	0	0	0	0	0	0	0
		-1.54702	0	0	0	0	0	0	0	0	0
		-1.54452	0	0	0	0	0	0	0	0	0
		-1.54202	0	0	0	0	0	0	0	0	0
		-1.53952	0	0	0	0	0	0	0	0	0
		-1.53702	0	0	0	0	0	0	0	0	0
		-1.53452	0	0	0	0	0	0	0	0	0
		-1.53202	0	0	0	0	0	0	0	0	0
		-1.52951	0	0	0	0	0	0	0	0	0
		-1.52701	0	0	0	0	0	0	0	0	0
		-1.52451	0	0	0	0	0	0	0	0	0
		-1.52201	0	0	0	0	0	0	0	0	0
		-1.51951	0	0	0	0	0	0	0	0	0
		-1.51701	0	0	0	0	0	0	0	0	0
		-1.51451	0	0	0	0	0	0	0	0	0
		-1.51201	0	0	0	0	0	0	0	0	0
		-1.5095	0	0	0	0	0	0	0	0	0
		-1.507	0	0	0	0	0	0	0	0	0
		-1.5045	0	0	0	0	0	0	0	0	0
		-1.502	0	0	0	0	0	0	0	0	0
		-1.4995	0	0	0	0	0	0	0	0	0
		-1.497	0	0	0	0	0	0	0	0	0
		-1.4945	0	0	0	0	0	0	0	0	0
		-1.492	0	0	0	0	0	0	0	0	0
		-1.48949	0	0	0	0	0	0	0	0	0
		-1.48699	0	0	0	0	0	0	0	0	0
		-1.48449	0	0	0	0	0	0	0	0	0
		-1.48199	0	0	0	0	0	0	0	0	0
		-1.47949	0	0	0	0	0	0	0	0	0
		-1.47699	0	0	0	0	0	0	0	0	0
		-1.47449	0	0	0	0	0	0	0	0	0
		-1.47199	0	0	0	0	0	0	0	0	0
		-1.46948	0	0	0	0	0	0	0	0	0
		-1.46698	0	0	0	0	0	0	0	0	0
		-1.46448	0	0	0	0	0	0	0	0	0
		-1.46198	0	0	0	0	0	0	0	0	0
		-1.45948	0	0	0	0	0	0	0	0	0
		-1.45698	0	0	0	0	0	0	0	0	0
		-1.45448	0	0	0	0	0	0	0	0	0
		-1.45198	0	0	0	0	0	0	0	0	0
		-1.44947	0	0	0	0	0	0	0	0	0
		-1.44697	0	0	0	0	0	0	0	0	0
		-1.44447	0	0	0	0	0	0	0	0	0
		-1.44197	0	0	0	0	0	0	0	0	0
		-1.43947	0	0	0	0	0	0	0	0	0
		-1.43697	0	0	0	0	0	0	0	0	0
		-1.43447	0	0	0	0	0	0	0	0	0
		-1.43197	0	0	0	0	0	0	0	0	0
		-1.42946	0	0	0	0	0	0	0	0	0
		-1.42696	0	0	0	0	0	0	0	0	0
		-1.42446	0	0	0	0	0	0	0	0	0
		-1.42196	0	0	0	0	0	0	0	0	0
		-1.41946	0	0	0	0	0	0	0	0	0
		-1.41696	0	0	0	0	0	0	0	0	0
		-1.41446	0	0	0	0	0	0	0	0	0
		-1.41196	0	0	0	0	0	0	0	0	0
		-1.40945	0	0	0	0	0	0	0	0	0
		-1.40695	0	0	0	0	0	0	0	0	0
		-1.40445	0	0	0	0	0	0	0	0	0
		-1.40195	0	0	0	0	0	0	0	0	0
		-1.39945	0	0	0	0	0	0	0	0	0
		-1.39695	0	0	0	0	0	0	0	0	0
		-1.39445	0	0	0	0	0	0	0	0	0
		-1.39195	0	0	0	0	0	0	0	0	0
		-1.38944	0	0	0	0	0	0	0	0	0
		-1.38694	0	0	0	0	0	0	0	0	0
		-1.38444	0	0	0	0	0	0	0	0	0
		-1.38194	0	0	0	0	0	0	0	0	0
		-1.37944	0	0	0	0	0	0	0	0	0
		-1.37694	0	0	0	0	0	0	0	0	0
		-1.37444	0	0	0	0	0	0	0	0	0
		-1.37194	0	0	0	0	0	0	0	0	0
		-1.36943	0	0	0	0	0	0	0	0	0
		-1.36693	0	0	0	0	0	0	0	0	0
		-1.36443	0	0	0	0	0	0	0	0	0
		-1.36193	0	0	0	0	0	0	0	0	0
		-1.35943	0	0	0	0	0	0	0	0	0
		-1.35693	0	0	0	0	0	0	0	0	0
		-1.35443	0	0	0	0	0	0	0	0	0
		-1.35193	0	0	0	0	0	0	0	0	0
		-1.34942	0	0	0	0	0	0	0	0	0
		-1.34692	0	0	0	0	0	0	0	0	0
		-1.34442	0	0	0	0	0	0	0	0	0
		-1.34192	0	0	0	0	0	0	0	0	0
		-1.33942	0	0	0	0	0	0	0	0	0
		-1.33692	0	0	0	0	0	0	0	0	0
		-1.33442	0	0	0	0	0	0	0	0	0
		-1.33192	0	0	0	0	0	0	0	0	0
		-1.32941	0	0	0	0	0	0	0	0	0
		-1.32691	0	0	0	0	0	0	0	0	0
		-1.32441	0	0	0	0	0	0	0	0	0
		-1.32191	0	0	0	0	0	0	0	0	0
		-1.31941	0	0	0	0	0	0	0	0	0
		-1.31691	0	0	0	0	0	0	0	0	0
		-1.31441	0	0	0	0	0	0	0	0	0
		-1.31191	0	0	0	0	0	0	0	0	0
		-1.3094	0	0	0	0	0	0	0	0	0
		-1.3069	0	0	0	0	0	0	0	0	0
		-1.3044	0	0	0	0	0	0	0	0	0
		-1.3019	0	0	0	0	0	0	0	0	0
		-1.2994	0	0	0	0	0	0	0	0	0
		-1.2969	0	0	0	0	0	0	0	0	0
		-1.2944	0	0	0	0	0	0	0	0	0
		-1.2919	0	0	0	0	0	0	0	0	0
		-1.28939	0	0	0	0	0	0	0	0	0
		-1.28689	0	0	0	0	0	0	0	0	0
		-1.28439	0	0	0	0	0	0	0	0	0
		-1.28189	0	0	0	0	0	0	0	0	0
		-1.27939	0	0	0	0	0	0	0	0	0
		-1.27689	0	0	0	0	0	0	0	0	0
		-1.27439	0	0	0	0	0	0	0	0	0
		-1.27189	0	0	0	0	0	0	0	0	0
		-1.26938	0	0	0	0	0	0	0	0	0
		-1.26688	0	0	0	0	0	0	0	0	0
		-1.26438	0	0	0	0	0	0	0	0	0
		-1.26188	0	0	0	0	0	0	0	0	0
		-1.25938	0	0	0	0	0	0	0	0	0
		-1.25688	0	0	0	0	0	0	0	0	0
		-1.25438	0	0	0	0	0	0	0	0	0
		-1.25188	0	0	0	0	0	0	0	0	0
		-1.24937	0	0	0	0	0	0	0	0	0
		-1.24687	0	0	0	0	0	0	0	0	0
		-1.24437	0	0	0	0	0	0	0	0	0
		-1.24187	0	0	0	0	0	0	0	0	0
		-1.23937	0	0	0	0	0	0	0	0	0
		-1.23687	0	0	0	0	0	0	0	0	0
		-1.23437	0	0	0	0	0	0	0	0	0
		-1.23187	0	0	0	0	0	0	0	0	0
		-1.22936	0	0	0	0	0	0	0	0	0
		-1.22686	0	0	0	0	0	0	0	0	0
		-1.22436	0	0	0	0	0	0	0	0	0
		-1.22186	0	0	0	0	0	0	0	0	0
		-1.21936	0	0	0	0	0	0	0	0	0
		-1.21686	0	0	0	0	0	0	0	0	0
		-1.21436	0	0	0	0	0	0	0	0	0
		-1.21186	0	0	0	0	0	0	0	0	0
		-1.20935	0	0	0	0	0	0	0	0	0
		-1.20685	0	0	0	0	0	0	0	0	0
		-1.20435	0	0	0	0	0	0	0	0	0
		-1.20185	0	0	0	0	0	0	0	0	0
		-1.19935	0	0	0	0	0	0	0	0	0
		-1.19685	0	0	0	0	0	0	0	0	0
		-1.19435	0	0	0	0	0	0	0	0	0
		-1.19185	0	0	0	0	0	0	0	0	0
		-1.18934	0	0	0	0	0	0	0	0	0
		-1.18684	0	0	0	0	0	0	0	0	0
		-1.18434	0	0	0	0	0	0	0	0	0
		-1.18184	0	0	0	0	0	0	0	0	0
		-1.17934	0	0	0	0	0	0	0	0	0
		-1.17684	0	0	0	0	0	0	0	0	0
		-1.17434	0	0	0	0	0	0	0	0	0
		-1.17184	0	0	0	0	0	0	0	0	0
		-1.16933	0	0	0	0	0	0	0	0	0
		-1.16683	0	0	0	0	0	0	0	0	0
		-1.16433	0	0	0	0	0	0	0	0	0
		-1.16183	0	0	0	0	0	0	0	0	0
		-1.15933	0	0	0	0	0	0	0	0	0
		-1.15683	0	0	0	0	0	0	0	0	0
		-1.15433	0	0	0	0	0	0	0	0	0
		-1.15183	0	0	0	0	0	0	0	0	0
		-1.14932	0	0	0	0	0	0	0	0	0
		-1.14682	0	0	0	0	0	0	0	0	0
		-1.14432	0	0	0	0	0	0	0	0	0
		-1.14182	0	0	0	0	0	0	0	0	0
		-1.13932	0	0	0	0	0	0	0	0	0
		-1.13682	0	0	0	0	0	0	0	0	0
		-1.13432	0	0	0	0	0	0	0	0	0
		-1.13182	0	0	0	0	0	0	0	0	0
		-1.12931	0	0	0	0	0	0	0	0	0
		-1.12681	0	0	0	0	0	0	0	0	0
		-1.12431	0	0	0	0	0	0	0	0	0
		-1.12181	0	0	0	0	0	0	0	0	0
		-1.11931	0	0	0	0	0	0	0	0	0
		-1.11681	0	0	0	0	0	0	0	0	0
		-1.11431	0	0	0	0	0	0	0	0	0
		-1.11181	0	0	0	0	0	0	0	0	0
		-1.1093	0	0	0	0	0	0	0	0	0
		-1.1068	0	0	0	0	0	0	0	0	0
		-1.1043	0	0	0	0	0	0	0	0	0
		-1.1018	0	0	0	0	0	0	0	0	0
		-1.0993	0	0	0	0	0	0	0	0	0
		-1.0968	0	0	0	0	0	0	0	0	0
		-1.0943	0	0	0	0	0	0	0	0	0
		-1.0918	0	0	0	0	0	0	0	0	0
		-1.08929	0	0	0	0	0	0	0	0	0
		-1.08679	0	0	0	0	0	0	0	0	0
		-1.08429	0	0	0	0	0	0	0	0	0
		-1.08179	0	0	0	0	0	0	0	0	0
		-1.07929	0	0	0	0	0	0	0	0	0
		-1.07679	0	0	0	0	0	0	0	0	0
		-1.07429	0	0	0	0	0	0	0	0	0
		-1.07179	0	0	0	0	0	0	0	0	0
		-1.06928	0	0	0	0	0	0	0	0	0
		-1.06678	0	0	0	0	0	0	0	0	0
		-1.06428	0	0	0	0	0	0	0	0	0
		-1.06178	0	0	0	0	0	0	0	0	0
		-1.05928	0	0	0	0	0	0	0	0	0
		-1.05678	0	0	0	0	0	0	0	0	0
		-1.05428	0	0	0	0	0	0	0	0	0
		-1.05178	0	0	0	0	0	0	0	0	0
		-1.04927	0	0	0	0	0	0	0	0	0
		-1.04677	0	0	0	0	0	0	0	0	0
		-1.04427	0	0	0	0	0	0	0	0	0
		-1.04177	0	0	0	0	0	0	0	0	0
		-1.03927	0	0	0	0	0	0	0	0	0
		-1.03677	0	0	0	0	0	0	0	0	0
		-1.03427	0	0	0	0	0	0	0	0	0
		-1.03177	0	0	0	0	0	0	0	0	0
		-1.02926	0	0	0	0	0	0	0	0	0
		-1.02676	0	0	0	0	0	0	0	0	0
		-1.02426	0	0	0	0	0	0	0	0	0
		-1.02176	0	0	0	0	0	0	0	0	0
		-1.01926	0	0	0	0	0	0	0	0	0
		-1.01676	0	0	0	0	0	0	0	0	0
		-1.01426	0	0	0	0	0	0	0	0	0
		-1.01176	0	0	0	0	0	0	0	0	0
		-1.00925	0	0	0	0	0	0	0	0	0
		-1.00675	0	0	0	0	0	0	0	0	0
		-1.00425	0	0	0	0	0	0	0	0	0
		-1.00175	0	0	0	0	0	0	0	0	0
		-0.99925	0	0	0	0	0	0	0	0	0
		-0.996748	0	0	0	0	0	0	0	0	0
		-0.994247	0	0	0	0	0	0	0	0	0
		-0.991746	0	0	0	0	0	0	0	0	0
		-0.989245	0	0	0	0	0	0	0	0	0
		-0.986743	0	0	0	0	0	0	0	0	0
		-0.984242	0	0	0	0	0	0	0	0	0
		-0.981741	0	0	0	0	0	0	0	0	0
		-0.97924	0	0	0	0	0	0	0	0	0
		-0.976738	0	0	0	0	0	0	0	0	0
		-0.974237	0	0	0	0	0	0	0	0	0
		-0.971736	0	0	0	0	0	0	0	0	0
		-0.969235	0	0	0	0	0	0	0	0	0
		-0.966733	0	0	0	0	0	0	0	0	0
		-0.964232	0	0	0	0	0	0	0	0	0
		-0.961731	0	0	0	0	0	0	0	0	0
		-0.95923	0	0	0	0	0	0	0	0	0
		-0.956728	0	0	0	0	0	0	0	0	0
		-0.954227	0	0	0	0	0	0	0	0	0
		-0.951726	0	0	0	0	0	0	0	0	0
		-0.949225	0	0	0	0	0	0	0	0	0
		-0.946723	0	0	0	0	0	0	0	0	0
		-0.944222	0	0	0	0	0	0	0	0	0
		-0.941721	0	0	0	0	0	0	0	0	0
		-0.93922	0	0	0	0	0	0	0	0	0
		-0.936718	0	0	0	0	0	0	0	0	0
		-0.934217	0	0	0	0	0	0	0	0	0
		-0.931716	0	0	0	0	0	0	0	0	0
		-0.929215	0	0	0	0	0	0	0	0	0
		-0.926713	0	0	0	0	0	0	0	0	0
		-0.924212	0	0	0	0	0	0	0	0	0
		-0.921711	0	0	0	0	0	0	0	0	0
		-0.91921	0	0	0	0	0	0	0	0	0
		-0.916708	0	0	0	0	0	0	0	0	0
		-0.914207	0	0	0	0	0	0	0	0	0
		-0.911706	0	0	0	0	0	0	0	0	0
		-0.909205	0	0	0	0	0	0	0	0	0
		-0.906703	0	0	0	0	0	0	0	0	0
		-0.904202	0	0	0	0	0	0	0	0	0
		-0.901701	0	0	0	0	0	0	0	0	0
		-0.8992	0	0	0	0	0	0	0	0	0
		-0.896698	0	0	0	0	0	0	0	0	0
		-0.894197	0	0	0	0	0	0	0	0	0
		-0.891696	0	0	0	0	0	0	0	0	0
		-0.889195	0	0	0	0	0	0	0	0	0
		-0.886693	0	0	0	0	0	0	0	0	0
		-0.884192	0	0	0	0	0	0	0	0	0
		-0.881691	0	0	0	0	0	0	0	0	0
		-0.87919	0	0	0	0	0	0	0	0	0
		-0.876688	0	0	0	0	0	0	0	0	0
		-0.874187	0	0	0	0	0	0	0	0	0
		-0.871686	0	0	0	0	0	0	0	0	0
		-0.869185	0	0	0	0	0	0	0	0	0
		-0.866683	0	0	0	0	0	0	0	0	0
		-0.864182	0	0	0	0	0	0	0	0	0
		-0.861681	0	0	0	0	0	0	0	0	0
		-0.85918	0	0	0	0	0	0	0	0	0
		-0.856678	0	0	0	0	0	0	0	0	0
		-0.854177	0	0	0	0	0	0	0	0	0
		-0.851676	0	0	0	0	0	0	0	0	0
		-0.849175	0	0	0	0	0	0	0	0	0
		-0.846673	0	0	0	0	0	0	0	0	0
		-0.844172	0	0	0	0	0	0	0	0	0
		-0.841671	0	0	0	0	0	0	0	0	0
		-0.83917	0	0	0	0	0	0	0	0	0
		-0.836668	0	0	0	0	0	0	0	0	0
		-0.834167	0	0	0	0	0	0	0	0	0
		-0.831666	0	0	0	0	0	0	0	0	0
		-0.829165	0	0	0	0	0	0	0	0	0
		-0.826663	0	0	0	0	0	0	0	0	0
		-0.824162	0	0	0	0	0	0	0	0	0
		-0.821661	0	0	0	0	0	0	0	0	0
		-0.81916	0	0	0	0	0	0	0	0	0
		-0.816658	0	0	0	0	0	0	0	0	0
		-0.814157	0	0	0	0	0	0	0	0	0
		-0.811656	0	0	0	0	0	0	0	0	0
		-0.809155	0	0	0	0	0	0	0	0	0
		-0.806653	0	0	0	0	0	0	0	0	0
		-0.804152	0	0	0	0	0	0	0	0	0
		-0.801651	0	0	0	0	0	0	0	0	0
		-0.79915	0	0	0	0	0	0	0	0	0
		-0.796648	0	0	0	0	0	0	0	0	0
		-0.794147	0	0	0	0	0	0	0	0	0
		-0.791646	0	0	0	0	0	0	0	0	0
		-0.789145	0	0	0	0	0	0	0	0	0
		-0.786643	0	0	0	0	0	0	0	0	0
		-0.784142	0	0	0	0	0	0	0	0	0
		-0.781641	0	0	0	0	0	0	0	0	0
		-0.77914	0	0	0	0	0	0	0	0	0
		-0.776638	0	0	0	0	0	0	0	0	0
		-0.774137	0	0	0	0	0	0	0	0	0
		-0.771636	0	0	0	0	0	0	0	0	0
		-0.769135	0	0	0	0	0	0	0	0	0
		-0.766633	0	0	0	0	0	0	0	0	0
		-0.764132	0	0	0	0	0	0	0	0	0
		-0.761631	0	0	0	0	0	0	0	0	0
		-0.75913	0	0	0	0	0	0	0	0	0
		-0.756628	0	0	0	0	0	0	0	0	0
		-0.754127	0	0	0	0	0	0	0	0	0
		-0.751626	0	0	0	0	0	0	0	0	0
		-0.749125	0	0	0	0	0	0	0	0	0
		-0.746623	0	0	0	0	0	0	0	0	0
		-0.744122	0	0	0	0	0	0	0	0	0
		-0.741621	0	0	0	0	0	0	0	0	0
		-0.73912	0	0	0	0	0	0	0	0	0
		-0.736618	0	0	0	0	0	0	0	0	0
		-0.734117	0	0	0	0	0	0	0	0	0
		-0.731616	0	0	0	0	0	0	0	0	0
		-0.729115	0	0	0	0	0	0	0	0	0
		-0.726613	0	0	0	0	0	0	0	0	0
		-0.724112	0	0	0	0	0	0	0	0	0
		-0.721611	0	0	0	0	0	0	0	0	0
		-0.71911	0	0	0	0	0	0	0	0	0
		-0.716608	0	0	0	0	0	0	0	0	0
		-0.714107	0	0	0	0	0	0	0	0	0
		-0.711606	0	0	0	0	0	0	0	0	0
		-0.709105	0	0	0	0	0	0	0	0	0
		-0.706603	0	0	0	0	0	0	0	0	0
		-0.704102	0	0	0	0	0	0	0	0	0
		-0.701601	0	0	0	0	0	0	0	0	0
		-0.6991	0	0	0	0	0	0	0	0	0
		-0.696598	0	0	0	0	0	0	0	0	0
		-0.694097	0	0	0	0	0	0	0	0	0
		-0.691596	0	0	0	0	0	0	0	0	0
		-0.689095	0	0	0	0	0	0	0	0	0
		-0.686593	0	0	0	0	0	0	0	0	0
		-0.684092	0	0	0	0	0	0	0	0	0
		-0.681591	0	0	0	0	0	0	0	0	0
		-0.67909	0	0	0	0	0	0	0	0	0
		-0.676588	0	0	0	0	0	0	0	0	0
		-0.674087	0	0	0	0	0	0	0	0	0
		-0.671586	0	0	0	0	0	0	0	0	0
		-0.669085	0	0	0	0	0	0	0	0	0
		-0.666583	0	0	0	0	0	0	0	0	0
		-0.664082	0	0	0	0	0	0	0	0	0
		-0.661581	0	0	0	0	0	0	0	0	0
		-0.65908	0	0	0	0	0	0	0	0	0
		-0.656578	0	0	0	0	0	0	0	0	0
		-0.654077	0	0	0	0	0	0	0	0	0
		-0.651576	0	0	0	0	0	0	0	0	0
		-0.649075	0	0	0	0	0	0	0	0	0
		-0.646573	0	0	0	0	0	0	0	0	0
		-0.644072	0	0	0	0	0	0	0	0	0
		-0.641571	0	0	0	0	0	0	0	0	0
		-0.63907	0	0	0	0	0	0	0	0	0
		-0.636568	0	0	0	0	0	0	0	0	0
		-0.634067	0	0	0	0	0	0	0	0	0
		-0.631566	0	0	0	0	0	0	0	0	0
		-0.629065	0	0	0	0	0	0	0	0	0
		-0.626563	0	0	0	0	0	0	0	0	0
		-0.624062	0	0	0	0	0	0	0	0	0
		-0.621561	0	0	0	0	0	0	0	0	0
		-0.61906	0	0	0	0	0	0	0	0	0
		-0.616558	0	0	0	0	0	0	0	0	0
		-0.614057	0	0	0	0	0	0	0	0	0
		-0.611556	0	0	0	0	0	0	0	0	0
		-0.609055	0	0	0	0	0	0	0	0	0
		-0.606553	0	0	0	0	0	0	0	0	0
		-0.604052	0	0	0	0	0	0	0	0	0
		-0.601551	0	0	0	0	0	0	0	0	0
		-0.59905	0	0	0	0	0	0	0	0	0
		-0.596548	0	0	0	0	0	0	0	0	0
		-0.594047	0	0	0	0	0	0	0	0	0
		-0.591546	0	0	0	0	0	0	0	0	0
		-0.589045	0	0	0	0	0	0	0	0	0
		-0.586543	0	0	0	0	0	0	0	0	0
		-0.584042	0	0	0	0	0	0	0	0	0
		-0.581541	0	0	0	0	0	0	0	0	0
		-0.57904	0	0	0	0	0	0	0	0	0
		-0.576538	0	0	0	0	0	0	0	0	0
		-0.574037	0	0	0	0	0	0	0	0	0
		-0.571536	0	0	0	0	0	0	0	0	0
		-0.569035	0	0	0	0	0	0	0	0	0
		-0.566533	0	0	0	0	0	0	0	0	0
		-0.564032	0	0	0	0	0	0	0	0	0
		-0.561531	0	0	0	0	0	0	0	0	0
		-0.55903	0	0	0	0	0	0	0	0	0
		-0.556528	0	0	0	0	0	0	0	0	0
		-0.554027	0	0	0	0	0	0	0	0	0
		-0.551526	0	0	0	0	0	0	0	0	0
		-0.549025	0	0	0	0	0	0	0	0	0
		-0.546523	0	0	0	0	0	0	0	0	0
		-0.544022	0	0	0	0	0	0	0	0	0
		-0.541521	0	0	0	0	0	0	0	0	0
		-0.53902	0	0	0	0	0	0	0	0	0
		-0.536518	0	0	0	0	0	0	0	0	0
		-0.534017	0	0	0	0	0	0	0	0	0
		-0.531516	0	0	0	0	0	0	0	0	0
		-0.529015	0	0	0	0	0	0	0	0	0
		-0.526513	0	0	0	0	0	0	0	0	0
		-0.524012	0	0	0	0	0	0	0	0	0
		-0.521511	0	0	0	0	0	0	0	0	0
		-0.51901	0	0	0	0	0	0	0	0	0
		-0.516508	0	0	0	0	0	0	0	0	0
		-0.514007	0	0	0	0	0	0	0	0	0
		-0.511506	0	0	0	0	0	0	0	0	0
		-0.509005	0	0	0	0	0	0	0	0	0
		-0.506503	0	0	0	0	0	0	0	0	0
		-0.504002	0	0	0	0	0	0	0	0	0
		-0.501501	0	0	0	0	0	0	0	0	0
		-0.498999	0	0	0	0	0	0	0	0	0
		-0.496498	0	0	0	0	0	0	0	0	0
		-0.493997	0	0	0	0	0	0	0	0	0
		-0.491496	0	0	0	0	0	0	0	0	0
		-0.488994	0	0	0	0	0	0	0	0	0
		-0.486493	0	0	0	0	0	0	0	0	0
		-0.483992	0	0	0	0	0	0	0	0	0
		-0.481491	0	0	0	0	0	0	0	0	0
		-0.478989	0	0	0	0	0	0	0	0	0
		-0.476488	0	0	0	0	0	0	0	0	0
		-0.473987	0	0	0	0	0	0	0	0	0
		-0.471486	0	0	0	0	0	0	0	0	0
		-0.468984	0	0	0	0	0	0	0	0	0
		-0.466483	0	0	0	0	0	0	0	0	0
		-0.463982	0	0	0	0	0	0	0	0	0
		-0.461481	0	0	0	0	0	0	0	0	0
		-0.458979	0	0	0	0	0	0	0	0	0
		-0.456478	0	0	0	0	0	0	0	0	0
		-0.453977	0	0	0	0	0	0	0	0	0
		-0.451476	0	0	0	0	0	0	0	0	0
		-0.448974	0	0	0	0	0	0	0	0	0
		-0.446473	0	0	0	0	0	0	0	0	0
		-0.443972	0	0	0	0	0	0	0	0	0
		-0.441471	0	0	0	0	0	0	0	0	0
		-0.438969	0	0	0	0	0	0	0	0	0
		-0.436468	0	0	0	0	0	0	0	0	0
		-0.433967	0	0	0	0	0	0	0	0	0
		-0.431466	0	0	0	0	0	0	0	0	0
		-0.428964	0	0	0	0	0	0	0	0	0
		-0.426463	0	0	0	0	0	0	0	0	0
		-0.423962	0	0	0	0	0	0	0	0	0
		-0.421461	0	0	0	0	0	0	0	0	0
		-0.418959	0	0	0	0	0	0	0	0	0
		-0.416458	0	0	0	0	0	0	0	0	0
		-0.413957	0	0	0	0	0	0	0	0	0
		-0.411456	0	0	0	0	0	0	0	0	0
		-0.408954	0	0	0	0	0	0	0	0	0
		-0.406453	0	0	0	0	0	0	0	0	0
		-0.403952	0	0	0	0	0	0	0	0	0
		-0.401451	0	0	0	0	0	0	0	0	0
		-0.398949	0	0	0	0	0	0	0	0	0
		-0.396448	0	0	0	0	0	0	0	0	0
		-0.393947	0	0	0	0	0	0	0	0	0
		-0.391446	0	0	0	0	0	0	0	0	0
		-0.388944	0	0	0	0	0	0	0	0	0
		-0.386443	0	0	0	0	0	0	0	0	0
		-0.383942	0	0	0	0	0	0	0	0	0
		-0.381441	0	0	0	0	0	0	0	0	0
		-0.378939	0	0	0	0	0	0	0	0	0
		-0.376438	0	0	0	0	0	0	0	0	0
		-0.373937	0	0	0	0	0	0	0	0	0
		-0.371436	0	0	0	0	0	0	0	0	0
		-0.368934	0	0	0	0	0	0	0	0	0
		-0.366433	0	0	0	0	0	0	0	0	0
		-0.363932	0	0	0	0	0	0	0	0	0
		-0.361431	0	0	0	0	0	0	0	0	0
		-0.358929	0	0	0	0	0	0	0	0	0
		-0.356428	0	0	0	0	0	0	0	0	0
		-0.353927	0	0	0	0	0	0	0	0	0
		-0.351426	0	0	0	0	0	0	0	0	0
		-0.348924	0	0	0	0	0	0	0	0	0
		-0.346423	0	0	0	0	0	0	0	0	1.52919e-05
		-0.343922	0	0	0	0	0	0	0	0	2.90882e-05
		-0.341421	0	0	0	0	0	0	0	0	6.18522e-05
		-0.338919	0	0	0	0	0	0	0	0	0.000141094
		-0.336418	0	0	0	0	0	0	0	0	0.000295153
		-0.333917	0	0	0	0	0	0	0	0	0.000552746
		-0.331416	0	0	0	0	0	0	0	0	0.000954755
		-0.328914	0	0	0	0	0	0	0	0	0.00155656
		-0.326413	0	0	0	0	0	0	0	0	0.00241437
		-0.323912	0	0	0	0	0	0	0	0	0.00358332
		-0.321411	0	0	0	0	0	0	0	0	0.00508346
		-0.318909	0	0	0	0	0	0	0	0	0.00689329
		-0.316408	0	0	0	0	0	0	0	0	0.0089889
		-0.313907	0	0	0	0	0	0	0	0	0.0113455
		-0.311406	0	0	0	0	0	0	0	0	0.0139099
		-0.308904	0	0	0	0	0	0	0	0	0.0165956
		-0.306403	0	0	0	0	0	0	0	0	0.0193142
		-0.303902	0	0	0	0	0	0	0	0	0.0219782
		-0.301401	0	0	0	0	0	0	0	0	0.024527
		-0.298899	0	0	0	0	1.37716e-05	0	0	0	0.0269322
		-0.296398	0	0	0	0	0	0	0	0	0.0291671
		-0.293897	0	0	0	0	0	0	0	0	0.0312055
		-0.291396	0	0	0	0	0	0	0	1.28706e-05	0.0330449
		-0.288894	0	0	0	0	0	0	0	1.78457e-05	0.0347093
		-0.286393	0	0	0	0	0	0	0	1.13047e-05	0.0362246
		-0.283892	0	0	0	0	3.881e-05	0	0	0	0.0376168
		-0.281391	0	0	0	0	0.000138517	0	0	0	0.038919
		-0.278889	0	0	0	0	0.000191832	0	0	0	0.0401723
		-0.276388	0	0	0	0	0.000121195	0	0	0	0.0414183
		-0.273887	0	0	0	0	0	0	0	5.05374e-05	0.0426987
		-0.271386	0	1.72399e-05	0	0	0	1.31101e-05	0	0.000179712	0.0440545
		-0.268884	0	2.38458e-05	0	0	0	1.81336e-05	0	0.000248558	0.0455258
		-0.266383	0	1.50251e-05	0	0	0.000572505	1.14259e-05	0	0.000156654	0.0471529
		-0.263882	0	0	0	0	0.00280627	0	0	0	0.0489764
		-0.261381	0	0	0	2.30768e-05	0.00806198	0	0	0	0.0510504
		-0.258879	0	0	0	3.18795e-05	0.0194628	0.000115741	0	0	0.0534447
		-0.256378	0	0	0	2.00334e-05	0.0402096	0.000470175	0	0	0.05623
		-0.253877	1.9474e-05	6.93333e-05	0	0	0.0735714	0.00115106	0	0.000719509	0.0594804
		-0.251376	0.000153953	0.000278823	0	0	0.124832	0.00214904	0	0.00279545	0.0633797
		-0.248874	0.000540722	0.000516025	0	0	0.201579	0.0033312	0	0.00484166	0.0682363
		-0.246373	0.00133479	0.000721767	0	0	0.311523	0.00455788	0	0.006023	0.0743655
		-0.243872	0.00272167	0.000841427	0	9.3346e-05	0.462234	0.00569679	2.08649e-05	0.0055354	0.0821421
		-0.241371	0.00578074	0.000953629	0	0.000379607	0.657091	0.00683213	7.34039e-05	0.00352223	0.0936857
		-0.238869	0.0126072	0.00128843	0	0.000720538	0.894713	0.00829412	0.000101153	0.00120513	0.113098
		-0.236368	0.0253513	0.00208409	0	0.00104929	1.17346	0.0104263	6.32093e-05	0	0.144589
		-0.233867	0.0462573	0.00357237	0	0.00130345	1.49165	0.0135686	0	0.000739991	0.192407
		-0.231366	0.0802961	0.005797	2.18311e-05	0.00154915	1.84635	0.0179597	0	0.00410497	0.261896
		-0.228864	0.135521	0.00858906	3.00462e-05	0.0019979	2.23322	0.0237231	0	0.00911775	0.359644
		-0.226363	0.22015	0.0117682	1.87291e-05	0.00286898	2.64782	0.0309763	0	0.0148725	0.492308
		-0.223862	0.342359	0.0151681	0	0.00438204	3.08553	0.0398352	0.000293483	0.0204951	0.666361
		-0.221361	0.509044	0.0190229	0	0.00676657	3.53535	0.0503685	0.00102475	0.0255297	0.883163
		-0.218859	0.725664	0.0240167	0	0.0102632	3.97919	0.0625916	0.00140861	0.0300159	1.13831
		-0.216358	0.997604	0.0308581	0	0.0151131	4.39853	0.0765173	0.000875429	0.0340132	1.4271
		-0.213857	1.32999	0.0402467	8.82171e-05	0.0215564	4.77528	0.0921954	0	0.0376272	1.74472
		-0.211356	1.72071	0.052636	0.000324203	0.0298	5.10192	0.110731	0	0.0417104	2.08301
		-0.208854	2.15957	0.0682041	0.000511353	0.0400136	5.38284	0.134409	0.00310133	0.0479871	2.43016
		-0.206353	2.63591	0.0871145	0.000518049	0.0523651	5.62303	0.165579	0.0200192	0.0582148	2.77412
		-0.203852	3.13906	0.109541	0.000231026	0.0670406	5.82731	0.206482	0.0541378	0.0741313	3.10299
		-0.201351	3.65711	0.135954	5.29445e-05	0.0847408	5.99509	0.256419	0.109676	0.0961989	3.40806
		-0.198849	4.17679	0.167151	0.000960662	0.106739	6.11974	0.311416	0.189489	0.123618	3.68422
		-0.196348	4.68476	0.203948	0.00396108	0.134338	6.19433	0.367326	0.296324	0.155398	3.92654
		-0.193847	5.16762	0.247151	0.0101626	0.168828	6.21218	0.420155	0.433222	0.190746	4.13022
		-0.191346	5.61128	0.297293	0.0234971	0.211161	6.17296	0.470169	0.610025	0.229397	4.29373
		-0.188844	6.00077	0.354608	0.0510226	0.261909	6.08344	0.522348	0.844376	0.272277	4.41923
		-0.186343	6.3211	0.419311	0.0999595	0.321624	5.95075	0.581915	1.15292	0.320112	4.50905
		-0.183842	6.55773	0.491603	0.177648	0.39088	5.782	0.65391	1.55463	0.373696	4.56553
		-0.181341	6.70858	0.571212	0.294729	0.470735	5.58406	0.738269	2.04619	0.432829	4.59173
		-0.178839	6.78526	0.657344	0.46548	0.562792	5.36354	0.829309	2.60514	0.496521	4.59143
		-0.176338	6.8001	0.749179	0.704366	0.668678	5.12702	0.921057	3.20836	0.56345	4.56848
		-0.173837	6.76523	0.845905	1.02538	0.789909	4.881	1.00767	3.83207	0.63256	4.5267
		-0.171336	6.68728	0.946922	1.4298	0.92492	4.62955	1.08694	4.44718	0.704974	4.46948
		-0.168834	6.56687	1.05186	1.90491	1.06877	4.37405	1.16062	5.02265	0.783598	4.39972
		-0.166333	6.40431	1.16038	2.43732	1.21634	4.11579	1.23064	5.52412	0.872133	4.32031
		-0.163832	6.20002	1.27206	3.01354	1.36266	3.85607	1.29895	5.91988	0.973221	4.23411
		-0.161331	5.95774	1.38539	3.61738	1.50655	3.59764	1.36694	6.20266	1.0862	4.14327
		-0.158829	5.68479	1.49759	4.2298	1.65097	3.34476	1.43537	6.39228	1.20183	4.0492
		-0.156328	5.38867	1.60584	4.83157	1.79908	3.10178	1.50501	6.50857	1.31348	3.95327
		-0.153827	5.07685	1.70736	5.40352	1.9539	2.87299	1.57652	6.57265	1.41325	3.85682
		-0.151326	4.75559	1.80131	5.92717	2.11382	2.6605	1.64831	6.59181	1.49782	3.76081
		-0.148824	4.42985	1.8889	6.38484	2.27229	2.46413	1.71633	6.56208	1.57248	3.66576
		-0.146323	4.10451	1.97144	6.75889	2.4225	2.28356	1.77639	6.47817	1.63987	3.5722
		-0.143822	3.78449	2.05018	7.03206	2.55779	2.11839	1.82443	6.3348	1.70462	3.48061
		-0.141321	3.47497	2.12409	7.19767	2.67505	1.96627	1.85888	6.13395	1.76805	3.39129
		-0.138819	3.18146	2.1898	7.26042	2.77506	1.8227	1.88091	5.88685	1.82817	3.30432
		-0.136318	2.90949	2.24378	7.22557	2.85879	1.68308	1.89181	5.60341	1.88235	3.21976
		-0.133817	2.66436	2.28262	7.0986	2.92717	1.54302	1.89293	5.29552	1.92992	3.13766
		-0.131316	2.44592	2.30608	6.89066	2.98071	1.40319	1.88655	4.96979	1.96957	3.05785
		-0.128814	2.24812	2.3173	6.61901	3.01941	1.26977	1.876	4.63217	2.00326	2.97993
		-0.126313	2.06465	2.31958	6.30119	3.04329	1.14917	1.86466	4.28729	2.03233	2.90348
		-0.123812	1.88933	2.31617	5.95459	3.05235	1.0476	1.85579	3.94042	2.05876	2.82806
		-0.121311	1.72027	2.30905	5.59287	3.04749	0.96537	1.84967	3.60082	2.08717	2.7533
		-0.118809	1.56015	2.29886	5.2257	3.0305	0.896511	1.84341	3.27906	2.12285	2.6788
		-0.116308	1.41184	2.28616	4.86256	3.00322	0.834747	1.83396	2.98703	2.17372	2.6042
		-0.113807	1.27816	2.2715	4.51274	2.9675	0.773968	1.81842	2.73728	2.24574	2.52912
		-0.111306	1.15997	2.25493	4.1808	2.92512	0.71235	1.7977	2.5285	2.33097	2.45336
		-0.108804	1.05604	2.23599	3.8663	2.87781	0.652612	1.7768	2.34681	2.40629	2.3769
		-0.106303	0.965068	2.21418	3.56857	2.8273	0.597697	1.76091	2.17701	2.44792	2.29973
		-0.103802	0.885732	2.18907	3.28693	2.77532	0.550479	1.755	2.00589	2.43404	2.22184
		-0.101301	0.816816	2.16201	3.02126	2.72374	0.512088	1.75906	1.83212	2.36599	2.14309
		-0.0987994	0.757206	2.13619	2.77201	2.67459	0.481817	1.76779	1.66959	2.27349	2.06324
		-0.0962981	0.705792	2.11489	2.53967	2.62988	0.458869	1.77564	1.53283	2.18694	1.98203
		-0.0937969	0.661457	2.10133	2.32473	2.59156	0.442421	1.77728	1.43504	2.13672	1.89921
		-0.0912956	0.62285	2.09653	2.12822	2.55962	0.430979	1.77297	1.37558	2.13342	1.81492
		-0.0887944	0.588376	2.09926	1.95175	2.532	0.42234	1.76889	1.3366	2.1724	1.72965
		-0.0862931	0.556431	2.10815	1.79694	2.50653	0.414269	1.77147	1.30158	2.24442	1.64395
		-0.0837919	0.525475	2.1219	1.6653	2.48115	0.404597	1.78701	1.25203	2.34287	1.55834
		-0.0812906	0.495628	2.14048	1.55539	2.45589	0.392805	1.81859	1.18728	2.45386	1.47327
		-0.0787894	0.468744	2.16515	1.46272	2.43304	0.3801	1.86587	1.12451	2.55627	1.38911
		-0.0762881	0.44676	2.19725	1.38262	2.41497	0.367769	1.92836	1.07892	2.63159	1.30621
		-0.0737869	0.431536	2.23808	1.31057	2.40407	0.357086	2.00551	1.06769	2.65934	1.22495
		-0.0712856	0.423061	2.28815	1.24546	2.40308	0.348953	2.0952	1.08884	2.64283	1.14581
		-0.0687844	0.419383	2.34717	1.18969	2.41513	0.343891	2.19364	1.11923	2.60781	1.06938
		-0.0662831	0.418456	2.41479	1.14581	2.44334	0.342401	2.29702	1.13707	2.58204	0.996283
		-0.0637819	0.418279	2.49065	1.11622	2.49061	0.344958	2.40163	1.12121	2.59129	0.927108
		-0.0612806	0.417926	2.57428	1.09896	2.55434	0.351381	2.5078	1.06967	2.64679	0.862299
		-0.0587794	0.417579	2.66504	1.08758	2.62619	0.36081	2.61997	1.00228	2.74457	0.802133
		-0.0562781	0.41747	2.76229	1.07542	2.69757	0.372356	2.74275	0.940838	2.8787	0.746878
		-0.0537769	0.41784	2.86551	1.05607	2.76026	0.385139	2.88064	0.90516	3.04255	0.696793
		-0.0512756	0.419037	2.97683	1.02912	2.81485	0.39857	3.035	0.901857	3.23019	0.651841
		-0.0487744	0.421529	3.10111	1.00032	2.87101	0.41235	3.20393	0.922339	3.43105	0.611686
		-0.0462731	0.425787	3.24336	0.975728	2.93884	0.426199	3.38536	0.958016	3.63587	0.575977
		-0.0437719	0.432251	3.40822	0.961185	3.02798	0.439845	3.57728	0.998319	3.83606	0.544366
		-0.0412706	0.440654	3.59212	0.95805	3.13784	0.453329	3.77793	1.03994	4.02304	0.516548
		-0.0387694	0.449997	3.78303	0.963064	3.2573	0.467002	3.98586	1.08223	4.19086	0.492263
		-0.0362681	0.459252	3.96858	0.972761	3.37477	0.481234	4.19966	1.12451	4.33291	0.471254
		-0.0337669	0.467421	4.13677	0.983756	3.47905	0.496381	4.4178	1.16746	4.44391	0.45326
		-0.0312656	0.474283	4.2854	0.994542	3.56848	0.512502	4.63706	1.20578	4.5298	0.437986
		-0.0287644	0.48041	4.42221	1.00553	3.65106	0.529363	4.85246	1.23221	4.60975	0.425096
		-0.0262631	0.486408	4.55536	1.01723	3.73524	0.546711	5.05893	1.23815	4.70225	0.414254
		-0.0237619	0.492866	4.69276	1.03008	3.82909	0.564284	5.25155	1.21503	4.82514	0.405127
		-0.0212606	0.499955	4.83544	1.04359	3.93117	0.581525	5.42905	1.16944	4.97578	0.397476
		-0.0187594	0.507426	4.97749	1.05626	4.03049	0.59758	5.59379	1.11857	5.12972	0.391155
		-0.0162581	0.515008	5.11272	1.06656	4.1156	0.611582	5.74831	1.08157	5.26187	0.386025
		-0.0137569	0.522431	5.235	1.07301	4.17547	0.622694	5.89495	1.07628	5.3471	0.381946
		-0.0112556	0.529382	5.34042	1.07552	4.20836	0.63076	6.03162	1.10469	5.38079	0.378792
		-0.00875438	0.535509	5.42729	1.07539	4.22188	0.636315	6.15175	1.15226	5.38079	0.376447
		-0.00625313	0.540455	5.49402	1.07395	4.22408	0.639923	6.24855	1.20248	5.36361	0.374801
		-0.00375188	0.543874	5.53905	1.07252	4.2228	0.642135	6.31539	1.24146	5.34578	0.373742
		-0.00125063	0.545587	5.56158	1.0718	4.22208	0.643236	6.34888	1.26128	5.33719	0.373213
		0.00125063	0.545587	5.56158	1.0718	4.22208	0.643236	6.34888	1.26128	5.33719	0.373213
		0.00375188	0.543874	5.53905	1.07252	4.2228	0.642135	6.31539	1.24146	5.34578	0.373742
		0.00625313	0.540455	5.49402	1.07395	4.22408	0.639923	6.24855	1.20248	5.36361	0.374801
		0.00875438	0.535509	5.42729	1.07539	4.22188	0.636315	6.15175	1.15226	5.38079	0.376447
		0.0112556	0.529382	5.34042	1.07552	4.20836	0.63076	6.03162	1.10469	5.38079	0.378792
		0.0137569	0.522431	5.235	1.07301	4.17547	0.622694	5.89495	1.07628	5.3471	0.381946
		0.0162581	0.515008	5.11272	1.06656	4.1156	0.611582	5.74831	1.08157	5.26187	0.386025
		0.0187594	0.507426	4.97749	1.05626	4.03049	0.59758	5.59379	1.11857	5.12972	0.391155
		0.0212606	0.499955	4.83544	1.04359	3.93117	0.581525	5.42905	1.16944	4.97578	0.397476
		0.0237619	0.492866	4.69276	1.03008	3.82909	0.564284	5.25155	1.21503	4.82514	0.405127
		0.0262631	0.486408	4.55536	1.01723	3.73524	0.546711	5.05893	1.23815	4.70225	0.414254
		0.0287644	0.48041	4.42221	1.00553	3.65106	0.529363	4.85246	1.23221	4.60975	0.425096
		0.0312656	0.474283	4.2854	0.994542	3.56848	0.512502	4.63706	1.20578	4.5298	0.437986
		0.0337669	0.467421	4.13677	0.983756	3.47905	0.496381	4.4178	1.16746	4.44391	0.45326
		0.0362681	0.459252	3.96858	0.972761	3.37477	0.481234	4.19966	1.12451	4.33291	0.471254
		0.0387694	0.449997	3.78303	0.963064	3.2573	0.467002	3.98586	1.08223	4.19086	0.492263
		0.0412706	0.440654	3.59212	0.95805	3.13784	0.453329	3.77793	1.03994	4.02304	0.516548
		0.0437719	0.432251	3.40822	0.961185	3.02798	0.439845	3.57728	0.998319	3.83606	0.544366
		0.0462731	0.425787	3.24336	0.975728	2.93884	0.426199	3.38536	0.958016	3.63587	0.575977
		0.0487744	0.421529	3.10111	1.00032	2.87101	0.41235	3.20393	0.922339	3.43105	0.611686
		0.0512756	0.419037	2.97683	1.02912	2.81485	0.39857	3.035	0.901857	3.23019	0.651841
		0.0537769	0.41784	2.86551	1.05607	2.76026	0.385139	2.88064	0.90516	3.04255	0.696793
		0.0562781	0.41747	2.76229	1.07542	2.69757	0.372356	2.74275	0.940838	2.8787	0.746878
		0.0587794	0.417579	2.66504	1.08758	2.62619	0.36081	2.61997	1.00228	2.74457	0.802133
		0.0612806	0.417926	2.57428	1.09896	2.55434	0.351381	2.5078	1.06967	2.64679	0.862299
		0.0637819	0.418279	2.49065	1.11622	2.49061	0.344958	2.40163	1.12121	2.59129	0.927108
		0.0662831	0.418456	2.41479	1.14581	2.44334	0.342401	2.29702	1.13707	2.58204	0.996283
		0.0687844	0.419383	2.34717	1.18969	2.41513	0.343891	2.19364	1.11923	2.60781	1.06938
		0.0712856	0.423061	2.28815	1.24546	2.40308	0.348953	2.0952	1.08884	2.64283	1.14581
		0.0737869	0.431536	2.23808	1.31057	2.40407	0.357086	2.00551	1.06769	2.65934	1.22495
		0.0762881	0.44676	2.19725	1.38262	2.41497	0.367769	1.92836	1.07892	2.63159	1.30621
		0.0787894	0.468744	2.16515	1.46272	2.43304	0.3801	1.86587	1.12451	2.55627	1.38911
		0.0812906	0.495628	2.14048	1.55539	2.45589	0.392805	1.81859	1.18728	2.45386	1.47327
		0.0837919	0.525475	2.1219	1.6653	2.48115	0.404597	1.78701	1.25203	2.34287	1.55834
		0.0862931	0.556431	2.10815	1.79694	2.50653	0.414269	1.77147	1.30158	2.24442	1.64395
		0.0887944	0.588376	2.09926	1.95175	2.532	0.42234	1.76889	1.3366	2.1724	1.72965
		0.0912956	0.62285	2.09653	2.12822	2.55962	0.430979	1.77297	1.37558	2.13342	1.81492
		0.0937969	0.661457	2.10133	2.32473	2.59156	0.442421	1.77728	1.43504	2.13672	1.89921
		0.0962981	0.705792	2.11489	2.53967	2.62988	0.458869	1.77564	1.53283	2.18694	1.98203
		0.0987994	0.757206	2.13619	2.77201	2.67459	0.481817	1.76779	1.66959	2.27349	2.06324
		0.101301	0.816816	2.16201	3.02126	2.72374	0.512088	1.75906	1.83212	2.36599	2.14309
		0.103802	0.885732	2.18907	3.28693	2.77532	0.550479	1.755	2.00589	2.43404	2.22184
		0.106303	0.965068	2.21418	3.56857	2.8273	0.597697	1.76091	2.17701	2.44792	2.29973
		0.108804	1.05604	2.23599	3.8663	2.87781	0.652612	1.7768	2.34681	2.40629	2.3769
		0.111306	1.15997	2.25493	4.1808	2.92512	0.71235	1.7977	2.5285	2.33097	2.45336
		0.113807	1.27816	2.2715	4.51274	2.9675	0.773968	1.81842	2.73728	2.24574	2.52912
		0.116308	1.41184	2.28616	4.86256	3.00322	0.834747	1.83396	2.98703	2.17372	2.6042
		0.118809	1.56015	2.29886	5.2257	3.0305	0.896511	1.84341	3.27906	2.12285	2.6788
		0.121311	1.72027	2.30905	5.59287	3.04749	0.96537	1.84967	3.60082	2.08717	2.7533
		0.123812	1.88933	2.31617	5.95459	3.05235	1.0476	1.85579	3.94042	2.05876	2.82806
		0.126313	2.06465	2.31958	6.30119	3.04329	1.14917	1.86466	4.28729	2.03233	2.90348
		0.128814	2.24812	2.3173	6.61901	3.01941	1.26977	1.876	4.63217	2.00326	2.97993
		0.131316	2.44592	2.30608	6.89066	2.98071	1.40319	1.88655	4.96979	1.96957	3.05785
		0.133817	2.66436	2.28262	7.0986	2.92717	1.54302	1.89293	5.29552	1.92992	3.13766
		0.136318	2.90949	2.24378	7.22557	2.85879	1.68308	1.89181	5.60341	1.88235	3.21976
		0.138819	3.18146	2.1898	7.26042	2.77506	1.8227	1.88091	5.88685	1.82817	3.30432
		0.141321	3.47497	2.12409	7.19767	2.67505	1.96627	1.85888	6.13395	1.76805	3.39129
		0.143822	3.78449	2.05018	7.03206	2.55779	2.11839	1.82443	6.3348	1.70462	3.48061
		0.146323	4.10451	1.97144	6.75889	2.4225	2.28356	1.77639	6.47817	1.63987	3.5722
		0.148824	4.42985	1.8889	6.38484	2.27229	2.46413	1.71633	6.56208	1.57248	3.66576
		0.151326	4.75559	1.80131	5.92717	2.11382	2.6605	1.64831	6.59181	1.49782	3.76081
		0.153827	5.07685	1.70736	5.40352	1.9539	2.87299	1.57652	6.57265	1.41325	3.85682
		0.156328	5.38867	1.60584	4.83157	1.79908	3.10178	1.50501	6.50857	1.31348	3.95327
		0.158829	5.68479	1.49759	4.2298	1.65097	3.34476	1.43537	6.39228	1.20183	4.0492
		0.161331	5.95774	1.38539	3.61738	1.50655	3.59764	1.36694	6.20266	1.0862	4.14327
		0.163832	6.20002	1.27206	3.01354	1.36266	3.85607	1.29895	5.91988	0.973221	4.23411
		0.166333	6.40431	1.16038	2.43732	1.21634	4.11579	1.23064	5.52412	0.872133	4.32031
		0.168834	6.56687	1.05186	1.90491	1.06877	4.37405	1.16062	5.02265	0.783598	4.39972
		0.171336	6.68728	0.946922	1.4298	0.92492	4.62955	1.08694	4.44718	0.704974	4.46948
		0.173837	6.76523	0.845905	1.02538	0.789909	4.881	1.00767	3.83207	0.63256	4.5267
		0.176338	6.8001	0.749179	0.704366	0.668678	5.12702	0.921057	3.20836	0.56345	4.56848
		0.178839	6.78526	0.657344	0.46548	0.562792	5.36354	0.829309	2.60514	0.496521	4.59143
		0.181341	6.70858	0.571212	0.294729	0.470735	5.58406	0.738269	2.04619	0.432829	4.59173
		0.183842	6.55773	0.491603	0.177648	0.39088	5.782	0.65391	1.55463	0.373696	4.56553
		0.186343	6.3211	0.419311	0.0999595	0.321624	5.95075	0.581915	1.15292	0.320112	4.50905
		0.188844	6.00077	0.354608	0.0510226	0.261909	6.08344	0.522348	0.844376	0.272277	4.41923
		0.191346	5.61128	0.297293	0.0234971	0.211161	6.17296	0.470169	0.610025	0.229397	4.29373
		0.193847	5.16762	0.247151	0.0101626	0.168828	6.21218	0.420155	0.433222	0.190746	4.13022
		0.196348	4.68476	0.203948	0.00396108	0.134338	6.19433	0.367326	0.296324	0.155398	3.92654
		0.198849	4.17679	0.167151	0.000960662	0.106739	6.11974	0.311416	0.189489	0.123618	3.68422
		0.201351	3.65711	0.135954	5.29445e-05	0.0847408	5.99509	0.256419	0.109676	0.0961989	3.40806
		0.203852	3.13906	0.109541	0.000231026	0.0670406	5.82731	0.206482	0.0541378	0.0741313	3.10299
		0.206353	2.63591	0.0871145	0.000518049	0.0523651	5.62303	0.165579	0.0200192	0.0582148	2.77412
		0.208854	2.15957	0.0682041	0.000511353	0.0400136	5.38284	0.134409	0.00310133	0.0479871	2.43016
		0.211356	1.72071	0.052636	0.000324203	0.0298	5.10192	0.110731	0	0.0417104	2.08301
		0.213857	1.32999	0.0402467	8.82171e-05	0.0215564	4.77528	0.0921954	0	0.0376272	1.74472
		0.216358	0.997604	0.0308581	0	0.0151131	4.39853	0.0765173	0.000875429	0.0340132	1.4271
		0.218859	0.725664	0.0240167	0	0.0102632	3.97919	0.0625916	0.00140861	0.0300159	1.13831
		0.221361	0.509044	0.0190229	0	0.00676657	3.53535	0.0503685	0.00102475	0.0255297	0.883163
		0.223862	0.342359	0.0151681	0	0.00438204	3.08553	0.0398352	0.000293483	0.0204951	0.666361
		0.226363	0.22015	0.0117682	1.87291e-05	0.00286898	2.64782	0.0309763	0	0.0148725	0.492308
		0.228864	0.135521	0.00858906	3.00462e-05	0.0019979	2.23322	0.0237231	0	0.00911775	0.359644
		0.231366	0.0802961	0.005797	2.18311e-05	0.00154915	1.84635	0.0179597	0	0.00410497	0.261896
		0.233867	0.0462573	0.00357237	0	0.00130345	1.49165	0.0135686	0	0.000739991	0.192407
		0.236368	0.0253513	0.00208409	0	0.00104929	1.17346	0.0104263	6.32093e-05	0	0.144589
		0.238869	0.0126072	0.00128843	0	0.000720538	0.894713	0.00829412	0.000101153	0.00120513	0.113098
		0.241371	0.00578074	0.000953629	0	0.000379607	0.657091	0.00683213	7.34039e-05	0.00352223	0.0936857
		0.243872	0.00272167	0.000841427	0	9.3346e-05	0.462234	0.00569679	2.08649e-05	0.0055354	0.0821421
		0.246373	0.00133479	0.000721767	0	0	0.311523	0.00455788	0	0.006023	0.0743655
		0.248874	0.000540722	0.000516025	0	0	0.201579	0.0033312	0	0.00484166	0.0682363
		0.251376	0.000153953	0.000278823	0	0	0.124832	0.00214904	0	0.00279545	0.0633797
		0.253877	1.9474e-05	6.93333e-05	0	0	0.0735714	0.00115106	0	0.000719509	0.0594804
		0.256378	0	0	0	2.00334e-05	0.0402096	0.000470175	0	0	0.05623
		0.258879	0	0	0	3.18795e-05	0.0194628	0.000115741	0	0	0.0534447
		0.261381	0	0	0	2.30768e-05	0.00806198	0	0	0	0.0510504
		0.263882	0	0	0	0	0.00280627	0	0	0	0.0489764
		0.266383	0	1.50251e-05	0	0	0.000572505	1.14259e-05	0	0.000156654	0.0471529
		0.268884	0	2.38458e-05	0	0	0	1.81336e-05	0	0.000248558	0.0455258
		0.271386	0	1.72399e-05	0	0	0	1.31101e-05	0	0.000179712	0.0440545
		0.273887	0	0	0	0	0	0	0	5.05374e-05	0.0426987
		0.276388	0	0	0	0	0.000121195	0	0	0	0.0414183
		0.278889	0	0	0	0	0.000191832	0	0	0	0.0401723
		0.281391	0	0	0	0	0.000138517	0	0	0	0.038919
		0.283892	0	0	0	0	3.881e-05	0	0	0	0.0376168
		0.286393	0	0	0	0	0	0	0	1.13047e-05	0.0362246
		0.288894	0	0	0	0	0	0	0	1.78457e-05	0.0347093
		0.291396	0	0	0	0	0	0	0	1.28706e-05	0.0330449
		0.293897	0	0	0	0	0	0	0	0	0.0312055
		0.296398	0	0	0	0	0	0	0	0	0.0291671
		0.298899	0	0	0	0	1.37716e-05	0	0	0	0.0269322
		0.301401	0	0	0	0	0	0	0	0	0.024527
		0.303902	0	0	0	0	0	0	0	0	0.0219782
		0.306403	0	0	0	0	0	0	0	0	0.0193142
		0.308904	0	0	0	0	0	0	0	0	0.0165956
		0.311406	0	0	0	0	0	0	0	0	0.0139099
		0.313907	0	0	0	0	0	0	0	0	0.0113455
		0.316408	0	0	0	0	0	0	0	0	0.0089889
		0.318909	0	0	0	0	0	0	0	0	0.00689329
		0.321411	0	0	0	0	0	0	0	0	0.00508346
		0.323912	0	0	0	0	0	0	0	0	0.00358332
		0.326413	0	0	0	0	0	0	0	0	0.00241437
		0.328914	0	0	0	0	0	0	0	0	0.00155656
		0.331416	0	0	0	0	0	0	0	0	0.000954755
		0.333917	0	0	0	0	0	0	0	0	0.000552746
		0.336418	0	0	0	0	0	0	0	0	0.000295153
		0.338919	0	0	0	0	0	0	0	0	0.000141094
		0.341421	0	0	0	0	0	0	0	0	6.18522e-05
		0.343922	0	0	0	0	0	0	0	0	2.90882e-05
		0.346423	0	0	0	0	0	0	0	0	1.52919e-05
		0.348924	0	0	0	0	0	0	0	0	0
		0.351426	0	0	0	0	0	0	0	0	0
		0.353927	0	0	0	0	0	0	0	0	0
		0.356428	0	0	0	0	0	0	0	0	0
		0.358929	0	0	0	0	0	0	0	0	0
		0.361431	0	0	0	0	0	0	0	0	0
		0.363932	0	0	0	0	0	0	0	0	0
		0.366433	0	0	0	0	0	0	0	0	0
		0.368934	0	0	0	0	0	0	0	0	0
		0.371436	0	0	0	0	0	0	0	0	0
		0.373937	0	0	0	0	0	0	0	0	0
		0.376438	0	0	0	0	0	0	0	0	0
		0.378939	0	0	0	0	0	0	0	0	0
		0.381441	0	0	0	0	0	0	0	0	0
		0.383942	0	0	0	0	0	0	0	0	0
		0.386443	0	0	0	0	0	0	0	0	0
		0.388944	0	0	0	0	0	0	0	0	0
		0.391446	0	0	0	0	0	0	0	0	0
		0.393947	0	0	0	0	0	0	0	0	0
		0.396448	0	0	0	0	0	0	0	0	0
		0.398949	0	0	0	0	0	0	0	0	0
		0.401451	0	0	0	0	0	0	0	0	0
		0.403952	0	0	0	0	0	0	0	0	0
		0.406453	0	0	0	0	0	0	0	0	0
		0.408954	0	0	0	0	0	0	0	0	0
		0.411456	0	0	0	0	0	0	0	0	0
		0.413957	0	0	0	0	0	0	0	0	0
		0.416458	0	0	0	0	0	0	0	0	0
		0.418959	0	0	0	0	0	0	0	0	0
		0.421461	0	0	0	0	0	0	0	0	0
		0.423962	0	0	0	0	0	0	0	0	0
		0.426463	0	0	0	0	0	0	0	0	0
		0.428964	0	0	0	0	0	0	0	0	0
		0.431466	0	0	0	0	0	0	0	0	0
		0.433967	0	0	0	0	0	0	0	0	0
		0.436468	0	0	0	0	0	0	0	0	0
		0.438969	0	0	0	0	0	0	0	0	0
		0.441471	0	0	0	0	0	0	0	0	0
		0.443972	0	0	0	0	0	0	0	0	0
		0.446473	0	0	0	0	0	0	0	0	0
		0.448974	0	0	0	0	0	0	0	0	0
		0.451476	0	0	0	0	0	0	0	0	0
		0.453977	0	0	0	0	0	0	0	0	0
		0.456478	0	0	0	0	0	0	0	0	0
		0.458979	0	0	0	0	0	0	0	0	0
		0.461481	0	0	0	0	0	0	0	0	0
		0.463982	0	0	0	0	0	0	0	0	0
		0.466483	0	0	0	0	0	0	0	0	0
		0.468984	0	0	0	0	0	0	0	0	0
		0.471486	0	0	0	0	0	0	0	0	0
		0.473987	0	0	0	0	0	0	0	0	0
		0.476488	0	0	0	0	0	0	0	0	0
		0.478989	0	0	0	0	0	0	0	0	0
		0.481491	0	0	0	0	0	0	0	0	0
		0.483992	0	0	0	0	0	0	0	0	0
		0.486493	0	0	0	0	0	0	0	0	0
		0.488994	0	0	0	0	0	0	0	0	0
		0.491496	0	0	0	0	0	0	0	0	0
		0.493997	0	0	0	0	0	0	0	0	0
		0.496498	0	0	0	0	0	0	0	0	0
		0.498999	0	0	0	0	0	0	0	0	0
		0.501501	0	0	0	0	0	0	0	0	0
		0.504002	0	0	0	0	0	0	0	0	0
		0.506503	0	0	0	0	0	0	0	0	0
		0.509005	0	0	0	0	0	0	0	0	0
		0.511506	0	0	0	0	0	0	0	0	0
		0.514007	0	0	0	0	0	0	0	0	0
		0.516508	0	0	0	0	0	0	0	0	0
		0.51901	0	0	0	0	0	0	0	0	0
		0.521511	0	0	0	0	0	0	0	0	0
		0.524012	0	0	0	0	0	0	0	0	0
		0.526513	0	0	0	0	0	0	0	0	0
		0.529015	0	0	0	0	0	0	0	0	0
		0.531516	0	0	0	0	0	0	0	0	0
		0.534017	0	0	0	0	0	0	0	0	0
		0.536518	0	0	0	0	0	0	0	0	0
		0.53902	0	0	0	0	0	0	0	0	0
		0.541521	0	0	0	0	0	0	0	0	0
		0.544022	0	0	0	0	0	0	0	0	0
		0.546523	0	0	0	0	0	0	0	0	0
		0.549025	0	0	0	0	0	0	0	0	0
		0.551526	0	0	0	0	0	0	0	0	0
		0.554027	0	0	0	0	0	0	0	0	0
		0.556528	0	0	0	0	0	0	0	0	0
		0.55903	0	0	0	0	0	0	0	0	0
		0.561531	0	0	0	0	0	0	0	0	0
		0.564032	0	0	0	0	0	0	0	0	0
		0.566533	0	0	0	0	0	0	0	0	0
		0.569035	0	0	0	0	0	0	0	0	0
		0.571536	0	0	0	0	0	0	0	0	0
		0.574037	0	0	0	0	0	0	0	0	0
		0.576538	0	0	0	0	0	0	0	0	0
		0.57904	0	0	0	0	0	0	0	0	0
		0.581541	0	0	0	0	0	0	0	0	0
		0.584042	0	0	0	0	0	0	0	0	0
		0.586543	0	0	0	0	0	0	0	0	0
		0.589045	0	0	0	0	0	0	0	0	0
		0.591546	0	0	0	0	0	0	0	0	0
		0.594047	0	0	0	0	0	0	0	0	0
		0.596548	0	0	0	0	0	0	0	0	0
		0.59905	0	0	0	0	0	0	0	0	0
		0.601551	0	0	0	0	0	0	0	0	0
		0.604052	0	0	0	0	0	0	0	0	0
		0.606553	0	0	0	0	0	0	0	0	0
		0.609055	0	0	0	0	0	0	0	0	0
		0.611556	0	0	0	0	0	0	0	0	0
		0.614057	0	0	0	0	0	0	0	0	0
		0.616558	0	0	0	0	0	0	0	0	0
		0.61906	0	0	0	0	0	0	0	0	0
		0.621561	0	0	0	0	0	0	0	0	0
		0.624062	0	0	0	0	0	0	0	0	0
		0.626563	0	0	0	0	0	0	0	0	0
		0.629065	0	0	0	0	0	0	0	0	0
		0.631566	0	0	0	0	0	0	0	0	0
		0.634067	0	0	0	0	0	0	0	0	0
		0.636568	0	0	0	0	0	0	0	0	0
		0.63907	0	0	0	0	0	0	0	0	0
		0.641571	0	0	0	0	0	0	0	0	0
		0.644072	0	0	0	0	0	0	0	0	0
		0.646573	0	0	0	0	0	0	0	0	0
		0.649075	0	0	0	0	0	0	0	0	0
		0.651576	0	0	0	0	0	0	0	0	0
		0.654077	0	0	0	0	0	0	0	0	0
		0.656578	0	0	0	0	0	0	0	0	0
		0.65908	0	0	0	0	0	0	0	0	0
		0.661581	0	0	0	0	0	0	0	0	0
		0.664082	0	0	0	0	0	0	0	0	0
		0.666583	0	0	0	0	0	0	0	0	0
		0.669085	0	0	0	0	0	0	0	0	0
		0.671586	0	0	0	0	0	0	0	0	0
		0.674087	0	0	0	0	0	0	0	0	0
		0.676588	0	0	0	0	0	0	0	0	0
		0.67909	0	0	0	0	0	0	0	0	0
		0.681591	0	0	0	0	0	0	0	0	0
		0.684092	0	0	0	0	0	0	0	0	0
		0.686593	0	0	0	0	0	0	0	0	0
		0.689095	0	0	0	0	0	0	0	0	0
		0.691596	0	0	0	0	0	0	0	0	0
		0.694097	0	0	0	0	0	0	0	0	0
		0.696598	0	0	0	0	0	0	0	0	0
		0.6991	0	0	0	0	0	0	0	0	0
		0.701601	0	0	0	0	0	0	0	0	0
		0.704102	0	0	0	0	0	0	0	0	0
		0.706603	0	0	0	0	0	0	0	0	0
		0.709105	0	0	0	0	0	0	0	0	0
		0.711606	0	0	0	0	0	0	0	0	0
		0.714107	0	0	0	0	0	0	0	0	0
		0.716608	0	0	0	0	0	0	0	0	0
		0.71911	0	0	0	0	0	0	0	0	0
		0.721611	0	0	0	0	0	0	0	0	0
		0.724112	0	0	0	0	0	0	0	0	0
		0.726613	0	0	0	0	0	0	0	0	0
		0.729115	0	0	0	0	0	0	0	0	0
		0.731616	0	0	0	0	0	0	0	0	0
		0.734117	0	0	0	0	0	0	0	0	0
		0.736618	0	0	0	0	0	0	0	0	0
		0.73912	0	0	0	0	0	0	0	0	0
		0.741621	0	0	0	0	0	0	0	0	0
		0.744122	0	0	0	0	0	0	0	0	0
		0.746623	0	0	0	0	0	0	0	0	0
		0.749125	0	0	0	0	0	0	0	0	0
		0.751626	0	0	0	0	0	0	0	0	0
		0.754127	0	0	0	0	0	0	0	0	0
		0.756628	0	0	0	0	0	0	0	0	0
		0.75913	0	0	0	0	0	0	0	0	0
		0.761631	0	0	0	0	0	0	0	0	0
		0.764132	0	0	0	0	0	0	0	0	0
		0.766633	0	0	0	0	0	0	0	0	0
		0.769135	0	0	0	0	0	0	0	0	0
		0.771636	0	0	0	0	0	0	0	0	0
		0.774137	0	0	0	0	0	0	0	0	0
		0.776638	0	0	0	0	0	0	0	0	0
		0.77914	0	0	0	0	0	0	0	0	0
		0.781641	0	0	0	0	0	0	0	0	0
		0.784142	0	0	0	0	0	0	0	0	0
		0.786643	0	0	0	0	0	0	0	0	0
		0.789145	0	0	0	0	0	0	0	0	0
		0.791646	0	0	0	0	0	0	0	0	0
		0.794147	0	0	0	0	0	0	0	0	0
		0.796648	0	0	0	0	0	0	0	0	0
		0.79915	0	0	0	0	0	0	0	0	0
		0.801651	0	0	0	0	0	0	0	0	0
		0.804152	0	0	0	0	0	0	0	0	0
		0.806653	0	0	0	0	0	0	0	0	0
		0.809155	0	0	0	0	0	0	0	0	0
		0.811656	0	0	0	0	0	0	0	0	0
		0.814157	0	0	0	0	0	0	0	0	0
		0.816658	0	0	0	0	0	0	0	0	0
		0.81916	0	0	0	0	0	0	0	0	0
		0.821661	0	0	0	0	0	0	0	0	0
		0.824162	0	0	0	0	0	0	0	0	0
		0.826663	0	0	0	0	0	0	0	0	0
		0.829165	0	0	0	0	0	0	0	0	0
		0.831666	0	0	0	0	0	0	0	0	0
		0.834167	0	0	0	0	0	0	0	0	0
		0.836668	0	0	0	0	0	0	0	0	0
		0.83917	0	0	0	0	0	0	0	0	0
		0.841671	0	0	0	0	0	0	0	0	0
		0.844172	0	0	0	0	0	0	0	0	0
		0.846673	0	0	0	0	0	0	0	0	0
		0.849175	0	0	0	0	0	0	0	0	0
		0.851676	0	0	0	0	0	0	0	0	0
		0.854177	0	0	0	0	0	0	0	0	0
		0.856678	0	0	0	0	0	0	0	0	0
		0.85918	0	0	0	0	0	0	0	0	0
		0.861681	0	0	0	0	0	0	0	0	0
		0.864182	0	0	0	0	0	0	0	0	0
		0.866683	0	0	0	0	0	0	0	0	0
		0.869185	0	0	0	0	0	0	0	0	0
		0.871686	0	0	0	0	0	0	0	0	0
		0.874187	0	0	0	0	0	0	0	0	0
		0.876688	0	0	0	0	0	0	0	0	0
		0.87919	0	0	0	0	0	0	0	0	0
		0.881691	0	0	0	0	0	0	0	0	0
		0.884192	0	0	0	0	0	0	0	0	0
		0.886693	0	0	0	0	0	0	0	0	0
		0.889195	0	0	0	0	0	0	0	0	0
		0.891696	0	0	0	0	0	0	0	0	0
		0.894197	0	0	0	0	0	0	0	0	0
		0.896698	0	0	0	0	0	0	0	0	0
		0.8992	0	0	0	0	0	0	0	0	0
		0.901701	0	0	0	0	0	0	0	0	0
		0.904202	0	0	0	0	0	0	0	0	0
		0.906703	0	0	0	0	0	0	0	0	0
		0.909205	0	0	0	0	0	0	0	0	0
		0.911706	0	0	0	0	0	0	0	0	0
		0.914207	0	0	0	0	0	0	0	0	0
		0.916708	0	0	0	0	0	0	0	0	0
		0.91921	0	0	0	0	0	0	0	0	0
		0.921711	0	0	0	0	0	0	0	0	0
		0.924212	0	0	0	0	0	0	0	0	0
		0.926713	0	0	0	0	0	0	0	0	0
		0.929215	0	0	0	0	0	0	0	0	0
		0.931716	0	0	0	0	0	0	0	0	0
		0.934217	0	0	0	0	0	0	0	0	0
		0.936718	0	0	0	0	0	0	0	0	0
		0.93922	0	0	0	0	0	0	0	0	0
		0.941721	0	0	0	0	0	0	0	0	0
		0.944222	0	0	0	0	0	0	0	0	0
		0.946723	0	0	0	0	0	0	0	0	0
		0.949225	0	0	0	0	0	0	0	0	0
		0.951726	0	0	0	0	0	0	0	0	0
		0.954227	0	0	0	0	0	0	0	0	0
		0.956728	0	0	0	0	0	0	0	0	0
		0.95923	0	0	0	0	0	0	0	0	0
		0.961731	0	0	0	0	0	0	0	0	0
		0.964232	0	0	0	0	0	0	0	0	0
		0.966733	0	0	0	0	0	0	0	0	0
		0.969235	0	0	0	0	0	0	0	0	0
		0.971736	0	0	0	0	0	0	0	0	0
		0.974237	0	0	0	0	0	0	0	0	0
		0.976738	0	0	0	0	0	0	0	0	0
		0.97924	0	0	0	0	0	0	0	0	0
		0.981741	0	0	0	0	0	0	0	0	0
		0.984242	0	0	0	0	0	0	0	0	0
		0.986743	0	0	0	0	0	0	0	0	0
		0.989245	0	0	0	0	0	0	0	0	0
		0.991746	0	0	0	0	0	0	0	0	0
		0.994247	0	0	0	0	0	0	0	0	0
		0.996748	0	0	0	0	0	0	0	0	0
		0.99925	0	0	0	0	0	0	0	0	0
		1.00175	0	0	0	0	0	0	0	0	0
		1.00425	0	0	0	0	0	0	0	0	0
		1.00675	0	0	0	0	0	0	0	0	0
		1.00925	0	0	0	0	0	0	0	0	0
		1.01176	0	0	0	0	0	0	0	0	0
		1.01426	0	0	0	0	0	0	0	0	0
		1.01676	0	0	0	0	0	0	0	0	0
		1.01926	0	0	0	0	0	0	0	0	0
		1.02176	0	0	0	0	0	0	0	0	0
		1.02426	0	0	0	0	0	0	0	0	0
		1.02676	0	0	0	0	0	0	0	0	0
		1.02926	0	0	0	0	0	0	0	0	0
		1.03177	0	0	0	0	0	0	0	0	0
		1.03427	0	0	0	0	0	0	0	0	0
		1.03677	0	0	0	0	0	0	0	0	0
		1.03927	0	0	0	0	0	0	0	0	0
		1.04177	0	0	0	0	0	0	0	0	0
		1.04427	0	0	0	0	0	0	0	0	0
		1.04677	0	0	0	0	0	0	0	0	0
		1.04927	0	0	0	0	0	0	0	0	0
		1.05178	0	0	0	0	0	0	0	0	0
		1.05428	0	0	0	0	0	0	0	0	0
		1.05678	0	0	0	0	0	0	0	0	0
		1.05928	0	0	0	0	0	0	0	0	0
		1.06178	0	0	0	0	0	0	0	0	0
		1.06428	0	0	0	0	0	0	0	0	0
		1.06678	0	0	0	0	0	0	0	0	0
		1.06928	0	0	0	0	0	0	0	0	0
		1.07179	0	0	0	0	0	0	0	0	0
		1.07429	0	0	0	0	0	0	0	0	0
		1.07679	0	0	0	0	0	0	0	0	0
		1.07929	0	0	0	0	0	0	0	0	0
		1.08179	0	0	0	0	0	0	0	0	0
		1.08429	0	0	0	0	0	0	0	0	0
		1.08679	0	0	0	0	0	0	0	0	0
		1.08929	0	0	0	0	0	0	0	0	0
		1.0918	0	0	0	0	0	0	0	0	0
		1.0943	0	0	0	0	0	0	0	0	0
		1.0968	0	0	0	0	0	0	0	0	0
		1.0993	0	0	0	0	0	0	0	0	0
		1.1018	0	0	0	0	0	0	0	0	0
		1.1043	0	0	0	0	0	0	0	0	0
		1.1068	0	0	0	0	0	0	0	0	0
		1.1093	0	0	0	0	0	0	0	0	0
		1.11181	0	0	0	0	0	0	0	0	0
		1.11431	0	0	0	0	0	0	0	0	0
		1.11681	0	0	0	0	0	0	0	0	0
		1.11931	0	0	0	0	0	0	0	0	0
		1.12181	0	0	0	0	0	0	0	0	0
		1.12431	0	0	0	0	0	0	0	0	0
		1.12681	0	0	0	0	0	0	0	0	0
		1.12931	0	0	0	0	0	0	0	0	0
		1.13182	0	0	0	0	0	0	0	0	0
		1.13432	0	0	0	0	0	0	0	0	0
		1.13682	0	0	0	0	0	0	0	0	0
		1.13932	0	0	0	0	0	0	0	0	0
		1.14182	0	0	0	0	0	0	0	0	0
		1.14432	0	0	0	0	0	0	0	0	0
		1.14682	0	0	0	0	0	0	0	0	0
		1.14932	0	0	0	0	0	0	0	0	0
		1.15183	0	0	0	0	0	0	0	0	0
		1.15433	0	0	0	0	0	0	0	0	0
		1.15683	0	0	0	0	0	0	0	0	0
		1.15933	0	0	0	0	0	0	0	0	0
		1.16183	0	0	0	0	0	0	0	0	0
		1.16433	0	0	0	0	0	0	0	0	0
		1.16683	0	0	0	0	0	0	0	0	0
		1.16933	0	0	0	0	0	0	0	0	0
		1.17184	0	0	0	0	0	0	0	0	0
		1.17434	0	0	0	0	0	0	0	0	0
		1.17684	0	0	0	0	0	0	0	0	0
		1.17934	0	0	0	0	0	0	0	0	0
		1.18184	0	0	0	0	0	0	0	0	0
		1.18434	0	0	0	0	0	0	0	0	0
		1.18684	0	0	0	0	0	0	0	0	0
		1.18934	0	0	0	0	0	0	0	0	0
		1.19185	0	0	0	0	0	0	0	0	0
		1.19435	0	0	0	0	0	0	0	0	0
		1.19685	0	0	0	0	0	0	0	0	0
		1.19935	0	0	0	0	0	0	0	0	0
		1.20185	0	0	0	0	0	0	0	0	0
		1.20435	0	0	0	0	0	0	0	0	0
		1.20685	0	0	0	0	0	0	0	0	0
		1.20935	0	0	0	0	0	0	0	0	0
		1.21186	0	0	0	0	0	0	0	0	0
		1.21436	0	0	0	0	0	0	0	0	0
		1.21686	0	0	0	0	0	0	0	0	0
		1.21936	0	0	0	0	0	0	0	0	0
		1.22186	0	0	0	0	0	0	0	0	0
		1.22436	0	0	0	0	0	0	0	0	0
		1.22686	0	0	0	0	0	0	0	0	0
		1.22936	0	0	0	0	0	0	0	0	0
		1.23187	0	0	0	0	0	0	0	0	0
		1.23437	0	0	0	0	0	0	0	0	0
		1.23687	0	0	0	0	0	0	0	0	0
		1.23937	0	0	0	0	0	0	0	0	0
		1.24187	0	0	0	0	0	0	0	0	0
		1.24437	0	0	0	0	0	0	0	0	0
		1.24687	0	0	0	0	0	0	0	0	0
		1.24937	0	0	0	0	0	0	0	0	0
		1.25188	0	0	0	0	0	0	0	0	0
		1.25438	0	0	0	0	0	0	0	0	0
		1.25688	0	0	0	0	0	0	0	0	0
		1.25938	0	0	0	0	0	0	0	0	0
		1.26188	0	0	0	0	0	0	0	0	0
		1.26438	0	0	0	0	0	0	0	0	0
		1.26688	0	0	0	0	0	0	0	0	0
		1.26938	0	0	0	0	0	0	0	0	0
		1.27189	0	0	0	0	0	0	0	0	0
		1.27439	0	0	0	0	0	0	0	0	0
		1.27689	0	0	0	0	0	0	0	0	0
		1.27939	0	0	0	0	0	0	0	0	0
		1.28189	0	0	0	0	0	0	0	0	0
		1.28439	0	0	0	0	0	0	0	0	0
		1.28689	0	0	0	0	0	0	0	0	0
		1.28939	0	0	0	0	0	0	0	0	0
		1.2919	0	0	0	0	0	0	0	0	0
		1.2944	0	0	0	0	0	0	0	0	0
		1.2969	0	0	0	0	0	0	0	0	0
		1.2994	0	0	0	0	0	0	0	0	0
		1.3019	0	0	0	0	0	0	0	0	0
		1.3044	0	0	0	0	0	0	0	0	0
		1.3069	0	0	0	0	0	0	0	0	0
		1.3094	0	0	0	0	0	0	0	0	0
		1.31191	0	0	0	0	0	0	0	0	0
		1.31441	0	0	0	0	0	0	0	0	0
		1.31691	0	0	0	0	0	0	0	0	0
		1.31941	0	0	0	0	0	0	0	0	0
		1.32191	0	0	0	0	0	0	0	0	0
		1.32441	0	0	0	0	0	0	0	0	0
		1.32691	0	0	0	0	0	0	0	0	0
		1.32941	0	0	0	0	0	0	0	0	0
		1.33192	0	0	0	0	0	0	0	0	0
		1.33442	0	0	0	0	0	0	0	0	0
		1.33692	0	0	0	0	0	0	0	0	0
		1.33942	0	0	0	0	0	0	0	0	0
		1.34192	0	0	0	0	0	0	0	0	0
		1.34442	0	0	0	0	0	0	0	0	0
		1.34692	0	0	0	0	0	0	0	0	0
		1.34942	0	0	0	0	0	0	0	0	0
		1.35193	0	0	0	0	0	0	0	0	0
		1.35443	0	0	0	0	0	0	0	0	0
		1.35693	0	0	0	0	0	0	0	0	0
		1.35943	0	0	0	0	0	0	0	0	0
		1.36193	0	0	0	0	0	0	0	0	0
		1.36443	0	0	0	0	0	0	0	0	0
		1.36693	0	0	0	0	0	0	0	0	0
		1.36943	0	0	0	0	0	0	0	0	0
		1.37194	0	0	0	0	0	0	0	0	0
		1.37444	0	0	0	0	0	0	0	0	0
		1.37694	0	0	0	0	0	0	0	0	0
		1.37944	0	0	0	0	0	0	0	0	0
		1.38194	0	0	0	0	0	0	0	0	0
		1.38444	0	0	0	0	0	0	0	0	0
		1.38694	0	0	0	0	0	0	0	0	0
		1.38944	0	0	0	0	0	0	0	0	0
		1.39195	0	0	0	0	0	0	0	0	0
		1.39445	0	0	0	0	0	0	0	0	0
		1.39695	0	0	0	0	0	0	0	0	0
		1.39945	0	0	0	0	0	0	0	0	0
		1.40195	0	0	0	0	0	0	0	0	0
		1.40445	0	0	0	0	0	0	0	0	0
		1.40695	0	0	0	0	0	0	0	0	0
		1.40945	0	0	0	0	0	0	0	0	0
		1.41196	0	0	0	0	0	0	0	0	0
		1.41446	0	0	0	0	0	0	0	0	0
		1.41696	0	0	0	0	0	0	0	0	0
		1.41946	0	0	0	0	0	0	0	0	0
		1.42196	0	0	0	0	0	0	0	0	0
		1.42446	0	0	0	0	0	0	0	0	0
		1.42696	0	0	0	0	0	0	0	0	0
		1.42946	0	0	0	0	0	0	0	0	0
		1.43197	0	0	0	0	0	0	0	0	0
		1.43447	0	0	0	0	0	0	0	0	0
		1.43697	0	0	0	0	0	0	0	0	0
		1.43947	0	0	0	0	0	0	0	0	0
		1.44197	0	0	0	0	0	0	0	0	0
		1.44447	0	0	0	0	0	0	0	0	0
		1.44697	0	0	0	0	0	0	0	0	0
		1.44947	0	0	0	0	0	0	0	0	0
		1.45198	0	0	0	0	0	0	0	0	0
		1.45448	0	0	0	0	0	0	0	0	0
		1.45698	0	0	0	0	0	0	0	0	0
		1.45948	0	0	0	0	0	0	0	0	0
		1.46198	0	0	0	0	0	0	0	0	0
		1.46448	0	0	0	0	0	0	0	0	0
		1.46698	0	0	0	0	0	0	0	0	0
		1.46948	0	0	0	0	0	0	0	0	0
		1.47199	0	0	0	0	0	0	0	0	0
		1.47449	0	0	0	0	0	0	0	0	0
		1.47699	0	0	0	0	0	0	0	0	0
		1.47949	0	0	0	0	0	0	0	0	0
		1.48199	0	0	0	0	0	0	0	0	0
		1.48449	0	0	0	0	0	0	0	0	0
		1.48699	0	0	0	0	0	0	0	0	0
		1.48949	0	0	0	0	0	0	0	0	0
		1.492	0	0	0	0	0	0	0	0	0
		1.4945	0	0	0	0	0	0	0	0	0
		1.497	0	0	0	0	0	0	0	0	0
		1.4995	0	0	0	0	0	0	0	0	0
		1.502	0	0	0	0	0	0	0	0	0
		1.5045	0	0	0	0	0	0	0	0	0
		1.507	0	0	0	0	0	0	0	0	0
		1.5095	0	0	0	0	0	0	0	0	0
		1.51201	0	0	0	0	0	0	0	0	0
		1.51451	0	0	0	0	0	0	0	0	0
		1.51701	0	0	0	0	0	0	0	0	0
		1.51951	0	0	0	0	0	0	0	0	0
		1.52201	0	0	0	0	0	0	0	0	0
		1.52451	0	0	0	0	0	0	0	0	0
		1.52701	0	0	0	0	0	0	0	0	0
		1.52951	0	0	0	0	0	0	0	0	0
		1.53202	0	0	0	0	0	0	0	0	0
		1.53452	0	0	0	0	0	0	0	0	0
		1.53702	0	0	0	0	0	0	0	0	0
		1.53952	0	0	0	0	0	0	0	0	0
		1.54202	0	0	0	0	0	0	0	0	0
		1.54452	0	0	0	0	0	0	0	0	0
		1.54702	0	0	0	0	0	0	0	0	0
		1.54952	0	0	0	0	0	0	0	0	0
		1.55203	0	0	0	0	0	0	0	0	0
		1.55453	0	0	0	0	0	0	0	0	0
		1.55703	0	0	0	0	0	0	0	0	0
		1.55953	0	0	0	0	0	0	0	0	0
		1.56203	0	0	0	0	0	0	0	0	0
		1.56453	0	0	0	0	0	0	0	0	0
		1.56703	0	0	0	0	0	0	0	0	0
		1.56953	0	0	0	0	0	0	0	0	0
		1.57204	0	0	0	0	0	0	0	0	0
		1.57454	0	0	0	0	0	0	0	0	0
		1.57704	0	0	0	0	0	0	0	0	0
		1.57954	0	0	0	0	0	0	0	0	0
		1.58204	0	0	0	0	0	0	0	0	0
		1.58454	0	0	0	0	0	0	0	0	0
		1.58704	0	0	0	0	0	0	0	0	0
		1.58954	0	0	0	0	0	0	0	0	0
		1.59205	0	0	0	0	0	0	0	0	0
		1.59455	0	0	0	0	0	0	0	0	0
		1.59705	0	0	0	0	0	0	0	0	0
		1.59955	0	0	0	0	0	0	0	0	0
		1.60205	0	0	0	0	0	0	0	0	0
		1.60455	0	0	0	0	0	0	0	0	0
		1.60705	0	0	0	0	0	0	0	0	0
		1.60955	0	0	0	0	0	0	0	0	0
		1.61206	0	0	0	0	0	0	0	0	0
		1.61456	0	0	0	0	0	0	0	0	0
		1.61706	0	0	0	0	0	0	0	0	0
		1.61956	0	0	0	0	0	0	0	0	0
		1.62206	0	0	0	0	0	0	0	0	0
		1.62456	0	0	0	0	0	0	0	0	0
		1.62706	0	0	0	0	0	0	0	0	0
		1.62956	0	0	0	0	0	0	0	0	0
		1.63207	0	0	0	0	0	0	0	0	0
		1.63457	0	0	0	0	0	0	0	0	0
		1.63707	0	0	0	0	0	0	0	0	0
		1.63957	0	0	0	0	0	0	0	0	0
		1.64207	0	0	0	0	0	0	0	0	0
		1.64457	0	0	0	0	0	0	0	0	0
		1.64707	0	0	0	0	0	0	0	0	0
		1.64957	0	0	0	0	0	0	0	0	0
		1.65208	0	0	0	0	0	0	0	0	0
		1.65458	0	0	0	0	0	0	0	0	0
		1.65708	0	0	0	0	0	0	0	0	0
		1.65958	0	0	0	0	0	0	0	0	0
		1.66208	0	0	0	0	0	0	0	0	0
		1.66458	0	0	0	0	0	0	0	0	0
		1.66708	0	0	0	0	0	0	0	0	0
		1.66958	0	0	0	0	0	0	0	0	0
		1.67209	0	0	0	0	0	0	0	0	0
		1.67459	0	0	0	0	0	0	0	0	0
		1.67709	0	0	0	0	0	0	0	0	0
		1.67959	0	0	0	0	0	0	0	0	0
		1.68209	0	0	0	0	0	0	0	0	0
		1.68459	0	0	0	0	0	0	0	0	0
		1.68709	0	0	0	0	0	0	0	0	0
		1.68959	0	0	0	0	0	0	0	0	0
		1.6921	0	0	0	0	0	0	0	0	0
		1.6946	0	0	0	0	0	0	0	0	0
		1.6971	0	0	0	0	0	0	0	0	0
		1.6996	0	0	0	0	0	0	0	0	0
		1.7021	0	0	0	0	0	0	0	0	0
		1.7046	0	0	0	0	0	0	0	0	0
		1.7071	0	0	0	0	0	0	0	0	0
		1.7096	0	0	0	0	0	0	0	0	0
		1.71211	0	0	0	0	0	0	0	0	0
		1.71461	0	0	0	0	0	0	0	0	0
		1.71711	0	0	0	0	0	0	0	0	0
		1.71961	0	0	0	0	0	0	0	0	0
		1.72211	0	0	0	0	0	0	0	0	0
		1.72461	0	0	0	0	0	0	0	0	0
		1.72711	0	0	0	0	0	0	0	0	0
		1.72961	0	0	0	0	0	0	0	0	0
		1.73212	0	0	0	0	0	0	0	0	0
		1.73462	0	0	0	0	0	0	0	0	0
		1.73712	0	0	0	0	0	0	0	0	0
		1.73962	0	0	0	0	0	0	0	0	0
		1.74212	0	0	0	0	0	0	0	0	0
		1.74462	0	0	0	0	0	0	0	0	0
		1.74712	0	0	0	0	0	0	0	0	0
		1.74962	0	0	0	0	0	0	0	0	0
		1.75213	0	0	0	0	0	0	0	0	0
		1.75463	0	0	0	0	0	0	0	0	0
		1.75713	0	0	0	0	0	0	0	0	0
		1.75963	0	0	0	0	0	0	0	0	0
		1.76213	0	0	0	0	0	0	0	0	0
		1.76463	0	0	0	0	0	0	0	0	0
		1.76713	0	0	0	0	0	0	0	0	0
		1.76963	0	0	0	0	0	0	0	0	0
		1.77214	0	0	0	0	0	0	0	0	0
		1.77464	0	0	0	0	0	0	0	0	0
		1.77714	0	0	0	0	0	0	0	0	0
		1.77964	0	0	0	0	0	0	0	0	0
		1.78214	0	0	0	0	0	0	0	0	0
		1.78464	0	0	0	0	0	0	0	0	0
		1.78714	0	0	0	0	0	0	0	0	0
		1.78964	0	0	0	0	0	0	0	0	0
		1.79215	0	0	0	0	0	0	0	0	0
		1.79465	0	0	0	0	0	0	0	0	0
		1.79715	0	0	0	0	0	0	0	0	0
		1.79965	0	0	0	0	0	0	0	0	0
		1.80215	0	0	0	0	0	0	0	0	0
		1.80465	0	0	0	0	0	0	0	0	0
		1.80715	0	0	0	0	0	0	0	0	0
		1.80965	0	0	0	0	0	0	0	0	0
		1.81216	0	0	0	0	0	0	0	0	0
		1.81466	0	0	0	0	0	0	0	0	0
		1.81716	0	0	0	0	0	0	0	0	0
		1.81966	0	0	0	0	0	0	0	0	0
		1.82216	0	0	0	0	0	0	0	0	0
		1.82466	0	0	0	0	0	0	0	0	0
		1.82716	0	0	0	0	0	0	0	0	0
		1.82966	0	0	0	0	0	0	0	0	0
		1.83217	0	0	0	0	0	0	0	0	0
		1.83467	0	0	0	0	0	0	0	0	0
		1.83717	0	0	0	0	0	0	0	0	0
		1.83967	0	0	0	0	0	0	0	0	0
		1.84217	0	0	0	0	0	0	0	0	0
		1.84467	0	0	0	0	0	0	0	0	0
		1.84717	0	0	0	0	0	0	0	0	0
		1.84967	0	0	0	0	0	0	0	0	0
		1.85218	0	0	0	0	0	0	0	0	0
		1.85468	0	0	0	0	0	0	0	0	0
		1.85718	0	0	0	0	0	0	0	0	0
		1.85968	0	0	0	0	0	0	0	0	0
		1.86218	0	0	0	0	0	0	0	0	0
		1.86468	0	0	0	0	0	0	0	0	0
		1.86718	0	0	0	0	0	0	0	0	0
		1.86968	0	0	0	0	0	0	0	0	0
		1.87219	0	0	0	0	0	0	0	0	0
		1.87469	0	0	0	0	0	0	0	0	0
		1.87719	0	0	0	0	0	0	0	0	0
		1.87969	0	0	0	0	0	0	0	0	0
		1.88219	0	0	0	0	0	0	0	0	0
		1.88469	0	0	0	0	0	0	0	0	0
		1.88719	0	0	0	0	0	0	0	0	0
		1.88969	0	0	0	0	0	0	0	0	0
		1.8922	0	0	0	0	0	0	0	0	0
		1.8947	0	0	0	0	0	0	0	0	0
		1.8972	0	0	0	0	0	0	0	0	0
		1.8997	0	0	0	0	0	0	0	0	0
		1.9022	0	0	0	0	0	0	0	0	0
		1.9047	0	0	0	0	0	0	0	0	0
		1.9072	0	0	0	0	0	0	0	0	0
		1.9097	0	0	0	0	0	0	0	0	0
		1.91221	0	0	0	0	0	0	0	0	0
		1.91471	0	0	0	0	0	0	0	0	0
		1.91721	0	0	0	0	0	0	0	0	0
		1.91971	0	0	0	0	0	0	0	0	0
		1.92221	0	0	0	0	0	0	0	0	0
		1.92471	0	0	0	0	0	0	0	0	0
		1.92721	0	0	0	0	0	0	0	0	0
		1.92971	0	0	0	0	0	0	0	0	0
		1.93222	0	0	0	0	0	0	0	0	0
		1.93472	0	0	0	0	0	0	0	0	0
		1.93722	0	0	0	0	0	0	0	0	0
		1.93972	0	0	0	0	0	0	0	0	0
		1.94222	0	0	0	0	0	0	0	0	0
		1.94472	0	0	0	0	0	0	0	0	0
		1.94722	0	0	0	0	0	0	0	0	0
		1.94972	0	0	0	0	0	0	0	0	0
		1.95223	0	0	0	0	0	0	0	0	0
		1.95473	0	0	0	0	0	0	0	0	0
		1.95723	0	0	0	0	0	0	0	0	0
		1.95973	0	0	0	0	0	0	0	0	0
		1.96223	0	0	0	0	0	0	0	0	0
		1.96473	0	0	0	0	0	0	0	0	0
		1.96723	0	0	0	0	0	0	0	0	0
		1.96973	0	0	0	0	0	0	0	0	0
		1.97224	0	0	0	0	0	0	0	0	0
		1.97474	0	0	0	0	0	0	0	0	0
		1.97724	0	0	0	0	0	0	0	0	0
		1.97974	0	0	0	0	0	0	0	0	0
		1.98224	0	0	0	0	0	0	0	0	0
		1.98474	0	0	0	0	0	0	0	0	0
		1.98724	0	0	0	0	0	0	0	0	0
		1.98974	0	0	0	0	0	0	0	0	0
		1.99225	0	0	0	0	0	0	0	0	0
		1.99475	0	0	0	0	0	0	0	0	0
		1.99725	0	0	0	0	0	0	0	0	0
		1.99975	0	0	0	0	0	0	0	0	0
		2.00225	0	0	0	0	0	0	0	0	0
		2.00475	0	0	0	0	0	0	0	0	0
		2.00725	0	0	0	0	0	0	0	0	0
		2.00975	0	0	0	0	0	0	0	0	0
		2.01226	0	0	0	0	0	0	0	0	0
		2.01476	0	0	0	0	0	0	0	0	0
		2.01726	0	0	0	0	0	0	0	0	0
		2.01976	0	0	0	0	0	0	0	0	0
		2.02226	0	0	0	0	0	0	0	0	0
		2.02476	0	0	0	0	0	0	0	0	0
		2.02726	0	0	0	0	0	0	0	0	0
		2.02976	0	0	0	0	0	0	0	0	0
		2.03227	0	0	0	0	0	0	0	0	0
		2.03477	0	0	0	0	0	0	0	0	0
		2.03727	0	0	0	0	0	0	0	0	0
		2.03977	0	0	0	0	0	0	0	0	0
		2.04227	0	0	0	0	0	0	0	0	0
		2.04477	0	0	0	0	0	0	0	0	0
		2.04727	0	0	0	0	0	0	0	0	0
		2.04977	0	0	0	0	0	0	0	0	0
		2.05228	0	0	0	0	0	0	0	0	0
		2.05478	0	0	0	0	0	0	0	0	0
		2.05728	0	0	0	0	0	0	0	0	0
		2.05978	0	0	0	0	0	0	0	0	0
		2.06228	0	0	0	0	0	0	0	0	0
		2.06478	0	0	0	0	0	0	0	0	0
		2.06728	0	0	0	0	0	0	0	0	0
		2.06978	0	0	0	0	0	0	0	0	0
		2.07229	0	0	0	0	0	0	0	0	0
		2.07479	0	0	0	0	0	0	0	0	0
		2.07729	0	0	0	0	0	0	0	0	0
		2.07979	0	0	0	0	0	0	0	0	0
		2.08229	0	0	0	0	0	0	0	0	0
		2.08479	0	0	0	0	0	0	0	0	0
		2.08729	0	0	0	0	0	0	0	0	0
		2.08979	0	0	0	0	0	0	0	0	0
		2.0923	0	0	0	0	0	0	0	0	0
		2.0948	0	0	0	0	0	0	0	0	0
		2.0973	0	0	0	0	0	0	0	0	0
		2.0998	0	0	0	0	0	0	0	0	0
		2.1023	0	0	0	0	0	0	0	0	0
		2.1048	0	0	0	0	0	0	0	0	0
		2.1073	0	0	0	0	0	0	0	0	0
		2.1098	0	0	0	0	0	0	0	0	0
		2.11231	0	0	0	0	0	0	0	0	0
		2.11481	0	0	0	0	0	0	0	0	0
		2.11731	0	0	0	0	0	0	0	0	0
		2.11981	0	0	0	0	0	0	0	0	0
		2.12231	0	0	0	0	0	0	0	0	0
		2.12481	0	0	0	0	0	0	0	0	0
		2.12731	0	0	0	0	0	0	0	0	0
		2.12981	0	0	0	0	0	0	0	0	0
		2.13232	0	0	0	0	0	0	0	0	0
		2.13482	0	0	0	0	0	0	0	0	0
		2.13732	0	0	0	0	0	0	0	0	0
		2.13982	0	0	0	0	0	0	0	0	0
		2.14232	0	0	0	0	0	0	0	0	0
		2.14482	0	0	0	0	0	0	0	0	0
		2.14732	0	0	0	0	0	0	0	0	0
		2.14982	0	0	0	0	0	0	0	0	0
		2.15233	0	0	0	0	0	0	0	0	0
		2.15483	0	0	0	0	0	0	0	0	0
		2.15733	0	0	0	0	0	0	0	0	0
		2.15983	0	0	0	0	0	0	0	0	0
		2.16233	0	0	0	0	0	0	0	0	0
		2.16483	0	0	0	0	0	0	0	0	0
		2.16733	0	0	0	0	0	0	0	0	0
		2.16983	0	0	0	0	0	0	0	0	0
		2.17234	0	0	0	0	0	0	0	0	0
		2.17484	0	0	0	0	0	0	0	0	0
		2.17734	0	0	0	0	0	0	0	0	0
		2.17984	0	0	0	0	0	0	0	0	0
		2.18234	0	0	0	0	0	0	0	0	0
		2.18484	0	0	0	0	0	0	0	0	0
		2.18734	0	0	0	0	0	0	0	0	0
		2.18984	0	0	0	0	0	0	0	0	0
		2.19235	0	0	0	0	0	0	0	0	0
		2.19485	0	0	0	0	0	0	0	0	0
		2.19735	0	0	0	0	0	0	0	0	0
		2.19985	0	0	0	0	0	0	0	0	0
		2.20235	0	0	0	0	0	0	0	0	0
		2.20485	0	0	0	0	0	0	0	0	0
		2.20735	0	0	0	0	0	0	0	0	0
		2.20985	0	0	0	0	0	0	0	0	0
		2.21236	0	0	0	0	0	0	0	0	0
		2.21486	0	0	0	0	0	0	0	0	0
		2.21736	0	0	0	0	0	0	0	0	0
		2.21986	0	0	0	0	0	0	0	0	0
		2.22236	0	0	0	0	0	0	0	0	0
		2.22486	0	0	0	0	0	0	0	0	0
		2.22736	0	0	0	0	0	0	0	0	0
		2.22986	0	0	0	0	0	0	0	0	0
		2.23237	0	0	0	0	0	0	0	0	0
		2.23487	0	0	0	0	0	0	0	0	0
		2.23737	0	0	0	0	0	0	0	0	0
		2.23987	0	0	0	0	0	0	0	0	0
		2.24237	0	0	0	0	0	0	0	0	0
		2.24487	0	0	0	0	0	0	0	0	0
		2.24737	0	0	0	0	0	0	0	0	0
		2.24987	0	0	0	0	0	0	0	0	0
		2.25238	0	0	0	0	0	0	0	0	0
		2.25488	0	0	0	0	0	0	0	0	0
		2.25738	0	0	0	0	0	0	0	0	0
		2.25988	0	0	0	0	0	0	0	0	0
		2.26238	0	0	0	0	0	0	0	0	0
		2.26488	0	0	0	0	0	0	0	0	0
		2.26738	0	0	0	0	0	0	0	0	0
		2.26988	0	0	0	0	0	0	0	0	0
		2.27239	0	0	0	0	0	0	0	0	0
		2.27489	0	0	0	0	0	0	0	0	0
		2.27739	0	0	0	0	0	0	0	0	0
		2.27989	0	0	0	0	0	0	0	0	0
		2.28239	0	0	0	0	0	0	0	0	0
		2.28489	0	0	0	0	0	0	0	0	0
		2.28739	0	0	0	0	0	0	0	0	0
		2.28989	0	0	0	0	0	0	0	0	0
		2.2924	0	0	0	0	0	0	0	0	0
		2.2949	0	0	0	0	0	0	0	0	0
		2.2974	0	0	0	0	0	0	0	0	0
		2.2999	0	0	0	0	0	0	0	0	0
		2.3024	0	0	0	0	0	0	0	0	0
		2.3049	0	0	0	0	0	0	0	0	0
		2.3074	0	0	0	0	0	0	0	0	0
		2.3099	0	0	0	0	0	0	0	0	0
		2.31241	0	0	0	0	0	0	0	0	0
		2.31491	0	0	0	0	0	0	0	0	0
		2.31741	0	0	0	0	0	0	0	0	0
		2.31991	0	0	0	0	0	0	0	0	0
		2.32241	0	0	0	0	0	0	0	0	0
		2.32491	0	0	0	0	0	0	0	0	0
		2.32741	0	0	0	0	0	0	0	0	0
		2.32991	0	0	0	0	0	0	0	0	0
		2.33242	0	0	0	0	0	0	0	0	0
		2.33492	0	0	0	0	0	0	0	0	0
		2.33742	0	0	0	0	0	0	0	0	0
		2.33992	0	0	0	0	0	0	0	0	0
		2.34242	0	0	0	0	0	0	0	0	0
		2.34492	0	0	0	0	0	0	0	0	0
		2.34742	0	0	0	0	0	0	0	0	0
		2.34992	0	0	0	0	0	0	0	0	0
		2.35243	0	0	0	0	0	0	0	0	0
		2.35493	0	0	0	0	0	0	0	0	0
		2.35743	0	0	0	0	0	0	0	0	0
		2.35993	0	0	0	0	0	0	0	0	0
		2.36243	0	0	0	0	0	0	0	0	0
		2.36493	0	0	0	0	0	0	0	0	0
		2.36743	0	0	0	0	0	0	0	0	0
		2.36993	0	0	0	0	0	0	0	0	0
		2.37244	0	0	0	0	0	0	0	0	0
		2.37494	0	0	0	0	0	0	0	0	0
		2.37744	0	0	0	0	0	0	0	0	0
		2.37994	0	0	0	0	0	0	0	0	0
		2.38244	0	0	0	0	0	0	0	0	0
		2.38494	0	0	0	0	0	0	0	0	0
		2.38744	0	0	0	0	0	0	0	0	0
		2.38994	0	0	0	0	0	0	0	0	0
		2.39245	0	0	0	0	0	0	0	0	0
		2.39495	0	0	0	0	0	0	0	0	0
		2.39745	0	0	0	0	0	0	0	0	0
		2.39995	0	0	0	0	0	0	0	0	0
		2.40245	0	0	0	0	0	0	0	0	0
		2.40495	0	0	0	0	0	0	0	0	0
		2.40745	0	0	0	0	0	0	0	0	0
		2.40995	0	0	0	0	0	0	0	0	0
		2.41246	0	0	0	0	0	0	0	0	0
		2.41496	0	0	0	0	0	0	0	0	0
		2.41746	0	0	0	0	0	0	0	0	0
		2.41996	0	0	0	0	0	0	0	0	0
		2.42246	0	0	0	0	0	0	0	0	0
		2.42496	0	0	0	0	0	0	0	0	0
		2.42746	0	0	0	0	0	0	0	0	0
		2.42996	0	0	0	0	0	0	0	0	0
		2.43247	0	0	0	0	0	0	0	0	0
		2.43497	0	0	0	0	0	0	0	0	0
		2.43747	0	0	0	0	0	0	0	0	0
		2.43997	0	0	0	0	0	0	0	0	0
		2.44247	0	0	0	0	0	0	0	0	0
		2.44497	0	0	0	0	0	0	0	0	0
		2.44747	0	0	0	0	0	0	0	0	0
		2.44997	0	0	0	0	0	0	0	0	0
		2.45248	0	0	0	0	0	0	0	0	0
		2.45498	0	0	0	0	0	0	0	0	0
		2.45748	0	0	0	0	0	0	0	0	0
		2.45998	0	0	0	0	0	0	0	0	0
		2.46248	0	0	0	0	0	0	0	0	0
		2.46498	0	0	0	0	0	0	0	0	0
		2.46748	0	0	0	0	0	0	0	0	0
		2.46998	0	0	0	0	0	0	0	0	0
		2.47249	0	0	0	0	0	0	0	0	0
		2.47499	0	0	0	0	0	0	0	0	0
		2.47749	0	0	0	0	0	0	0	0	0
		2.47999	0	0	0	0	0	0	0	0	0
		2.48249	0	0	0	0	0	0	0	0	0
		2.48499	0	0	0	0	0	0	0	0	0
		2.48749	0	0	0	0	0	0	0	0	0
		2.48999	0	0	0	0	0	0	0	0	0
		2.4925	0	0	0	0	0	0	0	0	0
[truncated: 3 more rows]

## Sheet: subfigure c
Supplementary Fig. 1c
			Probability (nm-1)
		z (nm)	Merz + ε_(I-W)^(ion-π)	Merz + ε_(I-W)^(LB)	Netz + ε_(I-W)^(ion-π)	Netz + ε_(I-W)^(LB)	Williams + ε_(I-W)^(ion-π)	Williams + ε_(I-W)^(LB)	OPLS-AA + ε_(I-W)^(ion-π)	OPLS-AA + ε_(I-W)^(LB)	Water
		-2.5	0	0	0	0	0	0	0	0	0
		-2.4975	0	0	0	0	0	0	0	0	0
		-2.495	0	0	0	0	0	0	0	0	0
		-2.4925	0	0	0	0	0	0	0	0	0
		-2.48999	0	0	0	0	0	0	0	0	0
		-2.48749	0	0	0	0	0	0	0	0	0
		-2.48499	0	0	0	0	0	0	0	0	0
		-2.48249	0	0	0	0	0	0	0	0	0
		-2.47999	0	0	0	0	0	0	0	0	0
		-2.47749	0	0	0	0	0	0	0	0	0
		-2.47499	0	0	0	0	0	0	0	0	0
		-2.47249	0	0	0	0	0	0	0	0	0
		-2.46998	0	0	0	0	0	0	0	0	0
		-2.46748	0	0	0	0	0	0	0	0	0
		-2.46498	0	0	0	0	0	0	0	0	0
		-2.46248	0	0	0	0	0	0	0	0	0
		-2.45998	0	0	0	0	0	0	0	0	0
		-2.45748	0	0	0	0	0	0	0	0	0
		-2.45498	0	0	0	0	0	0	0	0	0
		-2.45248	0	0	0	0	0	0	0	0	0
		-2.44997	0	0	0	0	0	0	0	0	0
		-2.44747	0	0	0	0	0	0	0	0	0
		-2.44497	0	0	0	0	0	0	0	0	0
		-2.44247	0	0	0	0	0	0	0	0	0
		-2.43997	0	0	0	0	0	0	0	0	0
		-2.43747	0	0	0	0	0	0	0	0	0
		-2.43497	0	0	0	0	0	0	0	0	0
		-2.43247	0	0	0	0	0	0	0	0	0
		-2.42996	0	0	0	0	0	0	0	0	0
		-2.42746	0	0	0	0	0	0	0	0	0
		-2.42496	0	0	0	0	0	0	0	0	0
		-2.42246	0	0	0	0	0	0	0	0	0
		-2.41996	0	0	0	0	0	0	0	0	0
		-2.41746	0	0	0	0	0	0	0	0	0
		-2.41496	0	0	0	0	0	0	0	0	0
		-2.41246	0	0	0	0	0	0	0	0	0
		-2.40995	0	0	0	0	0	0	0	0	0
		-2.40745	0	0	0	0	0	0	0	0	0
		-2.40495	0	0	0	0	0	0	0	0	0
		-2.40245	0	0	0	0	0	0	0	0	0
		-2.39995	0	0	0	0	0	0	0	0	0
		-2.39745	0	0	0	0	0	0	0	0	0
		-2.39495	0	0	0	0	0	0	0	0	0
		-2.39245	0	0	0	0	0	0	0	0	0
		-2.38994	0	0	0	0	0	0	0	0	0
		-2.38744	0	0	0	0	0	0	0	0	0
		-2.38494	0	0	0	0	0	0	0	0	0
		-2.38244	0	0	0	0	0	0	0	0	0
		-2.37994	0	0	0	0	0	0	0	0	0
		-2.37744	0	0	0	0	0	0	0	0	0
		-2.37494	0	0	0	0	0	0	0	0	0
		-2.37244	0	0	0	0	0	0	0	0	0
		-2.36993	0	0	0	0	0	0	0	0	0
		-2.36743	0	0	0	0	0	0	0	0	0
		-2.36493	0	0	0	0	0	0	0	0	0
		-2.36243	0	0	0	0	0	0	0	0	0
		-2.35993	0	0	0	0	0	0	0	0	0
		-2.35743	0	0	0	0	0	0	0	0	0
		-2.35493	0	0	0	0	0	0	0	0	0
		-2.35243	0	0	0	0	0	0	0	0	0
		-2.34992	0	0	0	0	0	0	0	0	0
		-2.34742	0	0	0	0	0	0	0	0	0
		-2.34492	0	0	0	0	0	0	0	0	0
		-2.34242	0	0	0	0	0	0	0	0	0
		-2.33992	0	0	0	0	0	0	0	0	0
		-2.33742	0	0	0	0	0	0	0	0	0
		-2.33492	0	0	0	0	0	0	0	0	0
		-2.33242	0	0	0	0	0	0	0	0	0
		-2.32991	0	0	0	0	0	0	0	0	0
		-2.32741	0	0	0	0	0	0	0	0	0
		-2.32491	0	0	0	0	0	0	0	0	0
		-2.32241	0	0	0	0	0	0	0	0	0
		-2.31991	0	0	0	0	0	0	0	0	0
		-2.31741	0	0	0	0	0	0	0	0	0
		-2.31491	0	0	0	0	0	0	0	0	0
		-2.31241	0	0	0	0	0	0	0	0	0
		-2.3099	0	0	0	0	0	0	0	0	0
		-2.3074	0	0	0	0	0	0	0	0	0
		-2.3049	0	0	0	0	0	0	0	0	0
		-2.3024	0	0	0	0	0	0	0	0	0
		-2.2999	0	0	0	0	0	0	0	0	0
		-2.2974	0	0	0	0	0	0	0	0	0
		-2.2949	0	0	0	0	0	0	0	0	0
		-2.2924	0	0	0	0	0	0	0	0	0
		-2.28989	0	0	0	0	0	0	0	0	0
		-2.28739	0	0	0	0	0	0	0	0	0
		-2.28489	0	0	0	0	0	0	0	0	0
		-2.28239	0	0	0	0	0	0	0	0	0
		-2.27989	0	0	0	0	0	0	0	0	0
		-2.27739	0	0	0	0	0	0	0	0	0
		-2.27489	0	0	0	0	0	0	0	0	0
		-2.27239	0	0	0	0	0	0	0	0	0
		-2.26988	0	0	0	0	0	0	0	0	0
		-2.26738	0	0	0	0	0	0	0	0	0
		-2.26488	0	0	0	0	0	0	0	0	0
		-2.26238	0	0	0	0	0	0	0	0	0
		-2.25988	0	0	0	0	0	0	0	0	0
		-2.25738	0	0	0	0	0	0	0	0	0
		-2.25488	0	0	0	0	0	0	0	0	0
		-2.25238	0	0	0	0	0	0	0	0	0
		-2.24987	0	0	0	0	0	0	0	0	0
		-2.24737	0	0	0	0	0	0	0	0	0
		-2.24487	0	0	0	0	0	0	0	0	0
		-2.24237	0	0	0	0	0	0	0	0	0
		-2.23987	0	0	0	0	0	0	0	0	0
		-2.23737	0	0	0	0	0	0	0	0	0
		-2.23487	0	0	0	0	0	0	0	0	0
		-2.23237	0	0	0	0	0	0	0	0	0
		-2.22986	0	0	0	0	0	0	0	0	0
		-2.22736	0	0	0	0	0	0	0	0	0
		-2.22486	0	0	0	0	0	0	0	0	0
		-2.22236	0	0	0	0	0	0	0	0	0
		-2.21986	0	0	0	0	0	0	0	0	0
		-2.21736	0	0	0	0	0	0	0	0	0
		-2.21486	0	0	0	0	0	0	0	0	0
		-2.21236	0	0	0	0	0	0	0	0	0
		-2.20985	0	0	0	0	0	0	0	0	0
		-2.20735	0	0	0	0	0	0	0	0	0
		-2.20485	0	0	0	0	0	0	0	0	0
		-2.20235	0	0	0	0	0	0	0	0	0
		-2.19985	0	0	0	0	0	0	0	0	0
		-2.19735	0	0	0	0	0	0	0	0	0
		-2.19485	0	0	0	0	0	0	0	0	0
		-2.19235	0	0	0	0	0	0	0	0	0
		-2.18984	0	0	0	0	0	0	0	0	0
		-2.18734	0	0	0	0	0	0	0	0	0
		-2.18484	0	0	0	0	0	0	0	0	0
		-2.18234	0	0	0	0	0	0	0	0	0
		-2.17984	0	0	0	0	0	0	0	0	0
		-2.17734	0	0	0	0	0	0	0	0	0
		-2.17484	0	0	0	0	0	0	0	0	0
		-2.17234	0	0	0	0	0	0	0	0	0
		-2.16983	0	0	0	0	0	0	0	0	0
		-2.16733	0	0	0	0	0	0	0	0	0
		-2.16483	0	0	0	0	0	0	0	0	0
		-2.16233	0	0	0	0	0	0	0	0	0
		-2.15983	0	0	0	0	0	0	0	0	0
		-2.15733	0	0	0	0	0	0	0	0	0
		-2.15483	0	0	0	0	0	0	0	0	0
		-2.15233	0	0	0	0	0	0	0	0	0
		-2.14982	0	0	0	0	0	0	0	0	0
		-2.14732	0	0	0	0	0	0	0	0	0
		-2.14482	0	0	0	0	0	0	0	0	0
		-2.14232	0	0	0	0	0	0	0	0	0
		-2.13982	0	0	0	0	0	0	0	0	0
		-2.13732	0	0	0	0	0	0	0	0	0
		-2.13482	0	0	0	0	0	0	0	0	0
		-2.13232	0	0	0	0	0	0	0	0	0
		-2.12981	0	0	0	0	0	0	0	0	0
		-2.12731	0	0	0	0	0	0	0	0	0
		-2.12481	0	0	0	0	0	0	0	0	0
		-2.12231	0	0	0	0	0	0	0	0	0
		-2.11981	0	0	0	0	0	0	0	0	0
		-2.11731	0	0	0	0	0	0	0	0	0
		-2.11481	0	0	0	0	0	0	0	0	0
		-2.11231	0	0	0	0	0	0	0	0	0
		-2.1098	0	0	0	0	0	0	0	0	0
		-2.1073	0	0	0	0	0	0	0	0	0
		-2.1048	0	0	0	0	0	0	0	0	0
		-2.1023	0	0	0	0	0	0	0	0	0
		-2.0998	0	0	0	0	0	0	0	0	0
		-2.0973	0	0	0	0	0	0	0	0	0
		-2.0948	0	0	0	0	0	0	0	0	0
		-2.0923	0	0	0	0	0	0	0	0	0
		-2.08979	0	0	0	0	0	0	0	0	0
		-2.08729	0	0	0	0	0	0	0	0	0
		-2.08479	0	0	0	0	0	0	0	0	0
		-2.08229	0	0	0	0	0	0	0	0	0
		-2.07979	0	0	0	0	0	0	0	0	0
		-2.07729	0	0	0	0	0	0	0	0	0
		-2.07479	0	0	0	0	0	0	0	0	0
		-2.07229	0	0	0	0	0	0	0	0	0
		-2.06978	0	0	0	0	0	0	0	0	0
		-2.06728	0	0	0	0	0	0	0	0	0
		-2.06478	0	0	0	0	0	0	0	0	0
		-2.06228	0	0	0	0	0	0	0	0	0
		-2.05978	0	0	0	0	0	0	0	0	0
		-2.05728	0	0	0	0	0	0	0	0	0
		-2.05478	0	0	0	0	0	0	0	0	0
		-2.05228	0	0	0	0	0	0	0	0	0
		-2.04977	0	0	0	0	0	0	0	0	0
		-2.04727	0	0	0	0	0	0	0	0	0
		-2.04477	0	0	0	0	0	0	0	0	0
		-2.04227	0	0	0	0	0	0	0	0	0
		-2.03977	0	0	0	0	0	0	0	0	0
		-2.03727	0	0	0	0	0	0	0	0	0
		-2.03477	0	0	0	0	0	0	0	0	0
		-2.03227	0	0	0	0	0	0	0	0	0
		-2.02976	0	0	0	0	0	0	0	0	0
		-2.02726	0	0	0	0	0	0	0	0	0
		-2.02476	0	0	0	0	0	0	0	0	0
		-2.02226	0	0	0	0	0	0	0	0	0
		-2.01976	0	0	0	0	0	0	0	0	0
		-2.01726	0	0	0	0	0	0	0	0	0
		-2.01476	0	0	0	0	0	0	0	0	0
		-2.01226	0	0	0	0	0	0	0	0	0
		-2.00975	0	0	0	0	0	0	0	0	0
		-2.00725	0	0	0	0	0	0	0	0	0
		-2.00475	0	0	0	0	0	0	0	0	0
		-2.00225	0	0	0	0	0	0	0	0	0
		-1.99975	0	0	0	0	0	0	0	0	0
		-1.99725	0	0	0	0	0	0	0	0	0
		-1.99475	0	0	0	0	0	0	0	0	0
		-1.99225	0	0	0	0	0	0	0	0	0
		-1.98974	0	0	0	0	0	0	0	0	0
		-1.98724	0	0	0	0	0	0	0	0	0
		-1.98474	0	0	0	0	0	0	0	0	0
		-1.98224	0	0	0	0	0	0	0	0	0
		-1.97974	0	0	0	0	0	0	0	0	0
		-1.97724	0	0	0	0	0	0	0	0	0
		-1.97474	0	0	0	0	0	0	0	0	0
		-1.97224	0	0	0	0	0	0	0	0	0
		-1.96973	0	0	0	0	0	0	0	0	0
		-1.96723	0	0	0	0	0	0	0	0	0
		-1.96473	0	0	0	0	0	0	0	0	0
		-1.96223	0	0	0	0	0	0	0	0	0
		-1.95973	0	0	0	0	0	0	0	0	0
		-1.95723	0	0	0	0	0	0	0	0	0
		-1.95473	0	0	0	0	0	0	0	0	0
		-1.95223	0	0	0	0	0	0	0	0	0
		-1.94972	0	0	0	0	0	0	0	0	0
		-1.94722	0	0	0	0	0	0	0	0	0
		-1.94472	0	0	0	0	0	0	0	0	0
		-1.94222	0	0	0	0	0	0	0	0	0
		-1.93972	0	0	0	0	0	0	0	0	0
		-1.93722	0	0	0	0	0	0	0	0	0
		-1.93472	0	0	0	0	0	0	0	0	0
		-1.93222	0	0	0	0	0	0	0	0	0
		-1.92971	0	0	0	0	0	0	0	0	0
		-1.92721	0	0	0	0	0	0	0	0	0
		-1.92471	0	0	0	0	0	0	0	0	0
		-1.92221	0	0	0	0	0	0	0	0	0
		-1.91971	0	0	0	0	0	0	0	0	0
		-1.91721	0	0	0	0	0	0	0	0	0
		-1.91471	0	0	0	0	0	0	0	0	0
		-1.91221	0	0	0	0	0	0	0	0	0
		-1.9097	0	0	0	0	0	0	0	0	0
		-1.9072	0	0	0	0	0	0	0	0	0
		-1.9047	0	0	0	0	0	0	0	0	0
		-1.9022	0	0	0	0	0	0	0	0	0
		-1.8997	0	0	0	0	0	0	0	0	0
		-1.8972	0	0	0	0	0	0	0	0	0
		-1.8947	0	0	0	0	0	0	0	0	0
		-1.8922	0	0	0	0	0	0	0	0	0
		-1.88969	0	0	0	0	0	0	0	0	0
		-1.88719	0	0	0	0	0	0	0	0	0
		-1.88469	0	0	0	0	0	0	0	0	0
		-1.88219	0	0	0	0	0	0	0	0	0
		-1.87969	0	0	0	0	0	0	0	0	0
		-1.87719	0	0	0	0	0	0	0	0	0
		-1.87469	0	0	0	0	0	0	0	0	0
		-1.87219	0	0	0	0	0	0	0	0	0
		-1.86968	0	0	0	0	0	0	0	0	0
		-1.86718	0	0	0	0	0	0	0	0	0
		-1.86468	0	0	0	0	0	0	0	0	0
		-1.86218	0	0	0	0	0	0	0	0	0
		-1.85968	0	0	0	0	0	0	0	0	0
		-1.85718	0	0	0	0	0	0	0	0	0
		-1.85468	0	0	0	0	0	0	0	0	0
		-1.85218	0	0	0	0	0	0	0	0	0
		-1.84967	0	0	0	0	0	0	0	0	0
		-1.84717	0	0	0	0	0	0	0	0	0
		-1.84467	0	0	0	0	0	0	0	0	0
		-1.84217	0	0	0	0	0	0	0	0	0
		-1.83967	0	0	0	0	0	0	0	0	0
		-1.83717	0	0	0	0	0	0	0	0	0
		-1.83467	0	0	0	0	0	0	0	0	0
		-1.83217	0	0	0	0	0	0	0	0	0
		-1.82966	0	0	0	0	0	0	0	0	0
		-1.82716	0	0	0	0	0	0	0	0	0
		-1.82466	0	0	0	0	0	0	0	0	0
		-1.82216	0	0	0	0	0	0	0	0	0
		-1.81966	0	0	0	0	0	0	0	0	0
		-1.81716	0	0	0	0	0	0	0	0	0
		-1.81466	0	0	0	0	0	0	0	0	0
		-1.81216	0	0	0	0	0	0	0	0	0
		-1.80965	0	0	0	0	0	0	0	0	0
		-1.80715	0	0	0	0	0	0	0	0	0
		-1.80465	0	0	0	0	0	0	0	0	0
		-1.80215	0	0	0	0	0	0	0	0	0
		-1.79965	0	0	0	0	0	0	0	0	0
		-1.79715	0	0	0	0	0	0	0	0	0
		-1.79465	0	0	0	0	0	0	0	0	0
		-1.79215	0	0	0	0	0	0	0	0	0
		-1.78964	0	0	0	0	0	0	0	0	0
		-1.78714	0	0	0	0	0	0	0	0	0
		-1.78464	0	0	0	0	0	0	0	0	0
		-1.78214	0	0	0	0	0	0	0	0	0
		-1.77964	0	0	0	0	0	0	0	0	0
		-1.77714	0	0	0	0	0	0	0	0	0
		-1.77464	0	0	0	0	0	0	0	0	0
		-1.77214	0	0	0	0	0	0	0	0	0
		-1.76963	0	0	0	0	0	0	0	0	0
		-1.76713	0	0	0	0	0	0	0	0	0
		-1.76463	0	0	0	0	0	0	0	0	0
		-1.76213	0	0	0	0	0	0	0	0	0
		-1.75963	0	0	0	0	0	0	0	0	0
		-1.75713	0	0	0	0	0	0	0	0	0
		-1.75463	0	0	0	0	0	0	0	0	0
		-1.75213	0	0	0	0	0	0	0	0	0
		-1.74962	0	0	0	0	0	0	0	0	0
		-1.74712	0	0	0	0	0	0	0	0	0
		-1.74462	0	0	0	0	0	0	0	0	0
		-1.74212	0	0	0	0	0	0	0	0	0
		-1.73962	0	0	0	0	0	0	0	0	0
		-1.73712	0	0	0	0	0	0	0	0	0
		-1.73462	0	0	0	0	0	0	0	0	0
		-1.73212	0	0	0	0	0	0	0	0	0
		-1.72961	0	0	0	0	0	0	0	0	0
		-1.72711	0	0	0	0	0	0	0	0	0
		-1.72461	0	0	0	0	0	0	0	0	0
		-1.72211	0	0	0	0	0	0	0	0	0
		-1.71961	0	0	0	0	0	0	0	0	0
		-1.71711	0	0	0	0	0	0	0	0	0
		-1.71461	0	0	0	0	0	0	0	0	0
		-1.71211	0	0	0	0	0	0	0	0	0
		-1.7096	0	0	0	0	0	0	0	0	0
		-1.7071	0	0	0	0	0	0	0	0	0
		-1.7046	0	0	0	0	0	0	0	0	0
		-1.7021	0	0	0	0	0	0	0	0	0
		-1.6996	0	0	0	0	0	0	0	0	0
		-1.6971	0	0	0	0	0	0	0	0	0
		-1.6946	0	0	0	0	0	0	0	0	0
		-1.6921	0	0	0	0	0	0	0	0	0
		-1.68959	0	0	0	0	0	0	0	0	0
		-1.68709	0	0	0	0	0	0	0	0	0
		-1.68459	0	0	0	0	0	0	0	0	0
		-1.68209	0	0	0	0	0	0	0	0	0
		-1.67959	0	0	0	0	0	0	0	0	0
		-1.67709	0	0	0	0	0	0	0	0	0
		-1.67459	0	0	0	0	0	0	0	0	0
		-1.67209	0	0	0	0	0	0	0	0	0
		-1.66958	0	0	0	0	0	0	0	0	0
		-1.66708	0	0	0	0	0	0	0	0	0
		-1.66458	0	0	0	0	0	0	0	0	0
		-1.66208	0	0	0	0	0	0	0	0	0
		-1.65958	0	0	0	0	0	0	0	0	0
		-1.65708	0	0	0	0	0	0	0	0	0
		-1.65458	0	0	0	0	0	0	0	0	0
		-1.65208	0	0	0	0	0	0	0	0	0
		-1.64957	0	0	0	0	0	0	0	0	0
		-1.64707	0	0	0	0	0	0	0	0	0
		-1.64457	0	0	0	0	0	0	0	0	0
		-1.64207	0	0	0	0	0	0	0	0	0
		-1.63957	0	0	0	0	0	0	0	0	0
		-1.63707	0	0	0	0	0	0	0	0	0
		-1.63457	0	0	0	0	0	0	0	0	0
		-1.63207	0	0	0	0	0	0	0	0	0
		-1.62956	0	0	0	0	0	0	0	0	0
		-1.62706	0	0	0	0	0	0	0	0	0
		-1.62456	0	0	0	0	0	0	0	0	0
		-1.62206	0	0	0	0	0	0	0	0	0
		-1.61956	0	0	0	0	0	0	0	0	0
		-1.61706	0	0	0	0	0	0	0	0	0
		-1.61456	0	0	0	0	0	0	0	0	0
		-1.61206	0	0	0	0	0	0	0	0	0
		-1.60955	0	0	0	0	0	0	0	0	0
		-1.60705	0	0	0	0	0	0	0	0	0
		-1.60455	0	0	0	0	0	0	0	0	0
		-1.60205	0	0	0	0	0	0	0	0	0
		-1.59955	0	0	0	0	0	0	0	0	0
		-1.59705	0	0	0	0	0	0	0	0	0
		-1.59455	0	0	0	0	0	0	0	0	0
		-1.59205	0	0	0	0	0	0	0	0	0
		-1.58954	0	0	0	0	0	0	0	0	0
		-1.58704	0	0	0	0	0	0	0	0	0
		-1.58454	0	0	0	0	0	0	0	0	0
		-1.58204	0	0	0	0	0	0	0	0	0
		-1.57954	0	0	0	0	0	0	0	0	0
		-1.57704	0	0	0	0	0	0	0	0	0
		-1.57454	0	0	0	0	0	0	0	0	0
		-1.57204	0	0	0	0	0	0	0	0	0
		-1.56953	0	0	0	0	0	0	0	0	0
		-1.56703	0	0	0	0	0	0	0	0	0
		-1.56453	0	0	0	0	0	0	0	0	0
		-1.56203	0	0	0	0	0	0	0	0	0
		-1.55953	0	0	0	0	0	0	0	0	0
		-1.55703	0	0	0	0	0	0	0	0	0
		-1.55453	0	0	0	0	0	0	0	0	0
		-1.55203	0	0	0	0	0	0	0	0	0
		-1.54952	0	0	0	0	0	0	0	0	0
		-1.54702	0	0	0	0	0	0	0	0	0
		-1.54452	0	0	0	0	0	0	0	0	0
		-1.54202	0	0	0	0	0	0	0	0	0
		-1.53952	0	0	0	0	0	0	0	0	0
		-1.53702	0	0	0	0	0	0	0	0	0
		-1.53452	0	0	0	0	0	0	0	0	0
		-1.53202	0	0	0	0	0	0	0	0	0
		-1.52951	0	0	0	0	0	0	0	0	0
		-1.52701	0	0	0	0	0	0	0	0	0
		-1.52451	0	0	0	0	0	0	0	0	0
		-1.52201	0	0	0	0	0	0	0	0	0
		-1.51951	0	0	0	0	0	0	0	0	0
		-1.51701	0	0	0	0	0	0	0	0	0
		-1.51451	0	0	0	0	0	0	0	0	0
		-1.51201	0	0	0	0	0	0	0	0	0
		-1.5095	0	0	0	0	0	0	0	0	0
		-1.507	0	0	0	0	0	0	0	0	0
		-1.5045	0	0	0	0	0	0	0	0	0
		-1.502	0	0	0	0	0	0	0	0	0
		-1.4995	0	0	0	0	0	0	0	0	0
		-1.497	0	0	0	0	0	0	0	0	0
		-1.4945	0	0	0	0	0	0	0	0	0
		-1.492	0	0	0	0	0	0	0	0	0
		-1.48949	0	0	0	0	0	0	0	0	0
		-1.48699	0	0	0	0	0	0	0	0	0
		-1.48449	0	0	0	0	0	0	0	0	0
		-1.48199	0	0	0	0	0	0	0	0	0
		-1.47949	0	0	0	0	0	0	0	0	0
		-1.47699	0	0	0	0	0	0	0	0	0
		-1.47449	0	0	0	0	0	0	0	0	0
		-1.47199	0	0	0	0	0	0	0	0	0
		-1.46948	0	0	0	0	0	0	0	0	0
		-1.46698	0	0	0	0	0	0	0	0	0
		-1.46448	0	0	0	0	0	0	0	0	0
		-1.46198	0	0	0	0	0	0	0	0	0
		-1.45948	0	0	0	0	0	0	0	0	0
		-1.45698	0	0	0	0	0	0	0	0	0
		-1.45448	0	0	0	0	0	0	0	0	0
		-1.45198	0	0	0	0	0	0	0	0	0
		-1.44947	0	0	0	0	0	0	0	0	0
		-1.44697	0	0	0	0	0	0	0	0	0
		-1.44447	0	0	0	0	0	0	0	0	0
		-1.44197	0	0	0	0	0	0	0	0	0
		-1.43947	0	0	0	0	0	0	0	0	0
		-1.43697	0	0	0	0	0	0	0	0	0
		-1.43447	0	0	0	0	0	0	0	0	0
		-1.43197	0	0	0	0	0	0	0	0	0
		-1.42946	0	0	0	0	0	0	0	0	0
		-1.42696	0	0	0	0	0	0	0	0	0
		-1.42446	0	0	0	0	0	0	0	0	0
		-1.42196	0	0	0	0	0	0	0	0	0
		-1.41946	0	0	0	0	0	0	0	0	0
		-1.41696	0	0	0	0	0	0	0	0	0
		-1.41446	0	0	0	0	0	0	0	0	0
		-1.41196	0	0	0	0	0	0	0	0	0
		-1.40945	0	0	0	0	0	0	0	0	0
		-1.40695	0	0	0	0	0	0	0	0	0
		-1.40445	0	0	0	0	0	0	0	0	0
		-1.40195	0	0	0	0	0	0	0	0	0
		-1.39945	0	0	0	0	0	0	0	0	0
		-1.39695	0	0	0	0	0	0	0	0	0
		-1.39445	0	0	0	0	0	0	0	0	0
		-1.39195	0	0	0	0	0	0	0	0	0
		-1.38944	0	0	0	0	0	0	0	0	0
		-1.38694	0	0	0	0	0	0	0	0	0
		-1.38444	0	0	0	0	0	0	0	0	0
		-1.38194	0	0	0	0	0	0	0	0	0
		-1.37944	0	0	0	0	0	0	0	0	0
		-1.37694	0	0	0	0	0	0	0	0	0
		-1.37444	0	0	0	0	0	0	0	0	0
		-1.37194	0	0	0	0	0	0	0	0	0
		-1.36943	0	0	0	0	0	0	0	0	0
		-1.36693	0	0	0	0	0	0	0	0	0
		-1.36443	0	0	0	0	0	0	0	0	0
		-1.36193	0	0	0	0	0	0	0	0	0
		-1.35943	0	0	0	0	0	0	0	0	0
		-1.35693	0	0	0	0	0	0	0	0	0
		-1.35443	0	0	0	0	0	0	0	0	0
		-1.35193	0	0	0	0	0	0	0	0	0
		-1.34942	0	0	0	0	0	0	0	0	0
		-1.34692	0	0	0	0	0	0	0	0	0
		-1.34442	0	0	0	0	0	0	0	0	0
		-1.34192	0	0	0	0	0	0	0	0	0
		-1.33942	0	0	0	0	0	0	0	0	0
		-1.33692	0	0	0	0	0	0	0	0	0
		-1.33442	0	0	0	0	0	0	0	0	0
		-1.33192	0	0	0	0	0	0	0	0	0
		-1.32941	0	0	0	0	0	0	0	0	0
		-1.32691	0	0	0	0	0	0	0	0	0
		-1.32441	0	0	0	0	0	0	0	0	0
		-1.32191	0	0	0	0	0	0	0	0	0
		-1.31941	0	0	0	0	0	0	0	0	0
		-1.31691	0	0	0	0	0	0	0	0	0
		-1.31441	0	0	0	0	0	0	0	0	0
		-1.31191	0	0	0	0	0	0	0	0	0
		-1.3094	0	0	0	0	0	0	0	0	0
		-1.3069	0	0	0	0	0	0	0	0	0
		-1.3044	0	0	0	0	0	0	0	0	0
		-1.3019	0	0	0	0	0	0	0	0	0
		-1.2994	0	0	0	0	0	0	0	0	0
		-1.2969	0	0	0	0	0	0	0	0	0
		-1.2944	0	0	0	0	0	0	0	0	0
		-1.2919	0	0	0	0	0	0	0	0	0
		-1.28939	0	0	0	0	0	0	0	0	0
		-1.28689	0	0	0	0	0	0	0	0	0
		-1.28439	0	0	0	0	0	0	0	0	0
		-1.28189	0	0	0	0	0	0	0	0	0
		-1.27939	0	0	0	0	0	0	0	0	0
		-1.27689	0	0	0	0	0	0	0	0	0
		-1.27439	0	0	0	0	0	0	0	0	0
		-1.27189	0	0	0	0	0	0	0	0	0
		-1.26938	0	0	0	0	0	0	0	0	0
		-1.26688	0	0	0	0	0	0	0	0	0
		-1.26438	0	0	0	0	0	0	0	0	0
		-1.26188	0	0	0	0	0	0	0	0	0
		-1.25938	0	0	0	0	0	0	0	0	0
		-1.25688	0	0	0	0	0	0	0	0	0
		-1.25438	0	0	0	0	0	0	0	0	0
		-1.25188	0	0	0	0	0	0	0	0	0
		-1.24937	0	0	0	0	0	0	0	0	0
		-1.24687	0	0	0	0	0	0	0	0	0
		-1.24437	0	0	0	0	0	0	0	0	0
		-1.24187	0	0	0	0	0	0	0	0	0
		-1.23937	0	0	0	0	0	0	0	0	0
		-1.23687	0	0	0	0	0	0	0	0	0
		-1.23437	0	0	0	0	0	0	0	0	0
		-1.23187	0	0	0	0	0	0	0	0	0
		-1.22936	0	0	0	0	0	0	0	0	0
		-1.22686	0	0	0	0	0	0	0	0	0
		-1.22436	0	0	0	0	0	0	0	0	0
		-1.22186	0	0	0	0	0	0	0	0	0
		-1.21936	0	0	0	0	0	0	0	0	0
		-1.21686	0	0	0	0	0	0	0	0	0
		-1.21436	0	0	0	0	0	0	0	0	0
		-1.21186	0	0	0	0	0	0	0	0	0
		-1.20935	0	0	0	0	0	0	0	0	0
		-1.20685	0	0	0	0	0	0	0	0	0
		-1.20435	0	0	0	0	0	0	0	0	0
		-1.20185	0	0	0	0	0	0	0	0	0
		-1.19935	0	0	0	0	0	0	0	0	0
		-1.19685	0	0	0	0	0	0	0	0	0
		-1.19435	0	0	0	0	0	0	0	0	0
		-1.19185	0	0	0	0	0	0	0	0	0
		-1.18934	0	0	0	0	0	0	0	0	0
		-1.18684	0	0	0	0	0	0	0	0	0
		-1.18434	0	0	0	0	0	0	0	0	0
		-1.18184	0	0	0	0	0	0	0	0	0
		-1.17934	0	0	0	0	0	0	0	0	0
		-1.17684	0	0	0	0	0	0	0	0	0
		-1.17434	0	0	0	0	0	0	0	0	0
		-1.17184	0	0	0	0	0	0	0	0	0
		-1.16933	0	0	0	0	0	0	0	0	0
		-1.16683	0	0	0	0	0	0	0	0	0
		-1.16433	0	0	0	0	0	0	0	0	0
		-1.16183	0	0	0	0	0	0	0	0	0
		-1.15933	0	0	0	0	0	0	0	0	0
		-1.15683	0	0	0	0	0	0	0	0	0
		-1.15433	0	0	0	0	0	0	0	0	0
		-1.15183	0	0	0	0	0	0	0	0	0
		-1.14932	0	0	0	0	0	0	0	0	0
		-1.14682	0	0	0	0	0	0	0	0	0
		-1.14432	0	0	0	0	0	0	0	0	0
		-1.14182	0	0	0	0	0	0	0	0	0
		-1.13932	0	0	0	0	0	0	0	0	0
		-1.13682	0	0	0	0	0	0	0	0	0
		-1.13432	0	0	0	0	0	0	0	0	0
		-1.13182	0	0	0	0	0	0	0	0	0
		-1.12931	0	0	0	0	0	0	0	0	0
		-1.12681	0	0	0	0	0	0	0	0	0
		-1.12431	0	0	0	0	0	0	0	0	0
		-1.12181	0	0	0	0	0	0	0	0	0
		-1.11931	0	0	0	0	0	0	0	0	0
		-1.11681	0	0	0	0	0	0	0	0	0
		-1.11431	0	0	0	0	0	0	0	0	0
		-1.11181	0	0	0	0	0	0	0	0	0
		-1.1093	0	0	0	0	0	0	0	0	0
		-1.1068	0	0	0	0	0	0	0	0	0
		-1.1043	0	0	0	0	0	0	0	0	0
		-1.1018	0	0	0	0	0	0	0	0	0
		-1.0993	0	0	0	0	0	0	0	0	0
		-1.0968	0	0	0	0	0	0	0	0	0
		-1.0943	0	0	0	0	0	0	0	0	0
		-1.0918	0	0	0	0	0	0	0	0	0
		-1.08929	0	0	0	0	0	0	0	0	0
		-1.08679	0	0	0	0	0	0	0	0	0
		-1.08429	0	0	0	0	0	0	0	0	0
		-1.08179	0	0	0	0	0	0	0	0	0
		-1.07929	0	0	0	0	0	0	0	0	0
		-1.07679	0	0	0	0	0	0	0	0	0
		-1.07429	0	0	0	0	0	0	0	0	0
		-1.07179	0	0	0	0	0	0	0	0	0
		-1.06928	0	0	0	0	0	0	0	0	0
		-1.06678	0	0	0	0	0	0	0	0	0
		-1.06428	0	0	0	0	0	0	0	0	0
		-1.06178	0	0	0	0	0	0	0	0	0
		-1.05928	0	0	0	0	0	0	0	0	0
		-1.05678	0	0	0	0	0	0	0	0	0
		-1.05428	0	0	0	0	0	0	0	0	0
		-1.05178	0	0	0	0	0	0	0	0	0
		-1.04927	0	0	0	0	0	0	0	0	0
		-1.04677	0	0	0	0	0	0	0	0	0
		-1.04427	0	0	0	0	0	0	0	0	0
		-1.04177	0	0	0	0	0	0	0	0	0
		-1.03927	0	0	0	0	0	0	0	0	0
		-1.03677	0	0	0	0	0	0	0	0	0
		-1.03427	0	0	0	0	0	0	0	0	0
		-1.03177	0	0	0	0	0	0	0	0	0
		-1.02926	0	0	0	0	0	0	0	0	0
		-1.02676	0	0	0	0	0	0	0	0	0
		-1.02426	0	0	0	0	0	0	0	0	0
		-1.02176	0	0	0	0	0	0	0	0	0
		-1.01926	0	0	0	0	0	0	0	0	0
		-1.01676	0	0	0	0	0	0	0	0	0
		-1.01426	0	0	0	0	0	0	0	0	0
		-1.01176	0	0	0	0	0	0	0	0	0
		-1.00925	0	0	0	0	0	0	0	0	0
		-1.00675	0	0	0	0	0	0	0	0	0
		-1.00425	0	0	0	0	0	0	0	0	0
		-1.00175	0	0	0	0	0	0	0	0	0
		-0.99925	0	0	0	0	0	0	0	0	0
		-0.996748	0	0	0	0	0	0	0	0	0
		-0.994247	0	0	0	0	0	0	0	0	0
		-0.991746	0	0	0	0	0	0	0	0	0
		-0.989245	0	0	0	0	0	0	0	0	0
		-0.986743	0	0	0	0	0	0	0	0	0
		-0.984242	0	0	0	0	0	0	0	0	0
		-0.981741	0	0	0	0	0	0	0	0	0
		-0.97924	0	0	0	0	0	0	0	0	0
		-0.976738	0	0	0	0	0	0	0	0	0
		-0.974237	0	0	0	0	0	0	0	0	0
		-0.971736	0	0	0	0	0	0	0	0	0
		-0.969235	0	0	0	0	0	0	0	0	0
		-0.966733	0	0	0	0	0	0	0	0	0
		-0.964232	0	0	0	0	0	0	0	0	0
		-0.961731	0	0	0	0	0	0	0	0	0
		-0.95923	0	0	0	0	0	0	0	0	0
		-0.956728	0	0	0	0	0	0	0	0	0
		-0.954227	0	0	0	0	0	0	0	0	0
		-0.951726	0	0	0	0	0	0	0	0	0
		-0.949225	0	0	0	0	0	0	0	0	0
		-0.946723	0	0	0	0	0	0	0	0	0
		-0.944222	0	0	0	0	0	0	0	0	0
		-0.941721	0	0	0	0	0	0	0	0	0
		-0.93922	0	0	0	0	0	0	0	0	0
		-0.936718	0	0	0	0	0	0	0	0	0
		-0.934217	0	0	0	0	0	0	0	0	0
		-0.931716	0	0	0	0	0	0	0	0	0
		-0.929215	0	0	0	0	0	0	0	0	0
		-0.926713	0	0	0	0	0	0	0	0	0
		-0.924212	0	0	0	0	0	0	0	0	0
		-0.921711	0	0	0	0	0	0	0	0	0
		-0.91921	0	0	0	0	0	0	0	0	0
		-0.916708	0	0	0	0	0	0	0	0	0
		-0.914207	0	0	0	0	0	0	0	0	0
		-0.911706	0	0	0	0	0	0	0	0	0
		-0.909205	0	0	0	0	0	0	0	0	0
		-0.906703	0	0	0	0	0	0	0	0	0
		-0.904202	0	0	0	0	0	0	0	0	0
		-0.901701	0	0	0	0	0	0	0	0	0
		-0.8992	0	0	0	0	0	0	0	0	0
		-0.896698	0	0	0	0	0	0	0	0	0
		-0.894197	0	0	0	0	0	0	0	0	0
		-0.891696	0	0	0	0	0	0	0	0	0
		-0.889195	0	0	0	0	0	0	0	0	0
		-0.886693	0	0	0	0	0	0	0	0	0
		-0.884192	0	0	0	0	0	0	0	0	0
		-0.881691	0	0	0	0	0	0	0	0	0
		-0.87919	0	0	0	0	0	0	0	0	0
		-0.876688	0	0	0	0	0	0	0	0	0
		-0.874187	0	0	0	0	0	0	0	0	0
		-0.871686	0	0	0	0	0	0	0	0	0
		-0.869185	0	0	0	0	0	0	0	0	0
		-0.866683	0	0	0	0	0	0	0	0	0
		-0.864182	0	0	0	0	0	0	0	0	0
		-0.861681	0	0	0	0	0	0	0	0	0
		-0.85918	0	0	0	0	0	0	0	0	0
		-0.856678	0	0	0	0	0	0	0	0	0
		-0.854177	0	0	0	0	0	0	0	0	0
		-0.851676	0	0	0	0	0	0	0	0	0
		-0.849175	0	0	0	0	0	0	0	0	0
		-0.846673	0	0	0	0	0	0	0	0	0
		-0.844172	0	0	0	0	0	0	0	0	0
		-0.841671	0	0	0	0	0	0	0	0	0
		-0.83917	0	0	0	0	0	0	0	0	0
		-0.836668	0	0	0	0	0	0	0	0	0
		-0.834167	0	0	0	0	0	0	0	0	0
		-0.831666	0	0	0	0	0	0	0	0	0
		-0.829165	0	0	0	0	0	0	0	0	0
		-0.826663	0	0	0	0	0	0	0	0	0
		-0.824162	0	0	0	0	0	0	0	0	0
		-0.821661	0	0	0	0	0	0	0	0	0
		-0.81916	0	0	0	0	0	0	0	0	0
		-0.816658	0	0	0	0	0	0	0	0	0
		-0.814157	0	0	0	0	0	0	0	0	0
		-0.811656	0	0	0	0	0	0	0	0	0
		-0.809155	0	0	0	0	0	0	0	0	0
		-0.806653	0	0	0	0	0	0	0	0	0
		-0.804152	0	0	0	0	0	0	0	0	0
		-0.801651	0	0	0	0	0	0	0	0	0
		-0.79915	0	0	0	0	0	0	0	0	0
		-0.796648	0	0	0	0	0	0	0	0	0
		-0.794147	0	0	0	0	0	0	0	0	0
		-0.791646	0	0	0	0	0	0	0	0	0
		-0.789145	0	0	0	0	0	0	0	0	0
		-0.786643	0	0	0	0	0	0	0	0	0
		-0.784142	0	0	0	0	0	0	0	0	0
		-0.781641	0	0	0	0	0	0	0	0	0
		-0.77914	0	0	0	0	0	0	0	0	0
		-0.776638	0	0	0	0	0	0	0	0	0
		-0.774137	0	0	0	0	0	0	0	0	0
		-0.771636	0	0	0	0	0	0	0	0	0
		-0.769135	0	0	0	0	0	0	0	0	0
		-0.766633	0	0	0	0	0	0	0	0	0
		-0.764132	0	0	0	0	0	0	0	0	0
		-0.761631	0	0	0	0	0	0	0	0	0
		-0.75913	0	0	0	0	0	0	0	0	0
		-0.756628	0	0	0	0	0	0	0	0	0
		-0.754127	0	0	0	0	0	0	0	0	0
		-0.751626	0	0	0	0	0	0	0	0	0
		-0.749125	0	0	0	0	0	0	0	0	0
		-0.746623	0	0	0	0	0	0	0	0	0
		-0.744122	0	0	0	0	0	0	0	0	0
		-0.741621	0	0	0	0	0	0	0	0	0
		-0.73912	0	0	0	0	0	0	0	0	0
		-0.736618	0	0	0	0	0	0	0	0	0
		-0.734117	0	0	0	0	0	0	0	0	0
		-0.731616	0	0	0	0	0	0	0	0	0
		-0.729115	0	0	0	0	0	0	0	0	0
		-0.726613	0	0	0	0	0	0	0	0	0
		-0.724112	0	0	0	0	0	0	0	0	0
		-0.721611	0	0	0	0	0	0	0	0	0
		-0.71911	0	0	0	0	0	0	0	0	0
		-0.716608	0	0	0	0	0	0	0	0	0
		-0.714107	0	0	0	0	0	0	0	0	0
		-0.711606	0	0	0	0	0	0	0	0	0
		-0.709105	0	0	0	0	0	0	0	0	0
		-0.706603	0	0	0	0	0	0	0	0	0
		-0.704102	0	0	0	0	0	0	0	0	0
		-0.701601	0	0	0	0	0	0	0	0	0
		-0.6991	0	0	0	0	0	0	0	0	0
		-0.696598	0	0	0	0	0	0	0	0	0
		-0.694097	0	0	0	0	0	0	0	0	0
		-0.691596	0	0	0	0	0	0	0	0	0
		-0.689095	0	0	0	0	0	0	0	0	0
		-0.686593	0	0	0	0	0	0	0	0	0
		-0.684092	0	0	0	0	0	0	0	0	0
		-0.681591	0	0	0	0	0	0	0	0	0
		-0.67909	0	0	0	0	0	0	0	0	0
		-0.676588	0	0	0	0	0	0	0	0	0
		-0.674087	0	0	0	0	0	0	0	0	0
		-0.671586	0	0	0	0	0	0	0	0	0
		-0.669085	0	0	0	0	0	0	0	0	0
		-0.666583	0	0	0	0	0	0	0	0	0
		-0.664082	0	0	0	0	0	0	0	0	0
		-0.661581	0	0	0	0	0	0	0	0	0
		-0.65908	0	0	0	0	0	0	0	0	0
		-0.656578	0	0	0	0	0	0	0	0	0
		-0.654077	0	0	0	0	0	0	0	0	0
		-0.651576	0	0	0	0	0	0	0	0	0
		-0.649075	0	0	0	0	0	0	0	0	0
		-0.646573	0	0	0	0	0	0	0	0	0
		-0.644072	0	0	0	0	0	0	0	0	0
		-0.641571	0	0	0	0	0	0	0	0	0
		-0.63907	0	0	0	0	0	0	0	0	0
		-0.636568	0	0	0	0	0	0	0	0	0
		-0.634067	0	0	0	0	0	0	0	0	0
		-0.631566	0	0	0	0	0	0	0	0	0
		-0.629065	0	0	0	0	0	0	0	0	0
		-0.626563	0	0	0	0	0	0	0	0	0
		-0.624062	0	0	0	0	0	0	0	0	0
		-0.621561	0	0	0	0	0	0	0	0	0
		-0.61906	0	0	0	0	0	0	0	0	0
		-0.616558	0	0	0	0	0	0	0	0	0
		-0.614057	0	0	0	0	0	0	0	0	0
		-0.611556	0	0	0	0	0	0	0	0	0
		-0.609055	0	0	0	0	0	0	0	0	0
		-0.606553	0	0	0	0	0	0	0	0	0
		-0.604052	0	0	0	0	0	0	0	0	0
		-0.601551	0	0	0	0	0	0	0	0	0
		-0.59905	0	0	0	0	0	0	0	0	0
		-0.596548	0	0	0	0	0	0	0	0	0
		-0.594047	0	0	0	0	0	0	0	0	0
		-0.591546	0	0	0	0	0	0	0	0	0
		-0.589045	0	0	0	0	0	0	0	0	0
		-0.586543	0	0	0	0	0	0	0	0	0
		-0.584042	0	0	0	0	0	0	0	0	0
		-0.581541	0	0	0	0	0	0	0	0	0
		-0.57904	0	0	0	0	0	0	0	0	0
		-0.576538	0	0	0	0	0	0	0	0	0
		-0.574037	0	0	0	0	0	0	0	0	0
		-0.571536	0	0	0	0	0	0	0	0	0
		-0.569035	0	0	0	0	0	0	0	0	0
		-0.566533	0	0	0	0	0	0	0	0	0
		-0.564032	0	0	0	0	0	0	0	0	0
		-0.561531	0	0	0	0	0	0	0	0	0
		-0.55903	0	0	0	0	0	0	0	0	0
		-0.556528	0	0	0	0	0	0	0	0	0
		-0.554027	0	0	0	0	0	0	0	0	0
		-0.551526	0	0	0	0	0	0	0	0	0
		-0.549025	0	0	0	0	0	0	0	0	0
		-0.546523	0	0	0	0	0	0	0	0	0
		-0.544022	0	0	0	0	0	0	0	0	0
		-0.541521	0	0	0	0	0	0	0	0	0
		-0.53902	0	0	0	0	0	0	0	0	0
		-0.536518	0	0	0	0	0	0	0	0	0
		-0.534017	0	0	0	0	0	0	0	0	0
		-0.531516	0	0	0	0	0	0	0	0	0
		-0.529015	0	0	0	0	0	0	0	0	0
		-0.526513	0	0	0	0	0	0	0	0	0
		-0.524012	0	0	0	0	0	0	0	0	0
		-0.521511	0	0	0	0	0	0	0	0	0
		-0.51901	0	0	0	0	0	0	0	0	0
		-0.516508	0	0	0	0	0	0	0	0	0
		-0.514007	0	0	0	0	0	0	0	0	0
		-0.511506	0	0	0	0	0	0	0	0	0
		-0.509005	0	0	0	0	0	0	0	0	0
		-0.506503	0	0	0	0	0	0	0	0	0
		-0.504002	0	0	0	0	0	0	0	0	0
		-0.501501	0	0	0	0	0	0	0	0	0
		-0.498999	0	0	0	0	0	0	0	0	0
		-0.496498	0	0	0	0	0	0	0	0	0
		-0.493997	0	0	0	0	0	0	0	0	0
		-0.491496	0	0	0	0	0	0	0	0	0
		-0.488994	0	0	0	0	0	0	0	0	0
		-0.486493	0	0	0	0	0	0	0	0	0
		-0.483992	0	0	0	0	0	0	0	0	0
		-0.481491	0	0	0	0	0	0	0	0	0
		-0.478989	0	0	0	0	0	0	0	0	0
		-0.476488	0	0	0	0	0	0	0	0	0
		-0.473987	0	0	0	0	0	0	0	0	0
		-0.471486	0	0	0	0	0	0	0	0	0
		-0.468984	0	0	0	0	0	0	0	0	0
		-0.466483	0	0	0	0	0	0	0	0	0
		-0.463982	0	0	0	0	0	0	0	0	0
		-0.461481	0	0	0	0	0	0	0	0	0
		-0.458979	0	0	0	0	0	0	0	0	0
		-0.456478	0	0	0	0	0	0	0	0	0
		-0.453977	0	0	0	0	0	0	0	0	0
		-0.451476	0	0	0	0	0	0	0	0	0
		-0.448974	0	0	0	0	0	0	0	0	0
		-0.446473	0	0	0	0	0	0	0	0	0
		-0.443972	0	0	0	0	0	0	0	0	0
		-0.441471	0	0	0	0	0	0	0	0	0
		-0.438969	0	0	0	0	0	0	0	0	0
		-0.436468	0	0	0	0	0	0	0	0	0
		-0.433967	0	0	0	0	0	0	0	0	0
		-0.431466	0	0	0	0	0	0	0	0	0
		-0.428964	0	0	0	0	0	0	0	0	0
		-0.426463	0	0	0	0	0	0	0	0	0
		-0.423962	0	0	0	0	0	0	0	0	0
		-0.421461	0	0	0	0	0	0	0	0	0
		-0.418959	0	0	0	0	0	0	0	0	0
		-0.416458	0	0	0	0	0	0	0	0	0
		-0.413957	0	0	0	0	0	0	0	0	0
		-0.411456	0	0	0	0	0	0	0	0	0
		-0.408954	0	0	0	0	0	0	0	0	0
		-0.406453	0	0	0	0	0	0	0	0	0
		-0.403952	0	0	0	0	0	0	0	0	0
		-0.401451	0	0	0	0	0	0	0	0	0
		-0.398949	0	0	0	0	0	0	0	0	0
		-0.396448	0	0	0	0	0	0	0	0	0
		-0.393947	0	0	0	0	0	0	0	0	0
		-0.391446	0	0	0	0	0	0	0	0	0
		-0.388944	0	0	0	0	0	0	0	0	0
		-0.386443	0	0	0	0	0	0	0	0	0
		-0.383942	0	0	0	0	0	0	0	0	0
		-0.381441	0	0	0	0	0	0	0	0	0
		-0.378939	0	0	0	0	0	0	0	0	0
		-0.376438	0	0	0	0	0	0	0	0	0
		-0.373937	0	0	0	0	0	0	0	0	0
		-0.371436	0	0	0	0	0	0	0	0	0
		-0.368934	0	0	0	0	0	0	0	0	0
		-0.366433	0	0	0	0	0	0	0	0	0
		-0.363932	0	0	0	0	0	0	0	0	0
		-0.361431	0	0	0	0	0	0	0	0	0
		-0.358929	0	0	0	0	0	0	0	0	0
		-0.356428	0	0	0	0	0	0	0	0	0
		-0.353927	0	0	0	0	0	0	0	0	0
		-0.351426	0	0	0	0	0	0	0	0	0
		-0.348924	0	0	0	0	0	0	0	0	0
		-0.346423	0	0	0	0	0	0	0	0	1.52919e-05
		-0.343922	0	0	0	0	0	0	0	0	2.90882e-05
		-0.341421	0	0	0	0	0	0	0	0	6.18522e-05
		-0.338919	0	0	0	0	0	0	0	0	0.000141094
		-0.336418	0	0	0	0	0	0	0	0	0.000295153
		-0.333917	0	0	0	0	0	0	0	0	0.000552746
		-0.331416	0	0	0	0	0	0	0	0	0.000954755
		-0.328914	0	0	0	0	0	0	0	0	0.00155656
		-0.326413	0	0	0	0	0	0	0	0	0.00241437
		-0.323912	0	0	0	0	0	0	0	0	0.00358332
		-0.321411	0	0	0	0	0	0	0	0	0.00508346
		-0.318909	0	0	0	0	0	0	0	0	0.00689329
		-0.316408	0	0	0	0	0	0	0	0	0.0089889
		-0.313907	0	0	0	0	0	0	0	0	0.0113455
		-0.311406	0	0	0	0	0	0	0	0	0.0139099
		-0.308904	0	0	0	0	0	0	0	0	0.0165956
		-0.306403	0	0	0	0	0	0	0	0	0.0193142
		-0.303902	0	0	0	0	0	0	0	0	0.0219782
		-0.301401	0	0	0	0	0	0	0	0	0.024527
		-0.298899	0	0	0	0	0	0	0	1.07538e-05	0.0269322
		-0.296398	0	0	0	0	0	0	0	0	0.0291671
		-0.293897	0	0	0	0	0	0	0	0	0.0312055
		-0.291396	0	0	0	0	0	0	0	0	0.0330449
		-0.288894	0	0	0	0	0	0	0	0	0.0347093
		-0.286393	0	0	0	0	0	0	0	0	0.0362246
		-0.283892	0	0	0	0	0	0	0	3.03111e-05	0.0376168
		-0.281391	0	0	0	0	1.20025e-05	0	0	0.00010816	0.038919
		-0.278889	0	0	0	0	1.66223e-05	0	0	0.000149807	0.0401723
		-0.276388	0	0	0	0	1.05016e-05	0	0	9.46397e-05	0.0414183
		-0.273887	0	0	0	0	0	0	0	0	0.0426987
		-0.271386	0	0	0	0	0	0	0	0	0.0440545
		-0.268884	0	0	0	0	0	1.14637e-05	0	0	0.0455258
		-0.266383	0	0	0	0	0	0	0	0	0.0471529
		-0.263882	0	0	0	0	4.73079e-05	0	0	0.000434737	0.0489764
		-0.261381	0	0	0	0	0.000167604	0	0	0.00179528	0.0510504
		-0.258879	0	0	0	1.37341e-05	0.000231538	0	0	0.00346313	0.0534447
		-0.256378	0	0	0	0	0.000145501	0	0	0.00515934	0.05623
		-0.253877	1.05485e-05	2.8453e-05	0	0	0	3.33533e-05	0	0.00660069	0.0594804
		-0.251376	3.72351e-05	0.000117478	0	0	0	0.000134776	0	0.0075331	0.0633797
		-0.248874	5.13746e-05	0.00022775	0	0	0	0.000251616	0	0.00772347	0.0682363
		-0.246373	3.21977e-05	0.000341917	0	0	0	0.000356875	0	0.00693481	0.0743655
		-0.243872	0	0.000443731	0	4.11951e-05	0.000676362	0.000428223	0	0.00495732	0.0821421
		-0.241371	0	0.000549216	0	0.00019619	0.00270373	0.000580184	0	0.00223235	0.0936857
		-0.238869	0	0.000711079	0	0.000467787	0.00497619	0.00108281	0	0	0.113098
		-0.236368	0	0.000984014	0	0.000891312	0.00690351	0.00221457	0	0	0.144589
		-0.233867	0.000151283	0.00142806	0	0.00150136	0.00812427	0.00426421	0	0.00136171	0.192407
		-0.231366	0.000615949	0.00225814	0	0.00231136	0.0149129	0.00781817	0	0.00608398	0.261896
		-0.228864	0.00117753	0.00386431	0	0.00331077	0.041046	0.0137994	0	0.0117095	0.359644
		-0.226363	0.00173454	0.00664602	0	0.00448777	0.100703	0.023149	0	0.0164415	0.492308
		-0.223862	0.0023225	0.0110006	0	0.00584036	0.208029	0.0368052	0	0.0185627	0.666361
		-0.221361	0.00691037	0.0172637	0	0.00764798	0.376185	0.0556267	0	0.0183102	0.883163
		-0.218859	0.0238907	0.0257019	0	0.0105066	0.617228	0.0803826	0	0.0181432	1.13831
		-0.216358	0.0618917	0.036578	0	0.015029	0.943155	0.111837	0	0.0206335	1.4271
		-0.213857	0.129632	0.0501656	0	0.0218027	1.3654	0.150702	0	0.0282404	1.74472
		-0.211356	0.238391	0.0670505	0	0.030698	1.8793	0.1962	0	0.0404822	2.08301
		-0.208854	0.402315	0.088167	0	0.0407823	2.46221	0.245883	0	0.0535359	2.43016
		-0.206353	0.635703	0.114468	0	0.051081	3.09054	0.29722	0	0.0634039	2.77412
		-0.203852	0.952378	0.146866	0	0.0606691	3.7405	0.347724	0	0.06624	3.10299
		-0.201351	1.35287	0.185136	0	0.0700251	4.38319	0.396327	0	0.0617334	3.40806
		-0.198849	1.82291	0.227785	0	0.0811895	4.98396	0.443529	0	0.0534582	3.68422
		-0.196348	2.34744	0.273256	0	0.0962844	5.50789	0.489913	0	0.0451442	3.92654
		-0.193847	2.91121	0.320031	2.33446e-05	0.117375	5.92086	0.536059	0	0.0405987	4.13022
		-0.191346	3.49253	0.367738	8.06428e-05	0.144947	6.21077	0.58246	0	0.0426967	4.29373
		-0.188844	4.06267	0.417273	0.000110438	0.177736	6.38992	0.629507	1.10181e-05	0.0532251	4.41923
		-0.186343	4.59249	0.469596	6.80909e-05	0.214388	6.47189	0.677589	0	0.0740101	4.50905
		-0.183842	5.05338	0.525595	0	0.253567	6.47022	0.727049	0	0.106645	4.56553
		-0.181341	5.43032	0.58413	0	0.294503	6.39722	0.776975	0	0.146894	4.59173
		-0.178839	5.7233	0.641829	0	0.337042	6.2639	0.825079	0	0.184112	4.59143
		-0.176338	5.93305	0.695202	0	0.381065	6.0812	0.869002	0	0.207267	4.56848
		-0.173837	6.06049	0.740896	0.000897275	0.426453	5.85992	0.906449	3.27551e-05	0.205869	4.5267
		-0.171336	6.11079	0.77919	0.00254013	0.473179	5.60791	0.936925	0.000112356	0.182325	4.46948
		-0.168834	6.0938	0.814347	0.00510295	0.521307	5.32974	0.96191	0.000153499	0.153343	4.39972
		-0.166333	6.0196	0.850834	0.00875265	0.570911	5.02983	0.982982	9.40966e-05	0.136287	4.32031
		-0.163832	5.8982	0.892998	0.0137354	0.622071	4.71272	1.00174	0	0.147943	4.23411
		-0.161331	5.7375	0.94199	0.0224374	0.675176	4.38696	1.02041	0	0.19029	4.14327
		-0.158829	5.54309	0.995477	0.0395773	0.730945	4.06547	1.04186	0	0.248993	4.0492
		-0.156328	5.32043	1.05095	0.0699917	0.790114	3.76136	1.06902	0	0.308939	3.95327
		-0.153827	5.07508	1.10595	0.118518	0.853389	3.48742	1.10465	0.000470094	0.355443	3.85682
		-0.151326	4.81451	1.15934	0.190022	0.920667	3.24694	1.14754	0.00186678	0.384736	3.76081
		-0.148824	4.54835	1.21138	0.2894	0.990965	3.03301	1.19218	0.00355135	0.404822	3.66576
		-0.146323	4.28629	1.26243	0.42155	1.06326	2.83818	1.23282	0.00522543	0.424636	3.5722
		-0.143822	4.03785	1.31281	0.591175	1.13651	2.65518	1.26395	0.00664737	0.452996	3.48061
		-0.141321	3.80713	1.36236	0.797879	1.20942	2.48182	1.28595	0.00920375	0.491847	3.39129
		-0.138819	3.59244	1.41039	1.03576	1.28042	2.32134	1.30553	0.0160298	0.538856	3.30432
		-0.136318	3.39181	1.45617	1.29864	1.34792	2.17726	1.32974	0.0303541	0.590527	3.21976
		-0.133817	3.20329	1.49906	1.58034	1.41039	2.05292	1.36537	0.0555177	0.642975	3.13766
		-0.131316	3.02578	1.5408	1.87473	1.46797	1.94723	1.41275	0.0979816	0.696977	3.05785
		-0.128814	2.85911	1.58565	2.17569	1.52259	1.85434	1.46527	0.167486	0.75603	2.97993
		-0.126313	2.70314	1.63798	2.47712	1.57626	1.76815	1.51598	0.274014	0.824018	2.90348
		-0.123812	2.55775	1.702	2.77291	1.63094	1.68276	1.55817	0.427358	0.90405	2.82806
		-0.121311	2.42289	1.77704	3.05722	1.68734	1.59703	1.59136	0.630159	0.997291	2.7533
		-0.118809	2.29864	1.85724	3.32449	1.7448	1.51493	1.62171	0.878027	1.09986	2.6788
		-0.116308	2.18505	1.93649	3.56916	1.8026	1.44066	1.65572	1.16669	1.20864	2.6042
		-0.113807	2.08217	2.00892	3.78577	1.86007	1.37827	1.69972	1.49148	1.31936	2.52912
		-0.111306	1.98958	2.07434	3.97171	1.91749	1.32798	1.75612	1.84619	1.43125	2.45336
		-0.108804	1.90634	2.13865	4.12733	1.97621	1.28588	1.82317	2.22382	1.54392	2.3769
		-0.106303	1.83151	2.20807	4.25313	2.03761	1.24788	1.89889	2.61776	1.65697	2.29973
		-0.103802	1.76412	2.28855	4.34969	2.10304	1.21003	1.98131	3.02065	1.77158	2.22184
		-0.101301	1.70313	2.38049	4.41919	2.17336	1.17151	2.06833	3.42159	1.88541	2.14309
		-0.0987994	1.64742	2.47838	4.46555	2.24883	1.13485	2.15767	3.8066	1.99691	2.06324
		-0.0962981	1.59585	2.57645	4.49274	2.32971	1.10274	2.24705	4.16092	2.10259	1.98203
		-0.0937969	1.54731	2.66909	4.50467	2.41618	1.07777	2.33431	4.47172	2.20088	1.89921
		-0.0912956	1.50129	2.75562	4.50306	2.50632	1.06006	2.41988	4.73202	2.29645	1.81492
		-0.0887944	1.45792	2.8405	4.48733	2.59603	1.0472	2.50691	4.96124	2.40212	1.72965
		-0.0862931	1.41736	2.92846	4.45682	2.68111	1.03659	2.59869	5.16327	2.53111	1.64395
		-0.0837919	1.37973	3.02406	4.41095	2.75753	1.02577	2.69836	5.35364	2.69506	1.55834
		-0.0812906	1.34428	3.12859	4.35203	2.82594	1.01412	2.80504	5.54012	2.89475	1.47327
		-0.0787894	1.30933	3.2399	4.2853	2.89187	1.00299	2.91368	5.70718	3.11503	1.38911
		-0.0762881	1.27319	3.35566	4.21619	2.96108	0.993835	3.01903	5.85481	3.3423	1.30621
		-0.0737869	1.23424	3.47347	4.14994	3.03918	0.988019	3.11603	5.97913	3.56181	1.22495
		-0.0712856	1.19328	3.58867	4.08803	3.12851	0.985058	3.20486	6.06849	3.76539	1.14581
		-0.0687844	1.15367	3.69424	4.02796	3.228	0.982534	3.29107	6.11123	3.95109	1.06938
		-0.0662831	1.11884	3.78308	3.96707	3.3364	0.977938	3.38047	6.09569	4.11815	0.996283
		-0.0637819	1.09212	3.8484	3.90283	3.45238	0.96887	3.47869	6.01021	4.2619	0.927108
		-0.0612806	1.07364	3.89158	3.83627	3.57225	0.955553	3.58673	5.86258	4.3901	0.862299
		-0.0587794	1.06018	3.92242	3.77206	3.68986	0.94093	3.70082	5.67221	4.495	0.802133
		-0.0562781	1.04841	3.95112	3.71504	3.79899	0.928066	3.81698	5.47407	4.58824	0.746878
		-0.0537769	1.03504	3.98754	3.66984	3.89365	0.919941	3.93119	5.29147	4.66205	0.696793
		-0.0512756	1.01844	4.03398	3.63549	3.97457	0.917434	4.03883	5.1283	4.73199	0.651841
		-0.0487744	0.998673	4.08487	3.60531	4.04937	0.919261	4.13462	4.96901	4.8058	0.611686
		-0.0462731	0.975881	4.13432	3.57234	4.12599	0.92404	4.21328	4.80196	4.89516	0.575977
		-0.0437719	0.950243	4.17654	3.52992	4.21211	0.930357	4.26977	4.61547	5.01171	0.544366
		-0.0412706	0.922986	4.20873	3.47806	4.30938	0.936021	4.30545	4.40956	5.15157	0.516548
		-0.0387694	0.896399	4.23117	3.42364	4.41328	0.938048	4.32822	4.20754	5.29532	0.492263
		-0.0362681	0.872822	4.24424	3.37385	4.51903	0.933418	4.34626	4.02882	5.42741	0.471254
		-0.0337669	0.854492	4.24842	3.33566	4.62194	0.919291	4.36755	3.89673	5.53231	0.45326
		-0.0312656	0.841217	4.24515	3.31098	4.72018	0.897103	4.39449	3.81243	5.60224	0.437986
		-0.0287644	0.830337	4.23697	3.29659	4.8148	0.872649	4.42387	3.74988	5.6372	0.425096
		-0.0262631	0.819077	4.22643	3.28901	4.90699	0.851919	4.45221	3.68461	5.64109	0.414254
		-0.0237619	0.804764	4.21601	3.28478	4.99786	0.840676	4.47616	3.5937	5.61389	0.405127
		-0.0212606	0.787046	4.20604	3.28062	5.08654	0.839376	4.49545	3.47404	5.56339	0.397476
		-0.0187594	0.767924	4.19466	3.27346	5.17015	0.843091	4.51291	3.34466	5.51288	0.391155
		-0.0162581	0.749505	4.17992	3.26021	5.24574	0.846657	4.5315	3.22539	5.47403	0.386025
		-0.0137569	0.733843	4.16001	3.23796	5.3104	0.845079	4.55406	3.13487	5.47014	0.381946
		-0.0112556	0.721761	4.13573	3.20787	5.36297	0.837286	4.58033	3.07853	5.49345	0.378792
		-0.00875438	0.712845	4.11057	3.17518	5.40402	0.826171	4.60694	3.04823	5.54008	0.376447
		-0.00625313	0.706623	4.08813	3.14529	5.43417	0.8148	4.63037	3.03463	5.5867	0.374801
		-0.00375188	0.702636	4.07194	3.12352	5.45406	0.806174	4.64718	3.02842	5.62166	0.373742
		-0.00125063	0.700647	4.06381	3.11258	5.46399	0.801829	4.65563	3.0257	5.64109	0.373213
		0.00125063	0.700647	4.06381	3.11258	5.46399	0.801829	4.65563	3.0257	5.64109	0.373213
		0.00375188	0.702636	4.07194	3.12352	5.45406	0.806174	4.64718	3.02842	5.62166	0.373742
		0.00625313	0.706623	4.08813	3.14529	5.43417	0.8148	4.63037	3.03463	5.5867	0.374801
		0.00875438	0.712845	4.11057	3.17518	5.40402	0.826171	4.60694	3.04823	5.54008	0.376447
		0.0112556	0.721761	4.13573	3.20787	5.36297	0.837286	4.58033	3.07853	5.49345	0.378792
		0.0137569	0.733843	4.16001	3.23796	5.3104	0.845079	4.55406	3.13487	5.47014	0.381946
		0.0162581	0.749505	4.17992	3.26021	5.24574	0.846657	4.5315	3.22539	5.47403	0.386025
		0.0187594	0.767924	4.19466	3.27346	5.17015	0.843091	4.51291	3.34466	5.51288	0.391155
		0.0212606	0.787046	4.20604	3.28062	5.08654	0.839376	4.49545	3.47404	5.56339	0.397476
		0.0237619	0.804764	4.21601	3.28478	4.99786	0.840676	4.47616	3.5937	5.61389	0.405127
		0.0262631	0.819077	4.22643	3.28901	4.90699	0.851919	4.45221	3.68461	5.64109	0.414254
		0.0287644	0.830337	4.23697	3.29659	4.8148	0.872649	4.42387	3.74988	5.6372	0.425096
		0.0312656	0.841217	4.24515	3.31098	4.72018	0.897103	4.39449	3.81243	5.60224	0.437986
		0.0337669	0.854492	4.24842	3.33566	4.62194	0.919291	4.36755	3.89673	5.53231	0.45326
		0.0362681	0.872822	4.24424	3.37385	4.51903	0.933418	4.34626	4.02882	5.42741	0.471254
		0.0387694	0.896399	4.23117	3.42364	4.41328	0.938048	4.32822	4.20754	5.29532	0.492263
		0.0412706	0.922986	4.20873	3.47806	4.30938	0.936021	4.30545	4.40956	5.15157	0.516548
		0.0437719	0.950243	4.17654	3.52992	4.21211	0.930357	4.26977	4.61547	5.01171	0.544366
		0.0462731	0.975881	4.13432	3.57234	4.12599	0.92404	4.21328	4.80196	4.89516	0.575977
		0.0487744	0.998673	4.08487	3.60531	4.04937	0.919261	4.13462	4.96901	4.8058	0.611686
		0.0512756	1.01844	4.03398	3.63549	3.97457	0.917434	4.03883	5.1283	4.73199	0.651841
		0.0537769	1.03504	3.98754	3.66984	3.89365	0.919941	3.93119	5.29147	4.66205	0.696793
		0.0562781	1.04841	3.95112	3.71504	3.79899	0.928066	3.81698	5.47407	4.58824	0.746878
		0.0587794	1.06018	3.92242	3.77206	3.68986	0.94093	3.70082	5.67221	4.495	0.802133
		0.0612806	1.07364	3.89158	3.83627	3.57225	0.955553	3.58673	5.86258	4.3901	0.862299
		0.0637819	1.09212	3.8484	3.90283	3.45238	0.96887	3.47869	6.01021	4.2619	0.927108
		0.0662831	1.11884	3.78308	3.96707	3.3364	0.977938	3.38047	6.09569	4.11815	0.996283
		0.0687844	1.15367	3.69424	4.02796	3.228	0.982534	3.29107	6.11123	3.95109	1.06938
		0.0712856	1.19328	3.58867	4.08803	3.12851	0.985058	3.20486	6.06849	3.76539	1.14581
		0.0737869	1.23424	3.47347	4.14994	3.03918	0.988019	3.11603	5.97913	3.56181	1.22495
		0.0762881	1.27319	3.35566	4.21619	2.96108	0.993835	3.01903	5.85481	3.3423	1.30621
		0.0787894	1.30933	3.2399	4.2853	2.89187	1.00299	2.91368	5.70718	3.11503	1.38911
		0.0812906	1.34428	3.12859	4.35203	2.82594	1.01412	2.80504	5.54012	2.89475	1.47327
		0.0837919	1.37973	3.02406	4.41095	2.75753	1.02577	2.69836	5.35364	2.69506	1.55834
		0.0862931	1.41736	2.92846	4.45682	2.68111	1.03659	2.59869	5.16327	2.53111	1.64395
		0.0887944	1.45792	2.8405	4.48733	2.59603	1.0472	2.50691	4.96124	2.40212	1.72965
		0.0912956	1.50129	2.75562	4.50306	2.50632	1.06006	2.41988	4.73202	2.29645	1.81492
		0.0937969	1.54731	2.66909	4.50467	2.41618	1.07777	2.33431	4.47172	2.20088	1.89921
		0.0962981	1.59585	2.57645	4.49274	2.32971	1.10274	2.24705	4.16092	2.10259	1.98203
		0.0987994	1.64742	2.47838	4.46555	2.24883	1.13485	2.15767	3.8066	1.99691	2.06324
		0.101301	1.70313	2.38049	4.41919	2.17336	1.17151	2.06833	3.42159	1.88541	2.14309
		0.103802	1.76412	2.28855	4.34969	2.10304	1.21003	1.98131	3.02065	1.77158	2.22184
		0.106303	1.83151	2.20807	4.25313	2.03761	1.24788	1.89889	2.61776	1.65697	2.29973
		0.108804	1.90634	2.13865	4.12733	1.97621	1.28588	1.82317	2.22382	1.54392	2.3769
		0.111306	1.98958	2.07434	3.97171	1.91749	1.32798	1.75612	1.84619	1.43125	2.45336
		0.113807	2.08217	2.00892	3.78577	1.86007	1.37827	1.69972	1.49148	1.31936	2.52912
		0.116308	2.18505	1.93649	3.56916	1.8026	1.44066	1.65572	1.16669	1.20864	2.6042
		0.118809	2.29864	1.85724	3.32449	1.7448	1.51493	1.62171	0.878027	1.09986	2.6788
		0.121311	2.42289	1.77704	3.05722	1.68734	1.59703	1.59136	0.630159	0.997291	2.7533
		0.123812	2.55775	1.702	2.77291	1.63094	1.68276	1.55817	0.427358	0.90405	2.82806
		0.126313	2.70314	1.63798	2.47712	1.57626	1.76815	1.51598	0.274014	0.824018	2.90348
		0.128814	2.85911	1.58565	2.17569	1.52259	1.85434	1.46527	0.167486	0.75603	2.97993
		0.131316	3.02578	1.5408	1.87473	1.46797	1.94723	1.41275	0.0979816	0.696977	3.05785
		0.133817	3.20329	1.49906	1.58034	1.41039	2.05292	1.36537	0.0555177	0.642975	3.13766
		0.136318	3.39181	1.45617	1.29864	1.34792	2.17726	1.32974	0.0303541	0.590527	3.21976
		0.138819	3.59244	1.41039	1.03576	1.28042	2.32134	1.30553	0.0160298	0.538856	3.30432
		0.141321	3.80713	1.36236	0.797879	1.20942	2.48182	1.28595	0.00920375	0.491847	3.39129
		0.143822	4.03785	1.31281	0.591175	1.13651	2.65518	1.26395	0.00664737	0.452996	3.48061
		0.146323	4.28629	1.26243	0.42155	1.06326	2.83818	1.23282	0.00522543	0.424636	3.5722
		0.148824	4.54835	1.21138	0.2894	0.990965	3.03301	1.19218	0.00355135	0.404822	3.66576
		0.151326	4.81451	1.15934	0.190022	0.920667	3.24694	1.14754	0.00186678	0.384736	3.76081
		0.153827	5.07508	1.10595	0.118518	0.853389	3.48742	1.10465	0.000470094	0.355443	3.85682
		0.156328	5.32043	1.05095	0.0699917	0.790114	3.76136	1.06902	0	0.308939	3.95327
		0.158829	5.54309	0.995477	0.0395773	0.730945	4.06547	1.04186	0	0.248993	4.0492
		0.161331	5.7375	0.94199	0.0224374	0.675176	4.38696	1.02041	0	0.19029	4.14327
		0.163832	5.8982	0.892998	0.0137354	0.622071	4.71272	1.00174	0	0.147943	4.23411
		0.166333	6.0196	0.850834	0.00875265	0.570911	5.02983	0.982982	9.40966e-05	0.136287	4.32031
		0.168834	6.0938	0.814347	0.00510295	0.521307	5.32974	0.96191	0.000153499	0.153343	4.39972
		0.171336	6.11079	0.77919	0.00254013	0.473179	5.60791	0.936925	0.000112356	0.182325	4.46948
		0.173837	6.06049	0.740896	0.000897275	0.426453	5.85992	0.906449	3.27551e-05	0.205869	4.5267
		0.176338	5.93305	0.695202	0	0.381065	6.0812	0.869002	0	0.207267	4.56848
		0.178839	5.7233	0.641829	0	0.337042	6.2639	0.825079	0	0.184112	4.59143
		0.181341	5.43032	0.58413	0	0.294503	6.39722	0.776975	0	0.146894	4.59173
		0.183842	5.05338	0.525595	0	0.253567	6.47022	0.727049	0	0.106645	4.56553
		0.186343	4.59249	0.469596	6.80909e-05	0.214388	6.47189	0.677589	0	0.0740101	4.50905
		0.188844	4.06267	0.417273	0.000110438	0.177736	6.38992	0.629507	1.10181e-05	0.0532251	4.41923
		0.191346	3.49253	0.367738	8.06428e-05	0.144947	6.21077	0.58246	0	0.0426967	4.29373
		0.193847	2.91121	0.320031	2.33446e-05	0.117375	5.92086	0.536059	0	0.0405987	4.13022
		0.196348	2.34744	0.273256	0	0.0962844	5.50789	0.489913	0	0.0451442	3.92654
		0.198849	1.82291	0.227785	0	0.0811895	4.98396	0.443529	0	0.0534582	3.68422
		0.201351	1.35287	0.185136	0	0.0700251	4.38319	0.396327	0	0.0617334	3.40806
		0.203852	0.952378	0.146866	0	0.0606691	3.7405	0.347724	0	0.06624	3.10299
		0.206353	0.635703	0.114468	0	0.051081	3.09054	0.29722	0	0.0634039	2.77412
		0.208854	0.402315	0.088167	0	0.0407823	2.46221	0.245883	0	0.0535359	2.43016
		0.211356	0.238391	0.0670505	0	0.030698	1.8793	0.1962	0	0.0404822	2.08301
		0.213857	0.129632	0.0501656	0	0.0218027	1.3654	0.150702	0	0.0282404	1.74472
		0.216358	0.0618917	0.036578	0	0.015029	0.943155	0.111837	0	0.0206335	1.4271
		0.218859	0.0238907	0.0257019	0	0.0105066	0.617228	0.0803826	0	0.0181432	1.13831
		0.221361	0.00691037	0.0172637	0	0.00764798	0.376185	0.0556267	0	0.0183102	0.883163
		0.223862	0.0023225	0.0110006	0	0.00584036	0.208029	0.0368052	0	0.0185627	0.666361
		0.226363	0.00173454	0.00664602	0	0.00448777	0.100703	0.023149	0	0.0164415	0.492308
		0.228864	0.00117753	0.00386431	0	0.00331077	0.041046	0.0137994	0	0.0117095	0.359644
		0.231366	0.000615949	0.00225814	0	0.00231136	0.0149129	0.00781817	0	0.00608398	0.261896
		0.233867	0.000151283	0.00142806	0	0.00150136	0.00812427	0.00426421	0	0.00136171	0.192407
		0.236368	0	0.000984014	0	0.000891312	0.00690351	0.00221457	0	0	0.144589
		0.238869	0	0.000711079	0	0.000467787	0.00497619	0.00108281	0	0	0.113098
		0.241371	0	0.000549216	0	0.00019619	0.00270373	0.000580184	0	0.00223235	0.0936857
		0.243872	0	0.000443731	0	4.11951e-05	0.000676362	0.000428223	0	0.00495732	0.0821421
		0.246373	3.21977e-05	0.000341917	0	0	0	0.000356875	0	0.00693481	0.0743655
		0.248874	5.13746e-05	0.00022775	0	0	0	0.000251616	0	0.00772347	0.0682363
		0.251376	3.72351e-05	0.000117478	0	0	0	0.000134776	0	0.0075331	0.0633797
		0.253877	1.05485e-05	2.8453e-05	0	0	0	3.33533e-05	0	0.00660069	0.0594804
		0.256378	0	0	0	0	0.000145501	0	0	0.00515934	0.05623
		0.258879	0	0	0	1.37341e-05	0.000231538	0	0	0.00346313	0.0534447
		0.261381	0	0	0	0	0.000167604	0	0	0.00179528	0.0510504
		0.263882	0	0	0	0	4.73079e-05	0	0	0.000434737	0.0489764
		0.266383	0	0	0	0	0	0	0	0	0.0471529
		0.268884	0	0	0	0	0	1.14637e-05	0	0	0.0455258
		0.271386	0	0	0	0	0	0	0	0	0.0440545
		0.273887	0	0	0	0	0	0	0	0	0.0426987
		0.276388	0	0	0	0	1.05016e-05	0	0	9.46397e-05	0.0414183
		0.278889	0	0	0	0	1.66223e-05	0	0	0.000149807	0.0401723
		0.281391	0	0	0	0	1.20025e-05	0	0	0.00010816	0.038919
		0.283892	0	0	0	0	0	0	0	3.03111e-05	0.0376168
		0.286393	0	0	0	0	0	0	0	0	0.0362246
		0.288894	0	0	0	0	0	0	0	0	0.0347093
		0.291396	0	0	0	0	0	0	0	0	0.0330449
		0.293897	0	0	0	0	0	0	0	0	0.0312055
		0.296398	0	0	0	0	0	0	0	0	0.0291671
		0.298899	0	0	0	0	0	0	0	1.07538e-05	0.0269322
		0.301401	0	0	0	0	0	0	0	0	0.024527
		0.303902	0	0	0	0	0	0	0	0	0.0219782
		0.306403	0	0	0	0	0	0	0	0	0.0193142
		0.308904	0	0	0	0	0	0	0	0	0.0165956
		0.311406	0	0	0	0	0	0	0	0	0.0139099
		0.313907	0	0	0	0	0	0	0	0	0.0113455
		0.316408	0	0	0	0	0	0	0	0	0.0089889
		0.318909	0	0	0	0	0	0	0	0	0.00689329
		0.321411	0	0	0	0	0	0	0	0	0.00508346
		0.323912	0	0	0	0	0	0	0	0	0.00358332
		0.326413	0	0	0	0	0	0	0	0	0.00241437
		0.328914	0	0	0	0	0	0	0	0	0.00155656
		0.331416	0	0	0	0	0	0	0	0	0.000954755
		0.333917	0	0	0	0	0	0	0	0	0.000552746
		0.336418	0	0	0	0	0	0	0	0	0.000295153
		0.338919	0	0	0	0	0	0	0	0	0.000141094
		0.341421	0	0	0	0	0	0	0	0	6.18522e-05
		0.343922	0	0	0	0	0	0	0	0	2.90882e-05
		0.346423	0	0	0	0	0	0	0	0	1.52919e-05
		0.348924	0	0	0	0	0	0	0	0	0
		0.351426	0	0	0	0	0	0	0	0	0
		0.353927	0	0	0	0	0	0	0	0	0
		0.356428	0	0	0	0	0	0	0	0	0
		0.358929	0	0	0	0	0	0	0	0	0
		0.361431	0	0	0	0	0	0	0	0	0
		0.363932	0	0	0	0	0	0	0	0	0
		0.366433	0	0	0	0	0	0	0	0	0
		0.368934	0	0	0	0	0	0	0	0	0
		0.371436	0	0	0	0	0	0	0	0	0
		0.373937	0	0	0	0	0	0	0	0	0
		0.376438	0	0	0	0	0	0	0	0	0
		0.378939	0	0	0	0	0	0	0	0	0
		0.381441	0	0	0	0	0	0	0	0	0
		0.383942	0	0	0	0	0	0	0	0	0
		0.386443	0	0	0	0	0	0	0	0	0
		0.388944	0	0	0	0	0	0	0	0	0
		0.391446	0	0	0	0	0	0	0	0	0
		0.393947	0	0	0	0	0	0	0	0	0
		0.396448	0	0	0	0	0	0	0	0	0
		0.398949	0	0	0	0	0	0	0	0	0
		0.401451	0	0	0	0	0	0	0	0	0
		0.403952	0	0	0	0	0	0	0	0	0
		0.406453	0	0	0	0	0	0	0	0	0
		0.408954	0	0	0	0	0	0	0	0	0
		0.411456	0	0	0	0	0	0	0	0	0
		0.413957	0	0	0	0	0	0	0	0	0
		0.416458	0	0	0	0	0	0	0	0	0
		0.418959	0	0	0	0	0	0	0	0	0
		0.421461	0	0	0	0	0	0	0	0	0
		0.423962	0	0	0	0	0	0	0	0	0
		0.426463	0	0	0	0	0	0	0	0	0
		0.428964	0	0	0	0	0	0	0	0	0
		0.431466	0	0	0	0	0	0	0	0	0
		0.433967	0	0	0	0	0	0	0	0	0
		0.436468	0	0	0	0	0	0	0	0	0
		0.438969	0	0	0	0	0	0	0	0	0
		0.441471	0	0	0	0	0	0	0	0	0
		0.443972	0	0	0	0	0	0	0	0	0
		0.446473	0	0	0	0	0	0	0	0	0
		0.448974	0	0	0	0	0	0	0	0	0
		0.451476	0	0	0	0	0	0	0	0	0
		0.453977	0	0	0	0	0	0	0	0	0
		0.456478	0	0	0	0	0	0	0	0	0
		0.458979	0	0	0	0	0	0	0	0	0
		0.461481	0	0	0	0	0	0	0	0	0
		0.463982	0	0	0	0	0	0	0	0	0
		0.466483	0	0	0	0	0	0	0	0	0
		0.468984	0	0	0	0	0	0	0	0	0
		0.471486	0	0	0	0	0	0	0	0	0
		0.473987	0	0	0	0	0	0	0	0	0
		0.476488	0	0	0	0	0	0	0	0	0
		0.478989	0	0	0	0	0	0	0	0	0
		0.481491	0	0	0	0	0	0	0	0	0
		0.483992	0	0	0	0	0	0	0	0	0
		0.486493	0	0	0	0	0	0	0	0	0
		0.488994	0	0	0	0	0	0	0	0	0
		0.491496	0	0	0	0	0	0	0	0	0
		0.493997	0	0	0	0	0	0	0	0	0
		0.496498	0	0	0	0	0	0	0	0	0
		0.498999	0	0	0	0	0	0	0	0	0
		0.501501	0	0	0	0	0	0	0	0	0
		0.504002	0	0	0	0	0	0	0	0	0
		0.506503	0	0	0	0	0	0	0	0	0
		0.509005	0	0	0	0	0	0	0	0	0
		0.511506	0	0	0	0	0	0	0	0	0
		0.514007	0	0	0	0	0	0	0	0	0
		0.516508	0	0	0	0	0	0	0	0	0
		0.51901	0	0	0	0	0	0	0	0	0
		0.521511	0	0	0	0	0	0	0	0	0
		0.524012	0	0	0	0	0	0	0	0	0
		0.526513	0	0	0	0	0	0	0	0	0
		0.529015	0	0	0	0	0	0	0	0	0
		0.531516	0	0	0	0	0	0	0	0	0
		0.534017	0	0	0	0	0	0	0	0	0
		0.536518	0	0	0	0	0	0	0	0	0
		0.53902	0	0	0	0	0	0	0	0	0
		0.541521	0	0	0	0	0	0	0	0	0
		0.544022	0	0	0	0	0	0	0	0	0
		0.546523	0	0	0	0	0	0	0	0	0
		0.549025	0	0	0	0	0	0	0	0	0
		0.551526	0	0	0	0	0	0	0	0	0
		0.554027	0	0	0	0	0	0	0	0	0
		0.556528	0	0	0	0	0	0	0	0	0
		0.55903	0	0	0	0	0	0	0	0	0
		0.561531	0	0	0	0	0	0	0	0	0
		0.564032	0	0	0	0	0	0	0	0	0
		0.566533	0	0	0	0	0	0	0	0	0
		0.569035	0	0	0	0	0	0	0	0	0
		0.571536	0	0	0	0	0	0	0	0	0
		0.574037	0	0	0	0	0	0	0	0	0
		0.576538	0	0	0	0	0	0	0	0	0
		0.57904	0	0	0	0	0	0	0	0	0
		0.581541	0	0	0	0	0	0	0	0	0
		0.584042	0	0	0	0	0	0	0	0	0
		0.586543	0	0	0	0	0	0	0	0	0
		0.589045	0	0	0	0	0	0	0	0	0
		0.591546	0	0	0	0	0	0	0	0	0
		0.594047	0	0	0	0	0	0	0	0	0
		0.596548	0	0	0	0	0	0	0	0	0
		0.59905	0	0	0	0	0	0	0	0	0
		0.601551	0	0	0	0	0	0	0	0	0
		0.604052	0	0	0	0	0	0	0	0	0
		0.606553	0	0	0	0	0	0	0	0	0
		0.609055	0	0	0	0	0	0	0	0	0
		0.611556	0	0	0	0	0	0	0	0	0
		0.614057	0	0	0	0	0	0	0	0	0
		0.616558	0	0	0	0	0	0	0	0	0
		0.61906	0	0	0	0	0	0	0	0	0
		0.621561	0	0	0	0	0	0	0	0	0
		0.624062	0	0	0	0	0	0	0	0	0
		0.626563	0	0	0	0	0	0	0	0	0
		0.629065	0	0	0	0	0	0	0	0	0
		0.631566	0	0	0	0	0	0	0	0	0
		0.634067	0	0	0	0	0	0	0	0	0
		0.636568	0	0	0	0	0	0	0	0	0
		0.63907	0	0	0	0	0	0	0	0	0
		0.641571	0	0	0	0	0	0	0	0	0
		0.644072	0	0	0	0	0	0	0	0	0
		0.646573	0	0	0	0	0	0	0	0	0
		0.649075	0	0	0	0	0	0	0	0	0
		0.651576	0	0	0	0	0	0	0	0	0
		0.654077	0	0	0	0	0	0	0	0	0
		0.656578	0	0	0	0	0	0	0	0	0
		0.65908	0	0	0	0	0	0	0	0	0
		0.661581	0	0	0	0	0	0	0	0	0
		0.664082	0	0	0	0	0	0	0	0	0
		0.666583	0	0	0	0	0	0	0	0	0
		0.669085	0	0	0	0	0	0	0	0	0
		0.671586	0	0	0	0	0	0	0	0	0
		0.674087	0	0	0	0	0	0	0	0	0
		0.676588	0	0	0	0	0	0	0	0	0
		0.67909	0	0	0	0	0	0	0	0	0
		0.681591	0	0	0	0	0	0	0	0	0
		0.684092	0	0	0	0	0	0	0	0	0
		0.686593	0	0	0	0	0	0	0	0	0
		0.689095	0	0	0	0	0	0	0	0	0
		0.691596	0	0	0	0	0	0	0	0	0
		0.694097	0	0	0	0	0	0	0	0	0
		0.696598	0	0	0	0	0	0	0	0	0
		0.6991	0	0	0	0	0	0	0	0	0
		0.701601	0	0	0	0	0	0	0	0	0
		0.704102	0	0	0	0	0	0	0	0	0
		0.706603	0	0	0	0	0	0	0	0	0
		0.709105	0	0	0	0	0	0	0	0	0
		0.711606	0	0	0	0	0	0	0	0	0
		0.714107	0	0	0	0	0	0	0	0	0
		0.716608	0	0	0	0	0	0	0	0	0
		0.71911	0	0	0	0	0	0	0	0	0
		0.721611	0	0	0	0	0	0	0	0	0
		0.724112	0	0	0	0	0	0	0	0	0
		0.726613	0	0	0	0	0	0	0	0	0
		0.729115	0	0	0	0	0	0	0	0	0
		0.731616	0	0	0	0	0	0	0	0	0
		0.734117	0	0	0	0	0	0	0	0	0
		0.736618	0	0	0	0	0	0	0	0	0
		0.73912	0	0	0	0	0	0	0	0	0
		0.741621	0	0	0	0	0	0	0	0	0
		0.744122	0	0	0	0	0	0	0	0	0
		0.746623	0	0	0	0	0	0	0	0	0
		0.749125	0	0	0	0	0	0	0	0	0
		0.751626	0	0	0	0	0	0	0	0	0
		0.754127	0	0	0	0	0	0	0	0	0
		0.756628	0	0	0	0	0	0	0	0	0
		0.75913	0	0	0	0	0	0	0	0	0
		0.761631	0	0	0	0	0	0	0	0	0
		0.764132	0	0	0	0	0	0	0	0	0
		0.766633	0	0	0	0	0	0	0	0	0
		0.769135	0	0	0	0	0	0	0	0	0
		0.771636	0	0	0	0	0	0	0	0	0
		0.774137	0	0	0	0	0	0	0	0	0
		0.776638	0	0	0	0	0	0	0	0	0
		0.77914	0	0	0	0	0	0	0	0	0
		0.781641	0	0	0	0	0	0	0	0	0
		0.784142	0	0	0	0	0	0	0	0	0
		0.786643	0	0	0	0	0	0	0	0	0
		0.789145	0	0	0	0	0	0	0	0	0
		0.791646	0	0	0	0	0	0	0	0	0
		0.794147	0	0	0	0	0	0	0	0	0
		0.796648	0	0	0	0	0	0	0	0	0
		0.79915	0	0	0	0	0	0	0	0	0
		0.801651	0	0	0	0	0	0	0	0	0
		0.804152	0	0	0	0	0	0	0	0	0
		0.806653	0	0	0	0	0	0	0	0	0
		0.809155	0	0	0	0	0	0	0	0	0
		0.811656	0	0	0	0	0	0	0	0	0
		0.814157	0	0	0	0	0	0	0	0	0
		0.816658	0	0	0	0	0	0	0	0	0
		0.81916	0	0	0	0	0	0	0	0	0
		0.821661	0	0	0	0	0	0	0	0	0
		0.824162	0	0	0	0	0	0	0	0	0
		0.826663	0	0	0	0	0	0	0	0	0
		0.829165	0	0	0	0	0	0	0	0	0
		0.831666	0	0	0	0	0	0	0	0	0
		0.834167	0	0	0	0	0	0	0	0	0
		0.836668	0	0	0	0	0	0	0	0	0
		0.83917	0	0	0	0	0	0	0	0	0
		0.841671	0	0	0	0	0	0	0	0	0
		0.844172	0	0	0	0	0	0	0	0	0
		0.846673	0	0	0	0	0	0	0	0	0
		0.849175	0	0	0	0	0	0	0	0	0
		0.851676	0	0	0	0	0	0	0	0	0
		0.854177	0	0	0	0	0	0	0	0	0
		0.856678	0	0	0	0	0	0	0	0	0
		0.85918	0	0	0	0	0	0	0	0	0
		0.861681	0	0	0	0	0	0	0	0	0
		0.864182	0	0	0	0	0	0	0	0	0
		0.866683	0	0	0	0	0	0	0	0	0
		0.869185	0	0	0	0	0	0	0	0	0
		0.871686	0	0	0	0	0	0	0	0	0
		0.874187	0	0	0	0	0	0	0	0	0
		0.876688	0	0	0	0	0	0	0	0	0
		0.87919	0	0	0	0	0	0	0	0	0
		0.881691	0	0	0	0	0	0	0	0	0
		0.884192	0	0	0	0	0	0	0	0	0
		0.886693	0	0	0	0	0	0	0	0	0
		0.889195	0	0	0	0	0	0	0	0	0
		0.891696	0	0	0	0	0	0	0	0	0
		0.894197	0	0	0	0	0	0	0	0	0
		0.896698	0	0	0	0	0	0	0	0	0
		0.8992	0	0	0	0	0	0	0	0	0
		0.901701	0	0	0	0	0	0	0	0	0
		0.904202	0	0	0	0	0	0	0	0	0
		0.906703	0	0	0	0	0	0	0	0	0
		0.909205	0	0	0	0	0	0	0	0	0
		0.911706	0	0	0	0	0	0	0	0	0
		0.914207	0	0	0	0	0	0	0	0	0
		0.916708	0	0	0	0	0	0	0	0	0
		0.91921	0	0	0	0	0	0	0	0	0
		0.921711	0	0	0	0	0	0	0	0	0
		0.924212	0	0	0	0	0	0	0	0	0
		0.926713	0	0	0	0	0	0	0	0	0
		0.929215	0	0	0	0	0	0	0	0	0
		0.931716	0	0	0	0	0	0	0	0	0
		0.934217	0	0	0	0	0	0	0	0	0
		0.936718	0	0	0	0	0	0	0	0	0
		0.93922	0	0	0	0	0	0	0	0	0
		0.941721	0	0	0	0	0	0	0	0	0
		0.944222	0	0	0	0	0	0	0	0	0
		0.946723	0	0	0	0	0	0	0	0	0
		0.949225	0	0	0	0	0	0	0	0	0
		0.951726	0	0	0	0	0	0	0	0	0
		0.954227	0	0	0	0	0	0	0	0	0
		0.956728	0	0	0	0	0	0	0	0	0
		0.95923	0	0	0	0	0	0	0	0	0
		0.961731	0	0	0	0	0	0	0	0	0
		0.964232	0	0	0	0	0	0	0	0	0
		0.966733	0	0	0	0	0	0	0	0	0
		0.969235	0	0	0	0	0	0	0	0	0
		0.971736	0	0	0	0	0	0	0	0	0
		0.974237	0	0	0	0	0	0	0	0	0
		0.976738	0	0	0	0	0	0	0	0	0
		0.97924	0	0	0	0	0	0	0	0	0
		0.981741	0	0	0	0	0	0	0	0	0
		0.984242	0	0	0	0	0	0	0	0	0
		0.986743	0	0	0	0	0	0	0	0	0
		0.989245	0	0	0	0	0	0	0	0	0
		0.991746	0	0	0	0	0	0	0	0	0
		0.994247	0	0	0	0	0	0	0	0	0
		0.996748	0	0	0	0	0	0	0	0	0
		0.99925	0	0	0	0	0	0	0	0	0
		1.00175	0	0	0	0	0	0	0	0	0
		1.00425	0	0	0	0	0	0	0	0	0
		1.00675	0	0	0	0	0	0	0	0	0
		1.00925	0	0	0	0	0	0	0	0	0
		1.01176	0	0	0	0	0	0	0	0	0
		1.01426	0	0	0	0	0	0	0	0	0
		1.01676	0	0	0	0	0	0	0	0	0
		1.01926	0	0	0	0	0	0	0	0	0
		1.02176	0	0	0	0	0	0	0	0	0
		1.02426	0	0	0	0	0	0	0	0	0
		1.02676	0	0	0	0	0	0	0	0	0
		1.02926	0	0	0	0	0	0	0	0	0
		1.03177	0	0	0	0	0	0	0	0	0
		1.03427	0	0	0	0	0	0	0	0	0
		1.03677	0	0	0	0	0	0	0	0	0
		1.03927	0	0	0	0	0	0	0	0	0
		1.04177	0	0	0	0	0	0	0	0	0
		1.04427	0	0	0	0	0	0	0	0	0
		1.04677	0	0	0	0	0	0	0	0	0
		1.04927	0	0	0	0	0	0	0	0	0
		1.05178	0	0	0	0	0	0	0	0	0
		1.05428	0	0	0	0	0	0	0	0	0
		1.05678	0	0	0	0	0	0	0	0	0
		1.05928	0	0	0	0	0	0	0	0	0
		1.06178	0	0	0	0	0	0	0	0	0
		1.06428	0	0	0	0	0	0	0	0	0
		1.06678	0	0	0	0	0	0	0	0	0
		1.06928	0	0	0	0	0	0	0	0	0
		1.07179	0	0	0	0	0	0	0	0	0
		1.07429	0	0	0	0	0	0	0	0	0
		1.07679	0	0	0	0	0	0	0	0	0
		1.07929	0	0	0	0	0	0	0	0	0
		1.08179	0	0	0	0	0	0	0	0	0
		1.08429	0	0	0	0	0	0	0	0	0
		1.08679	0	0	0	0	0	0	0	0	0
		1.08929	0	0	0	0	0	0	0	0	0
		1.0918	0	0	0	0	0	0	0	0	0
		1.0943	0	0	0	0	0	0	0	0	0
		1.0968	0	0	0	0	0	0	0	0	0
		1.0993	0	0	0	0	0	0	0	0	0
		1.1018	0	0	0	0	0	0	0	0	0
		1.1043	0	0	0	0	0	0	0	0	0
		1.1068	0	0	0	0	0	0	0	0	0
		1.1093	0	0	0	0	0	0	0	0	0
		1.11181	0	0	0	0	0	0	0	0	0
		1.11431	0	0	0	0	0	0	0	0	0
		1.11681	0	0	0	0	0	0	0	0	0
		1.11931	0	0	0	0	0	0	0	0	0
		1.12181	0	0	0	0	0	0	0	0	0
		1.12431	0	0	0	0	0	0	0	0	0
		1.12681	0	0	0	0	0	0	0	0	0
		1.12931	0	0	0	0	0	0	0	0	0
		1.13182	0	0	0	0	0	0	0	0	0
		1.13432	0	0	0	0	0	0	0	0	0
		1.13682	0	0	0	0	0	0	0	0	0
		1.13932	0	0	0	0	0	0	0	0	0
		1.14182	0	0	0	0	0	0	0	0	0
		1.14432	0	0	0	0	0	0	0	0	0
		1.14682	0	0	0	0	0	0	0	0	0
		1.14932	0	0	0	0	0	0	0	0	0
		1.15183	0	0	0	0	0	0	0	0	0
		1.15433	0	0	0	0	0	0	0	0	0
		1.15683	0	0	0	0	0	0	0	0	0
		1.15933	0	0	0	0	0	0	0	0	0
		1.16183	0	0	0	0	0	0	0	0	0
		1.16433	0	0	0	0	0	0	0	0	0
		1.16683	0	0	0	0	0	0	0	0	0
		1.16933	0	0	0	0	0	0	0	0	0
		1.17184	0	0	0	0	0	0	0	0	0
		1.17434	0	0	0	0	0	0	0	0	0
		1.17684	0	0	0	0	0	0	0	0	0
		1.17934	0	0	0	0	0	0	0	0	0
		1.18184	0	0	0	0	0	0	0	0	0
		1.18434	0	0	0	0	0	0	0	0	0
		1.18684	0	0	0	0	0	0	0	0	0
		1.18934	0	0	0	0	0	0	0	0	0
		1.19185	0	0	0	0	0	0	0	0	0
		1.19435	0	0	0	0	0	0	0	0	0
		1.19685	0	0	0	0	0	0	0	0	0
		1.19935	0	0	0	0	0	0	0	0	0
		1.20185	0	0	0	0	0	0	0	0	0
		1.20435	0	0	0	0	0	0	0	0	0
		1.20685	0	0	0	0	0	0	0	0	0
		1.20935	0	0	0	0	0	0	0	0	0
		1.21186	0	0	0	0	0	0	0	0	0
		1.21436	0	0	0	0	0	0	0	0	0
		1.21686	0	0	0	0	0	0	0	0	0
		1.21936	0	0	0	0	0	0	0	0	0
		1.22186	0	0	0	0	0	0	0	0	0
		1.22436	0	0	0	0	0	0	0	0	0
		1.22686	0	0	0	0	0	0	0	0	0
		1.22936	0	0	0	0	0	0	0	0	0
		1.23187	0	0	0	0	0	0	0	0	0
		1.23437	0	0	0	0	0	0	0	0	0
		1.23687	0	0	0	0	0	0	0	0	0
		1.23937	0	0	0	0	0	0	0	0	0
		1.24187	0	0	0	0	0	0	0	0	0
		1.24437	0	0	0	0	0	0	0	0	0
		1.24687	0	0	0	0	0	0	0	0	0
		1.24937	0	0	0	0	0	0	0	0	0
		1.25188	0	0	0	0	0	0	0	0	0
		1.25438	0	0	0	0	0	0	0	0	0
		1.25688	0	0	0	0	0	0	0	0	0
		1.25938	0	0	0	0	0	0	0	0	0
		1.26188	0	0	0	0	0	0	0	0	0
		1.26438	0	0	0	0	0	0	0	0	0
		1.26688	0	0	0	0	0	0	0	0	0
		1.26938	0	0	0	0	0	0	0	0	0
		1.27189	0	0	0	0	0	0	0	0	0
		1.27439	0	0	0	0	0	0	0	0	0
		1.27689	0	0	0	0	0	0	0	0	0
		1.27939	0	0	0	0	0	0	0	0	0
		1.28189	0	0	0	0	0	0	0	0	0
		1.28439	0	0	0	0	0	0	0	0	0
		1.28689	0	0	0	0	0	0	0	0	0
		1.28939	0	0	0	0	0	0	0	0	0
		1.2919	0	0	0	0	0	0	0	0	0
		1.2944	0	0	0	0	0	0	0	0	0
		1.2969	0	0	0	0	0	0	0	0	0
		1.2994	0	0	0	0	0	0	0	0	0
		1.3019	0	0	0	0	0	0	0	0	0
		1.3044	0	0	0	0	0	0	0	0	0
		1.3069	0	0	0	0	0	0	0	0	0
		1.3094	0	0	0	0	0	0	0	0	0
		1.31191	0	0	0	0	0	0	0	0	0
		1.31441	0	0	0	0	0	0	0	0	0
		1.31691	0	0	0	0	0	0	0	0	0
		1.31941	0	0	0	0	0	0	0	0	0
		1.32191	0	0	0	0	0	0	0	0	0
		1.32441	0	0	0	0	0	0	0	0	0
		1.32691	0	0	0	0	0	0	0	0	0
		1.32941	0	0	0	0	0	0	0	0	0
		1.33192	0	0	0	0	0	0	0	0	0
		1.33442	0	0	0	0	0	0	0	0	0
		1.33692	0	0	0	0	0	0	0	0	0
		1.33942	0	0	0	0	0	0	0	0	0
		1.34192	0	0	0	0	0	0	0	0	0
		1.34442	0	0	0	0	0	0	0	0	0
		1.34692	0	0	0	0	0	0	0	0	0
		1.34942	0	0	0	0	0	0	0	0	0
		1.35193	0	0	0	0	0	0	0	0	0
		1.35443	0	0	0	0	0	0	0	0	0
		1.35693	0	0	0	0	0	0	0	0	0
		1.35943	0	0	0	0	0	0	0	0	0
		1.36193	0	0	0	0	0	0	0	0	0
		1.36443	0	0	0	0	0	0	0	0	0
		1.36693	0	0	0	0	0	0	0	0	0
		1.36943	0	0	0	0	0	0	0	0	0
		1.37194	0	0	0	0	0	0	0	0	0
		1.37444	0	0	0	0	0	0	0	0	0
		1.37694	0	0	0	0	0	0	0	0	0
		1.37944	0	0	0	0	0	0	0	0	0
		1.38194	0	0	0	0	0	0	0	0	0
		1.38444	0	0	0	0	0	0	0	0	0
		1.38694	0	0	0	0	0	0	0	0	0
		1.38944	0	0	0	0	0	0	0	0	0
		1.39195	0	0	0	0	0	0	0	0	0
		1.39445	0	0	0	0	0	0	0	0	0
		1.39695	0	0	0	0	0	0	0	0	0
		1.39945	0	0	0	0	0	0	0	0	0
		1.40195	0	0	0	0	0	0	0	0	0
		1.40445	0	0	0	0	0	0	0	0	0
		1.40695	0	0	0	0	0	0	0	0	0
		1.40945	0	0	0	0	0	0	0	0	0
		1.41196	0	0	0	0	0	0	0	0	0
		1.41446	0	0	0	0	0	0	0	0	0
		1.41696	0	0	0	0	0	0	0	0	0
		1.41946	0	0	0	0	0	0	0	0	0
		1.42196	0	0	0	0	0	0	0	0	0
		1.42446	0	0	0	0	0	0	0	0	0
		1.42696	0	0	0	0	0	0	0	0	0
		1.42946	0	0	0	0	0	0	0	0	0
		1.43197	0	0	0	0	0	0	0	0	0
		1.43447	0	0	0	0	0	0	0	0	0
		1.43697	0	0	0	0	0	0	0	0	0
		1.43947	0	0	0	0	0	0	0	0	0
		1.44197	0	0	0	0	0	0	0	0	0
		1.44447	0	0	0	0	0	0	0	0	0
		1.44697	0	0	0	0	0	0	0	0	0
		1.44947	0	0	0	0	0	0	0	0	0
		1.45198	0	0	0	0	0	0	0	0	0
		1.45448	0	0	0	0	0	0	0	0	0
		1.45698	0	0	0	0	0	0	0	0	0
		1.45948	0	0	0	0	0	0	0	0	0
		1.46198	0	0	0	0	0	0	0	0	0
		1.46448	0	0	0	0	0	0	0	0	0
		1.46698	0	0	0	0	0	0	0	0	0
		1.46948	0	0	0	0	0	0	0	0	0
		1.47199	0	0	0	0	0	0	0	0	0
		1.47449	0	0	0	0	0	0	0	0	0
		1.47699	0	0	0	0	0	0	0	0	0
		1.47949	0	0	0	0	0	0	0	0	0
		1.48199	0	0	0	0	0	0	0	0	0
		1.48449	0	0	0	0	0	0	0	0	0
		1.48699	0	0	0	0	0	0	0	0	0
		1.48949	0	0	0	0	0	0	0	0	0
		1.492	0	0	0	0	0	0	0	0	0
		1.4945	0	0	0	0	0	0	0	0	0
		1.497	0	0	0	0	0	0	0	0	0
		1.4995	0	0	0	0	0	0	0	0	0
		1.502	0	0	0	0	0	0	0	0	0
		1.5045	0	0	0	0	0	0	0	0	0
		1.507	0	0	0	0	0	0	0	0	0
		1.5095	0	0	0	0	0	0	0	0	0
		1.51201	0	0	0	0	0	0	0	0	0
		1.51451	0	0	0	0	0	0	0	0	0
		1.51701	0	0	0	0	0	0	0	0	0
		1.51951	0	0	0	0	0	0	0	0	0
		1.52201	0	0	0	0	0	0	0	0	0
		1.52451	0	0	0	0	0	0	0	0	0
		1.52701	0	0	0	0	0	0	0	0	0
		1.52951	0	0	0	0	0	0	0	0	0
		1.53202	0	0	0	0	0	0	0	0	0
		1.53452	0	0	0	0	0	0	0	0	0
		1.53702	0	0	0	0	0	0	0	0	0
		1.53952	0	0	0	0	0	0	0	0	0
		1.54202	0	0	0	0	0	0	0	0	0
		1.54452	0	0	0	0	0	0	0	0	0
		1.54702	0	0	0	0	0	0	0	0	0
		1.54952	0	0	0	0	0	0	0	0	0
		1.55203	0	0	0	0	0	0	0	0	0
		1.55453	0	0	0	0	0	0	0	0	0
		1.55703	0	0	0	0	0	0	0	0	0
		1.55953	0	0	0	0	0	0	0	0	0
		1.56203	0	0	0	0	0	0	0	0	0
		1.56453	0	0	0	0	0	0	0	0	0
		1.56703	0	0	0	0	0	0	0	0	0
		1.56953	0	0	0	0	0	0	0	0	0
		1.57204	0	0	0	0	0	0	0	0	0
		1.57454	0	0	0	0	0	0	0	0	0
		1.57704	0	0	0	0	0	0	0	0	0
		1.57954	0	0	0	0	0	0	0	0	0
		1.58204	0	0	0	0	0	0	0	0	0
		1.58454	0	0	0	0	0	0	0	0	0
		1.58704	0	0	0	0	0	0	0	0	0
		1.58954	0	0	0	0	0	0	0	0	0
		1.59205	0	0	0	0	0	0	0	0	0
		1.59455	0	0	0	0	0	0	0	0	0
		1.59705	0	0	0	0	0	0	0	0	0
		1.59955	0	0	0	0	0	0	0	0	0
		1.60205	0	0	0	0	0	0	0	0	0
		1.60455	0	0	0	0	0	0	0	0	0
		1.60705	0	0	0	0	0	0	0	0	0
		1.60955	0	0	0	0	0	0	0	0	0
		1.61206	0	0	0	0	0	0	0	0	0
		1.61456	0	0	0	0	0	0	0	0	0
		1.61706	0	0	0	0	0	0	0	0	0
		1.61956	0	0	0	0	0	0	0	0	0
		1.62206	0	0	0	0	0	0	0	0	0
		1.62456	0	0	0	0	0	0	0	0	0
		1.62706	0	0	0	0	0	0	0	0	0
		1.62956	0	0	0	0	0	0	0	0	0
		1.63207	0	0	0	0	0	0	0	0	0
		1.63457	0	0	0	0	0	0	0	0	0
		1.63707	0	0	0	0	0	0	0	0	0
		1.63957	0	0	0	0	0	0	0	0	0
		1.64207	0	0	0	0	0	0	0	0	0
		1.64457	0	0	0	0	0	0	0	0	0
		1.64707	0	0	0	0	0	0	0	0	0
		1.64957	0	0	0	0	0	0	0	0	0
		1.65208	0	0	0	0	0	0	0	0	0
		1.65458	0	0	0	0	0	0	0	0	0
		1.65708	0	0	0	0	0	0	0	0	0
		1.65958	0	0	0	0	0	0	0	0	0
		1.66208	0	0	0	0	0	0	0	0	0
		1.66458	0	0	0	0	0	0	0	0	0
		1.66708	0	0	0	0	0	0	0	0	0
		1.66958	0	0	0	0	0	0	0	0	0
		1.67209	0	0	0	0	0	0	0	0	0
		1.67459	0	0	0	0	0	0	0	0	0
		1.67709	0	0	0	0	0	0	0	0	0
		1.67959	0	0	0	0	0	0	0	0	0
		1.68209	0	0	0	0	0	0	0	0	0
		1.68459	0	0	0	0	0	0	0	0	0
		1.68709	0	0	0	0	0	0	0	0	0
		1.68959	0	0	0	0	0	0	0	0	0
		1.6921	0	0	0	0	0	0	0	0	0
		1.6946	0	0	0	0	0	0	0	0	0
		1.6971	0	0	0	0	0	0	0	0	0
		1.6996	0	0	0	0	0	0	0	0	0
		1.7021	0	0	0	0	0	0	0	0	0
		1.7046	0	0	0	0	0	0	0	0	0
		1.7071	0	0	0	0	0	0	0	0	0
		1.7096	0	0	0	0	0	0	0	0	0
		1.71211	0	0	0	0	0	0	0	0	0
		1.71461	0	0	0	0	0	0	0	0	0
		1.71711	0	0	0	0	0	0	0	0	0
		1.71961	0	0	0	0	0	0	0	0	0
		1.72211	0	0	0	0	0	0	0	0	0
		1.72461	0	0	0	0	0	0	0	0	0
		1.72711	0	0	0	0	0	0	0	0	0
		1.72961	0	0	0	0	0	0	0	0	0
		1.73212	0	0	0	0	0	0	0	0	0
		1.73462	0	0	0	0	0	0	0	0	0
		1.73712	0	0	0	0	0	0	0	0	0
		1.73962	0	0	0	0	0	0	0	0	0
		1.74212	0	0	0	0	0	0	0	0	0
		1.74462	0	0	0	0	0	0	0	0	0
		1.74712	0	0	0	0	0	0	0	0	0
		1.74962	0	0	0	0	0	0	0	0	0
		1.75213	0	0	0	0	0	0	0	0	0
		1.75463	0	0	0	0	0	0	0	0	0
		1.75713	0	0	0	0	0	0	0	0	0
		1.75963	0	0	0	0	0	0	0	0	0
		1.76213	0	0	0	0	0	0	0	0	0
		1.76463	0	0	0	0	0	0	0	0	0
		1.76713	0	0	0	0	0	0	0	0	0
		1.76963	0	0	0	0	0	0	0	0	0
		1.77214	0	0	0	0	0	0	0	0	0
		1.77464	0	0	0	0	0	0	0	0	0
		1.77714	0	0	0	0	0	0	0	0	0
		1.77964	0	0	0	0	0	0	0	0	0
		1.78214	0	0	0	0	0	0	0	0	0
		1.78464	0	0	0	0	0	0	0	0	0
		1.78714	0	0	0	0	0	0	0	0	0
		1.78964	0	0	0	0	0	0	0	0	0
		1.79215	0	0	0	0	0	0	0	0	0
		1.79465	0	0	0	0	0	0	0	0	0
		1.79715	0	0	0	0	0	0	0	0	0
		1.79965	0	0	0	0	0	0	0	0	0
		1.80215	0	0	0	0	0	0	0	0	0
		1.80465	0	0	0	0	0	0	0	0	0
		1.80715	0	0	0	0	0	0	0	0	0
		1.80965	0	0	0	0	0	0	0	0	0
		1.81216	0	0	0	0	0	0	0	0	0
		1.81466	0	0	0	0	0	0	0	0	0
		1.81716	0	0	0	0	0	0	0	0	0
		1.81966	0	0	0	0	0	0	0	0	0
		1.82216	0	0	0	0	0	0	0	0	0
		1.82466	0	0	0	0	0	0	0	0	0
		1.82716	0	0	0	0	0	0	0	0	0
		1.82966	0	0	0	0	0	0	0	0	0
		1.83217	0	0	0	0	0	0	0	0	0
		1.83467	0	0	0	0	0	0	0	0	0
		1.83717	0	0	0	0	0	0	0	0	0
		1.83967	0	0	0	0	0	0	0	0	0
		1.84217	0	0	0	0	0	0	0	0	0
		1.84467	0	0	0	0	0	0	0	0	0
		1.84717	0	0	0	0	0	0	0	0	0
		1.84967	0	0	0	0	0	0	0	0	0
		1.85218	0	0	0	0	0	0	0	0	0
		1.85468	0	0	0	0	0	0	0	0	0
		1.85718	0	0	0	0	0	0	0	0	0
		1.85968	0	0	0	0	0	0	0	0	0
		1.86218	0	0	0	0	0	0	0	0	0
		1.86468	0	0	0	0	0	0	0	0	0
		1.86718	0	0	0	0	0	0	0	0	0
		1.86968	0	0	0	0	0	0	0	0	0
		1.87219	0	0	0	0	0	0	0	0	0
		1.87469	0	0	0	0	0	0	0	0	0
		1.87719	0	0	0	0	0	0	0	0	0
		1.87969	0	0	0	0	0	0	0	0	0
		1.88219	0	0	0	0	0	0	0	0	0
		1.88469	0	0	0	0	0	0	0	0	0
		1.88719	0	0	0	0	0	0	0	0	0
		1.88969	0	0	0	0	0	0	0	0	0
		1.8922	0	0	0	0	0	0	0	0	0
		1.8947	0	0	0	0	0	0	0	0	0
		1.8972	0	0	0	0	0	0	0	0	0
		1.8997	0	0	0	0	0	0	0	0	0
		1.9022	0	0	0	0	0	0	0	0	0
		1.9047	0	0	0	0	0	0	0	0	0
		1.9072	0	0	0	0	0	0	0	0	0
		1.9097	0	0	0	0	0	0	0	0	0
		1.91221	0	0	0	0	0	0	0	0	0
		1.91471	0	0	0	0	0	0	0	0	0
		1.91721	0	0	0	0	0	0	0	0	0
		1.91971	0	0	0	0	0	0	0	0	0
		1.92221	0	0	0	0	0	0	0	0	0
		1.92471	0	0	0	0	0	0	0	0	0
		1.92721	0	0	0	0	0	0	0	0	0
		1.92971	0	0	0	0	0	0	0	0	0
		1.93222	0	0	0	0	0	0	0	0	0
		1.93472	0	0	0	0	0	0	0	0	0
		1.93722	0	0	0	0	0	0	0	0	0
		1.93972	0	0	0	0	0	0	0	0	0
		1.94222	0	0	0	0	0	0	0	0	0
		1.94472	0	0	0	0	0	0	0	0	0
		1.94722	0	0	0	0	0	0	0	0	0
		1.94972	0	0	0	0	0	0	0	0	0
		1.95223	0	0	0	0	0	0	0	0	0
		1.95473	0	0	0	0	0	0	0	0	0
		1.95723	0	0	0	0	0	0	0	0	0
		1.95973	0	0	0	0	0	0	0	0	0
		1.96223	0	0	0	0	0	0	0	0	0
		1.96473	0	0	0	0	0	0	0	0	0
		1.96723	0	0	0	0	0	0	0	0	0
		1.96973	0	0	0	0	0	0	0	0	0
		1.97224	0	0	0	0	0	0	0	0	0
		1.97474	0	0	0	0	0	0	0	0	0
		1.97724	0	0	0	0	0	0	0	0	0
		1.97974	0	0	0	0	0	0	0	0	0
		1.98224	0	0	0	0	0	0	0	0	0
		1.98474	0	0	0	0	0	0	0	0	0
		1.98724	0	0	0	0	0	0	0	0	0
		1.98974	0	0	0	0	0	0	0	0	0
		1.99225	0	0	0	0	0	0	0	0	0
		1.99475	0	0	0	0	0	0	0	0	0
		1.99725	0	0	0	0	0	0	0	0	0
		1.99975	0	0	0	0	0	0	0	0	0
		2.00225	0	0	0	0	0	0	0	0	0
		2.00475	0	0	0	0	0	0	0	0	0
		2.00725	0	0	0	0	0	0	0	0	0
		2.00975	0	0	0	0	0	0	0	0	0
		2.01226	0	0	0	0	0	0	0	0	0
		2.01476	0	0	0	0	0	0	0	0	0
		2.01726	0	0	0	0	0	0	0	0	0
		2.01976	0	0	0	0	0	0	0	0	0
		2.02226	0	0	0	0	0	0	0	0	0
		2.02476	0	0	0	0	0	0	0	0	0
		2.02726	0	0	0	0	0	0	0	0	0
		2.02976	0	0	0	0	0	0	0	0	0
		2.03227	0	0	0	0	0	0	0	0	0
		2.03477	0	0	0	0	0	0	0	0	0
		2.03727	0	0	0	0	0	0	0	0	0
		2.03977	0	0	0	0	0	0	0	0	0
		2.04227	0	0	0	0	0	0	0	0	0
		2.04477	0	0	0	0	0	0	0	0	0
		2.04727	0	0	0	0	0	0	0	0	0
		2.04977	0	0	0	0	0	0	0	0	0
		2.05228	0	0	0	0	0	0	0	0	0
		2.05478	0	0	0	0	0	0	0	0	0
		2.05728	0	0	0	0	0	0	0	0	0
		2.05978	0	0	0	0	0	0	0	0	0
		2.06228	0	0	0	0	0	0	0	0	0
		2.06478	0	0	0	0	0	0	0	0	0
		2.06728	0	0	0	0	0	0	0	0	0
		2.06978	0	0	0	0	0	0	0	0	0
		2.07229	0	0	0	0	0	0	0	0	0
		2.07479	0	0	0	0	0	0	0	0	0
		2.07729	0	0	0	0	0	0	0	0	0
		2.07979	0	0	0	0	0	0	0	0	0
		2.08229	0	0	0	0	0	0	0	0	0
		2.08479	0	0	0	0	0	0	0	0	0
		2.08729	0	0	0	0	0	0	0	0	0
		2.08979	0	0	0	0	0	0	0	0	0
		2.0923	0	0	0	0	0	0	0	0	0
		2.0948	0	0	0	0	0	0	0	0	0
		2.0973	0	0	0	0	0	0	0	0	0
		2.0998	0	0	0	0	0	0	0	0	0
		2.1023	0	0	0	0	0	0	0	0	0
		2.1048	0	0	0	0	0	0	0	0	0
		2.1073	0	0	0	0	0	0	0	0	0
		2.1098	0	0	0	0	0	0	0	0	0
		2.11231	0	0	0	0	0	0	0	0	0
		2.11481	0	0	0	0	0	0	0	0	0
		2.11731	0	0	0	0	0	0	0	0	0
		2.11981	0	0	0	0	0	0	0	0	0
		2.12231	0	0	0	0	0	0	0	0	0
		2.12481	0	0	0	0	0	0	0	0	0
		2.12731	0	0	0	0	0	0	0	0	0
		2.12981	0	0	0	0	0	0	0	0	0
		2.13232	0	0	0	0	0	0	0	0	0
		2.13482	0	0	0	0	0	0	0	0	0
		2.13732	0	0	0	0	0	0	0	0	0
		2.13982	0	0	0	0	0	0	0	0	0
		2.14232	0	0	0	0	0	0	0	0	0
		2.14482	0	0	0	0	0	0	0	0	0
		2.14732	0	0	0	0	0	0	0	0	0
		2.14982	0	0	0	0	0	0	0	0	0
		2.15233	0	0	0	0	0	0	0	0	0
		2.15483	0	0	0	0	0	0	0	0	0
		2.15733	0	0	0	0	0	0	0	0	0
		2.15983	0	0	0	0	0	0	0	0	0
		2.16233	0	0	0	0	0	0	0	0	0
		2.16483	0	0	0	0	0	0	0	0	0
		2.16733	0	0	0	0	0	0	0	0	0
		2.16983	0	0	0	0	0	0	0	0	0
		2.17234	0	0	0	0	0	0	0	0	0
		2.17484	0	0	0	0	0	0	0	0	0
		2.17734	0	0	0	0	0	0	0	0	0
		2.17984	0	0	0	0	0	0	0	0	0
		2.18234	0	0	0	0	0	0	0	0	0
		2.18484	0	0	0	0	0	0	0	0	0
		2.18734	0	0	0	0	0	0	0	0	0
		2.18984	0	0	0	0	0	0	0	0	0
		2.19235	0	0	0	0	0	0	0	0	0
		2.19485	0	0	0	0	0	0	0	0	0
		2.19735	0	0	0	0	0	0	0	0	0
		2.19985	0	0	0	0	0	0	0	0	0
		2.20235	0	0	0	0	0	0	0	0	0
		2.20485	0	0	0	0	0	0	0	0	0
		2.20735	0	0	0	0	0	0	0	0	0
		2.20985	0	0	0	0	0	0	0	0	0
		2.21236	0	0	0	0	0	0	0	0	0
		2.21486	0	0	0	0	0	0	0	0	0
		2.21736	0	0	0	0	0	0	0	0	0
		2.21986	0	0	0	0	0	0	0	0	0
		2.22236	0	0	0	0	0	0	0	0	0
		2.22486	0	0	0	0	0	0	0	0	0
		2.22736	0	0	0	0	0	0	0	0	0
		2.22986	0	0	0	0	0	0	0	0	0
		2.23237	0	0	0	0	0	0	0	0	0
		2.23487	0	0	0	0	0	0	0	0	0
		2.23737	0	0	0	0	0	0	0	0	0
		2.23987	0	0	0	0	0	0	0	0	0
		2.24237	0	0	0	0	0	0	0	0	0
		2.24487	0	0	0	0	0	0	0	0	0
		2.24737	0	0	0	0	0	0	0	0	0
		2.24987	0	0	0	0	0	0	0	0	0
		2.25238	0	0	0	0	0	0	0	0	0
		2.25488	0	0	0	0	0	0	0	0	0
		2.25738	0	0	0	0	0	0	0	0	0
		2.25988	0	0	0	0	0	0	0	0	0
		2.26238	0	0	0	0	0	0	0	0	0
		2.26488	0	0	0	0	0	0	0	0	0
		2.26738	0	0	0	0	0	0	0	0	0
		2.26988	0	0	0	0	0	0	0	0	0
		2.27239	0	0	0	0	0	0	0	0	0
		2.27489	0	0	0	0	0	0	0	0	0
		2.27739	0	0	0	0	0	0	0	0	0
		2.27989	0	0	0	0	0	0	0	0	0
		2.28239	0	0	0	0	0	0	0	0	0
		2.28489	0	0	0	0	0	0	0	0	0
		2.28739	0	0	0	0	0	0	0	0	0
		2.28989	0	0	0	0	0	0	0	0	0
		2.2924	0	0	0	0	0	0	0	0	0
		2.2949	0	0	0	0	0	0	0	0	0
		2.2974	0	0	0	0	0	0	0	0	0
		2.2999	0	0	0	0	0	0	0	0	0
		2.3024	0	0	0	0	0	0	0	0	0
		2.3049	0	0	0	0	0	0	0	0	0
		2.3074	0	0	0	0	0	0	0	0	0
		2.3099	0	0	0	0	0	0	0	0	0
		2.31241	0	0	0	0	0	0	0	0	0
		2.31491	0	0	0	0	0	0	0	0	0
		2.31741	0	0	0	0	0	0	0	0	0
		2.31991	0	0	0	0	0	0	0	0	0
		2.32241	0	0	0	0	0	0	0	0	0
		2.32491	0	0	0	0	0	0	0	0	0
		2.32741	0	0	0	0	0	0	0	0	0
		2.32991	0	0	0	0	0	0	0	0	0
		2.33242	0	0	0	0	0	0	0	0	0
		2.33492	0	0	0	0	0	0	0	0	0
		2.33742	0	0	0	0	0	0	0	0	0
		2.33992	0	0	0	0	0	0	0	0	0
		2.34242	0	0	0	0	0	0	0	0	0
		2.34492	0	0	0	0	0	0	0	0	0
		2.34742	0	0	0	0	0	0	0	0	0
		2.34992	0	0	0	0	0	0	0	0	0
		2.35243	0	0	0	0	0	0	0	0	0
		2.35493	0	0	0	0	0	0	0	0	0
		2.35743	0	0	0	0	0	0	0	0	0
		2.35993	0	0	0	0	0	0	0	0	0
		2.36243	0	0	0	0	0	0	0	0	0
		2.36493	0	0	0	0	0	0	0	0	0
		2.36743	0	0	0	0	0	0	0	0	0
		2.36993	0	0	0	0	0	0	0	0	0
		2.37244	0	0	0	0	0	0	0	0	0
		2.37494	0	0	0	0	0	0	0	0	0
		2.37744	0	0	0	0	0	0	0	0	0
		2.37994	0	0	0	0	0	0	0	0	0
		2.38244	0	0	0	0	0	0	0	0	0
		2.38494	0	0	0	0	0	0	0	0	0
		2.38744	0	0	0	0	0	0	0	0	0
		2.38994	0	0	0	0	0	0	0	0	0
		2.39245	0	0	0	0	0	0	0	0	0
		2.39495	0	0	0	0	0	0	0	0	0
		2.39745	0	0	0	0	0	0	0	0	0
		2.39995	0	0	0	0	0	0	0	0	0
		2.40245	0	0	0	0	0	0	0	0	0
		2.40495	0	0	0	0	0	0	0	0	0
		2.40745	0	0	0	0	0	0	0	0	0
		2.40995	0	0	0	0	0	0	0	0	0
		2.41246	0	0	0	0	0	0	0	0	0
		2.41496	0	0	0	0	0	0	0	0	0
		2.41746	0	0	0	0	0	0	0	0	0
		2.41996	0	0	0	0	0	0	0	0	0
		2.42246	0	0	0	0	0	0	0	0	0
		2.42496	0	0	0	0	0	0	0	0	0
		2.42746	0	0	0	0	0	0	0	0	0
		2.42996	0	0	0	0	0	0	0	0	0
		2.43247	0	0	0	0	0	0	0	0	0
		2.43497	0	0	0	0	0	0	0	0	0
		2.43747	0	0	0	0	0	0	0	0	0
		2.43997	0	0	0	0	0	0	0	0	0
		2.44247	0	0	0	0	0	0	0	0	0
		2.44497	0	0	0	0	0	0	0	0	0
		2.44747	0	0	0	0	0	0	0	0	0
		2.44997	0	0	0	0	0	0	0	0	0
		2.45248	0	0	0	0	0	0	0	0	0
		2.45498	0	0	0	0	0	0	0	0	0
		2.45748	0	0	0	0	0	0	0	0	0
		2.45998	0	0	0	0	0	0	0	0	0
		2.46248	0	0	0	0	0	0	0	0	0
		2.46498	0	0	0	0	0	0	0	0	0
		2.46748	0	0	0	0	0	0	0	0	0
		2.46998	0	0	0	0	0	0	0	0	0
		2.47249	0	0	0	0	0	0	0	0	0
		2.47499	0	0	0	0	0	0	0	0	0
		2.47749	0	0	0	0	0	0	0	0	0
		2.47999	0	0	0	0	0	0	0	0	0
		2.48249	0	0	0	0	0	0	0	0	0
		2.48499	0	0	0	0	0	0	0	0	0
		2.48749	0	0	0	0	0	0	0	0	0
		2.48999	0	0	0	0	0	0	0	0	0
		2.4925	0	0	0	0	0	0	0	0	0
[truncated: 3 more rows]

## Sheet: subfigure d
Supplementary Fig. 1d
			Probability (nm-1)
		z (nm)	Merz + ε_(I-W)^(ion-π)	Merz + ε_(I-W)^(LB)	Netz + ε_(I-W)^(ion-π)	Netz + ε_(I-W)^(LB)	Williams + ε_(I-W)^(ion-π)	Williams + ε_(I-W)^(LB)	OPLS-AA + ε_(I-W)^(ion-π)	OPLS-AA + ε_(I-W)^(LB)	Water
		-2.5	-	0	-	-	-	-	-	0	0
		-2.497	-	0	-	-	-	-	-	0	0
		-2.495	-	0	-	-	-	-	-	0	0
		-2.492	-	0	-	-	-	-	-	0	0
		-2.49	-	0	-	-	-	-	-	0	0
		-2.487	-	0	-	-	-	-	-	0	0
		-2.485	-	0	-	-	-	-	-	0	0
		-2.482	-	0	-	-	-	-	-	0	0
		-2.48	-	0	-	-	-	-	-	0	0
		-2.477	-	0	-	-	-	-	-	0	0
		-2.475	-	0	-	-	-	-	-	0	0
		-2.472	-	0	-	-	-	-	-	0	0
		-2.47	-	0	-	-	-	-	-	0	0
		-2.467	-	0	-	-	-	-	-	0	0
		-2.465	-	0	-	-	-	-	-	0	0
		-2.462	-	0	-	-	-	-	-	0	0
		-2.46	-	0	-	-	-	-	-	0	0
		-2.457	-	0	-	-	-	-	-	0	0
		-2.455	-	0	-	-	-	-	-	0	0
		-2.452	-	0	-	-	-	-	-	0	0
		-2.45	-	0	-	-	-	-	-	0	0
		-2.447	-	0	-	-	-	-	-	0	0
		-2.445	-	0	-	-	-	-	-	0	0
		-2.442	-	0	-	-	-	-	-	0	0
		-2.44	-	0	-	-	-	-	-	0	0
		-2.437	-	0	-	-	-	-	-	0	0
		-2.435	-	0	-	-	-	-	-	0	0
		-2.432	-	0	-	-	-	-	-	0	0
		-2.43	-	0	-	-	-	-	-	0	0
		-2.427	-	0	-	-	-	-	-	0	0
		-2.425	-	0	-	-	-	-	-	0	0
		-2.422	-	0	-	-	-	-	-	0	0
		-2.42	-	0	-	-	-	-	-	0	0
		-2.417	-	0	-	-	-	-	-	0	0
		-2.415	-	0	-	-	-	-	-	0	0
		-2.412	-	0	-	-	-	-	-	0	0
		-2.41	-	0	-	-	-	-	-	0	0
		-2.407	-	0	-	-	-	-	-	0	0
		-2.405	-	0	-	-	-	-	-	0	0
		-2.402	-	0	-	-	-	-	-	0	0
		-2.4	-	0	-	-	-	-	-	0	0
		-2.397	-	0	-	-	-	-	-	0	0
		-2.395	-	0	-	-	-	-	-	0	0
		-2.392	-	0	-	-	-	-	-	0	0
		-2.39	-	0	-	-	-	-	-	0	0
		-2.387	-	0	-	-	-	-	-	0	0
		-2.385	-	0	-	-	-	-	-	0	0
		-2.382	-	0	-	-	-	-	-	0	0
		-2.38	-	0	-	-	-	-	-	0	0
		-2.377	-	0	-	-	-	-	-	0	0
		-2.375	-	0	-	-	-	-	-	0	0
		-2.372	-	0	-	-	-	-	-	0	0
		-2.37	-	0	-	-	-	-	-	0	0
		-2.367	-	0	-	-	-	-	-	0	0
		-2.365	-	0	-	-	-	-	-	0	0
		-2.362	-	0	-	-	-	-	-	0	0
		-2.36	-	0	-	-	-	-	-	0	0
		-2.357	-	0	-	-	-	-	-	0	0
		-2.355	-	0	-	-	-	-	-	0	0
		-2.352	-	0	-	-	-	-	-	0	0
		-2.35	-	0	-	-	-	-	-	0	0
		-2.347	-	0	-	-	-	-	-	0	0
		-2.345	-	0	-	-	-	-	-	0	0
		-2.342	-	0	-	-	-	-	-	0	0
		-2.34	-	0	-	-	-	-	-	0	0
		-2.337	-	0	-	-	-	-	-	0	0
		-2.335	-	0	-	-	-	-	-	0	0
		-2.332	-	0	-	-	-	-	-	0	0
		-2.33	-	0	-	-	-	-	-	0	0
		-2.327	-	0	-	-	-	-	-	0	0
		-2.325	-	0	-	-	-	-	-	0	0
		-2.322	-	0	-	-	-	-	-	0	0
		-2.32	-	0	-	-	-	-	-	0	0
		-2.317	-	0	-	-	-	-	-	0	0
		-2.315	-	0	-	-	-	-	-	0	0
		-2.312	-	0	-	-	-	-	-	0	0
		-2.31	-	0	-	-	-	-	-	0	0
		-2.307	-	0	-	-	-	-	-	0	0
		-2.305	-	0	-	-	-	-	-	0	0
		-2.302	-	0	-	-	-	-	-	0	0
		-2.3	-	0	-	-	-	-	-	0	0
		-2.297	-	0	-	-	-	-	-	0	0
		-2.295	-	0	-	-	-	-	-	0	0
		-2.292	-	0	-	-	-	-	-	0	0
		-2.29	-	0	-	-	-	-	-	0	0
		-2.287	-	0	-	-	-	-	-	0	0
		-2.285	-	0	-	-	-	-	-	0	0
		-2.282	-	0	-	-	-	-	-	0	0
		-2.28	-	0	-	-	-	-	-	0	0
		-2.277	-	0	-	-	-	-	-	0	0
		-2.275	-	0	-	-	-	-	-	0	0
		-2.272	-	0	-	-	-	-	-	0	0
		-2.27	-	0	-	-	-	-	-	0	0
		-2.267	-	0	-	-	-	-	-	0	0
		-2.265	-	0	-	-	-	-	-	0	0
		-2.262	-	0	-	-	-	-	-	0	0
		-2.26	-	0	-	-	-	-	-	0	0
		-2.257	-	0	-	-	-	-	-	0	0
		-2.255	-	0	-	-	-	-	-	0	0
		-2.252	-	0	-	-	-	-	-	0	0
		-2.25	-	0	-	-	-	-	-	0	0
		-2.247	-	0	-	-	-	-	-	0	0
		-2.245	-	0	-	-	-	-	-	0	0
		-2.242	-	0	-	-	-	-	-	0	0
		-2.24	-	0	-	-	-	-	-	0	0
		-2.237	-	0	-	-	-	-	-	0	0
		-2.235	-	0	-	-	-	-	-	0	0
		-2.232	-	0	-	-	-	-	-	0	0
		-2.23	-	0	-	-	-	-	-	0	0
		-2.227	-	0	-	-	-	-	-	0	0
		-2.225	-	0	-	-	-	-	-	0	0
		-2.222	-	0	-	-	-	-	-	0	0
		-2.22	-	0	-	-	-	-	-	0	0
		-2.217	-	0	-	-	-	-	-	0	0
		-2.215	-	0	-	-	-	-	-	0	0
		-2.212	-	0	-	-	-	-	-	0	0
		-2.21	-	0	-	-	-	-	-	0	0
		-2.207	-	0	-	-	-	-	-	0	0
		-2.205	-	0	-	-	-	-	-	0	0
		-2.202	-	0	-	-	-	-	-	0	0
		-2.2	-	0	-	-	-	-	-	0	0
		-2.197	-	0	-	-	-	-	-	0	0
		-2.195	-	0	-	-	-	-	-	0	0
		-2.192	-	0	-	-	-	-	-	0	0
		-2.19	-	0	-	-	-	-	-	0	0
		-2.187	-	0	-	-	-	-	-	0	0
		-2.185	-	0	-	-	-	-	-	0	0
		-2.182	-	0	-	-	-	-	-	0	0
		-2.18	-	0	-	-	-	-	-	0	0
		-2.177	-	0	-	-	-	-	-	0	0
		-2.175	-	0	-	-	-	-	-	0	0
		-2.172	-	0	-	-	-	-	-	0	0
		-2.17	-	0	-	-	-	-	-	0	0
		-2.167	-	0	-	-	-	-	-	0	0
		-2.165	-	0	-	-	-	-	-	0	0
		-2.162	-	0	-	-	-	-	-	0	0
		-2.16	-	0	-	-	-	-	-	0	0
		-2.157	-	0	-	-	-	-	-	0	0
		-2.155	-	0	-	-	-	-	-	0	0
		-2.152	-	0	-	-	-	-	-	0	0
		-2.15	-	0	-	-	-	-	-	0	0
		-2.147	-	0	-	-	-	-	-	0	0
		-2.145	-	0	-	-	-	-	-	0	0
		-2.142	-	0	-	-	-	-	-	0	0
		-2.14	-	0	-	-	-	-	-	0	0
		-2.137	-	0	-	-	-	-	-	0	0
		-2.135	-	0	-	-	-	-	-	0	0
		-2.132	-	0	-	-	-	-	-	0	0
		-2.13	-	0	-	-	-	-	-	0	0
		-2.127	-	0	-	-	-	-	-	0	0
		-2.125	-	0	-	-	-	-	-	0	0
		-2.122	-	0	-	-	-	-	-	0	0
		-2.12	-	0	-	-	-	-	-	0	0
		-2.117	-	0	-	-	-	-	-	0	0
		-2.115	-	0	-	-	-	-	-	0	0
		-2.112	-	0	-	-	-	-	-	0	0
		-2.11	-	0	-	-	-	-	-	0	0
		-2.107	-	0	-	-	-	-	-	0	0
		-2.105	-	0	-	-	-	-	-	0	0
		-2.102	-	0	-	-	-	-	-	0	0
		-2.1	-	0	-	-	-	-	-	0	0
		-2.097	-	0	-	-	-	-	-	0	0
		-2.095	-	0	-	-	-	-	-	0	0
		-2.092	-	0	-	-	-	-	-	0	0
		-2.09	-	0	-	-	-	-	-	0	0
		-2.087	-	0	-	-	-	-	-	0	0
		-2.085	-	0	-	-	-	-	-	0	0
		-2.082	-	0	-	-	-	-	-	0	0
		-2.08	-	0	-	-	-	-	-	0	0
		-2.077	-	0	-	-	-	-	-	0	0
		-2.075	-	0	-	-	-	-	-	0	0
		-2.072	-	0	-	-	-	-	-	0	0
		-2.07	-	0	-	-	-	-	-	0	0
		-2.067	-	0	-	-	-	-	-	0	0
		-2.065	-	0	-	-	-	-	-	0	0
		-2.062	-	0	-	-	-	-	-	0	0
		-2.06	-	0	-	-	-	-	-	0	0
		-2.057	-	0	-	-	-	-	-	0	0
		-2.055	-	0	-	-	-	-	-	0	0
		-2.052	-	0	-	-	-	-	-	0	0
		-2.05	-	0	-	-	-	-	-	0	0
		-2.047	-	0	-	-	-	-	-	0	0
		-2.045	-	0	-	-	-	-	-	0	0
		-2.042	-	0	-	-	-	-	-	0	0
		-2.04	-	0	-	-	-	-	-	0	0
		-2.037	-	0	-	-	-	-	-	0	0
		-2.035	-	0	-	-	-	-	-	0	0
		-2.032	-	0	-	-	-	-	-	0	0
		-2.03	-	0	-	-	-	-	-	0	0
		-2.027	-	0	-	-	-	-	-	0	0
		-2.025	-	0	-	-	-	-	-	0	0
		-2.022	-	0	-	-	-	-	-	0	0
		-2.02	-	0	-	-	-	-	-	0	0
		-2.017	-	0	-	-	-	-	-	0	0
		-2.015	-	0	-	-	-	-	-	0	0
		-2.012	-	0	-	-	-	-	-	0	0
		-2.01	-	0	-	-	-	-	-	0	0
		-2.007	-	0	-	-	-	-	-	0	0
		-2.005	-	0	-	-	-	-	-	0	0
		-2.002	-	0	-	-	-	-	-	0	0
		-2	-	0	-	-	-	-	-	0	0
		-1.997	-	0	-	-	-	-	-	0	0
		-1.995	-	0	-	-	-	-	-	0	0
		-1.992	-	0	-	-	-	-	-	0	0
		-1.99	-	0	-	-	-	-	-	0	0
		-1.987	-	0	-	-	-	-	-	0	0
		-1.985	-	0	-	-	-	-	-	0	0
		-1.982	-	0	-	-	-	-	-	0	0
		-1.98	-	0	-	-	-	-	-	0	0
		-1.977	-	0	-	-	-	-	-	0	0
		-1.975	-	0	-	-	-	-	-	0	0
		-1.972	-	0	-	-	-	-	-	0	0
		-1.97	-	0	-	-	-	-	-	0	0
		-1.967	-	0	-	-	-	-	-	0	0
		-1.965	-	0	-	-	-	-	-	0	0
		-1.962	-	0	-	-	-	-	-	0	0
		-1.96	-	0	-	-	-	-	-	0	0
		-1.957	-	0	-	-	-	-	-	0	0
		-1.955	-	0	-	-	-	-	-	0	0
		-1.952	-	0	-	-	-	-	-	0	0
		-1.95	-	0	-	-	-	-	-	0	0
		-1.947	-	0	-	-	-	-	-	0	0
		-1.945	-	0	-	-	-	-	-	0	0
		-1.942	-	0	-	-	-	-	-	0	0
		-1.94	-	0	-	-	-	-	-	0	0
		-1.937	-	0	-	-	-	-	-	0	0
		-1.935	-	0	-	-	-	-	-	0	0
		-1.932	-	0	-	-	-	-	-	0	0
		-1.93	-	0	-	-	-	-	-	0	0
		-1.927	-	0	-	-	-	-	-	0	0
		-1.925	-	0	-	-	-	-	-	0	0
		-1.922	-	0	-	-	-	-	-	0	0
		-1.92	-	0	-	-	-	-	-	0	0
		-1.917	-	0	-	-	-	-	-	0	0
		-1.915	-	0	-	-	-	-	-	0	0
		-1.912	-	0	-	-	-	-	-	0	0
		-1.91	-	0	-	-	-	-	-	0	0
		-1.907	-	0	-	-	-	-	-	0	0
		-1.905	-	0	-	-	-	-	-	0	0
		-1.902	-	0	-	-	-	-	-	0	0
		-1.9	-	0	-	-	-	-	-	0	0
		-1.897	-	0	-	-	-	-	-	0	0
		-1.895	-	0	-	-	-	-	-	0	0
		-1.892	-	0	-	-	-	-	-	0	0
		-1.89	-	0	-	-	-	-	-	0	0
		-1.887	-	0	-	-	-	-	-	0	0
		-1.885	-	0	-	-	-	-	-	0	0
		-1.882	-	0	-	-	-	-	-	0	0
		-1.88	-	0	-	-	-	-	-	0	0
		-1.877	-	0	-	-	-	-	-	0	0
		-1.875	-	0	-	-	-	-	-	0	0
		-1.872	-	0	-	-	-	-	-	0	0
		-1.87	-	0	-	-	-	-	-	0	0
		-1.867	-	0	-	-	-	-	-	0	0
		-1.865	-	0	-	-	-	-	-	0	0
		-1.862	-	0	-	-	-	-	-	0	0
		-1.86	-	0	-	-	-	-	-	0	0
		-1.857	-	0	-	-	-	-	-	0	0
		-1.855	-	0	-	-	-	-	-	0	0
		-1.852	-	0	-	-	-	-	-	0	0
		-1.85	-	0	-	-	-	-	-	0	0
		-1.847	-	0	-	-	-	-	-	0	0
		-1.845	-	0	-	-	-	-	-	0	0
		-1.842	-	0	-	-	-	-	-	0	0
		-1.84	-	0	-	-	-	-	-	0	0
		-1.837	-	0	-	-	-	-	-	0	0
		-1.835	-	0	-	-	-	-	-	0	0
		-1.832	-	0	-	-	-	-	-	0	0
		-1.83	-	0	-	-	-	-	-	0	0
		-1.827	-	0	-	-	-	-	-	0	0
		-1.825	-	0	-	-	-	-	-	0	0
		-1.822	-	0	-	-	-	-	-	0	0
		-1.82	-	0	-	-	-	-	-	0	0
		-1.817	-	0	-	-	-	-	-	0	0
		-1.815	-	0	-	-	-	-	-	0	0
		-1.812	-	0	-	-	-	-	-	0	0
		-1.81	-	0	-	-	-	-	-	0	0
		-1.807	-	0	-	-	-	-	-	0	0
		-1.805	-	0	-	-	-	-	-	0	0
		-1.802	-	0	-	-	-	-	-	0	0
		-1.8	-	0	-	-	-	-	-	0	0
		-1.797	-	0	-	-	-	-	-	0	0
		-1.795	-	0	-	-	-	-	-	0	0
		-1.792	-	0	-	-	-	-	-	0	0
		-1.79	-	0	-	-	-	-	-	0	0
		-1.787	-	0	-	-	-	-	-	0	0
		-1.785	-	0	-	-	-	-	-	0	0
		-1.782	-	0	-	-	-	-	-	0	0
		-1.78	-	0	-	-	-	-	-	0	0
		-1.777	-	0	-	-	-	-	-	0	0
		-1.775	-	0	-	-	-	-	-	0	0
		-1.772	-	0	-	-	-	-	-	0	0
		-1.77	-	0	-	-	-	-	-	0	0
		-1.767	-	0	-	-	-	-	-	0	0
		-1.765	-	0	-	-	-	-	-	0	0
		-1.762	-	0	-	-	-	-	-	0	0
		-1.76	-	0	-	-	-	-	-	0	0
		-1.757	-	0	-	-	-	-	-	0	0
		-1.755	-	0	-	-	-	-	-	0	0
		-1.752	-	0	-	-	-	-	-	0	0
		-1.75	-	0	-	-	-	-	-	0	0
		-1.747	-	0	-	-	-	-	-	0	0
		-1.745	-	0	-	-	-	-	-	0	0
		-1.742	-	0	-	-	-	-	-	0	0
		-1.74	-	0	-	-	-	-	-	0	0
		-1.737	-	0	-	-	-	-	-	0	0
		-1.735	-	0	-	-	-	-	-	0	0
		-1.732	-	0	-	-	-	-	-	0	0
		-1.73	-	0	-	-	-	-	-	0	0
		-1.727	-	0	-	-	-	-	-	0	0
		-1.725	-	0	-	-	-	-	-	0	0
		-1.722	-	0	-	-	-	-	-	0	0
		-1.72	-	0	-	-	-	-	-	0	0
		-1.717	-	0	-	-	-	-	-	0	0
		-1.715	-	0	-	-	-	-	-	0	0
		-1.712	-	0	-	-	-	-	-	0	0
		-1.71	-	0	-	-	-	-	-	0	0
		-1.707	-	0	-	-	-	-	-	0	0
		-1.705	-	0	-	-	-	-	-	0	0
		-1.702	-	0	-	-	-	-	-	0	0
		-1.7	-	0	-	-	-	-	-	0	0
		-1.697	-	0	-	-	-	-	-	0	0
		-1.695	-	0	-	-	-	-	-	0	0
		-1.692	-	0	-	-	-	-	-	0	0
		-1.69	-	0	-	-	-	-	-	0	0
		-1.687	-	0	-	-	-	-	-	0	0
		-1.685	-	0	-	-	-	-	-	0	0
		-1.682	-	0	-	-	-	-	-	0	0
		-1.68	-	0	-	-	-	-	-	0	0
		-1.677	-	0	-	-	-	-	-	0	0
		-1.675	-	0	-	-	-	-	-	0	0
		-1.672	-	0	-	-	-	-	-	0	0
		-1.67	-	0	-	-	-	-	-	0	0
		-1.667	-	0	-	-	-	-	-	0	0
		-1.665	-	0	-	-	-	-	-	0	0
		-1.662	-	0	-	-	-	-	-	0	0
		-1.66	-	0	-	-	-	-	-	0	0
		-1.657	-	0	-	-	-	-	-	0	0
		-1.655	-	0	-	-	-	-	-	0	0
		-1.652	-	0	-	-	-	-	-	0	0
		-1.65	-	0	-	-	-	-	-	0	0
		-1.647	-	0	-	-	-	-	-	0	0
		-1.645	-	0	-	-	-	-	-	0	0
		-1.642	-	0	-	-	-	-	-	0	0
		-1.64	-	0	-	-	-	-	-	0	0
		-1.637	-	0	-	-	-	-	-	0	0
		-1.635	-	0	-	-	-	-	-	0	0
		-1.632	-	0	-	-	-	-	-	0	0
		-1.63	-	0	-	-	-	-	-	0	0
		-1.627	-	0	-	-	-	-	-	0	0
		-1.625	-	0	-	-	-	-	-	0	0
		-1.622	-	0	-	-	-	-	-	0	0
		-1.62	-	0	-	-	-	-	-	0	0
		-1.617	-	0	-	-	-	-	-	0	0
		-1.615	-	0	-	-	-	-	-	0	0
		-1.612	-	0	-	-	-	-	-	0	0
		-1.61	-	0	-	-	-	-	-	0	0
		-1.607	-	0	-	-	-	-	-	0	0
		-1.605	-	0	-	-	-	-	-	0	0
		-1.602	-	0	-	-	-	-	-	0	0
		-1.6	-	0	-	-	-	-	-	0	0
		-1.597	-	0	-	-	-	-	-	0	0
		-1.595	-	0	-	-	-	-	-	0	0
		-1.592	-	0	-	-	-	-	-	0	0
		-1.59	-	0	-	-	-	-	-	0	0
		-1.587	-	0	-	-	-	-	-	0	0
		-1.585	-	0	-	-	-	-	-	0	0
		-1.582	-	0	-	-	-	-	-	0	0
		-1.58	-	0	-	-	-	-	-	0	0
		-1.577	-	0	-	-	-	-	-	0	0
		-1.575	-	0	-	-	-	-	-	0	0
		-1.572	-	0	-	-	-	-	-	0	0
		-1.57	-	0	-	-	-	-	-	0	0
		-1.567	-	0	-	-	-	-	-	0	0
		-1.565	-	0	-	-	-	-	-	0	0
		-1.562	-	0	-	-	-	-	-	0	0
		-1.56	-	0	-	-	-	-	-	0	0
		-1.557	-	0	-	-	-	-	-	0	0
		-1.555	-	0	-	-	-	-	-	0	0
		-1.552	-	0	-	-	-	-	-	0	0
		-1.55	-	0	-	-	-	-	-	0	0
		-1.547	-	0	-	-	-	-	-	0	0
		-1.545	-	0	-	-	-	-	-	0	0
		-1.542	-	0	-	-	-	-	-	0	0
		-1.54	-	0	-	-	-	-	-	0	0
		-1.537	-	0	-	-	-	-	-	0	0
		-1.535	-	0	-	-	-	-	-	0	0
		-1.532	-	0	-	-	-	-	-	0	0
		-1.53	-	0	-	-	-	-	-	0	0
		-1.527	-	0	-	-	-	-	-	0	0
		-1.525	-	0	-	-	-	-	-	0	0
		-1.522	-	0	-	-	-	-	-	0	0
		-1.52	-	0	-	-	-	-	-	0	0
		-1.517	-	0	-	-	-	-	-	0	0
		-1.515	-	0	-	-	-	-	-	0	0
		-1.512	-	0	-	-	-	-	-	0	0
		-1.51	-	0	-	-	-	-	-	0	0
		-1.507	-	0	-	-	-	-	-	0	0
		-1.505	-	0	-	-	-	-	-	0	0
		-1.502	-	0	-	-	-	-	-	0	0
		-1.499	-	0	-	-	-	-	-	0	0
		-1.497	-	0	-	-	-	-	-	0	0
		-1.494	-	0	-	-	-	-	-	0	0
		-1.492	-	0	-	-	-	-	-	0	0
		-1.489	-	0	-	-	-	-	-	0	0
		-1.487	-	0	-	-	-	-	-	0	0
		-1.484	-	0	-	-	-	-	-	0	0
		-1.482	-	0	-	-	-	-	-	0	0
		-1.479	-	0	-	-	-	-	-	0	0
		-1.477	-	0	-	-	-	-	-	0	0
		-1.474	-	0	-	-	-	-	-	0	0
		-1.472	-	0	-	-	-	-	-	0	0
		-1.469	-	0	-	-	-	-	-	0	0
		-1.467	-	0	-	-	-	-	-	0	0
		-1.464	-	0	-	-	-	-	-	0	0
		-1.462	-	0	-	-	-	-	-	0	0
		-1.459	-	0	-	-	-	-	-	0	0
		-1.457	-	0	-	-	-	-	-	0	0
		-1.454	-	0	-	-	-	-	-	0	0
		-1.452	-	0	-	-	-	-	-	0	0
		-1.449	-	0	-	-	-	-	-	0	0
		-1.447	-	0	-	-	-	-	-	0	0
		-1.444	-	0	-	-	-	-	-	0	0
		-1.442	-	0	-	-	-	-	-	0	0
		-1.439	-	0	-	-	-	-	-	0	0
		-1.437	-	0	-	-	-	-	-	0	0
		-1.434	-	0	-	-	-	-	-	0	0
		-1.432	-	0	-	-	-	-	-	0	0
		-1.429	-	0	-	-	-	-	-	0	0
		-1.427	-	0	-	-	-	-	-	0	0
		-1.424	-	0	-	-	-	-	-	0	0
		-1.422	-	0	-	-	-	-	-	0	0
		-1.419	-	0	-	-	-	-	-	0	0
		-1.417	-	0	-	-	-	-	-	0	0
		-1.414	-	0	-	-	-	-	-	0	0
		-1.412	-	0	-	-	-	-	-	0	0
		-1.409	-	0	-	-	-	-	-	0	0
		-1.407	-	0	-	-	-	-	-	0	0
		-1.404	-	0	-	-	-	-	-	0	0
		-1.402	-	0	-	-	-	-	-	0	0
		-1.399	-	0	-	-	-	-	-	0	0
		-1.397	-	0	-	-	-	-	-	0	0
		-1.394	-	0	-	-	-	-	-	0	0
		-1.392	-	0	-	-	-	-	-	0	0
		-1.389	-	0	-	-	-	-	-	0	0
		-1.387	-	0	-	-	-	-	-	0	0
		-1.384	-	0	-	-	-	-	-	0	0
		-1.382	-	0	-	-	-	-	-	0	0
		-1.379	-	0	-	-	-	-	-	0	0
		-1.377	-	0	-	-	-	-	-	0	0
		-1.374	-	0	-	-	-	-	-	0	0
		-1.372	-	0	-	-	-	-	-	0	0
		-1.369	-	0	-	-	-	-	-	0	0
		-1.367	-	0	-	-	-	-	-	0	0
		-1.364	-	0	-	-	-	-	-	0	0
		-1.362	-	0	-	-	-	-	-	0	0
		-1.359	-	0	-	-	-	-	-	0	0
		-1.357	-	0	-	-	-	-	-	0	0
		-1.354	-	0	-	-	-	-	-	0	0
		-1.352	-	0	-	-	-	-	-	0	0
		-1.349	-	0	-	-	-	-	-	0	0
		-1.347	-	0	-	-	-	-	-	0	0
		-1.344	-	0	-	-	-	-	-	0	0
		-1.342	-	0	-	-	-	-	-	0	0
		-1.339	-	0	-	-	-	-	-	0	0
		-1.337	-	0	-	-	-	-	-	0	0
		-1.334	-	0	-	-	-	-	-	0	0
		-1.332	-	0	-	-	-	-	-	0	0
		-1.329	-	0	-	-	-	-	-	0	0
		-1.327	-	0	-	-	-	-	-	0	0
		-1.324	-	0	-	-	-	-	-	0	0
		-1.322	-	0	-	-	-	-	-	0	0
		-1.319	-	0	-	-	-	-	-	0	0
		-1.317	-	0	-	-	-	-	-	0	0
		-1.314	-	0	-	-	-	-	-	0	0
		-1.312	-	0	-	-	-	-	-	0	0
		-1.309	-	0	-	-	-	-	-	0	0
		-1.307	-	0	-	-	-	-	-	0	0
		-1.304	-	0	-	-	-	-	-	0	0
		-1.302	-	0	-	-	-	-	-	0	0
		-1.299	-	0	-	-	-	-	-	0	0
		-1.297	-	0	-	-	-	-	-	0	0
		-1.294	-	0	-	-	-	-	-	0	0
		-1.292	-	0	-	-	-	-	-	0	0
		-1.289	-	0	-	-	-	-	-	0	0
		-1.287	-	0	-	-	-	-	-	0	0
		-1.284	-	0	-	-	-	-	-	0	0
		-1.282	-	0	-	-	-	-	-	0	0
		-1.279	-	0	-	-	-	-	-	0	0
		-1.277	-	0	-	-	-	-	-	0	0
		-1.274	-	0	-	-	-	-	-	0	0
		-1.272	-	0	-	-	-	-	-	0	0
		-1.269	-	0	-	-	-	-	-	0	0
		-1.267	-	0	-	-	-	-	-	0	0
		-1.264	-	0	-	-	-	-	-	0	0
		-1.262	-	0	-	-	-	-	-	0	0
		-1.259	-	0	-	-	-	-	-	0	0
		-1.257	-	0	-	-	-	-	-	0	0
		-1.254	-	0	-	-	-	-	-	0	0
		-1.252	-	0	-	-	-	-	-	0	0
		-1.249	-	0	-	-	-	-	-	0	0
		-1.247	-	0	-	-	-	-	-	0	0
		-1.244	-	0	-	-	-	-	-	0	0
		-1.242	-	0	-	-	-	-	-	0	0
		-1.239	-	0	-	-	-	-	-	0	0
		-1.237	-	0	-	-	-	-	-	0	0
		-1.234	-	0	-	-	-	-	-	0	0
		-1.232	-	0	-	-	-	-	-	0	0
		-1.229	-	0	-	-	-	-	-	0	0
		-1.227	-	0	-	-	-	-	-	0	0
		-1.224	-	0	-	-	-	-	-	0	0
		-1.222	-	0	-	-	-	-	-	0	0
		-1.219	-	0	-	-	-	-	-	0	0
		-1.217	-	0	-	-	-	-	-	0	0
		-1.214	-	0	-	-	-	-	-	0	0
		-1.212	-	0	-	-	-	-	-	0	0
		-1.209	-	0	-	-	-	-	-	0	0
		-1.207	-	0	-	-	-	-	-	0	0
		-1.204	-	0	-	-	-	-	-	0	0
		-1.202	-	0	-	-	-	-	-	0	0
		-1.199	-	0	-	-	-	-	-	0	0
		-1.197	-	0	-	-	-	-	-	0	0
		-1.194	-	0	-	-	-	-	-	0	0
		-1.192	-	0	-	-	-	-	-	0	0
		-1.189	-	0	-	-	-	-	-	0	0
		-1.187	-	0	-	-	-	-	-	0	0
		-1.184	-	0	-	-	-	-	-	0	0
		-1.182	-	0	-	-	-	-	-	0	0
		-1.179	-	0	-	-	-	-	-	0	0
		-1.177	-	0	-	-	-	-	-	0	0
		-1.174	-	0	-	-	-	-	-	0	0
		-1.172	-	0	-	-	-	-	-	0	0
		-1.169	-	0	-	-	-	-	-	0	0
		-1.167	-	0	-	-	-	-	-	0	0
		-1.164	-	0	-	-	-	-	-	0	0
		-1.162	-	0	-	-	-	-	-	0	0
		-1.159	-	0	-	-	-	-	-	0	0
		-1.157	-	0	-	-	-	-	-	0	0
		-1.154	-	0	-	-	-	-	-	0	0
		-1.152	-	0	-	-	-	-	-	0	0
		-1.149	-	0	-	-	-	-	-	0	0
		-1.147	-	0	-	-	-	-	-	0	0
		-1.144	-	0	-	-	-	-	-	0	0
		-1.142	-	0	-	-	-	-	-	0	0
		-1.139	-	0	-	-	-	-	-	0	0
		-1.137	-	0	-	-	-	-	-	0	0
		-1.134	-	0	-	-	-	-	-	0	0
		-1.132	-	0	-	-	-	-	-	0	0
		-1.129	-	0	-	-	-	-	-	0	0
		-1.127	-	0	-	-	-	-	-	0	0
		-1.124	-	0	-	-	-	-	-	0	0
		-1.122	-	0	-	-	-	-	-	0	0
		-1.119	-	0	-	-	-	-	-	0	0
		-1.117	-	0	-	-	-	-	-	0	0
		-1.114	-	0	-	-	-	-	-	0	0
		-1.112	-	0	-	-	-	-	-	0	0
		-1.109	-	0	-	-	-	-	-	0	0
		-1.107	-	0	-	-	-	-	-	0	0
		-1.104	-	0	-	-	-	-	-	0	0
		-1.102	-	0	-	-	-	-	-	0	0
		-1.099	-	0	-	-	-	-	-	0	0
		-1.097	-	0	-	-	-	-	-	0	0
		-1.094	-	0	-	-	-	-	-	0	0
		-1.092	-	0	-	-	-	-	-	0	0
		-1.089	-	0	-	-	-	-	-	0	0
		-1.087	-	0	-	-	-	-	-	0	0
		-1.084	-	0	-	-	-	-	-	0	0
		-1.082	-	0	-	-	-	-	-	0	0
		-1.079	-	0	-	-	-	-	-	0	0
		-1.077	-	0	-	-	-	-	-	0	0
		-1.074	-	0	-	-	-	-	-	0	0
		-1.072	-	0	-	-	-	-	-	0	0
		-1.069	-	0	-	-	-	-	-	0	0
		-1.067	-	0	-	-	-	-	-	0	0
		-1.064	-	0	-	-	-	-	-	0	0
		-1.062	-	0	-	-	-	-	-	0	0
		-1.059	-	0	-	-	-	-	-	0	0
		-1.057	-	0	-	-	-	-	-	0	0
		-1.054	-	0	-	-	-	-	-	0	0
		-1.052	-	0	-	-	-	-	-	0	0
		-1.049	-	0	-	-	-	-	-	0	0
		-1.047	-	0	-	-	-	-	-	0	0
		-1.044	-	0	-	-	-	-	-	0	0
		-1.042	-	0	-	-	-	-	-	0	0
		-1.039	-	0	-	-	-	-	-	0	0
		-1.037	-	0	-	-	-	-	-	0	0
		-1.034	-	0	-	-	-	-	-	0	0
		-1.032	-	0	-	-	-	-	-	0	0
		-1.029	-	0	-	-	-	-	-	0	0
		-1.027	-	0	-	-	-	-	-	0	0
		-1.024	-	0	-	-	-	-	-	0	0
		-1.022	-	0	-	-	-	-	-	0	0
		-1.019	-	0	-	-	-	-	-	0	0
		-1.017	-	0	-	-	-	-	-	0	0
		-1.014	-	0	-	-	-	-	-	0	0
		-1.012	-	0	-	-	-	-	-	0	0
		-1.009	-	0	-	-	-	-	-	0	0
		-1.007	-	0	-	-	-	-	-	0	0
		-1.004	-	0	-	-	-	-	-	0	0
		-1.002	-	0	-	-	-	-	-	0	0
		-0.999	-	0	-	-	-	-	-	0	0
		-0.997	-	0	-	-	-	-	-	0	0
		-0.994	-	0	-	-	-	-	-	0	0
		-0.992	-	0	-	-	-	-	-	0	0
		-0.989	-	0	-	-	-	-	-	0	0
		-0.987	-	0	-	-	-	-	-	0	0
		-0.984	-	0	-	-	-	-	-	0	0
		-0.982	-	0	-	-	-	-	-	0	0
		-0.979	-	0	-	-	-	-	-	0	0
		-0.977	-	0	-	-	-	-	-	0	0
		-0.974	-	0	-	-	-	-	-	0	0
		-0.972	-	0	-	-	-	-	-	0	0
		-0.969	-	0	-	-	-	-	-	0	0
		-0.967	-	0	-	-	-	-	-	0	0
		-0.964	-	0	-	-	-	-	-	0	0
		-0.962	-	0	-	-	-	-	-	0	0
		-0.959	-	0	-	-	-	-	-	0	0
		-0.957	-	0	-	-	-	-	-	0	0
		-0.954	-	0	-	-	-	-	-	0	0
		-0.952	-	0	-	-	-	-	-	0	0
		-0.949	-	0	-	-	-	-	-	0	0
		-0.947	-	0	-	-	-	-	-	0	0
		-0.944	-	0	-	-	-	-	-	0	0
		-0.942	-	0	-	-	-	-	-	0	0
		-0.939	-	0	-	-	-	-	-	0	0
		-0.937	-	0	-	-	-	-	-	0	0
		-0.934	-	0	-	-	-	-	-	0	0
		-0.932	-	0	-	-	-	-	-	0	0
		-0.929	-	0	-	-	-	-	-	0	0
		-0.927	-	0	-	-	-	-	-	0	0
		-0.924	-	0	-	-	-	-	-	0	0
		-0.922	-	0	-	-	-	-	-	0	0
		-0.919	-	0	-	-	-	-	-	0	0
		-0.917	-	0	-	-	-	-	-	0	0
		-0.914	-	0	-	-	-	-	-	0	0
		-0.912	-	0	-	-	-	-	-	0	0
		-0.909	-	0	-	-	-	-	-	0	0
		-0.907	-	0	-	-	-	-	-	0	0
		-0.904	-	0	-	-	-	-	-	0	0
		-0.902	-	0	-	-	-	-	-	0	0
		-0.899	-	0	-	-	-	-	-	0	0
		-0.897	-	0	-	-	-	-	-	0	0
		-0.894	-	0	-	-	-	-	-	0	0
		-0.892	-	0	-	-	-	-	-	0	0
		-0.889	-	0	-	-	-	-	-	0	0
		-0.887	-	0	-	-	-	-	-	0	0
		-0.884	-	0	-	-	-	-	-	0	0
		-0.882	-	0	-	-	-	-	-	0	0
		-0.879	-	0	-	-	-	-	-	0	0
		-0.877	-	0	-	-	-	-	-	0	0
		-0.874	-	0	-	-	-	-	-	0	0
		-0.872	-	0	-	-	-	-	-	0	0
		-0.869	-	0	-	-	-	-	-	0	0
		-0.867	-	0	-	-	-	-	-	0	0
		-0.864	-	0	-	-	-	-	-	0	0
		-0.862	-	0	-	-	-	-	-	0	0
		-0.859	-	0	-	-	-	-	-	0	0
		-0.857	-	0	-	-	-	-	-	0	0
		-0.854	-	0	-	-	-	-	-	0	0
		-0.852	-	0	-	-	-	-	-	0	0
		-0.849	-	0	-	-	-	-	-	0	0
		-0.847	-	0	-	-	-	-	-	0	0
		-0.844	-	0	-	-	-	-	-	0	0
		-0.842	-	0	-	-	-	-	-	0	0
		-0.839	-	0	-	-	-	-	-	0	0
		-0.837	-	0	-	-	-	-	-	0	0
		-0.834	-	0	-	-	-	-	-	0	0
		-0.832	-	0	-	-	-	-	-	0	0
		-0.829	-	0	-	-	-	-	-	0	0
		-0.827	-	0	-	-	-	-	-	0	0
		-0.824	-	0	-	-	-	-	-	0	0
		-0.822	-	0	-	-	-	-	-	0	0
		-0.819	-	0	-	-	-	-	-	0	0
		-0.817	-	0	-	-	-	-	-	0	0
		-0.814	-	0	-	-	-	-	-	0	0
		-0.812	-	0	-	-	-	-	-	0	0
		-0.809	-	0	-	-	-	-	-	0	0
		-0.807	-	0	-	-	-	-	-	0	0
		-0.804	-	0	-	-	-	-	-	0	0
		-0.802	-	0	-	-	-	-	-	0	0
		-0.799	-	0	-	-	-	-	-	0	0
		-0.797	-	0	-	-	-	-	-	0	0
		-0.794	-	0	-	-	-	-	-	0	0
		-0.792	-	0	-	-	-	-	-	0	0
		-0.789	-	0	-	-	-	-	-	0	0
		-0.787	-	0	-	-	-	-	-	0	0
		-0.784	-	0	-	-	-	-	-	0	0
		-0.782	-	0	-	-	-	-	-	0	0
		-0.779	-	0	-	-	-	-	-	0	0
		-0.777	-	0	-	-	-	-	-	0	0
		-0.774	-	0	-	-	-	-	-	0	0
		-0.772	-	0	-	-	-	-	-	0	0
		-0.769	-	0	-	-	-	-	-	0	0
		-0.767	-	0	-	-	-	-	-	0	0
		-0.764	-	0	-	-	-	-	-	0	0
		-0.762	-	0	-	-	-	-	-	0	0
		-0.759	-	0	-	-	-	-	-	0	0
		-0.757	-	0	-	-	-	-	-	0	0
		-0.754	-	0	-	-	-	-	-	0	0
		-0.752	-	0	-	-	-	-	-	0	0
		-0.749	-	0	-	-	-	-	-	0	0
		-0.747	-	0	-	-	-	-	-	0	0
		-0.744	-	0	-	-	-	-	-	0	0
		-0.742	-	0	-	-	-	-	-	0	0
		-0.739	-	0	-	-	-	-	-	0	0
		-0.737	-	0	-	-	-	-	-	0	0
		-0.734	-	0	-	-	-	-	-	0	0
		-0.732	-	0	-	-	-	-	-	0	0
		-0.729	-	0	-	-	-	-	-	0	0
		-0.727	-	0	-	-	-	-	-	0	0
		-0.724	-	0	-	-	-	-	-	0	0
		-0.722	-	0	-	-	-	-	-	0	0
		-0.719	-	0	-	-	-	-	-	0	0
		-0.717	-	0	-	-	-	-	-	0	0
		-0.714	-	0	-	-	-	-	-	0	0
		-0.712	-	0	-	-	-	-	-	0	0
		-0.709	-	0	-	-	-	-	-	0	0
		-0.707	-	0	-	-	-	-	-	0	0
		-0.704	-	0	-	-	-	-	-	0	0
		-0.702	-	0	-	-	-	-	-	0	0
		-0.699	-	0	-	-	-	-	-	0	0
		-0.697	-	0	-	-	-	-	-	0	0
		-0.694	-	0	-	-	-	-	-	0	0
		-0.692	-	0	-	-	-	-	-	0	0
		-0.689	-	0	-	-	-	-	-	0	0
		-0.687	-	0	-	-	-	-	-	0	0
		-0.684	-	0	-	-	-	-	-	0	0
		-0.682	-	0	-	-	-	-	-	0	0
		-0.679	-	0	-	-	-	-	-	0	0
		-0.677	-	0	-	-	-	-	-	0	0
		-0.674	-	0	-	-	-	-	-	0	0
		-0.672	-	0	-	-	-	-	-	0	0
		-0.669	-	0	-	-	-	-	-	0	0
		-0.667	-	0	-	-	-	-	-	0	0
		-0.664	-	0	-	-	-	-	-	0	0
		-0.662	-	0	-	-	-	-	-	0	0
		-0.659	-	0	-	-	-	-	-	0	0
		-0.657	-	0	-	-	-	-	-	0	0
		-0.654	-	0	-	-	-	-	-	0	0
		-0.652	-	0	-	-	-	-	-	0	0
		-0.649	-	0	-	-	-	-	-	0	0
		-0.647	-	0	-	-	-	-	-	0	0
		-0.644	-	0	-	-	-	-	-	0	0
		-0.642	-	0	-	-	-	-	-	0	0
		-0.639	-	0	-	-	-	-	-	0	0
		-0.637	-	0	-	-	-	-	-	0	0
		-0.634	-	0	-	-	-	-	-	0	0
		-0.632	-	0	-	-	-	-	-	0	0
		-0.629	-	0	-	-	-	-	-	0	0
		-0.627	-	0	-	-	-	-	-	0	0
		-0.624	-	0	-	-	-	-	-	0	0
		-0.622	-	0	-	-	-	-	-	0	0
		-0.619	-	0	-	-	-	-	-	0	0
		-0.617	-	0	-	-	-	-	-	0	0
		-0.614	-	0	-	-	-	-	-	0	0
		-0.612	-	0	-	-	-	-	-	0	0
		-0.609	-	0	-	-	-	-	-	0	0
		-0.607	-	0	-	-	-	-	-	0	0
		-0.604	-	0	-	-	-	-	-	0	0
		-0.602	-	0	-	-	-	-	-	0	0
		-0.599	-	0	-	-	-	-	-	0	0
		-0.597	-	0	-	-	-	-	-	0	0
		-0.594	-	0	-	-	-	-	-	0	0
		-0.592	-	0	-	-	-	-	-	0	0
		-0.589	-	0	-	-	-	-	-	0	0
		-0.587	-	0	-	-	-	-	-	0	0
		-0.584	-	0	-	-	-	-	-	0	0
		-0.582	-	0	-	-	-	-	-	0	0
		-0.579	-	0	-	-	-	-	-	0	0
		-0.577	-	0	-	-	-	-	-	0	0
		-0.574	-	0	-	-	-	-	-	0	0
		-0.572	-	0	-	-	-	-	-	0	0
		-0.569	-	0	-	-	-	-	-	0	0
		-0.567	-	0	-	-	-	-	-	0	0
		-0.564	-	0	-	-	-	-	-	0	0
		-0.562	-	0	-	-	-	-	-	0	0
		-0.559	-	0	-	-	-	-	-	0	0
		-0.557	-	0	-	-	-	-	-	0	0
		-0.554	-	0	-	-	-	-	-	0	0
		-0.552	-	0	-	-	-	-	-	0	0
		-0.549	-	0	-	-	-	-	-	0	0
		-0.547	-	0	-	-	-	-	-	0	0
		-0.544	-	0	-	-	-	-	-	0	0
		-0.542	-	0	-	-	-	-	-	0	0
		-0.539	-	0	-	-	-	-	-	0	0
		-0.537	-	0	-	-	-	-	-	0	0
		-0.534	-	0	-	-	-	-	-	0	0
		-0.532	-	0	-	-	-	-	-	0	0
		-0.529	-	0	-	-	-	-	-	0	0
		-0.527	-	0	-	-	-	-	-	0	0
		-0.524	-	0	-	-	-	-	-	0	0
		-0.522	-	0	-	-	-	-	-	0	0
		-0.519	-	0	-	-	-	-	-	0	0
		-0.517	-	0	-	-	-	-	-	0	0
		-0.514	-	0	-	-	-	-	-	0	0
		-0.512	-	0	-	-	-	-	-	0	0
		-0.509	-	0	-	-	-	-	-	0	0
		-0.507	-	0	-	-	-	-	-	0	0
		-0.504	-	0	-	-	-	-	-	0	0
		-0.502	-	0	-	-	-	-	-	0	0
		-0.499	-	0	-	-	-	-	-	0	0
		-0.496	-	0	-	-	-	-	-	0	0
		-0.494	-	0	-	-	-	-	-	0	0
		-0.491	-	0	-	-	-	-	-	0	0
		-0.489	-	0	-	-	-	-	-	0	0
		-0.486	-	0	-	-	-	-	-	0	0
		-0.484	-	0	-	-	-	-	-	0	0
		-0.481	-	0	-	-	-	-	-	0	0
		-0.479	-	0	-	-	-	-	-	0	0
		-0.476	-	0	-	-	-	-	-	0	0
		-0.474	-	0	-	-	-	-	-	0	0
		-0.471	-	0	-	-	-	-	-	0	0
		-0.469	-	0	-	-	-	-	-	0	0
		-0.466	-	0	-	-	-	-	-	0	0
		-0.464	-	0	-	-	-	-	-	0	0
		-0.461	-	0	-	-	-	-	-	0	0
		-0.459	-	0	-	-	-	-	-	0	0
		-0.456	-	0	-	-	-	-	-	0	0
		-0.454	-	0	-	-	-	-	-	0	0
		-0.451	-	0	-	-	-	-	-	0	0
		-0.449	-	0	-	-	-	-	-	0	0
		-0.446	-	0	-	-	-	-	-	0	0
		-0.444	-	0	-	-	-	-	-	0	0
		-0.441	-	0	-	-	-	-	-	0	0
		-0.439	-	0	-	-	-	-	-	0	0
		-0.436	-	0	-	-	-	-	-	0	0
		-0.434	-	0	-	-	-	-	-	0	0
		-0.431	-	0	-	-	-	-	-	0	0
		-0.429	-	0	-	-	-	-	-	0	0
		-0.426	-	0	-	-	-	-	-	0	0
		-0.424	-	0	-	-	-	-	-	0	0
		-0.421	-	0	-	-	-	-	-	0	0
		-0.419	-	0	-	-	-	-	-	0	0
		-0.416	-	0	-	-	-	-	-	0	0
		-0.414	-	0	-	-	-	-	-	0	0
		-0.411	-	0	-	-	-	-	-	0	0
		-0.409	-	0	-	-	-	-	-	0	0
		-0.406	-	0	-	-	-	-	-	0	0
		-0.404	-	0	-	-	-	-	-	0	0
		-0.401	-	0	-	-	-	-	-	0	0
		-0.399	-	0	-	-	-	-	-	0	0
		-0.396	-	0	-	-	-	-	-	0	0
		-0.394	-	0	-	-	-	-	-	0	0
		-0.391	-	0	-	-	-	-	-	0	0
		-0.389	-	0	-	-	-	-	-	0	0
		-0.386	-	0	-	-	-	-	-	0	0
		-0.384	-	0	-	-	-	-	-	0	0
		-0.381	-	0	-	-	-	-	-	0	0
		-0.379	-	0	-	-	-	-	-	0	0
		-0.376	-	0	-	-	-	-	-	0	0
		-0.374	-	0	-	-	-	-	-	0	0
		-0.371	-	0	-	-	-	-	-	0	0
		-0.369	-	0	-	-	-	-	-	0	0
		-0.366	-	0	-	-	-	-	-	0	0
		-0.364	-	0	-	-	-	-	-	0	0
		-0.361	-	0	-	-	-	-	-	0	0
		-0.359	-	0	-	-	-	-	-	0	0
		-0.356	-	0	-	-	-	-	-	0	0
		-0.354	-	0	-	-	-	-	-	0	0
		-0.351	-	0	-	-	-	-	-	0	0
		-0.349	-	0	-	-	-	-	-	0	0
		-0.346	-	0	-	-	-	-	-	0	1.52919e-05
		-0.344	-	0	-	-	-	-	-	0	2.90882e-05
		-0.341	-	0	-	-	-	-	-	0	6.18522e-05
		-0.339	-	0	-	-	-	-	-	0	0.000141094
		-0.336	-	0	-	-	-	-	-	0	0.000295153
		-0.334	-	0	-	-	-	-	-	0	0.000552746
		-0.331	-	0	-	-	-	-	-	0	0.000954755
		-0.329	-	0	-	-	-	-	-	0	0.00155656
		-0.326	-	0	-	-	-	-	-	0	0.00241437
		-0.324	-	0	-	-	-	-	-	0	0.00358332
		-0.321	-	0	-	-	-	-	-	0	0.00508346
		-0.319	-	0	-	-	-	-	-	0	0.00689329
		-0.316	-	0	-	-	-	-	-	0	0.0089889
		-0.314	-	0	-	-	-	-	-	0	0.0113455
		-0.311	-	0	-	-	-	-	-	0	0.0139099
		-0.309	-	0	-	-	-	-	-	0	0.0165956
		-0.306	-	0	-	-	-	-	-	0	0.0193142
		-0.304	-	0	-	-	-	-	-	0	0.0219782
		-0.301	-	0	-	-	-	-	-	0	0.024527
		-0.299	-	0	-	-	-	-	-	0	0.0269322
		-0.296	-	0	-	-	-	-	-	0	0.0291671
		-0.294	-	0	-	-	-	-	-	0	0.0312055
		-0.291	-	0	-	-	-	-	-	0	0.0330449
		-0.289	-	0	-	-	-	-	-	0	0.0347093
		-0.286	-	0	-	-	-	-	-	0	0.0362246
		-0.284	-	0	-	-	-	-	-	0	0.0376168
		-0.281	-	0	-	-	-	-	-	0	0.038919
		-0.279	-	0	-	-	-	-	-	0	0.0401723
		-0.276	-	0	-	-	-	-	-	0	0.0414183
		-0.274	-	0	-	-	-	-	-	0	0.0426987
		-0.271	-	0	-	-	-	-	-	0	0.0440545
		-0.269	-	0	-	-	-	-	-	0	0.0455258
		-0.266	-	0	-	-	-	-	-	0	0.0471529
		-0.264	-	0	-	-	-	-	-	0	0.0489764
		-0.261	-	0	-	-	-	-	-	0	0.0510504
		-0.259	-	0	-	-	-	-	-	0	0.0534447
		-0.256	-	0	-	-	-	-	-	0	0.05623
		-0.254	-	1.22965e-05	-	-	-	-	-	0	0.0594804
		-0.251	-	4.33996e-05	-	-	-	-	-	0	0.0633797
		-0.249	-	5.98921e-05	-	-	-	-	-	0	0.0682363
		-0.246	-	3.75348e-05	-	-	-	-	-	0	0.0743655
		-0.244	-	0	-	-	-	-	-	0	0.0821421
		-0.241	-	0	-	-	-	-	-	0	0.0936857
		-0.239	-	0	-	-	-	-	-	0	0.113098
		-0.236	-	0	-	-	-	-	-	0	0.144589
		-0.234	-	0.000172958	-	-	-	-	-	0	0.192407
		-0.231	-	0.00060603	-	-	-	-	-	0	0.261896
		-0.229	-	0.000834224	-	-	-	-	-	0	0.359644
		-0.226	-	0.000520013	-	-	-	-	-	0	0.492308
		-0.224	-	0	-	-	-	-	-	1.83583e-05	0.666361
		-0.221	-	0	-	-	-	-	-	6.40851e-05	0.883163
		-0.219	-	0	-	-	-	-	-	8.8077e-05	1.13831
		-0.216	-	0.00193894	-	-	-	-	-	5.47549e-05	1.4271
		-0.214	-	0.010809	-	-	-	-	-	0	1.74472
		-0.211	-	0.0260362	-	-	-	-	-	0	2.08301
		-0.209	-	0.0480203	-	-	-	-	-	0	2.43016
		-0.206	-	0.0771489	-	-	-	-	-	0	2.77412
		-0.204	-	0.113848	-	-	-	-	-	0.000285415	3.10299
		-0.201	-	0.159363	-	-	-	-	-	0.00176989	3.40806
		-0.199	-	0.215932	-	-	-	-	-	0.00541684	3.68422
		-0.196	-	0.285954	-	-	-	-	-	0.0124189	3.92654
		-0.194	-	0.371438	-	-	-	-	-	0.0239208	4.13022
		-0.191	-	0.467763	-	-	-	-	-	0.03956	4.29373
		-0.189	-	0.563021	-	-	-	-	-	0.0573496	4.41923
		-0.186	-	0.644418	-	-	-	-	-	0.0751747	4.50905
		-0.184	-	0.7004	-	-	-	-	-	0.0910271	4.56553
		-0.181	-	0.733101	-	-	-	-	-	0.105636	4.59173
		-0.179	-	0.761536	-	-	-	-	-	0.122625	4.59143
		-0.176	-	0.804545	-	-	-	-	-	0.1458	4.56848
		-0.174	-	0.880965	-	-	-	-	-	0.178962	4.5267
		-0.171	-	0.992929	-	-	-	-	-	0.224991	4.46948
		-0.169	-	1.1248	-	-	-	-	-	0.286126	4.39972
		-0.166	-	1.25933	-	-	-	-	-	0.364499	4.32031
		-0.164	-	1.38036	-	-	-	-	-	0.462244	4.23411
		-0.161	-	1.48362	-	-	-	-	-	0.577405	4.14327
		-0.159	-	1.57834	-	-	-	-	-	0.705185	4.0492
		-0.156	-	1.67396	-	-	-	-	-	0.839895	3.95327
		-0.154	-	1.78077	-	-	-	-	-	0.976204	3.85682
		-0.151	-	1.89273	-	-	-	-	-	1.11482	3.76081
		-0.149	-	1.99937	-	-	-	-	-	1.26286	3.66576
		-0.146	-	2.07934	-	-	-	-	-	1.42779	3.5722
		-0.144	-	2.12022	-	-	-	-	-	1.6167	3.48061
		-0.141	-	2.12199	-	-	-	-	-	1.82872	3.39129
		-0.139	-	2.10955	-	-	-	-	-	2.04909	3.30432
		-0.136	-	2.10422	-	-	-	-	-	2.27123	3.21976
		-0.134	-	2.1291	-	-	-	-	-	2.47916	3.13766
		-0.131	-	2.18775	-	-	-	-	-	2.67465	3.05785
		-0.129	-	2.26595	-	-	-	-	-	2.86837	2.97993
		-0.126	-	2.34237	-	-	-	-	-	3.07274	2.90348
		-0.124	-	2.40279	-	-	-	-	-	3.29667	2.82806
		-0.121	-	2.449	-	-	-	-	-	3.53481	2.7533
		-0.119	-	2.50765	-	-	-	-	-	3.76051	2.6788
		-0.116	-	2.60362	-	-	-	-	-	3.94534	2.6042
		-0.114	-	2.76001	-	-	-	-	-	4.06085	2.52912
		-0.111	-	2.96795	-	-	-	-	-	4.11061	2.45336
		-0.109	-	3.18299	-	-	-	-	-	4.12483	2.3769
		-0.106	-	3.35538	-	-	-	-	-	4.13727	2.29973
		-0.104	-	3.44424	-	-	-	-	-	4.17815	2.22184
		-0.101	-	3.44246	-	-	-	-	-	4.2599	2.14309
		-0.099	-	3.39626	-	-	-	-	-	4.37541	2.06324
		-0.096	-	3.34827	-	-	-	-	-	4.51403	1.98203
		-0.094	-	3.34116	-	-	-	-	-	4.66509	1.89921
		-0.091	-	3.39448	-	-	-	-	-	4.81082	1.81492
		-0.089	-	3.49223	-	-	-	-	-	4.91923	1.72965
		-0.086	-	3.62552	-	-	-	-	-	4.96366	1.64395
		-0.084	-	3.77836	-	-	-	-	-	4.9139	1.55834
		-0.081	-	3.92764	-	-	-	-	-	4.77706	1.47327
		-0.079	-	4.03961	-	-	-	-	-	4.59401	1.38911
		-0.076	-	4.08048	-	-	-	-	-	4.40918	1.30621
		-0.074	-	4.01828	-	-	-	-	-	4.26523	1.22495
		-0.071	-	3.86366	-	-	-	-	-	4.17104	1.14581
		-0.069	-	3.67172	-	-	-	-	-	4.09995	1.06938
		-0.066	-	3.49933	-	-	-	-	-	4.02353	0.996283
		-0.064	-	3.40514	-	-	-	-	-	3.91513	0.927108
		-0.061	-	3.39626	-	-	-	-	-	3.77117	0.862299
		-0.059	-	3.43713	-	-	-	-	-	3.61656	0.802133
		-0.056	-	3.48512	-	-	-	-	-	3.47794	0.746878
		-0.054	-	3.50111	-	-	-	-	-	3.37842	0.696793
		-0.051	-	3.47268	-	-	-	-	-	3.31622	0.651841
		-0.049	-	3.41047	-	-	-	-	-	3.25757	0.611686
		-0.046	-	3.32872	-	-	-	-	-	3.17049	0.575977
		-0.044	-	3.23986	-	-	-	-	-	3.01943	0.544366
		-0.041	-	3.15278	-	-	-	-	-	2.81505	0.516548
		-0.039	-	3.07813	-	-	-	-	-	2.60357	0.492263
		-0.036	-	3.02126	-	-	-	-	-	2.43474	0.471254
		-0.034	-	2.98927	-	-	-	-	-	2.35832	0.45326
		-0.031	-	2.97328	-	-	-	-	-	2.37253	0.437986
		-0.029	-	2.9484	-	-	-	-	-	2.42229	0.425096
		-0.026	-	2.88975	-	-	-	-	-	2.45606	0.414254
		-0.024	-	2.77245	-	-	-	-	-	2.41874	0.405127
		-0.021	-	2.61073	-	-	-	-	-	2.30678	0.397476
		-0.019	-	2.45078	-	-	-	-	-	2.16105	0.391155
		-0.016	-	2.34592	-	-	-	-	-	2.02598	0.386025
		-0.014	-	2.34237	-	-	-	-	-	1.94246	0.381946
		-0.011	-	2.44367	-	-	-	-	-	1.92113	0.378792
		-0.009	-	2.60006	-	-	-	-	-	1.94246	0.376447
		-0.006	-	2.76712	-	-	-	-	-	1.97978	0.374801
		-0.004	-	2.89508	-	-	-	-	-	2.01354	0.373742
		-0.001	-	2.95906	-	-	-	-	-	2.02954	0.373213
		0.001	-	2.95906	-	-	-	-	-	2.02954	0.373213
		0.004	-	2.89508	-	-	-	-	-	2.01354	0.373742
		0.006	-	2.76712	-	-	-	-	-	1.97978	0.374801
		0.009	-	2.60006	-	-	-	-	-	1.94246	0.376447
		0.011	-	2.44367	-	-	-	-	-	1.92113	0.378792
		0.014	-	2.34237	-	-	-	-	-	1.94246	0.381946
		0.016	-	2.34592	-	-	-	-	-	2.02598	0.386025
		0.019	-	2.45078	-	-	-	-	-	2.16105	0.391155
		0.021	-	2.61073	-	-	-	-	-	2.30678	0.397476
		0.024	-	2.77245	-	-	-	-	-	2.41874	0.405127
		0.026	-	2.88975	-	-	-	-	-	2.45606	0.414254
		0.029	-	2.9484	-	-	-	-	-	2.42229	0.425096
		0.031	-	2.97328	-	-	-	-	-	2.37253	0.437986
		0.034	-	2.98927	-	-	-	-	-	2.35832	0.45326
		0.036	-	3.02126	-	-	-	-	-	2.43474	0.471254
		0.039	-	3.07813	-	-	-	-	-	2.60357	0.492263
		0.041	-	3.15278	-	-	-	-	-	2.81505	0.516548
		0.044	-	3.23986	-	-	-	-	-	3.01943	0.544366
		0.046	-	3.32872	-	-	-	-	-	3.17049	0.575977
		0.049	-	3.41047	-	-	-	-	-	3.25757	0.611686
		0.051	-	3.47268	-	-	-	-	-	3.31622	0.651841
		0.054	-	3.50111	-	-	-	-	-	3.37842	0.696793
		0.056	-	3.48512	-	-	-	-	-	3.47794	0.746878
		0.059	-	3.43713	-	-	-	-	-	3.61656	0.802133
		0.061	-	3.39626	-	-	-	-	-	3.77117	0.862299
		0.064	-	3.40514	-	-	-	-	-	3.91513	0.927108
		0.066	-	3.49933	-	-	-	-	-	4.02353	0.996283
		0.069	-	3.67172	-	-	-	-	-	4.09995	1.06938
		0.071	-	3.86366	-	-	-	-	-	4.17104	1.14581
		0.074	-	4.01828	-	-	-	-	-	4.26523	1.22495
		0.076	-	4.08048	-	-	-	-	-	4.40918	1.30621
		0.079	-	4.03961	-	-	-	-	-	4.59401	1.38911
		0.081	-	3.92764	-	-	-	-	-	4.77706	1.47327
		0.084	-	3.77836	-	-	-	-	-	4.9139	1.55834
		0.086	-	3.62552	-	-	-	-	-	4.96366	1.64395
		0.089	-	3.49223	-	-	-	-	-	4.91923	1.72965
		0.091	-	3.39448	-	-	-	-	-	4.81082	1.81492
		0.094	-	3.34116	-	-	-	-	-	4.66509	1.89921
		0.096	-	3.34827	-	-	-	-	-	4.51403	1.98203
		0.099	-	3.39626	-	-	-	-	-	4.37541	2.06324
		0.101	-	3.44246	-	-	-	-	-	4.2599	2.14309
		0.104	-	3.44424	-	-	-	-	-	4.17815	2.22184
		0.106	-	3.35538	-	-	-	-	-	4.13727	2.29973
		0.109	-	3.18299	-	-	-	-	-	4.12483	2.3769
		0.111	-	2.96795	-	-	-	-	-	4.11061	2.45336
		0.114	-	2.76001	-	-	-	-	-	4.06085	2.52912
		0.116	-	2.60362	-	-	-	-	-	3.94534	2.6042
		0.119	-	2.50765	-	-	-	-	-	3.76051	2.6788
		0.121	-	2.449	-	-	-	-	-	3.53481	2.7533
		0.124	-	2.40279	-	-	-	-	-	3.29667	2.82806
		0.126	-	2.34237	-	-	-	-	-	3.07274	2.90348
		0.129	-	2.26595	-	-	-	-	-	2.86837	2.97993
		0.131	-	2.18775	-	-	-	-	-	2.67465	3.05785
		0.134	-	2.1291	-	-	-	-	-	2.47916	3.13766
		0.136	-	2.10422	-	-	-	-	-	2.27123	3.21976
		0.139	-	2.10955	-	-	-	-	-	2.04909	3.30432
		0.141	-	2.12199	-	-	-	-	-	1.82872	3.39129
		0.144	-	2.12022	-	-	-	-	-	1.6167	3.48061
		0.146	-	2.07934	-	-	-	-	-	1.42779	3.5722
		0.149	-	1.99937	-	-	-	-	-	1.26286	3.66576
		0.151	-	1.89273	-	-	-	-	-	1.11482	3.76081
		0.154	-	1.78077	-	-	-	-	-	0.976204	3.85682
		0.156	-	1.67396	-	-	-	-	-	0.839895	3.95327
		0.159	-	1.57834	-	-	-	-	-	0.705185	4.0492
		0.161	-	1.48362	-	-	-	-	-	0.577405	4.14327
		0.164	-	1.38036	-	-	-	-	-	0.462244	4.23411
		0.166	-	1.25933	-	-	-	-	-	0.364499	4.32031
		0.169	-	1.1248	-	-	-	-	-	0.286126	4.39972
		0.171	-	0.992929	-	-	-	-	-	0.224991	4.46948
		0.174	-	0.880965	-	-	-	-	-	0.178962	4.5267
		0.176	-	0.804545	-	-	-	-	-	0.1458	4.56848
		0.179	-	0.761536	-	-	-	-	-	0.122625	4.59143
		0.181	-	0.733101	-	-	-	-	-	0.105636	4.59173
		0.184	-	0.7004	-	-	-	-	-	0.0910271	4.56553
		0.186	-	0.644418	-	-	-	-	-	0.0751747	4.50905
		0.189	-	0.563021	-	-	-	-	-	0.0573496	4.41923
		0.191	-	0.467763	-	-	-	-	-	0.03956	4.29373
		0.194	-	0.371438	-	-	-	-	-	0.0239208	4.13022
		0.196	-	0.285954	-	-	-	-	-	0.0124189	3.92654
		0.199	-	0.215932	-	-	-	-	-	0.00541684	3.68422
		0.201	-	0.159363	-	-	-	-	-	0.00176989	3.40806
		0.204	-	0.113848	-	-	-	-	-	0.000285415	3.10299
		0.206	-	0.0771489	-	-	-	-	-	0	2.77412
		0.209	-	0.0480203	-	-	-	-	-	0	2.43016
		0.211	-	0.0260362	-	-	-	-	-	0	2.08301
		0.214	-	0.010809	-	-	-	-	-	0	1.74472
		0.216	-	0.00193894	-	-	-	-	-	5.47549e-05	1.4271
		0.219	-	0	-	-	-	-	-	8.8077e-05	1.13831
		0.221	-	0	-	-	-	-	-	6.40851e-05	0.883163
		0.224	-	0	-	-	-	-	-	1.83583e-05	0.666361
		0.226	-	0.000520013	-	-	-	-	-	0	0.492308
		0.229	-	0.000834224	-	-	-	-	-	0	0.359644
		0.231	-	0.00060603	-	-	-	-	-	0	0.261896
		0.234	-	0.000172958	-	-	-	-	-	0	0.192407
		0.236	-	0	-	-	-	-	-	0	0.144589
		0.239	-	0	-	-	-	-	-	0	0.113098
		0.241	-	0	-	-	-	-	-	0	0.0936857
		0.244	-	0	-	-	-	-	-	0	0.0821421
		0.246	-	3.75348e-05	-	-	-	-	-	0	0.0743655
		0.249	-	5.98921e-05	-	-	-	-	-	0	0.0682363
		0.251	-	4.33996e-05	-	-	-	-	-	0	0.0633797
		0.254	-	1.22965e-05	-	-	-	-	-	0	0.0594804
		0.256	-	0	-	-	-	-	-	0	0.05623
		0.259	-	0	-	-	-	-	-	0	0.0534447
		0.261	-	0	-	-	-	-	-	0	0.0510504
		0.264	-	0	-	-	-	-	-	0	0.0489764
		0.266	-	0	-	-	-	-	-	0	0.0471529
		0.269	-	0	-	-	-	-	-	0	0.0455258
		0.271	-	0	-	-	-	-	-	0	0.0440545
		0.274	-	0	-	-	-	-	-	0	0.0426987
		0.276	-	0	-	-	-	-	-	0	0.0414183
		0.279	-	0	-	-	-	-	-	0	0.0401723
		0.281	-	0	-	-	-	-	-	0	0.038919
		0.284	-	0	-	-	-	-	-	0	0.0376168
		0.286	-	0	-	-	-	-	-	0	0.0362246
		0.289	-	0	-	-	-	-	-	0	0.0347093
		0.291	-	0	-	-	-	-	-	0	0.0330449
		0.294	-	0	-	-	-	-	-	0	0.0312055
		0.296	-	0	-	-	-	-	-	0	0.0291671
		0.299	-	0	-	-	-	-	-	0	0.0269322
		0.301	-	0	-	-	-	-	-	0	0.024527
		0.304	-	0	-	-	-	-	-	0	0.0219782
		0.306	-	0	-	-	-	-	-	0	0.0193142
		0.309	-	0	-	-	-	-	-	0	0.0165956
		0.311	-	0	-	-	-	-	-	0	0.0139099
		0.314	-	0	-	-	-	-	-	0	0.0113455
		0.316	-	0	-	-	-	-	-	0	0.0089889
		0.319	-	0	-	-	-	-	-	0	0.00689329
		0.321	-	0	-	-	-	-	-	0	0.00508346
		0.324	-	0	-	-	-	-	-	0	0.00358332
		0.326	-	0	-	-	-	-	-	0	0.00241437
		0.329	-	0	-	-	-	-	-	0	0.00155656
		0.331	-	0	-	-	-	-	-	0	0.000954755
		0.334	-	0	-	-	-	-	-	0	0.000552746
		0.336	-	0	-	-	-	-	-	0	0.000295153
		0.339	-	0	-	-	-	-	-	0	0.000141094
		0.341	-	0	-	-	-	-	-	0	6.18522e-05
		0.344	-	0	-	-	-	-	-	0	2.90882e-05
		0.346	-	0	-	-	-	-	-	0	1.52919e-05
		0.349	-	0	-	-	-	-	-	0	0
		0.351	-	0	-	-	-	-	-	0	0
		0.354	-	0	-	-	-	-	-	0	0
		0.356	-	0	-	-	-	-	-	0	0
		0.359	-	0	-	-	-	-	-	0	0
		0.361	-	0	-	-	-	-	-	0	0
		0.364	-	0	-	-	-	-	-	0	0
		0.366	-	0	-	-	-	-	-	0	0
		0.369	-	0	-	-	-	-	-	0	0
		0.371	-	0	-	-	-	-	-	0	0
		0.374	-	0	-	-	-	-	-	0	0
		0.376	-	0	-	-	-	-	-	0	0
		0.379	-	0	-	-	-	-	-	0	0
		0.381	-	0	-	-	-	-	-	0	0
		0.384	-	0	-	-	-	-	-	0	0
		0.386	-	0	-	-	-	-	-	0	0
		0.389	-	0	-	-	-	-	-	0	0
		0.391	-	0	-	-	-	-	-	0	0
		0.394	-	0	-	-	-	-	-	0	0
		0.396	-	0	-	-	-	-	-	0	0
		0.399	-	0	-	-	-	-	-	0	0
		0.401	-	0	-	-	-	-	-	0	0
		0.404	-	0	-	-	-	-	-	0	0
		0.406	-	0	-	-	-	-	-	0	0
		0.409	-	0	-	-	-	-	-	0	0
		0.411	-	0	-	-	-	-	-	0	0
		0.414	-	0	-	-	-	-	-	0	0
		0.416	-	0	-	-	-	-	-	0	0
		0.419	-	0	-	-	-	-	-	0	0
		0.421	-	0	-	-	-	-	-	0	0
		0.424	-	0	-	-	-	-	-	0	0
		0.426	-	0	-	-	-	-	-	0	0
		0.429	-	0	-	-	-	-	-	0	0
		0.431	-	0	-	-	-	-	-	0	0
		0.434	-	0	-	-	-	-	-	0	0
		0.436	-	0	-	-	-	-	-	0	0
		0.439	-	0	-	-	-	-	-	0	0
		0.441	-	0	-	-	-	-	-	0	0
		0.444	-	0	-	-	-	-	-	0	0
		0.446	-	0	-	-	-	-	-	0	0
		0.449	-	0	-	-	-	-	-	0	0
		0.451	-	0	-	-	-	-	-	0	0
		0.454	-	0	-	-	-	-	-	0	0
		0.456	-	0	-	-	-	-	-	0	0
		0.459	-	0	-	-	-	-	-	0	0
		0.461	-	0	-	-	-	-	-	0	0
		0.464	-	0	-	-	-	-	-	0	0
		0.466	-	0	-	-	-	-	-	0	0
		0.469	-	0	-	-	-	-	-	0	0
		0.471	-	0	-	-	-	-	-	0	0
		0.474	-	0	-	-	-	-	-	0	0
		0.476	-	0	-	-	-	-	-	0	0
		0.479	-	0	-	-	-	-	-	0	0
		0.481	-	0	-	-	-	-	-	0	0
		0.484	-	0	-	-	-	-	-	0	0
		0.486	-	0	-	-	-	-	-	0	0
		0.489	-	0	-	-	-	-	-	0	0
		0.491	-	0	-	-	-	-	-	0	0
		0.494	-	0	-	-	-	-	-	0	0
		0.496	-	0	-	-	-	-	-	0	0
		0.499	-	0	-	-	-	-	-	0	0
		0.502	-	0	-	-	-	-	-	0	0
		0.504	-	0	-	-	-	-	-	0	0
		0.507	-	0	-	-	-	-	-	0	0
		0.509	-	0	-	-	-	-	-	0	0
		0.512	-	0	-	-	-	-	-	0	0
		0.514	-	0	-	-	-	-	-	0	0
		0.517	-	0	-	-	-	-	-	0	0
		0.519	-	0	-	-	-	-	-	0	0
		0.522	-	0	-	-	-	-	-	0	0
		0.524	-	0	-	-	-	-	-	0	0
		0.527	-	0	-	-	-	-	-	0	0
		0.529	-	0	-	-	-	-	-	0	0
		0.532	-	0	-	-	-	-	-	0	0
		0.534	-	0	-	-	-	-	-	0	0
		0.537	-	0	-	-	-	-	-	0	0
		0.539	-	0	-	-	-	-	-	0	0
		0.542	-	0	-	-	-	-	-	0	0
		0.544	-	0	-	-	-	-	-	0	0
		0.547	-	0	-	-	-	-	-	0	0
		0.549	-	0	-	-	-	-	-	0	0
		0.552	-	0	-	-	-	-	-	0	0
		0.554	-	0	-	-	-	-	-	0	0
		0.557	-	0	-	-	-	-	-	0	0
		0.559	-	0	-	-	-	-	-	0	0
		0.562	-	0	-	-	-	-	-	0	0
		0.564	-	0	-	-	-	-	-	0	0
		0.567	-	0	-	-	-	-	-	0	0
		0.569	-	0	-	-	-	-	-	0	0
		0.572	-	0	-	-	-	-	-	0	0
		0.574	-	0	-	-	-	-	-	0	0
		0.577	-	0	-	-	-	-	-	0	0
		0.579	-	0	-	-	-	-	-	0	0
		0.582	-	0	-	-	-	-	-	0	0
		0.584	-	0	-	-	-	-	-	0	0
		0.587	-	0	-	-	-	-	-	0	0
		0.589	-	0	-	-	-	-	-	0	0
		0.592	-	0	-	-	-	-	-	0	0
		0.594	-	0	-	-	-	-	-	0	0
		0.597	-	0	-	-	-	-	-	0	0
		0.599	-	0	-	-	-	-	-	0	0
		0.602	-	0	-	-	-	-	-	0	0
		0.604	-	0	-	-	-	-	-	0	0
		0.607	-	0	-	-	-	-	-	0	0
		0.609	-	0	-	-	-	-	-	0	0
		0.612	-	0	-	-	-	-	-	0	0
		0.614	-	0	-	-	-	-	-	0	0
		0.617	-	0	-	-	-	-	-	0	0
		0.619	-	0	-	-	-	-	-	0	0
		0.622	-	0	-	-	-	-	-	0	0
		0.624	-	0	-	-	-	-	-	0	0
		0.627	-	0	-	-	-	-	-	0	0
		0.629	-	0	-	-	-	-	-	0	0
		0.632	-	0	-	-	-	-	-	0	0
		0.634	-	0	-	-	-	-	-	0	0
		0.637	-	0	-	-	-	-	-	0	0
		0.639	-	0	-	-	-	-	-	0	0
		0.642	-	0	-	-	-	-	-	0	0
		0.644	-	0	-	-	-	-	-	0	0
		0.647	-	0	-	-	-	-	-	0	0
		0.649	-	0	-	-	-	-	-	0	0
		0.652	-	0	-	-	-	-	-	0	0
		0.654	-	0	-	-	-	-	-	0	0
		0.657	-	0	-	-	-	-	-	0	0
		0.659	-	0	-	-	-	-	-	0	0
		0.662	-	0	-	-	-	-	-	0	0
		0.664	-	0	-	-	-	-	-	0	0
		0.667	-	0	-	-	-	-	-	0	0
		0.669	-	0	-	-	-	-	-	0	0
		0.672	-	0	-	-	-	-	-	0	0
		0.674	-	0	-	-	-	-	-	0	0
		0.677	-	0	-	-	-	-	-	0	0
		0.679	-	0	-	-	-	-	-	0	0
		0.682	-	0	-	-	-	-	-	0	0
		0.684	-	0	-	-	-	-	-	0	0
		0.687	-	0	-	-	-	-	-	0	0
		0.689	-	0	-	-	-	-	-	0	0
		0.692	-	0	-	-	-	-	-	0	0
		0.694	-	0	-	-	-	-	-	0	0
		0.697	-	0	-	-	-	-	-	0	0
		0.699	-	0	-	-	-	-	-	0	0
		0.702	-	0	-	-	-	-	-	0	0
		0.704	-	0	-	-	-	-	-	0	0
		0.707	-	0	-	-	-	-	-	0	0
		0.709	-	0	-	-	-	-	-	0	0
		0.712	-	0	-	-	-	-	-	0	0
		0.714	-	0	-	-	-	-	-	0	0
		0.717	-	0	-	-	-	-	-	0	0
		0.719	-	0	-	-	-	-	-	0	0
		0.722	-	0	-	-	-	-	-	0	0
		0.724	-	0	-	-	-	-	-	0	0
		0.727	-	0	-	-	-	-	-	0	0
		0.729	-	0	-	-	-	-	-	0	0
		0.732	-	0	-	-	-	-	-	0	0
		0.734	-	0	-	-	-	-	-	0	0
		0.737	-	0	-	-	-	-	-	0	0
		0.739	-	0	-	-	-	-	-	0	0
		0.742	-	0	-	-	-	-	-	0	0
		0.744	-	0	-	-	-	-	-	0	0
		0.747	-	0	-	-	-	-	-	0	0
		0.749	-	0	-	-	-	-	-	0	0
		0.752	-	0	-	-	-	-	-	0	0
		0.754	-	0	-	-	-	-	-	0	0
		0.757	-	0	-	-	-	-	-	0	0
		0.759	-	0	-	-	-	-	-	0	0
		0.762	-	0	-	-	-	-	-	0	0
		0.764	-	0	-	-	-	-	-	0	0
		0.767	-	0	-	-	-	-	-	0	0
		0.769	-	0	-	-	-	-	-	0	0
		0.772	-	0	-	-	-	-	-	0	0
		0.774	-	0	-	-	-	-	-	0	0
		0.777	-	0	-	-	-	-	-	0	0
		0.779	-	0	-	-	-	-	-	0	0
		0.782	-	0	-	-	-	-	-	0	0
		0.784	-	0	-	-	-	-	-	0	0
		0.787	-	0	-	-	-	-	-	0	0
		0.789	-	0	-	-	-	-	-	0	0
		0.792	-	0	-	-	-	-	-	0	0
		0.794	-	0	-	-	-	-	-	0	0
		0.797	-	0	-	-	-	-	-	0	0
		0.799	-	0	-	-	-	-	-	0	0
		0.802	-	0	-	-	-	-	-	0	0
		0.804	-	0	-	-	-	-	-	0	0
		0.807	-	0	-	-	-	-	-	0	0
		0.809	-	0	-	-	-	-	-	0	0
		0.812	-	0	-	-	-	-	-	0	0
		0.814	-	0	-	-	-	-	-	0	0
		0.817	-	0	-	-	-	-	-	0	0
		0.819	-	0	-	-	-	-	-	0	0
		0.822	-	0	-	-	-	-	-	0	0
		0.824	-	0	-	-	-	-	-	0	0
		0.827	-	0	-	-	-	-	-	0	0
		0.829	-	0	-	-	-	-	-	0	0
		0.832	-	0	-	-	-	-	-	0	0
		0.834	-	0	-	-	-	-	-	0	0
		0.837	-	0	-	-	-	-	-	0	0
		0.839	-	0	-	-	-	-	-	0	0
		0.842	-	0	-	-	-	-	-	0	0
		0.844	-	0	-	-	-	-	-	0	0
		0.847	-	0	-	-	-	-	-	0	0
		0.849	-	0	-	-	-	-	-	0	0
		0.852	-	0	-	-	-	-	-	0	0
		0.854	-	0	-	-	-	-	-	0	0
		0.857	-	0	-	-	-	-	-	0	0
		0.859	-	0	-	-	-	-	-	0	0
		0.862	-	0	-	-	-	-	-	0	0
		0.864	-	0	-	-	-	-	-	0	0
		0.867	-	0	-	-	-	-	-	0	0
		0.869	-	0	-	-	-	-	-	0	0
		0.872	-	0	-	-	-	-	-	0	0
		0.874	-	0	-	-	-	-	-	0	0
		0.877	-	0	-	-	-	-	-	0	0
		0.879	-	0	-	-	-	-	-	0	0
		0.882	-	0	-	-	-	-	-	0	0
		0.884	-	0	-	-	-	-	-	0	0
		0.887	-	0	-	-	-	-	-	0	0
		0.889	-	0	-	-	-	-	-	0	0
		0.892	-	0	-	-	-	-	-	0	0
		0.894	-	0	-	-	-	-	-	0	0
		0.897	-	0	-	-	-	-	-	0	0
		0.899	-	0	-	-	-	-	-	0	0
		0.902	-	0	-	-	-	-	-	0	0
		0.904	-	0	-	-	-	-	-	0	0
		0.907	-	0	-	-	-	-	-	0	0
		0.909	-	0	-	-	-	-	-	0	0
		0.912	-	0	-	-	-	-	-	0	0
		0.914	-	0	-	-	-	-	-	0	0
		0.917	-	0	-	-	-	-	-	0	0
		0.919	-	0	-	-	-	-	-	0	0
		0.922	-	0	-	-	-	-	-	0	0
		0.924	-	0	-	-	-	-	-	0	0
		0.927	-	0	-	-	-	-	-	0	0
		0.929	-	0	-	-	-	-	-	0	0
		0.932	-	0	-	-	-	-	-	0	0
		0.934	-	0	-	-	-	-	-	0	0
		0.937	-	0	-	-	-	-	-	0	0
		0.939	-	0	-	-	-	-	-	0	0
		0.942	-	0	-	-	-	-	-	0	0
		0.944	-	0	-	-	-	-	-	0	0
		0.947	-	0	-	-	-	-	-	0	0
		0.949	-	0	-	-	-	-	-	0	0
		0.952	-	0	-	-	-	-	-	0	0
		0.954	-	0	-	-	-	-	-	0	0
		0.957	-	0	-	-	-	-	-	0	0
		0.959	-	0	-	-	-	-	-	0	0
		0.962	-	0	-	-	-	-	-	0	0
		0.964	-	0	-	-	-	-	-	0	0
		0.967	-	0	-	-	-	-	-	0	0
		0.969	-	0	-	-	-	-	-	0	0
		0.972	-	0	-	-	-	-	-	0	0
		0.974	-	0	-	-	-	-	-	0	0
		0.977	-	0	-	-	-	-	-	0	0
		0.979	-	0	-	-	-	-	-	0	0
		0.982	-	0	-	-	-	-	-	0	0
		0.984	-	0	-	-	-	-	-	0	0
		0.987	-	0	-	-	-	-	-	0	0
		0.989	-	0	-	-	-	-	-	0	0
		0.992	-	0	-	-	-	-	-	0	0
		0.994	-	0	-	-	-	-	-	0	0
		0.997	-	0	-	-	-	-	-	0	0
		0.999	-	0	-	-	-	-	-	0	0
		1.002	-	0	-	-	-	-	-	0	0
		1.004	-	0	-	-	-	-	-	0	0
		1.007	-	0	-	-	-	-	-	0	0
		1.009	-	0	-	-	-	-	-	0	0
		1.012	-	0	-	-	-	-	-	0	0
		1.014	-	0	-	-	-	-	-	0	0
		1.017	-	0	-	-	-	-	-	0	0
		1.019	-	0	-	-	-	-	-	0	0
		1.022	-	0	-	-	-	-	-	0	0
		1.024	-	0	-	-	-	-	-	0	0
		1.027	-	0	-	-	-	-	-	0	0
		1.029	-	0	-	-	-	-	-	0	0
		1.032	-	0	-	-	-	-	-	0	0
		1.034	-	0	-	-	-	-	-	0	0
		1.037	-	0	-	-	-	-	-	0	0
		1.039	-	0	-	-	-	-	-	0	0
		1.042	-	0	-	-	-	-	-	0	0
		1.044	-	0	-	-	-	-	-	0	0
		1.047	-	0	-	-	-	-	-	0	0
		1.049	-	0	-	-	-	-	-	0	0
		1.052	-	0	-	-	-	-	-	0	0
		1.054	-	0	-	-	-	-	-	0	0
		1.057	-	0	-	-	-	-	-	0	0
		1.059	-	0	-	-	-	-	-	0	0
		1.062	-	0	-	-	-	-	-	0	0
		1.064	-	0	-	-	-	-	-	0	0
		1.067	-	0	-	-	-	-	-	0	0
		1.069	-	0	-	-	-	-	-	0	0
		1.072	-	0	-	-	-	-	-	0	0
		1.074	-	0	-	-	-	-	-	0	0
		1.077	-	0	-	-	-	-	-	0	0
		1.079	-	0	-	-	-	-	-	0	0
		1.082	-	0	-	-	-	-	-	0	0
		1.084	-	0	-	-	-	-	-	0	0
		1.087	-	0	-	-	-	-	-	0	0
		1.089	-	0	-	-	-	-	-	0	0
		1.092	-	0	-	-	-	-	-	0	0
		1.094	-	0	-	-	-	-	-	0	0
		1.097	-	0	-	-	-	-	-	0	0
		1.099	-	0	-	-	-	-	-	0	0
		1.102	-	0	-	-	-	-	-	0	0
		1.104	-	0	-	-	-	-	-	0	0
		1.107	-	0	-	-	-	-	-	0	0
		1.109	-	0	-	-	-	-	-	0	0
		1.112	-	0	-	-	-	-	-	0	0
		1.114	-	0	-	-	-	-	-	0	0
		1.117	-	0	-	-	-	-	-	0	0
		1.119	-	0	-	-	-	-	-	0	0
		1.122	-	0	-	-	-	-	-	0	0
		1.124	-	0	-	-	-	-	-	0	0
		1.127	-	0	-	-	-	-	-	0	0
		1.129	-	0	-	-	-	-	-	0	0
		1.132	-	0	-	-	-	-	-	0	0
		1.134	-	0	-	-	-	-	-	0	0
		1.137	-	0	-	-	-	-	-	0	0
		1.139	-	0	-	-	-	-	-	0	0
		1.142	-	0	-	-	-	-	-	0	0
		1.144	-	0	-	-	-	-	-	0	0
		1.147	-	0	-	-	-	-	-	0	0
		1.149	-	0	-	-	-	-	-	0	0
		1.152	-	0	-	-	-	-	-	0	0
		1.154	-	0	-	-	-	-	-	0	0
		1.157	-	0	-	-	-	-	-	0	0
		1.159	-	0	-	-	-	-	-	0	0
		1.162	-	0	-	-	-	-	-	0	0
		1.164	-	0	-	-	-	-	-	0	0
		1.167	-	0	-	-	-	-	-	0	0
		1.169	-	0	-	-	-	-	-	0	0
		1.172	-	0	-	-	-	-	-	0	0
		1.174	-	0	-	-	-	-	-	0	0
		1.177	-	0	-	-	-	-	-	0	0
		1.179	-	0	-	-	-	-	-	0	0
		1.182	-	0	-	-	-	-	-	0	0
		1.184	-	0	-	-	-	-	-	0	0
		1.187	-	0	-	-	-	-	-	0	0
		1.189	-	0	-	-	-	-	-	0	0
		1.192	-	0	-	-	-	-	-	0	0
		1.194	-	0	-	-	-	-	-	0	0
		1.197	-	0	-	-	-	-	-	0	0
		1.199	-	0	-	-	-	-	-	0	0
		1.202	-	0	-	-	-	-	-	0	0
		1.204	-	0	-	-	-	-	-	0	0
		1.207	-	0	-	-	-	-	-	0	0
		1.209	-	0	-	-	-	-	-	0	0
		1.212	-	0	-	-	-	-	-	0	0
		1.214	-	0	-	-	-	-	-	0	0
		1.217	-	0	-	-	-	-	-	0	0
		1.219	-	0	-	-	-	-	-	0	0
		1.222	-	0	-	-	-	-	-	0	0
		1.224	-	0	-	-	-	-	-	0	0
		1.227	-	0	-	-	-	-	-	0	0
		1.229	-	0	-	-	-	-	-	0	0
		1.232	-	0	-	-	-	-	-	0	0
		1.234	-	0	-	-	-	-	-	0	0
		1.237	-	0	-	-	-	-	-	0	0
		1.239	-	0	-	-	-	-	-	0	0
		1.242	-	0	-	-	-	-	-	0	0
		1.244	-	0	-	-	-	-	-	0	0
		1.247	-	0	-	-	-	-	-	0	0
		1.249	-	0	-	-	-	-	-	0	0
		1.252	-	0	-	-	-	-	-	0	0
		1.254	-	0	-	-	-	-	-	0	0
		1.257	-	0	-	-	-	-	-	0	0
		1.259	-	0	-	-	-	-	-	0	0
		1.262	-	0	-	-	-	-	-	0	0
		1.264	-	0	-	-	-	-	-	0	0
		1.267	-	0	-	-	-	-	-	0	0
		1.269	-	0	-	-	-	-	-	0	0
		1.272	-	0	-	-	-	-	-	0	0
		1.274	-	0	-	-	-	-	-	0	0
		1.277	-	0	-	-	-	-	-	0	0
		1.279	-	0	-	-	-	-	-	0	0
		1.282	-	0	-	-	-	-	-	0	0
		1.284	-	0	-	-	-	-	-	0	0
		1.287	-	0	-	-	-	-	-	0	0
		1.289	-	0	-	-	-	-	-	0	0
		1.292	-	0	-	-	-	-	-	0	0
		1.294	-	0	-	-	-	-	-	0	0
		1.297	-	0	-	-	-	-	-	0	0
		1.299	-	0	-	-	-	-	-	0	0
		1.302	-	0	-	-	-	-	-	0	0
		1.304	-	0	-	-	-	-	-	0	0
		1.307	-	0	-	-	-	-	-	0	0
		1.309	-	0	-	-	-	-	-	0	0
		1.312	-	0	-	-	-	-	-	0	0
		1.314	-	0	-	-	-	-	-	0	0
		1.317	-	0	-	-	-	-	-	0	0
		1.319	-	0	-	-	-	-	-	0	0
		1.322	-	0	-	-	-	-	-	0	0
		1.324	-	0	-	-	-	-	-	0	0
		1.327	-	0	-	-	-	-	-	0	0
		1.329	-	0	-	-	-	-	-	0	0
		1.332	-	0	-	-	-	-	-	0	0
		1.334	-	0	-	-	-	-	-	0	0
		1.337	-	0	-	-	-	-	-	0	0
		1.339	-	0	-	-	-	-	-	0	0
		1.342	-	0	-	-	-	-	-	0	0
		1.344	-	0	-	-	-	-	-	0	0
		1.347	-	0	-	-	-	-	-	0	0
		1.349	-	0	-	-	-	-	-	0	0
		1.352	-	0	-	-	-	-	-	0	0
		1.354	-	0	-	-	-	-	-	0	0
		1.357	-	0	-	-	-	-	-	0	0
		1.359	-	0	-	-	-	-	-	0	0
		1.362	-	0	-	-	-	-	-	0	0
		1.364	-	0	-	-	-	-	-	0	0
		1.367	-	0	-	-	-	-	-	0	0
		1.369	-	0	-	-	-	-	-	0	0
		1.372	-	0	-	-	-	-	-	0	0
		1.374	-	0	-	-	-	-	-	0	0
		1.377	-	0	-	-	-	-	-	0	0
		1.379	-	0	-	-	-	-	-	0	0
		1.382	-	0	-	-	-	-	-	0	0
		1.384	-	0	-	-	-	-	-	0	0
		1.387	-	0	-	-	-	-	-	0	0
		1.389	-	0	-	-	-	-	-	0	0
		1.392	-	0	-	-	-	-	-	0	0
		1.394	-	0	-	-	-	-	-	0	0
		1.397	-	0	-	-	-	-	-	0	0
		1.399	-	0	-	-	-	-	-	0	0
		1.402	-	0	-	-	-	-	-	0	0
		1.404	-	0	-	-	-	-	-	0	0
		1.407	-	0	-	-	-	-	-	0	0
		1.409	-	0	-	-	-	-	-	0	0
		1.412	-	0	-	-	-	-	-	0	0
		1.414	-	0	-	-	-	-	-	0	0
		1.417	-	0	-	-	-	-	-	0	0
		1.419	-	0	-	-	-	-	-	0	0
		1.422	-	0	-	-	-	-	-	0	0
		1.424	-	0	-	-	-	-	-	0	0
		1.427	-	0	-	-	-	-	-	0	0
		1.429	-	0	-	-	-	-	-	0	0
		1.432	-	0	-	-	-	-	-	0	0
		1.434	-	0	-	-	-	-	-	0	0
		1.437	-	0	-	-	-	-	-	0	0
		1.439	-	0	-	-	-	-	-	0	0
		1.442	-	0	-	-	-	-	-	0	0
		1.444	-	0	-	-	-	-	-	0	0
		1.447	-	0	-	-	-	-	-	0	0
		1.449	-	0	-	-	-	-	-	0	0
		1.452	-	0	-	-	-	-	-	0	0
		1.454	-	0	-	-	-	-	-	0	0
		1.457	-	0	-	-	-	-	-	0	0
		1.459	-	0	-	-	-	-	-	0	0
		1.462	-	0	-	-	-	-	-	0	0
		1.464	-	0	-	-	-	-	-	0	0
		1.467	-	0	-	-	-	-	-	0	0
		1.469	-	0	-	-	-	-	-	0	0
		1.472	-	0	-	-	-	-	-	0	0
		1.474	-	0	-	-	-	-	-	0	0
		1.477	-	0	-	-	-	-	-	0	0
		1.479	-	0	-	-	-	-	-	0	0
		1.482	-	0	-	-	-	-	-	0	0
		1.484	-	0	-	-	-	-	-	0	0
		1.487	-	0	-	-	-	-	-	0	0
		1.489	-	0	-	-	-	-	-	0	0
		1.492	-	0	-	-	-	-	-	0	0
		1.494	-	0	-	-	-	-	-	0	0
		1.497	-	0	-	-	-	-	-	0	0
		1.499	-	0	-	-	-	-	-	0	0
		1.502	-	0	-	-	-	-	-	0	0
		1.505	-	0	-	-	-	-	-	0	0
		1.507	-	0	-	-	-	-	-	0	0
		1.51	-	0	-	-	-	-	-	0	0
		1.512	-	0	-	-	-	-	-	0	0
		1.515	-	0	-	-	-	-	-	0	0
		1.517	-	0	-	-	-	-	-	0	0
		1.52	-	0	-	-	-	-	-	0	0
		1.522	-	0	-	-	-	-	-	0	0
		1.525	-	0	-	-	-	-	-	0	0
		1.527	-	0	-	-	-	-	-	0	0
		1.53	-	0	-	-	-	-	-	0	0
		1.532	-	0	-	-	-	-	-	0	0
		1.535	-	0	-	-	-	-	-	0	0
		1.537	-	0	-	-	-	-	-	0	0
		1.54	-	0	-	-	-	-	-	0	0
		1.542	-	0	-	-	-	-	-	0	0
		1.545	-	0	-	-	-	-	-	0	0
		1.547	-	0	-	-	-	-	-	0	0
		1.55	-	0	-	-	-	-	-	0	0
		1.552	-	0	-	-	-	-	-	0	0
		1.555	-	0	-	-	-	-	-	0	0
		1.557	-	0	-	-	-	-	-	0	0
		1.56	-	0	-	-	-	-	-	0	0
		1.562	-	0	-	-	-	-	-	0	0
		1.565	-	0	-	-	-	-	-	0	0
		1.567	-	0	-	-	-	-	-	0	0
		1.57	-	0	-	-	-	-	-	0	0
		1.572	-	0	-	-	-	-	-	0	0
		1.575	-	0	-	-	-	-	-	0	0
		1.577	-	0	-	-	-	-	-	0	0
		1.58	-	0	-	-	-	-	-	0	0
		1.582	-	0	-	-	-	-	-	0	0
		1.585	-	0	-	-	-	-	-	0	0
		1.587	-	0	-	-	-	-	-	0	0
		1.59	-	0	-	-	-	-	-	0	0
		1.592	-	0	-	-	-	-	-	0	0
		1.595	-	0	-	-	-	-	-	0	0
		1.597	-	0	-	-	-	-	-	0	0
		1.6	-	0	-	-	-	-	-	0	0
		1.602	-	0	-	-	-	-	-	0	0
		1.605	-	0	-	-	-	-	-	0	0
		1.607	-	0	-	-	-	-	-	0	0
		1.61	-	0	-	-	-	-	-	0	0
		1.612	-	0	-	-	-	-	-	0	0
		1.615	-	0	-	-	-	-	-	0	0
		1.617	-	0	-	-	-	-	-	0	0
		1.62	-	0	-	-	-	-	-	0	0
		1.622	-	0	-	-	-	-	-	0	0
		1.625	-	0	-	-	-	-	-	0	0
		1.627	-	0	-	-	-	-	-	0	0
		1.63	-	0	-	-	-	-	-	0	0
		1.632	-	0	-	-	-	-	-	0	0
		1.635	-	0	-	-	-	-	-	0	0
		1.637	-	0	-	-	-	-	-	0	0
		1.64	-	0	-	-	-	-	-	0	0
		1.642	-	0	-	-	-	-	-	0	0
		1.645	-	0	-	-	-	-	-	0	0
		1.647	-	0	-	-	-	-	-	0	0
		1.65	-	0	-	-	-	-	-	0	0
		1.652	-	0	-	-	-	-	-	0	0
		1.655	-	0	-	-	-	-	-	0	0
		1.657	-	0	-	-	-	-	-	0	0
		1.66	-	0	-	-	-	-	-	0	0
		1.662	-	0	-	-	-	-	-	0	0
		1.665	-	0	-	-	-	-	-	0	0
		1.667	-	0	-	-	-	-	-	0	0
		1.67	-	0	-	-	-	-	-	0	0
		1.672	-	0	-	-	-	-	-	0	0
		1.675	-	0	-	-	-	-	-	0	0
		1.677	-	0	-	-	-	-	-	0	0
		1.68	-	0	-	-	-	-	-	0	0
		1.682	-	0	-	-	-	-	-	0	0
		1.685	-	0	-	-	-	-	-	0	0
		1.687	-	0	-	-	-	-	-	0	0
		1.69	-	0	-	-	-	-	-	0	0
		1.692	-	0	-	-	-	-	-	0	0
		1.695	-	0	-	-	-	-	-	0	0
		1.697	-	0	-	-	-	-	-	0	0
		1.7	-	0	-	-	-	-	-	0	0
		1.702	-	0	-	-	-	-	-	0	0
		1.705	-	0	-	-	-	-	-	0	0
		1.707	-	0	-	-	-	-	-	0	0
		1.71	-	0	-	-	-	-	-	0	0
		1.712	-	0	-	-	-	-	-	0	0
		1.715	-	0	-	-	-	-	-	0	0
		1.717	-	0	-	-	-	-	-	0	0
		1.72	-	0	-	-	-	-	-	0	0
		1.722	-	0	-	-	-	-	-	0	0
		1.725	-	0	-	-	-	-	-	0	0
		1.727	-	0	-	-	-	-	-	0	0
		1.73	-	0	-	-	-	-	-	0	0
		1.732	-	0	-	-	-	-	-	0	0
		1.735	-	0	-	-	-	-	-	0	0
		1.737	-	0	-	-	-	-	-	0	0
		1.74	-	0	-	-	-	-	-	0	0
		1.742	-	0	-	-	-	-	-	0	0
		1.745	-	0	-	-	-	-	-	0	0
		1.747	-	0	-	-	-	-	-	0	0
		1.75	-	0	-	-	-	-	-	0	0
		1.752	-	0	-	-	-	-	-	0	0
		1.755	-	0	-	-	-	-	-	0	0
		1.757	-	0	-	-	-	-	-	0	0
		1.76	-	0	-	-	-	-	-	0	0
		1.762	-	0	-	-	-	-	-	0	0
		1.765	-	0	-	-	-	-	-	0	0
		1.767	-	0	-	-	-	-	-	0	0
		1.77	-	0	-	-	-	-	-	0	0
		1.772	-	0	-	-	-	-	-	0	0
		1.775	-	0	-	-	-	-	-	0	0
		1.777	-	0	-	-	-	-	-	0	0
		1.78	-	0	-	-	-	-	-	0	0
		1.782	-	0	-	-	-	-	-	0	0
		1.785	-	0	-	-	-	-	-	0	0
		1.787	-	0	-	-	-	-	-	0	0
		1.79	-	0	-	-	-	-	-	0	0
		1.792	-	0	-	-	-	-	-	0	0
		1.795	-	0	-	-	-	-	-	0	0
		1.797	-	0	-	-	-	-	-	0	0
		1.8	-	0	-	-	-	-	-	0	0
		1.802	-	0	-	-	-	-	-	0	0
		1.805	-	0	-	-	-	-	-	0	0
		1.807	-	0	-	-	-	-	-	0	0
		1.81	-	0	-	-	-	-	-	0	0
		1.812	-	0	-	-	-	-	-	0	0
		1.815	-	0	-	-	-	-	-	0	0
		1.817	-	0	-	-	-	-	-	0	0
		1.82	-	0	-	-	-	-	-	0	0
		1.822	-	0	-	-	-	-	-	0	0
		1.825	-	0	-	-	-	-	-	0	0
		1.827	-	0	-	-	-	-	-	0	0
		1.83	-	0	-	-	-	-	-	0	0
		1.832	-	0	-	-	-	-	-	0	0
		1.835	-	0	-	-	-	-	-	0	0
		1.837	-	0	-	-	-	-	-	0	0
		1.84	-	0	-	-	-	-	-	0	0
		1.842	-	0	-	-	-	-	-	0	0
		1.845	-	0	-	-	-	-	-	0	0
		1.847	-	0	-	-	-	-	-	0	0
		1.85	-	0	-	-	-	-	-	0	0
		1.852	-	0	-	-	-	-	-	0	0
		1.855	-	0	-	-	-	-	-	0	0
		1.857	-	0	-	-	-	-	-	0	0
		1.86	-	0	-	-	-	-	-	0	0
		1.862	-	0	-	-	-	-	-	0	0
		1.865	-	0	-	-	-	-	-	0	0
		1.867	-	0	-	-	-	-	-	0	0
		1.87	-	0	-	-	-	-	-	0	0
		1.872	-	0	-	-	-	-	-	0	0
		1.875	-	0	-	-	-	-	-	0	0
		1.877	-	0	-	-	-	-	-	0	0
		1.88	-	0	-	-	-	-	-	0	0
		1.882	-	0	-	-	-	-	-	0	0
		1.885	-	0	-	-	-	-	-	0	0
		1.887	-	0	-	-	-	-	-	0	0
		1.89	-	0	-	-	-	-	-	0	0
		1.892	-	0	-	-	-	-	-	0	0
		1.895	-	0	-	-	-	-	-	0	0
		1.897	-	0	-	-	-	-	-	0	0
		1.9	-	0	-	-	-	-	-	0	0
		1.902	-	0	-	-	-	-	-	0	0
		1.905	-	0	-	-	-	-	-	0	0
		1.907	-	0	-	-	-	-	-	0	0
		1.91	-	0	-	-	-	-	-	0	0
		1.912	-	0	-	-	-	-	-	0	0
		1.915	-	0	-	-	-	-	-	0	0
		1.917	-	0	-	-	-	-	-	0	0
		1.92	-	0	-	-	-	-	-	0	0
		1.922	-	0	-	-	-	-	-	0	0
		1.925	-	0	-	-	-	-	-	0	0
		1.927	-	0	-	-	-	-	-	0	0
		1.93	-	0	-	-	-	-	-	0	0
		1.932	-	0	-	-	-	-	-	0	0
		1.935	-	0	-	-	-	-	-	0	0
		1.937	-	0	-	-	-	-	-	0	0
		1.94	-	0	-	-	-	-	-	0	0
		1.942	-	0	-	-	-	-	-	0	0
		1.945	-	0	-	-	-	-	-	0	0
		1.947	-	0	-	-	-	-	-	0	0
		1.95	-	0	-	-	-	-	-	0	0
		1.952	-	0	-	-	-	-	-	0	0
		1.955	-	0	-	-	-	-	-	0	0
		1.957	-	0	-	-	-	-	-	0	0
		1.96	-	0	-	-	-	-	-	0	0
		1.962	-	0	-	-	-	-	-	0	0
		1.965	-	0	-	-	-	-	-	0	0
		1.967	-	0	-	-	-	-	-	0	0
		1.97	-	0	-	-	-	-	-	0	0
		1.972	-	0	-	-	-	-	-	0	0
		1.975	-	0	-	-	-	-	-	0	0
		1.977	-	0	-	-	-	-	-	0	0
		1.98	-	0	-	-	-	-	-	0	0
		1.982	-	0	-	-	-	-	-	0	0
		1.985	-	0	-	-	-	-	-	0	0
		1.987	-	0	-	-	-	-	-	0	0
		1.99	-	0	-	-	-	-	-	0	0
		1.992	-	0	-	-	-	-	-	0	0
		1.995	-	0	-	-	-	-	-	0	0
		1.997	-	0	-	-	-	-	-	0	0
		2	-	0	-	-	-	-	-	0	0
		2.002	-	0	-	-	-	-	-	0	0
		2.005	-	0	-	-	-	-	-	0	0
		2.007	-	0	-	-	-	-	-	0	0
		2.01	-	0	-	-	-	-	-	0	0
		2.012	-	0	-	-	-	-	-	0	0
		2.015	-	0	-	-	-	-	-	0	0
		2.017	-	0	-	-	-	-	-	0	0
		2.02	-	0	-	-	-	-	-	0	0
		2.022	-	0	-	-	-	-	-	0	0
		2.025	-	0	-	-	-	-	-	0	0
		2.027	-	0	-	-	-	-	-	0	0
		2.03	-	0	-	-	-	-	-	0	0
		2.032	-	0	-	-	-	-	-	0	0
		2.035	-	0	-	-	-	-	-	0	0
		2.037	-	0	-	-	-	-	-	0	0
		2.04	-	0	-	-	-	-	-	0	0
		2.042	-	0	-	-	-	-	-	0	0
		2.045	-	0	-	-	-	-	-	0	0
		2.047	-	0	-	-	-	-	-	0	0
		2.05	-	0	-	-	-	-	-	0	0
		2.052	-	0	-	-	-	-	-	0	0
		2.055	-	0	-	-	-	-	-	0	0
		2.057	-	0	-	-	-	-	-	0	0
		2.06	-	0	-	-	-	-	-	0	0
		2.062	-	0	-	-	-	-	-	0	0
		2.065	-	0	-	-	-	-	-	0	0
		2.067	-	0	-	-	-	-	-	0	0
		2.07	-	0	-	-	-	-	-	0	0
		2.072	-	0	-	-	-	-	-	0	0
		2.075	-	0	-	-	-	-	-	0	0
		2.077	-	0	-	-	-	-	-	0	0
		2.08	-	0	-	-	-	-	-	0	0
		2.082	-	0	-	-	-	-	-	0	0
		2.085	-	0	-	-	-	-	-	0	0
		2.087	-	0	-	-	-	-	-	0	0
		2.09	-	0	-	-	-	-	-	0	0
		2.092	-	0	-	-	-	-	-	0	0
		2.095	-	0	-	-	-	-	-	0	0
		2.097	-	0	-	-	-	-	-	0	0
		2.1	-	0	-	-	-	-	-	0	0
		2.102	-	0	-	-	-	-	-	0	0
		2.105	-	0	-	-	-	-	-	0	0
		2.107	-	0	-	-	-	-	-	0	0
		2.11	-	0	-	-	-	-	-	0	0
		2.112	-	0	-	-	-	-	-	0	0
		2.115	-	0	-	-	-	-	-	0	0
		2.117	-	0	-	-	-	-	-	0	0
		2.12	-	0	-	-	-	-	-	0	0
		2.122	-	0	-	-	-	-	-	0	0
		2.125	-	0	-	-	-	-	-	0	0
		2.127	-	0	-	-	-	-	-	0	0
		2.13	-	0	-	-	-	-	-	0	0
		2.132	-	0	-	-	-	-	-	0	0
		2.135	-	0	-	-	-	-	-	0	0
		2.137	-	0	-	-	-	-	-	0	0
		2.14	-	0	-	-	-	-	-	0	0
		2.142	-	0	-	-	-	-	-	0	0
		2.145	-	0	-	-	-	-	-	0	0
		2.147	-	0	-	-	-	-	-	0	0
		2.15	-	0	-	-	-	-	-	0	0
		2.152	-	0	-	-	-	-	-	0	0
		2.155	-	0	-	-	-	-	-	0	0
		2.157	-	0	-	-	-	-	-	0	0
		2.16	-	0	-	-	-	-	-	0	0
		2.162	-	0	-	-	-	-	-	0	0
		2.165	-	0	-	-	-	-	-	0	0
		2.167	-	0	-	-	-	-	-	0	0
		2.17	-	0	-	-	-	-	-	0	0
		2.172	-	0	-	-	-	-	-	0	0
		2.175	-	0	-	-	-	-	-	0	0
		2.177	-	0	-	-	-	-	-	0	0
		2.18	-	0	-	-	-	-	-	0	0
		2.182	-	0	-	-	-	-	-	0	0
		2.185	-	0	-	-	-	-	-	0	0
		2.187	-	0	-	-	-	-	-	0	0
		2.19	-	0	-	-	-	-	-	0	0
		2.192	-	0	-	-	-	-	-	0	0
		2.195	-	0	-	-	-	-	-	0	0
		2.197	-	0	-	-	-	-	-	0	0
		2.2	-	0	-	-	-	-	-	0	0
		2.202	-	0	-	-	-	-	-	0	0
		2.205	-	0	-	-	-	-	-	0	0
		2.207	-	0	-	-	-	-	-	0	0
		2.21	-	0	-	-	-	-	-	0	0
		2.212	-	0	-	-	-	-	-	0	0
		2.215	-	0	-	-	-	-	-	0	0
		2.217	-	0	-	-	-	-	-	0	0
		2.22	-	0	-	-	-	-	-	0	0
		2.222	-	0	-	-	-	-	-	0	0
		2.225	-	0	-	-	-	-	-	0	0
		2.227	-	0	-	-	-	-	-	0	0
		2.23	-	0	-	-	-	-	-	0	0
		2.232	-	0	-	-	-	-	-	0	0
		2.235	-	0	-	-	-	-	-	0	0
		2.237	-	0	-	-	-	-	-	0	0
		2.24	-	0	-	-	-	-	-	0	0
		2.242	-	0	-	-	-	-	-	0	0
		2.245	-	0	-	-	-	-	-	0	0
		2.247	-	0	-	-	-	-	-	0	0
		2.25	-	0	-	-	-	-	-	0	0
		2.252	-	0	-	-	-	-	-	0	0
		2.255	-	0	-	-	-	-	-	0	0
		2.257	-	0	-	-	-	-	-	0	0
		2.26	-	0	-	-	-	-	-	0	0
		2.262	-	0	-	-	-	-	-	0	0
		2.265	-	0	-	-	-	-	-	0	0
		2.267	-	0	-	-	-	-	-	0	0
		2.27	-	0	-	-	-	-	-	0	0
		2.272	-	0	-	-	-	-	-	0	0
		2.275	-	0	-	-	-	-	-	0	0
		2.277	-	0	-	-	-	-	-	0	0
		2.28	-	0	-	-	-	-	-	0	0
		2.282	-	0	-	-	-	-	-	0	0
		2.285	-	0	-	-	-	-	-	0	0
		2.287	-	0	-	-	-	-	-	0	0
		2.29	-	0	-	-	-	-	-	0	0
		2.292	-	0	-	-	-	-	-	0	0
		2.295	-	0	-	-	-	-	-	0	0
		2.297	-	0	-	-	-	-	-	0	0
		2.3	-	0	-	-	-	-	-	0	0
		2.302	-	0	-	-	-	-	-	0	0
		2.305	-	0	-	-	-	-	-	0	0
		2.307	-	0	-	-	-	-	-	0	0
		2.31	-	0	-	-	-	-	-	0	0
		2.312	-	0	-	-	-	-	-	0	0
		2.315	-	0	-	-	-	-	-	0	0
		2.317	-	0	-	-	-	-	-	0	0
		2.32	-	0	-	-	-	-	-	0	0
		2.322	-	0	-	-	-	-	-	0	0
		2.325	-	0	-	-	-	-	-	0	0
		2.327	-	0	-	-	-	-	-	0	0
		2.33	-	0	-	-	-	-	-	0	0
		2.332	-	0	-	-	-	-	-	0	0
		2.335	-	0	-	-	-	-	-	0	0
		2.337	-	0	-	-	-	-	-	0	0
		2.34	-	0	-	-	-	-	-	0	0
		2.342	-	0	-	-	-	-	-	0	0
		2.345	-	0	-	-	-	-	-	0	0
		2.347	-	0	-	-	-	-	-	0	0
		2.35	-	0	-	-	-	-	-	0	0
		2.352	-	0	-	-	-	-	-	0	0
		2.355	-	0	-	-	-	-	-	0	0
		2.357	-	0	-	-	-	-	-	0	0
		2.36	-	0	-	-	-	-	-	0	0
		2.362	-	0	-	-	-	-	-	0	0
		2.365	-	0	-	-	-	-	-	0	0
		2.367	-	0	-	-	-	-	-	0	0
		2.37	-	0	-	-	-	-	-	0	0
		2.372	-	0	-	-	-	-	-	0	0
		2.375	-	0	-	-	-	-	-	0	0
		2.377	-	0	-	-	-	-	-	0	0
		2.38	-	0	-	-	-	-	-	0	0
		2.382	-	0	-	-	-	-	-	0	0
		2.385	-	0	-	-	-	-	-	0	0
		2.387	-	0	-	-	-	-	-	0	0
		2.39	-	0	-	-	-	-	-	0	0
		2.392	-	0	-	-	-	-	-	0	0
		2.395	-	0	-	-	-	-	-	0	0
		2.397	-	0	-	-	-	-	-	0	0
		2.4	-	0	-	-	-	-	-	0	0
		2.402	-	0	-	-	-	-	-	0	0
		2.405	-	0	-	-	-	-	-	0	0
		2.407	-	0	-	-	-	-	-	0	0
		2.41	-	0	-	-	-	-	-	0	0
		2.412	-	0	-	-	-	-	-	0	0
		2.415	-	0	-	-	-	-	-	0	0
		2.417	-	0	-	-	-	-	-	0	0
		2.42	-	0	-	-	-	-	-	0	0
		2.422	-	0	-	-	-	-	-	0	0
		2.425	-	0	-	-	-	-	-	0	0
		2.427	-	0	-	-	-	-	-	0	0
		2.43	-	0	-	-	-	-	-	0	0
		2.432	-	0	-	-	-	-	-	0	0
		2.435	-	0	-	-	-	-	-	0	0
		2.437	-	0	-	-	-	-	-	0	0
		2.44	-	0	-	-	-	-	-	0	0
		2.442	-	0	-	-	-	-	-	0	0
		2.445	-	0	-	-	-	-	-	0	0
		2.447	-	0	-	-	-	-	-	0	0
		2.45	-	0	-	-	-	-	-	0	0
		2.452	-	0	-	-	-	-	-	0	0
		2.455	-	0	-	-	-	-	-	0	0
		2.457	-	0	-	-	-	-	-	0	0
		2.46	-	0	-	-	-	-	-	0	0
		2.462	-	0	-	-	-	-	-	0	0
		2.465	-	0	-	-	-	-	-	0	0
		2.467	-	0	-	-	-	-	-	0	0
		2.47	-	0	-	-	-	-	-	0	0
		2.472	-	0	-	-	-	-	-	0	0
		2.475	-	0	-	-	-	-	-	0	0
		2.477	-	0	-	-	-	-	-	0	0
		2.48	-	0	-	-	-	-	-	0	0
		2.482	-	0	-	-	-	-	-	0	0
		2.485	-	0	-	-	-	-	-	0	0
		2.487	-	0	-	-	-	-	-	0	0
		2.49	-	0	-	-	-	-	-	0	0
		2.492	-	0	-	-	-	-	-	0	0
[truncated: 3 more rows]

## Sheet: subfigure e
Supplementary Fig. 1e
			Probability (nm-1)
		z (nm)	Merz + ε_(I-W)^(ion-π)	Merz + ε_(I-W)^(LB)	Netz + ε_(I-W)^(ion-π)	Netz + ε_(I-W)^(LB)	Williams + ε_(I-W)^(ion-π)	Williams + ε_(I-W)^(LB)	OPLS-AA + ε_(I-W)^(ion-π)	OPLS-AA + ε_(I-W)^(LB)	Water
		-2.5	-	0	-	0	-	-	-	0	0
		-2.497	-	0	-	0	-	-	-	0	0
		-2.495	-	0	-	0	-	-	-	0	0
		-2.492	-	0	-	0	-	-	-	0	0
		-2.49	-	0	-	0	-	-	-	0	0
		-2.487	-	0	-	0	-	-	-	0	0
		-2.485	-	0	-	0	-	-	-	0	0
		-2.482	-	0	-	0	-	-	-	0	0
		-2.48	-	0	-	0	-	-	-	0	0
		-2.477	-	0	-	0	-	-	-	0	0
		-2.475	-	0	-	0	-	-	-	0	0
		-2.472	-	0	-	0	-	-	-	0	0
		-2.47	-	0	-	0	-	-	-	0	0
		-2.467	-	0	-	0	-	-	-	0	0
		-2.465	-	0	-	0	-	-	-	0	0
		-2.462	-	0	-	0	-	-	-	0	0
		-2.46	-	0	-	0	-	-	-	0	0
		-2.457	-	0	-	0	-	-	-	0	0
		-2.455	-	0	-	0	-	-	-	0	0
		-2.452	-	0	-	0	-	-	-	0	0
		-2.45	-	0	-	0	-	-	-	0	0
		-2.447	-	0	-	0	-	-	-	0	0
		-2.445	-	0	-	0	-	-	-	0	0
		-2.442	-	0	-	0	-	-	-	0	0
		-2.44	-	0	-	0	-	-	-	0	0
		-2.437	-	0	-	0	-	-	-	0	0
		-2.435	-	0	-	0	-	-	-	0	0
		-2.432	-	0	-	0	-	-	-	0	0
		-2.43	-	0	-	0	-	-	-	0	0
		-2.427	-	0	-	0	-	-	-	0	0
		-2.425	-	0	-	0	-	-	-	0	0
		-2.422	-	0	-	0	-	-	-	0	0
		-2.42	-	0	-	0	-	-	-	0	0
		-2.417	-	0	-	0	-	-	-	0	0
		-2.415	-	0	-	0	-	-	-	0	0
		-2.412	-	0	-	0	-	-	-	0	0
		-2.41	-	0	-	0	-	-	-	0	0
		-2.407	-	0	-	0	-	-	-	0	0
		-2.405	-	0	-	0	-	-	-	0	0
		-2.402	-	0	-	0	-	-	-	0	0
		-2.4	-	0	-	0	-	-	-	0	0
		-2.397	-	0	-	0	-	-	-	0	0
		-2.395	-	0	-	0	-	-	-	0	0
		-2.392	-	0	-	0	-	-	-	0	0
		-2.39	-	0	-	0	-	-	-	0	0
		-2.387	-	0	-	0	-	-	-	0	0
		-2.385	-	0	-	0	-	-	-	0	0
		-2.382	-	0	-	0	-	-	-	0	0
		-2.38	-	0	-	0	-	-	-	0	0
		-2.377	-	0	-	0	-	-	-	0	0
		-2.375	-	0	-	0	-	-	-	0	0
		-2.372	-	0	-	0	-	-	-	0	0
		-2.37	-	0	-	0	-	-	-	0	0
		-2.367	-	0	-	0	-	-	-	0	0
		-2.365	-	0	-	0	-	-	-	0	0
		-2.362	-	0	-	0	-	-	-	0	0
		-2.36	-	0	-	0	-	-	-	0	0
		-2.357	-	0	-	0	-	-	-	0	0
		-2.355	-	0	-	0	-	-	-	0	0
		-2.352	-	0	-	0	-	-	-	0	0
		-2.35	-	0	-	0	-	-	-	0	0
		-2.347	-	0	-	0	-	-	-	0	0
		-2.345	-	0	-	0	-	-	-	0	0
		-2.342	-	0	-	0	-	-	-	0	0
		-2.34	-	0	-	0	-	-	-	0	0
		-2.337	-	0	-	0	-	-	-	0	0
		-2.335	-	0	-	0	-	-	-	0	0
		-2.332	-	0	-	0	-	-	-	0	0
		-2.33	-	0	-	0	-	-	-	0	0
		-2.327	-	0	-	0	-	-	-	0	0
		-2.325	-	0	-	0	-	-	-	0	0
		-2.322	-	0	-	0	-	-	-	0	0
		-2.32	-	0	-	0	-	-	-	0	0
		-2.317	-	0	-	0	-	-	-	0	0
		-2.315	-	0	-	0	-	-	-	0	0
		-2.312	-	0	-	0	-	-	-	0	0
		-2.31	-	0	-	0	-	-	-	0	0
		-2.307	-	0	-	0	-	-	-	0	0
		-2.305	-	0	-	0	-	-	-	0	0
		-2.302	-	0	-	0	-	-	-	0	0
		-2.3	-	0	-	0	-	-	-	0	0
		-2.297	-	0	-	0	-	-	-	0	0
		-2.295	-	0	-	0	-	-	-	0	0
		-2.292	-	0	-	0	-	-	-	0	0
		-2.29	-	0	-	0	-	-	-	0	0
		-2.287	-	0	-	0	-	-	-	0	0
		-2.285	-	0	-	0	-	-	-	0	0
		-2.282	-	0	-	0	-	-	-	0	0
		-2.28	-	0	-	0	-	-	-	0	0
		-2.277	-	0	-	0	-	-	-	0	0
		-2.275	-	0	-	0	-	-	-	0	0
		-2.272	-	0	-	0	-	-	-	0	0
		-2.27	-	0	-	0	-	-	-	0	0
		-2.267	-	0	-	0	-	-	-	0	0
		-2.265	-	0	-	0	-	-	-	0	0
		-2.262	-	0	-	0	-	-	-	0	0
		-2.26	-	0	-	0	-	-	-	0	0
		-2.257	-	0	-	0	-	-	-	0	0
		-2.255	-	0	-	0	-	-	-	0	0
		-2.252	-	0	-	0	-	-	-	0	0
		-2.25	-	0	-	0	-	-	-	0	0
		-2.247	-	0	-	0	-	-	-	0	0
		-2.245	-	0	-	0	-	-	-	0	0
		-2.242	-	0	-	0	-	-	-	0	0
		-2.24	-	0	-	0	-	-	-	0	0
		-2.237	-	0	-	0	-	-	-	0	0
		-2.235	-	0	-	0	-	-	-	0	0
		-2.232	-	0	-	0	-	-	-	0	0
		-2.23	-	0	-	0	-	-	-	0	0
		-2.227	-	0	-	0	-	-	-	0	0
		-2.225	-	0	-	0	-	-	-	0	0
		-2.222	-	0	-	0	-	-	-	0	0
		-2.22	-	0	-	0	-	-	-	0	0
		-2.217	-	0	-	0	-	-	-	0	0
		-2.215	-	0	-	0	-	-	-	0	0
		-2.212	-	0	-	0	-	-	-	0	0
		-2.21	-	0	-	0	-	-	-	0	0
		-2.207	-	0	-	0	-	-	-	0	0
		-2.205	-	0	-	0	-	-	-	0	0
		-2.202	-	0	-	0	-	-	-	0	0
		-2.2	-	0	-	0	-	-	-	0	0
		-2.197	-	0	-	0	-	-	-	0	0
		-2.195	-	0	-	0	-	-	-	0	0
		-2.192	-	0	-	0	-	-	-	0	0
		-2.19	-	0	-	0	-	-	-	0	0
		-2.187	-	0	-	0	-	-	-	0	0
		-2.185	-	0	-	0	-	-	-	0	0
		-2.182	-	0	-	0	-	-	-	0	0
		-2.18	-	0	-	0	-	-	-	0	0
		-2.177	-	0	-	0	-	-	-	0	0
		-2.175	-	0	-	0	-	-	-	0	0
		-2.172	-	0	-	0	-	-	-	0	0
		-2.17	-	0	-	0	-	-	-	0	0
		-2.167	-	0	-	0	-	-	-	0	0
		-2.165	-	0	-	0	-	-	-	0	0
		-2.162	-	0	-	0	-	-	-	0	0
		-2.16	-	0	-	0	-	-	-	0	0
		-2.157	-	0	-	0	-	-	-	0	0
		-2.155	-	0	-	0	-	-	-	0	0
		-2.152	-	0	-	0	-	-	-	0	0
		-2.15	-	0	-	0	-	-	-	0	0
		-2.147	-	0	-	0	-	-	-	0	0
		-2.145	-	0	-	0	-	-	-	0	0
		-2.142	-	0	-	0	-	-	-	0	0
		-2.14	-	0	-	0	-	-	-	0	0
		-2.137	-	0	-	0	-	-	-	0	0
		-2.135	-	0	-	0	-	-	-	0	0
		-2.132	-	0	-	0	-	-	-	0	0
		-2.13	-	0	-	0	-	-	-	0	0
		-2.127	-	0	-	0	-	-	-	0	0
		-2.125	-	0	-	0	-	-	-	0	0
		-2.122	-	0	-	0	-	-	-	0	0
		-2.12	-	0	-	0	-	-	-	0	0
		-2.117	-	0	-	0	-	-	-	0	0
		-2.115	-	0	-	0	-	-	-	0	0
		-2.112	-	0	-	0	-	-	-	0	0
		-2.11	-	0	-	0	-	-	-	0	0
		-2.107	-	0	-	0	-	-	-	0	0
		-2.105	-	0	-	0	-	-	-	0	0
		-2.102	-	0	-	0	-	-	-	0	0
		-2.1	-	0	-	0	-	-	-	0	0
		-2.097	-	0	-	0	-	-	-	0	0
		-2.095	-	0	-	0	-	-	-	0	0
		-2.092	-	0	-	0	-	-	-	0	0
		-2.09	-	0	-	0	-	-	-	0	0
		-2.087	-	0	-	0	-	-	-	0	0
		-2.085	-	0	-	0	-	-	-	0	0
		-2.082	-	0	-	0	-	-	-	0	0
		-2.08	-	0	-	0	-	-	-	0	0
		-2.077	-	0	-	0	-	-	-	0	0
		-2.075	-	0	-	0	-	-	-	0	0
		-2.072	-	0	-	0	-	-	-	0	0
		-2.07	-	0	-	0	-	-	-	0	0
		-2.067	-	0	-	0	-	-	-	0	0
		-2.065	-	0	-	0	-	-	-	0	0
		-2.062	-	0	-	0	-	-	-	0	0
		-2.06	-	0	-	0	-	-	-	0	0
		-2.057	-	0	-	0	-	-	-	0	0
		-2.055	-	0	-	0	-	-	-	0	0
		-2.052	-	0	-	0	-	-	-	0	0
		-2.05	-	0	-	0	-	-	-	0	0
		-2.047	-	0	-	0	-	-	-	0	0
		-2.045	-	0	-	0	-	-	-	0	0
		-2.042	-	0	-	0	-	-	-	0	0
		-2.04	-	0	-	0	-	-	-	0	0
		-2.037	-	0	-	0	-	-	-	0	0
		-2.035	-	0	-	0	-	-	-	0	0
		-2.032	-	0	-	0	-	-	-	0	0
		-2.03	-	0	-	0	-	-	-	0	0
		-2.027	-	0	-	0	-	-	-	0	0
		-2.025	-	0	-	0	-	-	-	0	0
		-2.022	-	0	-	0	-	-	-	0	0
		-2.02	-	0	-	0	-	-	-	0	0
		-2.017	-	0	-	0	-	-	-	0	0
		-2.015	-	0	-	0	-	-	-	0	0
		-2.012	-	0	-	0	-	-	-	0	0
		-2.01	-	0	-	0	-	-	-	0	0
		-2.007	-	0	-	0	-	-	-	0	0
		-2.005	-	0	-	0	-	-	-	0	0
		-2.002	-	0	-	0	-	-	-	0	0
		-2	-	0	-	0	-	-	-	0	0
		-1.997	-	0	-	0	-	-	-	0	0
		-1.995	-	0	-	0	-	-	-	0	0
		-1.992	-	0	-	0	-	-	-	0	0
		-1.99	-	0	-	0	-	-	-	0	0
		-1.987	-	0	-	0	-	-	-	0	0
		-1.985	-	0	-	0	-	-	-	0	0
		-1.982	-	0	-	0	-	-	-	0	0
		-1.98	-	0	-	0	-	-	-	0	0
		-1.977	-	0	-	0	-	-	-	0	0
		-1.975	-	0	-	0	-	-	-	0	0
		-1.972	-	0	-	0	-	-	-	0	0
		-1.97	-	0	-	0	-	-	-	0	0
		-1.967	-	0	-	0	-	-	-	0	0
		-1.965	-	0	-	0	-	-	-	0	0
		-1.962	-	0	-	0	-	-	-	0	0
		-1.96	-	0	-	0	-	-	-	0	0
		-1.957	-	0	-	0	-	-	-	0	0
		-1.955	-	0	-	0	-	-	-	0	0
		-1.952	-	0	-	0	-	-	-	0	0
		-1.95	-	0	-	0	-	-	-	0	0
		-1.947	-	0	-	0	-	-	-	0	0
		-1.945	-	0	-	0	-	-	-	0	0
		-1.942	-	0	-	0	-	-	-	0	0
		-1.94	-	0	-	0	-	-	-	0	0
		-1.937	-	0	-	0	-	-	-	0	0
		-1.935	-	0	-	0	-	-	-	0	0
		-1.932	-	0	-	0	-	-	-	0	0
		-1.93	-	0	-	0	-	-	-	0	0
		-1.927	-	0	-	0	-	-	-	0	0
		-1.925	-	0	-	0	-	-	-	0	0
		-1.922	-	0	-	0	-	-	-	0	0
		-1.92	-	0	-	0	-	-	-	0	0
		-1.917	-	0	-	0	-	-	-	0	0
		-1.915	-	0	-	0	-	-	-	0	0
		-1.912	-	0	-	0	-	-	-	0	0
		-1.91	-	0	-	0	-	-	-	0	0
		-1.907	-	0	-	0	-	-	-	0	0
		-1.905	-	0	-	0	-	-	-	0	0
		-1.902	-	0	-	0	-	-	-	0	0
		-1.9	-	0	-	0	-	-	-	0	0
		-1.897	-	0	-	0	-	-	-	0	0
		-1.895	-	0	-	0	-	-	-	0	0
		-1.892	-	0	-	0	-	-	-	0	0
		-1.89	-	0	-	0	-	-	-	0	0
		-1.887	-	0	-	0	-	-	-	0	0
		-1.885	-	0	-	0	-	-	-	0	0
		-1.882	-	0	-	0	-	-	-	0	0
		-1.88	-	0	-	0	-	-	-	0	0
		-1.877	-	0	-	0	-	-	-	0	0
		-1.875	-	0	-	0	-	-	-	0	0
		-1.872	-	0	-	0	-	-	-	0	0
		-1.87	-	0	-	0	-	-	-	0	0
		-1.867	-	0	-	0	-	-	-	0	0
		-1.865	-	0	-	0	-	-	-	0	0
		-1.862	-	0	-	0	-	-	-	0	0
		-1.86	-	0	-	0	-	-	-	0	0
		-1.857	-	0	-	0	-	-	-	0	0
		-1.855	-	0	-	0	-	-	-	0	0
		-1.852	-	0	-	0	-	-	-	0	0
		-1.85	-	0	-	0	-	-	-	0	0
		-1.847	-	0	-	0	-	-	-	0	0
		-1.845	-	0	-	0	-	-	-	0	0
		-1.842	-	0	-	0	-	-	-	0	0
		-1.84	-	0	-	0	-	-	-	0	0
		-1.837	-	0	-	0	-	-	-	0	0
		-1.835	-	0	-	0	-	-	-	0	0
		-1.832	-	0	-	0	-	-	-	0	0
		-1.83	-	0	-	0	-	-	-	0	0
		-1.827	-	0	-	0	-	-	-	0	0
		-1.825	-	0	-	0	-	-	-	0	0
		-1.822	-	0	-	0	-	-	-	0	0
		-1.82	-	0	-	0	-	-	-	0	0
		-1.817	-	0	-	0	-	-	-	0	0
		-1.815	-	0	-	0	-	-	-	0	0
		-1.812	-	0	-	0	-	-	-	0	0
		-1.81	-	0	-	0	-	-	-	0	0
		-1.807	-	0	-	0	-	-	-	0	0
		-1.805	-	0	-	0	-	-	-	0	0
		-1.802	-	0	-	0	-	-	-	0	0
		-1.8	-	0	-	0	-	-	-	0	0
		-1.797	-	0	-	0	-	-	-	0	0
		-1.795	-	0	-	0	-	-	-	0	0
		-1.792	-	0	-	0	-	-	-	0	0
		-1.79	-	0	-	0	-	-	-	0	0
		-1.787	-	0	-	0	-	-	-	0	0
		-1.785	-	0	-	0	-	-	-	0	0
		-1.782	-	0	-	0	-	-	-	0	0
		-1.78	-	0	-	0	-	-	-	0	0
		-1.777	-	0	-	0	-	-	-	0	0
		-1.775	-	0	-	0	-	-	-	0	0
		-1.772	-	0	-	0	-	-	-	0	0
		-1.77	-	0	-	0	-	-	-	0	0
		-1.767	-	0	-	0	-	-	-	0	0
		-1.765	-	0	-	0	-	-	-	0	0
		-1.762	-	0	-	0	-	-	-	0	0
		-1.76	-	0	-	0	-	-	-	0	0
		-1.757	-	0	-	0	-	-	-	0	0
		-1.755	-	0	-	0	-	-	-	0	0
		-1.752	-	0	-	0	-	-	-	0	0
		-1.75	-	0	-	0	-	-	-	0	0
		-1.747	-	0	-	0	-	-	-	0	0
		-1.745	-	0	-	0	-	-	-	0	0
		-1.742	-	0	-	0	-	-	-	0	0
		-1.74	-	0	-	0	-	-	-	0	0
		-1.737	-	0	-	0	-	-	-	0	0
		-1.735	-	0	-	0	-	-	-	0	0
		-1.732	-	0	-	0	-	-	-	0	0
		-1.73	-	0	-	0	-	-	-	0	0
		-1.727	-	0	-	0	-	-	-	0	0
		-1.725	-	0	-	0	-	-	-	0	0
		-1.722	-	0	-	0	-	-	-	0	0
		-1.72	-	0	-	0	-	-	-	0	0
		-1.717	-	0	-	0	-	-	-	0	0
		-1.715	-	0	-	0	-	-	-	0	0
		-1.712	-	0	-	0	-	-	-	0	0
		-1.71	-	0	-	0	-	-	-	0	0
		-1.707	-	0	-	0	-	-	-	0	0
		-1.705	-	0	-	0	-	-	-	0	0
		-1.702	-	0	-	0	-	-	-	0	0
		-1.7	-	0	-	0	-	-	-	0	0
		-1.697	-	0	-	0	-	-	-	0	0
		-1.695	-	0	-	0	-	-	-	0	0
		-1.692	-	0	-	0	-	-	-	0	0
		-1.69	-	0	-	0	-	-	-	0	0
		-1.687	-	0	-	0	-	-	-	0	0
		-1.685	-	0	-	0	-	-	-	0	0
		-1.682	-	0	-	0	-	-	-	0	0
		-1.68	-	0	-	0	-	-	-	0	0
		-1.677	-	0	-	0	-	-	-	0	0
		-1.675	-	0	-	0	-	-	-	0	0
		-1.672	-	0	-	0	-	-	-	0	0
		-1.67	-	0	-	0	-	-	-	0	0
		-1.667	-	0	-	0	-	-	-	0	0
		-1.665	-	0	-	0	-	-	-	0	0
		-1.662	-	0	-	0	-	-	-	0	0
		-1.66	-	0	-	0	-	-	-	0	0
		-1.657	-	0	-	0	-	-	-	0	0
		-1.655	-	0	-	0	-	-	-	0	0
		-1.652	-	0	-	0	-	-	-	0	0
		-1.65	-	0	-	0	-	-	-	0	0
		-1.647	-	0	-	0	-	-	-	0	0
		-1.645	-	0	-	0	-	-	-	0	0
		-1.642	-	0	-	0	-	-	-	0	0
		-1.64	-	0	-	0	-	-	-	0	0
		-1.637	-	0	-	0	-	-	-	0	0
		-1.635	-	0	-	0	-	-	-	0	0
		-1.632	-	0	-	0	-	-	-	0	0
		-1.63	-	0	-	0	-	-	-	0	0
		-1.627	-	0	-	0	-	-	-	0	0
		-1.625	-	0	-	0	-	-	-	0	0
		-1.622	-	0	-	0	-	-	-	0	0
		-1.62	-	0	-	0	-	-	-	0	0
		-1.617	-	0	-	0	-	-	-	0	0
		-1.615	-	0	-	0	-	-	-	0	0
		-1.612	-	0	-	0	-	-	-	0	0
		-1.61	-	0	-	0	-	-	-	0	0
		-1.607	-	0	-	0	-	-	-	0	0
		-1.605	-	0	-	0	-	-	-	0	0
		-1.602	-	0	-	0	-	-	-	0	0
		-1.6	-	0	-	0	-	-	-	0	0
		-1.597	-	0	-	0	-	-	-	0	0
		-1.595	-	0	-	0	-	-	-	0	0
		-1.592	-	0	-	0	-	-	-	0	0
		-1.59	-	0	-	0	-	-	-	0	0
		-1.587	-	0	-	0	-	-	-	0	0
		-1.585	-	0	-	0	-	-	-	0	0
		-1.582	-	0	-	0	-	-	-	0	0
		-1.58	-	0	-	0	-	-	-	0	0
		-1.577	-	0	-	0	-	-	-	0	0
		-1.575	-	0	-	0	-	-	-	0	0
		-1.572	-	0	-	0	-	-	-	0	0
		-1.57	-	0	-	0	-	-	-	0	0
		-1.567	-	0	-	0	-	-	-	0	0
		-1.565	-	0	-	0	-	-	-	0	0
		-1.562	-	0	-	0	-	-	-	0	0
		-1.56	-	0	-	0	-	-	-	0	0
		-1.557	-	0	-	0	-	-	-	0	0
		-1.555	-	0	-	0	-	-	-	0	0
		-1.552	-	0	-	0	-	-	-	0	0
		-1.55	-	0	-	0	-	-	-	0	0
		-1.547	-	0	-	0	-	-	-	0	0
		-1.545	-	0	-	0	-	-	-	0	0
		-1.542	-	0	-	0	-	-	-	0	0
		-1.54	-	0	-	0	-	-	-	0	0
		-1.537	-	0	-	0	-	-	-	0	0
		-1.535	-	0	-	0	-	-	-	0	0
		-1.532	-	0	-	0	-	-	-	0	0
		-1.53	-	0	-	0	-	-	-	0	0
		-1.527	-	0	-	0	-	-	-	0	0
		-1.525	-	0	-	0	-	-	-	0	0
		-1.522	-	0	-	0	-	-	-	0	0
		-1.52	-	0	-	0	-	-	-	0	0
		-1.517	-	0	-	0	-	-	-	0	0
		-1.515	-	0	-	0	-	-	-	0	0
		-1.512	-	0	-	0	-	-	-	0	0
		-1.51	-	0	-	0	-	-	-	0	0
		-1.507	-	0	-	0	-	-	-	0	0
		-1.505	-	0	-	0	-	-	-	0	0
		-1.502	-	0	-	0	-	-	-	0	0
		-1.499	-	0	-	0	-	-	-	0	0
		-1.497	-	0	-	0	-	-	-	0	0
		-1.494	-	0	-	0	-	-	-	0	0
		-1.492	-	0	-	0	-	-	-	0	0
		-1.489	-	0	-	0	-	-	-	0	0
		-1.487	-	0	-	0	-	-	-	0	0
		-1.484	-	0	-	0	-	-	-	0	0
		-1.482	-	0	-	0	-	-	-	0	0
		-1.479	-	0	-	0	-	-	-	0	0
		-1.477	-	0	-	0	-	-	-	0	0
		-1.474	-	0	-	0	-	-	-	0	0
		-1.472	-	0	-	0	-	-	-	0	0
		-1.469	-	0	-	0	-	-	-	0	0
		-1.467	-	0	-	0	-	-	-	0	0
		-1.464	-	0	-	0	-	-	-	0	0
		-1.462	-	0	-	0	-	-	-	0	0
		-1.459	-	0	-	0	-	-	-	0	0
		-1.457	-	0	-	0	-	-	-	0	0
		-1.454	-	0	-	0	-	-	-	0	0
		-1.452	-	0	-	0	-	-	-	0	0
		-1.449	-	0	-	0	-	-	-	0	0
		-1.447	-	0	-	0	-	-	-	0	0
		-1.444	-	0	-	0	-	-	-	0	0
		-1.442	-	0	-	0	-	-	-	0	0
		-1.439	-	0	-	0	-	-	-	0	0
		-1.437	-	0	-	0	-	-	-	0	0
		-1.434	-	0	-	0	-	-	-	0	0
		-1.432	-	0	-	0	-	-	-	0	0
		-1.429	-	0	-	0	-	-	-	0	0
		-1.427	-	0	-	0	-	-	-	0	0
		-1.424	-	0	-	0	-	-	-	0	0
		-1.422	-	0	-	0	-	-	-	0	0
		-1.419	-	0	-	0	-	-	-	0	0
		-1.417	-	0	-	0	-	-	-	0	0
		-1.414	-	0	-	0	-	-	-	0	0
		-1.412	-	0	-	0	-	-	-	0	0
		-1.409	-	0	-	0	-	-	-	0	0
		-1.407	-	0	-	0	-	-	-	0	0
		-1.404	-	0	-	0	-	-	-	0	0
		-1.402	-	0	-	0	-	-	-	0	0
		-1.399	-	0	-	0	-	-	-	0	0
		-1.397	-	0	-	0	-	-	-	0	0
		-1.394	-	0	-	0	-	-	-	0	0
		-1.392	-	0	-	0	-	-	-	0	0
		-1.389	-	0	-	0	-	-	-	0	0
		-1.387	-	0	-	0	-	-	-	0	0
		-1.384	-	0	-	0	-	-	-	0	0
		-1.382	-	0	-	0	-	-	-	0	0
		-1.379	-	0	-	0	-	-	-	0	0
		-1.377	-	0	-	0	-	-	-	0	0
		-1.374	-	0	-	0	-	-	-	0	0
		-1.372	-	0	-	0	-	-	-	0	0
		-1.369	-	0	-	0	-	-	-	0	0
		-1.367	-	0	-	0	-	-	-	0	0
		-1.364	-	0	-	0	-	-	-	0	0
		-1.362	-	0	-	0	-	-	-	0	0
		-1.359	-	0	-	0	-	-	-	0	0
		-1.357	-	0	-	0	-	-	-	0	0
		-1.354	-	0	-	0	-	-	-	0	0
		-1.352	-	0	-	0	-	-	-	0	0
		-1.349	-	0	-	0	-	-	-	0	0
		-1.347	-	0	-	0	-	-	-	0	0
		-1.344	-	0	-	0	-	-	-	0	0
		-1.342	-	0	-	0	-	-	-	0	0
		-1.339	-	0	-	0	-	-	-	0	0
		-1.337	-	0	-	0	-	-	-	0	0
		-1.334	-	0	-	0	-	-	-	0	0
		-1.332	-	0	-	0	-	-	-	0	0
		-1.329	-	0	-	0	-	-	-	0	0
		-1.327	-	0	-	0	-	-	-	0	0
		-1.324	-	0	-	0	-	-	-	0	0
		-1.322	-	0	-	0	-	-	-	0	0
		-1.319	-	0	-	0	-	-	-	0	0
		-1.317	-	0	-	0	-	-	-	0	0
		-1.314	-	0	-	0	-	-	-	0	0
		-1.312	-	0	-	0	-	-	-	0	0
		-1.309	-	0	-	0	-	-	-	0	0
		-1.307	-	0	-	0	-	-	-	0	0
		-1.304	-	0	-	0	-	-	-	0	0
		-1.302	-	0	-	0	-	-	-	0	0
		-1.299	-	0	-	0	-	-	-	0	0
		-1.297	-	0	-	0	-	-	-	0	0
		-1.294	-	0	-	0	-	-	-	0	0
		-1.292	-	0	-	0	-	-	-	0	0
		-1.289	-	0	-	0	-	-	-	0	0
		-1.287	-	0	-	0	-	-	-	0	0
		-1.284	-	0	-	0	-	-	-	0	0
		-1.282	-	0	-	0	-	-	-	0	0
		-1.279	-	0	-	0	-	-	-	0	0
		-1.277	-	0	-	0	-	-	-	0	0
		-1.274	-	0	-	0	-	-	-	0	0
		-1.272	-	0	-	0	-	-	-	0	0
		-1.269	-	0	-	0	-	-	-	0	0
		-1.267	-	0	-	0	-	-	-	0	0
		-1.264	-	0	-	0	-	-	-	0	0
		-1.262	-	0	-	0	-	-	-	0	0
		-1.259	-	0	-	0	-	-	-	0	0
		-1.257	-	0	-	0	-	-	-	0	0
		-1.254	-	0	-	0	-	-	-	0	0
		-1.252	-	0	-	0	-	-	-	0	0
		-1.249	-	0	-	0	-	-	-	0	0
		-1.247	-	0	-	0	-	-	-	0	0
		-1.244	-	0	-	0	-	-	-	0	0
		-1.242	-	0	-	0	-	-	-	0	0
		-1.239	-	0	-	0	-	-	-	0	0
		-1.237	-	0	-	0	-	-	-	0	0
		-1.234	-	0	-	0	-	-	-	0	0
		-1.232	-	0	-	0	-	-	-	0	0
		-1.229	-	0	-	0	-	-	-	0	0
		-1.227	-	0	-	0	-	-	-	0	0
		-1.224	-	0	-	0	-	-	-	0	0
		-1.222	-	0	-	0	-	-	-	0	0
		-1.219	-	0	-	0	-	-	-	0	0
		-1.217	-	0	-	0	-	-	-	0	0
		-1.214	-	0	-	0	-	-	-	0	0
		-1.212	-	0	-	0	-	-	-	0	0
		-1.209	-	0	-	0	-	-	-	0	0
		-1.207	-	0	-	0	-	-	-	0	0
		-1.204	-	0	-	0	-	-	-	0	0
		-1.202	-	0	-	0	-	-	-	0	0
		-1.199	-	0	-	0	-	-	-	0	0
		-1.197	-	0	-	0	-	-	-	0	0
		-1.194	-	0	-	0	-	-	-	0	0
		-1.192	-	0	-	0	-	-	-	0	0
		-1.189	-	0	-	0	-	-	-	0	0
		-1.187	-	0	-	0	-	-	-	0	0
		-1.184	-	0	-	0	-	-	-	0	0
		-1.182	-	0	-	0	-	-	-	0	0
		-1.179	-	0	-	0	-	-	-	0	0
		-1.177	-	0	-	0	-	-	-	0	0
		-1.174	-	0	-	0	-	-	-	0	0
		-1.172	-	0	-	0	-	-	-	0	0
		-1.169	-	0	-	0	-	-	-	0	0
		-1.167	-	0	-	0	-	-	-	0	0
		-1.164	-	0	-	0	-	-	-	0	0
		-1.162	-	0	-	0	-	-	-	0	0
		-1.159	-	0	-	0	-	-	-	0	0
		-1.157	-	0	-	0	-	-	-	0	0
		-1.154	-	0	-	0	-	-	-	0	0
		-1.152	-	0	-	0	-	-	-	0	0
		-1.149	-	0	-	0	-	-	-	0	0
		-1.147	-	0	-	0	-	-	-	0	0
		-1.144	-	0	-	0	-	-	-	0	0
		-1.142	-	0	-	0	-	-	-	0	0
		-1.139	-	0	-	0	-	-	-	0	0
		-1.137	-	0	-	0	-	-	-	0	0
		-1.134	-	0	-	0	-	-	-	0	0
		-1.132	-	0	-	0	-	-	-	0	0
		-1.129	-	0	-	0	-	-	-	0	0
		-1.127	-	0	-	0	-	-	-	0	0
		-1.124	-	0	-	0	-	-	-	0	0
		-1.122	-	0	-	0	-	-	-	0	0
		-1.119	-	0	-	0	-	-	-	0	0
		-1.117	-	0	-	0	-	-	-	0	0
		-1.114	-	0	-	0	-	-	-	0	0
		-1.112	-	0	-	0	-	-	-	0	0
		-1.109	-	0	-	0	-	-	-	0	0
		-1.107	-	0	-	0	-	-	-	0	0
		-1.104	-	0	-	0	-	-	-	0	0
		-1.102	-	0	-	0	-	-	-	0	0
		-1.099	-	0	-	0	-	-	-	0	0
		-1.097	-	0	-	0	-	-	-	0	0
		-1.094	-	0	-	0	-	-	-	0	0
		-1.092	-	0	-	0	-	-	-	0	0
		-1.089	-	0	-	0	-	-	-	0	0
		-1.087	-	0	-	0	-	-	-	0	0
		-1.084	-	0	-	0	-	-	-	0	0
		-1.082	-	0	-	0	-	-	-	0	0
		-1.079	-	0	-	0	-	-	-	0	0
		-1.077	-	0	-	0	-	-	-	0	0
		-1.074	-	0	-	0	-	-	-	0	0
		-1.072	-	0	-	0	-	-	-	0	0
		-1.069	-	0	-	0	-	-	-	0	0
		-1.067	-	0	-	0	-	-	-	0	0
		-1.064	-	0	-	0	-	-	-	0	0
		-1.062	-	0	-	0	-	-	-	0	0
		-1.059	-	0	-	0	-	-	-	0	0
		-1.057	-	0	-	0	-	-	-	0	0
		-1.054	-	0	-	0	-	-	-	0	0
		-1.052	-	0	-	0	-	-	-	0	0
		-1.049	-	0	-	0	-	-	-	0	0
		-1.047	-	0	-	0	-	-	-	0	0
		-1.044	-	0	-	0	-	-	-	0	0
		-1.042	-	0	-	0	-	-	-	0	0
		-1.039	-	0	-	0	-	-	-	0	0
		-1.037	-	0	-	0	-	-	-	0	0
		-1.034	-	0	-	0	-	-	-	0	0
		-1.032	-	0	-	0	-	-	-	0	0
		-1.029	-	0	-	0	-	-	-	0	0
		-1.027	-	0	-	0	-	-	-	0	0
		-1.024	-	0	-	0	-	-	-	0	0
		-1.022	-	0	-	0	-	-	-	0	0
		-1.019	-	0	-	0	-	-	-	0	0
		-1.017	-	0	-	0	-	-	-	0	0
		-1.014	-	0	-	0	-	-	-	0	0
		-1.012	-	0	-	0	-	-	-	0	0
		-1.009	-	0	-	0	-	-	-	0	0
		-1.007	-	0	-	0	-	-	-	0	0
		-1.004	-	0	-	0	-	-	-	0	0
		-1.002	-	0	-	0	-	-	-	0	0
		-0.999	-	0	-	0	-	-	-	0	0
		-0.997	-	0	-	0	-	-	-	0	0
		-0.994	-	0	-	0	-	-	-	0	0
		-0.992	-	0	-	0	-	-	-	0	0
		-0.989	-	0	-	0	-	-	-	0	0
		-0.987	-	0	-	0	-	-	-	0	0
		-0.984	-	0	-	0	-	-	-	0	0
		-0.982	-	0	-	0	-	-	-	0	0
		-0.979	-	0	-	0	-	-	-	0	0
		-0.977	-	0	-	0	-	-	-	0	0
		-0.974	-	0	-	0	-	-	-	0	0
		-0.972	-	0	-	0	-	-	-	0	0
		-0.969	-	0	-	0	-	-	-	0	0
		-0.967	-	0	-	0	-	-	-	0	0
		-0.964	-	0	-	0	-	-	-	0	0
		-0.962	-	0	-	0	-	-	-	0	0
		-0.959	-	0	-	0	-	-	-	0	0
		-0.957	-	0	-	0	-	-	-	0	0
		-0.954	-	0	-	0	-	-	-	0	0
		-0.952	-	0	-	0	-	-	-	0	0
		-0.949	-	0	-	0	-	-	-	0	0
		-0.947	-	0	-	0	-	-	-	0	0
		-0.944	-	0	-	0	-	-	-	0	0
		-0.942	-	0	-	0	-	-	-	0	0
		-0.939	-	0	-	0	-	-	-	0	0
		-0.937	-	0	-	0	-	-	-	0	0
		-0.934	-	0	-	0	-	-	-	0	0
		-0.932	-	0	-	0	-	-	-	0	0
		-0.929	-	0	-	0	-	-	-	0	0
		-0.927	-	0	-	0	-	-	-	0	0
		-0.924	-	0	-	0	-	-	-	0	0
		-0.922	-	0	-	0	-	-	-	0	0
		-0.919	-	0	-	0	-	-	-	0	0
		-0.917	-	0	-	0	-	-	-	0	0
		-0.914	-	0	-	0	-	-	-	0	0
		-0.912	-	0	-	0	-	-	-	0	0
		-0.909	-	0	-	0	-	-	-	0	0
		-0.907	-	0	-	0	-	-	-	0	0
		-0.904	-	0	-	0	-	-	-	0	0
		-0.902	-	0	-	0	-	-	-	0	0
		-0.899	-	0	-	0	-	-	-	0	0
		-0.897	-	0	-	0	-	-	-	0	0
		-0.894	-	0	-	0	-	-	-	0	0
		-0.892	-	0	-	0	-	-	-	0	0
		-0.889	-	0	-	0	-	-	-	0	0
		-0.887	-	0	-	0	-	-	-	0	0
		-0.884	-	0	-	0	-	-	-	0	0
		-0.882	-	0	-	0	-	-	-	0	0
		-0.879	-	0	-	0	-	-	-	0	0
		-0.877	-	0	-	0	-	-	-	0	0
		-0.874	-	0	-	0	-	-	-	0	0
		-0.872	-	0	-	0	-	-	-	0	0
		-0.869	-	0	-	0	-	-	-	0	0
		-0.867	-	0	-	0	-	-	-	0	0
		-0.864	-	0	-	0	-	-	-	0	0
		-0.862	-	0	-	0	-	-	-	0	0
		-0.859	-	0	-	0	-	-	-	0	0
		-0.857	-	0	-	0	-	-	-	0	0
		-0.854	-	0	-	0	-	-	-	0	0
		-0.852	-	0	-	0	-	-	-	0	0
		-0.849	-	0	-	0	-	-	-	0	0
		-0.847	-	0	-	0	-	-	-	0	0
		-0.844	-	0	-	0	-	-	-	0	0
		-0.842	-	0	-	0	-	-	-	0	0
		-0.839	-	0	-	0	-	-	-	0	0
		-0.837	-	0	-	0	-	-	-	0	0
		-0.834	-	0	-	0	-	-	-	0	0
		-0.832	-	0	-	0	-	-	-	0	0
		-0.829	-	0	-	0	-	-	-	0	0
		-0.827	-	0	-	0	-	-	-	0	0
		-0.824	-	0	-	0	-	-	-	0	0
		-0.822	-	0	-	0	-	-	-	0	0
		-0.819	-	0	-	0	-	-	-	0	0
		-0.817	-	0	-	0	-	-	-	0	0
		-0.814	-	0	-	0	-	-	-	0	0
		-0.812	-	0	-	0	-	-	-	0	0
		-0.809	-	0	-	0	-	-	-	0	0
		-0.807	-	0	-	0	-	-	-	0	0
		-0.804	-	0	-	0	-	-	-	0	0
		-0.802	-	0	-	0	-	-	-	0	0
		-0.799	-	0	-	0	-	-	-	0	0
		-0.797	-	0	-	0	-	-	-	0	0
		-0.794	-	0	-	0	-	-	-	0	0
		-0.792	-	0	-	0	-	-	-	0	0
		-0.789	-	0	-	0	-	-	-	0	0
		-0.787	-	0	-	0	-	-	-	0	0
		-0.784	-	0	-	0	-	-	-	0	0
		-0.782	-	0	-	0	-	-	-	0	0
		-0.779	-	0	-	0	-	-	-	0	0
		-0.777	-	0	-	0	-	-	-	0	0
		-0.774	-	0	-	0	-	-	-	0	0
		-0.772	-	0	-	0	-	-	-	0	0
		-0.769	-	0	-	0	-	-	-	0	0
		-0.767	-	0	-	0	-	-	-	0	0
		-0.764	-	0	-	0	-	-	-	0	0
		-0.762	-	0	-	0	-	-	-	0	0
		-0.759	-	0	-	0	-	-	-	0	0
		-0.757	-	0	-	0	-	-	-	0	0
		-0.754	-	0	-	0	-	-	-	0	0
		-0.752	-	0	-	0	-	-	-	0	0
		-0.749	-	0	-	0	-	-	-	0	0
		-0.747	-	0	-	0	-	-	-	0	0
		-0.744	-	0	-	0	-	-	-	0	0
		-0.742	-	0	-	0	-	-	-	0	0
		-0.739	-	0	-	0	-	-	-	0	0
		-0.737	-	0	-	0	-	-	-	0	0
		-0.734	-	0	-	0	-	-	-	0	0
		-0.732	-	0	-	0	-	-	-	0	0
		-0.729	-	0	-	0	-	-	-	0	0
		-0.727	-	0	-	0	-	-	-	0	0
		-0.724	-	0	-	0	-	-	-	0	0
		-0.722	-	0	-	0	-	-	-	0	0
		-0.719	-	0	-	0	-	-	-	0	0
		-0.717	-	0	-	0	-	-	-	0	0
		-0.714	-	0	-	0	-	-	-	0	0
		-0.712	-	0	-	0	-	-	-	0	0
		-0.709	-	0	-	0	-	-	-	0	0
		-0.707	-	0	-	0	-	-	-	0	0
		-0.704	-	0	-	0	-	-	-	0	0
		-0.702	-	0	-	0	-	-	-	0	0
		-0.699	-	0	-	0	-	-	-	0	0
		-0.697	-	0	-	0	-	-	-	0	0
		-0.694	-	0	-	0	-	-	-	0	0
		-0.692	-	0	-	0	-	-	-	0	0
		-0.689	-	0	-	0	-	-	-	0	0
		-0.687	-	0	-	0	-	-	-	0	0
		-0.684	-	0	-	0	-	-	-	0	0
		-0.682	-	0	-	0	-	-	-	0	0
		-0.679	-	0	-	0	-	-	-	0	0
		-0.677	-	0	-	0	-	-	-	0	0
		-0.674	-	0	-	0	-	-	-	0	0
		-0.672	-	0	-	0	-	-	-	0	0
		-0.669	-	0	-	0	-	-	-	0	0
		-0.667	-	0	-	0	-	-	-	0	0
		-0.664	-	0	-	0	-	-	-	0	0
		-0.662	-	0	-	0	-	-	-	0	0
		-0.659	-	0	-	0	-	-	-	0	0
		-0.657	-	0	-	0	-	-	-	0	0
		-0.654	-	0	-	0	-	-	-	0	0
		-0.652	-	0	-	0	-	-	-	0	0
		-0.649	-	0	-	0	-	-	-	0	0
		-0.647	-	0	-	0	-	-	-	0	0
		-0.644	-	0	-	0	-	-	-	0	0
		-0.642	-	0	-	0	-	-	-	0	0
		-0.639	-	0	-	0	-	-	-	0	0
		-0.637	-	0	-	0	-	-	-	0	0
		-0.634	-	0	-	0	-	-	-	0	0
		-0.632	-	0	-	0	-	-	-	0	0
		-0.629	-	0	-	0	-	-	-	0	0
		-0.627	-	0	-	0	-	-	-	0	0
		-0.624	-	0	-	0	-	-	-	0	0
		-0.622	-	0	-	0	-	-	-	0	0
		-0.619	-	0	-	0	-	-	-	0	0
		-0.617	-	0	-	0	-	-	-	0	0
		-0.614	-	0	-	0	-	-	-	0	0
		-0.612	-	0	-	0	-	-	-	0	0
		-0.609	-	0	-	0	-	-	-	0	0
		-0.607	-	0	-	0	-	-	-	0	0
		-0.604	-	0	-	0	-	-	-	0	0
		-0.602	-	0	-	0	-	-	-	0	0
		-0.599	-	0	-	0	-	-	-	0	0
		-0.597	-	0	-	0	-	-	-	0	0
		-0.594	-	0	-	0	-	-	-	0	0
		-0.592	-	0	-	0	-	-	-	0	0
		-0.589	-	0	-	0	-	-	-	0	0
		-0.587	-	0	-	0	-	-	-	0	0
		-0.584	-	0	-	0	-	-	-	0	0
		-0.582	-	0	-	0	-	-	-	0	0
		-0.579	-	0	-	0	-	-	-	0	0
		-0.577	-	0	-	0	-	-	-	0	0
		-0.574	-	0	-	0	-	-	-	0	0
		-0.572	-	0	-	0	-	-	-	0	0
		-0.569	-	0	-	0	-	-	-	0	0
		-0.567	-	0	-	0	-	-	-	0	0
		-0.564	-	0	-	0	-	-	-	0	0
		-0.562	-	0	-	0	-	-	-	0	0
		-0.559	-	0	-	0	-	-	-	0	0
		-0.557	-	0	-	0	-	-	-	0	0
		-0.554	-	0	-	0	-	-	-	0	0
		-0.552	-	0	-	0	-	-	-	0	0
		-0.549	-	0	-	0	-	-	-	0	0
		-0.547	-	0	-	0	-	-	-	0	0
		-0.544	-	0	-	0	-	-	-	0	0
		-0.542	-	0	-	0	-	-	-	0	0
		-0.539	-	0	-	0	-	-	-	0	0
		-0.537	-	0	-	0	-	-	-	0	0
		-0.534	-	0	-	0	-	-	-	0	0
		-0.532	-	0	-	0	-	-	-	0	0
		-0.529	-	0	-	0	-	-	-	0	0
		-0.527	-	0	-	0	-	-	-	0	0
		-0.524	-	0	-	0	-	-	-	0	0
		-0.522	-	0	-	0	-	-	-	0	0
		-0.519	-	0	-	0	-	-	-	0	0
		-0.517	-	0	-	0	-	-	-	0	0
		-0.514	-	0	-	0	-	-	-	0	0
		-0.512	-	0	-	0	-	-	-	0	0
		-0.509	-	0	-	0	-	-	-	0	0
		-0.507	-	0	-	0	-	-	-	0	0
		-0.504	-	0	-	0	-	-	-	0	0
		-0.502	-	0	-	0	-	-	-	0	0
		-0.499	-	0	-	0	-	-	-	0	0
		-0.496	-	0	-	0	-	-	-	0	0
		-0.494	-	0	-	0	-	-	-	0	0
		-0.491	-	0	-	0	-	-	-	0	0
		-0.489	-	0	-	0	-	-	-	0	0
		-0.486	-	0	-	0	-	-	-	0	0
		-0.484	-	0	-	0	-	-	-	0	0
		-0.481	-	0	-	0	-	-	-	0	0
		-0.479	-	0	-	0	-	-	-	0	0
		-0.476	-	0	-	0	-	-	-	0	0
		-0.474	-	0	-	0	-	-	-	0	0
		-0.471	-	0	-	0	-	-	-	0	0
		-0.469	-	0	-	0	-	-	-	0	0
		-0.466	-	0	-	0	-	-	-	0	0
		-0.464	-	0	-	0	-	-	-	0	0
		-0.461	-	0	-	0	-	-	-	0	0
		-0.459	-	0	-	0	-	-	-	0	0
		-0.456	-	0	-	0	-	-	-	0	0
		-0.454	-	0	-	0	-	-	-	0	0
		-0.451	-	0	-	0	-	-	-	0	0
		-0.449	-	0	-	0	-	-	-	0	0
		-0.446	-	0	-	0	-	-	-	0	0
		-0.444	-	0	-	0	-	-	-	0	0
		-0.441	-	0	-	0	-	-	-	0	0
		-0.439	-	0	-	0	-	-	-	0	0
		-0.436	-	0	-	0	-	-	-	0	0
		-0.434	-	0	-	0	-	-	-	0	0
		-0.431	-	0	-	0	-	-	-	0	0
		-0.429	-	0	-	0	-	-	-	0	0
		-0.426	-	0	-	0	-	-	-	0	0
		-0.424	-	0	-	0	-	-	-	0	0
		-0.421	-	0	-	0	-	-	-	0	0
		-0.419	-	0	-	0	-	-	-	0	0
		-0.416	-	0	-	0	-	-	-	0	0
		-0.414	-	0	-	0	-	-	-	0	0
		-0.411	-	0	-	0	-	-	-	0	0
		-0.409	-	0	-	0	-	-	-	0	0
		-0.406	-	0	-	0	-	-	-	0	0
		-0.404	-	0	-	0	-	-	-	0	0
		-0.401	-	0	-	0	-	-	-	0	0
		-0.399	-	0	-	0	-	-	-	0	0
		-0.396	-	0	-	0	-	-	-	0	0
		-0.394	-	0	-	0	-	-	-	0	0
		-0.391	-	0	-	0	-	-	-	0	0
		-0.389	-	0	-	0	-	-	-	0	0
		-0.386	-	0	-	0	-	-	-	0	0
		-0.384	-	0	-	0	-	-	-	0	0
		-0.381	-	0	-	0	-	-	-	0	0
		-0.379	-	0	-	0	-	-	-	0	0
		-0.376	-	0	-	0	-	-	-	0	0
		-0.374	-	0	-	0	-	-	-	0	0
		-0.371	-	0	-	0	-	-	-	0	0
		-0.369	-	0	-	0	-	-	-	0	0
		-0.366	-	0	-	0	-	-	-	0	0
		-0.364	-	0	-	0	-	-	-	0	0
		-0.361	-	0	-	0	-	-	-	0	0
		-0.359	-	0	-	0	-	-	-	0	0
		-0.356	-	0	-	0	-	-	-	0	0
		-0.354	-	0	-	0	-	-	-	0	0
		-0.351	-	0	-	0	-	-	-	0	0
		-0.349	-	0	-	0	-	-	-	0	0
		-0.346	-	0	-	0	-	-	-	0	1.52919e-05
		-0.344	-	0	-	0	-	-	-	0	2.90882e-05
		-0.341	-	0	-	0	-	-	-	0	6.18522e-05
		-0.339	-	0	-	0	-	-	-	0	0.000141094
		-0.336	-	0	-	0	-	-	-	0	0.000295153
		-0.334	-	0	-	0	-	-	-	0	0.000552746
		-0.331	-	0	-	0	-	-	-	0	0.000954755
		-0.329	-	0	-	0	-	-	-	0	0.00155656
		-0.326	-	0	-	0	-	-	-	0	0.00241437
		-0.324	-	0	-	0	-	-	-	0	0.00358332
		-0.321	-	0	-	0	-	-	-	0	0.00508346
		-0.319	-	0	-	0	-	-	-	0	0.00689329
		-0.316	-	0	-	0	-	-	-	0	0.0089889
		-0.314	-	0	-	0	-	-	-	0	0.0113455
		-0.311	-	0	-	0	-	-	-	0	0.0139099
		-0.309	-	0	-	0	-	-	-	0	0.0165956
		-0.306	-	0	-	0	-	-	-	0	0.0193142
		-0.304	-	0	-	0	-	-	-	0	0.0219782
		-0.301	-	0	-	0	-	-	-	0	0.024527
		-0.299	-	0	-	0	-	-	-	0	0.0269322
		-0.296	-	0	-	0	-	-	-	0	0.0291671
		-0.294	-	0	-	0	-	-	-	0	0.0312055
		-0.291	-	0	-	0	-	-	-	0	0.0330449
		-0.289	-	0	-	0	-	-	-	0	0.0347093
		-0.286	-	0	-	0	-	-	-	0	0.0362246
		-0.284	-	0	-	0	-	-	-	0	0.0376168
		-0.281	-	0	-	0	-	-	-	0	0.038919
		-0.279	-	0	-	0	-	-	-	0	0.0401723
		-0.276	-	0	-	0	-	-	-	0	0.0414183
		-0.274	-	0	-	0	-	-	-	0	0.0426987
		-0.271	-	0	-	0	-	-	-	0	0.0440545
		-0.269	-	0	-	0	-	-	-	0	0.0455258
		-0.266	-	0	-	0	-	-	-	0	0.0471529
		-0.264	-	0	-	0	-	-	-	0	0.0489764
		-0.261	-	1.24917e-05	-	1.1817e-05	-	-	-	0	0.0510504
		-0.259	-	1.72575e-05	-	1.63198e-05	-	-	-	0	0.0534447
		-0.256	-	1.08459e-05	-	1.02559e-05	-	-	-	0	0.05623
		-0.254	-	0	-	0	-	-	-	0	0.0594804
		-0.251	-	0	-	0	-	-	-	0	0.0633797
		-0.249	-	0	-	0	-	-	-	0	0.0682363
		-0.246	-	0	-	0	-	-	-	0	0.0743655
		-0.244	-	4.9601e-05	-	4.69024e-05	-	-	-	0	0.0821421
		-0.241	-	0.000174518	-	0.000164913	-	-	-	0	0.0936857
		-0.239	-	0.000240462	-	0.000227312	-	-	-	0	0.113098
		-0.236	-	0.000150289	-	0.000142056	-	-	-	0	0.144589
		-0.234	-	0	-	0	-	-	-	0	0.192407
		-0.231	-	0	-	0	-	-	-	0	0.261896
		-0.229	-	0	-	0	-	-	-	0	0.359644
		-0.226	-	0	-	0	-	-	-	0	0.492308
		-0.224	-	0.000697728	-	0.000668564	-	-	-	0	0.666361
		-0.221	-	0.00243662	-	0.00259312	-	-	-	0	0.883163
		-0.219	-	0.00334864	-	0.00455652	-	-	-	0	1.13831
		-0.216	-	0.00208118	-	0.00584222	-	-	-	0	1.4271
		-0.214	-	0	-	0.0057668	-	-	-	0	1.74472
		-0.211	-	0	-	0.00460338	-	-	-	1.14861e-05	2.08301
		-0.209	-	0	-	0.00369139	-	-	-	1.5772e-05	2.43016
		-0.206	-	0	-	0.0044251	-	-	-	0	2.77412
		-0.204	-	0.0100219	-	0.00815534	-	-	-	0	3.10299
		-0.201	-	0.0407323	-	0.0149256	-	-	-	0	3.40806
		-0.199	-	0.0787673	-	0.0233255	-	-	-	0	3.68422
		-0.196	-	0.118288	-	0.0318625	-	-	-	0	3.92654
		-0.194	-	0.153603	-	0.0391767	-	-	-	4.64245e-05	4.13022
		-0.191	-	0.19029	-	0.0468681	-	-	-	0.000160348	4.29373
		-0.189	-	0.245605	-	0.0598851	-	-	-	0.000219665	4.41923
		-0.186	-	0.337493	-	0.0833363	-	-	-	0.000135433	4.50905
		-0.184	-	0.48321	-	0.122056	-	-	-	0	4.56553
		-0.181	-	0.682414	-	0.173027	-	-	-	0.000282981	4.59173
		-0.179	-	0.915218	-	0.224341	-	-	-	0.00338983	4.59143
		-0.176	-	1.16117	-	0.263997	-	-	-	0.011197	4.56848
		-0.174	-	1.39889	-	0.280111	-	-	-	0.0257152	4.5267
		-0.171	-	1.62518	-	0.276226	-	-	-	0.0487674	4.46948
		-0.169	-	1.85261	-	0.272111	-	-	-	0.0819343	4.39972
		-0.166	-	2.09376	-	0.288111	-	-	-	0.126862	4.32031
		-0.164	-	2.36233	-	0.344339	-	-	-	0.185035	4.23411
		-0.161	-	2.65948	-	0.442053	-	-	-	0.260466	4.14327
		-0.159	-	2.97377	-	0.562166	-	-	-	0.359212	4.0492
		-0.156	-	3.2915	-	0.684907	-	-	-	0.487788	3.95327
		-0.154	-	3.60007	-	0.79062	-	-	-	0.652023	3.85682
		-0.151	-	3.89265	-	0.875077	-	-	-	0.854544	3.76081
		-0.149	-	4.16808	-	0.949819	-	-	-	1.09341	3.66576
		-0.146	-	4.42638	-	1.02765	-	-	-	1.3669	3.5722
		-0.144	-	4.66524	-	1.12056	-	-	-	1.67206	3.48061
		-0.141	-	4.87667	-	1.2297	-	-	-	2.00921	3.39129
		-0.139	-	5.04353	-	1.34284	-	-	-	2.37494	3.30432
		-0.136	-	5.14868	-	1.44684	-	-	-	2.76924	3.21976
		-0.134	-	5.1761	-	1.53141	-	-	-	3.19211	3.13766
		-0.131	-	5.13268	-	1.59655	-	-	-	3.6287	3.05785
		-0.129	-	5.05153	-	1.66055	-	-	-	4.05843	2.97993
		-0.126	-	4.96696	-	1.73712	-	-	-	4.45615	2.90348
		-0.124	-	4.91324	-	1.84341	-	-	-	4.80131	2.82806
		-0.121	-	4.90067	-	1.98512	-	-	-	5.08475	2.7533
		-0.119	-	4.91438	-	2.15083	-	-	-	5.3179	2.6788
		-0.116	-	4.93953	-	2.33255	-	-	-	5.51105	2.6042
		-0.114	-	4.9601	-	2.51997	-	-	-	5.67448	2.52912
		-0.111	-	4.9601	-	2.70511	-	-	-	5.81049	2.45336
		-0.109	-	4.92467	-	2.87654	-	-	-	5.90878	2.3769
		-0.106	-	4.83667	-	3.02854	-	-	-	5.95678	2.29973
		-0.104	-	4.68238	-	3.15197	-	-	-	5.94763	2.22184
		-0.101	-	4.47323	-	3.24797	-	-	-	5.87906	2.14309
		-0.099	-	4.2458	-	3.33025	-	-	-	5.76363	2.06324
		-0.096	-	4.04351	-	3.41482	-	-	-	5.61505	1.98203
		-0.094	-	3.90294	-	3.51311	-	-	-	5.44247	1.89921
		-0.091	-	3.82065	-	3.62282	-	-	-	5.2539	1.81492
		-0.089	-	3.74522	-	3.72568	-	-	-	5.04818	1.72965
		-0.086	-	3.62522	-	3.8011	-	-	-	4.82302	1.64395
		-0.084	-	3.4115	-	3.83082	-	-	-	4.57959	1.55834
		-0.081	-	3.10521	-	3.82053	-	-	-	4.32358	1.47327
		-0.079	-	2.76806	-	3.79882	-	-	-	4.07443	1.38911
		-0.076	-	2.46062	-	3.79882	-	-	-	3.84699	1.30621
		-0.074	-	2.24462	-	3.85025	-	-	-	3.65956	1.22495
		-0.071	-	2.12919	-	3.9531	-	-	-	3.51212	1.14581
		-0.069	-	2.07547	-	4.07653	-	-	-	3.38297	1.06938
		-0.066	-	2.04118	-	4.18853	-	-	-	3.25383	0.996283
		-0.064	-	1.98404	-	4.25824	-	-	-	3.10525	0.927108
		-0.061	-	1.88918	-	4.27424	-	-	-	2.93724	0.862299
		-0.059	-	1.77032	-	4.25253	-	-	-	2.76581	0.802133
		-0.056	-	1.63889	-	4.20567	-	-	-	2.61152	0.746878
		-0.054	-	1.51089	-	4.14967	-	-	-	2.49151	0.696793
		-0.051	-	1.39431	-	4.09139	-	-	-	2.40465	0.651841
		-0.049	-	1.29488	-	4.03653	-	-	-	2.3338	0.611686
		-0.046	-	1.21717	-	3.98853	-	-	-	2.25608	0.575977
		-0.044	-	1.16688	-	3.94967	-	-	-	2.15436	0.544366
		-0.041	-	1.14139	-	3.91996	-	-	-	2.03093	0.516548
		-0.039	-	1.12985	-	3.90167	-	-	-	1.91092	0.492263
		-0.036	-	1.12208	-	3.89139	-	-	-	1.82063	0.471254
		-0.034	-	1.10802	-	3.8891	-	-	-	1.7852	0.45326
		-0.031	-	1.08139	-	3.89139	-	-	-	1.80235	0.437986
		-0.029	-	1.04048	-	3.89596	-	-	-	1.83892	0.425096
		-0.026	-	0.983563	-	3.8971	-	-	-	1.86064	0.414254
		-0.024	-	0.909504	-	3.89139	-	-	-	1.83321	0.405127
		-0.021	-	0.82516	-	3.87539	-	-	-	1.75549	0.397476
		-0.019	-	0.746187	-	3.85025	-	-	-	1.65377	0.391155
		-0.016	-	0.688357	-	3.81482	-	-	-	1.55663	0.386025
		-0.014	-	0.666756	-	3.7691	-	-	-	1.49148	0.381946
		-0.011	-	0.681728	-	3.71768	-	-	-	1.46519	0.378792
		-0.009	-	0.718415	-	3.6651	-	-	-	1.46634	0.376447
		-0.006	-	0.761273	-	3.61939	-	-	-	1.48119	0.374801
		-0.004	-	0.795216	-	3.58625	-	-	-	1.49491	0.373742
		-0.001	-	0.812245	-	3.57025	-	-	-	1.50177	0.373213
		0.001	-	0.812245	-	3.57025	-	-	-	1.50177	0.373213
		0.004	-	0.795216	-	3.58625	-	-	-	1.49491	0.373742
		0.006	-	0.761273	-	3.61939	-	-	-	1.48119	0.374801
		0.009	-	0.718415	-	3.6651	-	-	-	1.46634	0.376447
		0.011	-	0.681728	-	3.71768	-	-	-	1.46519	0.378792
		0.014	-	0.666756	-	3.7691	-	-	-	1.49148	0.381946
		0.016	-	0.688357	-	3.81482	-	-	-	1.55663	0.386025
		0.019	-	0.746187	-	3.85025	-	-	-	1.65377	0.391155
		0.021	-	0.82516	-	3.87539	-	-	-	1.75549	0.397476
		0.024	-	0.909504	-	3.89139	-	-	-	1.83321	0.405127
		0.026	-	0.983563	-	3.8971	-	-	-	1.86064	0.414254
		0.029	-	1.04048	-	3.89596	-	-	-	1.83892	0.425096
		0.031	-	1.08139	-	3.89139	-	-	-	1.80235	0.437986
		0.034	-	1.10802	-	3.8891	-	-	-	1.7852	0.45326
		0.036	-	1.12208	-	3.89139	-	-	-	1.82063	0.471254
		0.039	-	1.12985	-	3.90167	-	-	-	1.91092	0.492263
		0.041	-	1.14139	-	3.91996	-	-	-	2.03093	0.516548
		0.044	-	1.16688	-	3.94967	-	-	-	2.15436	0.544366
		0.046	-	1.21717	-	3.98853	-	-	-	2.25608	0.575977
		0.049	-	1.29488	-	4.03653	-	-	-	2.3338	0.611686
		0.051	-	1.39431	-	4.09139	-	-	-	2.40465	0.651841
		0.054	-	1.51089	-	4.14967	-	-	-	2.49151	0.696793
		0.056	-	1.63889	-	4.20567	-	-	-	2.61152	0.746878
		0.059	-	1.77032	-	4.25253	-	-	-	2.76581	0.802133
		0.061	-	1.88918	-	4.27424	-	-	-	2.93724	0.862299
		0.064	-	1.98404	-	4.25824	-	-	-	3.10525	0.927108
		0.066	-	2.04118	-	4.18853	-	-	-	3.25383	0.996283
		0.069	-	2.07547	-	4.07653	-	-	-	3.38297	1.06938
		0.071	-	2.12919	-	3.9531	-	-	-	3.51212	1.14581
		0.074	-	2.24462	-	3.85025	-	-	-	3.65956	1.22495
		0.076	-	2.46062	-	3.79882	-	-	-	3.84699	1.30621
		0.079	-	2.76806	-	3.79882	-	-	-	4.07443	1.38911
		0.081	-	3.10521	-	3.82053	-	-	-	4.32358	1.47327
		0.084	-	3.4115	-	3.83082	-	-	-	4.57959	1.55834
		0.086	-	3.62522	-	3.8011	-	-	-	4.82302	1.64395
		0.089	-	3.74522	-	3.72568	-	-	-	5.04818	1.72965
		0.091	-	3.82065	-	3.62282	-	-	-	5.2539	1.81492
		0.094	-	3.90294	-	3.51311	-	-	-	5.44247	1.89921
		0.096	-	4.04351	-	3.41482	-	-	-	5.61505	1.98203
		0.099	-	4.2458	-	3.33025	-	-	-	5.76363	2.06324
		0.101	-	4.47323	-	3.24797	-	-	-	5.87906	2.14309
		0.104	-	4.68238	-	3.15197	-	-	-	5.94763	2.22184
		0.106	-	4.83667	-	3.02854	-	-	-	5.95678	2.29973
		0.109	-	4.92467	-	2.87654	-	-	-	5.90878	2.3769
		0.111	-	4.9601	-	2.70511	-	-	-	5.81049	2.45336
		0.114	-	4.9601	-	2.51997	-	-	-	5.67448	2.52912
		0.116	-	4.93953	-	2.33255	-	-	-	5.51105	2.6042
		0.119	-	4.91438	-	2.15083	-	-	-	5.3179	2.6788
		0.121	-	4.90067	-	1.98512	-	-	-	5.08475	2.7533
		0.124	-	4.91324	-	1.84341	-	-	-	4.80131	2.82806
		0.126	-	4.96696	-	1.73712	-	-	-	4.45615	2.90348
		0.129	-	5.05153	-	1.66055	-	-	-	4.05843	2.97993
		0.131	-	5.13268	-	1.59655	-	-	-	3.6287	3.05785
		0.134	-	5.1761	-	1.53141	-	-	-	3.19211	3.13766
		0.136	-	5.14868	-	1.44684	-	-	-	2.76924	3.21976
		0.139	-	5.04353	-	1.34284	-	-	-	2.37494	3.30432
		0.141	-	4.87667	-	1.2297	-	-	-	2.00921	3.39129
		0.144	-	4.66524	-	1.12056	-	-	-	1.67206	3.48061
		0.146	-	4.42638	-	1.02765	-	-	-	1.3669	3.5722
		0.149	-	4.16808	-	0.949819	-	-	-	1.09341	3.66576
		0.151	-	3.89265	-	0.875077	-	-	-	0.854544	3.76081
		0.154	-	3.60007	-	0.79062	-	-	-	0.652023	3.85682
		0.156	-	3.2915	-	0.684907	-	-	-	0.487788	3.95327
		0.159	-	2.97377	-	0.562166	-	-	-	0.359212	4.0492
		0.161	-	2.65948	-	0.442053	-	-	-	0.260466	4.14327
		0.164	-	2.36233	-	0.344339	-	-	-	0.185035	4.23411
		0.166	-	2.09376	-	0.288111	-	-	-	0.126862	4.32031
		0.169	-	1.85261	-	0.272111	-	-	-	0.0819343	4.39972
		0.171	-	1.62518	-	0.276226	-	-	-	0.0487674	4.46948
		0.174	-	1.39889	-	0.280111	-	-	-	0.0257152	4.5267
		0.176	-	1.16117	-	0.263997	-	-	-	0.011197	4.56848
		0.179	-	0.915218	-	0.224341	-	-	-	0.00338983	4.59143
		0.181	-	0.682414	-	0.173027	-	-	-	0.000282981	4.59173
		0.184	-	0.48321	-	0.122056	-	-	-	0	4.56553
		0.186	-	0.337493	-	0.0833363	-	-	-	0.000135433	4.50905
		0.189	-	0.245605	-	0.0598851	-	-	-	0.000219665	4.41923
		0.191	-	0.19029	-	0.0468681	-	-	-	0.000160348	4.29373
		0.194	-	0.153603	-	0.0391767	-	-	-	4.64245e-05	4.13022
		0.196	-	0.118288	-	0.0318625	-	-	-	0	3.92654
		0.199	-	0.0787673	-	0.0233255	-	-	-	0	3.68422
		0.201	-	0.0407323	-	0.0149256	-	-	-	0	3.40806
		0.204	-	0.0100219	-	0.00815534	-	-	-	0	3.10299
		0.206	-	0	-	0.0044251	-	-	-	0	2.77412
		0.209	-	0	-	0.00369139	-	-	-	1.5772e-05	2.43016
		0.211	-	0	-	0.00460338	-	-	-	1.14861e-05	2.08301
		0.214	-	0	-	0.0057668	-	-	-	0	1.74472
		0.216	-	0.00208118	-	0.00584222	-	-	-	0	1.4271
		0.219	-	0.00334864	-	0.00455652	-	-	-	0	1.13831
		0.221	-	0.00243662	-	0.00259312	-	-	-	0	0.883163
		0.224	-	0.000697728	-	0.000668564	-	-	-	0	0.666361
		0.226	-	0	-	0	-	-	-	0	0.492308
		0.229	-	0	-	0	-	-	-	0	0.359644
		0.231	-	0	-	0	-	-	-	0	0.261896
		0.234	-	0	-	0	-	-	-	0	0.192407
		0.236	-	0.000150289	-	0.000142056	-	-	-	0	0.144589
		0.239	-	0.000240462	-	0.000227312	-	-	-	0	0.113098
		0.241	-	0.000174518	-	0.000164913	-	-	-	0	0.0936857
		0.244	-	4.9601e-05	-	4.69024e-05	-	-	-	0	0.0821421
		0.246	-	0	-	0	-	-	-	0	0.0743655
		0.249	-	0	-	0	-	-	-	0	0.0682363
		0.251	-	0	-	0	-	-	-	0	0.0633797
		0.254	-	0	-	0	-	-	-	0	0.0594804
		0.256	-	1.08459e-05	-	1.02559e-05	-	-	-	0	0.05623
		0.259	-	1.72575e-05	-	1.63198e-05	-	-	-	0	0.0534447
		0.261	-	1.24917e-05	-	1.1817e-05	-	-	-	0	0.0510504
		0.264	-	0	-	0	-	-	-	0	0.0489764
		0.266	-	0	-	0	-	-	-	0	0.0471529
		0.269	-	0	-	0	-	-	-	0	0.0455258
		0.271	-	0	-	0	-	-	-	0	0.0440545
		0.274	-	0	-	0	-	-	-	0	0.0426987
		0.276	-	0	-	0	-	-	-	0	0.0414183
		0.279	-	0	-	0	-	-	-	0	0.0401723
		0.281	-	0	-	0	-	-	-	0	0.038919
		0.284	-	0	-	0	-	-	-	0	0.0376168
		0.286	-	0	-	0	-	-	-	0	0.0362246
		0.289	-	0	-	0	-	-	-	0	0.0347093
		0.291	-	0	-	0	-	-	-	0	0.0330449
		0.294	-	0	-	0	-	-	-	0	0.0312055
		0.296	-	0	-	0	-	-	-	0	0.0291671
		0.299	-	0	-	0	-	-	-	0	0.0269322
		0.301	-	0	-	0	-	-	-	0	0.024527
		0.304	-	0	-	0	-	-	-	0	0.0219782
		0.306	-	0	-	0	-	-	-	0	0.0193142
		0.309	-	0	-	0	-	-	-	0	0.0165956
		0.311	-	0	-	0	-	-	-	0	0.0139099
		0.314	-	0	-	0	-	-	-	0	0.0113455
		0.316	-	0	-	0	-	-	-	0	0.0089889
		0.319	-	0	-	0	-	-	-	0	0.00689329
		0.321	-	0	-	0	-	-	-	0	0.00508346
		0.324	-	0	-	0	-	-	-	0	0.00358332
		0.326	-	0	-	0	-	-	-	0	0.00241437
		0.329	-	0	-	0	-	-	-	0	0.00155656
		0.331	-	0	-	0	-	-	-	0	0.000954755
		0.334	-	0	-	0	-	-	-	0	0.000552746
		0.336	-	0	-	0	-	-	-	0	0.000295153
		0.339	-	0	-	0	-	-	-	0	0.000141094
		0.341	-	0	-	0	-	-	-	0	6.18522e-05
		0.344	-	0	-	0	-	-	-	0	2.90882e-05
		0.346	-	0	-	0	-	-	-	0	1.52919e-05
		0.349	-	0	-	0	-	-	-	0	0
		0.351	-	0	-	0	-	-	-	0	0
		0.354	-	0	-	0	-	-	-	0	0
		0.356	-	0	-	0	-	-	-	0	0
		0.359	-	0	-	0	-	-	-	0	0
		0.361	-	0	-	0	-	-	-	0	0
		0.364	-	0	-	0	-	-	-	0	0
		0.366	-	0	-	0	-	-	-	0	0
		0.369	-	0	-	0	-	-	-	0	0
		0.371	-	0	-	0	-	-	-	0	0
		0.374	-	0	-	0	-	-	-	0	0
		0.376	-	0	-	0	-	-	-	0	0
		0.379	-	0	-	0	-	-	-	0	0
		0.381	-	0	-	0	-	-	-	0	0
		0.384	-	0	-	0	-	-	-	0	0
		0.386	-	0	-	0	-	-	-	0	0
		0.389	-	0	-	0	-	-	-	0	0
		0.391	-	0	-	0	-	-	-	0	0
		0.394	-	0	-	0	-	-	-	0	0
		0.396	-	0	-	0	-	-	-	0	0
		0.399	-	0	-	0	-	-	-	0	0
		0.401	-	0	-	0	-	-	-	0	0
		0.404	-	0	-	0	-	-	-	0	0
		0.406	-	0	-	0	-	-	-	0	0
		0.409	-	0	-	0	-	-	-	0	0
		0.411	-	0	-	0	-	-	-	0	0
		0.414	-	0	-	0	-	-	-	0	0
		0.416	-	0	-	0	-	-	-	0	0
		0.419	-	0	-	0	-	-	-	0	0
		0.421	-	0	-	0	-	-	-	0	0
		0.424	-	0	-	0	-	-	-	0	0
		0.426	-	0	-	0	-	-	-	0	0
		0.429	-	0	-	0	-	-	-	0	0
		0.431	-	0	-	0	-	-	-	0	0
		0.434	-	0	-	0	-	-	-	0	0
		0.436	-	0	-	0	-	-	-	0	0
		0.439	-	0	-	0	-	-	-	0	0
		0.441	-	0	-	0	-	-	-	0	0
		0.444	-	0	-	0	-	-	-	0	0
		0.446	-	0	-	0	-	-	-	0	0
		0.449	-	0	-	0	-	-	-	0	0
		0.451	-	0	-	0	-	-	-	0	0
		0.454	-	0	-	0	-	-	-	0	0
		0.456	-	0	-	0	-	-	-	0	0
		0.459	-	0	-	0	-	-	-	0	0
		0.461	-	0	-	0	-	-	-	0	0
		0.464	-	0	-	0	-	-	-	0	0
		0.466	-	0	-	0	-	-	-	0	0
		0.469	-	0	-	0	-	-	-	0	0
		0.471	-	0	-	0	-	-	-	0	0
		0.474	-	0	-	0	-	-	-	0	0
		0.476	-	0	-	0	-	-	-	0	0
		0.479	-	0	-	0	-	-	-	0	0
		0.481	-	0	-	0	-	-	-	0	0
		0.484	-	0	-	0	-	-	-	0	0
		0.486	-	0	-	0	-	-	-	0	0
		0.489	-	0	-	0	-	-	-	0	0
		0.491	-	0	-	0	-	-	-	0	0
		0.494	-	0	-	0	-	-	-	0	0
		0.496	-	0	-	0	-	-	-	0	0
		0.499	-	0	-	0	-	-	-	0	0
		0.502	-	0	-	0	-	-	-	0	0
		0.504	-	0	-	0	-	-	-	0	0
		0.507	-	0	-	0	-	-	-	0	0
		0.509	-	0	-	0	-	-	-	0	0
		0.512	-	0	-	0	-	-	-	0	0
		0.514	-	0	-	0	-	-	-	0	0
		0.517	-	0	-	0	-	-	-	0	0
		0.519	-	0	-	0	-	-	-	0	0
		0.522	-	0	-	0	-	-	-	0	0
		0.524	-	0	-	0	-	-	-	0	0
		0.527	-	0	-	0	-	-	-	0	0
		0.529	-	0	-	0	-	-	-	0	0
		0.532	-	0	-	0	-	-	-	0	0
		0.534	-	0	-	0	-	-	-	0	0
		0.537	-	0	-	0	-	-	-	0	0
		0.539	-	0	-	0	-	-	-	0	0
		0.542	-	0	-	0	-	-	-	0	0
		0.544	-	0	-	0	-	-	-	0	0
		0.547	-	0	-	0	-	-	-	0	0
		0.549	-	0	-	0	-	-	-	0	0
		0.552	-	0	-	0	-	-	-	0	0
		0.554	-	0	-	0	-	-	-	0	0
		0.557	-	0	-	0	-	-	-	0	0
		0.559	-	0	-	0	-	-	-	0	0
		0.562	-	0	-	0	-	-	-	0	0
		0.564	-	0	-	0	-	-	-	0	0
		0.567	-	0	-	0	-	-	-	0	0
		0.569	-	0	-	0	-	-	-	0	0
		0.572	-	0	-	0	-	-	-	0	0
		0.574	-	0	-	0	-	-	-	0	0
		0.577	-	0	-	0	-	-	-	0	0
		0.579	-	0	-	0	-	-	-	0	0
		0.582	-	0	-	0	-	-	-	0	0
		0.584	-	0	-	0	-	-	-	0	0
		0.587	-	0	-	0	-	-	-	0	0
		0.589	-	0	-	0	-	-	-	0	0
		0.592	-	0	-	0	-	-	-	0	0
		0.594	-	0	-	0	-	-	-	0	0
		0.597	-	0	-	0	-	-	-	0	0
		0.599	-	0	-	0	-	-	-	0	0
		0.602	-	0	-	0	-	-	-	0	0
		0.604	-	0	-	0	-	-	-	0	0
		0.607	-	0	-	0	-	-	-	0	0
		0.609	-	0	-	0	-	-	-	0	0
		0.612	-	0	-	0	-	-	-	0	0
		0.614	-	0	-	0	-	-	-	0	0
		0.617	-	0	-	0	-	-	-	0	0
		0.619	-	0	-	0	-	-	-	0	0
		0.622	-	0	-	0	-	-	-	0	0
		0.624	-	0	-	0	-	-	-	0	0
		0.627	-	0	-	0	-	-	-	0	0
		0.629	-	0	-	0	-	-	-	0	0
		0.632	-	0	-	0	-	-	-	0	0
		0.634	-	0	-	0	-	-	-	0	0
		0.637	-	0	-	0	-	-	-	0	0
		0.639	-	0	-	0	-	-	-	0	0
		0.642	-	0	-	0	-	-	-	0	0
		0.644	-	0	-	0	-	-	-	0	0
		0.647	-	0	-	0	-	-	-	0	0
		0.649	-	0	-	0	-	-	-	0	0
		0.652	-	0	-	0	-	-	-	0	0
		0.654	-	0	-	0	-	-	-	0	0
		0.657	-	0	-	0	-	-	-	0	0
		0.659	-	0	-	0	-	-	-	0	0
		0.662	-	0	-	0	-	-	-	0	0
		0.664	-	0	-	0	-	-	-	0	0
		0.667	-	0	-	0	-	-	-	0	0
		0.669	-	0	-	0	-	-	-	0	0
		0.672	-	0	-	0	-	-	-	0	0
		0.674	-	0	-	0	-	-	-	0	0
		0.677	-	0	-	0	-	-	-	0	0
		0.679	-	0	-	0	-	-	-	0	0
		0.682	-	0	-	0	-	-	-	0	0
		0.684	-	0	-	0	-	-	-	0	0
		0.687	-	0	-	0	-	-	-	0	0
		0.689	-	0	-	0	-	-	-	0	0
		0.692	-	0	-	0	-	-	-	0	0
		0.694	-	0	-	0	-	-	-	0	0
		0.697	-	0	-	0	-	-	-	0	0
		0.699	-	0	-	0	-	-	-	0	0
		0.702	-	0	-	0	-	-	-	0	0
		0.704	-	0	-	0	-	-	-	0	0
		0.707	-	0	-	0	-	-	-	0	0
		0.709	-	0	-	0	-	-	-	0	0
		0.712	-	0	-	0	-	-	-	0	0
		0.714	-	0	-	0	-	-	-	0	0
		0.717	-	0	-	0	-	-	-	0	0
		0.719	-	0	-	0	-	-	-	0	0
		0.722	-	0	-	0	-	-	-	0	0
		0.724	-	0	-	0	-	-	-	0	0
		0.727	-	0	-	0	-	-	-	0	0
		0.729	-	0	-	0	-	-	-	0	0
		0.732	-	0	-	0	-	-	-	0	0
		0.734	-	0	-	0	-	-	-	0	0
		0.737	-	0	-	0	-	-	-	0	0
		0.739	-	0	-	0	-	-	-	0	0
		0.742	-	0	-	0	-	-	-	0	0
		0.744	-	0	-	0	-	-	-	0	0
		0.747	-	0	-	0	-	-	-	0	0
		0.749	-	0	-	0	-	-	-	0	0
		0.752	-	0	-	0	-	-	-	0	0
		0.754	-	0	-	0	-	-	-	0	0
		0.757	-	0	-	0	-	-	-	0	0
		0.759	-	0	-	0	-	-	-	0	0
		0.762	-	0	-	0	-	-	-	0	0
		0.764	-	0	-	0	-	-	-	0	0
		0.767	-	0	-	0	-	-	-	0	0
		0.769	-	0	-	0	-	-	-	0	0
		0.772	-	0	-	0	-	-	-	0	0
		0.774	-	0	-	0	-	-	-	0	0
		0.777	-	0	-	0	-	-	-	0	0
		0.779	-	0	-	0	-	-	-	0	0
		0.782	-	0	-	0	-	-	-	0	0
		0.784	-	0	-	0	-	-	-	0	0
		0.787	-	0	-	0	-	-	-	0	0
		0.789	-	0	-	0	-	-	-	0	0
		0.792	-	0	-	0	-	-	-	0	0
		0.794	-	0	-	0	-	-	-	0	0
		0.797	-	0	-	0	-	-	-	0	0
		0.799	-	0	-	0	-	-	-	0	0
		0.802	-	0	-	0	-	-	-	0	0
		0.804	-	0	-	0	-	-	-	0	0
		0.807	-	0	-	0	-	-	-	0	0
		0.809	-	0	-	0	-	-	-	0	0
		0.812	-	0	-	0	-	-	-	0	0
		0.814	-	0	-	0	-	-	-	0	0
		0.817	-	0	-	0	-	-	-	0	0
		0.819	-	0	-	0	-	-	-	0	0
		0.822	-	0	-	0	-	-	-	0	0
		0.824	-	0	-	0	-	-	-	0	0
		0.827	-	0	-	0	-	-	-	0	0
		0.829	-	0	-	0	-	-	-	0	0
		0.832	-	0	-	0	-	-	-	0	0
		0.834	-	0	-	0	-	-	-	0	0
		0.837	-	0	-	0	-	-	-	0	0
		0.839	-	0	-	0	-	-	-	0	0
		0.842	-	0	-	0	-	-	-	0	0
		0.844	-	0	-	0	-	-	-	0	0
		0.847	-	0	-	0	-	-	-	0	0
		0.849	-	0	-	0	-	-	-	0	0
		0.852	-	0	-	0	-	-	-	0	0
		0.854	-	0	-	0	-	-	-	0	0
		0.857	-	0	-	0	-	-	-	0	0
		0.859	-	0	-	0	-	-	-	0	0
		0.862	-	0	-	0	-	-	-	0	0
		0.864	-	0	-	0	-	-	-	0	0
		0.867	-	0	-	0	-	-	-	0	0
		0.869	-	0	-	0	-	-	-	0	0
		0.872	-	0	-	0	-	-	-	0	0
		0.874	-	0	-	0	-	-	-	0	0
		0.877	-	0	-	0	-	-	-	0	0
		0.879	-	0	-	0	-	-	-	0	0
		0.882	-	0	-	0	-	-	-	0	0
		0.884	-	0	-	0	-	-	-	0	0
		0.887	-	0	-	0	-	-	-	0	0
		0.889	-	0	-	0	-	-	-	0	0
		0.892	-	0	-	0	-	-	-	0	0
		0.894	-	0	-	0	-	-	-	0	0
		0.897	-	0	-	0	-	-	-	0	0
		0.899	-	0	-	0	-	-	-	0	0
		0.902	-	0	-	0	-	-	-	0	0
		0.904	-	0	-	0	-	-	-	0	0
		0.907	-	0	-	0	-	-	-	0	0
		0.909	-	0	-	0	-	-	-	0	0
		0.912	-	0	-	0	-	-	-	0	0
		0.914	-	0	-	0	-	-	-	0	0
		0.917	-	0	-	0	-	-	-	0	0
		0.919	-	0	-	0	-	-	-	0	0
		0.922	-	0	-	0	-	-	-	0	0
		0.924	-	0	-	0	-	-	-	0	0
		0.927	-	0	-	0	-	-	-	0	0
		0.929	-	0	-	0	-	-	-	0	0
		0.932	-	0	-	0	-	-	-	0	0
		0.934	-	0	-	0	-	-	-	0	0
		0.937	-	0	-	0	-	-	-	0	0
		0.939	-	0	-	0	-	-	-	0	0
		0.942	-	0	-	0	-	-	-	0	0
		0.944	-	0	-	0	-	-	-	0	0
		0.947	-	0	-	0	-	-	-	0	0
		0.949	-	0	-	0	-	-	-	0	0
		0.952	-	0	-	0	-	-	-	0	0
		0.954	-	0	-	0	-	-	-	0	0
		0.957	-	0	-	0	-	-	-	0	0
		0.959	-	0	-	0	-	-	-	0	0
		0.962	-	0	-	0	-	-	-	0	0
		0.964	-	0	-	0	-	-	-	0	0
		0.967	-	0	-	0	-	-	-	0	0
		0.969	-	0	-	0	-	-	-	0	0
		0.972	-	0	-	0	-	-	-	0	0
		0.974	-	0	-	0	-	-	-	0	0
		0.977	-	0	-	0	-	-	-	0	0
		0.979	-	0	-	0	-	-	-	0	0
		0.982	-	0	-	0	-	-	-	0	0
		0.984	-	0	-	0	-	-	-	0	0
		0.987	-	0	-	0	-	-	-	0	0
		0.989	-	0	-	0	-	-	-	0	0
		0.992	-	0	-	0	-	-	-	0	0
		0.994	-	0	-	0	-	-	-	0	0
		0.997	-	0	-	0	-	-	-	0	0
		0.999	-	0	-	0	-	-	-	0	0
		1.002	-	0	-	0	-	-	-	0	0
		1.004	-	0	-	0	-	-	-	0	0
		1.007	-	0	-	0	-	-	-	0	0
		1.009	-	0	-	0	-	-	-	0	0
		1.012	-	0	-	0	-	-	-	0	0
		1.014	-	0	-	0	-	-	-	0	0
		1.017	-	0	-	0	-	-	-	0	0
		1.019	-	0	-	0	-	-	-	0	0
		1.022	-	0	-	0	-	-	-	0	0
		1.024	-	0	-	0	-	-	-	0	0
		1.027	-	0	-	0	-	-	-	0	0
		1.029	-	0	-	0	-	-	-	0	0
		1.032	-	0	-	0	-	-	-	0	0
		1.034	-	0	-	0	-	-	-	0	0
		1.037	-	0	-	0	-	-	-	0	0
		1.039	-	0	-	0	-	-	-	0	0
		1.042	-	0	-	0	-	-	-	0	0
		1.044	-	0	-	0	-	-	-	0	0
		1.047	-	0	-	0	-	-	-	0	0
		1.049	-	0	-	0	-	-	-	0	0
		1.052	-	0	-	0	-	-	-	0	0
		1.054	-	0	-	0	-	-	-	0	0
		1.057	-	0	-	0	-	-	-	0	0
		1.059	-	0	-	0	-	-	-	0	0
		1.062	-	0	-	0	-	-	-	0	0
		1.064	-	0	-	0	-	-	-	0	0
		1.067	-	0	-	0	-	-	-	0	0
		1.069	-	0	-	0	-	-	-	0	0
		1.072	-	0	-	0	-	-	-	0	0
		1.074	-	0	-	0	-	-	-	0	0
		1.077	-	0	-	0	-	-	-	0	0
		1.079	-	0	-	0	-	-	-	0	0
		1.082	-	0	-	0	-	-	-	0	0
		1.084	-	0	-	0	-	-	-	0	0
		1.087	-	0	-	0	-	-	-	0	0
		1.089	-	0	-	0	-	-	-	0	0
		1.092	-	0	-	0	-	-	-	0	0
		1.094	-	0	-	0	-	-	-	0	0
		1.097	-	0	-	0	-	-	-	0	0
		1.099	-	0	-	0	-	-	-	0	0
		1.102	-	0	-	0	-	-	-	0	0
		1.104	-	0	-	0	-	-	-	0	0
		1.107	-	0	-	0	-	-	-	0	0
		1.109	-	0	-	0	-	-	-	0	0
		1.112	-	0	-	0	-	-	-	0	0
		1.114	-	0	-	0	-	-	-	0	0
		1.117	-	0	-	0	-	-	-	0	0
		1.119	-	0	-	0	-	-	-	0	0
		1.122	-	0	-	0	-	-	-	0	0
		1.124	-	0	-	0	-	-	-	0	0
		1.127	-	0	-	0	-	-	-	0	0
		1.129	-	0	-	0	-	-	-	0	0
		1.132	-	0	-	0	-	-	-	0	0
		1.134	-	0	-	0	-	-	-	0	0
		1.137	-	0	-	0	-	-	-	0	0
		1.139	-	0	-	0	-	-	-	0	0
		1.142	-	0	-	0	-	-	-	0	0
		1.144	-	0	-	0	-	-	-	0	0
		1.147	-	0	-	0	-	-	-	0	0
		1.149	-	0	-	0	-	-	-	0	0
		1.152	-	0	-	0	-	-	-	0	0
		1.154	-	0	-	0	-	-	-	0	0
		1.157	-	0	-	0	-	-	-	0	0
		1.159	-	0	-	0	-	-	-	0	0
		1.162	-	0	-	0	-	-	-	0	0
		1.164	-	0	-	0	-	-	-	0	0
		1.167	-	0	-	0	-	-	-	0	0
		1.169	-	0	-	0	-	-	-	0	0
		1.172	-	0	-	0	-	-	-	0	0
		1.174	-	0	-	0	-	-	-	0	0
		1.177	-	0	-	0	-	-	-	0	0
		1.179	-	0	-	0	-	-	-	0	0
		1.182	-	0	-	0	-	-	-	0	0
		1.184	-	0	-	0	-	-	-	0	0
		1.187	-	0	-	0	-	-	-	0	0
		1.189	-	0	-	0	-	-	-	0	0
		1.192	-	0	-	0	-	-	-	0	0
		1.194	-	0	-	0	-	-	-	0	0
		1.197	-	0	-	0	-	-	-	0	0
		1.199	-	0	-	0	-	-	-	0	0
		1.202	-	0	-	0	-	-	-	0	0
		1.204	-	0	-	0	-	-	-	0	0
		1.207	-	0	-	0	-	-	-	0	0
		1.209	-	0	-	0	-	-	-	0	0
		1.212	-	0	-	0	-	-	-	0	0
		1.214	-	0	-	0	-	-	-	0	0
		1.217	-	0	-	0	-	-	-	0	0
		1.219	-	0	-	0	-	-	-	0	0
		1.222	-	0	-	0	-	-	-	0	0
		1.224	-	0	-	0	-	-	-	0	0
		1.227	-	0	-	0	-	-	-	0	0
		1.229	-	0	-	0	-	-	-	0	0
		1.232	-	0	-	0	-	-	-	0	0
		1.234	-	0	-	0	-	-	-	0	0
		1.237	-	0	-	0	-	-	-	0	0
		1.239	-	0	-	0	-	-	-	0	0
		1.242	-	0	-	0	-	-	-	0	0
		1.244	-	0	-	0	-	-	-	0	0
		1.247	-	0	-	0	-	-	-	0	0
		1.249	-	0	-	0	-	-	-	0	0
		1.252	-	0	-	0	-	-	-	0	0
		1.254	-	0	-	0	-	-	-	0	0
		1.257	-	0	-	0	-	-	-	0	0
		1.259	-	0	-	0	-	-	-	0	0
		1.262	-	0	-	0	-	-	-	0	0
		1.264	-	0	-	0	-	-	-	0	0
		1.267	-	0	-	0	-	-	-	0	0
		1.269	-	0	-	0	-	-	-	0	0
		1.272	-	0	-	0	-	-	-	0	0
		1.274	-	0	-	0	-	-	-	0	0
		1.277	-	0	-	0	-	-	-	0	0
		1.279	-	0	-	0	-	-	-	0	0
		1.282	-	0	-	0	-	-	-	0	0
		1.284	-	0	-	0	-	-	-	0	0
		1.287	-	0	-	0	-	-	-	0	0
		1.289	-	0	-	0	-	-	-	0	0
		1.292	-	0	-	0	-	-	-	0	0
		1.294	-	0	-	0	-	-	-	0	0
		1.297	-	0	-	0	-	-	-	0	0
		1.299	-	0	-	0	-	-	-	0	0
		1.302	-	0	-	0	-	-	-	0	0
		1.304	-	0	-	0	-	-	-	0	0
		1.307	-	0	-	0	-	-	-	0	0
		1.309	-	0	-	0	-	-	-	0	0
		1.312	-	0	-	0	-	-	-	0	0
		1.314	-	0	-	0	-	-	-	0	0
		1.317	-	0	-	0	-	-	-	0	0
		1.319	-	0	-	0	-	-	-	0	0
		1.322	-	0	-	0	-	-	-	0	0
		1.324	-	0	-	0	-	-	-	0	0
		1.327	-	0	-	0	-	-	-	0	0
		1.329	-	0	-	0	-	-	-	0	0
		1.332	-	0	-	0	-	-	-	0	0
		1.334	-	0	-	0	-	-	-	0	0
		1.337	-	0	-	0	-	-	-	0	0
		1.339	-	0	-	0	-	-	-	0	0
		1.342	-	0	-	0	-	-	-	0	0
		1.344	-	0	-	0	-	-	-	0	0
		1.347	-	0	-	0	-	-	-	0	0
		1.349	-	0	-	0	-	-	-	0	0
		1.352	-	0	-	0	-	-	-	0	0
		1.354	-	0	-	0	-	-	-	0	0
		1.357	-	0	-	0	-	-	-	0	0
		1.359	-	0	-	0	-	-	-	0	0
		1.362	-	0	-	0	-	-	-	0	0
		1.364	-	0	-	0	-	-	-	0	0
		1.367	-	0	-	0	-	-	-	0	0
		1.369	-	0	-	0	-	-	-	0	0
		1.372	-	0	-	0	-	-	-	0	0
		1.374	-	0	-	0	-	-	-	0	0
		1.377	-	0	-	0	-	-	-	0	0
		1.379	-	0	-	0	-	-	-	0	0
		1.382	-	0	-	0	-	-	-	0	0
		1.384	-	0	-	0	-	-	-	0	0
		1.387	-	0	-	0	-	-	-	0	0
		1.389	-	0	-	0	-	-	-	0	0
		1.392	-	0	-	0	-	-	-	0	0
		1.394	-	0	-	0	-	-	-	0	0
		1.397	-	0	-	0	-	-	-	0	0
		1.399	-	0	-	0	-	-	-	0	0
		1.402	-	0	-	0	-	-	-	0	0
		1.404	-	0	-	0	-	-	-	0	0
		1.407	-	0	-	0	-	-	-	0	0
		1.409	-	0	-	0	-	-	-	0	0
		1.412	-	0	-	0	-	-	-	0	0
		1.414	-	0	-	0	-	-	-	0	0
		1.417	-	0	-	0	-	-	-	0	0
		1.419	-	0	-	0	-	-	-	0	0
		1.422	-	0	-	0	-	-	-	0	0
		1.424	-	0	-	0	-	-	-	0	0
		1.427	-	0	-	0	-	-	-	0	0
		1.429	-	0	-	0	-	-	-	0	0
		1.432	-	0	-	0	-	-	-	0	0
		1.434	-	0	-	0	-	-	-	0	0
		1.437	-	0	-	0	-	-	-	0	0
		1.439	-	0	-	0	-	-	-	0	0
		1.442	-	0	-	0	-	-	-	0	0
		1.444	-	0	-	0	-	-	-	0	0
		1.447	-	0	-	0	-	-	-	0	0
		1.449	-	0	-	0	-	-	-	0	0
		1.452	-	0	-	0	-	-	-	0	0
		1.454	-	0	-	0	-	-	-	0	0
		1.457	-	0	-	0	-	-	-	0	0
		1.459	-	0	-	0	-	-	-	0	0
		1.462	-	0	-	0	-	-	-	0	0
		1.464	-	0	-	0	-	-	-	0	0
		1.467	-	0	-	0	-	-	-	0	0
		1.469	-	0	-	0	-	-	-	0	0
		1.472	-	0	-	0	-	-	-	0	0
		1.474	-	0	-	0	-	-	-	0	0
		1.477	-	0	-	0	-	-	-	0	0
		1.479	-	0	-	0	-	-	-	0	0
		1.482	-	0	-	0	-	-	-	0	0
		1.484	-	0	-	0	-	-	-	0	0
		1.487	-	0	-	0	-	-	-	0	0
		1.489	-	0	-	0	-	-	-	0	0
		1.492	-	0	-	0	-	-	-	0	0
		1.494	-	0	-	0	-	-	-	0	0
		1.497	-	0	-	0	-	-	-	0	0
		1.499	-	0	-	0	-	-	-	0	0
		1.502	-	0	-	0	-	-	-	0	0
		1.505	-	0	-	0	-	-	-	0	0
		1.507	-	0	-	0	-	-	-	0	0
		1.51	-	0	-	0	-	-	-	0	0
		1.512	-	0	-	0	-	-	-	0	0
		1.515	-	0	-	0	-	-	-	0	0
		1.517	-	0	-	0	-	-	-	0	0
		1.52	-	0	-	0	-	-	-	0	0
		1.522	-	0	-	0	-	-	-	0	0
		1.525	-	0	-	0	-	-	-	0	0
		1.527	-	0	-	0	-	-	-	0	0
		1.53	-	0	-	0	-	-	-	0	0
		1.532	-	0	-	0	-	-	-	0	0
		1.535	-	0	-	0	-	-	-	0	0
		1.537	-	0	-	0	-	-	-	0	0
		1.54	-	0	-	0	-	-	-	0	0
		1.542	-	0	-	0	-	-	-	0	0
		1.545	-	0	-	0	-	-	-	0	0
		1.547	-	0	-	0	-	-	-	0	0
		1.55	-	0	-	0	-	-	-	0	0
		1.552	-	0	-	0	-	-	-	0	0
		1.555	-	0	-	0	-	-	-	0	0
		1.557	-	0	-	0	-	-	-	0	0
		1.56	-	0	-	0	-	-	-	0	0
		1.562	-	0	-	0	-	-	-	0	0
		1.565	-	0	-	0	-	-	-	0	0
		1.567	-	0	-	0	-	-	-	0	0
		1.57	-	0	-	0	-	-	-	0	0
		1.572	-	0	-	0	-	-	-	0	0
		1.575	-	0	-	0	-	-	-	0	0
		1.577	-	0	-	0	-	-	-	0	0
		1.58	-	0	-	0	-	-	-	0	0
		1.582	-	0	-	0	-	-	-	0	0
		1.585	-	0	-	0	-	-	-	0	0
		1.587	-	0	-	0	-	-	-	0	0
		1.59	-	0	-	0	-	-	-	0	0
		1.592	-	0	-	0	-	-	-	0	0
		1.595	-	0	-	0	-	-	-	0	0
		1.597	-	0	-	0	-	-	-	0	0
		1.6	-	0	-	0	-	-	-	0	0
		1.602	-	0	-	0	-	-	-	0	0
		1.605	-	0	-	0	-	-	-	0	0
		1.607	-	0	-	0	-	-	-	0	0
		1.61	-	0	-	0	-	-	-	0	0
		1.612	-	0	-	0	-	-	-	0	0
		1.615	-	0	-	0	-	-	-	0	0
		1.617	-	0	-	0	-	-	-	0	0
		1.62	-	0	-	0	-	-	-	0	0
		1.622	-	0	-	0	-	-	-	0	0
		1.625	-	0	-	0	-	-	-	0	0
		1.627	-	0	-	0	-	-	-	0	0
		1.63	-	0	-	0	-	-	-	0	0
		1.632	-	0	-	0	-	-	-	0	0
		1.635	-	0	-	0	-	-	-	0	0
		1.637	-	0	-	0	-	-	-	0	0
		1.64	-	0	-	0	-	-	-	0	0
		1.642	-	0	-	0	-	-	-	0	0
		1.645	-	0	-	0	-	-	-	0	0
		1.647	-	0	-	0	-	-	-	0	0
		1.65	-	0	-	0	-	-	-	0	0
		1.652	-	0	-	0	-	-	-	0	0
		1.655	-	0	-	0	-	-	-	0	0
		1.657	-	0	-	0	-	-	-	0	0
		1.66	-	0	-	0	-	-	-	0	0
		1.662	-	0	-	0	-	-	-	0	0
		1.665	-	0	-	0	-	-	-	0	0
		1.667	-	0	-	0	-	-	-	0	0
		1.67	-	0	-	0	-	-	-	0	0
		1.672	-	0	-	0	-	-	-	0	0
		1.675	-	0	-	0	-	-	-	0	0
		1.677	-	0	-	0	-	-	-	0	0
		1.68	-	0	-	0	-	-	-	0	0
		1.682	-	0	-	0	-	-	-	0	0
		1.685	-	0	-	0	-	-	-	0	0
		1.687	-	0	-	0	-	-	-	0	0
		1.69	-	0	-	0	-	-	-	0	0
		1.692	-	0	-	0	-	-	-	0	0
		1.695	-	0	-	0	-	-	-	0	0
		1.697	-	0	-	0	-	-	-	0	0
		1.7	-	0	-	0	-	-	-	0	0
		1.702	-	0	-	0	-	-	-	0	0
		1.705	-	0	-	0	-	-	-	0	0
		1.707	-	0	-	0	-	-	-	0	0
		1.71	-	0	-	0	-	-	-	0	0
		1.712	-	0	-	0	-	-	-	0	0
		1.715	-	0	-	0	-	-	-	0	0
		1.717	-	0	-	0	-	-	-	0	0
		1.72	-	0	-	0	-	-	-	0	0
		1.722	-	0	-	0	-	-	-	0	0
		1.725	-	0	-	0	-	-	-	0	0
		1.727	-	0	-	0	-	-	-	0	0
		1.73	-	0	-	0	-	-	-	0	0
		1.732	-	0	-	0	-	-	-	0	0
		1.735	-	0	-	0	-	-	-	0	0
		1.737	-	0	-	0	-	-	-	0	0
		1.74	-	0	-	0	-	-	-	0	0
		1.742	-	0	-	0	-	-	-	0	0
		1.745	-	0	-	0	-	-	-	0	0
		1.747	-	0	-	0	-	-	-	0	0
		1.75	-	0	-	0	-	-	-	0	0
		1.752	-	0	-	0	-	-	-	0	0
		1.755	-	0	-	0	-	-	-	0	0
		1.757	-	0	-	0	-	-	-	0	0
		1.76	-	0	-	0	-	-	-	0	0
		1.762	-	0	-	0	-	-	-	0	0
		1.765	-	0	-	0	-	-	-	0	0
		1.767	-	0	-	0	-	-	-	0	0
		1.77	-	0	-	0	-	-	-	0	0
		1.772	-	0	-	0	-	-	-	0	0
		1.775	-	0	-	0	-	-	-	0	0
		1.777	-	0	-	0	-	-	-	0	0
		1.78	-	0	-	0	-	-	-	0	0
		1.782	-	0	-	0	-	-	-	0	0
		1.785	-	0	-	0	-	-	-	0	0
		1.787	-	0	-	0	-	-	-	0	0
		1.79	-	0	-	0	-	-	-	0	0
		1.792	-	0	-	0	-	-	-	0	0
		1.795	-	0	-	0	-	-	-	0	0
		1.797	-	0	-	0	-	-	-	0	0
		1.8	-	0	-	0	-	-	-	0	0
		1.802	-	0	-	0	-	-	-	0	0
		1.805	-	0	-	0	-	-	-	0	0
		1.807	-	0	-	0	-	-	-	0	0
		1.81	-	0	-	0	-	-	-	0	0
		1.812	-	0	-	0	-	-	-	0	0
		1.815	-	0	-	0	-	-	-	0	0
		1.817	-	0	-	0	-	-	-	0	0
		1.82	-	0	-	0	-	-	-	0	0
		1.822	-	0	-	0	-	-	-	0	0
		1.825	-	0	-	0	-	-	-	0	0
		1.827	-	0	-	0	-	-	-	0	0
		1.83	-	0	-	0	-	-	-	0	0
		1.832	-	0	-	0	-	-	-	0	0
		1.835	-	0	-	0	-	-	-	0	0
		1.837	-	0	-	0	-	-	-	0	0
		1.84	-	0	-	0	-	-	-	0	0
		1.842	-	0	-	0	-	-	-	0	0
		1.845	-	0	-	0	-	-	-	0	0
		1.847	-	0	-	0	-	-	-	0	0
		1.85	-	0	-	0	-	-	-	0	0
		1.852	-	0	-	0	-	-	-	0	0
		1.855	-	0	-	0	-	-	-	0	0
		1.857	-	0	-	0	-	-	-	0	0
		1.86	-	0	-	0	-	-	-	0	0
		1.862	-	0	-	0	-	-	-	0	0
		1.865	-	0	-	0	-	-	-	0	0
		1.867	-	0	-	0	-	-	-	0	0
		1.87	-	0	-	0	-	-	-	0	0
		1.872	-	0	-	0	-	-	-	0	0
		1.875	-	0	-	0	-	-	-	0	0
		1.877	-	0	-	0	-	-	-	0	0
		1.88	-	0	-	0	-	-	-	0	0
		1.882	-	0	-	0	-	-	-	0	0
		1.885	-	0	-	0	-	-	-	0	0
		1.887	-	0	-	0	-	-	-	0	0
		1.89	-	0	-	0	-	-	-	0	0
		1.892	-	0	-	0	-	-	-	0	0
		1.895	-	0	-	0	-	-	-	0	0
		1.897	-	0	-	0	-	-	-	0	0
		1.9	-	0	-	0	-	-	-	0	0
		1.902	-	0	-	0	-	-	-	0	0
		1.905	-	0	-	0	-	-	-	0	0
		1.907	-	0	-	0	-	-	-	0	0
		1.91	-	0	-	0	-	-	-	0	0
		1.912	-	0	-	0	-	-	-	0	0
		1.915	-	0	-	0	-	-	-	0	0
		1.917	-	0	-	0	-	-	-	0	0
		1.92	-	0	-	0	-	-	-	0	0
		1.922	-	0	-	0	-	-	-	0	0
		1.925	-	0	-	0	-	-	-	0	0
		1.927	-	0	-	0	-	-	-	0	0
		1.93	-	0	-	0	-	-	-	0	0
		1.932	-	0	-	0	-	-	-	0	0
		1.935	-	0	-	0	-	-	-	0	0
		1.937	-	0	-	0	-	-	-	0	0
		1.94	-	0	-	0	-	-	-	0	0
		1.942	-	0	-	0	-	-	-	0	0
		1.945	-	0	-	0	-	-	-	0	0
		1.947	-	0	-	0	-	-	-	0	0
		1.95	-	0	-	0	-	-	-	0	0
		1.952	-	0	-	0	-	-	-	0	0
		1.955	-	0	-	0	-	-	-	0	0
		1.957	-	0	-	0	-	-	-	0	0
		1.96	-	0	-	0	-	-	-	0	0
		1.962	-	0	-	0	-	-	-	0	0
		1.965	-	0	-	0	-	-	-	0	0
		1.967	-	0	-	0	-	-	-	0	0
		1.97	-	0	-	0	-	-	-	0	0
		1.972	-	0	-	0	-	-	-	0	0
		1.975	-	0	-	0	-	-	-	0	0
		1.977	-	0	-	0	-	-	-	0	0
		1.98	-	0	-	0	-	-	-	0	0
		1.982	-	0	-	0	-	-	-	0	0
		1.985	-	0	-	0	-	-	-	0	0
		1.987	-	0	-	0	-	-	-	0	0
		1.99	-	0	-	0	-	-	-	0	0
		1.992	-	0	-	0	-	-	-	0	0
		1.995	-	0	-	0	-	-	-	0	0
		1.997	-	0	-	0	-	-	-	0	0
		2	-	0	-	0	-	-	-	0	0
		2.002	-	0	-	0	-	-	-	0	0
		2.005	-	0	-	0	-	-	-	0	0
		2.007	-	0	-	0	-	-	-	0	0
		2.01	-	0	-	0	-	-	-	0	0
		2.012	-	0	-	0	-	-	-	0	0
		2.015	-	0	-	0	-	-	-	0	0
		2.017	-	0	-	0	-	-	-	0	0
		2.02	-	0	-	0	-	-	-	0	0
		2.022	-	0	-	0	-	-	-	0	0
		2.025	-	0	-	0	-	-	-	0	0
		2.027	-	0	-	0	-	-	-	0	0
		2.03	-	0	-	0	-	-	-	0	0
		2.032	-	0	-	0	-	-	-	0	0
		2.035	-	0	-	0	-	-	-	0	0
		2.037	-	0	-	0	-	-	-	0	0
		2.04	-	0	-	0	-	-	-	0	0
		2.042	-	0	-	0	-	-	-	0	0
		2.045	-	0	-	0	-	-	-	0	0
		2.047	-	0	-	0	-	-	-	0	0
		2.05	-	0	-	0	-	-	-	0	0
		2.052	-	0	-	0	-	-	-	0	0
		2.055	-	0	-	0	-	-	-	0	0
		2.057	-	0	-	0	-	-	-	0	0
		2.06	-	0	-	0	-	-	-	0	0
		2.062	-	0	-	0	-	-	-	0	0
		2.065	-	0	-	0	-	-	-	0	0
		2.067	-	0	-	0	-	-	-	0	0
		2.07	-	0	-	0	-	-	-	0	0
		2.072	-	0	-	0	-	-	-	0	0
		2.075	-	0	-	0	-	-	-	0	0
		2.077	-	0	-	0	-	-	-	0	0
		2.08	-	0	-	0	-	-	-	0	0
		2.082	-	0	-	0	-	-	-	0	0
		2.085	-	0	-	0	-	-	-	0	0
		2.087	-	0	-	0	-	-	-	0	0
		2.09	-	0	-	0	-	-	-	0	0
		2.092	-	0	-	0	-	-	-	0	0
		2.095	-	0	-	0	-	-	-	0	0
		2.097	-	0	-	0	-	-	-	0	0
		2.1	-	0	-	0	-	-	-	0	0
		2.102	-	0	-	0	-	-	-	0	0
		2.105	-	0	-	0	-	-	-	0	0
		2.107	-	0	-	0	-	-	-	0	0
		2.11	-	0	-	0	-	-	-	0	0
		2.112	-	0	-	0	-	-	-	0	0
		2.115	-	0	-	0	-	-	-	0	0
		2.117	-	0	-	0	-	-	-	0	0
		2.12	-	0	-	0	-	-	-	0	0
		2.122	-	0	-	0	-	-	-	0	0
		2.125	-	0	-	0	-	-	-	0	0
		2.127	-	0	-	0	-	-	-	0	0
		2.13	-	0	-	0	-	-	-	0	0
		2.132	-	0	-	0	-	-	-	0	0
		2.135	-	0	-	0	-	-	-	0	0
		2.137	-	0	-	0	-	-	-	0	0
		2.14	-	0	-	0	-	-	-	0	0
		2.142	-	0	-	0	-	-	-	0	0
		2.145	-	0	-	0	-	-	-	0	0
		2.147	-	0	-	0	-	-	-	0	0
		2.15	-	0	-	0	-	-	-	0	0
		2.152	-	0	-	0	-	-	-	0	0
		2.155	-	0	-	0	-	-	-	0	0
		2.157	-	0	-	0	-	-	-	0	0
		2.16	-	0	-	0	-	-	-	0	0
		2.162	-	0	-	0	-	-	-	0	0
		2.165	-	0	-	0	-	-	-	0	0
		2.167	-	0	-	0	-	-	-	0	0
		2.17	-	0	-	0	-	-	-	0	0
		2.172	-	0	-	0	-	-	-	0	0
		2.175	-	0	-	0	-	-	-	0	0
		2.177	-	0	-	0	-	-	-	0	0
		2.18	-	0	-	0	-	-	-	0	0
		2.182	-	0	-	0	-	-	-	0	0
		2.185	-	0	-	0	-	-	-	0	0
		2.187	-	0	-	0	-	-	-	0	0
		2.19	-	0	-	0	-	-	-	0	0
		2.192	-	0	-	0	-	-	-	0	0
		2.195	-	0	-	0	-	-	-	0	0
		2.197	-	0	-	0	-	-	-	0	0
		2.2	-	0	-	0	-	-	-	0	0
		2.202	-	0	-	0	-	-	-	0	0
		2.205	-	0	-	0	-	-	-	0	0
		2.207	-	0	-	0	-	-	-	0	0
		2.21	-	0	-	0	-	-	-	0	0
		2.212	-	0	-	0	-	-	-	0	0
		2.215	-	0	-	0	-	-	-	0	0
		2.217	-	0	-	0	-	-	-	0	0
		2.22	-	0	-	0	-	-	-	0	0
		2.222	-	0	-	0	-	-	-	0	0
		2.225	-	0	-	0	-	-	-	0	0
		2.227	-	0	-	0	-	-	-	0	0
		2.23	-	0	-	0	-	-	-	0	0
		2.232	-	0	-	0	-	-	-	0	0
		2.235	-	0	-	0	-	-	-	0	0
		2.237	-	0	-	0	-	-	-	0	0
		2.24	-	0	-	0	-	-	-	0	0
		2.242	-	0	-	0	-	-	-	0	0
		2.245	-	0	-	0	-	-	-	0	0
		2.247	-	0	-	0	-	-	-	0	0
		2.25	-	0	-	0	-	-	-	0	0
		2.252	-	0	-	0	-	-	-	0	0
		2.255	-	0	-	0	-	-	-	0	0
		2.257	-	0	-	0	-	-	-	0	0
		2.26	-	0	-	0	-	-	-	0	0
		2.262	-	0	-	0	-	-	-	0	0
		2.265	-	0	-	0	-	-	-	0	0
		2.267	-	0	-	0	-	-	-	0	0
		2.27	-	0	-	0	-	-	-	0	0
		2.272	-	0	-	0	-	-	-	0	0
		2.275	-	0	-	0	-	-	-	0	0
		2.277	-	0	-	0	-	-	-	0	0
		2.28	-	0	-	0	-	-	-	0	0
		2.282	-	0	-	0	-	-	-	0	0
		2.285	-	0	-	0	-	-	-	0	0
		2.287	-	0	-	0	-	-	-	0	0
		2.29	-	0	-	0	-	-	-	0	0
		2.292	-	0	-	0	-	-	-	0	0
		2.295	-	0	-	0	-	-	-	0	0
		2.297	-	0	-	0	-	-	-	0	0
		2.3	-	0	-	0	-	-	-	0	0
		2.302	-	0	-	0	-	-	-	0	0
		2.305	-	0	-	0	-	-	-	0	0
		2.307	-	0	-	0	-	-	-	0	0
		2.31	-	0	-	0	-	-	-	0	0
		2.312	-	0	-	0	-	-	-	0	0
		2.315	-	0	-	0	-	-	-	0	0
		2.317	-	0	-	0	-	-	-	0	0
		2.32	-	0	-	0	-	-	-	0	0
		2.322	-	0	-	0	-	-	-	0	0
		2.325	-	0	-	0	-	-	-	0	0
		2.327	-	0	-	0	-	-	-	0	0
		2.33	-	0	-	0	-	-	-	0	0
		2.332	-	0	-	0	-	-	-	0	0
		2.335	-	0	-	0	-	-	-	0	0
		2.337	-	0	-	0	-	-	-	0	0
		2.34	-	0	-	0	-	-	-	0	0
		2.342	-	0	-	0	-	-	-	0	0
		2.345	-	0	-	0	-	-	-	0	0
		2.347	-	0	-	0	-	-	-	0	0
		2.35	-	0	-	0	-	-	-	0	0
		2.352	-	0	-	0	-	-	-	0	0
		2.355	-	0	-	0	-	-	-	0	0
		2.357	-	0	-	0	-	-	-	0	0
		2.36	-	0	-	0	-	-	-	0	0
		2.362	-	0	-	0	-	-	-	0	0
		2.365	-	0	-	0	-	-	-	0	0
		2.367	-	0	-	0	-	-	-	0	0
		2.37	-	0	-	0	-	-	-	0	0
		2.372	-	0	-	0	-	-	-	0	0
		2.375	-	0	-	0	-	-	-	0	0
		2.377	-	0	-	0	-	-	-	0	0
		2.38	-	0	-	0	-	-	-	0	0
		2.382	-	0	-	0	-	-	-	0	0
		2.385	-	0	-	0	-	-	-	0	0
		2.387	-	0	-	0	-	-	-	0	0
		2.39	-	0	-	0	-	-	-	0	0
		2.392	-	0	-	0	-	-	-	0	0
		2.395	-	0	-	0	-	-	-	0	0
		2.397	-	0	-	0	-	-	-	0	0
		2.4	-	0	-	0	-	-	-	0	0
		2.402	-	0	-	0	-	-	-	0	0
		2.405	-	0	-	0	-	-	-	0	0
		2.407	-	0	-	0	-	-	-	0	0
		2.41	-	0	-	0	-	-	-	0	0
		2.412	-	0	-	0	-	-	-	0	0
		2.415	-	0	-	0	-	-	-	0	0
		2.417	-	0	-	0	-	-	-	0	0
		2.42	-	0	-	0	-	-	-	0	0
		2.422	-	0	-	0	-	-	-	0	0
		2.425	-	0	-	0	-	-	-	0	0
		2.427	-	0	-	0	-	-	-	0	0
		2.43	-	0	-	0	-	-	-	0	0
		2.432	-	0	-	0	-	-	-	0	0
		2.435	-	0	-	0	-	-	-	0	0
		2.437	-	0	-	0	-	-	-	0	0
		2.44	-	0	-	0	-	-	-	0	0
		2.442	-	0	-	0	-	-	-	0	0
		2.445	-	0	-	0	-	-	-	0	0
		2.447	-	0	-	0	-	-	-	0	0
		2.45	-	0	-	0	-	-	-	0	0
		2.452	-	0	-	0	-	-	-	0	0
		2.455	-	0	-	0	-	-	-	0	0
		2.457	-	0	-	0	-	-	-	0	0
		2.46	-	0	-	0	-	-	-	0	0
		2.462	-	0	-	0	-	-	-	0	0
		2.465	-	0	-	0	-	-	-	0	0
		2.467	-	0	-	0	-	-	-	0	0
		2.47	-	0	-	0	-	-	-	0	0
		2.472	-	0	-	0	-	-	-	0	0
		2.475	-	0	-	0	-	-	-	0	0
		2.477	-	0	-	0	-	-	-	0	0
		2.48	-	0	-	0	-	-	-	0	0
		2.482	-	0	-	0	-	-	-	0	0
		2.485	-	0	-	0	-	-	-	0	0
		2.487	-	0	-	0	-	-	-	0	0
		2.49	-	0	-	0	-	-	-	0	0
		2.492	-	0	-	0	-	-	-	0	0
[truncated: 3 more rows]

## Sheet: subfigure f
Supplementary Fig. 1f
			Probability (nm-1)
		z (nm)	Merz + ε_(I-W)^(ion-π)	Merz + ε_(I-W)^(LB)	Netz + ε_(I-W)^(ion-π)	Netz + ε_(I-W)^(LB)	Williams + ε_(I-W)^(ion-π)	Williams + ε_(I-W)^(LB)	OPLS-AA + ε_(I-W)^(ion-π)	OPLS-AA + ε_(I-W)^(LB)	Water
		-2.5	0	0	0	0	0	0	0	0	0
		-2.4975	0	0	0	0	0	0	0	0	0
		-2.495	0	0	0	0	0	0	0	0	0
		-2.4925	0	0	0	0	0	0	0	0	0
		-2.48999	0	0	0	0	0	0	0	0	0
		-2.48749	0	0	0	0	0	0	0	0	0
		-2.48499	0	0	0	0	0	0	0	0	0
		-2.48249	0	0	0	0	0	0	0	0	0
		-2.47999	0	0	0	0	0	0	0	0	0
		-2.47749	0	0	0	0	0	0	0	0	0
		-2.47499	0	0	0	0	0	0	0	0	0
		-2.47249	0	0	0	0	0	0	0	0	0
		-2.46998	0	0	0	0	0	0	0	0	0
		-2.46748	0	0	0	0	0	0	0	0	0
		-2.46498	0	0	0	0	0	0	0	0	0
		-2.46248	0	0	0	0	0	0	0	0	0
		-2.45998	0	0	0	0	0	0	0	0	0
		-2.45748	0	0	0	0	0	0	0	0	0
		-2.45498	0	0	0	0	0	0	0	0	0
		-2.45248	0	0	0	0	0	0	0	0	0
		-2.44997	0	0	0	0	0	0	0	0	0
		-2.44747	0	0	0	0	0	0	0	0	0
		-2.44497	0	0	0	0	0	0	0	0	0
		-2.44247	0	0	0	0	0	0	0	0	0
		-2.43997	0	0	0	0	0	0	0	0	0
		-2.43747	0	0	0	0	0	0	0	0	0
		-2.43497	0	0	0	0	0	0	0	0	0
		-2.43247	0	0	0	0	0	0	0	0	0
		-2.42996	0	0	0	0	0	0	0	0	0
		-2.42746	0	0	0	0	0	0	0	0	0
		-2.42496	0	0	0	0	0	0	0	0	0
		-2.42246	0	0	0	0	0	0	0	0	0
		-2.41996	0	0	0	0	0	0	0	0	0
		-2.41746	0	0	0	0	0	0	0	0	0
		-2.41496	0	0	0	0	0	0	0	0	0
		-2.41246	0	0	0	0	0	0	0	0	0
		-2.40995	0	0	0	0	0	0	0	0	0
		-2.40745	0	0	0	0	0	0	0	0	0
		-2.40495	0	0	0	0	0	0	0	0	0
		-2.40245	0	0	0	0	0	0	0	0	0
		-2.39995	0	0	0	0	0	0	0	0	0
		-2.39745	0	0	0	0	0	0	0	0	0
		-2.39495	0	0	0	0	0	0	0	0	0
		-2.39245	0	0	0	0	0	0	0	0	0
		-2.38994	0	0	0	0	0	0	0	0	0
		-2.38744	0	0	0	0	0	0	0	0	0
		-2.38494	0	0	0	0	0	0	0	0	0
		-2.38244	0	0	0	0	0	0	0	0	0
		-2.37994	0	0	0	0	0	0	0	0	0
		-2.37744	0	0	0	0	0	0	0	0	0
		-2.37494	0	0	0	0	0	0	0	0	0
		-2.37244	0	0	0	0	0	0	0	0	0
		-2.36993	0	0	0	0	0	0	0	0	0
		-2.36743	0	0	0	0	0	0	0	0	0
		-2.36493	0	0	0	0	0	0	0	0	0
		-2.36243	0	0	0	0	0	0	0	0	0
		-2.35993	0	0	0	0	0	0	0	0	0
		-2.35743	0	0	0	0	0	0	0	0	0
		-2.35493	0	0	0	0	0	0	0	0	0
		-2.35243	0	0	0	0	0	0	0	0	0
		-2.34992	0	0	0	0	0	0	0	0	0
		-2.34742	0	0	0	0	0	0	0	0	0
		-2.34492	0	0	0	0	0	0	0	0	0
		-2.34242	0	0	0	0	0	0	0	0	0
		-2.33992	0	0	0	0	0	0	0	0	0
		-2.33742	0	0	0	0	0	0	0	0	0
		-2.33492	0	0	0	0	0	0	0	0	0
		-2.33242	0	0	0	0	0	0	0	0	0
		-2.32991	0	0	0	0	0	0	0	0	0
		-2.32741	0	0	0	0	0	0	0	0	0
		-2.32491	0	0	0	0	0	0	0	0	0
		-2.32241	0	0	0	0	0	0	0	0	0
		-2.31991	0	0	0	0	0	0	0	0	0
		-2.31741	0	0	0	0	0	0	0	0	0
		-2.31491	0	0	0	0	0	0	0	0	0
		-2.31241	0	0	0	0	0	0	0	0	0
		-2.3099	0	0	0	0	0	0	0	0	0
		-2.3074	0	0	0	0	0	0	0	0	0
		-2.3049	0	0	0	0	0	0	0	0	0
		-2.3024	0	0	0	0	0	0	0	0	0
		-2.2999	0	0	0	0	0	0	0	0	0
		-2.2974	0	0	0	0	0	0	0	0	0
		-2.2949	0	0	0	0	0	0	0	0	0
		-2.2924	0	0	0	0	0	0	0	0	0
		-2.28989	0	0	0	0	0	0	0	0	0
		-2.28739	0	0	0	0	0	0	0	0	0
		-2.28489	0	0	0	0	0	0	0	0	0
		-2.28239	0	0	0	0	0	0	0	0	0
		-2.27989	0	0	0	0	0	0	0	0	0
		-2.27739	0	0	0	0	0	0	0	0	0
		-2.27489	0	0	0	0	0	0	0	0	0
		-2.27239	0	0	0	0	0	0	0	0	0
		-2.26988	0	0	0	0	0	0	0	0	0
		-2.26738	0	0	0	0	0	0	0	0	0
		-2.26488	0	0	0	0	0	0	0	0	0
		-2.26238	0	0	0	0	0	0	0	0	0
		-2.25988	0	0	0	0	0	0	0	0	0
		-2.25738	0	0	0	0	0	0	0	0	0
		-2.25488	0	0	0	0	0	0	0	0	0
		-2.25238	0	0	0	0	0	0	0	0	0
		-2.24987	0	0	0	0	0	0	0	0	0
		-2.24737	0	0	0	0	0	0	0	0	0
		-2.24487	0	0	0	0	0	0	0	0	0
		-2.24237	0	0	0	0	0	0	0	0	0
		-2.23987	0	0	0	0	0	0	0	0	0
		-2.23737	0	0	0	0	0	0	0	0	0
		-2.23487	0	0	0	0	0	0	0	0	0
		-2.23237	0	0	0	0	0	0	0	0	0
		-2.22986	0	0	0	0	0	0	0	0	0
		-2.22736	0	0	0	0	0	0	0	0	0
		-2.22486	0	0	0	0	0	0	0	0	0
		-2.22236	0	0	0	0	0	0	0	0	0
		-2.21986	0	0	0	0	0	0	0	0	0
		-2.21736	0	0	0	0	0	0	0	0	0
		-2.21486	0	0	0	0	0	0	0	0	0
		-2.21236	0	0	0	0	0	0	0	0	0
		-2.20985	0	0	0	0	0	0	0	0	0
		-2.20735	0	0	0	0	0	0	0	0	0
		-2.20485	0	0	0	0	0	0	0	0	0
		-2.20235	0	0	0	0	0	0	0	0	0
		-2.19985	0	0	0	0	0	0	0	0	0
		-2.19735	0	0	0	0	0	0	0	0	0
		-2.19485	0	0	0	0	0	0	0	0	0
		-2.19235	0	0	0	0	0	0	0	0	0
		-2.18984	0	0	0	0	0	0	0	0	0
		-2.18734	0	0	0	0	0	0	0	0	0
		-2.18484	0	0	0	0	0	0	0	0	0
		-2.18234	0	0	0	0	0	0	0	0	0
		-2.17984	0	0	0	0	0	0	0	0	0
		-2.17734	0	0	0	0	0	0	0	0	0
		-2.17484	0	0	0	0	0	0	0	0	0
		-2.17234	0	0	0	0	0	0	0	0	0
		-2.16983	0	0	0	0	0	0	0	0	0
		-2.16733	0	0	0	0	0	0	0	0	0
		-2.16483	0	0	0	0	0	0	0	0	0
		-2.16233	0	0	0	0	0	0	0	0	0
		-2.15983	0	0	0	0	0	0	0	0	0
		-2.15733	0	0	0	0	0	0	0	0	0
		-2.15483	0	0	0	0	0	0	0	0	0
		-2.15233	0	0	0	0	0	0	0	0	0
		-2.14982	0	0	0	0	0	0	0	0	0
		-2.14732	0	0	0	0	0	0	0	0	0
		-2.14482	0	0	0	0	0	0	0	0	0
		-2.14232	0	0	0	0	0	0	0	0	0
		-2.13982	0	0	0	0	0	0	0	0	0
		-2.13732	0	0	0	0	0	0	0	0	0
		-2.13482	0	0	0	0	0	0	0	0	0
		-2.13232	0	0	0	0	0	0	0	0	0
		-2.12981	0	0	0	0	0	0	0	0	0
		-2.12731	0	0	0	0	0	0	0	0	0
		-2.12481	0	0	0	0	0	0	0	0	0
		-2.12231	0	0	0	0	0	0	0	0	0
		-2.11981	0	0	0	0	0	0	0	0	0
		-2.11731	0	0	0	0	0	0	0	0	0
		-2.11481	0	0	0	0	0	0	0	0	0
		-2.11231	0	0	0	0	0	0	0	0	0
		-2.1098	0	0	0	0	0	0	0	0	0
		-2.1073	0	0	0	0	0	0	0	0	0
		-2.1048	0	0	0	0	0	0	0	0	0
		-2.1023	0	0	0	0	0	0	0	0	0
		-2.0998	0	0	0	0	0	0	0	0	0
		-2.0973	0	0	0	0	0	0	0	0	0
		-2.0948	0	0	0	0	0	0	0	0	0
		-2.0923	0	0	0	0	0	0	0	0	0
		-2.08979	0	0	0	0	0	0	0	0	0
		-2.08729	0	0	0	0	0	0	0	0	0
		-2.08479	0	0	0	0	0	0	0	0	0
		-2.08229	0	0	0	0	0	0	0	0	0
		-2.07979	0	0	0	0	0	0	0	0	0
		-2.07729	0	0	0	0	0	0	0	0	0
		-2.07479	0	0	0	0	0	0	0	0	0
		-2.07229	0	0	0	0	0	0	0	0	0
		-2.06978	0	0	0	0	0	0	0	0	0
		-2.06728	0	0	0	0	0	0	0	0	0
		-2.06478	0	0	0	0	0	0	0	0	0
		-2.06228	0	0	0	0	0	0	0	0	0
		-2.05978	0	0	0	0	0	0	0	0	0
		-2.05728	0	0	0	0	0	0	0	0	0
		-2.05478	0	0	0	0	0	0	0	0	0
		-2.05228	0	0	0	0	0	0	0	0	0
		-2.04977	0	0	0	0	0	0	0	0	0
		-2.04727	0	0	0	0	0	0	0	0	0
		-2.04477	0	0	0	0	0	0	0	0	0
		-2.04227	0	0	0	0	0	0	0	0	0
		-2.03977	0	0	0	0	0	0	0	0	0
		-2.03727	0	0	0	0	0	0	0	0	0
		-2.03477	0	0	0	0	0	0	0	0	0
		-2.03227	0	0	0	0	0	0	0	0	0
		-2.02976	0	0	0	0	0	0	0	0	0
		-2.02726	0	0	0	0	0	0	0	0	0
		-2.02476	0	0	0	0	0	0	0	0	0
		-2.02226	0	0	0	0	0	0	0	0	0
		-2.01976	0	0	0	0	0	0	0	0	0
		-2.01726	0	0	0	0	0	0	0	0	0
		-2.01476	0	0	0	0	0	0	0	0	0
		-2.01226	0	0	0	0	0	0	0	0	0
		-2.00975	0	0	0	0	0	0	0	0	0
		-2.00725	0	0	0	0	0	0	0	0	0
		-2.00475	0	0	0	0	0	0	0	0	0
		-2.00225	0	0	0	0	0	0	0	0	0
		-1.99975	0	0	0	0	0	0	0	0	0
		-1.99725	0	0	0	0	0	0	0	0	0
		-1.99475	0	0	0	0	0	0	0	0	0
		-1.99225	0	0	0	0	0	0	0	0	0
		-1.98974	0	0	0	0	0	0	0	0	0
		-1.98724	0	0	0	0	0	0	0	0	0
		-1.98474	0	0	0	0	0	0	0	0	0
		-1.98224	0	0	0	0	0	0	0	0	0
		-1.97974	0	0	0	0	0	0	0	0	0
		-1.97724	0	0	0	0	0	0	0	0	0
		-1.97474	0	0	0	0	0	0	0	0	0
		-1.97224	0	0	0	0	0	0	0	0	0
		-1.96973	0	0	0	0	0	0	0	0	0
		-1.96723	0	0	0	0	0	0	0	0	0
		-1.96473	0	0	0	0	0	0	0	0	0
		-1.96223	0	0	0	0	0	0	0	0	0
		-1.95973	0	0	0	0	0	0	0	0	0
		-1.95723	0	0	0	0	0	0	0	0	0
		-1.95473	0	0	0	0	0	0	0	0	0
		-1.95223	0	0	0	0	0	0	0	0	0
		-1.94972	0	0	0	0	0	0	0	0	0
		-1.94722	0	0	0	0	0	0	0	0	0
		-1.94472	0	0	0	0	0	0	0	0	0
		-1.94222	0	0	0	0	0	0	0	0	0
		-1.93972	0	0	0	0	0	0	0	0	0
		-1.93722	0	0	0	0	0	0	0	0	0
		-1.93472	0	0	0	0	0	0	0	0	0
		-1.93222	0	0	0	0	0	0	0	0	0
		-1.92971	0	0	0	0	0	0	0	0	0
		-1.92721	0	0	0	0	0	0	0	0	0
		-1.92471	0	0	0	0	0	0	0	0	0
		-1.92221	0	0	0	0	0	0	0	0	0
		-1.91971	0	0	0	0	0	0	0	0	0
		-1.91721	0	0	0	0	0	0	0	0	0
		-1.91471	0	0	0	0	0	0	0	0	0
		-1.91221	0	0	0	0	0	0	0	0	0
		-1.9097	0	0	0	0	0	0	0	0	0
		-1.9072	0	0	0	0	0	0	0	0	0
		-1.9047	0	0	0	0	0	0	0	0	0
		-1.9022	0	0	0	0	0	0	0	0	0
		-1.8997	0	0	0	0	0	0	0	0	0
		-1.8972	0	0	0	0	0	0	0	0	0
		-1.8947	0	0	0	0	0	0	0	0	0
		-1.8922	0	0	0	0	0	0	0	0	0
		-1.88969	0	0	0	0	0	0	0	0	0
		-1.88719	0	0	0	0	0	0	0	0	0
		-1.88469	0	0	0	0	0	0	0	0	0
		-1.88219	0	0	0	0	0	0	0	0	0
		-1.87969	0	0	0	0	0	0	0	0	0
		-1.87719	0	0	0	0	0	0	0	0	0
		-1.87469	0	0	0	0	0	0	0	0	0
		-1.87219	0	0	0	0	0	0	0	0	0
		-1.86968	0	0	0	0	0	0	0	0	0
		-1.86718	0	0	0	0	0	0	0	0	0
		-1.86468	0	0	0	0	0	0	0	0	0
		-1.86218	0	0	0	0	0	0	0	0	0
		-1.85968	0	0	0	0	0	0	0	0	0
		-1.85718	0	0	0	0	0	0	0	0	0
		-1.85468	0	0	0	0	0	0	0	0	0
		-1.85218	0	0	0	0	0	0	0	0	0
		-1.84967	0	0	0	0	0	0	0	0	0
		-1.84717	0	0	0	0	0	0	0	0	0
		-1.84467	0	0	0	0	0	0	0	0	0
		-1.84217	0	0	0	0	0	0	0	0	0
		-1.83967	0	0	0	0	0	0	0	0	0
		-1.83717	0	0	0	0	0	0	0	0	0
		-1.83467	0	0	0	0	0	0	0	0	0
		-1.83217	0	0	0	0	0	0	0	0	0
		-1.82966	0	0	0	0	0	0	0	0	0
		-1.82716	0	0	0	0	0	0	0	0	0
		-1.82466	0	0	0	0	0	0	0	0	0
		-1.82216	0	0	0	0	0	0	0	0	0
		-1.81966	0	0	0	0	0	0	0	0	0
		-1.81716	0	0	0	0	0	0	0	0	0
		-1.81466	0	0	0	0	0	0	0	0	0
		-1.81216	0	0	0	0	0	0	0	0	0
		-1.80965	0	0	0	0	0	0	0	0	0
		-1.80715	0	0	0	0	0	0	0	0	0
		-1.80465	0	0	0	0	0	0	0	0	0
		-1.80215	0	0	0	0	0	0	0	0	0
		-1.79965	0	0	0	0	0	0	0	0	0
		-1.79715	0	0	0	0	0	0	0	0	0
		-1.79465	0	0	0	0	0	0	0	0	0
		-1.79215	0	0	0	0	0	0	0	0	0
		-1.78964	0	0	0	0	0	0	0	0	0
		-1.78714	0	0	0	0	0	0	0	0	0
		-1.78464	0	0	0	0	0	0	0	0	0
		-1.78214	0	0	0	0	0	0	0	0	0
		-1.77964	0	0	0	0	0	0	0	0	0
		-1.77714	0	0	0	0	0	0	0	0	0
		-1.77464	0	0	0	0	0	0	0	0	0
		-1.77214	0	0	0	0	0	0	0	0	0
		-1.76963	0	0	0	0	0	0	0	0	0
		-1.76713	0	0	0	0	0	0	0	0	0
		-1.76463	0	0	0	0	0	0	0	0	0
		-1.76213	0	0	0	0	0	0	0	0	0
		-1.75963	0	0	0	0	0	0	0	0	0
		-1.75713	0	0	0	0	0	0	0	0	0
		-1.75463	0	0	0	0	0	0	0	0	0
		-1.75213	0	0	0	0	0	0	0	0	0
		-1.74962	0	0	0	0	0	0	0	0	0
		-1.74712	0	0	0	0	0	0	0	0	0
		-1.74462	0	0	0	0	0	0	0	0	0
		-1.74212	0	0	0	0	0	0	0	0	0
		-1.73962	0	0	0	0	0	0	0	0	0
		-1.73712	0	0	0	0	0	0	0	0	0
		-1.73462	0	0	0	0	0	0	0	0	0
		-1.73212	0	0	0	0	0	0	0	0	0
		-1.72961	0	0	0	0	0	0	0	0	0
		-1.72711	0	0	0	0	0	0	0	0	0
		-1.72461	0	0	0	0	0	0	0	0	0
		-1.72211	0	0	0	0	0	0	0	0	0
		-1.71961	0	0	0	0	0	0	0	0	0
		-1.71711	0	0	0	0	0	0	0	0	0
		-1.71461	0	0	0	0	0	0	0	0	0
		-1.71211	0	0	0	0	0	0	0	0	0
		-1.7096	0	0	0	0	0	0	0	0	0
		-1.7071	0	0	0	0	0	0	0	0	0
		-1.7046	0	0	0	0	0	0	0	0	0
		-1.7021	0	0	0	0	0	0	0	0	0
		-1.6996	0	0	0	0	0	0	0	0	0
		-1.6971	0	0	0	0	0	0	0	0	0
		-1.6946	0	0	0	0	0	0	0	0	0
		-1.6921	0	0	0	0	0	0	0	0	0
		-1.68959	0	0	0	0	0	0	0	0	0
		-1.68709	0	0	0	0	0	0	0	0	0
		-1.68459	0	0	0	0	0	0	0	0	0
		-1.68209	0	0	0	0	0	0	0	0	0
		-1.67959	0	0	0	0	0	0	0	0	0
		-1.67709	0	0	0	0	0	0	0	0	0
		-1.67459	0	0	0	0	0	0	0	0	0
		-1.67209	0	0	0	0	0	0	0	0	0
		-1.66958	0	0	0	0	0	0	0	0	0
		-1.66708	0	0	0	0	0	0	0	0	0
		-1.66458	0	0	0	0	0	0	0	0	0
		-1.66208	0	0	0	0	0	0	0	0	0
		-1.65958	0	0	0	0	0	0	0	0	0
		-1.65708	0	0	0	0	0	0	0	0	0
		-1.65458	0	0	0	0	0	0	0	0	0
		-1.65208	0	0	0	0	0	0	0	0	0
		-1.64957	0	0	0	0	0	0	0	0	0
		-1.64707	0	0	0	0	0	0	0	0	0
		-1.64457	0	0	0	0	0	0	0	0	0
		-1.64207	0	0	0	0	0	0	0	0	0
		-1.63957	0	0	0	0	0	0	0	0	0
		-1.63707	0	0	0	0	0	0	0	0	0
		-1.63457	0	0	0	0	0	0	0	0	0
		-1.63207	0	0	0	0	0	0	0	0	0
		-1.62956	0	0	0	0	0	0	0	0	0
		-1.62706	0	0	0	0	0	0	0	0	0
		-1.62456	0	0	0	0	0	0	0	0	0
		-1.62206	0	0	0	0	0	0	0	0	0
		-1.61956	0	0	0	0	0	0	0	0	0
		-1.61706	0	0	0	0	0	0	0	0	0
		-1.61456	0	0	0	0	0	0	0	0	0
		-1.61206	0	0	0	0	0	0	0	0	0
		-1.60955	0	0	0	0	0	0	0	0	0
		-1.60705	0	0	0	0	0	0	0	0	0
		-1.60455	0	0	0	0	0	0	0	0	0
		-1.60205	0	0	0	0	0	0	0	0	0
		-1.59955	0	0	0	0	0	0	0	0	0
		-1.59705	0	0	0	0	0	0	0	0	0
		-1.59455	0	0	0	0	0	0	0	0	0
		-1.59205	0	0	0	0	0	0	0	0	0
		-1.58954	0	0	0	0	0	0	0	0	0
		-1.58704	0	0	0	0	0	0	0	0	0
		-1.58454	0	0	0	0	0	0	0	0	0
		-1.58204	0	0	0	0	0	0	0	0	0
		-1.57954	0	0	0	0	0	0	0	0	0
		-1.57704	0	0	0	0	0	0	0	0	0
		-1.57454	0	0	0	0	0	0	0	0	0
		-1.57204	0	0	0	0	0	0	0	0	0
		-1.56953	0	0	0	0	0	0	0	0	0
		-1.56703	0	0	0	0	0	0	0	0	0
		-1.56453	0	0	0	0	0	0	0	0	0
		-1.56203	0	0	0	0	0	0	0	0	0
		-1.55953	0	0	0	0	0	0	0	0	0
		-1.55703	0	0	0	0	0	0	0	0	0
		-1.55453	0	0	0	0	0	0	0	0	0
		-1.55203	0	0	0	0	0	0	0	0	0
		-1.54952	0	0	0	0	0	0	0	0	0
		-1.54702	0	0	0	0	0	0	0	0	0
		-1.54452	0	0	0	0	0	0	0	0	0
		-1.54202	0	0	0	0	0	0	0	0	0
		-1.53952	0	0	0	0	0	0	0	0	0
		-1.53702	0	0	0	0	0	0	0	0	0
		-1.53452	0	0	0	0	0	0	0	0	0
		-1.53202	0	0	0	0	0	0	0	0	0
		-1.52951	0	0	0	0	0	0	0	0	0
		-1.52701	0	0	0	0	0	0	0	0	0
		-1.52451	0	0	0	0	0	0	0	0	0
		-1.52201	0	0	0	0	0	0	0	0	0
		-1.51951	0	0	0	0	0	0	0	0	0
		-1.51701	0	0	0	0	0	0	0	0	0
		-1.51451	0	0	0	0	0	0	0	0	0
		-1.51201	0	0	0	0	0	0	0	0	0
		-1.5095	0	0	0	0	0	0	0	0	0
		-1.507	0	0	0	0	0	0	0	0	0
		-1.5045	0	0	0	0	0	0	0	0	0
		-1.502	0	0	0	0	0	0	0	0	0
		-1.4995	0	0	0	0	0	0	0	0	0
		-1.497	0	0	0	0	0	0	0	0	0
		-1.4945	0	0	0	0	0	0	0	0	0
		-1.492	0	0	0	0	0	0	0	0	0
		-1.48949	0	0	0	0	0	0	0	0	0
		-1.48699	0	0	0	0	0	0	0	0	0
		-1.48449	0	0	0	0	0	0	0	0	0
		-1.48199	0	0	0	0	0	0	0	0	0
		-1.47949	0	0	0	0	0	0	0	0	0
		-1.47699	0	0	0	0	0	0	0	0	0
		-1.47449	0	0	0	0	0	0	0	0	0
		-1.47199	0	0	0	0	0	0	0	0	0
		-1.46948	0	0	0	0	0	0	0	0	0
		-1.46698	0	0	0	0	0	0	0	0	0
		-1.46448	0	0	0	0	0	0	0	0	0
		-1.46198	0	0	0	0	0	0	0	0	0
		-1.45948	0	0	0	0	0	0	0	0	0
		-1.45698	0	0	0	0	0	0	0	0	0
		-1.45448	0	0	0	0	0	0	0	0	0
		-1.45198	0	0	0	0	0	0	0	0	0
		-1.44947	0	0	0	0	0	0	0	0	0
		-1.44697	0	0	0	0	0	0	0	0	0
		-1.44447	0	0	0	0	0	0	0	0	0
		-1.44197	0	0	0	0	0	0	0	0	0
		-1.43947	0	0	0	0	0	0	0	0	0
		-1.43697	0	0	0	0	0	0	0	0	0
		-1.43447	0	0	0	0	0	0	0	0	0
		-1.43197	0	0	0	0	0	0	0	0	0
		-1.42946	0	0	0	0	0	0	0	0	0
		-1.42696	0	0	0	0	0	0	0	0	0
		-1.42446	0	0	0	0	0	0	0	0	0
		-1.42196	0	0	0	0	0	0	0	0	0
		-1.41946	0	0	0	0	0	0	0	0	0
		-1.41696	0	0	0	0	0	0	0	0	0
		-1.41446	0	0	0	0	0	0	0	0	0
		-1.41196	0	0	0	0	0	0	0	0	0
		-1.40945	0	0	0	0	0	0	0	0	0
		-1.40695	0	0	0	0	0	0	0	0	0
		-1.40445	0	0	0	0	0	0	0	0	0
		-1.40195	0	0	0	0	0	0	0	0	0
		-1.39945	0	0	0	0	0	0	0	0	0
		-1.39695	0	0	0	0	0	0	0	0	0
		-1.39445	0	0	0	0	0	0	0	0	0
		-1.39195	0	0	0	0	0	0	0	0	0
		-1.38944	0	0	0	0	0	0	0	0	0
		-1.38694	0	0	0	0	0	0	0	0	0
		-1.38444	0	0	0	0	0	0	0	0	0
		-1.38194	0	0	0	0	0	0	0	0	0
		-1.37944	0	0	0	0	0	0	0	0	0
		-1.37694	0	0	0	0	0	0	0	0	0
		-1.37444	0	0	0	0	0	0	0	0	0
		-1.37194	0	0	0	0	0	0	0	0	0
		-1.36943	0	0	0	0	0	0	0	0	0
		-1.36693	0	0	0	0	0	0	0	0	0
		-1.36443	0	0	0	0	0	0	0	0	0
		-1.36193	0	0	0	0	0	0	0	0	0
		-1.35943	0	0	0	0	0	0	0	0	0
		-1.35693	0	0	0	0	0	0	0	0	0
		-1.35443	0	0	0	0	0	0	0	0	0
		-1.35193	0	0	0	0	0	0	0	0	0
		-1.34942	0	0	0	0	0	0	0	0	0
		-1.34692	0	0	0	0	0	0	0	0	0
		-1.34442	0	0	0	0	0	0	0	0	0
		-1.34192	0	0	0	0	0	0	0	0	0
		-1.33942	0	0	0	0	0	0	0	0	0
		-1.33692	0	0	0	0	0	0	0	0	0
		-1.33442	0	0	0	0	0	0	0	0	0
		-1.33192	0	0	0	0	0	0	0	0	0
		-1.32941	0	0	0	0	0	0	0	0	0
		-1.32691	0	0	0	0	0	0	0	0	0
		-1.32441	0	0	0	0	0	0	0	0	0
		-1.32191	0	0	0	0	0	0	0	0	0
		-1.31941	0	0	0	0	0	0	0	0	0
		-1.31691	0	0	0	0	0	0	0	0	0
		-1.31441	0	0	0	0	0	0	0	0	0
		-1.31191	0	0	0	0	0	0	0	0	0
		-1.3094	0	0	0	0	0	0	0	0	0
		-1.3069	0	0	0	0	0	0	0	0	0
		-1.3044	0	0	0	0	0	0	0	0	0
		-1.3019	0	0	0	0	0	0	0	0	0
		-1.2994	0	0	0	0	0	0	0	0	0
		-1.2969	0	0	0	0	0	0	0	0	0
		-1.2944	0	0	0	0	0	0	0	0	0
		-1.2919	0	0	0	0	0	0	0	0	0
		-1.28939	0	0	0	0	0	0	0	0	0
		-1.28689	0	0	0	0	0	0	0	0	0
		-1.28439	0	0	0	0	0	0	0	0	0
		-1.28189	0	0	0	0	0	0	0	0	0
		-1.27939	0	0	0	0	0	0	0	0	0
		-1.27689	0	0	0	0	0	0	0	0	0
		-1.27439	0	0	0	0	0	0	0	0	0
		-1.27189	0	0	0	0	0	0	0	0	0
		-1.26938	0	0	0	0	0	0	0	0	0
		-1.26688	0	0	0	0	0	0	0	0	0
		-1.26438	0	0	0	0	0	0	0	0	0
		-1.26188	0	0	0	0	0	0	0	0	0
		-1.25938	0	0	0	0	0	0	0	0	0
		-1.25688	0	0	0	0	0	0	0	0	0
		-1.25438	0	0	0	0	0	0	0	0	0
		-1.25188	0	0	0	0	0	0	0	0	0
		-1.24937	0	0	0	0	0	0	0	0	0
		-1.24687	0	0	0	0	0	0	0	0	0
		-1.24437	0	0	0	0	0	0	0	0	0
		-1.24187	0	0	0	0	0	0	0	0	0
		-1.23937	0	0	0	0	0	0	0	0	0
		-1.23687	0	0	0	0	0	0	0	0	0
		-1.23437	0	0	0	0	0	0	0	0	0
		-1.23187	0	0	0	0	0	0	0	0	0
		-1.22936	0	0	0	0	0	0	0	0	0
		-1.22686	0	0	0	0	0	0	0	0	0
		-1.22436	0	0	0	0	0	0	0	0	0
		-1.22186	0	0	0	0	0	0	0	0	0
		-1.21936	0	0	0	0	0	0	0	0	0
		-1.21686	0	0	0	0	0	0	0	0	0
		-1.21436	0	0	0	0	0	0	0	0	0
		-1.21186	0	0	0	0	0	0	0	0	0
		-1.20935	0	0	0	0	0	0	0	0	0
		-1.20685	0	0	0	0	0	0	0	0	0
		-1.20435	0	0	0	0	0	0	0	0	0
		-1.20185	0	0	0	0	0	0	0	0	0
		-1.19935	0	0	0	0	0	0	0	0	0
		-1.19685	0	0	0	0	0	0	0	0	0
		-1.19435	0	0	0	0	0	0	0	0	0
		-1.19185	0	0	0	0	0	0	0	0	0
		-1.18934	0	0	0	0	0	0	0	0	0
		-1.18684	0	0	0	0	0	0	0	0	0
		-1.18434	0	0	0	0	0	0	0	0	0
		-1.18184	0	0	0	0	0	0	0	0	0
		-1.17934	0	0	0	0	0	0	0	0	0
		-1.17684	0	0	0	0	0	0	0	0	0
		-1.17434	0	0	0	0	0	0	0	0	0
		-1.17184	0	0	0	0	0	0	0	0	0
		-1.16933	0	0	0	0	0	0	0	0	0
		-1.16683	0	0	0	0	0	0	0	0	0
		-1.16433	0	0	0	0	0	0	0	0	0
		-1.16183	0	0	0	0	0	0	0	0	0
		-1.15933	0	0	0	0	0	0	0	0	0
		-1.15683	0	0	0	0	0	0	0	0	0
		-1.15433	0	0	0	0	0	0	0	0	0
		-1.15183	0	0	0	0	0	0	0	0	0
		-1.14932	0	0	0	0	0	0	0	0	0
		-1.14682	0	0	0	0	0	0	0	0	0
		-1.14432	0	0	0	0	0	0	0	0	0
		-1.14182	0	0	0	0	0	0	0	0	0
		-1.13932	0	0	0	0	0	0	0	0	0
		-1.13682	0	0	0	0	0	0	0	0	0
		-1.13432	0	0	0	0	0	0	0	0	0
		-1.13182	0	0	0	0	0	0	0	0	0
		-1.12931	0	0	0	0	0	0	0	0	0
		-1.12681	0	0	0	0	0	0	0	0	0
		-1.12431	0	0	0	0	0	0	0	0	0
		-1.12181	0	0	0	0	0	0	0	0	0
		-1.11931	0	0	0	0	0	0	0	0	0
		-1.11681	0	0	0	0	0	0	0	0	0
		-1.11431	0	0	0	0	0	0	0	0	0
		-1.11181	0	0	0	0	0	0	0	0	0
		-1.1093	0	0	0	0	0	0	0	0	0
		-1.1068	0	0	0	0	0	0	0	0	0
		-1.1043	0	0	0	0	0	0	0	0	0
		-1.1018	0	0	0	0	0	0	0	0	0
		-1.0993	0	0	0	0	0	0	0	0	0
		-1.0968	0	0	0	0	0	0	0	0	0
		-1.0943	0	0	0	0	0	0	0	0	0
		-1.0918	0	0	0	0	0	0	0	0	0
		-1.08929	0	0	0	0	0	0	0	0	0
		-1.08679	0	0	0	0	0	0	0	0	0
		-1.08429	0	0	0	0	0	0	0	0	0
		-1.08179	0	0	0	0	0	0	0	0	0
		-1.07929	0	0	0	0	0	0	0	0	0
		-1.07679	0	0	0	0	0	0	0	0	0
		-1.07429	0	0	0	0	0	0	0	0	0
		-1.07179	0	0	0	0	0	0	0	0	0
		-1.06928	0	0	0	0	0	0	0	0	0
		-1.06678	0	0	0	0	0	0	0	0	0
		-1.06428	0	0	0	0	0	0	0	0	0
		-1.06178	0	0	0	0	0	0	0	0	0
		-1.05928	0	0	0	0	0	0	0	0	0
		-1.05678	0	0	0	0	0	0	0	0	0
		-1.05428	0	0	0	0	0	0	0	0	0
		-1.05178	0	0	0	0	0	0	0	0	0
		-1.04927	0	0	0	0	0	0	0	0	0
		-1.04677	0	0	0	0	0	0	0	0	0
		-1.04427	0	0	0	0	0	0	0	0	0
		-1.04177	0	0	0	0	0	0	0	0	0
		-1.03927	0	0	0	0	0	0	0	0	0
		-1.03677	0	0	0	0	0	0	0	0	0
		-1.03427	0	0	0	0	0	0	0	0	0
		-1.03177	0	0	0	0	0	0	0	0	0
		-1.02926	0	0	0	0	0	0	0	0	0
		-1.02676	0	0	0	0	0	0	0	0	0
		-1.02426	0	0	0	0	0	0	0	0	0
		-1.02176	0	0	0	0	0	0	0	0	0
		-1.01926	0	0	0	0	0	0	0	0	0
		-1.01676	0	0	0	0	0	0	0	0	0
		-1.01426	0	0	0	0	0	0	0	0	0
		-1.01176	0	0	0	0	0	0	0	0	0
		-1.00925	0	0	0	0	0	0	0	0	0
		-1.00675	0	0	0	0	0	0	0	0	0
		-1.00425	0	0	0	0	0	0	0	0	0
		-1.00175	0	0	0	0	0	0	0	0	0
		-0.99925	0	0	0	0	0	0	0	0	0
		-0.996748	0	0	0	0	0	0	0	0	0
		-0.994247	0	0	0	0	0	0	0	0	0
		-0.991746	0	0	0	0	0	0	0	0	0
		-0.989245	0	0	0	0	0	0	0	0	0
		-0.986743	0	0	0	0	0	0	0	0	0
		-0.984242	0	0	0	0	0	0	0	0	0
		-0.981741	0	0	0	0	0	0	0	0	0
		-0.97924	0	0	0	0	0	0	0	0	0
		-0.976738	0	0	0	0	0	0	0	0	0
		-0.974237	0	0	0	0	0	0	0	0	0
		-0.971736	0	0	0	0	0	0	0	0	0
		-0.969235	0	0	0	0	0	0	0	0	0
		-0.966733	0	0	0	0	0	0	0	0	0
		-0.964232	0	0	0	0	0	0	0	0	0
		-0.961731	0	0	0	0	0	0	0	0	0
		-0.95923	0	0	0	0	0	0	0	0	0
		-0.956728	0	0	0	0	0	0	0	0	0
		-0.954227	0	0	0	0	0	0	0	0	0
		-0.951726	0	0	0	0	0	0	0	0	0
		-0.949225	0	0	0	0	0	0	0	0	0
		-0.946723	0	0	0	0	0	0	0	0	0
		-0.944222	0	0	0	0	0	0	0	0	0
		-0.941721	0	0	0	0	0	0	0	0	0
		-0.93922	0	0	0	0	0	0	0	0	0
		-0.936718	0	0	0	0	0	0	0	0	0
		-0.934217	0	0	0	0	0	0	0	0	0
		-0.931716	0	0	0	0	0	0	0	0	0
		-0.929215	0	0	0	0	0	0	0	0	0
		-0.926713	0	0	0	0	0	0	0	0	0
		-0.924212	0	0	0	0	0	0	0	0	0
		-0.921711	0	0	0	0	0	0	0	0	0
		-0.91921	0	0	0	0	0	0	0	0	0
		-0.916708	0	0	0	0	0	0	0	0	0
		-0.914207	0	0	0	0	0	0	0	0	0
		-0.911706	0	0	0	0	0	0	0	0	0
		-0.909205	0	0	0	0	0	0	0	0	0
		-0.906703	0	0	0	0	0	0	0	0	0
		-0.904202	0	0	0	0	0	0	0	0	0
		-0.901701	0	0	0	0	0	0	0	0	0
		-0.8992	0	0	0	0	0	0	0	0	0
		-0.896698	0	0	0	0	0	0	0	0	0
		-0.894197	0	0	0	0	0	0	0	0	0
		-0.891696	0	0	0	0	0	0	0	0	0
		-0.889195	0	0	0	0	0	0	0	0	0
		-0.886693	0	0	0	0	0	0	0	0	0
		-0.884192	0	0	0	0	0	0	0	0	0
		-0.881691	0	0	0	0	0	0	0	0	0
		-0.87919	0	0	0	0	0	0	0	0	0
		-0.876688	0	0	0	0	0	0	0	0	0
		-0.874187	0	0	0	0	0	0	0	0	0
		-0.871686	0	0	0	0	0	0	0	0	0
		-0.869185	0	0	0	0	0	0	0	0	0
		-0.866683	0	0	0	0	0	0	0	0	0
		-0.864182	0	0	0	0	0	0	0	0	0
		-0.861681	0	0	0	0	0	0	0	0	0
		-0.85918	0	0	0	0	0	0	0	0	0
		-0.856678	0	0	0	0	0	0	0	0	0
		-0.854177	0	0	0	0	0	0	0	0	0
		-0.851676	0	0	0	0	0	0	0	0	0
		-0.849175	0	0	0	0	0	0	0	0	0
		-0.846673	0	0	0	0	0	0	0	0	0
		-0.844172	0	0	0	0	0	0	0	0	0
		-0.841671	0	0	0	0	0	0	0	0	0
		-0.83917	0	0	0	0	0	0	0	0	0
		-0.836668	0	0	0	0	0	0	0	0	0
		-0.834167	0	0	0	0	0	0	0	0	0
		-0.831666	0	0	0	0	0	0	0	0	0
		-0.829165	0	0	0	0	0	0	0	0	0
		-0.826663	0	0	0	0	0	0	0	0	0
		-0.824162	0	0	0	0	0	0	0	0	0
		-0.821661	0	0	0	0	0	0	0	0	0
		-0.81916	0	0	0	0	0	0	0	0	0
		-0.816658	0	0	0	0	0	0	0	0	0
		-0.814157	0	0	0	0	0	0	0	0	0
		-0.811656	0	0	0	0	0	0	0	0	0
		-0.809155	0	0	0	0	0	0	0	0	0
		-0.806653	0	0	0	0	0	0	0	0	0
		-0.804152	0	0	0	0	0	0	0	0	0
		-0.801651	0	0	0	0	0	0	0	0	0
		-0.79915	0	0	0	0	0	0	0	0	0
		-0.796648	0	0	0	0	0	0	0	0	0
		-0.794147	0	0	0	0	0	0	0	0	0
		-0.791646	0	0	0	0	0	0	0	0	0
		-0.789145	0	0	0	0	0	0	0	0	0
		-0.786643	0	0	0	0	0	0	0	0	0
		-0.784142	0	0	0	0	0	0	0	0	0
		-0.781641	0	0	0	0	0	0	0	0	0
		-0.77914	0	0	0	0	0	0	0	0	0
		-0.776638	0	0	0	0	0	0	0	0	0
		-0.774137	0	0	0	0	0	0	0	0	0
		-0.771636	0	0	0	0	0	0	0	0	0
		-0.769135	0	0	0	0	0	0	0	0	0
		-0.766633	0	0	0	0	0	0	0	0	0
		-0.764132	0	0	0	0	0	0	0	0	0
		-0.761631	0	0	0	0	0	0	0	0	0
		-0.75913	0	0	0	0	0	0	0	0	0
		-0.756628	0	0	0	0	0	0	0	0	0
		-0.754127	0	0	0	0	0	0	0	0	0
		-0.751626	0	0	0	0	0	0	0	0	0
		-0.749125	0	0	0	0	0	0	0	0	0
		-0.746623	0	0	0	0	0	0	0	0	0
		-0.744122	0	0	0	0	0	0	0	0	0
		-0.741621	0	0	0	0	0	0	0	0	0
		-0.73912	0	0	0	0	0	0	0	0	0
		-0.736618	0	0	0	0	0	0	0	0	0
		-0.734117	0	0	0	0	0	0	0	0	0
		-0.731616	0	0	0	0	0	0	0	0	0
		-0.729115	0	0	0	0	0	0	0	0	0
		-0.726613	0	0	0	0	0	0	0	0	0
		-0.724112	0	0	0	0	0	0	0	0	0
		-0.721611	0	0	0	0	0	0	0	0	0
		-0.71911	0	0	0	0	0	0	0	0	0
		-0.716608	0	0	0	0	0	0	0	0	0
		-0.714107	0	0	0	0	0	0	0	0	0
		-0.711606	0	0	0	0	0	0	0	0	0
		-0.709105	0	0	0	0	0	0	0	0	0
		-0.706603	0	0	0	0	0	0	0	0	0
		-0.704102	0	0	0	0	0	0	0	0	0
		-0.701601	0	0	0	0	0	0	0	0	0
		-0.6991	0	0	0	0	0	0	0	0	0
		-0.696598	0	0	0	0	0	0	0	0	0
		-0.694097	0	0	0	0	0	0	0	0	0
		-0.691596	0	0	0	0	0	0	0	0	0
		-0.689095	0	0	0	0	0	0	0	0	0
		-0.686593	0	0	0	0	0	0	0	0	0
		-0.684092	0	0	0	0	0	0	0	0	0
		-0.681591	0	0	0	0	0	0	0	0	0
		-0.67909	0	0	0	0	0	0	0	0	0
		-0.676588	0	0	0	0	0	0	0	0	0
		-0.674087	0	0	0	0	0	0	0	0	0
		-0.671586	0	0	0	0	0	0	0	0	0
		-0.669085	0	0	0	0	0	0	0	0	0
		-0.666583	0	0	0	0	0	0	0	0	0
		-0.664082	0	0	0	0	0	0	0	0	0
		-0.661581	0	0	0	0	0	0	0	0	0
		-0.65908	0	0	0	0	0	0	0	0	0
		-0.656578	0	0	0	0	0	0	0	0	0
		-0.654077	0	0	0	0	0	0	0	0	0
		-0.651576	0	0	0	0	0	0	0	0	0
		-0.649075	0	0	0	0	0	0	0	0	0
		-0.646573	0	0	0	0	0	0	0	0	0
		-0.644072	0	0	0	0	0	0	0	0	0
		-0.641571	0	0	0	0	0	0	0	0	0
		-0.63907	0	0	0	0	0	0	0	0	0
		-0.636568	0	0	0	0	0	0	0	0	0
		-0.634067	0	0	0	0	0	0	0	0	0
		-0.631566	0	0	0	0	0	0	0	0	0
		-0.629065	0	0	0	0	0	0	0	0	0
		-0.626563	0	0	0	0	0	0	0	0	0
		-0.624062	0	0	0	0	0	0	0	0	0
		-0.621561	0	0	0	0	0	0	0	0	0
		-0.61906	0	0	0	0	0	0	0	0	0
		-0.616558	0	0	0	0	0	0	0	0	0
		-0.614057	0	0	0	0	0	0	0	0	0
		-0.611556	0	0	0	0	0	0	0	0	0
		-0.609055	0	0	0	0	0	0	0	0	0
		-0.606553	0	0	0	0	0	0	0	0	0
		-0.604052	0	0	0	0	0	0	0	0	0
		-0.601551	0	0	0	0	0	0	0	0	0
		-0.59905	0	0	0	0	0	0	0	0	0
		-0.596548	0	0	0	0	0	0	0	0	0
		-0.594047	0	0	0	0	0	0	0	0	0
		-0.591546	0	0	0	0	0	0	0	0	0
		-0.589045	0	0	0	0	0	0	0	0	0
		-0.586543	0	0	0	0	0	0	0	0	0
		-0.584042	0	0	0	0	0	0	0	0	0
		-0.581541	0	0	0	0	0	0	0	0	0
		-0.57904	0	0	0	0	0	0	0	0	0
		-0.576538	0	0	0	0	0	0	0	0	0
		-0.574037	0	0	0	0	0	0	0	0	0
		-0.571536	0	0	0	0	0	0	0	0	0
		-0.569035	0	0	0	0	0	0	0	0	0
		-0.566533	0	0	0	0	0	0	0	0	0
		-0.564032	0	0	0	0	0	0	0	0	0
		-0.561531	0	0	0	0	0	0	0	0	0
		-0.55903	0	0	0	0	0	0	0	0	0
		-0.556528	0	0	0	0	0	0	0	0	0
		-0.554027	0	0	0	0	0	0	0	0	0
		-0.551526	0	0	0	0	0	0	0	0	0
		-0.549025	0	0	0	0	0	0	0	0	0
		-0.546523	0	0	0	0	0	0	0	0	0
		-0.544022	0	0	0	0	0	0	0	0	0
		-0.541521	0	0	0	0	0	0	0	0	0
		-0.53902	0	0	0	0	0	0	0	0	0
		-0.536518	0	0	0	0	0	0	0	0	0
		-0.534017	0	0	0	0	0	0	0	0	0
		-0.531516	0	0	0	0	0	0	0	0	0
		-0.529015	0	0	0	0	0	0	0	0	0
		-0.526513	0	0	0	0	0	0	0	0	0
		-0.524012	0	0	0	0	0	0	0	0	0
		-0.521511	0	0	0	0	0	0	0	0	0
		-0.51901	0	0	0	0	0	0	0	0	0
		-0.516508	0	0	0	0	0	0	0	0	0
		-0.514007	0	0	0	0	0	0	0	0	0
		-0.511506	0	0	0	0	0	0	0	0	0
		-0.509005	0	0	0	0	0	0	0	0	0
		-0.506503	0	0	0	0	0	0	0	0	0
		-0.504002	0	0	0	0	0	0	0	0	0
		-0.501501	0	0	0	0	0	0	0	0	0
		-0.498999	0	0	0	0	0	0	0	0	0
		-0.496498	0	0	0	0	0	0	0	0	0
		-0.493997	0	0	0	0	0	0	0	0	0
		-0.491496	0	0	0	0	0	0	0	0	0
		-0.488994	0	0	0	0	0	0	0	0	0
		-0.486493	0	0	0	0	0	0	0	0	0
		-0.483992	0	0	0	0	0	0	0	0	0
		-0.481491	0	0	0	0	0	0	0	0	0
		-0.478989	0	0	0	0	0	0	0	0	0
		-0.476488	0	0	0	0	0	0	0	0	0
		-0.473987	0	0	0	0	0	0	0	0	0
		-0.471486	0	0	0	0	0	0	0	0	0
		-0.468984	0	0	0	0	0	0	0	0	0
		-0.466483	0	0	0	0	0	0	0	0	0
		-0.463982	0	0	0	0	0	0	0	0	0
		-0.461481	0	0	0	0	0	0	0	0	0
		-0.458979	0	0	0	0	0	0	0	0	0
		-0.456478	0	0	0	0	0	0	0	0	0
		-0.453977	0	0	0	0	0	0	0	0	0
		-0.451476	0	0	0	0	0	0	0	0	0
		-0.448974	0	0	0	0	0	0	0	0	0
		-0.446473	0	0	0	0	0	0	0	0	0
		-0.443972	0	0	0	0	0	0	0	0	0
		-0.441471	0	0	0	0	0	0	0	0	0
		-0.438969	0	0	0	0	0	0	0	0	0
		-0.436468	0	0	0	0	0	0	0	0	0
		-0.433967	0	0	0	0	0	0	0	0	0
		-0.431466	0	0	0	0	0	0	0	0	0
		-0.428964	0	0	0	0	0	0	0	0	0
		-0.426463	0	0	0	0	0	0	0	0	0
		-0.423962	0	0	0	0	0	0	0	0	0
		-0.421461	0	0	0	0	0	0	0	0	0
		-0.418959	0	0	0	0	0	0	0	0	0
		-0.416458	0	0	0	0	0	0	0	0	0
		-0.413957	0	0	0	0	0	0	0	0	0
		-0.411456	0	0	0	0	0	0	0	0	0
		-0.408954	0	0	0	0	0	0	0	0	0
		-0.406453	0	0	0	0	0	0	0	0	0
		-0.403952	0	0	0	0	0	0	0	0	0
		-0.401451	0	0	0	0	0	0	0	0	0
		-0.398949	0	0	0	0	0	0	0	0	0
		-0.396448	0	0	0	0	0	0	0	0	0
		-0.393947	0	0	0	0	0	0	0	0	0
		-0.391446	0	0	0	0	0	0	0	0	0
		-0.388944	0	0	0	0	0	0	0	0	0
		-0.386443	0	0	0	0	0	0	0	0	0
		-0.383942	0	0	0	0	0	0	0	0	0
		-0.381441	0	0	0	0	0	0	0	0	0
		-0.378939	0	0	0	0	0	0	0	0	0
		-0.376438	0	0	0	0	0	0	0	0	0
		-0.373937	0	0	0	0	0	0	0	0	0
		-0.371436	0	0	0	0	0	0	0	0	0
		-0.368934	0	0	0	0	0	0	0	0	0
		-0.366433	0	0	0	0	0	0	0	0	0
		-0.363932	0	0	0	0	0	0	0	0	0
		-0.361431	0	0	0	0	0	0	0	0	0
		-0.358929	0	0	0	0	0	0	0	0	0
		-0.356428	0	0	0	0	0	0	0	0	0
		-0.353927	0	0	0	0	0	0	0	0	0
		-0.351426	0	0	0	0	0	0	0	0	0
		-0.348924	0	0	0	0	0	0	0	0	0
		-0.346423	0	0	0	0	0	0	0	0	1.52919e-05
		-0.343922	0	0	0	0	0	0	0	0	2.90882e-05
		-0.341421	0	0	0	0	0	0	0	0	6.18522e-05
		-0.338919	0	0	0	0	0	0	0	0	0.000141094
		-0.336418	0	0	0	0	0	0	0	0	0.000295153
		-0.333917	0	0	0	0	0	0	0	0	0.000552746
		-0.331416	0	0	0	0	0	0	0	0	0.000954755
		-0.328914	0	0	0	0	0	0	0	0	0.00155656
		-0.326413	0	0	0	0	0	0	0	0	0.00241437
		-0.323912	0	0	0	0	0	0	0	0	0.00358332
		-0.321411	0	0	0	0	0	0	0	0	0.00508346
		-0.318909	0	0	0	0	0	0	0	0	0.00689329
		-0.316408	0	0	0	0	0	0	0	0	0.0089889
		-0.313907	0	0	0	0	0	0	0	0	0.0113455
		-0.311406	0	0	0	0	0	0	0	0	0.0139099
		-0.308904	0	0	0	0	0	0	0	0	0.0165956
		-0.306403	0	0	0	0	0	0	0	0	0.0193142
		-0.303902	0	0	0	0	0	0	0	0	0.0219782
		-0.301401	0	0	0	0	0	0	0	0	0.024527
		-0.298899	0	0	0	0	0	0	0	0	0.0269322
		-0.296398	0	0	0	0	0	0	0	0	0.0291671
		-0.293897	0	0	0	0	0	0	0	0	0.0312055
		-0.291396	0	0	0	0	0	0	0	0	0.0330449
		-0.288894	0	0	0	0	0	0	0	0	0.0347093
		-0.286393	0	0	0	0	0	0	0	0	0.0362246
		-0.283892	0	0	0	0	0	0	0	0	0.0376168
		-0.281391	0	0	0	0	0	0	0	0	0.038919
		-0.278889	0	0	0	0	0	0	0	0	0.0401723
		-0.276388	0	0	0	0	0	0	0	0	0.0414183
		-0.273887	0	0	0	0	0	0	0	0	0.0426987
		-0.271386	0	0	0	0	0	0	0	0	0.0440545
		-0.268884	0	0	0	0	0	0	0	0	0.0455258
		-0.266383	0	0	0	0	0	0	0	0	0.0471529
		-0.263882	0	0	0	0	0	0	0	0	0.0489764
		-0.261381	0	0	0	0	0	0	0	0	0.0510504
		-0.258879	0	0	0	0	0	0	0	0	0.0534447
		-0.256378	0	0	0	0	0	0	0	0	0.05623
		-0.253877	0	0	0	0	0	0	0	0	0.0594804
		-0.251376	0	0	0	0	0	0	0	0	0.0633797
		-0.248874	0	0	0	0	0	0	0	0	0.0682363
		-0.246373	0	0	0	0	0	0	0	0	0.0743655
		-0.243872	0	0	0	0	0	0	0	0	0.0821421
		-0.241371	0	0	0	0	0	0	0	0	0.0936857
		-0.238869	0	0	0	0	0	0	0	0	0.113098
		-0.236368	0	0	0	0	0	0	0	0	0.144589
		-0.233867	0	0	0	0	0	0	0	0	0.192407
		-0.231366	0	0	0	0	0	0	0	0	0.261896
		-0.228864	0	0	0	0	0	0	0	0	0.359644
		-0.226363	0	0	0	0	0	0	0	0	0.492308
		-0.223862	0	0	0	0	0	0	0	0	0.666361
		-0.221361	0	0	0	0	0	0	0	0	0.883163
		-0.218859	0	0	0	0	0	0	0	0	1.13831
		-0.216358	0	0	0	0	0	0	0	0	1.4271
		-0.213857	0	0	0	0	0	0	0	0	1.74472
		-0.211356	0	0	0	0	0	0	0	0	2.08301
		-0.208854	0	0	0	0	0	0	0	0	2.43016
		-0.206353	0	0	0	0	0	0	0	0	2.77412
		-0.203852	0	0	0	0	0	0	0	0	3.10299
		-0.201351	0	0	0	0	0	0	0	0	3.40806
		-0.198849	0	0	0	0	0	0	0	0	3.68422
		-0.196348	0	0	0	0	0	0	0	0	3.92654
		-0.193847	0	0	0	0	0	0	0	0	4.13022
		-0.191346	0	0	0	0	0	0	0	0	4.29373
		-0.188844	0	0	0	0	0	0	0	0	4.41923
		-0.186343	0	0	0	0	0	0	0	0	4.50905
		-0.183842	0	0	0	0	0	0	0	0	4.56553
		-0.181341	0	0	0	0	0	0	0	0	4.59173
		-0.178839	0	0	0	0	0	0	0	0	4.59143
		-0.176338	0	0	0	0	0	0	0	0	4.56848
		-0.173837	0	0	0	0	0	0	0	0	4.5267
		-0.171336	0	0	0	0	0	0	0	0	4.46948
		-0.168834	0	0	0	0	1.23034e-05	0	0	0	4.39972
		-0.166333	0	0	0	0	0	0	0	0	4.32031
		-0.163832	0	0	0	0	0	0	0	0	4.23411
		-0.161331	0	0	0	0	0	0	0	0	4.14327
		-0.158829	0	0	0	0	0	0	0	0	4.0492
		-0.156328	0	0	0	0	0	0	0	0	3.95327
		-0.153827	0	0	1.57518e-05	0	3.69201e-05	0	1.4632e-05	0	3.85682
		-0.151326	0	0	7.12968e-05	0	0.000125758	0	4.98346e-05	0	3.76081
		-0.148824	0	0	0.000164322	0	0.000171368	0	6.79115e-05	0	3.66576
		-0.146323	0	0	0.000304044	0	0.000104487	0	4.14214e-05	0	3.5722
		-0.143822	2.67734e-05	0	0.000498742	0	0	0	0	0	3.48061
		-0.141321	0.000126286	0	0.000731964	3.2065e-05	0	3.164e-05	0	0	3.39129
		-0.138819	0.000306514	0	0.000960579	4.36401e-05	0	4.30617e-05	0	0	3.30432
		-0.136318	0.000595018	0	0.00114013	2.65336e-05	0	2.61819e-05	0	0	3.21976
		-0.133817	0.00101935	0	0.00124119	0	0.000536984	0	0.000205743	0	3.13766
		-0.131316	0.00160692	2.91149e-05	0.0016278	0	0.00229609	0	0.000695789	1.71409e-05	3.05785
		-0.128814	0.00238497	3.95759e-05	0.00308623	0	0.00494283	0	0.00094591	2.32992e-05	2.97993
		-0.126313	0.00338073	2.39945e-05	0.00642351	0	0.00852649	0.00016476	0.000573382	1.41243e-05	2.90348
		-0.123812	0.00464267	0	0.0124552	0.00013952	0.0131376	0.000691209	0	0	2.82806
		-0.121311	0.00676986	0	0.0222186	0.000648581	0.0199381	0.00146789	0	0	2.7533
		-0.118809	0.0109491	0	0.0369874	0.00155678	0.031233	0.00229736	0	0	2.6788
		-0.116308	0.0183959	0	0.058047	0.00299399	0.0493836	0.00297476	0.00180655	0	2.6042
		-0.113807	0.0302811	0.00012644	0.0868154	0.00510297	0.0768169	0.00333841	0.0113502	7.12467e-05	2.52912
		-0.111306	0.0466319	0.00056787	0.12812	0.00835725	0.117659	0.0043355	0.0263422	0.000239321	2.45336
		-0.108804	0.0662606	0.00131222	0.190409	0.0135816	0.177839	0.00809067	0.0443774	0.000324513	2.3769
		-0.106303	0.087921	0.00243714	0.282306	0.0216177	0.263374	0.0167855	0.0629469	0.000195625	2.29973
		-0.103802	0.110443	0.00402102	0.412274	0.0333799	0.38021	0.0326111	0.0796974	0	2.22184
		-0.101301	0.13459	0.00616101	0.58475	0.0516281	0.532492	0.0580038	0.0958795	0	2.14309
		-0.0987994	0.163172	0.00897407	0.799911	0.0810717	0.722462	0.0956587	0.116495	0.000219766	2.06324
		-0.0962981	0.199093	0.0125781	1.05773	0.126514	0.952271	0.148283	0.146775	0.00322656	1.98203
		-0.0937969	0.245243	0.0171253	1.35803	0.192752	1.22399	0.218582	0.191797	0.00946292	1.89921
		-0.0912956	0.304076	0.0236318	1.6966	0.284464	1.53782	0.309159	0.252432	0.0193996	1.81492
		-0.0887944	0.377593	0.0340212	2.065	0.406202	1.89195	0.422519	0.325156	0.0329326	1.72965
		-0.0862931	0.467772	0.0502606	2.4546	0.56251	2.28451	0.561161	0.406256	0.0499106	1.64395
		-0.0837919	0.576553	0.074319	2.85691	0.757772	2.71328	0.727655	0.492282	0.0702613	1.55834
		-0.0812906	0.704931	0.108218	3.26728	0.992304	3.16837	0.926409	0.587025	0.0941365	1.47327
		-0.0787894	0.852911	0.154034	3.68505	1.26217	3.63184	1.16375	0.702232	0.122218	1.38911
		-0.0762881	1.02045	0.213846	4.10975	1.56325	4.08535	1.44608	0.849651	0.155075	1.30621
		-0.0737869	1.20768	0.289822	4.54048	1.89144	4.51088	1.77939	1.04103	0.193692	1.22495
		-0.0712856	1.41879	0.386274	4.9654	2.24355	4.89805	2.15895	1.27675	0.247999	1.14581
		-0.0687844	1.66221	0.509754	5.36135	2.61732	5.24439	2.56887	1.54392	0.337171	1.06938
		-0.0662831	1.94656	0.666913	5.70462	3.01053	5.54783	2.99274	1.83043	0.480915	0.996283
		-0.0637819	2.28005	0.864337	5.9723	3.42082	5.80631	3.41448	2.12375	0.698066	0.927108
		-0.0612806	2.66092	1.10693	6.161	3.842	6.01842	3.82566	2.42579	0.986842	0.862299
		-0.0587794	3.07703	1.39784	6.28753	4.26398	6.18341	4.22577	2.75057	1.32526	0.802133
		-0.0562781	3.51578	1.74016	6.36962	4.67644	6.30057	4.61466	3.11362	1.68983	0.746878
		-0.0537769	3.96481	2.1369	6.42455	5.06931	6.36943	4.99217	3.53011	2.05819	0.696793
		-0.0512756	4.41745	2.58969	6.45852	5.43779	6.39521	5.35767	4.00192	2.43527	0.651841
		-0.0487744	4.87295	3.09869	6.46637	5.78253	6.38899	5.71007	4.52111	2.85441	0.611686
		-0.0462731	5.33079	3.66402	6.4424	6.10441	6.36212	6.04824	5.07441	3.35011	0.575977
		-0.0437719	5.79036	4.28558	6.38132	6.40433	6.32566	6.37102	5.65045	3.95646	0.544366
		-0.0412706	6.24826	4.95826	6.28783	6.68359	6.28398	6.67578	6.23785	4.66514	0.516548
		-0.0387694	6.69824	5.67184	6.17686	6.94389	6.23458	6.95841	6.81009	5.43445	0.492263
		-0.0362681	7.13391	6.41584	6.06378	7.18693	6.17466	7.21473	7.34823	6.22271	0.471254
		-0.0337669	7.54908	7.17978	5.96358	7.4144	6.1016	7.44085	7.82573	6.98445	0.45326
		-0.0312656	7.94134	7.95258	5.88155	7.62736	6.01779	7.63937	8.2426	7.70449	0.437986
		-0.0287644	8.31219	8.72259	5.81308	7.8262	5.93066	7.8195	8.61399	8.42075	0.425096
		-0.0262631	8.6633	9.47809	5.75317	8.0113	5.84788	7.99075	8.95507	9.15216	0.414254
		-0.0237619	8.99617	10.2075	5.69692	8.18302	5.77698	8.16232	9.28477	9.92906	0.405127
		-0.0212606	9.30814	10.9005	5.64275	8.3412	5.72215	8.336	9.59931	10.7476	0.397476
		-0.0187594	9.59231	11.5486	5.59242	8.48516	5.68416	8.50608	9.88733	11.57	0.391155
		-0.0162581	9.84162	12.1431	5.54783	8.61421	5.66367	8.66651	10.145	12.3621	0.386025
		-0.0137569	10.0492	12.6753	5.51084	8.72762	5.66116	8.81132	10.3535	13.0859	0.381946
		-0.0112556	10.2136	13.1368	5.48195	8.8245	5.67358	8.93647	10.5164	13.715	0.378792
		-0.00875438	10.3385	13.5192	5.4603	8.90376	5.69431	9.03984	10.6339	14.2342	0.376447
		-0.00625313	10.4282	13.8143	5.44498	8.9643	5.71657	9.11938	10.7135	14.6397	0.374801
		-0.00375188	10.4866	14.0138	5.43507	9.00503	5.73372	9.1731	10.7665	14.9125	0.373742
		-0.00125063	10.5158	14.1137	5.43013	9.02541	5.74237	9.19998	10.7931	15.049	0.373213
		0.00125063	10.5158	14.1137	5.43013	9.02541	5.74237	9.19998	10.7931	15.049	0.373213
		0.00375188	10.4866	14.0138	5.43507	9.00503	5.73372	9.1731	10.7665	14.9125	0.373742
		0.00625313	10.4282	13.8143	5.44498	8.9643	5.71657	9.11938	10.7135	14.6397	0.374801
		0.00875438	10.3385	13.5192	5.4603	8.90376	5.69431	9.03984	10.6339	14.2342	0.376447
		0.0112556	10.2136	13.1368	5.48195	8.8245	5.67358	8.93647	10.5164	13.715	0.378792
		0.0137569	10.0492	12.6753	5.51084	8.72762	5.66116	8.81132	10.3535	13.0859	0.381946
		0.0162581	9.84162	12.1431	5.54783	8.61421	5.66367	8.66651	10.145	12.3621	0.386025
		0.0187594	9.59231	11.5486	5.59242	8.48516	5.68416	8.50608	9.88733	11.57	0.391155
		0.0212606	9.30814	10.9005	5.64275	8.3412	5.72215	8.336	9.59931	10.7476	0.397476
		0.0237619	8.99617	10.2075	5.69692	8.18302	5.77698	8.16232	9.28477	9.92906	0.405127
		0.0262631	8.6633	9.47809	5.75317	8.0113	5.84788	7.99075	8.95507	9.15216	0.414254
		0.0287644	8.31219	8.72259	5.81308	7.8262	5.93066	7.8195	8.61399	8.42075	0.425096
		0.0312656	7.94134	7.95258	5.88155	7.62736	6.01779	7.63937	8.2426	7.70449	0.437986
		0.0337669	7.54908	7.17978	5.96358	7.4144	6.1016	7.44085	7.82573	6.98445	0.45326
		0.0362681	7.13391	6.41584	6.06378	7.18693	6.17466	7.21473	7.34823	6.22271	0.471254
		0.0387694	6.69824	5.67184	6.17686	6.94389	6.23458	6.95841	6.81009	5.43445	0.492263
		0.0412706	6.24826	4.95826	6.28783	6.68359	6.28398	6.67578	6.23785	4.66514	0.516548
		0.0437719	5.79036	4.28558	6.38132	6.40433	6.32566	6.37102	5.65045	3.95646	0.544366
		0.0462731	5.33079	3.66402	6.4424	6.10441	6.36212	6.04824	5.07441	3.35011	0.575977
		0.0487744	4.87295	3.09869	6.46637	5.78253	6.38899	5.71007	4.52111	2.85441	0.611686
		0.0512756	4.41745	2.58969	6.45852	5.43779	6.39521	5.35767	4.00192	2.43527	0.651841
		0.0537769	3.96481	2.1369	6.42455	5.06931	6.36943	4.99217	3.53011	2.05819	0.696793
		0.0562781	3.51578	1.74016	6.36962	4.67644	6.30057	4.61466	3.11362	1.68983	0.746878
		0.0587794	3.07703	1.39784	6.28753	4.26398	6.18341	4.22577	2.75057	1.32526	0.802133
		0.0612806	2.66092	1.10693	6.161	3.842	6.01842	3.82566	2.42579	0.986842	0.862299
		0.0637819	2.28005	0.864337	5.9723	3.42082	5.80631	3.41448	2.12375	0.698066	0.927108
		0.0662831	1.94656	0.666913	5.70462	3.01053	5.54783	2.99274	1.83043	0.480915	0.996283
		0.0687844	1.66221	0.509754	5.36135	2.61732	5.24439	2.56887	1.54392	0.337171	1.06938
		0.0712856	1.41879	0.386274	4.9654	2.24355	4.89805	2.15895	1.27675	0.247999	1.14581
		0.0737869	1.20768	0.289822	4.54048	1.89144	4.51088	1.77939	1.04103	0.193692	1.22495
		0.0762881	1.02045	0.213846	4.10975	1.56325	4.08535	1.44608	0.849651	0.155075	1.30621
		0.0787894	0.852911	0.154034	3.68505	1.26217	3.63184	1.16375	0.702232	0.122218	1.38911
		0.0812906	0.704931	0.108218	3.26728	0.992304	3.16837	0.926409	0.587025	0.0941365	1.47327
		0.0837919	0.576553	0.074319	2.85691	0.757772	2.71328	0.727655	0.492282	0.0702613	1.55834
		0.0862931	0.467772	0.0502606	2.4546	0.56251	2.28451	0.561161	0.406256	0.0499106	1.64395
		0.0887944	0.377593	0.0340212	2.065	0.406202	1.89195	0.422519	0.325156	0.0329326	1.72965
		0.0912956	0.304076	0.0236318	1.6966	0.284464	1.53782	0.309159	0.252432	0.0193996	1.81492
		0.0937969	0.245243	0.0171253	1.35803	0.192752	1.22399	0.218582	0.191797	0.00946292	1.89921
		0.0962981	0.199093	0.0125781	1.05773	0.126514	0.952271	0.148283	0.146775	0.00322656	1.98203
		0.0987994	0.163172	0.00897407	0.799911	0.0810717	0.722462	0.0956587	0.116495	0.000219766	2.06324
		0.101301	0.13459	0.00616101	0.58475	0.0516281	0.532492	0.0580038	0.0958795	0	2.14309
		0.103802	0.110443	0.00402102	0.412274	0.0333799	0.38021	0.0326111	0.0796974	0	2.22184
		0.106303	0.087921	0.00243714	0.282306	0.0216177	0.263374	0.0167855	0.0629469	0.000195625	2.29973
		0.108804	0.0662606	0.00131222	0.190409	0.0135816	0.177839	0.00809067	0.0443774	0.000324513	2.3769
		0.111306	0.0466319	0.00056787	0.12812	0.00835725	0.117659	0.0043355	0.0263422	0.000239321	2.45336
		0.113807	0.0302811	0.00012644	0.0868154	0.00510297	0.0768169	0.00333841	0.0113502	7.12467e-05	2.52912
		0.116308	0.0183959	0	0.058047	0.00299399	0.0493836	0.00297476	0.00180655	0	2.6042
		0.118809	0.0109491	0	0.0369874	0.00155678	0.031233	0.00229736	0	0	2.6788
		0.121311	0.00676986	0	0.0222186	0.000648581	0.0199381	0.00146789	0	0	2.7533
		0.123812	0.00464267	0	0.0124552	0.00013952	0.0131376	0.000691209	0	0	2.82806
		0.126313	0.00338073	2.39945e-05	0.00642351	0	0.00852649	0.00016476	0.000573382	1.41243e-05	2.90348
		0.128814	0.00238497	3.95759e-05	0.00308623	0	0.00494283	0	0.00094591	2.32992e-05	2.97993
		0.131316	0.00160692	2.91149e-05	0.0016278	0	0.00229609	0	0.000695789	1.71409e-05	3.05785
		0.133817	0.00101935	0	0.00124119	0	0.000536984	0	0.000205743	0	3.13766
		0.136318	0.000595018	0	0.00114013	2.65336e-05	0	2.61819e-05	0	0	3.21976
		0.138819	0.000306514	0	0.000960579	4.36401e-05	0	4.30617e-05	0	0	3.30432
		0.141321	0.000126286	0	0.000731964	3.2065e-05	0	3.164e-05	0	0	3.39129
		0.143822	2.67734e-05	0	0.000498742	0	0	0	0	0	3.48061
		0.146323	0	0	0.000304044	0	0.000104487	0	4.14214e-05	0	3.5722
		0.148824	0	0	0.000164322	0	0.000171368	0	6.79115e-05	0	3.66576
		0.151326	0	0	7.12968e-05	0	0.000125758	0	4.98346e-05	0	3.76081
		0.153827	0	0	1.57518e-05	0	3.69201e-05	0	1.4632e-05	0	3.85682
		0.156328	0	0	0	0	0	0	0	0	3.95327
		0.158829	0	0	0	0	0	0	0	0	4.0492
		0.161331	0	0	0	0	0	0	0	0	4.14327
		0.163832	0	0	0	0	0	0	0	0	4.23411
		0.166333	0	0	0	0	0	0	0	0	4.32031
		0.168834	0	0	0	0	1.23034e-05	0	0	0	4.39972
		0.171336	0	0	0	0	0	0	0	0	4.46948
		0.173837	0	0	0	0	0	0	0	0	4.5267
		0.176338	0	0	0	0	0	0	0	0	4.56848
		0.178839	0	0	0	0	0	0	0	0	4.59143
		0.181341	0	0	0	0	0	0	0	0	4.59173
		0.183842	0	0	0	0	0	0	0	0	4.56553
		0.186343	0	0	0	0	0	0	0	0	4.50905
		0.188844	0	0	0	0	0	0	0	0	4.41923
		0.191346	0	0	0	0	0	0	0	0	4.29373
		0.193847	0	0	0	0	0	0	0	0	4.13022
		0.196348	0	0	0	0	0	0	0	0	3.92654
		0.198849	0	0	0	0	0	0	0	0	3.68422
		0.201351	0	0	0	0	0	0	0	0	3.40806
		0.203852	0	0	0	0	0	0	0	0	3.10299
		0.206353	0	0	0	0	0	0	0	0	2.77412
		0.208854	0	0	0	0	0	0	0	0	2.43016
		0.211356	0	0	0	0	0	0	0	0	2.08301
		0.213857	0	0	0	0	0	0	0	0	1.74472
		0.216358	0	0	0	0	0	0	0	0	1.4271
		0.218859	0	0	0	0	0	0	0	0	1.13831
		0.221361	0	0	0	0	0	0	0	0	0.883163
		0.223862	0	0	0	0	0	0	0	0	0.666361
		0.226363	0	0	0	0	0	0	0	0	0.492308
		0.228864	0	0	0	0	0	0	0	0	0.359644
		0.231366	0	0	0	0	0	0	0	0	0.261896
		0.233867	0	0	0	0	0	0	0	0	0.192407
		0.236368	0	0	0	0	0	0	0	0	0.144589
		0.238869	0	0	0	0	0	0	0	0	0.113098
		0.241371	0	0	0	0	0	0	0	0	0.0936857
		0.243872	0	0	0	0	0	0	0	0	0.0821421
		0.246373	0	0	0	0	0	0	0	0	0.0743655
		0.248874	0	0	0	0	0	0	0	0	0.0682363
		0.251376	0	0	0	0	0	0	0	0	0.0633797
		0.253877	0	0	0	0	0	0	0	0	0.0594804
		0.256378	0	0	0	0	0	0	0	0	0.05623
		0.258879	0	0	0	0	0	0	0	0	0.0534447
		0.261381	0	0	0	0	0	0	0	0	0.0510504
		0.263882	0	0	0	0	0	0	0	0	0.0489764
		0.266383	0	0	0	0	0	0	0	0	0.0471529
		0.268884	0	0	0	0	0	0	0	0	0.0455258
		0.271386	0	0	0	0	0	0	0	0	0.0440545
		0.273887	0	0	0	0	0	0	0	0	0.0426987
		0.276388	0	0	0	0	0	0	0	0	0.0414183
		0.278889	0	0	0	0	0	0	0	0	0.0401723
		0.281391	0	0	0	0	0	0	0	0	0.038919
		0.283892	0	0	0	0	0	0	0	0	0.0376168
		0.286393	0	0	0	0	0	0	0	0	0.0362246
		0.288894	0	0	0	0	0	0	0	0	0.0347093
		0.291396	0	0	0	0	0	0	0	0	0.0330449
		0.293897	0	0	0	0	0	0	0	0	0.0312055
		0.296398	0	0	0	0	0	0	0	0	0.0291671
		0.298899	0	0	0	0	0	0	0	0	0.0269322
		0.301401	0	0	0	0	0	0	0	0	0.024527
		0.303902	0	0	0	0	0	0	0	0	0.0219782
		0.306403	0	0	0	0	0	0	0	0	0.0193142
		0.308904	0	0	0	0	0	0	0	0	0.0165956
		0.311406	0	0	0	0	0	0	0	0	0.0139099
		0.313907	0	0	0	0	0	0	0	0	0.0113455
		0.316408	0	0	0	0	0	0	0	0	0.0089889
		0.318909	0	0	0	0	0	0	0	0	0.00689329
		0.321411	0	0	0	0	0	0	0	0	0.00508346
		0.323912	0	0	0	0	0	0	0	0	0.00358332
		0.326413	0	0	0	0	0	0	0	0	0.00241437
		0.328914	0	0	0	0	0	0	0	0	0.00155656
		0.331416	0	0	0	0	0	0	0	0	0.000954755
		0.333917	0	0	0	0	0	0	0	0	0.000552746
		0.336418	0	0	0	0	0	0	0	0	0.000295153
		0.338919	0	0	0	0	0	0	0	0	0.000141094
		0.341421	0	0	0	0	0	0	0	0	6.18522e-05
		0.343922	0	0	0	0	0	0	0	0	2.90882e-05
		0.346423	0	0	0	0	0	0	0	0	1.52919e-05
		0.348924	0	0	0	0	0	0	0	0	0
		0.351426	0	0	0	0	0	0	0	0	0
		0.353927	0	0	0	0	0	0	0	0	0
		0.356428	0	0	0	0	0	0	0	0	0
		0.358929	0	0	0	0	0	0	0	0	0
		0.361431	0	0	0	0	0	0	0	0	0
		0.363932	0	0	0	0	0	0	0	0	0
		0.366433	0	0	0	0	0	0	0	0	0
		0.368934	0	0	0	0	0	0	0	0	0
		0.371436	0	0	0	0	0	0	0	0	0
		0.373937	0	0	0	0	0	0	0	0	0
		0.376438	0	0	0	0	0	0	0	0	0
		0.378939	0	0	0	0	0	0	0	0	0
		0.381441	0	0	0	0	0	0	0	0	0
		0.383942	0	0	0	0	0	0	0	0	0
		0.386443	0	0	0	0	0	0	0	0	0
		0.388944	0	0	0	0	0	0	0	0	0
		0.391446	0	0	0	0	0	0	0	0	0
		0.393947	0	0	0	0	0	0	0	0	0
		0.396448	0	0	0	0	0	0	0	0	0
		0.398949	0	0	0	0	0	0	0	0	0
		0.401451	0	0	0	0	0	0	0	0	0
		0.403952	0	0	0	0	0	0	0	0	0
		0.406453	0	0	0	0	0	0	0	0	0
		0.408954	0	0	0	0	0	0	0	0	0
		0.411456	0	0	0	0	0	0	0	0	0
		0.413957	0	0	0	0	0	0	0	0	0
		0.416458	0	0	0	0	0	0	0	0	0
		0.418959	0	0	0	0	0	0	0	0	0
		0.421461	0	0	0	0	0	0	0	0	0
		0.423962	0	0	0	0	0	0	0	0	0
		0.426463	0	0	0	0	0	0	0	0	0
		0.428964	0	0	0	0	0	0	0	0	0
		0.431466	0	0	0	0	0	0	0	0	0
		0.433967	0	0	0	0	0	0	0	0	0
		0.436468	0	0	0	0	0	0	0	0	0
		0.438969	0	0	0	0	0	0	0	0	0
		0.441471	0	0	0	0	0	0	0	0	0
		0.443972	0	0	0	0	0	0	0	0	0
		0.446473	0	0	0	0	0	0	0	0	0
		0.448974	0	0	0	0	0	0	0	0	0
		0.451476	0	0	0	0	0	0	0	0	0
		0.453977	0	0	0	0	0	0	0	0	0
		0.456478	0	0	0	0	0	0	0	0	0
		0.458979	0	0	0	0	0	0	0	0	0
		0.461481	0	0	0	0	0	0	0	0	0
		0.463982	0	0	0	0	0	0	0	0	0
		0.466483	0	0	0	0	0	0	0	0	0
		0.468984	0	0	0	0	0	0	0	0	0
		0.471486	0	0	0	0	0	0	0	0	0
		0.473987	0	0	0	0	0	0	0	0	0
		0.476488	0	0	0	0	0	0	0	0	0
		0.478989	0	0	0	0	0	0	0	0	0
		0.481491	0	0	0	0	0	0	0	0	0
		0.483992	0	0	0	0	0	0	0	0	0
		0.486493	0	0	0	0	0	0	0	0	0
		0.488994	0	0	0	0	0	0	0	0	0
		0.491496	0	0	0	0	0	0	0	0	0
		0.493997	0	0	0	0	0	0	0	0	0
		0.496498	0	0	0	0	0	0	0	0	0
		0.498999	0	0	0	0	0	0	0	0	0
		0.501501	0	0	0	0	0	0	0	0	0
		0.504002	0	0	0	0	0	0	0	0	0
		0.506503	0	0	0	0	0	0	0	0	0
		0.509005	0	0	0	0	0	0	0	0	0
		0.511506	0	0	0	0	0	0	0	0	0
		0.514007	0	0	0	0	0	0	0	0	0
		0.516508	0	0	0	0	0	0	0	0	0
		0.51901	0	0	0	0	0	0	0	0	0
		0.521511	0	0	0	0	0	0	0	0	0
		0.524012	0	0	0	0	0	0	0	0	0
		0.526513	0	0	0	0	0	0	0	0	0
		0.529015	0	0	0	0	0	0	0	0	0
		0.531516	0	0	0	0	0	0	0	0	0
		0.534017	0	0	0	0	0	0	0	0	0
		0.536518	0	0	0	0	0	0	0	0	0
		0.53902	0	0	0	0	0	0	0	0	0
		0.541521	0	0	0	0	0	0	0	0	0
		0.544022	0	0	0	0	0	0	0	0	0
		0.546523	0	0	0	0	0	0	0	0	0
		0.549025	0	0	0	0	0	0	0	0	0
		0.551526	0	0	0	0	0	0	0	0	0
		0.554027	0	0	0	0	0	0	0	0	0
		0.556528	0	0	0	0	0	0	0	0	0
		0.55903	0	0	0	0	0	0	0	0	0
		0.561531	0	0	0	0	0	0	0	0	0
		0.564032	0	0	0	0	0	0	0	0	0
		0.566533	0	0	0	0	0	0	0	0	0
		0.569035	0	0	0	0	0	0	0	0	0
		0.571536	0	0	0	0	0	0	0	0	0
		0.574037	0	0	0	0	0	0	0	0	0
		0.576538	0	0	0	0	0	0	0	0	0
		0.57904	0	0	0	0	0	0	0	0	0
		0.581541	0	0	0	0	0	0	0	0	0
		0.584042	0	0	0	0	0	0	0	0	0
		0.586543	0	0	0	0	0	0	0	0	0
		0.589045	0	0	0	0	0	0	0	0	0
		0.591546	0	0	0	0	0	0	0	0	0
		0.594047	0	0	0	0	0	0	0	0	0
		0.596548	0	0	0	0	0	0	0	0	0
		0.59905	0	0	0	0	0	0	0	0	0
		0.601551	0	0	0	0	0	0	0	0	0
		0.604052	0	0	0	0	0	0	0	0	0
		0.606553	0	0	0	0	0	0	0	0	0
		0.609055	0	0	0	0	0	0	0	0	0
		0.611556	0	0	0	0	0	0	0	0	0
		0.614057	0	0	0	0	0	0	0	0	0
		0.616558	0	0	0	0	0	0	0	0	0
		0.61906	0	0	0	0	0	0	0	0	0
		0.621561	0	0	0	0	0	0	0	0	0
		0.624062	0	0	0	0	0	0	0	0	0
		0.626563	0	0	0	0	0	0	0	0	0
		0.629065	0	0	0	0	0	0	0	0	0
		0.631566	0	0	0	0	0	0	0	0	0
		0.634067	0	0	0	0	0	0	0	0	0
		0.636568	0	0	0	0	0	0	0	0	0
		0.63907	0	0	0	0	0	0	0	0	0
		0.641571	0	0	0	0	0	0	0	0	0
		0.644072	0	0	0	0	0	0	0	0	0
		0.646573	0	0	0	0	0	0	0	0	0
		0.649075	0	0	0	0	0	0	0	0	0
		0.651576	0	0	0	0	0	0	0	0	0
		0.654077	0	0	0	0	0	0	0	0	0
		0.656578	0	0	0	0	0	0	0	0	0
		0.65908	0	0	0	0	0	0	0	0	0
		0.661581	0	0	0	0	0	0	0	0	0
		0.664082	0	0	0	0	0	0	0	0	0
		0.666583	0	0	0	0	0	0	0	0	0
		0.669085	0	0	0	0	0	0	0	0	0
		0.671586	0	0	0	0	0	0	0	0	0
		0.674087	0	0	0	0	0	0	0	0	0
		0.676588	0	0	0	0	0	0	0	0	0
		0.67909	0	0	0	0	0	0	0	0	0
		0.681591	0	0	0	0	0	0	0	0	0
		0.684092	0	0	0	0	0	0	0	0	0
		0.686593	0	0	0	0	0	0	0	0	0
		0.689095	0	0	0	0	0	0	0	0	0
		0.691596	0	0	0	0	0	0	0	0	0
		0.694097	0	0	0	0	0	0	0	0	0
		0.696598	0	0	0	0	0	0	0	0	0
		0.6991	0	0	0	0	0	0	0	0	0
		0.701601	0	0	0	0	0	0	0	0	0
		0.704102	0	0	0	0	0	0	0	0	0
		0.706603	0	0	0	0	0	0	0	0	0
		0.709105	0	0	0	0	0	0	0	0	0
		0.711606	0	0	0	0	0	0	0	0	0
		0.714107	0	0	0	0	0	0	0	0	0
		0.716608	0	0	0	0	0	0	0	0	0
		0.71911	0	0	0	0	0	0	0	0	0
		0.721611	0	0	0	0	0	0	0	0	0
		0.724112	0	0	0	0	0	0	0	0	0
		0.726613	0	0	0	0	0	0	0	0	0
		0.729115	0	0	0	0	0	0	0	0	0
		0.731616	0	0	0	0	0	0	0	0	0
		0.734117	0	0	0	0	0	0	0	0	0
		0.736618	0	0	0	0	0	0	0	0	0
		0.73912	0	0	0	0	0	0	0	0	0
		0.741621	0	0	0	0	0	0	0	0	0
		0.744122	0	0	0	0	0	0	0	0	0
		0.746623	0	0	0	0	0	0	0	0	0
		0.749125	0	0	0	0	0	0	0	0	0
		0.751626	0	0	0	0	0	0	0	0	0
		0.754127	0	0	0	0	0	0	0	0	0
		0.756628	0	0	0	0	0	0	0	0	0
		0.75913	0	0	0	0	0	0	0	0	0
		0.761631	0	0	0	0	0	0	0	0	0
		0.764132	0	0	0	0	0	0	0	0	0
		0.766633	0	0	0	0	0	0	0	0	0
		0.769135	0	0	0	0	0	0	0	0	0
		0.771636	0	0	0	0	0	0	0	0	0
		0.774137	0	0	0	0	0	0	0	0	0
		0.776638	0	0	0	0	0	0	0	0	0
		0.77914	0	0	0	0	0	0	0	0	0
		0.781641	0	0	0	0	0	0	0	0	0
		0.784142	0	0	0	0	0	0	0	0	0
		0.786643	0	0	0	0	0	0	0	0	0
		0.789145	0	0	0	0	0	0	0	0	0
		0.791646	0	0	0	0	0	0	0	0	0
		0.794147	0	0	0	0	0	0	0	0	0
		0.796648	0	0	0	0	0	0	0	0	0
		0.79915	0	0	0	0	0	0	0	0	0
		0.801651	0	0	0	0	0	0	0	0	0
		0.804152	0	0	0	0	0	0	0	0	0
		0.806653	0	0	0	0	0	0	0	0	0
		0.809155	0	0	0	0	0	0	0	0	0
		0.811656	0	0	0	0	0	0	0	0	0
		0.814157	0	0	0	0	0	0	0	0	0
		0.816658	0	0	0	0	0	0	0	0	0
		0.81916	0	0	0	0	0	0	0	0	0
		0.821661	0	0	0	0	0	0	0	0	0
		0.824162	0	0	0	0	0	0	0	0	0
		0.826663	0	0	0	0	0	0	0	0	0
		0.829165	0	0	0	0	0	0	0	0	0
		0.831666	0	0	0	0	0	0	0	0	0
		0.834167	0	0	0	0	0	0	0	0	0
		0.836668	0	0	0	0	0	0	0	0	0
		0.83917	0	0	0	0	0	0	0	0	0
		0.841671	0	0	0	0	0	0	0	0	0
		0.844172	0	0	0	0	0	0	0	0	0
		0.846673	0	0	0	0	0	0	0	0	0
		0.849175	0	0	0	0	0	0	0	0	0
		0.851676	0	0	0	0	0	0	0	0	0
		0.854177	0	0	0	0	0	0	0	0	0
		0.856678	0	0	0	0	0	0	0	0	0
		0.85918	0	0	0	0	0	0	0	0	0
		0.861681	0	0	0	0	0	0	0	0	0
		0.864182	0	0	0	0	0	0	0	0	0
		0.866683	0	0	0	0	0	0	0	0	0
		0.869185	0	0	0	0	0	0	0	0	0
		0.871686	0	0	0	0	0	0	0	0	0
		0.874187	0	0	0	0	0	0	0	0	0
		0.876688	0	0	0	0	0	0	0	0	0
		0.87919	0	0	0	0	0	0	0	0	0
		0.881691	0	0	0	0	0	0	0	0	0
		0.884192	0	0	0	0	0	0	0	0	0
		0.886693	0	0	0	0	0	0	0	0	0
		0.889195	0	0	0	0	0	0	0	0	0
		0.891696	0	0	0	0	0	0	0	0	0
		0.894197	0	0	0	0	0	0	0	0	0
		0.896698	0	0	0	0	0	0	0	0	0
		0.8992	0	0	0	0	0	0	0	0	0
		0.901701	0	0	0	0	0	0	0	0	0
		0.904202	0	0	0	0	0	0	0	0	0
		0.906703	0	0	0	0	0	0	0	0	0
		0.909205	0	0	0	0	0	0	0	0	0
		0.911706	0	0	0	0	0	0	0	0	0
		0.914207	0	0	0	0	0	0	0	0	0
		0.916708	0	0	0	0	0	0	0	0	0
		0.91921	0	0	0	0	0	0	0	0	0
		0.921711	0	0	0	0	0	0	0	0	0
		0.924212	0	0	0	0	0	0	0	0	0
		0.926713	0	0	0	0	0	0	0	0	0
		0.929215	0	0	0	0	0	0	0	0	0
		0.931716	0	0	0	0	0	0	0	0	0
		0.934217	0	0	0	0	0	0	0	0	0
		0.936718	0	0	0	0	0	0	0	0	0
		0.93922	0	0	0	0	0	0	0	0	0
		0.941721	0	0	0	0	0	0	0	0	0
		0.944222	0	0	0	0	0	0	0	0	0
		0.946723	0	0	0	0	0	0	0	0	0
		0.949225	0	0	0	0	0	0	0	0	0
		0.951726	0	0	0	0	0	0	0	0	0
		0.954227	0	0	0	0	0	0	0	0	0
		0.956728	0	0	0	0	0	0	0	0	0
		0.95923	0	0	0	0	0	0	0	0	0
		0.961731	0	0	0	0	0	0	0	0	0
		0.964232	0	0	0	0	0	0	0	0	0
		0.966733	0	0	0	0	0	0	0	0	0
		0.969235	0	0	0	0	0	0	0	0	0
		0.971736	0	0	0	0	0	0	0	0	0
		0.974237	0	0	0	0	0	0	0	0	0
		0.976738	0	0	0	0	0	0	0	0	0
		0.97924	0	0	0	0	0	0	0	0	0
		0.981741	0	0	0	0	0	0	0	0	0
		0.984242	0	0	0	0	0	0	0	0	0
		0.986743	0	0	0	0	0	0	0	0	0
		0.989245	0	0	0	0	0	0	0	0	0
		0.991746	0	0	0	0	0	0	0	0	0
		0.994247	0	0	0	0	0	0	0	0	0
		0.996748	0	0	0	0	0	0	0	0	0
		0.99925	0	0	0	0	0	0	0	0	0
		1.00175	0	0	0	0	0	0	0	0	0
		1.00425	0	0	0	0	0	0	0	0	0
		1.00675	0	0	0	0	0	0	0	0	0
		1.00925	0	0	0	0	0	0	0	0	0
		1.01176	0	0	0	0	0	0	0	0	0
		1.01426	0	0	0	0	0	0	0	0	0
		1.01676	0	0	0	0	0	0	0	0	0
		1.01926	0	0	0	0	0	0	0	0	0
		1.02176	0	0	0	0	0	0	0	0	0
		1.02426	0	0	0	0	0	0	0	0	0
		1.02676	0	0	0	0	0	0	0	0	0
		1.02926	0	0	0	0	0	0	0	0	0
		1.03177	0	0	0	0	0	0	0	0	0
		1.03427	0	0	0	0	0	0	0	0	0
		1.03677	0	0	0	0	0	0	0	0	0
		1.03927	0	0	0	0	0	0	0	0	0
		1.04177	0	0	0	0	0	0	0	0	0
		1.04427	0	0	0	0	0	0	0	0	0
		1.04677	0	0	0	0	0	0	0	0	0
		1.04927	0	0	0	0	0	0	0	0	0
		1.05178	0	0	0	0	0	0	0	0	0
		1.05428	0	0	0	0	0	0	0	0	0
		1.05678	0	0	0	0	0	0	0	0	0
		1.05928	0	0	0	0	0	0	0	0	0
		1.06178	0	0	0	0	0	0	0	0	0
		1.06428	0	0	0	0	0	0	0	0	0
		1.06678	0	0	0	0	0	0	0	0	0
		1.06928	0	0	0	0	0	0	0	0	0
		1.07179	0	0	0	0	0	0	0	0	0
		1.07429	0	0	0	0	0	0	0	0	0
		1.07679	0	0	0	0	0	0	0	0	0
		1.07929	0	0	0	0	0	0	0	0	0
		1.08179	0	0	0	0	0	0	0	0	0
		1.08429	0	0	0	0	0	0	0	0	0
		1.08679	0	0	0	0	0	0	0	0	0
		1.08929	0	0	0	0	0	0	0	0	0
		1.0918	0	0	0	0	0	0	0	0	0
		1.0943	0	0	0	0	0	0	0	0	0
		1.0968	0	0	0	0	0	0	0	0	0
		1.0993	0	0	0	0	0	0	0	0	0
		1.1018	0	0	0	0	0	0	0	0	0
		1.1043	0	0	0	0	0	0	0	0	0
		1.1068	0	0	0	0	0	0	0	0	0
		1.1093	0	0	0	0	0	0	0	0	0
		1.11181	0	0	0	0	0	0	0	0	0
		1.11431	0	0	0	0	0	0	0	0	0
		1.11681	0	0	0	0	0	0	0	0	0
		1.11931	0	0	0	0	0	0	0	0	0
		1.12181	0	0	0	0	0	0	0	0	0
		1.12431	0	0	0	0	0	0	0	0	0
		1.12681	0	0	0	0	0	0	0	0	0
		1.12931	0	0	0	0	0	0	0	0	0
		1.13182	0	0	0	0	0	0	0	0	0
		1.13432	0	0	0	0	0	0	0	0	0
		1.13682	0	0	0	0	0	0	0	0	0
		1.13932	0	0	0	0	0	0	0	0	0
		1.14182	0	0	0	0	0	0	0	0	0
		1.14432	0	0	0	0	0	0	0	0	0
		1.14682	0	0	0	0	0	0	0	0	0
		1.14932	0	0	0	0	0	0	0	0	0
		1.15183	0	0	0	0	0	0	0	0	0
		1.15433	0	0	0	0	0	0	0	0	0
		1.15683	0	0	0	0	0	0	0	0	0
		1.15933	0	0	0	0	0	0	0	0	0
		1.16183	0	0	0	0	0	0	0	0	0
		1.16433	0	0	0	0	0	0	0	0	0
		1.16683	0	0	0	0	0	0	0	0	0
		1.16933	0	0	0	0	0	0	0	0	0
		1.17184	0	0	0	0	0	0	0	0	0
		1.17434	0	0	0	0	0	0	0	0	0
		1.17684	0	0	0	0	0	0	0	0	0
		1.17934	0	0	0	0	0	0	0	0	0
		1.18184	0	0	0	0	0	0	0	0	0
		1.18434	0	0	0	0	0	0	0	0	0
		1.18684	0	0	0	0	0	0	0	0	0
		1.18934	0	0	0	0	0	0	0	0	0
		1.19185	0	0	0	0	0	0	0	0	0
		1.19435	0	0	0	0	0	0	0	0	0
		1.19685	0	0	0	0	0	0	0	0	0
		1.19935	0	0	0	0	0	0	0	0	0
		1.20185	0	0	0	0	0	0	0	0	0
		1.20435	0	0	0	0	0	0	0	0	0
		1.20685	0	0	0	0	0	0	0	0	0
		1.20935	0	0	0	0	0	0	0	0	0
		1.21186	0	0	0	0	0	0	0	0	0
		1.21436	0	0	0	0	0	0	0	0	0
		1.21686	0	0	0	0	0	0	0	0	0
		1.21936	0	0	0	0	0	0	0	0	0
		1.22186	0	0	0	0	0	0	0	0	0
		1.22436	0	0	0	0	0	0	0	0	0
		1.22686	0	0	0	0	0	0	0	0	0
		1.22936	0	0	0	0	0	0	0	0	0
		1.23187	0	0	0	0	0	0	0	0	0
		1.23437	0	0	0	0	0	0	0	0	0
		1.23687	0	0	0	0	0	0	0	0	0
		1.23937	0	0	0	0	0	0	0	0	0
		1.24187	0	0	0	0	0	0	0	0	0
		1.24437	0	0	0	0	0	0	0	0	0
		1.24687	0	0	0	0	0	0	0	0	0
		1.24937	0	0	0	0	0	0	0	0	0
		1.25188	0	0	0	0	0	0	0	0	0
		1.25438	0	0	0	0	0	0	0	0	0
		1.25688	0	0	0	0	0	0	0	0	0
		1.25938	0	0	0	0	0	0	0	0	0
		1.26188	0	0	0	0	0	0	0	0	0
		1.26438	0	0	0	0	0	0	0	0	0
		1.26688	0	0	0	0	0	0	0	0	0
		1.26938	0	0	0	0	0	0	0	0	0
		1.27189	0	0	0	0	0	0	0	0	0
		1.27439	0	0	0	0	0	0	0	0	0
		1.27689	0	0	0	0	0	0	0	0	0
		1.27939	0	0	0	0	0	0	0	0	0
		1.28189	0	0	0	0	0	0	0	0	0
		1.28439	0	0	0	0	0	0	0	0	0
		1.28689	0	0	0	0	0	0	0	0	0
		1.28939	0	0	0	0	0	0	0	0	0
		1.2919	0	0	0	0	0	0	0	0	0
		1.2944	0	0	0	0	0	0	0	0	0
		1.2969	0	0	0	0	0	0	0	0	0
		1.2994	0	0	0	0	0	0	0	0	0
		1.3019	0	0	0	0	0	0	0	0	0
		1.3044	0	0	0	0	0	0	0	0	0
		1.3069	0	0	0	0	0	0	0	0	0
		1.3094	0	0	0	0	0	0	0	0	0
		1.31191	0	0	0	0	0	0	0	0	0
		1.31441	0	0	0	0	0	0	0	0	0
		1.31691	0	0	0	0	0	0	0	0	0
		1.31941	0	0	0	0	0	0	0	0	0
		1.32191	0	0	0	0	0	0	0	0	0
		1.32441	0	0	0	0	0	0	0	0	0
		1.32691	0	0	0	0	0	0	0	0	0
		1.32941	0	0	0	0	0	0	0	0	0
		1.33192	0	0	0	0	0	0	0	0	0
		1.33442	0	0	0	0	0	0	0	0	0
		1.33692	0	0	0	0	0	0	0	0	0
		1.33942	0	0	0	0	0	0	0	0	0
		1.34192	0	0	0	0	0	0	0	0	0
		1.34442	0	0	0	0	0	0	0	0	0
		1.34692	0	0	0	0	0	0	0	0	0
		1.34942	0	0	0	0	0	0	0	0	0
		1.35193	0	0	0	0	0	0	0	0	0
		1.35443	0	0	0	0	0	0	0	0	0
		1.35693	0	0	0	0	0	0	0	0	0
		1.35943	0	0	0	0	0	0	0	0	0
		1.36193	0	0	0	0	0	0	0	0	0
		1.36443	0	0	0	0	0	0	0	0	0
		1.36693	0	0	0	0	0	0	0	0	0
		1.36943	0	0	0	0	0	0	0	0	0
		1.37194	0	0	0	0	0	0	0	0	0
		1.37444	0	0	0	0	0	0	0	0	0
		1.37694	0	0	0	0	0	0	0	0	0
		1.37944	0	0	0	0	0	0	0	0	0
		1.38194	0	0	0	0	0	0	0	0	0
		1.38444	0	0	0	0	0	0	0	0	0
		1.38694	0	0	0	0	0	0	0	0	0
		1.38944	0	0	0	0	0	0	0	0	0
		1.39195	0	0	0	0	0	0	0	0	0
		1.39445	0	0	0	0	0	0	0	0	0
		1.39695	0	0	0	0	0	0	0	0	0
		1.39945	0	0	0	0	0	0	0	0	0
		1.40195	0	0	0	0	0	0	0	0	0
		1.40445	0	0	0	0	0	0	0	0	0
		1.40695	0	0	0	0	0	0	0	0	0
		1.40945	0	0	0	0	0	0	0	0	0
		1.41196	0	0	0	0	0	0	0	0	0
		1.41446	0	0	0	0	0	0	0	0	0
		1.41696	0	0	0	0	0	0	0	0	0
		1.41946	0	0	0	0	0	0	0	0	0
		1.42196	0	0	0	0	0	0	0	0	0
		1.42446	0	0	0	0	0	0	0	0	0
		1.42696	0	0	0	0	0	0	0	0	0
		1.42946	0	0	0	0	0	0	0	0	0
		1.43197	0	0	0	0	0	0	0	0	0
		1.43447	0	0	0	0	0	0	0	0	0
		1.43697	0	0	0	0	0	0	0	0	0
		1.43947	0	0	0	0	0	0	0	0	0
		1.44197	0	0	0	0	0	0	0	0	0
		1.44447	0	0	0	0	0	0	0	0	0
		1.44697	0	0	0	0	0	0	0	0	0
		1.44947	0	0	0	0	0	0	0	0	0
		1.45198	0	0	0	0	0	0	0	0	0
		1.45448	0	0	0	0	0	0	0	0	0
		1.45698	0	0	0	0	0	0	0	0	0
		1.45948	0	0	0	0	0	0	0	0	0
		1.46198	0	0	0	0	0	0	0	0	0
		1.46448	0	0	0	0	0	0	0	0	0
		1.46698	0	0	0	0	0	0	0	0	0
		1.46948	0	0	0	0	0	0	0	0	0
		1.47199	0	0	0	0	0	0	0	0	0
		1.47449	0	0	0	0	0	0	0	0	0
		1.47699	0	0	0	0	0	0	0	0	0
		1.47949	0	0	0	0	0	0	0	0	0
		1.48199	0	0	0	0	0	0	0	0	0
		1.48449	0	0	0	0	0	0	0	0	0
		1.48699	0	0	0	0	0	0	0	0	0
		1.48949	0	0	0	0	0	0	0	0	0
		1.492	0	0	0	0	0	0	0	0	0
		1.4945	0	0	0	0	0	0	0	0	0
		1.497	0	0	0	0	0	0	0	0	0
		1.4995	0	0	0	0	0	0	0	0	0
		1.502	0	0	0	0	0	0	0	0	0
		1.5045	0	0	0	0	0	0	0	0	0
		1.507	0	0	0	0	0	0	0	0	0
		1.5095	0	0	0	0	0	0	0	0	0
		1.51201	0	0	0	0	0	0	0	0	0
		1.51451	0	0	0	0	0	0	0	0	0
		1.51701	0	0	0	0	0	0	0	0	0
		1.51951	0	0	0	0	0	0	0	0	0
		1.52201	0	0	0	0	0	0	0	0	0
		1.52451	0	0	0	0	0	0	0	0	0
		1.52701	0	0	0	0	0	0	0	0	0
		1.52951	0	0	0	0	0	0	0	0	0
		1.53202	0	0	0	0	0	0	0	0	0
		1.53452	0	0	0	0	0	0	0	0	0
		1.53702	0	0	0	0	0	0	0	0	0
		1.53952	0	0	0	0	0	0	0	0	0
		1.54202	0	0	0	0	0	0	0	0	0
		1.54452	0	0	0	0	0	0	0	0	0
		1.54702	0	0	0	0	0	0	0	0	0
		1.54952	0	0	0	0	0	0	0	0	0
		1.55203	0	0	0	0	0	0	0	0	0
		1.55453	0	0	0	0	0	0	0	0	0
		1.55703	0	0	0	0	0	0	0	0	0
		1.55953	0	0	0	0	0	0	0	0	0
		1.56203	0	0	0	0	0	0	0	0	0
		1.56453	0	0	0	0	0	0	0	0	0
		1.56703	0	0	0	0	0	0	0	0	0
		1.56953	0	0	0	0	0	0	0	0	0
		1.57204	0	0	0	0	0	0	0	0	0
		1.57454	0	0	0	0	0	0	0	0	0
		1.57704	0	0	0	0	0	0	0	0	0
		1.57954	0	0	0	0	0	0	0	0	0
		1.58204	0	0	0	0	0	0	0	0	0
		1.58454	0	0	0	0	0	0	0	0	0
		1.58704	0	0	0	0	0	0	0	0	0
		1.58954	0	0	0	0	0	0	0	0	0
		1.59205	0	0	0	0	0	0	0	0	0
		1.59455	0	0	0	0	0	0	0	0	0
		1.59705	0	0	0	0	0	0	0	0	0
		1.59955	0	0	0	0	0	0	0	0	0
		1.60205	0	0	0	0	0	0	0	0	0
		1.60455	0	0	0	0	0	0	0	0	0
		1.60705	0	0	0	0	0	0	0	0	0
		1.60955	0	0	0	0	0	0	0	0	0
		1.61206	0	0	0	0	0	0	0	0	0
		1.61456	0	0	0	0	0	0	0	0	0
		1.61706	0	0	0	0	0	0	0	0	0
		1.61956	0	0	0	0	0	0	0	0	0
		1.62206	0	0	0	0	0	0	0	0	0
		1.62456	0	0	0	0	0	0	0	0	0
		1.62706	0	0	0	0	0	0	0	0	0
		1.62956	0	0	0	0	0	0	0	0	0
		1.63207	0	0	0	0	0	0	0	0	0
		1.63457	0	0	0	0	0	0	0	0	0
		1.63707	0	0	0	0	0	0	0	0	0
		1.63957	0	0	0	0	0	0	0	0	0
		1.64207	0	0	0	0	0	0	0	0	0
		1.64457	0	0	0	0	0	0	0	0	0
		1.64707	0	0	0	0	0	0	0	0	0
		1.64957	0	0	0	0	0	0	0	0	0
		1.65208	0	0	0	0	0	0	0	0	0
		1.65458	0	0	0	0	0	0	0	0	0
		1.65708	0	0	0	0	0	0	0	0	0
		1.65958	0	0	0	0	0	0	0	0	0
		1.66208	0	0	0	0	0	0	0	0	0
		1.66458	0	0	0	0	0	0	0	0	0
		1.66708	0	0	0	0	0	0	0	0	0
		1.66958	0	0	0	0	0	0	0	0	0
		1.67209	0	0	0	0	0	0	0	0	0
		1.67459	0	0	0	0	0	0	0	0	0
		1.67709	0	0	0	0	0	0	0	0	0
		1.67959	0	0	0	0	0	0	0	0	0
		1.68209	0	0	0	0	0	0	0	0	0
		1.68459	0	0	0	0	0	0	0	0	0
		1.68709	0	0	0	0	0	0	0	0	0
		1.68959	0	0	0	0	0	0	0	0	0
		1.6921	0	0	0	0	0	0	0	0	0
		1.6946	0	0	0	0	0	0	0	0	0
		1.6971	0	0	0	0	0	0	0	0	0
		1.6996	0	0	0	0	0	0	0	0	0
		1.7021	0	0	0	0	0	0	0	0	0
		1.7046	0	0	0	0	0	0	0	0	0
		1.7071	0	0	0	0	0	0	0	0	0
		1.7096	0	0	0	0	0	0	0	0	0
		1.71211	0	0	0	0	0	0	0	0	0
		1.71461	0	0	0	0	0	0	0	0	0
		1.71711	0	0	0	0	0	0	0	0	0
		1.71961	0	0	0	0	0	0	0	0	0
		1.72211	0	0	0	0	0	0	0	0	0
		1.72461	0	0	0	0	0	0	0	0	0
		1.72711	0	0	0	0	0	0	0	0	0
		1.72961	0	0	0	0	0	0	0	0	0
		1.73212	0	0	0	0	0	0	0	0	0
		1.73462	0	0	0	0	0	0	0	0	0
		1.73712	0	0	0	0	0	0	0	0	0
		1.73962	0	0	0	0	0	0	0	0	0
		1.74212	0	0	0	0	0	0	0	0	0
		1.74462	0	0	0	0	0	0	0	0	0
		1.74712	0	0	0	0	0	0	0	0	0
		1.74962	0	0	0	0	0	0	0	0	0
		1.75213	0	0	0	0	0	0	0	0	0
		1.75463	0	0	0	0	0	0	0	0	0
		1.75713	0	0	0	0	0	0	0	0	0
		1.75963	0	0	0	0	0	0	0	0	0
		1.76213	0	0	0	0	0	0	0	0	0
		1.76463	0	0	0	0	0	0	0	0	0
		1.76713	0	0	0	0	0	0	0	0	0
		1.76963	0	0	0	0	0	0	0	0	0
		1.77214	0	0	0	0	0	0	0	0	0
		1.77464	0	0	0	0	0	0	0	0	0
		1.77714	0	0	0	0	0	0	0	0	0
		1.77964	0	0	0	0	0	0	0	0	0
		1.78214	0	0	0	0	0	0	0	0	0
		1.78464	0	0	0	0	0	0	0	0	0
		1.78714	0	0	0	0	0	0	0	0	0
		1.78964	0	0	0	0	0	0	0	0	0
		1.79215	0	0	0	0	0	0	0	0	0
		1.79465	0	0	0	0	0	0	0	0	0
		1.79715	0	0	0	0	0	0	0	0	0
		1.79965	0	0	0	0	0	0	0	0	0
		1.80215	0	0	0	0	0	0	0	0	0
		1.80465	0	0	0	0	0	0	0	0	0
		1.80715	0	0	0	0	0	0	0	0	0
		1.80965	0	0	0	0	0	0	0	0	0
		1.81216	0	0	0	0	0	0	0	0	0
		1.81466	0	0	0	0	0	0	0	0	0
		1.81716	0	0	0	0	0	0	0	0	0
		1.81966	0	0	0	0	0	0	0	0	0
		1.82216	0	0	0	0	0	0	0	0	0
		1.82466	0	0	0	0	0	0	0	0	0
		1.82716	0	0	0	0	0	0	0	0	0
		1.82966	0	0	0	0	0	0	0	0	0
		1.83217	0	0	0	0	0	0	0	0	0
		1.83467	0	0	0	0	0	0	0	0	0
		1.83717	0	0	0	0	0	0	0	0	0
		1.83967	0	0	0	0	0	0	0	0	0
		1.84217	0	0	0	0	0	0	0	0	0
		1.84467	0	0	0	0	0	0	0	0	0
		1.84717	0	0	0	0	0	0	0	0	0
		1.84967	0	0	0	0	0	0	0	0	0
		1.85218	0	0	0	0	0	0	0	0	0
		1.85468	0	0	0	0	0	0	0	0	0
		1.85718	0	0	0	0	0	0	0	0	0
		1.85968	0	0	0	0	0	0	0	0	0
		1.86218	0	0	0	0	0	0	0	0	0
		1.86468	0	0	0	0	0	0	0	0	0
		1.86718	0	0	0	0	0	0	0	0	0
		1.86968	0	0	0	0	0	0	0	0	0
		1.87219	0	0	0	0	0	0	0	0	0
		1.87469	0	0	0	0	0	0	0	0	0
		1.87719	0	0	0	0	0	0	0	0	0
		1.87969	0	0	0	0	0	0	0	0	0
		1.88219	0	0	0	0	0	0	0	0	0
		1.88469	0	0	0	0	0	0	0	0	0
		1.88719	0	0	0	0	0	0	0	0	0
		1.88969	0	0	0	0	0	0	0	0	0
		1.8922	0	0	0	0	0	0	0	0	0
		1.8947	0	0	0	0	0	0	0	0	0
		1.8972	0	0	0	0	0	0	0	0	0
		1.8997	0	0	0	0	0	0	0	0	0
		1.9022	0	0	0	0	0	0	0	0	0
		1.9047	0	0	0	0	0	0	0	0	0
		1.9072	0	0	0	0	0	0	0	0	0
		1.9097	0	0	0	0	0	0	0	0	0
		1.91221	0	0	0	0	0	0	0	0	0
		1.91471	0	0	0	0	0	0	0	0	0
		1.91721	0	0	0	0	0	0	0	0	0
		1.91971	0	0	0	0	0	0	0	0	0
		1.92221	0	0	0	0	0	0	0	0	0
		1.92471	0	0	0	0	0	0	0	0	0
		1.92721	0	0	0	0	0	0	0	0	0
		1.92971	0	0	0	0	0	0	0	0	0
		1.93222	0	0	0	0	0	0	0	0	0
		1.93472	0	0	0	0	0	0	0	0	0
		1.93722	0	0	0	0	0	0	0	0	0
		1.93972	0	0	0	0	0	0	0	0	0
		1.94222	0	0	0	0	0	0	0	0	0
		1.94472	0	0	0	0	0	0	0	0	0
		1.94722	0	0	0	0	0	0	0	0	0
		1.94972	0	0	0	0	0	0	0	0	0
		1.95223	0	0	0	0	0	0	0	0	0
		1.95473	0	0	0	0	0	0	0	0	0
		1.95723	0	0	0	0	0	0	0	0	0
		1.95973	0	0	0	0	0	0	0	0	0
		1.96223	0	0	0	0	0	0	0	0	0
		1.96473	0	0	0	0	0	0	0	0	0
		1.96723	0	0	0	0	0	0	0	0	0
		1.96973	0	0	0	0	0	0	0	0	0
		1.97224	0	0	0	0	0	0	0	0	0
		1.97474	0	0	0	0	0	0	0	0	0
		1.97724	0	0	0	0	0	0	0	0	0
		1.97974	0	0	0	0	0	0	0	0	0
		1.98224	0	0	0	0	0	0	0	0	0
		1.98474	0	0	0	0	0	0	0	0	0
		1.98724	0	0	0	0	0	0	0	0	0
		1.98974	0	0	0	0	0	0	0	0	0
		1.99225	0	0	0	0	0	0	0	0	0
		1.99475	0	0	0	0	0	0	0	0	0
		1.99725	0	0	0	0	0	0	0	0	0
		1.99975	0	0	0	0	0	0	0	0	0
		2.00225	0	0	0	0	0	0	0	0	0
		2.00475	0	0	0	0	0	0	0	0	0
		2.00725	0	0	0	0	0	0	0	0	0
		2.00975	0	0	0	0	0	0	0	0	0
		2.01226	0	0	0	0	0	0	0	0	0
		2.01476	0	0	0	0	0	0	0	0	0
		2.01726	0	0	0	0	0	0	0	0	0
		2.01976	0	0	0	0	0	0	0	0	0
		2.02226	0	0	0	0	0	0	0	0	0
		2.02476	0	0	0	0	0	0	0	0	0
		2.02726	0	0	0	0	0	0	0	0	0
		2.02976	0	0	0	0	0	0	0	0	0
		2.03227	0	0	0	0	0	0	0	0	0
		2.03477	0	0	0	0	0	0	0	0	0
		2.03727	0	0	0	0	0	0	0	0	0
		2.03977	0	0	0	0	0	0	0	0	0
		2.04227	0	0	0	0	0	0	0	0	0
		2.04477	0	0	0	0	0	0	0	0	0
		2.04727	0	0	0	0	0	0	0	0	0
		2.04977	0	0	0	0	0	0	0	0	0
		2.05228	0	0	0	0	0	0	0	0	0
		2.05478	0	0	0	0	0	0	0	0	0
		2.05728	0	0	0	0	0	0	0	0	0
		2.05978	0	0	0	0	0	0	0	0	0
		2.06228	0	0	0	0	0	0	0	0	0
		2.06478	0	0	0	0	0	0	0	0	0
		2.06728	0	0	0	0	0	0	0	0	0
		2.06978	0	0	0	0	0	0	0	0	0
		2.07229	0	0	0	0	0	0	0	0	0
		2.07479	0	0	0	0	0	0	0	0	0
		2.07729	0	0	0	0	0	0	0	0	0
		2.07979	0	0	0	0	0	0	0	0	0
		2.08229	0	0	0	0	0	0	0	0	0
		2.08479	0	0	0	0	0	0	0	0	0
		2.08729	0	0	0	0	0	0	0	0	0
		2.08979	0	0	0	0	0	0	0	0	0
		2.0923	0	0	0	0	0	0	0	0	0
		2.0948	0	0	0	0	0	0	0	0	0
		2.0973	0	0	0	0	0	0	0	0	0
		2.0998	0	0	0	0	0	0	0	0	0
		2.1023	0	0	0	0	0	0	0	0	0
		2.1048	0	0	0	0	0	0	0	0	0
		2.1073	0	0	0	0	0	0	0	0	0
		2.1098	0	0	0	0	0	0	0	0	0
		2.11231	0	0	0	0	0	0	0	0	0
		2.11481	0	0	0	0	0	0	0	0	0
		2.11731	0	0	0	0	0	0	0	0	0
		2.11981	0	0	0	0	0	0	0	0	0
		2.12231	0	0	0	0	0	0	0	0	0
		2.12481	0	0	0	0	0	0	0	0	0
		2.12731	0	0	0	0	0	0	0	0	0
		2.12981	0	0	0	0	0	0	0	0	0
		2.13232	0	0	0	0	0	0	0	0	0
		2.13482	0	0	0	0	0	0	0	0	0
		2.13732	0	0	0	0	0	0	0	0	0
		2.13982	0	0	0	0	0	0	0	0	0
		2.14232	0	0	0	0	0	0	0	0	0
		2.14482	0	0	0	0	0	0	0	0	0
		2.14732	0	0	0	0	0	0	0	0	0
		2.14982	0	0	0	0	0	0	0	0	0
		2.15233	0	0	0	0	0	0	0	0	0
		2.15483	0	0	0	0	0	0	0	0	0
		2.15733	0	0	0	0	0	0	0	0	0
		2.15983	0	0	0	0	0	0	0	0	0
		2.16233	0	0	0	0	0	0	0	0	0
		2.16483	0	0	0	0	0	0	0	0	0
		2.16733	0	0	0	0	0	0	0	0	0
		2.16983	0	0	0	0	0	0	0	0	0
		2.17234	0	0	0	0	0	0	0	0	0
		2.17484	0	0	0	0	0	0	0	0	0
		2.17734	0	0	0	0	0	0	0	0	0
		2.17984	0	0	0	0	0	0	0	0	0
		2.18234	0	0	0	0	0	0	0	0	0
		2.18484	0	0	0	0	0	0	0	0	0
		2.18734	0	0	0	0	0	0	0	0	0
		2.18984	0	0	0	0	0	0	0	0	0
		2.19235	0	0	0	0	0	0	0	0	0
		2.19485	0	0	0	0	0	0	0	0	0
		2.19735	0	0	0	0	0	0	0	0	0
		2.19985	0	0	0	0	0	0	0	0	0
		2.20235	0	0	0	0	0	0	0	0	0
		2.20485	0	0	0	0	0	0	0	0	0
		2.20735	0	0	0	0	0	0	0	0	0
		2.20985	0	0	0	0	0	0	0	0	0
		2.21236	0	0	0	0	0	0	0	0	0
		2.21486	0	0	0	0	0	0	0	0	0
		2.21736	0	0	0	0	0	0	0	0	0
		2.21986	0	0	0	0	0	0	0	0	0
		2.22236	0	0	0	0	0	0	0	0	0
		2.22486	0	0	0	0	0	0	0	0	0
		2.22736	0	0	0	0	0	0	0	0	0
		2.22986	0	0	0	0	0	0	0	0	0
		2.23237	0	0	0	0	0	0	0	0	0
		2.23487	0	0	0	0	0	0	0	0	0
		2.23737	0	0	0	0	0	0	0	0	0
		2.23987	0	0	0	0	0	0	0	0	0
		2.24237	0	0	0	0	0	0	0	0	0
		2.24487	0	0	0	0	0	0	0	0	0
		2.24737	0	0	0	0	0	0	0	0	0
		2.24987	0	0	0	0	0	0	0	0	0
		2.25238	0	0	0	0	0	0	0	0	0
		2.25488	0	0	0	0	0	0	0	0	0
		2.25738	0	0	0	0	0	0	0	0	0
		2.25988	0	0	0	0	0	0	0	0	0
		2.26238	0	0	0	0	0	0	0	0	0
		2.26488	0	0	0	0	0	0	0	0	0
		2.26738	0	0	0	0	0	0	0	0	0
		2.26988	0	0	0	0	0	0	0	0	0
		2.27239	0	0	0	0	0	0	0	0	0
		2.27489	0	0	0	0	0	0	0	0	0
		2.27739	0	0	0	0	0	0	0	0	0
		2.27989	0	0	0	0	0	0	0	0	0
		2.28239	0	0	0	0	0	0	0	0	0
		2.28489	0	0	0	0	0	0	0	0	0
		2.28739	0	0	0	0	0	0	0	0	0
		2.28989	0	0	0	0	0	0	0	0	0
		2.2924	0	0	0	0	0	0	0	0	0
		2.2949	0	0	0	0	0	0	0	0	0
		2.2974	0	0	0	0	0	0	0	0	0
		2.2999	0	0	0	0	0	0	0	0	0
		2.3024	0	0	0	0	0	0	0	0	0
		2.3049	0	0	0	0	0	0	0	0	0
		2.3074	0	0	0	0	0	0	0	0	0
		2.3099	0	0	0	0	0	0	0	0	0
		2.31241	0	0	0	0	0	0	0	0	0
		2.31491	0	0	0	0	0	0	0	0	0
		2.31741	0	0	0	0	0	0	0	0	0
		2.31991	0	0	0	0	0	0	0	0	0
		2.32241	0	0	0	0	0	0	0	0	0
		2.32491	0	0	0	0	0	0	0	0	0
		2.32741	0	0	0	0	0	0	0	0	0
		2.32991	0	0	0	0	0	0	0	0	0
		2.33242	0	0	0	0	0	0	0	0	0
		2.33492	0	0	0	0	0	0	0	0	0
		2.33742	0	0	0	0	0	0	0	0	0
		2.33992	0	0	0	0	0	0	0	0	0
		2.34242	0	0	0	0	0	0	0	0	0
		2.34492	0	0	0	0	0	0	0	0	0
		2.34742	0	0	0	0	0	0	0	0	0
		2.34992	0	0	0	0	0	0	0	0	0
		2.35243	0	0	0	0	0	0	0	0	0
		2.35493	0	0	0	0	0	0	0	0	0
		2.35743	0	0	0	0	0	0	0	0	0
		2.35993	0	0	0	0	0	0	0	0	0
		2.36243	0	0	0	0	0	0	0	0	0
		2.36493	0	0	0	0	0	0	0	0	0
		2.36743	0	0	0	0	0	0	0	0	0
		2.36993	0	0	0	0	0	0	0	0	0
		2.37244	0	0	0	0	0	0	0	0	0
		2.37494	0	0	0	0	0	0	0	0	0
		2.37744	0	0	0	0	0	0	0	0	0
		2.37994	0	0	0	0	0	0	0	0	0
		2.38244	0	0	0	0	0	0	0	0	0
		2.38494	0	0	0	0	0	0	0	0	0
		2.38744	0	0	0	0	0	0	0	0	0
		2.38994	0	0	0	0	0	0	0	0	0
		2.39245	0	0	0	0	0	0	0	0	0
		2.39495	0	0	0	0	0	0	0	0	0
		2.39745	0	0	0	0	0	0	0	0	0
		2.39995	0	0	0	0	0	0	0	0	0
		2.40245	0	0	0	0	0	0	0	0	0
		2.40495	0	0	0	0	0	0	0	0	0
		2.40745	0	0	0	0	0	0	0	0	0
		2.40995	0	0	0	0	0	0	0	0	0
		2.41246	0	0	0	0	0	0	0	0	0
		2.41496	0	0	0	0	0	0	0	0	0
		2.41746	0	0	0	0	0	0	0	0	0
		2.41996	0	0	0	0	0	0	0	0	0
		2.42246	0	0	0	0	0	0	0	0	0
		2.42496	0	0	0	0	0	0	0	0	0
		2.42746	0	0	0	0	0	0	0	0	0
		2.42996	0	0	0	0	0	0	0	0	0
		2.43247	0	0	0	0	0	0	0	0	0
		2.43497	0	0	0	0	0	0	0	0	0
		2.43747	0	0	0	0	0	0	0	0	0
		2.43997	0	0	0	0	0	0	0	0	0
		2.44247	0	0	0	0	0	0	0	0	0
		2.44497	0	0	0	0	0	0	0	0	0
		2.44747	0	0	0	0	0	0	0	0	0
		2.44997	0	0	0	0	0	0	0	0	0
		2.45248	0	0	0	0	0	0	0	0	0
		2.45498	0	0	0	0	0	0	0	0	0
		2.45748	0	0	0	0	0	0	0	0	0
		2.45998	0	0	0	0	0	0	0	0	0
		2.46248	0	0	0	0	0	0	0	0	0
		2.46498	0	0	0	0	0	0	0	0	0
		2.46748	0	0	0	0	0	0	0	0	0
		2.46998	0	0	0	0	0	0	0	0	0
		2.47249	0	0	0	0	0	0	0	0	0
		2.47499	0	0	0	0	0	0	0	0	0
		2.47749	0	0	0	0	0	0	0	0	0
		2.47999	0	0	0	0	0	0	0	0	0
		2.48249	0	0	0	0	0	0	0	0	0
		2.48499	0	0	0	0	0	0	0	0	0
		2.48749	0	0	0	0	0	0	0	0	0
		2.48999	0	0	0	0	0	0	0	0	0
		2.4925	0	0	0	0	0	0	0	0	0
[truncated: 3 more rows]

## Sheet: subfigure g
Supplementary Fig. 1g
			Probability (nm-1)
		z (nm)	Merz + ε_(I-W)^(ion-π)	Merz + ε_(I-W)^(LB)	Netz + ε_(I-W)^(ion-π)	Netz + ε_(I-W)^(LB)	Williams + ε_(I-W)^(ion-π)	Williams + ε_(I-W)^(LB)	OPLS-AA + ε_(I-W)^(ion-π)	OPLS-AA + ε_(I-W)^(LB)	Water
		-2.5	0	0	0	0	0	0	0	0	0
		-2.4975	0	0	0	0	0	0	0	0	0
		-2.495	0	0	0	0	0	0	0	0	0
		-2.4925	0	0	0	0	0	0	0	0	0
		-2.48999	0	0	0	0	0	0	0	0	0
		-2.48749	0	0	0	0	0	0	0	0	0
		-2.48499	0	0	0	0	0	0	0	0	0
		-2.48249	0	0	0	0	0	0	0	0	0
		-2.47999	0	0	0	0	0	0	0	0	0
		-2.47749	0	0	0	0	0	0	0	0	0
		-2.47499	0	0	0	0	0	0	0	0	0
		-2.47249	0	0	0	0	0	0	0	0	0
		-2.46998	0	0	0	0	0	0	0	0	0
		-2.46748	0	0	0	0	0	0	0	0	0
		-2.46498	0	0	0	0	0	0	0	0	0
		-2.46248	0	0	0	0	0	0	0	0	0
		-2.45998	0	0	0	0	0	0	0	0	0
		-2.45748	0	0	0	0	0	0	0	0	0
		-2.45498	0	0	0	0	0	0	0	0	0
		-2.45248	0	0	0	0	0	0	0	0	0
		-2.44997	0	0	0	0	0	0	0	0	0
		-2.44747	0	0	0	0	0	0	0	0	0
		-2.44497	0	0	0	0	0	0	0	0	0
		-2.44247	0	0	0	0	0	0	0	0	0
		-2.43997	0	0	0	0	0	0	0	0	0
		-2.43747	0	0	0	0	0	0	0	0	0
		-2.43497	0	0	0	0	0	0	0	0	0
		-2.43247	0	0	0	0	0	0	0	0	0
		-2.42996	0	0	0	0	0	0	0	0	0
		-2.42746	0	0	0	0	0	0	0	0	0
		-2.42496	0	0	0	0	0	0	0	0	0
		-2.42246	0	0	0	0	0	0	0	0	0
		-2.41996	0	0	0	0	0	0	0	0	0
		-2.41746	0	0	0	0	0	0	0	0	0
		-2.41496	0	0	0	0	0	0	0	0	0
		-2.41246	0	0	0	0	0	0	0	0	0
		-2.40995	0	0	0	0	0	0	0	0	0
		-2.40745	0	0	0	0	0	0	0	0	0
		-2.40495	0	0	0	0	0	0	0	0	0
		-2.40245	0	0	0	0	0	0	0	0	0
		-2.39995	0	0	0	0	0	0	0	0	0
		-2.39745	0	0	0	0	0	0	0	0	0
		-2.39495	0	0	0	0	0	0	0	0	0
		-2.39245	0	0	0	0	0	0	0	0	0
		-2.38994	0	0	0	0	0	0	0	0	0
		-2.38744	0	0	0	0	0	0	0	0	0
		-2.38494	0	0	0	0	0	0	0	0	0
		-2.38244	0	0	0	0	0	0	0	0	0
		-2.37994	0	0	0	0	0	0	0	0	0
		-2.37744	0	0	0	0	0	0	0	0	0
		-2.37494	0	0	0	0	0	0	0	0	0
		-2.37244	0	0	0	0	0	0	0	0	0
		-2.36993	0	0	0	0	0	0	0	0	0
		-2.36743	0	0	0	0	0	0	0	0	0
		-2.36493	0	0	0	0	0	0	0	0	0
		-2.36243	0	0	0	0	0	0	0	0	0
		-2.35993	0	0	0	0	0	0	0	0	0
		-2.35743	0	0	0	0	0	0	0	0	0
		-2.35493	0	0	0	0	0	0	0	0	0
		-2.35243	0	0	0	0	0	0	0	0	0
		-2.34992	0	0	0	0	0	0	0	0	0
		-2.34742	0	0	0	0	0	0	0	0	0
		-2.34492	0	0	0	0	0	0	0	0	0
		-2.34242	0	0	0	0	0	0	0	0	0
		-2.33992	0	0	0	0	0	0	0	0	0
		-2.33742	0	0	0	0	0	0	0	0	0
		-2.33492	0	0	0	0	0	0	0	0	0
		-2.33242	0	0	0	0	0	0	0	0	0
		-2.32991	0	0	0	0	0	0	0	0	0
		-2.32741	0	0	0	0	0	0	0	0	0
		-2.32491	0	0	0	0	0	0	0	0	0
		-2.32241	0	0	0	0	0	0	0	0	0
		-2.31991	0	0	0	0	0	0	0	0	0
		-2.31741	0	0	0	0	0	0	0	0	0
		-2.31491	0	0	0	0	0	0	0	0	0
		-2.31241	0	0	0	0	0	0	0	0	0
		-2.3099	0	0	0	0	0	0	0	0	0
		-2.3074	0	0	0	0	0	0	0	0	0
		-2.3049	0	0	0	0	0	0	0	0	0
		-2.3024	0	0	0	0	0	0	0	0	0
		-2.2999	0	0	0	0	0	0	0	0	0
		-2.2974	0	0	0	0	0	0	0	0	0
		-2.2949	0	0	0	0	0	0	0	0	0
		-2.2924	0	0	0	0	0	0	0	0	0
		-2.28989	0	0	0	0	0	0	0	0	0
		-2.28739	0	0	0	0	0	0	0	0	0
		-2.28489	0	0	0	0	0	0	0	0	0
		-2.28239	0	0	0	0	0	0	0	0	0
		-2.27989	0	0	0	0	0	0	0	0	0
		-2.27739	0	0	0	0	0	0	0	0	0
		-2.27489	0	0	0	0	0	0	0	0	0
		-2.27239	0	0	0	0	0	0	0	0	0
		-2.26988	0	0	0	0	0	0	0	0	0
		-2.26738	0	0	0	0	0	0	0	0	0
		-2.26488	0	0	0	0	0	0	0	0	0
		-2.26238	0	0	0	0	0	0	0	0	0
		-2.25988	0	0	0	0	0	0	0	0	0
		-2.25738	0	0	0	0	0	0	0	0	0
		-2.25488	0	0	0	0	0	0	0	0	0
		-2.25238	0	0	0	0	0	0	0	0	0
		-2.24987	0	0	0	0	0	0	0	0	0
		-2.24737	0	0	0	0	0	0	0	0	0
		-2.24487	0	0	0	0	0	0	0	0	0
		-2.24237	0	0	0	0	0	0	0	0	0
		-2.23987	0	0	0	0	0	0	0	0	0
[truncated: 1,895 more rows]

## Sheet: subfigure h
Supplementary Fig. 1h
[truncated: 2,002 more rows]
