# Supplementary material for: Theoretical framework for confined ion transport in two-dimensional nanochannels
Source: Nat Commun. 2025 Jul 20;16:6675. doi: 10.1038/s41467-025-61735-9 (PMC12276316; doi:10.1038/s41467-025-61735-9)
Supplement: Supplementary file 3 — Source data [file 41467_2025_61735_MOESM3_ESM.zip › Source Data/Source Data of Supplementary Information/Source Data of Supplementary Fig. 10.xlsx]

## Sheet: figure
Supplementary Fig. 10
	Force field	Ion	Dchannel (using εI-WLB) (10-9 m2 s-1)	Dchannel (using εI-Wion-π) (10-9 m2 s-1)	Dbulk (10-9 m2 s-1)
	Merz	Li+	1.045	0.988	1.219
		Na+	1.071	0.866	1.058
		K+	1.393	1.445	1.856
		Rb+	1.295	-	1.409
		Cs+	1.129	-	1.579
		Ca2+	0.612	0.637	0.602
		Mg2+	0.597	0.631	0.569
		Cl-	1.392	1.29	1.479
	Netz	Li+	0.791	0.844	0.939
		Na+	1.034	0.964	1.053
		K+	1.279	1.367	1.503
		Cs+	1.41	-	1.548
		Ca2+	0.686	0.707	0.669
		Mg2+	0.59	0.613	0.566
		Cl-	1.331	1.311	1.538
	Williams	Li+	0.924	0.889	1.135
		Na+	1.048	0.886	1.083
		K+	1.308	1.305	1.652
		Ca2+	0.659	0.65	0.647
		Mg2+	0.627	0.615	0.588
		Cl-	1.333	1.393	1.404
	OPLS-AA	Li+	0.952	0.867	1.101
		Na+	1.088	0.873	1.043
		K+	1.426	1.47	1.778
		Rb+	1.394	-	1.849
		Cs+	1.154	-	1.526
		Ca2+	0.663	0.629	0.636
		Mg2+	0.579	0.583	0.591
		Cl-	1.286	1.318	1.497
