# Supplementary material for: Theoretical framework for confined ion transport in two-dimensional nanochannels
Source: Nat Commun. 2025 Jul 20;16:6675. doi: 10.1038/s41467-025-61735-9 (PMC12276316; doi:10.1038/s41467-025-61735-9)
Supplement: Supplementary file 3 — Source data [file 41467_2025_61735_MOESM3_ESM.zip › Source Data/Source Data of Supplementary Information/Source Data of Supplementary Fig. 11.xlsx]

## Sheet: figure
Supplementary Fig. 11
	Ion	εI-W (kJ mol-1)	Dchannel (10-9 m2 s-1)	Error bar (10-9 m2 s-1)
	Na+ (Mid-position)	0.1	1.04	0.041
		0.5	1.005	0.084
		1	1.01	0.087
		2	1.045	0.052
		4	0.96	0.027
		8	1.02	0.055
	Na+ (Edge-position)	0.1	0.81	0.055
		0.5	0.88	0.052
		1	0.86	0.045
		2	0.865	0.06
		4	0.79	0.094
		8	0.745	0.073
	K+ (Mid-position)	0.1	1.21	0.105
		0.5	1.18	0.094
		1	1.29	0.095
		2	1.25	0.051
		4	1.218	0.048
		8	1.24	0.063
	K+ (Edge-position)	0.1	1.27	0.051
		0.5	1.31	0.092
		1	1.39	0.071
		2	1.21	0.083
		4	1.23	0.06
		8	1.22	0.037
