# Supplementary material for: Theoretical framework for confined ion transport in two-dimensional nanochannels
Source: Nat Commun. 2025 Jul 20;16:6675. doi: 10.1038/s41467-025-61735-9 (PMC12276316; doi:10.1038/s41467-025-61735-9)
Supplement: Supplementary file 3 — Source data [file 41467_2025_61735_MOESM3_ESM.zip › Source Data/Source Data of Supplementary Information/Source Data of Supplementary Fig. 13.xlsx]

## Sheet: figure
Supplementary Fig. 13
			Ion in mid-position				Ion in edge-position				Ion in bulk solution
	Force field	Ion	DMSD (10-9 m2 s-1)	DMSD's error bar (10-9 m2 s-1)	DFACF (10-9 m2 s-1)		DMSD (10-9 m2 s-1)	DMSD's error bar (10-9 m2 s-1)	DFACF (10-9 m2 s-1)		DMSD (10-9 m2 s-1)	DMSD's error bar (10-9 m2 s-1)	DFACF (10-9 m2 s-1)
	Merz	Li+	-	-	-		0.988	0.077	0.759015		1.219	0.147	0.97563
		Na+	1.071	0.059	0.959211		0.866	0.113	0.838411		1.058	0.046	0.976639
		K+	1.393	0.101	1.07571		1.445	0.174	1.17336		1.856	0.107	1.39223
		Rb+	-	-	-		1.295	0.058	1.08886		1.409	0.119	1.59312
		Cs+	-	-	-		1.129	0.044	1.25532		1.579	0.11	1.51514
		Ca2+	0.612	0.024	0.749397		-	-	-		0.602	0.031	0.587638
		Mg2+	0.597	0.042	0.651472		-	-	-		0.569	0.054	0.553261
		Cl-	-	-	-		1.29	0.094	1.14069		1.479	0.109	1.12199
	Netz	Li+	-	-	-		0.844	0.041	0.814289		0.939	0.058	0.967892
		Na+	1.034	0.057	0.932758		0.964	0.076	0.773299		1.053	0.043	0.911891
		K+	1.279	0.084	1.05759		1.367	0.138	1.09384		1.503	0.042	1.27299
		Cs+	-	-	-		1.41	0.08	1.11075		1.548	0.164	1.40292
		Ca2+	0.686	0.055	0.696407		-	-	-		0.669	0.036	0.584644
		Mg2+	0.59	0.065	0.647426		-	-	-		0.566	0.024	0.502497
		Cl-	-	-	-		1.311	0.073	1.2625		1.538	0.089	1.16505
	Williams	Li+	-	-	-		0.889	0.038	0.813275		1.135	0.074	0.960397
		Na+	1.048	0.12	0.91715		0.886	0.069	0.806119		1.083	0.086	0.899478
		K+	1.308	0.039	1.11338		1.308	0.086	1.11681		1.652	0.116	1.37406
		Ca2+	0.659	0.05	0.708651		-	-	-		0.647	0.048	0.592298
		Mg2+	0.627	0.028	0.671909		-	-	-		0.588	0.042	0.562895
		Cl-	-	-	-		1.393	0.1627	1.21071		1.404	0.053	1.17817
	OPLS-AA	Li+	-	-	-		0.867	0.071	0.786677		1.151	0.134	0.879101
		Na+	1.088	0.058	1.0386		0.873	0.099	0.828868		1.043	0.064	1.01783
		K+	1.426	0.104	1.08417		1.51	0.201	1.15462		1.778	0.127	1.40449
		Rb+	-	-	-		1.394	0.197	1.1955		1.849	0.092	1.425
		Cs+	-	-	-		1.154	0.117	1.26567		1.526	0.082	1.512
		Ca2+	0.629	0.109	0.624		-	-	-		0.636	0.13	0.608
		Mg2+	0.583	0.069	0.575		-	-	-		0.591	0.063	0.609
		Cl-	-	-	-		1.318	0.106	1.06507		1.497	0.134	1.106
