# Supplementary material for: Theoretical framework for confined ion transport in two-dimensional nanochannels
Source: Nat Commun. 2025 Jul 20;16:6675. doi: 10.1038/s41467-025-61735-9 (PMC12276316; doi:10.1038/s41467-025-61735-9)
Supplement: Supplementary file 3 — Source data [file 41467_2025_61735_MOESM3_ESM.zip › Source Data/Source Data of Supplementary Information/Source Data of Supplementary Fig. 14.xlsx]

## Sheet: figure
Supplementary Fig. 14
		Ion	dion-wall	DchannelMSD	DchannelMSD/DbulkMSD		dion-wall	DchannelFACF	DchannelFACF/DbulkFACF
		Na+	0.452598	1.071	0.98892		0.45	0.92633	1.0304
			0.4329	1.048	0.967682		0.42	0.94	1.04561
			0.4207	0.982	0.906741		0.4	0.836	0.929922
			0.4105	0.973	0.89843		0.38	0.78	0.867631
			0.3982	0.941	0.868883		0.35	0.738	0.820912
			0.384482	0.953	0.879963		0.32	0.708	0.787542
			0.371	0.9073	0.837765
			0.357118	0.862	0.795937
			0.344	0.9179	0.847553
			0.329	0.886	0.818098
		K+	0.454441	1.34	0.811138		0.45	1.092	0.795339
			0.4314	1.308	0.791768		0.42	1.08	0.786599
			0.418	1.312	0.794189		0.4	1.039	0.756737
			0.40096	1.298	0.785714		0.38	1.08	0.786599
			0.38184	1.323	0.800847		0.35	1.1	0.801165
			0.367	1.296	0.784504
			0.352	1.308	0.791768
