# Supplementary material for: Theoretical framework for confined ion transport in two-dimensional nanochannels
Source: Nat Commun. 2025 Jul 20;16:6675. doi: 10.1038/s41467-025-61735-9 (PMC12276316; doi:10.1038/s41467-025-61735-9)
Supplement: Supplementary file 3 — Source data [file 41467_2025_61735_MOESM3_ESM.zip › Source Data/Source Data of Supplementary Information/Source Data of Supplementary Fig. 15.xlsx]

## Sheet: subfigure a
Supplementary Fig. 15a
		t (ps)	FACF of bulk solution (1030 N2 mol-2)	FACF of Mid-position (1030 N2 mol-2)	FACF of Edge-position (1030 N2 mol-2)		t (ps)	IFACF of of bulk solution (1012 N2 mol-2 S)	IFACF of of Mid-position (1012 N2 mol-2 S)	IFACF of of Edge-position (1012 N2 mol-2 S)
		0	0.156787	0.144997	0.186656		0	0	0	0
		0.001	0.156455	0.144685	0.186271		0.001	156.621	144.841	186.464
		0.002	0.155463	0.143753	0.185122		0.002	312.58	289.06	372.16
		0.003	0.153825	0.142215	0.183221		0.003	467.225	432.044	556.332
		0.004	0.151561	0.140091	0.180592		0.004	619.918	573.197	738.238
		0.005	0.148703	0.13741	0.177264		0.005	770.05	711.947	917.166
		0.006	0.145285	0.134208	0.173277		0.006	917.043	847.756	1092.44
		0.007	0.141353	0.130529	0.168675		0.007	1060.36	980.125	1263.41
		0.008	0.136954	0.12642	0.163509		0.008	1199.52	1108.6	1429.51
		0.009	0.132142	0.121933	0.157835		0.009	1334.06	1232.78	1590.18
		0.01	0.126973	0.117124	0.151714		0.01	1463.62	1352.3	1744.95
		0.011	0.121507	0.112049	0.145206		0.011	1587.86	1466.89	1893.41
		0.012	0.115803	0.106769	0.138377		0.012	1706.52	1576.3	2035.2
		0.013	0.109921	0.101341	0.13129		0.013	1819.38	1680.35	2170.04
		0.014	0.10392	0.095823	0.12401		0.014	1926.3	1778.94	2297.69
		0.015	0.0978565	0.0902698	0.1166		0.015	2027.19	1871.98	2417.99
		0.016	0.091784	0.084734	0.109119		0.016	2122.01	1959.49	2530.85
		0.017	0.0857525	0.0792638	0.101625		0.017	2210.78	2041.48	2636.22
		0.018	0.0798077	0.0739034	0.0941701		0.018	2293.56	2118.07	2734.12
		0.019	0.0739902	0.0686918	0.0868035		0.019	2370.46	2189.37	2824.61
		0.02	0.0683353	0.0636625	0.0795689		0.02	2441.62	2255.54	2907.79
		0.021	0.0628729	0.0588437	0.072505		0.021	2507.22	2316.8	2983.83
		0.022	0.057627	0.0542577	0.0656452		0.022	2567.47	2373.35	3052.91
		0.023	0.0526161	0.0499207	0.0590172		0.023	2622.59	2425.44	3115.24
		0.024	0.0478531	0.0458437	0.0526435		0.024	2672.83	2473.32	3171.07
		0.025	0.0433455	0.0420319	0.0465412		0.025	2718.43	2517.26	3220.66
		0.026	0.0390959	0.0384854	0.0407223		0.026	2759.65	2557.51	3264.29
		0.027	0.0351022	0.0351998	0.035194		0.027	2796.75	2594.36	3302.25
		0.028	0.0313583	0.032166	0.0299591		0.028	2829.98	2628.04	3334.83
		0.029	0.0278544	0.0293715	0.0250164		0.029	2859.58	2658.81	3362.31
		0.03	0.024578	0.0268007	0.0203611		0.03	2885.8	2686.89	3385
		0.031	0.0215138	0.0244352	0.0159855		0.031	2908.85	2712.51	3403.18
		0.032	0.0186453	0.0222552	0.0118793		0.032	2928.93	2735.86	3417.11
		0.033	0.0159543	0.0202391	0.00803031		0.033	2946.22	2757.1	3427.06
		0.034	0.0134227	0.0183654	0.00442484		0.034	2960.91	2776.41	3433.29
		0.035	0.011032	0.016612	0.00104838		0.035	2973.14	2793.9	3436.03
		0.036	0.00876454	0.0149579	-0.00211404		0.036	2983.04	2809.68	3435.5
		0.037	0.00660372	0.013383	-0.00507731		0.037	2990.72	2823.85	3431.9
		0.038	0.00453444	0.0118689	-0.00785589		0.038	2996.29	2836.48	3425.43
		0.039	0.00254346	0.0103991	-0.0104634		0.039	2999.83	2847.61	3416.27
		0.04	0.00061971	0.00895949	-0.0129121		0.04	3001.41	2857.29	3404.59
		0.041	-0.00124557	0.00753862	-0.0152133		0.041	3001.1	2865.54	3390.52
		0.042	-0.00305865	0.0061277	-0.0173762		0.042	2998.95	2872.37	3374.23
		0.043	-0.00482335	0.00472077	-0.0194085		0.043	2995.01	2877.8	3355.84
		0.044	-0.00654099	0.00331475	-0.0213161		0.044	2989.32	2881.81	3335.47
		0.045	-0.00821055	0.00190928	-0.0231029		0.045	2981.95	2884.43	3313.26
		0.046	-0.00982884	0.000506652	-0.0247712		0.046	2972.93	2885.63	3289.33
		0.047	-0.0113907	-0.000888442	-0.0263215		0.047	2962.32	2885.44	3263.78
		0.048	-0.0128893	-0.00226915	-0.0277527		0.048	2950.18	2883.86	3236.74
		0.049	-0.0143165	-0.00362679	-0.0290624		0.049	2936.58	2880.92	3208.34
		0.05	-0.0156631	-0.00495118	-0.0302469		0.05	2921.59	2876.63	3178.68
		0.051	-0.0169193	-0.00623101	-0.0313017		0.051	2905.3	2871.04	3147.91
		0.052	-0.0180748	-0.00745424	-0.0322215		0.052	2887.8	2864.19	3116.15
		0.053	-0.0191196	-0.00860848	-0.0330007		0.053	2869.2	2856.16	3083.53
		0.054	-0.020044	-0.0096814	-0.0336333		0.054	2849.62	2847.02	3050.22
		0.055	-0.020839	-0.0106611	-0.0341137		0.055	2829.18	2836.85	3016.34
		0.056	-0.0214969	-0.0115363	-0.0344365		0.056	2808.01	2825.75	2982.07
		0.057	-0.0220108	-0.012297	-0.0345968		0.057	2786.26	2813.83	2947.55
		0.058	-0.0223756	-0.0129344	-0.0345907		0.058	2764.06	2801.22	2912.96
		0.059	-0.0225878	-0.0134414	-0.0344151		0.059	2741.58	2788.03	2878.46
		0.06	-0.0226456	-0.0138124	-0.0340681		0.06	2718.96	2774.4	2844.21
		0.061	-0.022549	-0.0140439	-0.0335489		0.061	2696.37	2760.47	2810.41
		0.062	-0.0222999	-0.0141344	-0.0328584		0.062	2673.94	2746.38	2777.2
		0.063	-0.0219019	-0.0140841	-0.0319985		0.063	2651.84	2732.27	2744.77
		0.064	-0.0213604	-0.0138955	-0.0309726		0.064	2630.21	2718.28	2713.29
		0.065	-0.0206821	-0.0135725	-0.0297855		0.065	2609.19	2704.55	2682.91
		0.066	-0.0198755	-0.0131213	-0.0284433		0.066	2588.91	2691.2	2653.79
		0.067	-0.01895	-0.0125492	-0.0269534		0.067	2569.5	2678.37	2626.1
		0.068	-0.0179162	-0.0118651	-0.0253242		0.068	2551.06	2666.16	2599.96
		0.069	-0.0167852	-0.0110791	-0.0235653		0.069	2533.71	2654.69	2575.51
		0.07	-0.0155689	-0.010202	-0.021687		0.07	2517.54	2644.05	2552.89
		0.071	-0.0142793	-0.00924567	-0.0197004		0.071	2502.61	2634.32	2532.19
		0.072	-0.0129284	-0.00822193	-0.0176173		0.072	2489.01	2625.59	2513.53
		0.073	-0.0115281	-0.00714298	-0.0154496		0.073	2476.78	2617.91	2497
		0.074	-0.0100898	-0.00602085	-0.0132097		0.074	2465.97	2611.33	2482.67
		0.075	-0.00862438	-0.00486725	-0.0109099		0.075	2456.62	2605.88	2470.61
		0.076	-0.00714187	-0.00369327	-0.00856263		0.076	2448.73	2601.6	2460.87
		0.077	-0.00565143	-0.00250929	-0.00618001		0.077	2442.34	2598.5	2453.5
		0.078	-0.0041612	-0.00132475	-0.00377387		0.078	2437.43	2596.58	2448.53
		0.079	-0.00267827	-0.000148037	-0.00135567		0.079	2434.01	2595.85	2445.96
		0.08	-0.00120866	0.00101359	0.00106366		0.08	2432.07	2596.28	2445.82
		0.081	0.000242742	0.00215408	0.0034737		0.081	2431.58	2597.86	2448.08
		0.082	0.00167205	0.00326859	0.00586466		0.082	2432.54	2600.58	2452.75
		0.083	0.00307639	0.00435352	0.00822732		0.083	2434.91	2604.39	2459.8
		0.084	0.00445375	0.0054064	0.0105531		0.084	2438.68	2609.27	2469.19
		0.085	0.00580289	0.00642586	0.0128341		0.085	2443.81	2615.18	2480.88
		0.086	0.00712321	0.00741153	0.0150628		0.086	2450.27	2622.1	2494.83
		0.087	0.0084146	0.0083639	0.0172325		0.087	2458.04	2629.99	2510.98
		0.088	0.00967727	0.00928418	0.0193368		0.088	2467.09	2638.81	2529.26
		0.089	0.0109116	0.0101742	0.0213699		0.089	2477.38	2648.54	2549.62
		0.09	0.012118	0.011036	0.0233263		0.09	2488.9	2659.15	2571.97
		0.091	0.0132969	0.0118722	0.0252007		0.091	2501.6	2670.6	2596.23
		0.092	0.0144482	0.0126853	0.0269885		0.092	2515.48	2682.88	2622.32
		0.093	0.0155716	0.0134777	0.028685		0.093	2530.48	2695.96	2650.16
		0.094	0.0166664	0.0142517	0.0302857		0.094	2546.6	2709.83	2679.65
		0.095	0.0177313	0.0150092	0.0317864		0.095	2563.8	2724.46	2710.68
		0.096	0.0187643	0.0157517	0.0331829		0.096	2582.05	2739.84	2743.17
		0.097	0.019763	0.01648	0.0344713		0.097	2601.31	2755.95	2776.99
		0.098	0.0207243	0.0171945	0.0356477		0.098	2621.56	2772.79	2812.05
		0.099	0.0216445	0.0178949	0.0367083		0.099	2642.74	2790.34	2848.23
		0.1	0.0225194	0.0185801	0.0376494		0.1	2664.82	2808.57	2885.41
		0.101	0.0233444	0.0192485	0.0384676		0.101	2687.76	2827.49	2923.47
		0.102	0.0241144	0.0198978	0.0391597		0.102	2711.49	2847.06	2962.28
		0.103	0.0248243	0.020525	0.0397227		0.103	2735.95	2867.27	3001.72
		0.104	0.0254685	0.0211268	0.0401539		0.104	2761.1	2888.1	3041.66
		0.105	0.0260417	0.0216993	0.040451		0.105	2786.86	2909.51	3081.96
		0.106	0.0265387	0.0222383	0.0406123		0.106	2813.15	2931.48	3122.5
		0.107	0.0269545	0.0227394	0.0406364		0.107	2839.89	2953.97	3163.12
		0.108	0.0272843	0.0231982	0.0405226		0.108	2867.01	2976.94	3203.7
		0.109	0.0275243	0.02361	0.0402706		0.109	2894.42	3000.34	3244.1
		0.11	0.0276709	0.0239705	0.0398812		0.11	2922.01	3024.13	3284.17
		0.111	0.0277214	0.0242756	0.0393556		0.111	2949.71	3048.25	3323.79
		0.112	0.0276739	0.0245216	0.0386958		0.112	2977.41	3072.65	3362.82
		0.113	0.0275274	0.024705	0.0379048		0.113	3005.01	3097.27	3401.12
		0.114	0.0272818	0.0248232	0.036986		0.114	3032.41	3122.03	3438.56
		0.115	0.0269381	0.024874	0.0359439		0.115	3059.52	3146.88	3475.03
		0.116	0.0264978	0.0248558	0.0347839		0.116	3086.24	3171.74	3510.39
		0.117	0.0259639	0.024768	0.0335117		0.117	3112.47	3196.56	3544.54
		0.118	0.0253399	0.0246105	0.0321342		0.118	3138.12	3221.25	3577.36
		0.119	0.0246302	0.024384	0.0306586		0.119	3163.11	3245.74	3608.76
		0.12	0.0238399	0.02409	0.029093		0.12	3187.34	3269.98	3638.63
		0.121	0.0229749	0.0237305	0.0274456		0.121	3210.75	3293.89	3666.9
		0.122	0.0220416	0.0233082	0.0257255		0.122	3233.26	3317.41	3693.49
		0.123	0.0210466	0.0228266	0.0239418		0.123	3254.8	3340.48	3718.32
		0.124	0.0199971	0.0222895	0.022104		0.124	3275.33	3363.03	3741.35
		0.125	0.0189003	0.0217012	0.0202217		0.125	3294.77	3385.03	3762.51
		0.126	0.0177636	0.0210662	0.0183046		0.126	3313.11	3406.41	3781.77
		0.127	0.0165942	0.0203896	0.0163623		0.127	3330.29	3427.14	3799.1
		0.128	0.0153992	0.0196761	0.0144042		0.128	3346.28	3447.17	3814.49
		0.129	0.0141856	0.0189311	0.0124394		0.129	3361.07	3466.48	3827.91
		0.13	0.0129597	0.0181594	0.010477		0.13	3374.65	3485.02	3839.37
		0.131	0.0117277	0.0173661	0.00852529		0.131	3386.99	3502.79	3848.87
		0.132	0.0104951	0.0165558	0.00659235		0.132	3398.1	3519.75	3856.43
		0.133	0.00926701	0.015733	0.00468566		0.133	3407.98	3535.89	3862.07
		0.134	0.0080478	0.0149019	0.00281212		0.134	3416.64	3551.21	3865.82
		0.135	0.00684142	0.0140662	0.000978087		0.135	3424.09	3565.69	3867.71
		0.136	0.00565117	0.0132293	-0.000810741		0.136	3430.33	3579.34	3867.79
		0.137	0.00447984	0.0123942	-0.00254926		0.137	3435.4	3592.15	3866.11
		0.138	0.00332966	0.0115634	-0.00423298		0.138	3439.3	3604.13	3862.72
		0.139	0.00220241	0.0107389	-0.00585801		0.139	3442.07	3615.28	3857.68
		0.14	0.00109945	0.00992253	-0.00742101		0.14	3443.72	3625.61	3851.04
		0.141	2.17755e-05	0.00911555	-0.00891921		0.141	3444.28	3635.13	3842.87
		0.142	-0.00102991	0.00831893	-0.0103503		0.142	3443.78	3643.85	3833.23
		0.143	-0.0020551	0.00753336	-0.0117124		0.143	3442.23	3651.78	3822.2
		0.144	-0.00305345	0.00675925	-0.013004		0.144	3439.68	3658.92	3809.84
		0.145	-0.00402466	0.00599686	-0.0142241		0.145	3436.14	3665.3	3796.23
		0.146	-0.00496846	0.00524627	-0.0153717		0.146	3431.64	3670.92	3781.43
		0.147	-0.00588451	0.0045075	-0.0164462		0.147	3426.22	3675.8	3765.52
		0.148	-0.00677235	0.00378057	-0.0174472		0.148	3419.89	3679.94	3748.58
		0.149	-0.00763135	0.00306547	-0.0183744		0.149	3412.69	3683.37	3730.67
		0.15	-0.00846073	0.00236232	-0.0192274		0.15	3404.64	3686.08	3711.86
		0.151	-0.00925943	0.00167134	-0.0200061		0.151	3395.78	3688.1	3692.25
		0.152	-0.0100262	0.000992871	-0.0207102		0.152	3386.14	3689.43	3671.89
		0.153	-0.0107596	0.000327464	-0.0213397		0.153	3375.74	3690.09	3650.86
		0.154	-0.0114579	-0.000324159	-0.0218943		0.154	3364.64	3690.09	3629.25
		0.155	-0.0121191	-0.00096107	-0.0223737		0.155	3352.85	3689.45	3607.11
		0.156	-0.0127413	-0.00158214	-0.0227778		0.156	3340.42	3688.18	3584.54
		0.157	-0.0133222	-0.00218608	-0.0231062		0.157	3327.39	3686.29	3561.6
		0.158	-0.0138596	-0.00277138	-0.0233587		0.158	3313.79	3683.81	3538.36
		0.159	-0.0143511	-0.00333644	-0.023535		0.159	3299.69	3680.76	3514.92
		0.16	-0.0147946	-0.00387951	-0.0236351		0.16	3285.12	3677.15	3491.33
		0.161	-0.0151879	-0.00439878	-0.0236587		0.161	3270.12	3673.01	3467.68
		0.162	-0.0155289	-0.0048924	-0.0236061		0.162	3254.77	3668.37	3444.05
		0.163	-0.0158159	-0.00535852	-0.0234773		0.163	3239.09	3663.24	3420.51
		0.164	-0.0160474	-0.00579535	-0.0232728		0.164	3223.16	3657.66	3397.14
		0.165	-0.0162221	-0.00620118	-0.0229933		0.165	3207.03	3651.67	3374
		0.166	-0.0163392	-0.00657446	-0.0226397		0.166	3190.75	3645.28	3351.19
		0.167	-0.0163983	-0.0069138	-0.0222133		0.167	3174.38	3638.53	3328.76
		0.168	-0.0163993	-0.00721802	-0.0217155		0.168	3157.98	3631.47	3306.8
		0.169	-0.0163427	-0.0074862	-0.0211484		0.169	3141.61	3624.12	3285.36
		0.17	-0.0162292	-0.00771767	-0.0205142		0.17	3125.32	3616.51	3264.53
		0.171	-0.0160602	-0.00791208	-0.0198157		0.171	3109.18	3608.7	3244.37
		0.172	-0.0158374	-0.00806934	-0.0190559		0.172	3093.23	3600.71	3224.93
		0.173	-0.015563	-0.0081897	-0.0182382		0.173	3077.53	3592.58	3206.28
		0.174	-0.0152394	-0.00827369	-0.0173664		0.174	3062.13	3584.35	3188.48
		0.175	-0.0148696	-0.00832217	-0.0164448		0.175	3047.07	3576.05	3171.58
		0.176	-0.0144567	-0.00833625	-0.0154778		0.176	3032.41	3567.72	3155.61
		0.177	-0.0140041	-0.00831731	-0.0144701		0.177	3018.18	3559.39	3140.64
		0.178	-0.0135154	-0.00826698	-0.0134269		0.178	3004.42	3551.1	3126.69
		0.179	-0.0129944	-0.00818707	-0.0123533		0.179	2991.16	3542.87	3113.8
		0.18	-0.0124449	-0.00807958	-0.0112547		0.18	2978.44	3534.74	3102
		0.181	-0.0118708	-0.00794662	-0.0101366		0.181	2966.29	3526.73	3091.3
		0.182	-0.0112758	-0.0077904	-0.00900467		0.182	2954.71	3518.86	3081.73
		0.183	-0.0106638	-0.0076132	-0.00786441		0.183	2943.74	3511.16	3073.3
		0.184	-0.0100384	-0.00741729	-0.00672138		0.184	2933.39	3503.64	3066
		0.185	-0.00940295	-0.00720494	-0.00558105		0.185	2923.67	3496.33	3059.85
		0.186	-0.00876081	-0.00697835	-0.00444872		0.186	2914.59	3489.24	3054.84
		0.187	-0.00811499	-0.00673963	-0.00332954		0.187	2906.15	3482.38	3050.95
		0.188	-0.00746827	-0.00649079	-0.0022284		0.188	2898.36	3475.76	3048.17
		0.189	-0.00682318	-0.00623368	-0.00114997		0.189	2891.21	3469.4	3046.48
		0.19	-0.00618198	-0.00597002	-9.86012e-05		0.19	2884.71	3463.3	3045.86
		0.191	-0.00554665	-0.00570136	0.000921674		0.191	2878.85	3457.47	3046.27
		0.192	-0.00491894	-0.00542906	0.00190715		0.192	2873.62	3451.9	3047.68
		0.193	-0.00430032	-0.00515431	0.00285449		0.193	2869.01	3446.61	3050.06
		0.194	-0.00369209	-0.00487815	0.00376071		0.194	2865.01	3441.59	3053.37
		0.195	-0.00309529	-0.00460143	0.00462319		0.195	2861.62	3436.85	3057.56
		0.196	-0.00251084	-0.00432485	0.00543969		0.196	2858.81	3432.39	3062.59
		0.197	-0.00193948	-0.00404901	0.00620831		0.197	2856.59	3428.2	3068.42
		0.198	-0.00138187	-0.00377434	0.00692751		0.198	2854.93	3424.29	3074.99
		0.199	-0.000838553	-0.00350121	0.00759608		0.199	2853.82	3420.65	3082.25
		0.2	-0.000310055	-0.0032299	0.00821312		0.2	2853.24	3417.29	3090.15
		0.201	0.000203141	-0.00296065	0.00877801		0.201	2853.19	3414.19	3098.65
		0.202	0.000700546	-0.00269365	0.00929042		0.202	2853.64	3411.36	3107.68
		0.203	0.00118165	-0.0024291	0.00975025		0.203	2854.58	3408.8	3117.2
		0.204	0.00164589	-0.00216719	0.0101576		0.204	2856	3406.51	3127.16
		0.205	0.00209267	-0.00190815	0.0105128		0.205	2857.86	3404.47	3137.49
		0.206	0.00252132	-0.00165226	0.0108164		0.206	2860.17	3402.69	3148.16
		0.207	0.00293111	-0.00139983	0.0110689		0.207	2862.9	3401.16	3159.1
		0.208	0.00332122	-0.00115125	0.0112712		0.208	2866.02	3399.89	3170.27
		0.209	0.00369082	-0.000906978	0.011424		0.209	2869.53	3398.86	3181.62
		0.21	0.00403898	-0.000667518	0.0115284		0.21	2873.4	3398.07	3193.09
		0.211	0.00436478	-0.000433457	0.0115854		0.211	2877.6	3397.52	3204.65
		0.212	0.00466727	-0.000205438	0.0115961		0.212	2882.11	3397.2	3216.24
		0.213	0.0049455	1.58504e-05	0.0115616		0.213	2886.92	3397.1	3227.82
		0.214	0.00519855	0.000229676	0.0114832		0.214	2891.99	3397.23	3239.34
		0.215	0.00542556	0.000435283	0.0113621		0.215	2897.3	3397.56	3250.76
		0.216	0.00562574	0.000631906	0.0111997		0.216	2902.83	3398.09	3262.05
		0.217	0.0057984	0.000818785	0.0109974		0.217	2908.54	3398.82	3273.14
		0.218	0.00594298	0.000995184	0.0107565		0.218	2914.41	3399.73	3284.02
		0.219	0.00605906	0.00116041	0.0104787		0.219	2920.41	3400.8	3294.64
		0.22	0.00614637	0.00131381	0.0101654		0.22	2926.52	3402.04	3304.96
		0.221	0.00620485	0.00145483	0.00981846		0.221	2932.69	3403.42	3314.95
		0.222	0.00623461	0.00158298	0.00943949		0.222	2938.91	3404.94	3324.58
		0.223	0.00623594	0.00169787	0.00903035		0.223	2945.15	3406.58	3333.82
		0.224	0.00620937	0.00179924	0.00859301		0.224	2951.37	3408.33	3342.63
		0.225	0.0061556	0.00188693	0.00812948		0.225	2957.55	3410.18	3350.99
		0.226	0.00607554	0.00196088	0.00764191		0.226	2963.67	3412.1	3358.88
		0.227	0.00597029	0.00202118	0.00713253		0.227	2969.69	3414.09	3366.26
		0.228	0.00584113	0.00206804	0.00660368		0.228	2975.6	3416.14	3373.13
		0.229	0.00568948	0.00210177	0.00605779		0.229	2981.36	3418.22	3379.46
		0.23	0.00551692	0.0021228	0.00549737		0.23	2986.96	3420.33	3385.24
		0.231	0.00532515	0.00213167	0.00492502		0.231	2992.39	3422.46	3390.45
		0.232	0.00511596	0.002129	0.00434339		0.232	2997.61	3424.59	3395.08
		0.233	0.0048912	0.0021155	0.0037552		0.233	3002.61	3426.71	3399.13
		0.234	0.00465278	0.00209195	0.00316317		0.234	3007.38	3428.82	3402.59
		0.235	0.00440265	0.00205916	0.00257009		0.235	3011.91	3430.89	3405.46
		0.236	0.00414271	0.002018	0.00197871		0.236	3016.18	3432.93	3407.73
		0.237	0.00387487	0.00196935	0.00139177		0.237	3020.19	3434.92	3409.42
		0.238	0.00360098	0.00191412	0.000811991		0.238	3023.93	3436.87	3410.52
		0.239	0.00332282	0.00185318	0.000242012		0.239	3027.39	3438.75	3411.05
		0.24	0.00304208	0.0017874	-0.000315588		0.24	3030.57	3440.57	3411.01
		0.241	0.00276037	0.00171762	-0.000858328		0.241	3033.47	3442.32	3410.42
		0.242	0.00247918	0.00164462	-0.00138384		0.242	3036.09	3444	3409.3
		0.243	0.00219986	0.00156914	-0.00188988		0.243	3038.43	3445.61	3407.67
		0.244	0.00192368	0.00149188	-0.00237433		0.244	3040.49	3447.14	3405.53
		0.245	0.00165176	0.00141343	-0.00283526		0.245	3042.28	3448.59	3402.93
		0.246	0.0013851	0.00133435	-0.00327087		0.246	3043.8	3449.97	3399.88
		0.247	0.00112461	0.00125514	-0.00367955		0.247	3045.06	3451.26	3396.4
		0.248	0.000871065	0.00117618	-0.00405985		0.248	3046.05	3452.48	3392.53
		0.249	0.000625156	0.00109785	-0.00441051		0.249	3046.8	3453.61	3388.3
		0.25	0.000387485	0.00102042	-0.00473045		0.25	3047.31	3454.67	3383.73
		0.251	0.00015858	0.000944134	-0.00501878		0.251	3047.58	3455.66	3378.85
		0.252	-6.1093e-05	0.00086917	-0.00527477		0.252	3047.63	3456.56	3373.7
		0.253	-0.000271115	0.000795675	-0.0054979		0.253	3047.46	3457.4	3368.32
		0.254	-0.000471103	0.000723762	-0.00568777		0.254	3047.09	3458.15	3362.73
		0.255	-0.000660697	0.000653519	-0.0058442		0.255	3046.53	3458.84	3356.96
		0.256	-0.000839552	0.000585018	-0.00596713		0.256	3045.78	3459.46	3351.05
		0.257	-0.00100732	0.000518324	-0.00605665		0.257	3044.85	3460.01	3345.04
		0.258	-0.00116367	0.000453506	-0.006113		0.258	3043.77	3460.5	3338.96
		0.259	-0.00130823	0.00039064	-0.00613656		0.259	3042.53	3460.92	3332.83
		0.26	-0.00144064	0.000329815	-0.00612781		0.26	3041.16	3461.28	3326.7
		0.261	-0.00156053	0.000271143	-0.00608734		0.261	3039.66	3461.58	3320.59
		0.262	-0.00166751	0.000214758	-0.00601587		0.262	3038.04	3461.83	3314.54
		0.263	-0.00176118	0.000160818	-0.00591417		0.263	3036.33	3462.01	3308.58
		0.264	-0.00184115	0.000109513	-0.00578313		0.264	3034.53	3462.15	3302.73
		0.265	-0.00190703	6.10574e-05	-0.0056237		0.265	3032.65	3462.23	3297.02
		0.266	-0.00195845	1.56914e-05	-0.00543691		0.266	3030.72	3462.27	3291.49
		0.267	-0.00199505	-2.63246e-05	-0.00522385		0.267	3028.74	3462.27	3286.16
		0.268	-0.00201654	-6.47056e-05	-0.00498565		0.268	3026.74	3462.22	3281.06
		0.269	-0.00202263	-9.91606e-05	-0.00472353		0.269	3024.72	3462.14	3276.2
		0.27	-0.00201312	-0.000129382	-0.00443873		0.27	3022.7	3462.03	3271.62
		0.271	-0.00198788	-0.00015507	-0.00413254		0.271	3020.7	3461.88	3267.34
		0.272	-0.00194682	-0.000175923	-0.00380631		0.272	3018.73	3461.72	3263.37
		0.273	-0.00188998	-0.000191658	-0.00346141		0.273	3016.81	3461.53	3259.73
		0.274	-0.00181745	-0.000202008	-0.00309925		0.274	3014.96	3461.34	3256.45
		0.275	-0.00172945	-0.000206736	-0.00272129		0.275	3013.19	3461.13	3253.54
		0.276	-0.00162628	-0.000205631	-0.00232901		0.276	3011.51	3460.93	3251.02
		0.277	-0.00150834	-0.000198529	-0.00192392		0.277	3009.94	3460.72	3248.89
		0.278	-0.00137615	-0.000185305	-0.00150757		0.278	3008.5	3460.53	3247.18
		0.279	-0.0012303	-0.000165882	-0.00108153		0.279	3007.2	3460.36	3245.88
		0.28	-0.00107149	-0.000140233	-0.000647367		0.28	3006.05	3460.2	3245.02
		0.281	-0.000900512	-0.000108383	-0.0002067		0.281	3005.06	3460.08	3244.59
		0.282	-0.000718215	-7.04096e-05	0.000238859		0.282	3004.25	3459.99	3244.61
		0.283	-0.000525535	-2.64426e-05	0.000687687		0.283	3003.63	3459.94	3245.07
		0.284	-0.000323459	2.33404e-05	0.00113816		0.284	3003.2	3459.94	3245.98
		0.285	-0.000113025	7.87124e-05	0.00158867		0.285	3002.99	3459.99	3247.35
		0.286	0.0001047	0.000139406	0.00203759		0.286	3002.98	3460.1	3249.16
		0.287	0.000328623	0.000205112	0.00248336		0.287	3003.2	3460.27	3251.42
		0.288	0.000557644	0.000275489	0.0029244		0.288	3003.64	3460.51	3254.12
		0.289	0.000790666	0.000350168	0.00335919		0.289	3004.32	3460.83	3257.26
		0.29	0.00102661	0.000428759	0.00378625		0.29	3005.22	3461.22	3260.84
		0.291	0.00126442	0.000510851	0.00420416		0.291	3006.37	3461.69	3264.83
		0.292	0.00150307	0.000596029	0.00461152		0.292	3007.75	3462.24	3269.24
		0.293	0.0017416	0.000683867	0.00500703		0.293	3009.38	3462.88	3274.05
		0.294	0.0019791	0.000773943	0.00538944		0.294	3011.24	3463.61	3279.25
		0.295	0.00221469	0.000865838	0.00575759		0.295	3013.33	3464.43	3284.82
		0.296	0.00244759	0.000959142	0.0061104		0.296	3015.66	3465.34	3290.76
		0.297	0.00267708	0.00105346	0.00644687		0.297	3018.23	3466.35	3297.03
		0.298	0.00290249	0.0011484	0.00676608		0.298	3021.02	3467.45	3303.64
		0.299	0.00312324	0.00124359	0.00706721		0.299	3024.03	3468.64	3310.56
		0.3	0.00333881	0.0013387	0.00734955		0.3	3027.26	3469.93	3317.77
		0.301	0.00354874	0.00143337	0.00761246		0.301	3030.7	3471.32	3325.25
		0.302	0.00375263	0.00152731	0.00785541		0.302	3034.35	3472.8	3332.98
		0.303	0.00395014	0.00162019	0.00807796		0.303	3038.21	3474.37	3340.95
		0.304	0.00414099	0.00171175	0.00827976		0.304	3042.25	3476.04	3349.13
		0.305	0.00432491	0.00180172	0.00846055		0.305	3046.48	3477.8	3357.5
		0.306	0.0045017	0.00188982	0.00862017		0.306	3050.9	3479.64	3366.04
		0.307	0.00467118	0.00197584	0.00875853		0.307	3055.48	3481.58	3374.73
		0.308	0.00483317	0.00205952	0.00887562		0.308	3060.24	3483.59	3383.54
		0.309	0.00498755	0.00214065	0.00897151		0.309	3065.15	3485.69	3392.47
		0.31	0.00513417	0.00221901	0.00904637		0.31	3070.21	3487.87	3401.48
		0.311	0.00527291	0.00229439	0.00910039		0.311	3075.41	3490.13	3410.55
		0.312	0.00540365	0.00236661	0.00913387		0.312	3080.75	3492.46	3419.67
		0.313	0.00552626	0.00243547	0.00914714		0.313	3086.21	3494.86	3428.81
		0.314	0.00564063	0.00250079	0.0091406		0.314	3091.8	3497.33	3437.95
		0.315	0.00574661	0.0025624	0.0091147		0.315	3097.49	3499.86	3447.08
		0.316	0.00584409	0.00262015	0.00906994		0.316	3103.29	3502.45	3456.17
		0.317	0.00593292	0.00267391	0.00900688		0.317	3109.18	3505.1	3465.21
		0.318	0.00601298	0.00272354	0.00892611		0.318	3115.15	3507.8	3474.18
		0.319	0.00608413	0.00276894	0.00882827		0.319	3121.2	3510.54	3483.05
		0.32	0.00614626	0.00281004	0.00871403		0.32	3127.31	3513.33	3491.82
		0.321	0.00619925	0.00284678	0.00858412		0.321	3133.48	3516.16	3500.47
		0.322	0.00624301	0.00287913	0.00843927		0.322	3139.71	3519.03	3508.98
		0.323	0.00627745	0.0029071	0.00828029		0.323	3145.97	3521.92	3517.34
		0.324	0.00630254	0.00293071	0.00810798		0.324	3152.26	3524.84	3525.54
		0.325	0.00631825	0.00295005	0.00792322		0.325	3158.57	3527.78	3533.55
		0.326	0.0063246	0.00296522	0.00772687		0.326	3164.89	3530.74	3541.38
		0.327	0.00632163	0.00297635	0.00751986		0.327	3171.21	3533.71	3549
		0.328	0.00630945	0.00298362	0.00730313		0.328	3177.53	3536.69	3556.41
		0.329	0.00628819	0.00298724	0.00707763		0.329	3183.83	3539.67	3563.6
		0.33	0.00625804	0.00298744	0.00684437		0.33	3190.1	3542.66	3570.57
		0.331	0.00621924	0.0029845	0.00660435		0.331	3196.34	3545.64	3577.29
		0.332	0.00617207	0.00297871	0.00635859		0.332	3202.53	3548.63	3583.77
		0.333	0.00611685	0.00297036	0.00610815		0.333	3208.68	3551.6	3590
		0.334	0.00605398	0.0029598	0.00585407		0.334	3214.76	3554.57	3595.99
		0.335	0.00598386	0.00294734	0.00559742		0.335	3220.78	3557.52	3601.71
		0.336	0.00590697	0.00293333	0.00533926		0.336	3226.73	3560.46	3607.18
		0.337	0.00582381	0.00291809	0.00508066		0.337	3232.59	3563.39	3612.39
		0.338	0.0057349	0.00290194	0.00482269		0.338	3238.37	3566.3	3617.34
		0.339	0.0056408	0.00288518	0.0045664		0.339	3244.06	3569.19	3622.04
		0.34	0.00554211	0.00286808	0.00431283		0.34	3249.65	3572.07	3626.48
		0.341	0.00543942	0.0028509	0.004063		0.341	3255.14	3574.93	3630.66
		0.342	0.00533334	0.00283385	0.00381791		0.342	3260.53	3577.77	3634.6
		0.343	0.00522449	0.0028171	0.00357853		0.343	3265.81	3580.59	3638.3
		0.344	0.00511346	0.00280079	0.00334581		0.344	3270.98	3583.4	3641.76
		0.345	0.00500088	0.002785	0.00312064		0.345	3276.03	3586.2	3645
		0.346	0.00488733	0.00276979	0.00290387		0.346	3280.98	3588.97	3648.01
		0.347	0.00477339	0.00275515	0.00269632		0.347	3285.81	3591.74	3650.81
		0.348	0.00465962	0.00274104	0.00249875		0.348	3290.52	3594.48	3653.41
		0.349	0.00454653	0.00272737	0.00231186		0.349	3295.13	3597.22	3655.81
		0.35	0.00443463	0.00271404	0.00213629		0.35	3299.62	3599.94	3658.04
		0.351	0.00432439	0.00270088	0.00197263		0.351	3304	3602.65	3660.09
		0.352	0.00421624	0.00268773	0.00182139		0.352	3308.27	3605.34	3661.99
		0.353	0.00411059	0.00267438	0.00168303		0.353	3312.43	3608.02	3663.74
		0.354	0.00400779	0.00266064	0.00155793		0.354	3316.49	3610.69	3665.36
		0.355	0.00390819	0.00264629	0.0014464		0.355	3320.45	3613.34	3666.86
		0.356	0.00381208	0.00263112	0.00134869		0.356	3324.31	3615.98	3668.26
		0.357	0.00371974	0.00261494	0.00126497		0.357	3328.07	3618.6	3669.57
		0.358	0.00363138	0.00259758	0.00119537		0.358	3331.75	3621.21	3670.8
		0.359	0.00354724	0.00257887	0.00113991		0.359	3335.34	3623.8	3671.97
		0.36	0.00346747	0.00255871	0.00109857		0.36	3338.85	3626.37	3673.08
		0.361	0.00339225	0.00253702	0.00107127		0.361	3342.28	3628.91	3674.17
		0.362	0.0033217	0.00251375	0.00105787		0.362	3345.63	3631.44	3675.23
		0.363	0.00325594	0.00248892	0.00105814		0.363	3348.92	3633.94	3676.29
		0.364	0.00319506	0.00246258	0.00107184		0.364	3352.15	3636.42	3677.36
		0.365	0.00313914	0.00243483	0.00109865		0.365	3355.31	3638.87	3678.44
		0.366	0.00308826	0.00240582	0.00113821		0.366	3358.43	3641.29	3679.56
		0.367	0.00304245	0.00237574	0.0011901		0.367	3361.49	3643.68	3680.72
		0.368	0.00300175	0.00234483	0.00125389		0.368	3364.52	3646.04	3681.95
		0.369	0.00296619	0.00231337	0.00132908		0.369	3367.5	3648.37	3683.24
		0.37	0.00293578	0.00228164	0.00141516		0.37	3370.45	3650.66	3684.61
		0.371	0.00291052	0.00224999	0.00151156		0.371	3373.37	3652.93	3686.07
		0.372	0.00289039	0.00221874	0.00161771		0.372	3376.27	3655.16	3687.64
		0.373	0.00287537	0.00218824	0.00173299		0.373	3379.16	3657.37	3689.31
		0.374	0.0028654	0.00215886	0.00185678		0.374	3382.03	3659.54	3691.11
		0.375	0.00286043	0.00213092	0.00198841		0.375	3384.89	3661.69	3693.03
		0.376	0.00286039	0.00210475	0.00212722		0.376	3387.75	3663.8	3695.09
		0.377	0.00286517	0.00208066	0.00227252		0.377	3390.61	3665.9	3697.29
		0.378	0.00287466	0.00205891	0.00242361		0.378	3393.48	3667.97	3699.64
		0.379	0.00288872	0.00203974	0.00257976		0.379	3396.37	3670.02	3702.14
		0.38	0.0029072	0.00202335	0.00274026		0.38	3399.26	3672.05	3704.8
		0.381	0.00292993	0.00200987	0.00290437		0.381	3402.18	3674.06	3707.62
		0.382	0.0029567	0.0019994	0.00307134		0.382	3405.13	3676.07	3710.61
		0.383	0.00298731	0.00199199	0.00324044		0.383	3408.1	3678.06	3713.76
		0.384	0.0030215	0.00198764	0.00341091		0.384	3411.1	3680.05	3717.09
		0.385	0.00305905	0.0019863	0.00358201		0.385	3414.14	3682.04	3720.59
		0.386	0.00309966	0.00198787	0.00375299		0.386	3417.22	3684.03	3724.25
		0.387	0.00314306	0.0019922	0.00392312		0.387	3420.34	3686.02	3728.09
		0.388	0.00318896	0.00199911	0.00409168		0.388	3423.51	3688.01	3732.1
		0.389	0.00323704	0.00200839	0.00425794		0.389	3426.72	3690.02	3736.27
		0.39	0.003287	0.0020198	0.00442121		0.39	3429.98	3692.03	3740.61
		0.391	0.00333851	0.00203307	0.00458081		0.391	3433.3	3694.06	3745.12
		0.392	0.00339127	0.00204794	0.00473608		0.392	3436.66	3696.1	3749.77
		0.393	0.00344495	0.0020641	0.00488641		0.393	3440.08	3698.15	3754.58
		0.394	0.00349924	0.0020813	0.00503119		0.394	3443.55	3700.23	3759.54
		0.395	0.00355384	0.00209923	0.00516985		0.395	3447.08	3702.32	3764.64
		0.396	0.00360846	0.00211765	0.00530188		0.396	3450.66	3704.43	3769.88
		0.397	0.00366281	0.0021363	0.00542679		0.397	3454.29	3706.55	3775.24
		0.398	0.00371663	0.00215496	0.00554413		0.398	3457.98	3708.7	3780.73
		0.399	0.00376966	0.00217342	0.00565349		0.399	3461.73	3710.86	3786.33
		0.4	0.00382168	0.00219153	0.00575453		0.4	3465.52	3713.05	3792.03
		0.401	0.00387246	0.00220913	0.00584694		0.401	3469.37	3715.25	3797.83
		0.402	0.00392181	0.00222611	0.00593045		0.402	3473.27	3717.46	3803.72
		0.403	0.00396957	0.0022424	0.00600485		0.403	3477.21	3719.7	3809.69
		0.404	0.00401556	0.00225794	0.00606997		0.404	3481.21	3721.95	3815.73
		0.405	0.00405964	0.00227272	0.0061257		0.405	3485.24	3724.21	3821.83
		0.406	0.0041017	0.00228672	0.00617198		0.406	3489.32	3726.49	3827.97
		0.407	0.00414163	0.00229998	0.00620876		0.407	3493.45	3728.79	3834.16
		0.408	0.00417934	0.00231254	0.00623608		0.408	3497.61	3731.09	3840.39
		0.409	0.00421474	0.00232445	0.00625399		0.409	3501.8	3733.41	3846.63
		0.41	0.00424776	0.00233579	0.00626259		0.41	3506.03	3735.74	3852.89
		0.411	0.00427834	0.00234661	0.00626204		0.411	3510.3	3738.08	3859.15
		0.412	0.00430642	0.00235702	0.00625249		0.412	3514.59	3740.43	3865.41
		0.413	0.00433195	0.00236707	0.00623416		0.413	3518.91	3742.8	3871.65
		0.414	0.00435489	0.00237684	0.00620729		0.414	3523.25	3745.17	3877.87
		0.415	0.00437517	0.0023864	0.00617213		0.415	3527.62	3747.55	3884.06
		0.416	0.00439276	0.0023958	0.00612898		0.416	3532	3749.94	3890.21
		0.417	0.00440761	0.00240509	0.00607814		0.417	3536.4	3752.34	3896.32
		0.418	0.00441966	0.00241429	0.00601993		0.418	3540.82	3754.75	3902.37
		0.419	0.00442886	0.00242344	0.0059547		0.419	3545.24	3757.17	3908.35
		0.42	0.00443517	0.00243252	0.00588278		0.42	3549.67	3759.6	3914.27
		0.421	0.00443855	0.00244153	0.00580454		0.421	3554.11	3762.03	3920.12
		0.422	0.00443893	0.00245045	0.00572033		0.422	3558.55	3764.48	3925.88
		0.423	0.00443628	0.00245924	0.00563054		0.423	3562.98	3766.94	3931.55
		0.424	0.00443055	0.00246787	0.00553551		0.424	3567.42	3769.4	3937.14
		0.425	0.00442173	0.00247627	0.00543563		0.425	3571.84	3771.87	3942.62
		0.426	0.00440978	0.00248439	0.00533127		0.426	3576.26	3774.35	3948.01
		0.427	0.00439469	0.00249218	0.00522279		0.427	3580.66	3776.84	3953.28
		0.428	0.00437645	0.00249957	0.00511056		0.428	3585.05	3779.34	3958.45
		0.429	0.0043551	0.0025065	0.00499496		0.429	3589.41	3781.84	3963.5
		0.43	0.00433064	0.00251292	0.00487634		0.43	3593.76	3784.35	3968.44
		0.431	0.00430313	0.0025188	0.00475508		0.431	3598.07	3786.86	3973.25
		0.432	0.00427263	0.00252408	0.00463152		0.432	3602.36	3789.39	3977.95
		0.433	0.00423921	0.00252874	0.00450603		0.433	3606.62	3791.91	3982.52
		0.434	0.00420297	0.00253276	0.00437898		0.434	3610.84	3794.44	3986.96
		0.435	0.00416404	0.00253615	0.00425071		0.435	3615.02	3796.98	3991.27
		0.436	0.00412253	0.00253891	0.0041216		0.436	3619.17	3799.51	3995.46
		0.437	0.0040786	0.00254106	0.00399198		0.437	3623.27	3802.05	3999.52
		0.438	0.0040324	0.00254264	0.00386224		0.438	3627.32	3804.6	4003.44
		0.439	0.00398412	0.00254368	0.00373271		0.439	3631.33	3807.14	4007.24
		0.44	0.00393393	0.00254425	0.00360376		0.44	3635.29	3809.68	4010.91
		0.441	0.00388202	0.0025444	0.00347574		0.441	3639.2	3812.23	4014.45
		0.442	0.0038286	0.0025442	0.00334902		0.442	3643.05	3814.77	4017.86
		0.443	0.00377386	0.00254371	0.00322394		0.443	3646.85	3817.32	4021.15
		0.444	0.00371801	0.00254302	0.00310085		0.444	3650.6	3819.86	4024.31
		0.445	0.00366124	0.00254219	0.00298011		0.445	3654.29	3822.4	4027.35
		0.446	0.00360377	0.00254129	0.00286206		0.446	3657.92	3824.94	4030.27
		0.447	0.00354576	0.00254037	0.00274704		0.447	3661.5	3827.48	4033.08
		0.448	0.00348742	0.0025395	0.00263538		0.448	3665.01	3830.02	4035.77
		0.449	0.0034289	0.00253872	0.00252741		0.449	3668.47	3832.56	4038.35
		0.45	0.00337037	0.00253805	0.00242343		0.45	3671.87	3835.1	4040.82
		0.451	0.00331199	0.00253753	0.00232376		0.451	3675.21	3837.64	4043.2
		0.452	0.00325387	0.00253716	0.00222867		0.452	3678.49	3840.18	4045.47
		0.453	0.00319616	0.00253694	0.00213845		0.453	3681.72	3842.71	4047.66
		0.454	0.00313895	0.00253685	0.00205334		0.454	3684.89	3845.25	4049.75
		0.455	0.00308234	0.00253687	0.00197358		0.455	3688	3847.79	4051.77
		0.456	0.00302642	0.00253696	0.00189939		0.456	3691.05	3850.32	4053.7
		0.457	0.00297126	0.00253707	0.00183095		0.457	3694.05	3852.86	4055.57
		0.458	0.00291692	0.00253715	0.00176843		0.458	3696.99	3855.4	4057.37
		0.459	0.00286346	0.00253714	0.00171197		0.459	3699.89	3857.94	4059.11
		0.46	0.00281094	0.00253698	0.00166168		0.46	3702.72	3860.47	4060.8
		0.461	0.00275939	0.0025366	0.00161764		0.461	3705.51	3863.01	4062.44
		0.462	0.00270887	0.00253593	0.00157989		0.462	3708.24	3865.55	4064.03
		0.463	0.00265941	0.00253492	0.00154847		0.463	3710.93	3868.08	4065.6
		0.464	0.00261106	0.00253352	0.00152337		0.464	3713.56	3870.62	4067.13
		0.465	0.00256387	0.00253168	0.00150454		0.465	3716.15	3873.15	4068.65
		0.466	0.00251789	0.00252937	0.00149192		0.466	3718.69	3875.68	4070.15
		0.467	0.00247318	0.00252656	0.00148542		0.467	3721.18	3878.21	4071.63
		0.468	0.0024298	0.00252325	0.00148492		0.468	3723.64	3880.73	4073.12
		0.469	0.00238782	0.00251943	0.00149027		0.469	3726.05	3883.25	4074.61
		0.47	0.00234732	0.00251514	0.00150129		0.47	3728.41	3885.77	4076.1
		0.471	0.00230839	0.00251041	0.00151781		0.471	3730.74	3888.28	4077.61
		0.472	0.00227111	0.00250529	0.00153961		0.472	3733.03	3890.79	4079.14
		0.473	0.00223557	0.00249985	0.00156645		0.473	3735.28	3893.29	4080.69
		0.474	0.00220189	0.00249416	0.0015981		0.474	3737.5	3895.79	4082.28
		0.475	0.00217016	0.00248833	0.00163429		0.475	3739.69	3898.28	4083.89
		0.476	0.00214048	0.00248246	0.00167475		0.476	3741.84	3900.77	4085.55
		0.477	0.00211295	0.00247665	0.00171919		0.477	3743.97	3903.25	4087.24
		0.478	0.00208766	0.00247104	0.00176733		0.478	3746.07	3905.72	4088.99
		0.479	0.00206472	0.00246573	0.00181887		0.479	3748.15	3908.19	4090.78
		0.48	0.00204421	0.00246086	0.00187349		0.48	3750.2	3910.65	4092.63
		0.481	0.00202619	0.00245655	0.00193089		0.481	3752.24	3913.11	4094.53
		0.482	0.00201073	0.0024529	0.00199075		0.482	3754.26	3915.57	4096.49
		0.483	0.00199789	0.00245004	0.00205276		0.483	3756.26	3918.02	4098.51
		0.484	0.00198769	0.00244805	0.0021166		0.484	3758.25	3920.47	4100.6
		0.485	0.00198014	0.00244703	0.00218196		0.485	3760.24	3922.91	4102.75
		0.486	0.00197525	0.00244703	0.00224852		0.486	3762.21	3925.36	4104.96
		0.487	0.001973	0.00244812	0.00231598		0.487	3764.19	3927.81	4107.24
		0.488	0.00197334	0.00245032	0.00238402		0.488	3766.16	3930.26	4109.59
		0.489	0.00197621	0.00245364	0.00245236		0.489	3768.14	3932.71	4112.01
		0.49	0.00198153	0.00245807	0.00252069		0.49	3770.11	3935.17	4114.5
		0.491	0.00198919	0.00246358	0.00258873		0.491	3772.1	3937.63	4117.05
		0.492	0.00199908	0.00247013	0.0026562		0.492	3774.09	3940.09	4119.68
		0.493	0.00201104	0.00247762	0.00272283		0.493	3776.1	3942.57	4122.36
		0.494	0.00202492	0.00248598	0.00278837		0.494	3778.12	3945.05	4125.12
		0.495	0.00204054	0.00249509	0.00285256		0.495	3780.15	3947.54	4127.94
		0.496	0.00205772	0.00250482	0.00291516		0.496	3782.2	3950.04	4130.82
		0.497	0.00207624	0.00251503	0.00297596		0.497	3784.27	3952.55	4133.77
		0.498	0.0020959	0.00252558	0.00303472		0.498	3786.35	3955.07	4136.78
		0.499	0.00211648	0.00253631	0.00309125		0.499	3788.46	3957.6	4139.84
		0.5	0.00213774	0.00254704	0.00314536		0.5	3790.59	3960.14	4142.96
		0.501	0.00215948	0.00255763	0.00319686		0.501	3792.73	3962.69	4146.13
		0.502	0.00218145	0.00256791	0.00324559		0.502	3794.9	3965.26	4149.35
		0.503	0.00220344	0.00257771	0.0032914		0.503	3797.1	3967.83	4152.62
		0.504	0.00222524	0.0025869	0.00333413		0.504	3799.31	3970.41	4155.93
		0.505	0.00224663	0.00259532	0.00337367		0.505	3801.55	3973	4159.28
		0.506	0.00226745	0.00260285	0.00340989		0.506	3803.8	3975.6	4162.68
		0.507	0.0022875	0.00260938	0.00344269		0.507	3806.08	3978.21	4166.1
		0.508	0.00230663	0.00261479	0.00347198		0.508	3808.38	3980.82	4169.56
		0.509	0.0023247	0.002619	0.00349768		0.509	3810.69	3983.44	4173.04
		0.51	0.0023416	0.00262195	0.00351972		0.51	3813.03	3986.06	4176.55
		0.511	0.00235724	0.00262356	0.00353806		0.511	3815.38	3988.68	4180.08
		0.512	0.00237154	0.0026238	0.00355265		0.512	3817.74	3991.3	4183.63
		0.513	0.00238445	0.00262263	0.00356346		0.513	3820.12	3993.93	4187.19
		0.514	0.00239596	0.00262003	0.00357049		0.514	3822.51	3996.55	4190.75
		0.515	0.00240607	0.00261599	0.00357374		0.515	3824.91	3999.17	4194.32
		0.516	0.00241478	0.0026105	0.00357321		0.516	3827.32	4001.78	4197.9
		0.517	0.00242216	0.00260358	0.00356893		0.517	3829.74	4004.39	4201.47
		0.518	0.00242824	0.00259523	0.00356095		0.518	3832.16	4006.99	4205.03
		0.519	0.00243312	0.00258546	0.0035493		0.519	3834.6	4009.58	4208.59
		0.52	0.00243687	0.00257428	0.00353406		0.52	3837.03	4012.16	4212.13
		0.521	0.00243959	0.00256171	0.00351529		0.521	3839.47	4014.73	4215.66
		0.522	0.0024414	0.00254776	0.00349309		0.522	3841.91	4017.28	4219.16
		0.523	0.0024424	0.00253243	0.00346754		0.523	3844.35	4019.82	4222.64
		0.524	0.0024427	0.00251574	0.00343875		0.524	3846.79	4022.34	4226.09
		0.525	0.00244242	0.00249769	0.00340683		0.525	3849.24	4024.85	4229.52
		0.526	0.00244167	0.00247827	0.0033719		0.526	3851.68	4027.34	4232.91
		0.527	0.00244053	0.00245748	0.00333409		0.527	3854.12	4029.81	4236.26
		0.528	0.00243911	0.00243531	0.00329354		0.528	3856.56	4032.25	4239.57
		0.529	0.00243749	0.00241175	0.00325038		0.529	3859	4034.68	4242.84
		0.53	0.00243572	0.00238679	0.00320477		0.53	3861.43	4037.08	4246.07
		0.531	0.00243386	0.00236042	0.00315686		0.531	3863.87	4039.45	4249.25
		0.532	0.00243194	0.00233261	0.0031068		0.532	3866.3	4041.8	4252.38
		0.533	0.00242999	0.00230335	0.00305475		0.533	3868.73	4044.11	4255.47
		0.534	0.00242801	0.00227263	0.00300089		0.534	3871.16	4046.4	4258.49
		0.535	0.00242598	0.00224045	0.00294537		0.535	3873.59	4048.66	4261.47
		0.536	0.00242388	0.00220681	0.00288837		0.536	3876.01	4050.88	4264.38
		0.537	0.00242167	0.00217171	0.00283007		0.537	3878.44	4053.07	4267.24
		0.538	0.00241929	0.00213516	0.00277063		0.538	3880.86	4055.22	4270.04
		0.539	0.00241669	0.0020972	0.00271026		0.539	3883.27	4057.34	4272.78
		0.54	0.0024138	0.00205788	0.00264911		0.54	3885.69	4059.42	4275.46
		0.541	0.00241054	0.00201723	0.00258739		0.541	3888.1	4061.46	4278.08
		0.542	0.00240683	0.00197534	0.00252527		0.542	3890.51	4063.45	4280.64
		0.543	0.00240259	0.00193229	0.00246295		0.543	3892.92	4065.41	4283.13
		0.544	0.00239774	0.0018882	0.00240062		0.544	3895.32	4067.32	4285.56
		0.545	0.00239221	0.00184317	0.00233847		0.545	3897.71	4069.18	4287.93
		0.546	0.00238593	0.00179737	0.00227669		0.546	3900.1	4071	4290.24
		0.547	0.00237884	0.00175094	0.00221548		0.547	3902.48	4072.78	4292.49
		0.548	0.00237089	0.00170406	0.00215504		0.548	3904.86	4074.5	4294.67
		0.549	0.00236202	0.00165692	0.00209556		0.549	3907.22	4076.18	4296.8
		0.55	0.00235222	0.00160974	0.00203723		0.55	3909.58	4077.82	4298.86
		0.551	0.00234147	0.00156273	0.00198025		0.551	3911.93	4079.4	4300.87
		0.552	0.00232975	0.00151611	0.00192482		0.552	3914.26	4080.94	4302.82
		0.553	0.00231708	0.00147012	0.00187111		0.553	3916.59	4082.44	4304.72
		0.554	0.00230347	0.00142499	0.00181933		0.554	3918.9	4083.88	4306.57
		0.555	0.00228898	0.00138096	0.00176965		0.555	3921.19	4085.29	4308.36
		0.556	0.00227363	0.00133828	0.00172225		0.556	3923.47	4086.65	4310.11
		0.557	0.00225749	0.00129715	0.00167731		0.557	3925.74	4087.96	4311.81
		0.558	0.00224063	0.00125781	0.001635		0.558	3927.99	4089.24	4313.46
		0.559	0.00222312	0.00122045	0.00159547		0.559	3930.22	4090.48	4315.08
		0.56	0.00220505	0.00118527	0.0015589		0.56	3932.43	4091.68	4316.66
		0.561	0.00218652	0.00115244	0.00152541		0.561	3934.63	4092.85	4318.2
		0.562	0.00216762	0.00112212	0.00149515		0.562	3936.81	4093.99	4319.71
		0.563	0.00214844	0.00109444	0.00146824		0.563	3938.97	4095.1	4321.19
		0.564	0.0021291	0.0010695	0.0014448		0.564	3941.1	4096.18	4322.65
		0.565	0.00210969	0.00104739	0.00142493		0.565	3943.22	4097.24	4324.08
		0.566	0.00209031	0.00102818	0.00140872		0.566	3945.32	4098.28	4325.5
		0.567	0.00207106	0.00101191	0.00139624		0.567	3947.4	4099.3	4326.9
		0.568	0.00205202	0.000998601	0.00138755		0.568	3949.47	4100.3	4328.29
		0.569	0.00203329	0.000988243	0.00138269		0.569	3951.51	4101.3	4329.68
		0.57	0.00201495	0.000980816	0.00138169		0.57	3953.53	4102.28	4331.06
		0.571	0.00199707	0.000976281	0.00138455		0.571	3955.54	4103.26	4332.44
		0.572	0.00197971	0.000974582	0.00139128		0.572	3957.53	4104.23	4333.83
		0.573	0.00196294	0.000975647	0.00140184		0.573	3959.5	4105.21	4335.23
		0.574	0.0019468	0.000979393	0.00141619		0.574	3961.45	4106.19	4336.64
		0.575	0.00193134	0.000985728	0.00143427		0.575	3963.39	4107.17	4338.06
		0.576	0.0019166	0.00099455	0.00145599		0.576	3965.32	4108.16	4339.51
		0.577	0.0019026	0.00100575	0.00148126		0.577	3967.23	4109.16	4340.98
		0.578	0.00188937	0.00101922	0.00150997		0.578	3969.12	4110.17	4342.47
		0.579	0.00187693	0.00103484	0.00154198		0.579	3971.01	4111.2	4344
		0.58	0.00186529	0.0010525	0.00157714		0.58	3972.88	4112.24	4345.56
		0.581	0.00185445	0.00107207	0.0016153		0.581	3974.74	4113.3	4347.15
		0.582	0.00184442	0.00109345	0.00165628		0.582	3976.59	4114.39	4348.79
		0.583	0.0018352	0.0011165	0.00169989		0.583	3978.43	4115.49	4350.47
		0.584	0.00182677	0.00114112	0.00174593		0.584	3980.26	4116.62	4352.19
		0.585	0.00181915	0.00116719	0.00179418		0.585	3982.08	4117.78	4353.96
		0.586	0.00181231	0.00119459	0.00184443		0.586	3983.9	4118.96	4355.78
		0.587	0.00180625	0.00122322	0.00189645		0.587	3985.7	4120.17	4357.65
		0.588	0.00180096	0.00125297	0.00194999		0.588	3987.51	4121.4	4359.57
		0.589	0.00179642	0.00128371	0.00200483		0.589	3989.31	4122.67	4361.55
		0.59	0.00179261	0.00131534	0.00206071		0.59	3991.1	4123.97	4363.58
		0.591	0.00178953	0.00134774	0.00211738		0.591	3992.89	4125.3	4365.67
		0.592	0.00178716	0.00138081	0.00217459		0.592	3994.68	4126.67	4367.82
		0.593	0.00178548	0.00141441	0.00223209		0.593	3996.47	4128.06	4370.02
		0.594	0.00178447	0.00144845	0.00228963		0.594	3998.25	4129.5	4372.28
		0.595	0.00178411	0.00148278	0.00234695		0.595	4000.04	4130.96	4374.6
		0.596	0.00178438	0.0015173	0.00240381		0.596	4001.82	4132.46	4376.98
		0.597	0.00178527	0.00155187	0.00245997		0.597	4003.61	4134	4379.41
		0.598	0.00178674	0.00158636	0.00251518		0.598	4005.39	4135.57	4381.9
		0.599	0.00178876	0.00162064	0.00256922		0.599	4007.18	4137.17	4384.44
		0.6	0.00179132	0.00165458	0.00262185		0.6	4008.97	4138.81	4387.03
		0.601	0.00179437	0.00168805	0.00267286		0.601	4010.76	4140.48	4389.68
		0.602	0.00179787	0.00172091	0.00272204		0.602	4012.56	4142.18	4392.38
		0.603	0.0018018	0.00175304	0.00276918		0.603	4014.36	4143.92	4395.12
		0.604	0.0018061	0.00178431	0.0028141		0.604	4016.16	4145.69	4397.92
		0.605	0.00181073	0.00181461	0.00285663		0.605	4017.97	4147.49	4400.75
		0.606	0.00181565	0.00184382	0.00289659		0.606	4019.78	4149.32	4403.63
		0.607	0.00182081	0.00187185	0.00293383		0.607	4021.6	4151.17	4406.54
		0.608	0.00182614	0.0018986	0.00296822		0.608	4023.43	4153.06	4409.49
		0.609	0.00183161	0.001924	0.00299962		0.609	4025.25	4154.97	4412.48
		0.61	0.00183716	0.00194798	0.00302793		0.61	4027.09	4156.91	4415.49
		0.611	0.00184274	0.0019705	0.00305305		0.611	4028.93	4158.87	4418.53
		0.612	0.00184829	0.00199151	0.0030749		0.612	4030.77	4160.85	4421.6
		0.613	0.00185377	0.002011	0.0030934		0.613	4032.62	4162.85	4424.68
		0.614	0.00185913	0.00202895	0.00310851		0.614	4034.48	4164.87	4427.78
		0.615	0.00186434	0.00204537	0.00312018		0.615	4036.34	4166.91	4430.9
		0.616	0.00186935	0.00206027	0.00312838		0.616	4038.21	4168.96	4434.02
		0.617	0.00187414	0.0020737	0.0031331		0.617	4040.08	4171.03	4437.15
		0.618	0.00187869	0.00208568	0.00313435		0.618	4041.96	4173.11	4440.28
		0.619	0.00188297	0.00209626	0.00313212		0.619	4043.84	4175.2	4443.42
		0.62	0.00188699	0.00210551	0.00312645		0.62	4045.72	4177.3	4446.55
		0.621	0.00189075	0.00211349	0.00311737		0.621	4047.61	4179.41	4449.67
		0.622	0.00189424	0.00212026	0.00310492		0.622	4049.51	4181.52	4452.78
		0.623	0.0018975	0.00212589	0.00308915		0.623	4051.4	4183.65	4455.88
		0.624	0.00190055	0.00213045	0.00307014		0.624	4053.3	4185.77	4458.96
		0.625	0.00190343	0.00213402	0.00304795		0.625	4055.2	4187.91	4462.02
		0.626	0.00190617	0.00213665	0.00302267		0.626	4057.11	4190.04	4465.05
		0.627	0.00190883	0.0021384	0.00299438		0.627	4059.01	4192.18	4468.06
		0.628	0.00191147	0.00213934	0.00296318		0.628	4060.92	4194.32	4471.04
		0.629	0.00191413	0.00213951	0.00292919		0.629	4062.84	4196.46	4473.98
		0.63	0.00191688	0.00213896	0.00289251		0.63	4064.75	4198.6	4476.9
		0.631	0.00191978	0.00213771	0.00285327		0.631	4066.67	4200.74	4479.77
		0.632	0.00192289	0.00213579	0.0028116		0.632	4068.59	4202.87	4482.6
		0.633	0.00192627	0.00213322	0.00276763		0.633	4070.52	4205.01	4485.39
		0.634	0.00192997	0.00213001	0.0027215		0.634	4072.45	4207.14	4488.13
		0.635	0.00193404	0.00212615	0.00267338		0.635	4074.38	4209.27	4490.83
		0.636	0.00193853	0.00212163	0.00262342		0.636	4076.31	4211.39	4493.48
		0.637	0.00194346	0.00211644	0.00257179		0.637	4078.25	4213.51	4496.08
		0.638	0.00194886	0.00211055	0.00251867		0.638	4080.2	4215.62	4498.62
		0.639	0.00195473	0.00210394	0.00246424		0.639	4082.15	4217.73	4501.11
		0.64	0.00196108	0.00209657	0.0024087		0.64	4084.11	4219.83	4503.55
		0.641	0.00196789	0.0020884	0.00235224		0.641	4086.07	4221.92	4505.93
		0.642	0.00197515	0.0020794	0.00229508		0.642	4088.05	4224.01	4508.26
		0.643	0.0019828	0.00206954	0.00223743		0.643	4090.03	4226.08	4510.52
		0.644	0.0019908	0.00205877	0.00217952		0.644	4092.01	4228.15	4512.73
		0.645	0.00199908	0.00204708	0.00212156		0.645	4094.01	4230.2	4514.88
		0.646	0.00200758	0.00203444	0.00206381		0.646	4096.01	4232.24	4516.97
		0.647	0.00201621	0.00202083	0.00200648		0.647	4098.02	4234.27	4519.01
		0.648	0.00202488	0.00200624	0.00194982		0.648	4100.04	4236.28	4520.99
		0.649	0.00203348	0.0019907	0.00189406		0.649	4102.07	4238.28	4522.91
		0.65	0.00204192	0.0019742	0.00183944		0.65	4104.11	4240.26	4524.78
		0.651	0.00205009	0.00195679	0.00178619		0.651	4106.16	4242.23	4526.59
		0.652	0.00205788	0.0019385	0.00173454		0.652	4108.21	4244.17	4528.35
		0.653	0.00206518	0.00191941	0.0016847		0.653	4110.27	4246.1	4530.06
		0.654	0.00207189	0.00189957	0.00163689		0.654	4112.34	4248.01	4531.72
		0.655	0.00207792	0.00187908	0.0015913		0.655	4114.41	4249.9	4533.33
		0.656	0.00208315	0.00185804	0.00154813		0.656	4116.5	4251.77	4534.9
		0.657	0.00208752	0.00183656	0.00150754		0.657	4118.58	4253.62	4536.43
		0.658	0.00209095	0.00181475	0.0014697		0.658	4120.67	4255.44	4537.92
		0.659	0.00209338	0.00179276	0.00143474		0.659	4122.76	4257.25	4539.37
		0.66	0.00209475	0.00177072	0.00140278		0.66	4124.86	4259.03	4540.79
		0.661	0.00209505	0.00174876	0.00137395		0.661	4126.95	4260.79	4542.18
		0.662	0.00209425	0.00172704	0.0013483		0.662	4129.05	4262.53	4543.54
		0.663	0.00209235	0.00170568	0.00132593		0.663	4131.14	4264.24	4544.88
		0.664	0.00208937	0.00168482	0.00130686		0.664	4133.23	4265.94	4546.19
		0.665	0.00208535	0.00166459	0.00129113		0.665	4135.32	4267.61	4547.49
		0.666	0.00208033	0.0016451	0.00127874		0.666	4137.4	4269.27	4548.78
		0.667	0.00207438	0.00162646	0.00126967		0.667	4139.48	4270.9	4550.05
		0.668	0.00206757	0.00160875	0.00126391		0.668	4141.55	4272.52	4551.32
		0.669	0.00206001	0.00159204	0.00126139		0.669	4143.61	4274.12	4552.58
		0.67	0.00205179	0.00157639	0.00126205		0.67	4145.67	4275.71	4553.84
		0.671	0.00204303	0.00156181	0.00126581		0.671	4147.72	4277.28	4555.11
		0.672	0.00203386	0.00154832	0.00127257		0.672	4149.75	4278.83	4556.38
		0.673	0.00202438	0.00153592	0.00128222		0.673	4151.78	4280.37	4557.65
		0.674	0.00201475	0.00152456	0.00129465		0.674	4153.8	4281.9	4558.94
		0.675	0.00200508	0.0015142	0.00130971		0.675	4155.81	4283.42	4560.24
		0.676	0.0019955	0.00150476	0.00132727		0.676	4157.81	4284.93	4561.56
		0.677	0.00198614	0.00149617	0.00134717		0.677	4159.8	4286.43	4562.9
		0.678	0.00197711	0.00148834	0.00136926		0.678	4161.79	4287.92	4564.26
		0.679	0.00196851	0.00148114	0.00139338		0.679	4163.76	4289.41	4565.64
		0.68	0.00196045	0.00147448	0.00141937		0.68	4165.72	4290.89	4567.05
		0.681	0.00195301	0.00146823	0.00144704		0.681	4167.68	4292.36	4568.48
		0.682	0.00194625	0.00146228	0.00147623		0.682	4169.63	4293.82	4569.94
		0.683	0.00194024	0.00145652	0.00150677		0.683	4171.57	4295.28	4571.43
		0.684	0.00193501	0.00145084	0.00153847		0.684	4173.51	4296.74	4572.95
		0.685	0.00193059	0.00144515	0.00157117		0.685	4175.44	4298.18	4574.51
		0.686	0.00192699	0.00143937	0.00160468		0.686	4177.37	4299.63	4576.1
		0.687	0.0019242	0.00143342	0.00163883		0.687	4179.3	4301.06	4577.72
		0.688	0.0019222	0.00142726	0.00167344		0.688	4181.22	4302.49	4579.37
		0.689	0.00192096	0.00142087	0.00170834		0.689	4183.14	4303.92	4581.07
		0.69	0.00192042	0.00141422	0.00174337		0.69	4185.06	4305.33	4582.79
		0.691	0.00192052	0.00140733	0.00177835		0.691	4186.98	4306.75	4584.55
		0.692	0.0019212	0.00140024	0.00181312		0.692	4188.9	4308.15	4586.35
		0.693	0.00192237	0.001393	0.00184752		0.693	4190.83	4309.55	4588.18
		0.694	0.00192395	0.00138568	0.0018814		0.694	4192.75	4310.94	4590.04
		0.695	0.00192585	0.00137837	0.0019146		0.695	4194.67	4312.32	4591.94
		0.696	0.00192797	0.00137118	0.00194698		0.696	4196.6	4313.69	4593.87
		0.697	0.00193022	0.00136422	0.0019784		0.697	4198.53	4315.06	4595.83
		0.698	0.0019325	0.00135764	0.00200873		0.698	4200.46	4316.42	4597.83
		0.699	0.00193472	0.00135156	0.00203785		0.699	4202.39	4317.78	4599.85
		0.7	0.00193679	0.00134613	0.00206565		0.7	4204.33	4319.12	4601.9
		0.701	0.00193863	0.0013415	0.00209202		0.701	4206.27	4320.47	4603.98
		0.702	0.00194015	0.00133781	0.00211685		0.702	4208.21	4321.81	4606.09
		0.703	0.00194128	0.00133519	0.00214008		0.703	4210.15	4323.14	4608.21
		0.704	0.00194197	0.00133377	0.00216162		0.704	4212.09	4324.48	4610.37
		0.705	0.00194216	0.00133365	0.0021814		0.705	4214.03	4325.81	4612.54
		0.706	0.0019418	0.00133494	0.00219938		0.706	4215.97	4327.15	4614.73
		0.707	0.00194088	0.0013377	0.00221551		0.707	4217.92	4328.48	4616.94
		0.708	0.00193936	0.00134199	0.00222976		0.708	4219.86	4329.82	4619.16
		0.709	0.00193723	0.00134782	0.0022421		0.709	4221.79	4331.17	4621.39
		0.71	0.00193449	0.00135519	0.00225254		0.71	4223.73	4332.52	4623.64
		0.711	0.00193116	0.00136406	0.00226106		0.711	4225.66	4333.88	4625.9
		0.712	0.00192724	0.00137436	0.00226768		0.712	4227.59	4335.25	4628.16
		0.713	0.00192277	0.001386	0.00227243		0.713	4229.52	4336.63	4630.43
		0.714	0.00191777	0.00139884	0.00227532		0.714	4231.44	4338.02	4632.71
		0.715	0.00191228	0.00141272	0.00227641		0.715	4233.35	4339.43	4634.98
		0.716	0.00190636	0.00142746	0.00227572		0.716	4235.26	4340.85	4637.26
		0.717	0.00190004	0.00144284	0.00227331		0.717	4237.16	4342.28	4639.53
		0.718	0.00189338	0.00145864	0.00226924		0.718	4239.06	4343.73	4641.8
		0.719	0.00188644	0.0014746	0.00226357		0.719	4240.95	4345.2	4644.07
		0.72	0.00187927	0.00149045	0.00225635		0.72	4242.83	4346.68	4646.33
		0.721	0.00187193	0.00150594	0.00224766		0.721	4244.71	4348.18	4648.58
		0.722	0.00186447	0.0015208	0.00223755		0.722	4246.58	4349.69	4650.82
		0.723	0.00185696	0.00153475	0.0022261		0.723	4248.44	4351.22	4653.06
		0.724	0.00184945	0.00154754	0.00221335		0.724	4250.29	4352.76	4655.28
		0.725	0.00184199	0.00155892	0.00219939		0.725	4252.14	4354.32	4657.48
		0.726	0.00183464	0.00156868	0.00218425		0.726	4253.98	4355.88	4659.67
		0.727	0.00182744	0.00157662	0.002168		0.727	4255.81	4357.45	4661.85
		0.728	0.00182044	0.00158256	0.00215068		0.728	4257.63	4359.03	4664.01
		0.729	0.00181369	0.00158636	0.00213234		0.729	4259.45	4360.62	4666.15
		0.73	0.00180723	0.00158793	0.00211302		0.73	4261.26	4362.2	4668.27
		0.731	0.0018011	0.00158719	0.00209275		0.731	4263.06	4363.79	4670.38
		0.732	0.00179534	0.00158411	0.00207156		0.732	4264.86	4365.38	4672.46
		0.733	0.00178998	0.0015787	0.00204947		0.733	4266.65	4366.96	4674.52
		0.734	0.00178505	0.001571	0.0020265		0.734	4268.44	4368.53	4676.56
		0.735	0.00178059	0.00156108	0.00200266		0.735	4270.22	4370.1	4678.57
		0.736	0.00177662	0.00154906	0.00197796		0.736	4272	4371.65	4680.56
		0.737	0.00177317	0.00153507	0.00195241		0.737	4273.78	4373.2	4682.53
		0.738	0.00177027	0.00151929	0.00192602		0.738	4275.55	4374.72	4684.47
		0.739	0.00176794	0.00150191	0.00189877		0.739	4277.32	4376.23	4686.38
		0.74	0.0017662	0.00148312	0.00187069		0.74	4279.08	4377.73	4688.26
		0.741	0.00176507	0.00146317	0.00184178		0.741	4280.85	4379.2	4690.12
		0.742	0.00176458	0.00144228	0.00181205		0.742	4282.62	4380.65	4691.95
		0.743	0.00176473	0.00142069	0.00178151		0.743	4284.38	4382.08	4693.74
		0.744	0.00176554	0.00139865	0.0017502		0.744	4286.14	4383.49	4695.51
		0.745	0.00176702	0.00137638	0.00171815		0.745	4287.91	4384.88	4697.24
		0.746	0.00176918	0.00135414	0.0016854		0.746	4289.68	4386.25	4698.95
		0.747	0.00177202	0.00133212	0.001652		0.747	4291.45	4387.59	4700.61
		0.748	0.00177553	0.00131055	0.00161803		0.748	4293.22	4388.91	4702.25
		0.749	0.00177971	0.0012896	0.00158358		0.749	4295	4390.21	4703.85
		0.75	0.00178454	0.00126945	0.00154872		0.75	4296.78	4391.49	4705.42
		0.751	0.00178999	0.00125022	0.00151358		0.751	4298.57	4392.75	4706.95
		0.752	0.00179604	0.00123206	0.00147828		0.752	4300.36	4393.99	4708.44
		0.753	0.00180265	0.00121504	0.00144295		0.753	4302.16	4395.21	4709.9
		0.754	0.00180978	0.00119923	0.00140774		0.754	4303.97	4396.42	4711.33
		0.755	0.00181735	0.00118468	0.00137281		0.755	4305.78	4397.61	4712.72
		0.756	0.00182533	0.00117139	0.00133831		0.756	4307.6	4398.79	4714.08
		0.757	0.00183363	0.00115936	0.00130442		0.757	4309.43	4399.96	4715.4
		0.758	0.00184219	0.00114855	0.00127131		0.758	4311.27	4401.11	4716.68
		0.759	0.00185091	0.0011389	0.00123916		0.759	4313.12	4402.25	4717.94
		0.76	0.00185972	0.00113033	0.00120813		0.76	4314.97	4403.39	4719.16
		0.761	0.00186851	0.00112275	0.0011784		0.761	4316.84	4404.52	4720.36
		0.762	0.00187721	0.00111606	0.00115013		0.762	4318.71	4405.64	4721.52
		0.763	0.00188571	0.00111014	0.00112346		0.763	4320.59	4406.75	4722.66
		0.764	0.00189393	0.00110486	0.00109855		0.764	4322.48	4407.86	4723.77
		0.765	0.00190177	0.0011001	0.00107553		0.765	4324.38	4408.96	4724.86
		0.766	0.00190916	0.00109574	0.00105451		0.766	4326.29	4410.06	4725.92
		0.767	0.001916	0.00109166	0.00103558		0.767	4328.2	4411.15	4726.97
		0.768	0.00192223	0.00108776	0.00101885		0.768	4330.12	4412.24	4727.99
		0.769	0.00192779	0.00108394	0.00100437		0.769	4332.04	4413.33	4729
		0.77	0.00193263	0.00108011	0.000992187		0.77	4333.97	4414.41	4730
		0.771	0.00193671	0.00107622	0.000982342		0.771	4335.91	4415.49	4730.99
		0.772	0.00194	0.00107223	0.000974846		0.772	4337.85	4416.56	4731.97
		0.773	0.00194248	0.00106812	0.000969697		0.773	4339.79	4417.63	4732.94
		0.774	0.00194416	0.00106388	0.000966877		0.774	4341.73	4418.7	4733.91
		0.775	0.00194505	0.00105954	0.000966352		0.775	4343.67	4419.76	4734.88
		0.776	0.00194516	0.00105515	0.000968075		0.776	4345.62	4420.82	4735.84
		0.777	0.00194455	0.00105077	0.000971988		0.777	4347.56	4421.87	4736.81
		0.778	0.00194326	0.00104649	0.00097802		0.778	4349.51	4422.92	4737.79
		0.779	0.00194134	0.00104241	0.000986093		0.779	4351.45	4423.96	4738.77
		0.78	0.00193886	0.00103865	0.000996121		0.78	4353.39	4425	4739.76
		0.781	0.00193589	0.00103533	0.00100802		0.781	4355.33	4426.04	4740.76
		0.782	0.0019325	0.00103259	0.00102168		0.782	4357.26	4427.07	4741.78
		0.783	0.00192878	0.00103056	0.00103702		0.783	4359.19	4428.1	4742.81
		0.784	0.00192479	0.00102937	0.00105395		0.784	4361.12	4429.13	4743.85
		0.785	0.00192062	0.00102917	0.00107237		0.785	4363.04	4430.16	4744.92
		0.786	0.00191632	0.00103006	0.00109219		0.786	4364.96	4431.19	4746
		0.787	0.00191197	0.00103217	0.00111334		0.787	4366.87	4432.22	4747.1
		0.788	0.00190762	0.00103558	0.00113574		0.788	4368.78	4433.26	4748.23
		0.789	0.00190331	0.00104038	0.00115931		0.789	4370.69	4434.3	4749.37
		0.79	0.00189908	0.00104661	0.001184		0.79	4372.59	4435.34	4750.55
		0.791	0.00189495	0.00105431	0.00120975		0.791	4374.49	4436.39	4751.74
		0.792	0.00189093	0.00106347	0.00123651		0.792	4376.38	4437.45	4752.97
		0.793	0.00188703	0.00107408	0.00126425		0.793	4378.27	4438.52	4754.22
		0.794	0.00188323	0.00108609	0.00129293		0.794	4380.16	4439.6	4755.49
		0.795	0.0018795	0.00109941	0.00132252		0.795	4382.04	4440.69	4756.8
		0.796	0.00187582	0.00111394	0.00135299		0.796	4383.91	4441.8	4758.14
		0.797	0.00187214	0.00112955	0.00138431		0.797	4385.79	4442.92	4759.51
		0.798	0.00186841	0.00114609	0.00141646		0.798	4387.66	4444.06	4760.91
		0.799	0.00186456	0.00116337	0.00144941		0.799	4389.53	4445.21	4762.34
		0.8	0.00186054	0.00118122	0.00148312		0.8	4391.39	4446.38	4763.81
		0.801	0.00185628	0.00119941	0.00151757		0.801	4393.25	4447.57	4765.31
		0.802	0.0018517	0.00121773	0.00155271		0.802	4395.1	4448.78	4766.84
		0.803	0.00184674	0.00123596	0.00158848		0.803	4396.95	4450.01	4768.41
		0.804	0.00184132	0.00125388	0.00162484		0.804	4398.79	4451.25	4770.02
		0.805	0.00183538	0.00127125	0.0016617		0.805	4400.63	4452.52	4771.66
		0.806	0.00182886	0.00128786	0.00169901		0.806	4402.46	4453.8	4773.34
		0.807	0.00182168	0.00130352	0.00173665		0.807	4404.29	4455.09	4775.06
		0.808	0.00181381	0.00131804	0.00177455		0.808	4406.11	4456.4	4776.82
		0.809	0.00180519	0.00133125	0.00181257		0.809	4407.92	4457.73	4778.61
		0.81	0.00179579	0.00134302	0.00185062		0.81	4409.72	4459.06	4780.44
		0.811	0.00178558	0.00135323	0.00188855		0.811	4411.51	4460.41	4782.31
		0.812	0.00177453	0.00136182	0.00192623		0.812	4413.29	4461.77	4784.22
		0.813	0.00176264	0.00136872	0.00196351		0.813	4415.06	4463.14	4786.16
		0.814	0.00174991	0.00137394	0.00200023		0.814	4416.81	4464.51	4788.15
		0.815	0.00173633	0.00137749	0.00203625		0.815	4418.56	4465.88	4790.16
		0.816	0.00172194	0.00137945	0.00207138		0.816	4420.28	4467.26	4792.22
		0.817	0.00170675	0.0013799	0.00210547		0.817	4422	4468.64	4794.31
		0.818	0.00169081	0.00137897	0.00213835		0.818	4423.7	4470.02	4796.43
		0.819	0.00167415	0.00137682	0.00216984		0.819	4425.38	4471.4	4798.58
		0.82	0.00165683	0.00137364	0.00219978		0.82	4427.05	4472.77	4800.77
		0.821	0.0016389	0.00136964	0.00222801		0.821	4428.69	4474.15	4802.98
		0.822	0.00162043	0.00136504	0.00225436		0.822	4430.32	4475.51	4805.22
		0.823	0.00160149	0.00136009	0.00227868		0.823	4431.93	4476.87	4807.49
		0.824	0.00158215	0.00135504	0.00230083		0.824	4433.53	4478.23	4809.78
		0.825	0.00156249	0.00135015	0.00232066		0.825	4435.1	4479.59	4812.09
		0.826	0.00154258	0.00134566	0.00233806		0.826	4436.65	4480.93	4814.42
		0.827	0.00152251	0.00134182	0.0023529		0.827	4438.18	4482.28	4816.76
		0.828	0.00150235	0.00133887	0.00236508		0.828	4439.7	4483.62	4819.12
		0.829	0.0014822	0.00133701	0.00237453		0.829	4441.19	4484.96	4821.49
		0.83	0.00146214	0.00133644	0.00238116		0.83	4442.66	4486.29	4823.87
		0.831	0.00144225	0.00133731	0.00238494		0.831	4444.11	4487.63	4826.25
		0.832	0.00142261	0.00133975	0.0023858		0.832	4445.54	4488.97	4828.64
		0.833	0.0014033	0.00134386	0.00238376		0.833	4446.96	4490.31	4831.02
		0.834	0.00138441	0.0013497	0.00237879		0.834	4448.35	4491.66	4833.41
		0.835	0.00136602	0.00135728	0.00237092		0.835	4449.73	4493.01	4835.78
		0.836	0.0013482	0.00136658	0.00236019		0.836	4451.08	4494.37	4838.15
		0.837	0.00133104	0.00137755	0.00234667		0.837	4452.42	4495.74	4840.5
		0.838	0.0013146	0.00139008	0.00233041		0.838	4453.75	4497.13	4842.84
		0.839	0.00129896	0.00140404	0.00231153		0.839	4455.05	4498.52	4845.16
		0.84	0.00128418	0.00141927	0.00229012		0.84	4456.34	4499.94	4847.46
		0.841	0.00127034	0.00143556	0.00226633		0.841	4457.62	4501.36	4849.74
		0.842	0.00125749	0.00145269	0.00224028		0.842	4458.89	4502.81	4851.99
		0.843	0.00124569	0.0014704	0.00221214		0.843	4460.14	4504.27	4854.22
		0.844	0.00123499	0.00148844	0.00218206		0.844	4461.38	4505.75	4856.41
		0.845	0.00122543	0.00150651	0.00215023		0.845	4462.61	4507.25	4858.58
		0.846	0.00121705	0.00152434	0.00211682		0.846	4463.83	4508.76	4860.71
		0.847	0.00120988	0.00154161	0.00208202		0.847	4465.04	4510.29	4862.81
		0.848	0.00120393	0.00155806	0.00204601		0.848	4466.25	4511.84	4864.88
		0.849	0.00119922	0.00157338	0.00200899		0.849	4467.45	4513.41	4866.91
		0.85	0.00119575	0.0015873	0.00197115		0.85	4468.65	4514.99	4868.9
		0.851	0.0011935	0.00159956	0.00193265		0.851	4469.84	4516.58	4870.85
		0.852	0.00119246	0.00160992	0.00189369		0.852	4471.04	4518.19	4872.76
		0.853	0.0011926	0.00161816	0.00185444		0.853	4472.23	4519.8	4874.63
		0.854	0.00119388	0.0016241	0.00181505		0.854	4473.42	4521.42	4876.47
		0.855	0.00119624	0.00162756	0.00177567		0.855	4474.62	4523.05	4878.26
		0.856	0.00119963	0.00162841	0.00173647		0.856	4475.82	4524.68	4880.02
		0.857	0.001204	0.00162655	0.00169755		0.857	4477.02	4526.3	4881.74
		0.858	0.00120925	0.00162192	0.00165906		0.858	4478.22	4527.93	4883.42
		0.859	0.00121533	0.0016145	0.00162109		0.859	4479.44	4529.55	4885.06
		0.86	0.00122215	0.00160427	0.00158375		0.86	4480.65	4531.16	4886.66
		0.861	0.00122962	0.00159129	0.00154713		0.861	4481.88	4532.75	4888.22
		0.862	0.00123767	0.00157562	0.00151131		0.862	4483.11	4534.34	4889.75
		0.863	0.00124621	0.00155737	0.00147635		0.863	4484.36	4535.9	4891.25
		0.864	0.00125516	0.00153667	0.00144231		0.864	4485.61	4537.45	4892.71
		0.865	0.00126445	0.0015137	0.00140926		0.865	4486.87	4538.98	4894.13
		0.866	0.001274	0.00148864	0.00137723		0.866	4488.14	4540.48	4895.53
		0.867	0.00128375	0.00146169	0.00134627		0.867	4489.41	4541.95	4896.89
		0.868	0.00129364	0.00143311	0.00131641		0.868	4490.7	4543.4	4898.22
		0.869	0.00130362	0.00140312	0.00128767		0.869	4492	4544.82	4899.52
		0.87	0.00131364	0.00137199	0.0012601		0.87	4493.31	4546.21	4900.79
		0.871	0.00132367	0.00134	0.00123371		0.871	4494.63	4547.56	4902.04
		0.872	0.00133369	0.00130742	0.00120853		0.872	4495.96	4548.89	4903.26
		0.873	0.00134369	0.00127453	0.00118459		0.873	4497.3	4550.18	4904.46
		0.874	0.00135365	0.00124161	0.00116191		0.874	4498.65	4551.43	4905.63
		0.875	0.00136357	0.00120892	0.00114052		0.875	4500	4552.66	4906.78
		0.876	0.00137347	0.00117675	0.00112045		0.876	4501.37	4553.85	4907.91
		0.877	0.00138336	0.00114534	0.00110174		0.877	4502.75	4555.01	4909.03
		0.878	0.00139327	0.00111495	0.00108441		0.878	4504.14	4556.14	4910.12
		0.879	0.00140321	0.00108581	0.00106851		0.879	4505.54	4557.24	4911.19
		0.88	0.00141322	0.00105814	0.00105407		0.88	4506.95	4558.32	4912.26
		0.881	0.00142333	0.00103213	0.00104115		0.881	4508.36	4559.36	4913.3
		0.882	0.00143356	0.00100798	0.00102977		0.882	4509.79	4560.38	4914.34
		0.883	0.00144396	0.000985832	0.00101999		0.883	4511.23	4561.38	4915.36
		0.884	0.00145454	0.000965835	0.00101184		0.884	4512.68	4562.35	4916.38
		0.885	0.00146534	0.00094811	0.00100537		0.885	4514.14	4563.31	4917.39
		0.886	0.00147636	0.000932746	0.00100061		0.886	4515.61	4564.25	4918.39
		0.887	0.00148763	0.000919825	0.000997596		0.887	4517.09	4565.18	4919.39
		0.888	0.00149914	0.000909394	0.00099636		0.888	4518.59	4566.09	4920.39
		0.889	0.0015109	0.000901479	0.000996921		0.889	4520.09	4567	4921.38
		0.89	0.0015229	0.00089609	0.000999294		0.89	4521.61	4567.9	4922.38
		0.891	0.00153511	0.000893209	0.00100349		0.891	4523.14	4568.79	4923.38
		0.892	0.00154752	0.0008928	0.0010095		0.892	4524.68	4569.68	4924.39
		0.893	0.00156007	0.000894814	0.00101731		0.893	4526.23	4570.58	4925.4
		0.894	0.00157274	0.000899165	0.00102692		0.894	4527.8	4571.48	4926.43
		0.895	0.00158547	0.00090576	0.00103828		0.895	4529.38	4572.38	4927.46
		0.896	0.00159819	0.00091449	0.00105135		0.896	4530.97	4573.29	4928.5
		0.897	0.00161085	0.000925226	0.0010661		0.897	4532.57	4574.21	4929.56
		0.898	0.00162337	0.000937822	0.00108246		0.898	4534.19	4575.14	4930.64
		0.899	0.00163567	0.000952129	0.00110037		0.899	4535.82	4576.08	4931.73
		0.9	0.00164768	0.000967977	0.00111976		0.9	4537.46	4577.04	4932.84
		0.901	0.00165931	0.000985195	0.00114055		0.901	4539.12	4578.02	4933.97
		0.902	0.00167048	0.0010036	0.00116264		0.902	4540.78	4579.02	4935.12
		0.903	0.00168109	0.00102301	0.00118596		0.903	4542.46	4580.03	4936.29
		0.904	0.00169107	0.00104322	0.0012104		0.904	4544.14	4581.06	4937.49
		0.905	0.00170033	0.00106406	0.00123587		0.905	4545.84	4582.12	4938.71
		0.906	0.0017088	0.00108534	0.00126225		0.906	4547.54	4583.19	4939.96
		0.907	0.00171638	0.00110686	0.00128946		0.907	4549.26	4584.29	4941.24
		0.908	0.00172302	0.00112846	0.00131737		0.908	4550.98	4585.4	4942.54
		0.909	0.00172864	0.00114997	0.00134589		0.909	4552.7	4586.54	4943.87
		0.91	0.00173318	0.00117121	0.0013749		0.91	4554.43	4587.7	4945.24
		0.911	0.00173658	0.00119204	0.00140429		0.911	4556.17	4588.89	4946.62
		0.912	0.00173881	0.00121233	0.00143396		0.912	4557.9	4590.09	4948.04
		0.913	0.00173982	0.00123193	0.00146379		0.913	4559.64	4591.31	4949.49
		0.914	0.00173958	0.00125076	0.00149368		0.914	4561.38	4592.55	4950.97
		0.915	0.00173807	0.0012687	0.00152353		0.915	4563.12	4593.81	4952.48
		0.916	0.00173528	0.00128568	0.00155322		0.916	4564.86	4595.09	4954.02
		0.917	0.00173121	0.00130163	0.00158267		0.917	4566.59	4596.38	4955.59
		0.918	0.00172588	0.00131651	0.00161175		0.918	4568.32	4597.69	4957.18
		0.919	0.00171929	0.00133029	0.00164039		0.919	4570.04	4599.01	4958.81
		0.92	0.00171149	0.00134295	0.00166847		0.92	4571.76	4600.35	4960.46
		0.921	0.0017025	0.00135449	0.0016959		0.921	4573.47	4601.7	4962.15
		0.922	0.00169239	0.00136494	0.00172259		0.922	4575.16	4603.06	4963.86
		0.923	0.00168121	0.00137433	0.00174844		0.923	4576.85	4604.43	4965.59
		0.924	0.00166903	0.0013827	0.00177337		0.924	4578.53	4605.81	4967.35
		0.925	0.00165593	0.00139011	0.00179729		0.925	4580.19	4607.19	4969.14
		0.926	0.00164198	0.00139664	0.00182011		0.926	4581.84	4608.59	4970.95
		0.927	0.00162727	0.00140235	0.00184175		0.927	4583.47	4609.99	4972.78
		0.928	0.00161189	0.00140735	0.00186213		0.928	4585.09	4611.39	4974.63
		0.929	0.00159595	0.00141171	0.00188119		0.929	4586.7	4612.8	4976.5
		0.93	0.00157953	0.00141553	0.00189884		0.93	4588.28	4614.21	4978.39
		0.931	0.00156273	0.00141892	0.00191503		0.931	4589.85	4615.63	4980.3
		0.932	0.00154564	0.00142197	0.0019297		0.932	4591.41	4617.05	4982.22
		0.933	0.00152836	0.00142477	0.0019428		0.933	4592.95	4618.48	4984.16
		0.934	0.00151097	0.00142742	0.00195429		0.934	4594.46	4619.9	4986.1
		0.935	0.00149355	0.00142999	0.00196413		0.935	4595.97	4621.33	4988.06
		0.936	0.00147617	0.00143257	0.0019723		0.936	4597.45	4622.76	4990.03
		0.937	0.00145891	0.00143522	0.00197878		0.937	4598.92	4624.2	4992.01
		0.938	0.00144182	0.00143801	0.00198357		0.938	4600.37	4625.63	4993.99
		0.939	0.00142494	0.00144098	0.00198667		0.939	4601.8	4627.07	4995.97
		0.94	0.00140833	0.00144416	0.0019881		0.94	4603.22	4628.51	4997.96
		0.941	0.001392	0.00144757	0.00198789		0.941	4604.62	4629.96	4999.95
		0.942	0.00137598	0.00145122	0.00198607		0.942	4606	4631.41	5001.94
		0.943	0.00136028	0.0014551	0.00198269		0.943	4607.37	4632.86	5003.92
		0.944	0.00134491	0.00145918	0.0019778		0.944	4608.72	4634.32	5005.9
		0.945	0.00132987	0.00146343	0.00197148		0.945	4610.06	4635.78	5007.88
		0.946	0.00131515	0.00146778	0.0019638		0.946	4611.38	4637.25	5009.84
		0.947	0.00130073	0.00147216	0.00195483		0.947	4612.69	4638.72	5011.8
		0.948	0.00128662	0.00147648	0.00194465		0.948	4613.99	4640.19	5013.75
		0.949	0.00127279	0.00148063	0.00193337		0.949	4615.27	4641.67	5015.69
		0.95	0.00125922	0.00148451	0.00192106		0.95	4616.53	4643.15	5017.62
		0.951	0.00124591	0.00148799	0.00190781		0.951	4617.78	4644.64	5019.53
		0.952	0.00123284	0.00149092	0.00189373		0.952	4619.02	4646.13	5021.43
		0.953	0.00122002	0.00149316	0.00187889		0.953	4620.25	4647.62	5023.32
		0.954	0.00120744	0.00149457	0.00186338		0.954	4621.46	4649.11	5025.19
		0.955	0.00119511	0.00149499	0.00184729		0.955	4622.67	4650.61	5027.05
		0.956	0.00118304	0.00149429	0.00183068		0.956	4623.85	4652.1	5028.89
		0.957	0.00117126	0.0014923	0.00181362		0.957	4625.03	4653.6	5030.71
		0.958	0.00115979	0.00148891	0.00179618		0.958	4626.2	4655.09	5032.51
		0.959	0.00114868	0.00148398	0.00177839		0.959	4627.35	4656.57	5034.3
		0.96	0.00113795	0.00147742	0.00176032		0.96	4628.49	4658.05	5036.07
		0.961	0.00112767	0.00146912	0.00174197		0.961	4629.63	4659.53	5037.82
		0.962	0.00111787	0.00145901	0.00172339		0.962	4630.75	4660.99	5039.55
		0.963	0.00110863	0.00144706	0.00170458		0.963	4631.86	4662.44	5041.27
		0.964	0.00109998	0.00143323	0.00168554		0.964	4632.97	4663.88	5042.96
		0.965	0.00109199	0.00141752	0.00166627		0.965	4634.06	4665.31	5044.64
		0.966	0.00108472	0.00139998	0.00164676		0.966	4635.15	4666.72	5046.29
		0.967	0.00107821	0.00138065	0.00162698		0.967	4636.23	4668.11	5047.93
		0.968	0.00107251	0.00135961	0.00160691		0.968	4637.31	4669.48	5049.55
		0.969	0.00106767	0.00133699	0.00158652		0.969	4638.38	4670.83	5051.15
		0.97	0.00106371	0.0013129	0.00156575		0.97	4639.44	4672.15	5052.72
		0.971	0.00106067	0.00128752	0.00154459		0.971	4640.51	4673.45	5054.28
		0.972	0.00105857	0.00126102	0.00152297		0.972	4641.57	4674.73	5055.81
		0.973	0.0010574	0.00123359	0.00150086		0.973	4642.62	4675.97	5057.32
		0.974	0.00105717	0.00120546	0.00147822		0.974	4643.68	4677.19	5058.81
		0.975	0.00105787	0.00117684	0.00145502		0.975	4644.74	4678.38	5060.28
		0.976	0.00105948	0.00114796	0.00143121		0.976	4645.8	4679.55	5061.72
		0.977	0.00106196	0.00111906	0.00140679		0.977	4646.86	4680.68	5063.14
		0.978	0.00106528	0.00109038	0.00138174		0.978	4647.92	4681.79	5064.53
		0.979	0.00106939	0.00106213	0.00135605		0.979	4648.99	4682.86	5065.9
		0.98	0.00107423	0.00103454	0.00132975		0.98	4650.06	4683.91	5067.25
		0.981	0.00107975	0.00100782	0.00130284		0.981	4651.14	4684.93	5068.56
		0.982	0.00108587	0.000982153	0.00127538		0.982	4652.22	4685.93	5069.85
		0.983	0.00109253	0.000957719	0.00124742		0.983	4653.31	4686.9	5071.11
		0.984	0.00109966	0.000934663	0.00121902		0.984	4654.41	4687.84	5072.35
		0.985	0.00110719	0.000913109	0.00119028		0.985	4655.51	4688.77	5073.55
		0.986	0.00111504	0.000893157	0.00116131		0.986	4656.62	4689.67	5074.73
		0.987	0.00112315	0.000874877	0.00113221		0.987	4657.74	4690.55	5075.87
		0.988	0.00113145	0.00085831	0.00110312		0.988	4658.87	4691.42	5076.99
		0.989	0.00113989	0.000843473	0.00107418		0.989	4660	4692.27	5078.08
		0.99	0.0011484	0.000830352	0.00104555		0.99	4661.15	4693.11	5079.14
		0.991	0.00115694	0.000818908	0.00101738		0.991	4662.3	4693.93	5080.17
		0.992	0.00116547	0.000809078	0.000989839		0.992	4663.46	4694.75	5081.17
		0.993	0.00117397	0.000800776	0.0009631		0.993	4664.63	4695.55	5082.15
		0.994	0.0011824	0.000793898	0.000937329		0.994	4665.81	4696.35	5083.1
		0.995	0.00119077	0.000788324	0.000912692		0.995	4667	4697.14	5084.03
		0.996	0.00119906	0.000783919	0.000889349		0.996	4668.19	4697.93	5084.93
		0.997	0.00120729	0.000780541	0.000867451		0.997	4669.39	4698.71	5085.81
		0.998	0.00121546	0.000778041	0.00084714		0.998	4670.61	4699.49	5086.66
		0.999	0.00122362	0.000776266	0.000828545		0.999	4671.82	4700.26	5087.5
		1	0.00123178	0.00077507	0.000811776		1	4673.05	4701.04	5088.32
		1.001	0.00123999	0.000774306	0.000796931		1.001	4674.29	4701.81	5089.13
		1.002	0.00124829	0.000773838	0.000784085		1.002	4675.53	4702.59	5089.92
		1.003	0.00125675	0.00077354	0.000773297		1.003	4676.78	4703.36	5090.69
		1.004	0.0012654	0.000773302	0.000764603		1.004	4678.05	4704.14	5091.46
		1.005	0.0012743	0.000773025	0.00075802		1.005	4679.32	4704.91	5092.23
		1.006	0.00128352	0.000772633	0.000753543		1.006	4680.59	4705.68	5092.98
		1.007	0.0012931	0.000772068	0.00075115		1.007	4681.88	4706.45	5093.73
		1.008	0.00130311	0.000771289	0.000750798		1.008	4683.18	4707.23	5094.48
		1.009	0.00131358	0.000770279	0.000752429		1.009	4684.49	4708	5095.24
		1.01	0.00132457	0.000769041	0.000755966		1.01	4685.81	4708.77	5095.99
		1.011	0.0013361	0.0007676	0.000761323		1.011	4687.14	4709.53	5096.75
		1.012	0.00134822	0.000765997	0.0007684		1.012	4688.48	4710.3	5097.51
		1.013	0.00136094	0.000764295	0.000777089		1.013	4689.84	4711.07	5098.29
		1.014	0.00137427	0.00076257	0.000787277		1.014	4691.2	4711.83	5099.07
		1.015	0.00138822	0.000760918	0.000798847		1.015	4692.58	4712.59	5099.86
		1.016	0.00140277	0.000759443	0.000811681		1.016	4693.98	4713.35	5100.67
		1.017	0.00141791	0.000758259	0.000825662		1.017	4695.39	4714.11	5101.49
		1.018	0.0014336	0.000757487	0.000840678		1.018	4696.82	4714.87	5102.32
		1.019	0.0014498	0.000757252	0.000856623		1.019	4698.26	4715.63	5103.17
		1.02	0.00146646	0.000757677	0.000873396		1.02	4699.72	4716.38	5104.03
		1.021	0.00148351	0.000758887	0.000890908		1.021	4701.19	4717.14	5104.91
		1.022	0.00150087	0.000760996	0.000909077		1.022	4702.68	4717.9	5105.81
		1.023	0.00151846	0.000764112	0.000927832		1.023	4704.19	4718.66	5106.73
		1.024	0.00153618	0.000768327	0.000947114		1.024	4705.72	4719.43	5107.67
		1.025	0.00155394	0.000773726	0.000966873		1.025	4707.27	4720.2	5108.63
		1.026	0.00157163	0.000780372	0.000987069		1.026	4708.83	4720.98	5109.6
		1.027	0.00158913	0.000788312	0.00100767		1.027	4710.41	4721.76	5110.6
		1.028	0.00160634	0.000797569	0.00102865		1.028	4712.01	4722.56	5111.62
		1.029	0.00162313	0.000808152	0.00105		1.029	4713.62	4723.36	5112.66
		1.03	0.00163941	0.000820047	0.00107171		1.03	4715.25	4724.17	5113.72
		1.031	0.00165504	0.000833218	0.00109375		1.031	4716.9	4725	5114.8
		1.032	0.00166994	0.00084761	0.00111614		1.032	4718.56	4725.84	5115.91
		1.033	0.001684	0.000863148	0.00113885		1.033	4720.24	4726.7	5117.04
		1.034	0.00169713	0.000879745	0.00116188		1.034	4721.93	4727.57	5118.19
		1.035	0.00170925	0.000897291	0.00118521		1.035	4723.63	4728.46	5119.36
		1.036	0.00172029	0.000915672	0.00120882		1.036	4725.35	4729.36	5120.56
		1.037	0.0017302	0.000934757	0.00123268		1.037	4727.07	4730.29	5121.78
		1.038	0.00173893	0.000954414	0.00125675		1.038	4728.81	4731.23	5123.02
		1.039	0.00174645	0.000974505	0.00128098		1.039	4730.55	4732.2	5124.29
		1.04	0.00175276	0.000994889	0.00130532		1.04	4732.3	4733.18	5125.58
		1.041	0.00175785	0.00101544	0.00132969		1.041	4734.05	4734.19	5126.9
		1.042	0.00176174	0.00103601	0.00135401		1.042	4735.81	4735.21	5128.24
		1.043	0.00176445	0.0010565	0.0013782		1.043	4737.58	4736.26	5129.61
		1.044	0.00176602	0.0010768	0.00140215		1.044	4739.34	4737.32	5131
		1.045	0.00176651	0.0010968	0.00142576		1.045	4741.11	4738.41	5132.41
		1.046	0.00176596	0.00111644	0.00144891		1.046	4742.88	4739.52	5133.85
		1.047	0.00176445	0.00113565	0.00147148		1.047	4744.64	4740.64	5135.31
		1.048	0.00176203	0.00115438	0.00149336		1.048	4746.4	4741.79	5136.79
		1.049	0.00175878	0.00117261	0.00151442		1.049	4748.16	4742.95	5138.3
		1.05	0.00175476	0.00119031	0.00153454		1.05	4749.92	4744.13	5139.82
		1.051	0.00175005	0.00120751	0.00155361		1.051	4751.67	4745.33	5141.37
		1.052	0.00174469	0.0012242	0.0015715		1.052	4753.42	4746.55	5142.93
		1.053	0.00173874	0.00124042	0.00158812		1.053	4755.16	4747.78	5144.51
		1.054	0.00173225	0.0012562	0.00160336		1.054	4756.9	4749.03	5146.1
		1.055	0.00172526	0.00127159	0.00161714		1.055	4758.63	4750.29	5147.71
		1.056	0.00171778	0.00128662	0.00162939		1.056	4760.35	4751.57	5149.34
		1.057	0.00170983	0.00130134	0.00164003		1.057	4762.06	4752.87	5150.97
		1.058	0.00170141	0.0013158	0.00164901		1.058	4763.77	4754.17	5152.62
		1.059	0.00169251	0.00133001	0.0016563		1.059	4765.46	4755.5	5154.27
		1.06	0.00168312	0.00134402	0.00166186		1.06	4767.15	4756.83	5155.93
		1.061	0.0016732	0.00135783	0.00166569		1.061	4768.83	4758.19	5157.59
		1.062	0.00166273	0.00137144	0.00166779		1.062	4770.5	4759.55	5159.26
		1.063	0.00165164	0.00138483	0.00166816		1.063	4772.16	4760.93	5160.93
		1.064	0.00163991	0.00139798	0.00166684		1.064	4773.8	4762.32	5162.59
		1.065	0.00162747	0.00141083	0.00166385		1.065	4775.44	4763.72	5164.26
		1.066	0.00161428	0.00142331	0.00165926		1.066	4777.06	4765.14	5165.92
		1.067	0.00160029	0.00143532	0.0016531		1.067	4778.66	4766.57	5167.58
		1.068	0.00158546	0.00144677	0.00164546		1.068	4780.26	4768.01	5169.23
		1.069	0.00156975	0.00145752	0.00163641		1.069	4781.83	4769.46	5170.87
		1.07	0.00155314	0.00146743	0.00162603		1.07	4783.4	4770.93	5172.5
		1.071	0.00153561	0.00147636	0.00161441		1.071	4784.94	4772.4	5174.12
		1.072	0.00151716	0.00148413	0.00160163		1.072	4786.47	4773.88	5175.73
		1.073	0.00149781	0.00149056	0.00158781		1.073	4787.97	4775.37	5177.32
		1.074	0.00147758	0.00149549	0.00157304		1.074	4789.46	4776.86	5178.9
		1.075	0.00145652	0.00149872	0.00155741		1.075	4790.93	4778.36	5180.47
		1.076	0.0014347	0.00150009	0.00154103		1.076	4792.37	4779.86	5182.02
		1.077	0.00141221	0.00149941	0.00152399		1.077	4793.8	4781.36	5183.55
		1.078	0.00138913	0.00149654	0.00150639		1.078	4795.2	4782.85	5185.06
		1.079	0.0013656	0.00149132	0.00148832		1.079	4796.58	4784.35	5186.56
		1.08	0.00134175	0.00148363	0.00146987		1.08	4797.93	4785.83	5188.04
		1.081	0.00131771	0.00147338	0.00145111		1.081	4799.26	4787.31	5189.5
		1.082	0.00129366	0.00146047	0.00143211		1.082	4800.56	4788.78	5190.94
		1.083	0.00126975	0.00144488	0.00141296		1.083	4801.85	4790.23	5192.37
		1.084	0.00124616	0.00142658	0.00139369		1.084	4803.1	4791.67	5193.77
		1.085	0.00122307	0.0014056	0.00137438		1.085	4804.34	4793.08	5195.15
		1.086	0.00120065	0.00138199	0.00135505		1.086	4805.55	4794.48	5196.52
		1.087	0.00117907	0.00135584	0.00133576		1.087	4806.74	4795.85	5197.86
		1.088	0.0011585	0.00132727	0.00131653		1.088	4807.91	4797.19	5199.19
		1.089	0.00113907	0.00129645	0.00129739		1.089	4809.06	4798.5	5200.5
		1.09	0.00112094	0.00126356	0.00127836		1.09	4810.19	4799.78	5201.78
		1.091	0.00110421	0.00122883	0.00125945		1.091	4811.3	4801.03	5203.05
		1.092	0.001089	0.00119251	0.00124069		1.092	4812.4	4802.24	5204.3
		1.093	0.00107537	0.00115485	0.00122209		1.093	4813.48	4803.41	5205.53
		1.094	0.00106338	0.00111616	0.00120366		1.094	4814.55	4804.55	5206.75
		1.095	0.00105306	0.00107672	0.0011854		1.095	4815.61	4805.64	5207.94
		1.096	0.00104442	0.00103685	0.00116734		1.096	4816.66	4806.7	5209.12
		1.097	0.00103744	0.000996849	0.00114948		1.097	4817.7	4807.72	5210.28
		1.098	0.00103209	0.000957034	0.00113185		1.098	4818.73	4808.69	5211.42
		1.099	0.0010283	0.000917699	0.00111447		1.099	4819.76	4809.63	5212.54
		1.1	0.00102599	0.000879132	0.00109735		1.1	4820.79	4810.53	5213.65
		1.101	0.00102507	0.000841599	0.00108052		1.101	4821.81	4811.39	5214.73
		1.102	0.00102542	0.000805344	0.00106403		1.102	4822.84	4812.21	5215.81
		1.103	0.00102692	0.000770589	0.00104789		1.103	4823.87	4813	5216.86
		1.104	0.00102946	0.000737521	0.00103216		1.104	4824.89	4813.76	5217.9
		1.105	0.00103288	0.000706297	0.00101687		1.105	4825.93	4814.48	5218.93
		1.106	0.00103706	0.000677042	0.00100207		1.106	4826.96	4815.17	5219.94
		1.107	0.00104186	0.000649843	0.000987803		1.107	4828	4815.83	5220.93
		1.108	0.00104715	0.000624754	0.000974123		1.108	4829.04	4816.47	5221.91
		1.109	0.00105282	0.000601792	0.00096108		1.109	4830.09	4817.08	5222.88
		1.11	0.00105874	0.000580941	0.000948728		1.11	4831.15	4817.67	5223.84
		1.111	0.00106483	0.000562156	0.000937119		1.111	4832.21	4818.25	5224.78
		1.112	0.00107099	0.00054536	0.000926306		1.112	4833.28	4818.8	5225.71
		1.113	0.00107714	0.000530452	0.000916343		1.113	4834.35	4819.34	5226.63
		1.114	0.00108325	0.000517309	0.000907283		1.114	4835.43	4819.86	5227.54
		1.115	0.00108925	0.000505792	0.000899175		1.115	4836.52	4820.37	5228.45
		1.116	0.00109514	0.000495747	0.000892071		1.116	4837.61	4820.87	5229.34
		1.117	0.00110089	0.000487012	0.000886019		1.117	4838.71	4821.37	5230.23
		1.118	0.00110653	0.000479423	0.000881065		1.118	4839.81	4821.85	5231.11
		1.119	0.00111206	0.000472815	0.000877252		1.119	4840.92	4822.32	5231.99
		1.12	0.00111752	0.00046703	0.000874622		1.12	4842.04	4822.79	5232.87
		1.121	0.00112295	0.000461922	0.000873212		1.121	4843.16	4823.26	5233.74
		1.122	0.00112841	0.000457354	0.000873057		1.122	4844.28	4823.72	5234.62
		1.123	0.00113396	0.000453211	0.000874187		1.123	4845.42	4824.17	5235.49
		1.124	0.00113966	0.000449397	0.000876628		1.124	4846.55	4824.62	5236.37
		1.125	0.00114558	0.000445836	0.000880399		1.125	4847.69	4825.07	5237.24
		1.126	0.00115178	0.000442479	0.000885516		1.126	4848.84	4825.52	5238.13
		1.127	0.00115833	0.0004393	0.000891986		1.127	4850	4825.96	5239.02
		1.128	0.00116529	0.000436298	0.000899809		1.128	4851.16	4826.4	5239.91
		1.129	0.00117271	0.000433496	0.000908977		1.129	4852.33	4826.83	5240.82
		1.13	0.00118063	0.00043094	0.000919473		1.13	4853.51	4827.26	5241.73
		1.131	0.0011891	0.000428694	0.000931272		1.131	4854.69	4827.69	5242.66
		1.132	0.00119812	0.000426844	0.000944335		1.132	4855.88	4828.12	5243.59
		1.133	0.00120771	0.000425485	0.000958617		1.133	4857.09	4828.55	5244.55
		1.134	0.00121787	0.000424725	0.000974056		1.134	4858.3	4828.97	5245.51
		1.135	0.00122858	0.000424678	0.000990584		1.135	4859.52	4829.4	5246.49
		1.136	0.0012398	0.000425458	0.00100812		1.136	4860.76	4829.82	5247.49
		1.137	0.0012515	0.000427179	0.00102656		1.137	4862	4830.25	5248.51
		1.138	0.0012636	0.000429946	0.00104582		1.138	4863.26	4830.68	5249.55
		1.139	0.00127604	0.000433852	0.00106576		1.139	4864.53	4831.11	5250.6
		1.14	0.00128874	0.000438977	0.00108628		1.14	4865.81	4831.54	5251.68
		1.141	0.00130161	0.000445383	0.00110722		1.141	4867.11	4831.99	5252.78
		1.142	0.00131455	0.000453109	0.00112846		1.142	4868.42	4832.44	5253.89
		1.143	0.00132744	0.00046217	0.00114985		1.143	4869.74	4832.89	5255.03
		1.144	0.0013402	0.000472558	0.00117122		1.144	4871.07	4833.36	5256.19
		1.145	0.00135269	0.000484241	0.00119243		1.145	4872.42	4833.84	5257.37
		1.146	0.00136482	0.000497154	0.00121333		1.146	4873.78	4834.33	5258.58
		1.147	0.00137648	0.000511214	0.00123375		1.147	4875.15	4834.83	5259.8
		1.148	0.00138755	0.000526308	0.00125354		1.148	4876.53	4835.35	5261.04
		1.149	0.00139794	0.000542305	0.00127256		1.149	4877.92	4835.89	5262.31
		1.15	0.00140757	0.000559052	0.00129067		1.15	4879.32	4836.44	5263.59
		1.151	0.00141633	0.000576377	0.00130774		1.151	4880.74	4837.01	5264.89
		1.152	0.00142416	0.000594099	0.00132363		1.152	4882.16	4837.59	5266.2
		1.153	0.001431	0.000612023	0.00133823		1.153	4883.58	4838.19	5267.54
		1.154	0.00143679	0.000629949	0.00135146		1.154	4885.02	4838.81	5268.88
		1.155	0.00144148	0.000647677	0.0013632		1.155	4886.46	4839.45	5270.24
		1.156	0.00144504	0.000665008	0.00137339		1.156	4887.9	4840.11	5271.61
		1.157	0.00144746	0.000681752	0.00138197		1.157	4889.35	4840.78	5272.98
		1.158	0.00144871	0.000697728	0.00138887		1.158	4890.79	4841.47	5274.37
		1.159	0.00144879	0.000712771	0.00139407		1.159	4892.24	4842.18	5275.76
		1.16	0.00144772	0.000726735	0.00139752		1.16	4893.69	4842.9	5277.16
		1.161	0.00144551	0.000739494	0.00139923		1.161	4895.14	4843.63	5278.55
		1.162	0.00144217	0.00075095	0.00139918		1.162	4896.58	4844.38	5279.95
		1.163	0.00143773	0.000761027	0.00139737		1.163	4898.02	4845.13	5281.35
		1.164	0.00143223	0.000769683	0.00139384		1.164	4899.46	4845.9	5282.75
		1.165	0.00142569	0.000776899	0.00138859		1.165	4900.89	4846.67	5284.14
		1.166	0.00141816	0.000782686	0.00138168		1.166	4902.31	4847.45	5285.52
		1.167	0.00140968	0.000787087	0.00137313		1.167	4903.72	4848.24	5286.9
		1.168	0.00140028	0.000790163	0.00136302		1.168	4905.13	4849.02	5288.27
		1.169	0.00139	0.000792008	0.00135138		1.169	4906.52	4849.82	5289.63
		1.17	0.00137888	0.000792731	0.0013383		1.17	4907.91	4850.61	5290.97
		1.171	0.00136696	0.000792461	0.00132385		1.171	4909.28	4851.4	5292.3
		1.172	0.00135428	0.000791343	0.00130811		1.172	4910.64	4852.19	5293.62
		1.173	0.00134087	0.000789527	0.00129117		1.173	4911.99	4852.98	5294.92
		1.174	0.00132677	0.000787174	0.00127313		1.174	4913.32	4853.77	5296.2
		1.175	0.00131202	0.000784443	0.00125409		1.175	4914.64	4854.56	5297.46
		1.176	0.00129666	0.000781491	0.00123415		1.176	4915.95	4855.34	5298.71
		1.177	0.00128072	0.000778466	0.00121343		1.177	4917.23	4856.12	5299.93
		1.178	0.00126424	0.000775504	0.00119205		1.178	4918.51	4856.9	5301.13
		1.179	0.00124727	0.000772729	0.00117011		1.179	4919.76	4857.67	5302.32
		1.18	0.00122984	0.000770242	0.00114774		1.18	4921	4858.44	5303.47
		1.181	0.00121202	0.000768125	0.00112506		1.181	4922.22	4859.21	5304.61
		1.182	0.00119385	0.000766436	0.00110219		1.182	4923.42	4859.98	5305.72
		1.183	0.0011754	0.000765209	0.00107925		1.183	4924.61	4860.74	5306.82
		1.184	0.00115672	0.00076445	0.00105634		1.184	4925.78	4861.51	5307.88
		1.185	0.00113789	0.000764141	0.00103359		1.185	4926.92	4862.27	5308.93
		1.186	0.00111898	0.000764237	0.0010111		1.186	4928.05	4863.04	5309.95
		1.187	0.00110006	0.00076467	0.00098898		1.187	4929.16	4863.8	5310.95
		1.188	0.00108123	0.000765349	0.00096732		1.188	4930.25	4864.57	5311.93
		1.189	0.00106257	0.000766163	0.000946218		1.189	4931.32	4865.33	5312.89
		1.19	0.00104416	0.000766984	0.000925761		1.19	4932.38	4866.1	5313.82
		1.191	0.00102609	0.000767668	0.00090603		1.191	4933.41	4866.87	5314.74
		1.192	0.00100845	0.000768063	0.000887103		1.192	4934.43	4867.64	5315.63
		1.193	0.000991337	0.00076801	0.000869051		1.193	4935.43	4868.4	5316.51
		1.194	0.000974826	0.000767348	0.000851939		1.194	4936.41	4869.17	5317.37
		1.195	0.000958999	0.000765916	0.000835831		1.195	4937.38	4869.94	5318.22
		1.196	0.00094393	0.000763563	0.000820782		1.196	4938.33	4870.7	5319.04
		1.197	0.000929685	0.000760145	0.000806848		1.197	4939.27	4871.46	5319.86
		1.198	0.000916324	0.000755533	0.000794076		1.198	4940.19	4872.22	5320.66
		1.199	0.000903894	0.000749617	0.000782515		1.199	4941.1	4872.97	5321.45
		1.2	0.000892434	0.000742307	0.000772205		1.2	4942	4873.72	5322.22
		1.201	0.000881971	0.000733537	0.000763186		1.201	4942.89	4874.46	5322.99
		1.202	0.000872521	0.000723269	0.000755495		1.202	4943.76	4875.19	5323.75
		1.203	0.000864085	0.000711493	0.000749161		1.203	4944.63	4875.9	5324.5
		1.204	0.000856656	0.00069823	0.000744212		1.204	4945.49	4876.61	5325.25
		1.205	0.000850214	0.00068353	0.00074067		1.205	4946.34	4877.3	5325.99
		1.206	0.000844728	0.000667475	0.000738552		1.206	4947.19	4877.98	5326.73
		1.207	0.000840156	0.00065018	0.000737869		1.207	4948.03	4878.63	5327.47
		1.208	0.000836448	0.000631787	0.000738627		1.208	4948.87	4879.28	5328.21
		1.209	0.000833544	0.000612467	0.000740822		1.209	4949.71	4879.9	5328.95
		1.21	0.000831379	0.000592415	0.000744448		1.21	4950.54	4880.5	5329.69
		1.211	0.000829883	0.000571851	0.000749488		1.211	4951.37	4881.08	5330.44
		1.212	0.00082898	0.000551011	0.000755919		1.212	4952.2	4881.64	5331.19
		1.213	0.000828592	0.000530149	0.000763713		1.213	4953.03	4882.18	5331.95
		1.214	0.000828641	0.000509526	0.000772833		1.214	4953.86	4882.7	5332.72
		1.215	0.000829051	0.00048941	0.000783238		1.215	4954.69	4883.2	5333.5
		1.216	0.000829745	0.00047007	0.00079488		1.216	4955.52	4883.68	5334.29
		1.217	0.000830653	0.000451768	0.000807709		1.217	4956.35	4884.14	5335.09
		1.218	0.000831707	0.000434759	0.00082167		1.218	4957.18	4884.59	5335.9
		1.219	0.000832849	0.000419279	0.000836705		1.219	4958.01	4885.01	5336.73
		1.22	0.000834026	0.000405548	0.000852756		1.22	4958.84	4885.43	5337.58
		1.221	0.000835195	0.00039376	0.000869764		1.221	4959.68	4885.83	5338.44
		1.222	0.000836322	0.000384081	0.000887669		1.222	4960.51	4886.22	5339.32
		1.223	0.000837383	0.000376646	0.000906415		1.223	4961.35	4886.6	5340.21
		1.224	0.000838364	0.000371556	0.000925945		1.224	4962.19	4886.97	5341.13
		1.225	0.000839265	0.000368876	0.000946206		1.225	4963.03	4887.34	5342.07
		1.226	0.000840093	0.000368635	0.000967146		1.226	4963.87	4887.71	5343.02
		1.227	0.000840868	0.000370824	0.000988716		1.227	4964.71	4888.08	5344
		1.228	0.000841619	0.000375397	0.00101087		1.228	4965.55	4888.45	5345
		1.229	0.000842386	0.000382275	0.00103357		1.229	4966.39	4888.83	5346.02
		1.23	0.000843214	0.000391344	0.00105676		1.23	4967.23	4889.22	5347.07
		1.231	0.000844159	0.000402459	0.00108041		1.231	4968.08	4889.61	5348.14
		1.232	0.000845281	0.000415451	0.00110448		1.232	4968.92	4890.02	5349.23
		1.233	0.000846643	0.000430126	0.00112892		1.233	4969.77	4890.45	5350.35
		1.234	0.000848311	0.000446269	0.0011537		1.234	4970.62	4890.88	5351.49
		1.235	0.000850352	0.000463655	0.00117877		1.235	4971.46	4891.34	5352.65
		1.236	0.000852832	0.000482045	0.00120408		1.236	4972.32	4891.81	5353.84
		1.237	0.000855812	0.000501196	0.00122958		1.237	4973.17	4892.3	5355.06
		1.238	0.000859351	0.000520864	0.00125522		1.238	4974.03	4892.81	5356.3
		1.239	0.000863499	0.000540808	0.00128095		1.239	4974.89	4893.35	5357.57
		1.24	0.0008683	0.000560794	0.00130668		1.24	4975.76	4893.9	5358.87
		1.241	0.00087379	0.000580599	0.00133236		1.241	4976.63	4894.47	5360.18
		1.242	0.000879993	0.000600012	0.0013579		1.242	4977.5	4895.06	5361.53
		1.243	0.000886926	0.000618838	0.00138322		1.243	4978.39	4895.67	5362.9
		1.244	0.000894593	0.000636903	0.00140822		1.244	4979.28	4896.29	5364.3
		1.245	0.000902987	0.000654049	0.00143281		1.245	4980.18	4896.94	5365.72
		1.246	0.000912092	0.000670141	0.00145687		1.246	4981.08	4897.6	5367.16
		1.247	0.00092188	0.000685064	0.00148031		1.247	4982	4898.28	5368.63
		1.248	0.000932314	0.000698726	0.00150299		1.248	4982.93	4898.97	5370.12
		1.249	0.000943346	0.000711056	0.00152479		1.249	4983.87	4899.68	5371.64
		1.25	0.000954919	0.000722004	0.0015456		1.25	4984.81	4900.39	5373.17
		1.251	0.000966969	0.00073154	0.00156527		1.251	4985.78	4901.12	5374.73
		1.252	0.000979423	0.000739651	0.00158367		1.252	4986.75	4901.86	5376.3
		1.253	0.0009922	0.000746345	0.00160069		1.253	4987.73	4902.6	5377.89
		1.254	0.00100521	0.000751643	0.00161617		1.254	4988.73	4903.35	5379.5
		1.255	0.00101837	0.00075558	0.00163001		1.255	4989.75	4904.1	5381.12
		1.256	0.00103158	0.000758208	0.00164208		1.256	4990.77	4904.86	5382.76
		1.257	0.00104474	0.000759583	0.00165226		1.257	4991.81	4905.62	5384.41
		1.258	0.00105773	0.000759775	0.00166045		1.258	4992.86	4906.38	5386.06
		1.259	0.00107047	0.000758861	0.00166656		1.259	4993.92	4907.14	5387.73
		1.26	0.00108284	0.000756921	0.00167049		1.26	4995	4907.89	5389.4
		1.261	0.00109474	0.000754042	0.00167219		1.261	4996.09	4908.65	5391.07
		1.262	0.00110606	0.000750314	0.00167159		1.262	4997.19	4909.4	5392.74
		1.263	0.0011167	0.000745827	0.00166865		1.263	4998.3	4910.15	5394.41
		1.264	0.00112657	0.000740674	0.00166336		1.264	4999.42	4910.89	5396.08
		1.265	0.00113557	0.000734947	0.0016557		1.265	5000.55	4911.63	5397.73
		1.266	0.00114363	0.000728738	0.00164569		1.266	5001.69	4912.36	5399.39
		1.267	0.00115065	0.000722138	0.00163336		1.267	5002.84	4913.09	5401.03
		1.268	0.00115659	0.000715234	0.00161875		1.268	5003.99	4913.81	5402.65
		1.269	0.00116138	0.000708114	0.00160193		1.269	5005.15	4914.52	5404.26
		1.27	0.00116498	0.000700863	0.00158298		1.27	5006.32	4915.22	5405.85
		1.271	0.00116735	0.000693567	0.001562		1.271	5007.48	4915.92	5407.43
		1.272	0.00116847	0.000686304	0.0015391		1.272	5008.65	4916.61	5408.98
		1.273	0.00116835	0.000679155	0.00151441		1.273	5009.82	4917.29	5410.5
		1.274	0.00116697	0.000672197	0.00148806		1.274	5010.99	4917.97	5412
		1.275	0.00116436	0.000665507	0.00146021		1.275	5012.15	4918.64	5413.48
		1.276	0.00116055	0.00065916	0.00143101		1.276	5013.31	4919.3	5414.92
		1.277	0.00115558	0.000653226	0.00140063		1.277	5014.47	4919.96	5416.34
		1.278	0.0011495	0.000647777	0.00136924		1.278	5015.62	4920.61	5417.73
		1.279	0.00114236	0.000642877	0.00133701		1.279	5016.77	4921.25	5419.08
		1.28	0.00113425	0.000638595	0.0013041		1.28	5017.91	4921.89	5420.4
		1.281	0.00112522	0.000634989	0.00127071		1.281	5019.04	4922.53	5421.69
		1.282	0.00111537	0.000632118	0.00123698		1.282	5020.16	4923.16	5422.94
		1.283	0.00110477	0.00063003	0.0012031		1.283	5021.27	4923.79	5424.16
		1.284	0.00109352	0.000628773	0.00116921		1.284	5022.37	4924.42	5425.35
		1.285	0.0010817	0.000628384	0.00113547		1.285	5023.46	4925.05	5426.5
		1.286	0.00106941	0.000628894	0.00110201		1.286	5024.53	4925.68	5427.62
		1.287	0.00105674	0.000630325	0.00106898		1.287	5025.59	4926.31	5428.7
		1.288	0.00104378	0.000632691	0.00103648		1.288	5026.64	4926.94	5429.76
		1.289	0.00103061	0.000635993	0.00100463		1.289	5027.68	4927.58	5430.78
		1.29	0.00101732	0.000640224	0.000973531		1.29	5028.71	4928.21	5431.77
		1.291	0.001004	0.000645367	0.000943257		1.291	5029.72	4928.86	5432.72
		1.292	0.00099073	0.000651393	0.000913888		1.292	5030.71	4929.5	5433.65
		1.293	0.000977575	0.000658264	0.000885484		1.293	5031.7	4930.16	5434.55
		1.294	0.000964611	0.00066593	0.000858101		1.294	5032.67	4930.82	5435.42
		1.295	0.000951903	0.000674334	0.000831781		1.295	5033.63	4931.49	5436.27
		1.296	0.000939511	0.000683409	0.000806561		1.296	5034.57	4932.17	5437.09
		1.297	0.00092749	0.000693083	0.00078247		1.297	5035.51	4932.86	5437.88
		1.298	0.000915888	0.000703276	0.000759533		1.298	5036.43	4933.56	5438.65
		1.299	0.000904746	0.000713907	0.000737769		1.299	5037.34	4934.27	5439.4
		1.3	0.000894099	0.000724887	0.000717198		1.3	5038.24	4934.98	5440.13
		1.301	0.000883977	0.000736132	0.000697833		1.301	5039.13	4935.72	5440.84
		1.302	0.000874399	0.000747554	0.000679692		1.302	5040.01	4936.46	5441.53
		1.303	0.000865381	0.000759073	0.00066279		1.303	5040.88	4937.21	5442.2
		1.304	0.000856929	0.00077061	0.000647147		1.304	5041.74	4937.98	5442.85
		1.305	0.000849044	0.000782094	0.000632781		1.305	5042.59	4938.75	5443.49
		1.306	0.00084172	0.000793459	0.000619717		1.306	5043.44	4939.54	5444.12
		1.307	0.000834946	0.000804651	0.00060798		1.307	5044.27	4940.34	5444.73
		1.308	0.000828705	0.000815624	0.0005976		1.308	5045.11	4941.15	5445.34
		1.309	0.000822975	0.000826343	0.000588611		1.309	5045.93	4941.97	5445.93
		1.31	0.000817731	0.000836782	0.000581048		1.31	5046.75	4942.8	5446.51
		1.311	0.000812945	0.000846924	0.00057495		1.311	5047.57	4943.64	5447.09
		1.312	0.00080859	0.000856765	0.000570358		1.312	5048.38	4944.5	5447.66
		1.313	0.000804633	0.000866305	0.000567316		1.313	5049.18	4945.36	5448.23
		1.314	0.000801047	0.000875552	0.000565866		1.314	5049.99	4946.23	5448.8
		1.315	0.000797804	0.000884521	0.000566053		1.315	5050.79	4947.11	5449.37
		1.316	0.000794879	0.000893225	0.00056792		1.316	5051.58	4948	5449.93
		1.317	0.000792251	0.000901684	0.000571507		1.317	5052.38	4948.89	5450.5
		1.318	0.000789904	0.000909912	0.000576853		1.318	5053.17	4949.8	5451.08
		1.319	0.000787826	0.000917921	0.000583991		1.319	5053.96	4950.71	5451.66
		1.32	0.000786013	0.000925719	0.000592951		1.32	5054.74	4951.64	5452.24
		1.321	0.000784465	0.000933304	0.000603754		1.321	5055.53	4952.56	5452.84
		1.322	0.00078319	0.00094067	0.000616415		1.322	5056.31	4953.5	5453.45
		1.323	0.0007822	0.000947796	0.000630942		1.323	5057.1	4954.45	5454.08
		1.324	0.000781517	0.000954654	0.000647331		1.324	5057.88	4955.4	5454.72
		1.325	0.000781164	0.000961204	0.00066557		1.325	5058.66	4956.36	5455.37
		1.326	0.000781174	0.000967397	0.000685634		1.326	5059.44	4957.32	5456.05
		1.327	0.000781581	0.000973173	0.000707489		1.327	5060.22	4958.29	5456.74
		1.328	0.000782426	0.000978464	0.000731089		1.328	5061	4959.27	5457.46
		1.329	0.000783749	0.000983193	0.000756373		1.329	5061.79	4960.25	5458.21
		1.33	0.000785596	0.000987283	0.000783273		1.33	5062.57	4961.23	5458.98
		1.331	0.000788011	0.000990649	0.000811704		1.331	5063.36	4962.22	5459.78
		1.332	0.000791039	0.00099321	0.000841574		1.332	5064.15	4963.21	5460.6
		1.333	0.000794724	0.000994886	0.000872775		1.333	5064.94	4964.21	5461.46
		1.334	0.000799105	0.000995605	0.000905194		1.334	5065.74	4965.2	5462.35
		1.335	0.00080422	0.000995301	0.000938703		1.335	5066.54	4966.2	5463.27
		1.336	0.000810101	0.000993923	0.000973171		1.336	5067.35	4967.19	5464.23
		1.337	0.000816776	0.000991431	0.00100845		1.337	5068.16	4968.18	5465.22
		1.338	0.000824264	0.000987806	0.00104441		1.338	5068.98	4969.17	5466.24
		1.339	0.000832578	0.000983046	0.00108087		1.339	5069.81	4970.16	5467.31
		1.34	0.000841722	0.00097717	0.0011177		1.34	5070.65	4971.14	5468.4
		1.341	0.000851692	0.00097022	0.00115473		1.341	5071.49	4972.11	5469.54
		1.342	0.000862475	0.00096226	0.0011918		1.342	5072.35	4973.08	5470.71
		1.343	0.000874049	0.000953379	0.00122875		1.343	5073.22	4974.04	5471.92
		1.344	0.000886382	0.000943689	0.00126543		1.344	5074.1	4974.99	5473.17
		1.345	0.000899433	0.000933324	0.00130169		1.345	5074.99	4975.92	5474.46
		1.346	0.000913152	0.000922439	0.00133736		1.346	5075.9	4976.85	5475.77
		1.347	0.000927481	0.000911208	0.00137232		1.347	5076.82	4977.77	5477.13
		1.348	0.000942353	0.000899823	0.00140641		1.348	5077.75	4978.67	5478.52
		1.349	0.000957695	0.000888487	0.00143951		1.349	5078.7	4979.57	5479.94
		1.35	0.000973427	0.000877417	0.0014715		1.35	5079.67	4980.45	5481.4
		1.351	0.000989465	0.000866833	0.00150226		1.351	5080.65	4981.32	5482.88
		1.352	0.00100572	0.00085696	0.00153168		1.352	5081.65	4982.19	5484.4
		1.353	0.0010221	0.000848019	0.00155966		1.353	5082.66	4983.04	5485.95
		1.354	0.0010385	0.000840227	0.00158611		1.354	5083.69	4983.88	5487.52
		1.355	0.00105485	0.000833789	0.00161095		1.355	5084.74	4984.72	5489.12
		1.356	0.00107103	0.000828895	0.0016341		1.356	5085.8	4985.55	5490.74
		1.357	0.00108696	0.000825718	0.0016555		1.357	5086.88	4986.38	5492.39
		1.358	0.00110255	0.000824406	0.00167508		1.358	5087.97	4987.2	5494.05
		1.359	0.00111771	0.000825082	0.00169281		1.359	5089.08	4988.03	5495.73
		1.36	0.00113237	0.00082784	0.00170862		1.36	5090.21	4988.85	5497.44
		1.361	0.00114644	0.000832741	0.00172248		1.361	5091.35	4989.68	5499.15
		1.362	0.00115986	0.000839814	0.00173436		1.362	5092.5	4990.52	5500.88
		1.363	0.00117258	0.000849052	0.00174422		1.363	5093.67	4991.37	5502.62
		1.364	0.00118453	0.000860413	0.00175205		1.364	5094.85	4992.22	5504.37
		1.365	0.00119567	0.000873818	0.00175782		1.365	5096.04	4993.09	5506.12
		1.366	0.00120598	0.000889155	0.00176152		1.366	5097.24	4993.97	5507.88
		1.367	0.00121542	0.000906277	0.00176312		1.367	5098.45	4994.87	5509.64
		1.368	0.00122398	0.000925005	0.00176263		1.368	5099.67	4995.78	5511.41
		1.369	0.00123165	0.000945131	0.00176003		1.369	5100.9	4996.72	5513.17
		1.37	0.00123844	0.000966421	0.00175532		1.37	5102.13	4997.67	5514.93
		1.371	0.00124435	0.000988619	0.00174849		1.371	5103.37	4998.65	5516.68
		1.372	0.00124941	0.00101145	0.00173956		1.372	5104.62	4999.65	5518.42
		1.373	0.00125363	0.00103462	0.00172851		1.373	5105.87	5000.67	5520.16
		1.374	0.00125705	0.00105784	0.00171536		1.374	5107.13	5001.72	5521.88
		1.375	0.0012597	0.00108081	0.00170013		1.375	5108.38	5002.79	5523.59
		1.376	0.00126162	0.00110322	0.00168282		1.376	5109.65	5003.88	5525.28
		1.377	0.00126286	0.00112477	0.00166345		1.377	5110.91	5005	5526.95
		1.378	0.00126345	0.00114519	0.00164207		1.378	5112.17	5006.13	5528.6
		1.379	0.00126344	0.00116421	0.00161869		1.379	5113.43	5007.28	5530.23
		1.38	0.00126287	0.00118158	0.00159337		1.38	5114.7	5008.46	5531.84
		1.381	0.00126179	0.00119709	0.00156615		1.381	5115.96	5009.65	5533.42
		1.382	0.00126024	0.00121053	0.00153708		1.382	5117.22	5010.85	5534.97
		1.383	0.00125824	0.00122175	0.00150625		1.383	5118.48	5012.07	5536.49
		1.384	0.00125584	0.00123063	0.00147371		1.384	5119.74	5013.29	5537.98
		1.385	0.00125307	0.00123707	0.00143958		1.385	5120.99	5014.53	5539.44
		1.386	0.00124994	0.00124102	0.00140393		1.386	5122.24	5015.77	5540.86
		1.387	0.0012465	0.00124247	0.00136689		1.387	5123.49	5017.01	5542.25
		1.388	0.00124274	0.00124143	0.00132857		1.388	5124.74	5018.25	5543.59
		1.389	0.0012387	0.00123797	0.00128912		1.389	5125.98	5019.49	5544.9
		1.39	0.00123437	0.00123218	0.00124866		1.39	5127.21	5020.72	5546.17
		1.391	0.00122978	0.00122418	0.00120737		1.391	5128.45	5021.95	5547.4
		1.392	0.00122492	0.00121411	0.00116539		1.392	5129.67	5023.17	5548.59
		1.393	0.0012198	0.00120216	0.00112291		1.393	5130.89	5024.38	5549.73
		1.394	0.00121442	0.00118851	0.0010801		1.394	5132.11	5025.58	5550.83
		1.395	0.00120878	0.00117338	0.00103715		1.395	5133.32	5026.76	5551.89
		1.396	0.00120287	0.00115699	0.000994243		1.396	5134.53	5027.92	5552.91
		1.397	0.00119671	0.00113956	0.000951578		1.397	5135.73	5029.07	5553.88
		1.398	0.00119027	0.00112132	0.000909346		1.398	5136.92	5030.2	5554.81
		1.399	0.00118356	0.00110251	0.000867741		1.399	5138.11	5031.31	5555.7
		1.4	0.00117657	0.00108335	0.000826951		1.4	5139.29	5032.41	5556.55
		1.401	0.0011693	0.00106404	0.000787164		1.401	5140.46	5033.48	5557.35
		1.402	0.00116173	0.00104479	0.000748558		1.402	5141.63	5034.53	5558.12
		1.403	0.00115388	0.00102577	0.000711305		1.403	5142.79	5035.57	5558.85
		1.404	0.00114573	0.00100715	0.000675567		1.404	5143.94	5036.59	5559.54
		1.405	0.00113729	0.000989079	0.000641493		1.405	5145.08	5037.58	5560.2
		1.406	0.00112855	0.000971662	0.000609222		1.406	5146.21	5038.56	5560.83
		1.407	0.00111952	0.000955001	0.000578876		1.407	5147.33	5039.53	5561.42
		1.408	0.00111021	0.000939158	0.000550565		1.408	5148.45	5040.47	5561.99
		1.409	0.00110061	0.000924187	0.000524382		1.409	5149.55	5041.41	5562.52
		1.41	0.00109075	0.000910107	0.000500403		1.41	5150.65	5042.32	5563.04
		1.411	0.00108063	0.000896919	0.000478691		1.411	5151.74	5043.23	5563.53
		1.412	0.00107026	0.000884604	0.00045929		1.412	5152.81	5044.12	5563.99
		1.413	0.00105967	0.000873126	0.000442228		1.413	5153.88	5045	5564.45
		1.414	0.00104887	0.000862429	0.00042752		1.414	5154.93	5045.86	5564.88
		1.415	0.00103788	0.000852451	0.000415165		1.415	5155.97	5046.72	5565.3
		1.416	0.00102674	0.000843115	0.000405149		1.416	5157.01	5047.57	5565.71
		1.417	0.00101547	0.00083434	0.000397445		1.417	5158.03	5048.41	5566.11
		1.418	0.00100409	0.000826044	0.000392014		1.418	5159.04	5049.24	5566.51
		1.419	0.000992646	0.000818144	0.000388808		1.419	5160.04	5050.06	5566.9
		1.42	0.000981161	0.000810559	0.000387768		1.42	5161.02	5050.87	5567.29
		1.421	0.000969672	0.000803217	0.000388829		1.421	5162	5051.68	5567.67
		1.422	0.000958216	0.000796052	0.000391918		1.422	5162.96	5052.48	5568.07
		1.423	0.000946831	0.000789012	0.000396958		1.423	5163.91	5053.27	5568.46
		1.424	0.000935554	0.000782054	0.000403863		1.424	5164.86	5054.06	5568.86
		1.425	0.000924426	0.00077515	0.000412548		1.425	5165.79	5054.84	5569.27
		1.426	0.000913486	0.000768286	0.000422923		1.426	5166.7	5055.61	5569.69
		1.427	0.000902773	0.000761461	0.000434894		1.427	5167.61	5056.37	5570.11
		1.428	0.000892328	0.000754687	0.000448368		1.428	5168.51	5057.13	5570.56
		1.429	0.000882191	0.000747987	0.00046325		1.429	5169.4	5057.88	5571.01
		1.43	0.0008724	0.000741394	0.000479444		1.43	5170.27	5058.63	5571.48
		1.431	0.000862993	0.000734949	0.000496854		1.431	5171.14	5059.37	5571.97
		1.432	0.00085401	0.000728699	0.000515386		1.432	5172	5060.1	5572.48
		1.433	0.000845484	0.000722691	0.000534944		1.433	5172.85	5060.82	5573
		1.434	0.000837452	0.000716973	0.000555436		1.434	5173.69	5061.54	5573.55
		1.435	0.000829946	0.00071159	0.000576769		1.435	5174.53	5062.26	5574.11
		1.436	0.000822997	0.00070658	0.000598852		1.436	5175.35	5062.97	5574.7
		1.437	0.000816634	0.000701971	0.000621597		1.437	5176.17	5063.67	5575.31
		1.438	0.000810884	0.000697781	0.000644917		1.438	5176.99	5064.37	5575.95
		1.439	0.000805769	0.000694014	0.000668726		1.439	5177.79	5065.07	5576.6
		1.44	0.000801311	0.00069066	0.000692943		1.44	5178.6	5065.76	5577.28
		1.441	0.000797526	0.00068769	0.000717486		1.441	5179.4	5066.45	5577.99
		1.442	0.000794429	0.000685062	0.000742277		1.442	5180.19	5067.13	5578.72
		1.443	0.000792028	0.000682715	0.000767239		1.443	5180.99	5067.82	5579.47
		1.444	0.000790328	0.000680573	0.000792297		1.444	5181.78	5068.5	5580.25
		1.445	0.00078933	0.000678545	0.000817378		1.445	5182.57	5069.18	5581.06
		1.446	0.000789029	0.000676528	0.000842408		1.446	5183.36	5069.86	5581.89
		1.447	0.000789414	0.000674408	0.000867317		1.447	5184.15	5070.53	5582.74
		1.448	0.000790471	0.000672062	0.000892033		1.448	5184.94	5071.21	5583.62
		1.449	0.000792176	0.000669365	0.000916484		1.449	5185.73	5071.88	5584.53
		1.45	0.000794504	0.000666188	0.000940598		1.45	5186.52	5072.54	5585.45
		1.451	0.00079742	0.000662406	0.000964303		1.451	5187.32	5073.21	5586.41
		1.452	0.000800887	0.000657898	0.000987525		1.452	5188.12	5073.87	5587.38
		1.453	0.000804859	0.000652555	0.00101019		1.453	5188.92	5074.52	5588.38
		1.454	0.000809287	0.000646279	0.00103222		1.454	5189.73	5075.17	5589.4
		1.455	0.000814118	0.000638988	0.00105353		1.455	5190.54	5075.82	5590.45
		1.456	0.000819294	0.00063062	0.00107406		1.456	5191.35	5076.45	5591.51
		1.457	0.000824752	0.000621134	0.00109371		1.457	5192.18	5077.08	5592.59
		1.458	0.00083043	0.000610513	0.0011124		1.458	5193	5077.69	5593.7
		1.459	0.000836262	0.000598763	0.00113006		1.459	5193.84	5078.3	5594.82
		1.46	0.000842182	0.000585918	0.0011466		1.46	5194.68	5078.89	5595.96
		1.461	0.000848123	0.000572039	0.00116195		1.461	5195.52	5079.47	5597.11
		1.462	0.000854021	0.000557209	0.00117601		1.462	5196.37	5080.03	5598.28
		1.463	0.000859812	0.00054154	0.00118871		1.463	5197.23	5080.58	5599.46
		1.464	0.000865436	0.000525166	0.00119999		1.464	5198.09	5081.12	5600.66
		1.465	0.000870837	0.000508242	0.00120976		1.465	5198.96	5081.63	5601.86
		1.466	0.000875962	0.000490943	0.00121797		1.466	5199.83	5082.13	5603.08
		1.467	0.000880765	0.000473459	0.00122456		1.467	5200.71	5082.61	5604.3
		1.468	0.000885205	0.000455993	0.00122946		1.468	5201.59	5083.08	5605.52
		1.469	0.000889247	0.000438758	0.00123265		1.469	5202.48	5083.53	5606.75
		1.47	0.000892864	0.000421968	0.00123408		1.47	5203.37	5083.96	5607.99
		1.471	0.000896034	0.00040584	0.00123373		1.471	5204.27	5084.37	5609.22
		1.472	0.000898744	0.000390589	0.00123159		1.472	5205.16	5084.77	5610.45
		1.473	0.000900987	0.000376418	0.00122765		1.473	5206.06	5085.15	5611.68
		1.474	0.000902765	0.00036352	0.00122192		1.474	5206.97	5085.52	5612.91
		1.475	0.000904086	0.000352072	0.00121442		1.475	5207.87	5085.88	5614.13
		1.476	0.000904963	0.000342229	0.00120519		1.476	5208.77	5086.23	5615.34
		1.477	0.000905418	0.000334125	0.00119428		1.477	5209.68	5086.57	5616.54
		1.478	0.000905475	0.000327865	0.00118175		1.478	5210.59	5086.9	5617.72
		1.479	0.000905167	0.000323529	0.00116766		1.479	5211.49	5087.22	5618.9
		1.48	0.000904527	0.000321162	0.0011521		1.48	5212.4	5087.55	5620.06
		1.481	0.000903591	0.000320782	0.00113518		1.481	5213.3	5087.87	5621.2
		1.482	0.0009024	0.000322371	0.00111698		1.482	5214.2	5088.19	5622.33
		1.483	0.000900993	0.00032588	0.00109763		1.483	5215.1	5088.51	5623.44
		1.484	0.000899408	0.000331228	0.00107725		1.484	5216	5088.84	5624.52
		1.485	0.000897683	0.000338306	0.00105595		1.485	5216.9	5089.18	5625.59
		1.486	0.000895854	0.000346973	0.00103389		1.486	5217.8	5089.52	5626.64
		1.487	0.00089395	0.000357067	0.00101118		1.487	5218.69	5089.87	5627.66
		1.488	0.000892	0.0003684	0.000987958		1.488	5219.59	5090.23	5628.66
		1.489	0.000890023	0.000380767	0.000964364		1.489	5220.48	5090.61	5629.63
		1.49	0.000888036	0.000393948	0.000940527		1.49	5221.37	5090.99	5630.59
		1.491	0.000886046	0.000407712	0.000916574		1.491	5222.25	5091.4	5631.51
		1.492	0.000884054	0.000421822	0.000892627		1.492	5223.14	5091.81	5632.42
		1.493	0.000882056	0.00043604	0.000868805		1.493	5224.02	5092.24	5633.3
		1.494	0.000880039	0.000450127	0.000845216		1.494	5224.9	5092.68	5634.16
		1.495	0.000877982	0.000463853	0.000821962		1.495	5225.78	5093.14	5634.99
		1.496	0.000875858	0.000477	0.000799137		1.496	5226.66	5093.61	5635.8
		1.497	0.000873637	0.00048936	0.000776824		1.497	5227.53	5094.09	5636.59
		1.498	0.00087128	0.000500746	0.000755098		1.498	5228.41	5094.59	5637.35
		1.499	0.000868746	0.000510988	0.000734024		1.499	5229.28	5095.09	5638.1
		1.5	0.000865988	0.000519939	0.00071366		1.5	5230.14	5095.61	5638.82
		1.501	0.00086296	0.000527478	0.000694051		1.501	5231.01	5096.13	5639.53
		1.502	0.000859612	0.000533506	0.000675238		1.502	5231.87	5096.66	5640.21
		1.503	0.000855897	0.000537952	0.000657252		1.503	5232.73	5097.2	5640.88
		1.504	0.000851765	0.00054077	0.000640117		1.504	5233.58	5097.74	5641.53
		1.505	0.000847173	0.000541942	0.000623852		1.505	5234.43	5098.28	5642.16
		1.506	0.000842079	0.000541473	0.000608471		1.506	5235.28	5098.82	5642.77
		1.507	0.000836445	0.000539393	0.000593983		1.507	5236.11	5099.36	5643.38
		1.508	0.00083024	0.000535757	0.000580395		1.508	5236.95	5099.9	5643.96
		1.509	0.000823438	0.000530639	0.000567714		1.509	5237.78	5100.43	5644.54
		1.51	0.000816023	0.000524132	0.000555943		1.51	5238.59	5100.96	5645.1
		1.511	0.000807983	0.000516348	0.000545089		1.511	5239.41	5101.48	5645.65
		1.512	0.000799315	0.000507413	0.000535157		1.512	5240.21	5101.99	5646.19
		1.513	0.000790027	0.000497461	0.000526157		1.513	5241.01	5102.49	5646.72
		1.514	0.000780133	0.000486641	0.000518098		1.514	5241.79	5102.99	5647.24
		1.515	0.000769656	0.000475101	0.000510997		1.515	5242.57	5103.47	5647.76
		1.516	0.000758629	0.000462996	0.000504868		1.516	5243.33	5103.94	5648.27
		1.517	0.000747093	0.000450478	0.000499735		1.517	5244.08	5104.39	5648.77
		1.518	0.000735098	0.000437698	0.00049562		1.518	5244.82	5104.84	5649.27
		1.519	0.000722701	0.000424797	0.00049255		1.519	5245.55	5105.27	5649.76
		1.52	0.000709968	0.00041191	0.000490555		1.52	5246.27	5105.69	5650.25
		1.521	0.000696971	0.00039916	0.000489664		1.521	5246.97	5106.09	5650.74
		1.522	0.000683788	0.000386656	0.00048991		1.522	5247.66	5106.49	5651.23
		1.523	0.000670506	0.000374494	0.000491325		1.523	5248.34	5106.87	5651.72
		1.524	0.000657212	0.00036275	0.000493937		1.524	5249	5107.23	5652.21
		1.525	0.000644002	0.00035149	0.000497777		1.525	5249.65	5107.59	5652.71
		1.526	0.000630971	0.000340758	0.000502867		1.526	5250.29	5107.94	5653.21
		1.527	0.000618218	0.000330586	0.000509228		1.527	5250.92	5108.27	5653.72
		1.528	0.000605841	0.000320992	0.000516873		1.528	5251.53	5108.6	5654.23
		1.529	0.000593937	0.000311977	0.000525809		1.529	5252.13	5108.92	5654.75
		1.53	0.000582603	0.000303535	0.000536035		1.53	5252.72	5109.22	5655.28
		1.531	0.000571931	0.000295649	0.000547538		1.531	5253.29	5109.52	5655.82
		1.532	0.000562007	0.000288295	0.000560297		1.532	5253.86	5109.82	5656.38
		1.533	0.000552911	0.000281449	0.00057428		1.533	5254.42	5110.1	5656.94
		1.534	0.000544718	0.000275078	0.000589443		1.534	5254.97	5110.38	5657.53
		1.535	0.000537491	0.000269161	0.000605729		1.535	5255.51	5110.65	5658.12
		1.536	0.000531284	0.00026367	0.000623072		1.536	5256.04	5110.92	5658.74
		1.537	0.000526142	0.000258589	0.00064139		1.537	5256.57	5111.18	5659.37
		1.538	0.000522095	0.000253905	0.000660594		1.538	5257.09	5111.43	5660.02
		1.539	0.000519163	0.000249615	0.000680582		1.539	5257.62	5111.69	5660.69
		1.54	0.000517353	0.000245723	0.00070124		1.54	5258.13	5111.93	5661.38
		1.541	0.00051666	0.000242246	0.00072245		1.541	5258.65	5112.18	5662.09
		1.542	0.000517063	0.000239202	0.000744083		1.542	5259.17	5112.42	5662.83
		1.543	0.000518533	0.000236625	0.000766004		1.543	5259.69	5112.66	5663.58
		1.544	0.000521024	0.00023455	0.000788077		1.544	5260.21	5112.89	5664.36
		1.545	0.000524482	0.000233018	0.000810159		1.545	5260.73	5113.13	5665.16
		1.546	0.000528838	0.000232075	0.000832111		1.546	5261.25	5113.36	5665.98
		1.547	0.000534018	0.000231769	0.000853792		1.547	5261.79	5113.59	5666.82
		1.548	0.000539935	0.000232145	0.000875067		1.548	5262.32	5113.82	5667.69
		1.549	0.000546495	0.000233247	0.000895806		1.549	5262.87	5114.05	5668.57
		1.55	0.000553599	0.000235113	0.000915884		1.55	5263.42	5114.29	5669.48
		1.551	0.000561142	0.000237775	0.00093519		1.551	5263.97	5114.53	5670.4
		1.552	0.000569017	0.000241256	0.00095362		1.552	5264.54	5114.76	5671.35
		1.553	0.000577114	0.000245569	0.000971084		1.553	5265.11	5115.01	5672.31
		1.554	0.000585322	0.000250717	0.000987506		1.554	5265.69	5115.26	5673.29
		1.555	0.000593534	0.000256689	0.00100283		1.555	5266.28	5115.51	5674.29
		1.556	0.000601646	0.000263461	0.001017		1.556	5266.88	5115.77	5675.3
		1.557	0.000609555	0.000270996	0.00102999		1.557	5267.49	5116.04	5676.32
		1.558	0.00061717	0.000279244	0.00104179		1.558	5268.1	5116.31	5677.36
		1.559	0.000624403	0.000288142	0.0010524		1.559	5268.72	5116.6	5678.4
		1.56	0.000631177	0.000297616	0.00106184		1.56	5269.35	5116.89	5679.46
		1.561	0.000637424	0.000307578	0.00107014		1.561	5269.98	5117.19	5680.53
		1.562	0.000643087	0.000317933	0.00107734		1.562	5270.62	5117.5	5681.6
		1.563	0.000648123	0.000328579	0.00108351		1.563	5271.27	5117.83	5682.68
		1.564	0.000652499	0.000339406	0.00108872		1.564	5271.92	5118.16	5683.77
		1.565	0.000656194	0.0003503	0.00109303		1.565	5272.57	5118.51	5684.86
		1.566	0.000659201	0.000361149	0.00109655		1.566	5273.23	5118.86	5685.95
		1.567	0.000661527	0.000371838	0.00109936		1.567	5273.89	5119.23	5687.05
		1.568	0.000663189	0.000382258	0.00110155		1.568	5274.55	5119.61	5688.15
		1.569	0.000664218	0.000392304	0.00110323		1.569	5275.22	5119.99	5689.25
		1.57	0.000664656	0.000401881	0.0011045		1.57	5275.88	5120.39	5690.36
		1.571	0.000664554	0.000410903	0.00110544		1.571	5276.55	5120.8	5691.46
		1.572	0.000663976	0.000419294	0.00110615		1.572	5277.21	5121.21	5692.57
		1.573	0.00066299	0.000426995	0.00110671		1.573	5277.87	5121.63	5693.67
		1.574	0.000661676	0.000433959	0.00110721		1.574	5278.54	5122.07	5694.78
		1.575	0.000660115	0.000440155	0.00110771		1.575	5279.2	5122.5	5695.89
		1.576	0.000658394	0.000445568	0.00110827		1.576	5279.86	5122.95	5697
		1.577	0.000656603	0.000450201	0.00110895		1.577	5280.51	5123.39	5698.1
		1.578	0.000654832	0.00045407	0.00110977		1.578	5281.17	5123.85	5699.21
		1.579	0.000653168	0.00045721	0.00111077		1.579	5281.82	5124.3	5700.32
		1.58	0.000651697	0.000459669	0.00111196		1.58	5282.48	5124.76	5701.44
		1.581	0.000650498	0.000461508	0.00111334		1.581	5283.13	5125.22	5702.55
		1.582	0.000649647	0.000462803	0.0011149		1.582	5283.78	5125.68	5703.66
		1.583	0.000649208	0.000463638	0.00111661		1.583	5284.43	5126.15	5704.78
		1.584	0.000649236	0.00046411	0.00111845		1.584	5285.08	5126.61	5705.9
		1.585	0.000649777	0.00046432	0.00112037		1.585	5285.72	5127.07	5707.01
		1.586	0.000650864	0.000464375	0.00112231		1.586	5286.38	5127.54	5708.14
		1.587	0.000652517	0.000464386	0.00112423		1.587	5287.03	5128	5709.26
		1.588	0.000654742	0.000464467	0.00112606		1.588	5287.68	5128.47	5710.38
		1.589	0.000657534	0.000464729	0.00112773		1.589	5288.34	5128.93	5711.51
		1.59	0.000660873	0.000465282	0.00112916		1.59	5289	5129.4	5712.64
		1.591	0.000664726	0.000466231	0.00113029		1.591	5289.66	5129.86	5713.77
		1.592	0.000669048	0.000467675	0.00113105		1.592	5290.33	5130.33	5714.9
		1.593	0.000673784	0.000469707	0.00113136		1.593	5291	5130.8	5716.03
		1.594	0.000678868	0.000472409	0.00113115		1.594	5291.67	5131.27	5717.16
		1.595	0.000684225	0.000475855	0.00113037		1.595	5292.35	5131.74	5718.29
		1.596	0.000689773	0.000480109	0.00112893		1.596	5293.04	5132.22	5719.42
		1.597	0.000695428	0.000485222	0.0011268		1.597	5293.73	5132.7	5720.55
		1.598	0.000701098	0.000491234	0.00112392		1.598	5294.43	5133.19	5721.68
		1.599	0.000706694	0.00049817	0.00112025		1.599	5295.14	5133.69	5722.8
		1.6	0.000712125	0.000506047	0.00111574		1.6	5295.85	5134.19	5723.92
		1.601	0.000717303	0.000514866	0.00111037		1.601	5296.56	5134.7	5725.03
		1.602	0.000722145	0.000524615	0.00110411		1.602	5297.28	5135.22	5726.14
		1.603	0.000726575	0.000535271	0.00109695		1.603	5298	5135.75	5727.24
		1.604	0.000730521	0.000546797	0.00108886		1.604	5298.73	5136.29	5728.33
		1.605	0.000733922	0.000559145	0.00107987		1.605	5299.47	5136.84	5729.41
		1.606	0.000736729	0.000572255	0.00106995		1.606	5300.2	5137.41	5730.49
		1.607	0.000738898	0.000586055	0.00105914		1.607	5300.94	5137.99	5731.55
		1.608	0.000740402	0.000600464	0.00104745		1.608	5301.68	5138.58	5732.61
		1.609	0.000741222	0.00061539	0.0010349		1.609	5302.42	5139.19	5733.65
		1.61	0.000741351	0.000630733	0.00102154		1.61	5303.16	5139.81	5734.68
		1.611	0.000740793	0.000646387	0.0010074		1.611	5303.9	5140.45	5735.69
		1.612	0.000739564	0.000662237	0.000992528		1.612	5304.64	5141.1	5736.69
		1.613	0.000737687	0.000678165	0.000976993		1.613	5305.38	5141.77	5737.68
		1.614	0.000735198	0.00069405	0.000960855		1.614	5306.12	5142.46	5738.64
		1.615	0.000732137	0.000709767	0.000944188		1.615	5306.85	5143.16	5739.6
		1.616	0.000728552	0.000725191	0.000927074		1.616	5307.58	5143.88	5740.53
		1.617	0.000724497	0.000740199	0.0009096		1.617	5308.31	5144.61	5741.45
		1.618	0.000720029	0.000754669	0.000891865		1.618	5309.03	5145.36	5742.35
		1.619	0.000715206	0.000768485	0.000873971		1.619	5309.75	5146.12	5743.23
		1.62	0.000710089	0.000781532	0.000856031		1.62	5310.46	5146.9	5744.1
		1.621	0.000704737	0.000793706	0.000838163		1.621	5311.17	5147.68	5744.95
		1.622	0.000699207	0.000804908	0.000820489		1.622	5311.87	5148.48	5745.78
		1.623	0.000693553	0.000815049	0.000803141		1.623	5312.57	5149.29	5746.59
		1.624	0.000687826	0.000824049	0.000786252		1.624	5313.26	5150.11	5747.38
		1.625	0.00068207	0.00083184	0.000769959		1.625	5313.94	5150.94	5748.16
		1.626	0.000676324	0.000838365	0.000754401		1.626	5314.62	5151.78	5748.92
		1.627	0.000670623	0.000843582	0.000739719		1.627	5315.29	5152.62	5749.67
		1.628	0.000664993	0.00084746	0.00072605		1.628	5315.96	5153.46	5750.4
		1.629	0.000659454	0.000849985	0.000713533		1.629	5316.62	5154.31	5751.12
		1.63	0.000654021	0.000851156	0.000702296		1.63	5317.28	5155.16	5751.83
		1.631	0.000648702	0.000850989	0.000692467		1.631	5317.93	5156.01	5752.53
		1.632	0.000643501	0.000849515	0.00068416		1.632	5318.58	5156.86	5753.22
		1.633	0.000638415	0.00084678	0.000677482		1.633	5319.22	5157.71	5753.9
		1.634	0.00063344	0.000842847	0.000672525		1.634	5319.86	5158.56	5754.57
		1.635	0.000628565	0.000837792	0.000669369		1.635	5320.49	5159.4	5755.24
		1.636	0.00062378	0.000831705	0.000668077		1.636	5321.11	5160.23	5755.91
		1.637	0.000619071	0.00082469	0.000668692		1.637	5321.73	5161.06	5756.58
		1.638	0.000614424	0.000816861	0.000671242		1.638	5322.35	5161.88	5757.25
		1.639	0.000609827	0.000808342	0.000675732		1.639	5322.96	5162.69	5757.92
		1.64	0.000605265	0.000799265	0.000682148		1.64	5323.57	5163.5	5758.6
		1.641	0.000600728	0.000789765	0.000690452		1.641	5324.17	5164.29	5759.29
		1.642	0.000596206	0.000779983	0.000700588		1.642	5324.77	5165.08	5759.98
		1.643	0.000591692	0.000770056	0.000712474		1.643	5325.37	5165.85	5760.69
		1.644	0.000587183	0.000760124	0.000726012		1.644	5325.95	5166.62	5761.41
		1.645	0.000582678	0.000750318	0.000741081		1.645	5326.54	5167.37	5762.14
		1.646	0.00057818	0.000740765	0.000757542		1.646	5327.12	5168.12	5762.89
		1.647	0.000573696	0.000731582	0.000775238		1.647	5327.7	5168.85	5763.66
		1.648	0.000569236	0.000722877	0.000793999		1.648	5328.27	5169.58	5764.44
		1.649	0.000564815	0.000714745	0.000813641		1.649	5328.83	5170.3	5765.25
		1.65	0.00056045	0.000707267	0.000833968		1.65	5329.4	5171.01	5766.07
		1.651	0.00055616	0.000700514	0.000854778		1.651	5329.96	5171.71	5766.92
		1.652	0.00055197	0.000694539	0.000875863		1.652	5330.51	5172.41	5767.78
		1.653	0.000547904	0.000689383	0.000897014		1.653	5331.06	5173.1	5768.67
		1.654	0.000543989	0.000685076	0.000918022		1.654	5331.61	5173.79	5769.58
		1.655	0.000540254	0.000681632	0.000938681		1.655	5332.15	5174.47	5770.5
		1.656	0.000536727	0.000679059	0.000958795		1.656	5332.69	5175.15	5771.45
		1.657	0.000533439	0.000677348	0.000978175		1.657	5333.22	5175.83	5772.42
		1.658	0.000530417	0.000676488	0.000996645		1.658	5333.75	5176.51	5773.41
		1.659	0.000527689	0.000676459	0.00101405		1.659	5334.28	5177.19	5774.41
		1.66	0.000525282	0.000677234	0.00103024		1.66	5334.81	5177.86	5775.44
		1.661	0.000523218	0.000678786	0.00104509		1.661	5335.33	5178.54	5776.47
		1.662	0.000521518	0.000681082	0.00105851		1.662	5335.86	5179.22	5777.53
		1.663	0.000520201	0.00068409	0.0010704		1.663	5336.38	5179.9	5778.59
		1.664	0.00051928	0.000687775	0.00108073		1.664	5336.9	5180.59	5779.67
		1.665	0.000518766	0.000692106	0.00108945		1.665	5337.41	5181.28	5780.75
		1.666	0.000518664	0.000697049	0.00109655		1.666	5337.93	5181.97	5781.84
		1.667	0.000518976	0.000702574	0.00110206		1.667	5338.45	5182.67	5782.94
		1.668	0.0005197	0.000708651	0.00110599		1.668	5338.97	5183.38	5784.05
		1.669	0.000520829	0.00071525	0.00110842		1.669	5339.49	5184.09	5785.15
		1.67	0.000522351	0.000722342	0.00110942		1.67	5340.01	5184.81	5786.26
		1.671	0.000524254	0.0007299	0.00110907		1.671	5340.54	5185.54	5787.37
		1.672	0.000526517	0.000737893	0.00110749		1.672	5341.06	5186.27	5788.48
		1.673	0.00052912	0.00074629	0.00110479		1.673	5341.59	5187.01	5789.59
		1.674	0.00053204	0.000755061	0.0011011		1.674	5342.12	5187.76	5790.69
		1.675	0.000535249	0.00076417	0.00109656		1.675	5342.65	5188.52	5791.79
		1.676	0.000538721	0.00077358	0.00109129		1.676	5343.19	5189.29	5792.88
		1.677	0.000542426	0.00078325	0.00108543		1.677	5343.73	5190.07	5793.97
		1.678	0.000546336	0.000793139	0.00107912		1.678	5344.28	5190.86	5795.05
		1.679	0.000550419	0.000803198	0.00107248		1.679	5344.82	5191.66	5796.13
		1.68	0.000554647	0.000813379	0.00106563		1.68	5345.38	5192.46	5797.2
		1.681	0.000558991	0.000823629	0.00105867		1.681	5345.93	5193.28	5798.26
		1.682	0.000563424	0.000833892	0.00105171		1.682	5346.5	5194.11	5799.32
		1.683	0.000567918	0.000844113	0.00104483		1.683	5347.06	5194.95	5800.36
		1.684	0.000572451	0.000854233	0.00103809		1.684	5347.63	5195.8	5801.4
		1.685	0.000577	0.000864193	0.00103156		1.685	5348.21	5196.66	5802.44
		1.686	0.000581546	0.000873936	0.00102526		1.686	5348.79	5197.53	5803.47
		1.687	0.000586073	0.000883404	0.00101922		1.687	5349.37	5198.41	5804.49
		1.688	0.000590566	0.000892543	0.00101346		1.688	5349.96	5199.3	5805.51
		1.689	0.000595017	0.000901299	0.00100795		1.689	5350.55	5200.19	5806.52
		1.69	0.000599418	0.000909625	0.00100269		1.69	5351.15	5201.1	5807.52
		1.691	0.000603765	0.000917477	0.000997633		1.691	5351.75	5202.01	5808.52
		1.692	0.000608059	0.000924815	0.000992743		1.692	5352.35	5202.93	5809.52
		1.693	0.000612303	0.000931607	0.000987966		1.693	5352.96	5203.86	5810.51
		1.694	0.000616503	0.000937824	0.00098324		1.694	5353.58	5204.8	5811.49
		1.695	0.000620668	0.000943448	0.000978501		1.695	5354.2	5205.74	5812.47
		1.696	0.000624809	0.000948462	0.000973679		1.696	5354.82	5206.68	5813.45
		1.697	0.000628941	0.000952862	0.000968702		1.697	5355.45	5207.63	5814.42
		1.698	0.00063308	0.000956645	0.000963502		1.698	5356.08	5208.59	5815.39
		1.699	0.000637241	0.000959818	0.000958009		1.699	5356.71	5209.55	5816.35
		1.7	0.000641443	0.000962394	0.000952159		1.7	5357.35	5210.51	5817.3
		1.701	0.000645704	0.000964388	0.000945894		1.701	5358	5211.47	5818.25
		1.702	0.000650043	0.000965823	0.000939161		1.702	5358.64	5212.43	5819.2
		1.703	0.000654479	0.000966723	0.000931918		1.703	5359.3	5213.4	5820.13
		1.704	0.000659029	0.000967115	0.00092413		1.704	5359.95	5214.37	5821.06
		1.705	0.00066371	0.000967029	0.000915774		1.705	5360.61	5215.34	5821.98
		1.706	0.000668538	0.000966493	0.000906838		1.706	5361.28	5216.3	5822.89
		1.707	0.000673528	0.000965534	0.000897318		1.707	5361.95	5217.27	5823.79
		1.708	0.000678692	0.000964179	0.000887225		1.708	5362.63	5218.23	5824.68
		1.709	0.000684042	0.000962448	0.000876578		1.709	5363.31	5219.2	5825.57
		1.71	0.000689586	0.000960359	0.000865409		1.71	5364	5220.16	5826.44
		1.711	0.000695332	0.000957924	0.000853758		1.711	5364.69	5221.12	5827.3
		1.712	0.000701282	0.000955149	0.000841675		1.712	5365.39	5222.07	5828.14
		1.713	0.000707439	0.000952032	0.000829217		1.713	5366.09	5223.03	5828.98
		1.714	0.0007138	0.000948565	0.000816448		1.714	5366.8	5223.98	5829.8
		1.715	0.000720361	0.000944729	0.000803437		1.715	5367.52	5224.92	5830.61
		1.716	0.000727113	0.000940503	0.000790257		1.716	5368.24	5225.87	5831.41
		1.717	0.000734044	0.000935851	0.000776982		1.717	5368.97	5226.8	5832.19
		1.718	0.000741139	0.000930737	0.000763689		1.718	5369.71	5227.74	5832.96
		1.719	0.000748378	0.000925112	0.000750452		1.719	5370.46	5228.67	5833.72
		1.72	0.000755738	0.000918927	0.000737343		1.72	5371.21	5229.59	5834.46
		1.721	0.000763192	0.000912124	0.000724433		1.721	5371.97	5230.5	5835.2
		1.722	0.00077071	0.000904644	0.000711787		1.722	5372.73	5231.41	5835.91
		1.723	0.00077826	0.000896426	0.000699466		1.723	5373.51	5232.31	5836.62
		1.724	0.000785805	0.00088741	0.000687526		1.724	5374.29	5233.2	5837.31
		1.725	0.000793308	0.000877538	0.000676017		1.725	5375.08	5234.09	5837.99
		1.726	0.000800731	0.000866754	0.000664985		1.726	5375.88	5234.96	5838.67
		1.727	0.000808033	0.000855011	0.00065447		1.727	5376.68	5235.82	5839.33
		1.728	0.000815176	0.000842267	0.000644506		1.728	5377.49	5236.67	5839.97
		1.729	0.000822121	0.000828493	0.000635127		1.729	5378.31	5237.5	5840.61
		1.73	0.000828832	0.00081367	0.00062636		1.73	5379.14	5238.32	5841.25
		1.731	0.000835274	0.000797794	0.000618229		1.731	5379.97	5239.13	5841.87
		1.732	0.000841418	0.000780872	0.000610758		1.732	5380.81	5239.92	5842.48
		1.733	0.000847238	0.000762931	0.000603969		1.733	5381.65	5240.69	5843.09
		1.734	0.000852711	0.000744013	0.00059788		1.734	5382.5	5241.45	5843.69
		1.735	0.000857822	0.000724176	0.000592512		1.735	5383.36	5242.18	5844.29
		1.736	0.00086256	0.000703497	0.000587882		1.736	5384.22	5242.89	5844.88
		1.737	0.00086692	0.000682067	0.000584009		1.737	5385.08	5243.59	5845.46
		1.738	0.000870904	0.000659995	0.000580908		1.738	5385.95	5244.26	5846.04
		1.739	0.000874517	0.000637402	0.000578597		1.739	5386.82	5244.91	5846.62
		1.74	0.000877771	0.000614424	0.000577088		1.74	5387.7	5245.53	5847.2
		1.741	0.000880683	0.000591206	0.000576393		1.741	5388.58	5246.13	5847.78
		1.742	0.000883273	0.000567904	0.000576522		1.742	5389.46	5246.71	5848.35
		1.743	0.000885563	0.000544677	0.00057748		1.743	5390.35	5247.27	5848.93
		1.744	0.000887578	0.00052169	0.000579267		1.744	5391.23	5247.8	5849.51
		1.745	0.000889344	0.000499107	0.000581881		1.745	5392.12	5248.31	5850.09
		1.746	0.000890885	0.000477092	0.000585312		1.746	5393.01	5248.8	5850.67
		1.747	0.000892225	0.000455802	0.000589544		1.747	5393.9	5249.27	5851.26
		1.748	0.000893385	0.000435387	0.000594556		1.748	5394.8	5249.71	5851.85
		1.749	0.00089438	0.000415989	0.00060032		1.749	5395.69	5250.14	5852.45
		1.75	0.000895222	0.000397736	0.0006068		1.75	5396.58	5250.55	5853.05
		1.751	0.000895918	0.000380741	0.000613954		1.751	5397.48	5250.94	5853.67
		1.752	0.000896468	0.000365104	0.000621733		1.752	5398.38	5251.31	5854.28
		1.753	0.000896866	0.000350904	0.000630083		1.753	5399.27	5251.67	5854.91
		1.754	0.000897101	0.000338204	0.000638945		1.754	5400.17	5252.01	5855.54
		1.755	0.000897154	0.000327044	0.000648255		1.755	5401.07	5252.34	5856.19
		1.756	0.000897002	0.000317448	0.000657945		1.756	5401.96	5252.67	5856.84
		1.757	0.000896619	0.000309415	0.000667947		1.757	5402.86	5252.98	5857.5
		1.758	0.000895972	0.000302928	0.000678191		1.758	5403.76	5253.29	5858.18
		1.759	0.00089503	0.000297948	0.000688611		1.759	5404.65	5253.59	5858.86
		1.76	0.000893757	0.000294416	0.00069914		1.76	5405.55	5253.88	5859.55
		1.761	0.000892122	0.000292258	0.000709718		1.761	5406.44	5254.18	5860.26
		1.762	0.000890091	0.000291382	0.000720287		1.762	5407.33	5254.47	5860.97
		1.763	0.000887639	0.00029168	0.000730801		1.763	5408.22	5254.76	5861.7
		1.764	0.000884742	0.000293033	0.000741217		1.764	5409.11	5255.05	5862.43
		1.765	0.000881382	0.000295311	0.000751504		1.765	5409.99	5255.35	5863.18
		1.766	0.000877551	0.000298374	0.000761639		1.766	5410.87	5255.64	5863.94
		1.767	0.000873246	0.000302076	0.00077161		1.767	5411.74	5255.94	5864.7
		1.768	0.000868475	0.00030627	0.000781414		1.768	5412.61	5256.25	5865.48
		1.769	0.000863253	0.000310802	0.000791056		1.769	5413.48	5256.56	5866.27
		1.77	0.000857606	0.000315526	0.000800554		1.77	5414.34	5256.87	5867.06
		1.771	0.000851568	0.000320294	0.000809929		1.771	5415.2	5257.19	5867.87
		1.772	0.000845183	0.000324967	0.00081921		1.772	5416.04	5257.51	5868.68
		1.773	0.000838501	0.000329413	0.000828431		1.773	5416.89	5257.84	5869.51
		1.774	0.00083158	0.000333508	0.000837628		1.774	5417.72	5258.17	5870.34
		1.775	0.000824486	0.000337144	0.000846839		1.775	5418.55	5258.5	5871.18
		1.776	0.000817288	0.000340221	0.000856099		1.776	5419.37	5258.84	5872.03
		1.777	0.000810059	0.000342657	0.00086544		1.777	5420.18	5259.18	5872.89
		1.778	0.000802872	0.00034438	0.000874889		1.778	5420.99	5259.53	5873.76
		1.779	0.000795804	0.000345337	0.000884464		1.779	5421.79	5259.87	5874.64
		1.78	0.000788926	0.000345486	0.000894175		1.78	5422.58	5260.22	5875.53
		1.781	0.00078231	0.000344805	0.00090402		1.781	5423.37	5260.56	5876.43
		1.782	0.00077602	0.000343276	0.000913982		1.782	5424.15	5260.91	5877.34
		1.783	0.000770115	0.000340904	0.000924035		1.783	5424.92	5261.25	5878.26
		1.784	0.000764647	0.000337702	0.000934136		1.784	5425.69	5261.59	5879.19
		1.785	0.000759657	0.000333689	0.000944227		1.785	5426.45	5261.92	5880.13
		1.786	0.000755177	0.0003289	0.000954238		1.786	5427.21	5262.25	5881.08
		1.787	0.000751228	0.000323374	0.000964083		1.787	5427.96	5262.58	5882.04
		1.788	0.000747821	0.000317157	0.000973666		1.788	5428.71	5262.9	5883.01
		1.789	0.000744953	0.000310301	0.000982877		1.789	5429.46	5263.21	5883.98
		1.79	0.000742612	0.000302864	0.000991598		1.79	5430.2	5263.52	5884.97
		1.791	0.000740774	0.000294906	0.000999706		1.791	5430.94	5263.82	5885.97
		1.792	0.000739404	0.000286488	0.00100707		1.792	5431.68	5264.11	5886.97
		1.793	0.000738458	0.000277673	0.00101356		1.793	5432.42	5264.39	5887.98
		1.794	0.000737884	0.000268531	0.00101905		1.794	5433.16	5264.67	5889
		1.795	0.000737622	0.000259126	0.0010234		1.795	5433.9	5264.93	5890.02
		1.796	0.000737608	0.000249527	0.00102652		1.796	5434.63	5265.18	5891.04
		1.797	0.000737772	0.000239803	0.00102828		1.797	5435.37	5265.43	5892.07
		1.798	0.000738044	0.000230025	0.00102859		1.798	5436.11	5265.66	5893.1
		1.799	0.000738353	0.000220265	0.00102738		1.799	5436.85	5265.89	5894.13
		1.8	0.000738626	0.000210595	0.00102458		1.8	5437.59	5266.1	5895.15
		1.801	0.000738797	0.000201089	0.00102017		1.801	5438.32	5266.31	5896.17
		1.802	0.000738802	0.000191826	0.00101413		1.802	5439.06	5266.51	5897.19
		1.803	0.000738581	0.000182881	0.00100646		1.803	5439.8	5266.69	5898.2
		1.804	0.000738081	0.000174336	0.000997197		1.804	5440.54	5266.87	5899.2
		1.805	0.000737256	0.00016627	0.000986402		1.805	5441.28	5267.04	5900.2
		1.806	0.000736069	0.000158768	0.000974155		1.806	5442.01	5267.21	5901.18
		1.807	0.00073449	0.000151915	0.000960561		1.807	5442.75	5267.36	5902.14
		1.808	0.000732496	0.000145794	0.000945747		1.808	5443.48	5267.51	5903.1
		1.809	0.000730075	0.000140493	0.000929858		1.809	5444.21	5267.65	5904.03
		1.81	0.000727221	0.000136099	0.000913059		1.81	5444.94	5267.79	5904.96
		1.811	0.000723938	0.000132695	0.000895527		1.811	5445.67	5267.93	5905.86
		1.812	0.000720237	0.000130365	0.000877449		1.812	5446.39	5268.06	5906.75
		1.813	0.000716136	0.00012919	0.000859024		1.813	5447.11	5268.19	5907.62
		1.814	0.000711661	0.000129244	0.000840452		1.814	5447.82	5268.32	5908.46
		1.815	0.000706846	0.000130599	0.000821933		1.815	5448.53	5268.45	5909.3
		1.816	0.000701728	0.000133317	0.000803665		1.816	5449.24	5268.58	5910.11
		1.817	0.000696352	0.000137452	0.00078584		1.817	5449.94	5268.71	5910.9
		1.818	0.000690766	0.000143047	0.000768638		1.818	5450.63	5268.85	5911.68
		1.819	0.000685024	0.000150136	0.000752227		1.819	5451.32	5269	5912.44
		1.82	0.000679182	0.000158736	0.000736758		1.82	5452	5269.15	5913.19
		1.821	0.0006733	0.000168852	0.000722364		1.821	5452.68	5269.32	5913.92
		1.822	0.000667437	0.000180474	0.000709158		1.822	5453.35	5269.49	5914.63
		1.823	0.000661657	0.000193575	0.000697228		1.823	5454.01	5269.68	5915.33
		1.824	0.000656021	0.000208111	0.000686643		1.824	5454.67	5269.88	5916.03
		1.825	0.000650589	0.000224024	0.000677445		1.825	5455.32	5270.1	5916.71
		1.826	0.000645421	0.00024124	0.000669654		1.826	5455.97	5270.33	5917.38
		1.827	0.000640572	0.000259667	0.000663266		1.827	5456.61	5270.58	5918.05
		1.828	0.000636095	0.000279203	0.000658256		1.828	5457.25	5270.85	5918.71
		1.829	0.000632037	0.000299728	0.000654576		1.829	5457.89	5271.14	5919.37
		1.83	0.00062844	0.000321117	0.000652162		1.83	5458.52	5271.45	5920.02
		1.831	0.000625339	0.000343229	0.00065093		1.831	5459.14	5271.78	5920.67
		1.832	0.000622765	0.000365922	0.000650785		1.832	5459.77	5272.14	5921.32
		1.833	0.000620739	0.000389042	0.000651618		1.833	5460.39	5272.51	5921.97
		1.834	0.000619275	0.000412437	0.00065331		1.834	5461.01	5272.91	5922.62
		1.835	0.000618382	0.000435948	0.00065574		1.835	5461.63	5273.34	5923.28
		1.836	0.00061806	0.000459421	0.000658779		1.836	5462.25	5273.79	5923.94
		1.837	0.0006183	0.0004827	0.000662302		1.837	5462.86	5274.26	5924.6
		1.838	0.00061909	0.000505633	0.000666182		1.838	5463.48	5274.75	5925.26
		1.839	0.000620408	0.000528072	0.000670301		1.839	5464.1	5275.27	5925.93
		1.84	0.000622229	0.000549874	0.000674545		1.84	5464.72	5275.81	5926.6
		1.841	0.000624521	0.000570902	0.000678812		1.841	5465.35	5276.37	5927.28
		1.842	0.000627249	0.000591024	0.000683008		1.842	5465.97	5276.95	5927.96
		1.843	0.000630375	0.000610116	0.000687054		1.843	5466.6	5277.55	5928.64
		1.844	0.000633856	0.000628061	0.000690883		1.844	5467.23	5278.17	5929.33
		1.845	0.000637652	0.000644747	0.000694443		1.845	5467.87	5278.8	5930.03
		1.846	0.000641718	0.000660072	0.000697695		1.846	5468.51	5279.46	5930.72
		1.847	0.000646013	0.000673939	0.000700616		1.847	5469.15	5280.12	5931.42
		1.848	0.000650495	0.000686261	0.000703194		1.848	5469.8	5280.8	5932.12
		1.849	0.000655125	0.000696957	0.000705433		1.849	5470.45	5281.5	5932.83
		1.85	0.000659868	0.000705957	0.000707347		1.85	5471.11	5282.2	5933.53
		1.851	0.000664692	0.0007132	0.000708959		1.851	5471.77	5282.91	5934.24
		1.852	0.000669569	0.000718633	0.000710304		1.852	5472.44	5283.62	5934.95
		1.853	0.000674477	0.00072222	0.000711419		1.853	5473.11	5284.34	5935.66
		1.854	0.000679398	0.00072393	0.000712349		1.854	5473.79	5285.07	5936.37
		1.855	0.000684321	0.000723753	0.00071314		1.855	5474.47	5285.79	5937.09
		1.856	0.000689239	0.000721687	0.00071384		1.856	5475.16	5286.51	5937.8
		1.857	0.000694153	0.000717751	0.000714495		1.857	5475.85	5287.23	5938.52
		1.858	0.000699067	0.000711976	0.000715147		1.858	5476.55	5287.95	5939.23
		1.859	0.000703992	0.000704415	0.000715835		1.859	5477.25	5288.66	5939.95
		1.86	0.000708943	0.000695134	0.000716589		1.86	5477.96	5289.36	5940.66
		1.861	0.000713938	0.000684221	0.000717434		1.861	5478.67	5290.04	5941.38
		1.862	0.000719001	0.000671779	0.000718385		1.862	5479.38	5290.72	5942.1
		1.863	0.000724154	0.000657929	0.00071945		1.863	5480.1	5291.39	5942.82
		1.864	0.000729424	0.000642809	0.000720625		1.864	5480.83	5292.04	5943.54
		1.865	0.000734836	0.000626574	0.000721899		1.865	5481.56	5292.67	5944.26
		1.866	0.000740415	0.000609389	0.000723249		1.866	5482.3	5293.29	5944.98
		1.867	0.000746183	0.000591433	0.000724645		1.867	5483.04	5293.89	5945.7
		1.868	0.000752159	0.000572896	0.000726048		1.868	5483.79	5294.47	5946.43
		1.869	0.000758356	0.000553974	0.000727412		1.869	5484.55	5295.04	5947.16
		1.87	0.000764785	0.000534866	0.000728685		1.87	5485.31	5295.58	5947.88
		1.871	0.000771447	0.000515774	0.000729811		1.871	5486.08	5296.11	5948.61
		1.872	0.000778337	0.0004969	0.000730728		1.872	5486.85	5296.61	5949.34
		1.873	0.000785443	0.000478439	0.000731376		1.873	5487.64	5297.1	5950.07
		1.874	0.000792745	0.000460582	0.000731692		1.874	5488.42	5297.57	5950.81
		1.875	0.000800213	0.000443507	0.000731615		1.875	5489.22	5298.02	5951.54
		1.876	0.00080781	0.00042738	0.000731088		1.876	5490.02	5298.46	5952.27
		1.877	0.000815493	0.000412352	0.000730058		1.877	5490.84	5298.88	5953
		1.878	0.000823209	0.000398556	0.000728478		1.878	5491.66	5299.28	5953.73
		1.879	0.000830899	0.000386106	0.000726311		1.879	5492.48	5299.68	5954.46
		1.88	0.000838499	0.000375094	0.000723526		1.88	5493.32	5300.06	5955.18
		1.881	0.000845941	0.000365588	0.000720104		1.881	5494.16	5300.43	5955.9
		1.882	0.000853151	0.000357634	0.000716037		1.882	5495.01	5300.79	5956.62
		1.883	0.000860057	0.000351255	0.00071133		1.883	5495.87	5301.14	5957.33
		1.884	0.000866584	0.000346445	0.000705998		1.884	5496.73	5301.49	5958.04
		1.885	0.000872657	0.000343179	0.000700071		1.885	5497.6	5301.84	5958.75
		1.886	0.000878207	0.000341406	0.000693592		1.886	5498.47	5302.18	5959.44
		1.887	0.000883165	0.000341053	0.000686616		1.887	5499.36	5302.52	5960.13
		1.888	0.000887471	0.000342028	0.000679208		1.888	5500.24	5302.86	5960.82
		1.889	0.000891069	0.000344217	0.000671448		1.889	5501.13	5303.2	5961.49
		1.89	0.000893912	0.000347493	0.000663424		1.89	5502.02	5303.55	5962.16
		1.891	0.000895962	0.000351711	0.000655232		1.891	5502.92	5303.9	5962.82
		1.892	0.00089719	0.000356718	0.000646977		1.892	5503.81	5304.25	5963.47
		1.893	0.000897579	0.000362349	0.000638766		1.893	5504.71	5304.61	5964.11
		1.894	0.000897121	0.000368435	0.000630713		1.894	5505.61	5304.98	5964.75
		1.895	0.00089582	0.000374804	0.00062293		1.895	5506.5	5305.35	5965.37
		1.896	0.000893692	0.000381286	0.000615531		1.896	5507.4	5305.73	5965.99
		1.897	0.000890762	0.000387712	0.000608622		1.897	5508.29	5306.11	5966.6
		1.898	0.000887067	0.000393922	0.000602309		1.898	5509.18	5306.5	5967.21
		1.899	0.000882652	0.000399765	0.000596685		1.899	5510.07	5306.9	5967.81
		1.9	0.000877573	0.000405102	0.000591837		1.9	5510.95	5307.3	5968.4
		1.901	0.000871893	0.000409809	0.000587839		1.901	5511.82	5307.71	5968.99
		1.902	0.000865679	0.000413779	0.00058475		1.902	5512.69	5308.12	5969.58
		1.903	0.000859008	0.000416925	0.000582617		1.903	5513.55	5308.54	5970.16
		1.904	0.000851958	0.000419177	0.00058147		1.904	5514.41	5308.96	5970.75
		1.905	0.000844608	0.00042049	0.000581322		1.905	5515.26	5309.38	5971.33
		1.906	0.000837041	0.000420838	0.000582169		1.906	5516.1	5309.8	5971.91
		1.907	0.000829338	0.00042022	0.000583991		1.907	5516.93	5310.22	5972.49
		1.908	0.000821577	0.000418651	0.000586749		1.908	5517.75	5310.64	5973.08
		1.909	0.000813834	0.000416169	0.000590389		1.909	5518.57	5311.05	5973.67
		1.91	0.000806177	0.000412834	0.000594842		1.91	5519.38	5311.47	5974.26
		1.911	0.000798672	0.000408719	0.000600023		1.911	5520.19	5311.88	5974.86
		1.912	0.000791375	0.000403914	0.000605836		1.912	5520.98	5312.29	5975.46
		1.913	0.000784337	0.000398523	0.000612175		1.913	5521.77	5312.69	5976.07
		1.914	0.000777599	0.000392657	0.000618922		1.914	5522.55	5313.08	5976.68
		1.915	0.000771194	0.000386434	0.000625956		1.915	5523.32	5313.47	5977.31
		1.916	0.000765148	0.000379982	0.000633149		1.916	5524.09	5313.85	5977.94
		1.917	0.000759479	0.000373418	0.000640372		1.917	5524.85	5314.23	5978.57
		1.918	0.000754198	0.000366871	0.000647497		1.918	5525.61	5314.6	5979.22
		1.919	0.000749308	0.000360453	0.000654399		1.919	5526.36	5314.97	5979.87
		1.92	0.000744808	0.000354276	0.000660955		1.92	5527.11	5315.32	5980.52
		1.921	0.000740692	0.000348442	0.000667054		1.921	5527.85	5315.67	5981.19
		1.922	0.000736953	0.000343038	0.000672589		1.922	5528.59	5316.02	5981.86
		1.923	0.00073358	0.000338139	0.000677468		1.923	5529.33	5316.36	5982.53
		1.924	0.000730561	0.000333809	0.000681609		1.924	5530.06	5316.7	5983.21
		1.925	0.000727886	0.000330095	0.000684945		1.925	5530.79	5317.03	5983.9
		1.926	0.000725547	0.000327029	0.000687423		1.926	5531.51	5317.36	5984.58
		1.927	0.000723537	0.000324628	0.000689004		1.927	5532.24	5317.68	5985.27
		1.928	0.000721855	0.000322894	0.000689667		1.928	5532.96	5318.01	5985.96
		1.929	0.0007205	0.000321819	0.000689405		1.929	5533.68	5318.33	5986.65
		1.93	0.000719479	0.000321377	0.000688224		1.93	5534.4	5318.65	5987.34
		1.931	0.000718803	0.000321535	0.000686148		1.931	5535.12	5318.97	5988.03
		1.932	0.000718483	0.000322249	0.000683211		1.932	5535.84	5319.29	5988.71
		1.933	0.000718539	0.000323465	0.000679461		1.933	5536.56	5319.62	5989.39
		1.934	0.000718991	0.000325121	0.000674954		1.934	5537.28	5319.94	5990.07
		1.935	0.000719861	0.000327152	0.000669757		1.935	5538	5320.27	5990.74
		1.936	0.000721171	0.000329485	0.000663942		1.936	5538.72	5320.6	5991.41
		1.937	0.000722946	0.000332048	0.000657588		1.937	5539.44	5320.93	5992.07
		1.938	0.000725207	0.000334765	0.000650776		1.938	5540.16	5321.26	5992.72
		1.939	0.000727971	0.00033756	0.000643588		1.939	5540.89	5321.6	5993.37
		1.94	0.000731254	0.000340357	0.000636106		1.94	5541.62	5321.93	5994.01
		1.941	0.000735064	0.000343084	0.000628411		1.941	5542.35	5322.28	5994.64
		1.942	0.000739403	0.000345672	0.00062058		1.942	5543.09	5322.62	5995.27
		1.943	0.000744267	0.000348055	0.000612685		1.943	5543.83	5322.97	5995.88
		1.944	0.000749641	0.000350173	0.000604793		1.944	5544.58	5323.32	5996.49
		1.945	0.000755503	0.000351974	0.000596964		1.945	5545.33	5323.67	5997.09
		1.946	0.000761821	0.000353413	0.000589251		1.946	5546.09	5324.02	5997.69
		1.947	0.000768552	0.000354452	0.000581701		1.947	5546.86	5324.37	5998.27
		1.948	0.000775646	0.000355066	0.000574352		1.948	5547.63	5324.73	5998.85
		1.949	0.000783041	0.000355237	0.000567235		1.949	5548.41	5325.08	5999.42
		1.95	0.000790666	0.000354958	0.000560373		1.95	5549.19	5325.44	5999.98
		1.951	0.000798444	0.000354234	0.000553782		1.951	5549.99	5325.79	6000.54
		1.952	0.000806286	0.00035308	0.000547471		1.952	5550.79	5326.15	6001.09
		1.953	0.000814101	0.000351521	0.000541444		1.953	5551.6	5326.5	6001.64
		1.954	0.00082179	0.000349594	0.000535698		1.954	5552.42	5326.85	6002.18
		1.955	0.00082925	0.000347341	0.000530226		1.955	5553.24	5327.2	6002.71
		1.956	0.000836377	0.000344816	0.000525018		1.956	5554.08	5327.54	6003.24
		1.957	0.000843065	0.000342079	0.000520061		1.957	5554.92	5327.89	6003.76
		1.958	0.00084921	0.000339192	0.000515338		1.958	5555.76	5328.23	6004.28
		1.959	0.000854709	0.000336223	0.000510834		1.959	5556.62	5328.57	6004.79
		1.96	0.000859466	0.000333243	0.000506533		1.96	5557.47	5328.9	6005.3
		1.961	0.00086339	0.00033032	0.00050242		1.961	5558.33	5329.23	6005.8
		1.962	0.000866399	0.000327523	0.000498482		1.962	5559.2	5329.56	6006.3
		1.963	0.000868421	0.000324914	0.000494711		1.963	5560.07	5329.89	6006.8
		1.964	0.000869396	0.000322555	0.0004911		1.964	5560.93	5330.21	6007.29
		1.965	0.000869276	0.000320497	0.000487647		1.965	5561.8	5330.53	6007.78
		1.966	0.000868028	0.000318787	0.000484355		1.966	5562.67	5330.85	6008.27
		1.967	0.000865635	0.000317462	0.000481233		1.967	5563.54	5331.17	6008.75
		1.968	0.000862096	0.00031655	0.000478292		1.968	5564.4	5331.49	6009.23
		1.969	0.000857426	0.000316069	0.00047555		1.969	5565.26	5331.8	6009.71
		1.97	0.000851658	0.000316031	0.000473026		1.97	5566.12	5332.12	6010.18
		1.971	0.000844841	0.000316434	0.000470745		1.971	5566.97	5332.44	6010.65
		1.972	0.000837041	0.000317269	0.000468732		1.972	5567.81	5332.75	6011.12
		1.973	0.000828338	0.000318519	0.000467012		1.973	5568.64	5333.07	6011.59
		1.974	0.000818831	0.000320159	0.000465611		1.974	5569.46	5333.39	6012.06
		1.975	0.000808627	0.000322159	0.000464552		1.975	5570.28	5333.71	6012.52
		1.976	0.000797847	0.000324481	0.000463855		1.976	5571.08	5334.04	6012.99
		1.977	0.000786624	0.000327085	0.000463536		1.977	5571.87	5334.36	6013.45
		1.978	0.000775096	0.000329929	0.000463603		1.978	5572.65	5334.69	6013.91
		1.979	0.000763406	0.000332971	0.000464058		1.979	5573.42	5335.02	6014.38
		1.98	0.000751703	0.000336168	0.000464894		1.98	5574.18	5335.36	6014.84
		1.981	0.000740132	0.000339479	0.000466098		1.981	5574.93	5335.69	6015.31
		1.982	0.000728841	0.000342869	0.000467643		1.982	5575.66	5336.03	6015.77
		1.983	0.00071797	0.000346307	0.000469499		1.983	5576.38	5336.38	6016.24
		1.984	0.000707653	0.000349767	0.000471621		1.984	5577.1	5336.73	6016.71
		1.985	0.000698013	0.00035323	0.000473961		1.985	5577.8	5337.08	6017.19
		1.986	0.000689163	0.000356685	0.00047646		1.986	5578.49	5337.43	6017.66
		1.987	0.000681201	0.000360128	0.000479054		1.987	5579.18	5337.79	6018.14
		1.988	0.00067421	0.000363563	0.000481676		1.988	5579.86	5338.15	6018.62
		1.989	0.000668254	0.000367002	0.000484253		1.989	5580.53	5338.52	6019.1
		1.99	0.000663382	0.000370466	0.000486715		1.99	5581.19	5338.89	6019.59
		1.991	0.000659622	0.000373979	0.000488988		1.991	5581.85	5339.26	6020.08
		1.992	0.000656983	0.000377575	0.000491003		1.992	5582.51	5339.64	6020.57
		1.993	0.000655454	0.000381292	0.000492697		1.993	5583.17	5340.02	6021.06
		1.994	0.000655006	0.000385172	0.000494012		1.994	5583.82	5340.4	6021.55
		1.995	0.000655594	0.00038926	0.000494898		1.995	5584.48	5340.79	6022.05
		1.996	0.000657153	0.000393605	0.000495316		1.996	5585.14	5341.18	6022.54
		1.997	0.000659605	0.000398255	0.000495238		1.997	5585.79	5341.57	6023.04
[truncated: 18,003 more rows]

## Sheet: subfigure b
Supplementary Fig. 15b
		t (ps)	FACF of bulk solution (1030 N2 mol-2)	FACF of Mid-position (1030 N2 mol-2)	FACF of Edge-position (1030 N2 mol-2)		t (ps)	IFACF of of bulk solution (1012 N2 mol-2 S)	IFACF of of Mid-position (1012 N2 mol-2 S)	IFACF of of Edge-position (1012 N2 mol-2 S)
		0	0.125078	0.117762	0.161494		0	0	0	0
		0.001	0.124858	0.117545	0.161235		0.001	124.968	117.654	161.365
		0.002	0.124202	0.116898	0.160463		0.002	249.498	234.875	322.214
		0.003	0.123117	0.115828	0.159184		0.003	373.157	351.238	482.037
		0.004	0.121619	0.114351	0.157411		0.004	495.526	466.328	640.334
		0.005	0.119726	0.112485	0.155163		0.005	616.198	579.746	796.621
		0.006	0.117463	0.110257	0.152461		0.006	734.793	691.117	950.433
		0.007	0.114856	0.107693	0.149332		0.007	850.952	800.092	1101.33
		0.008	0.111939	0.104827	0.145805		0.008	964.35	906.352	1248.9
		0.009	0.108746	0.101694	0.141913		0.009	1074.69	1009.61	1392.76
		0.01	0.105313	0.0983319	0.137691		0.01	1181.72	1109.63	1532.56
		0.011	0.101679	0.0947793	0.133177		0.011	1285.22	1206.18	1667.99
		0.012	0.0978822	0.0910762	0.128408		0.012	1385	1299.11	1798.78
		0.013	0.0939625	0.0872622	0.123423		0.013	1480.92	1388.28	1924.7
		0.014	0.0899575	0.0833764	0.118261		0.014	1572.88	1473.6	2045.54
		0.015	0.0859041	0.0794561	0.112961		0.015	1660.81	1555.01	2161.15
		0.016	0.081837	0.0755368	0.10756		0.016	1744.68	1632.51	2271.41
		0.017	0.0777888	0.0716514	0.102094		0.017	1824.49	1706.1	2376.24
		0.018	0.0737888	0.0678297	0.0965958		0.018	1900.28	1775.84	2475.59
		0.019	0.0698632	0.0640981	0.0910983		0.019	1972.11	1841.81	2569.43
		0.02	0.0660349	0.0604794	0.0856305		0.02	2040.06	1904.1	2657.8
		0.021	0.0623227	0.0569925	0.0802187		0.021	2104.24	1962.83	2740.72
		0.022	0.0587421	0.0536523	0.0748866		0.022	2164.77	2018.16	2818.27
		0.023	0.0553044	0.0504697	0.0696547		0.023	2221.79	2070.22	2890.54
		0.024	0.0520174	0.0474517	0.0645404		0.024	2275.45	2119.18	2957.64
		0.025	0.0488855	0.0446017	0.0595585		0.025	2325.9	2165.2	3019.69
		0.026	0.0459094	0.0419194	0.0547203		0.026	2373.3	2208.46	3076.83
		0.027	0.0430871	0.0394011	0.0500348		0.027	2417.8	2249.12	3129.21
		0.028	0.0404136	0.0370405	0.045508		0.028	2459.55	2287.35	3176.98
		0.029	0.0378817	0.0348286	0.0411436		0.029	2498.7	2323.28	3220.31
		0.03	0.0354821	0.0327541	0.036943		0.03	2535.38	2357.07	3259.35
		0.031	0.033204	0.0308042	0.0329058		0.031	2569.72	2388.85	3294.27
		0.032	0.0310355	0.028965	0.0290297		0.032	2601.84	2418.73	3325.24
		0.033	0.028964	0.0272214	0.0253111		0.033	2631.84	2446.83	3352.41
		0.034	0.0269765	0.0255583	0.0217453		0.034	2659.81	2473.22	3375.94
		0.035	0.0250602	0.0239606	0.0183267		0.035	2685.83	2497.98	3395.98
		0.036	0.023203	0.0224138	0.015049		0.036	2709.96	2521.16	3412.66
		0.037	0.0213933	0.0209041	0.011906		0.037	2732.26	2542.82	3426.14
		0.038	0.0196209	0.0194191	0.00889103		0.038	2752.77	2562.99	3436.54
		0.039	0.0178769	0.0179478	0.00599781		0.039	2771.52	2581.67	3443.98
		0.04	0.0161539	0.0164811	0.00322036		0.04	2788.53	2598.88	3448.59
		0.041	0.0144463	0.0150116	0.000553201		0.041	2803.83	2614.63	3450.48
		0.042	0.0127505	0.013534	-0.00200845		0.042	2817.43	2628.9	3449.75
		0.043	0.0110643	0.0120453	-0.00446866		0.043	2829.34	2641.69	3446.51
		0.044	0.00938771	0.0105443	-0.00683063		0.044	2839.56	2652.99	3440.86
		0.045	0.00772234	0.00903192	-0.00909674		0.045	2848.12	2662.77	3432.9
		0.046	0.0060714	0.00751107	-0.0112685		0.046	2855.02	2671.05	3422.72
		0.047	0.00443956	0.00598635	-0.0133465		0.047	2860.27	2677.79	3410.41
		0.048	0.00283272	0.00446395	-0.0153308		0.048	2863.91	2683.02	3396.07
		0.049	0.00125783	0.00295138	-0.0172203		0.049	2865.95	2686.73	3379.8
		0.05	-0.00027742	0.00145722	-0.0190137		0.05	2866.44	2688.93	3361.68
		0.051	-0.00176484	-9.16729e-06	-0.020709		0.051	2865.42	2689.66	3341.82
		0.052	-0.00319599	-0.00143791	-0.0223037		0.052	2862.94	2688.93	3320.31
		0.053	-0.00456246	-0.00281894	-0.0237953		0.053	2859.06	2686.8	3297.26
		0.054	-0.00585613	-0.00414226	-0.0251809		0.054	2853.85	2683.32	3272.77
		0.055	-0.00706938	-0.00539825	-0.0264577		0.055	2847.39	2678.55	3246.95
		0.056	-0.00819535	-0.00657788	-0.0276231		0.056	2839.76	2672.57	3219.91
		0.057	-0.00922808	-0.00767298	-0.0286744		0.057	2831.05	2665.44	3191.77
		0.058	-0.0101627	-0.00867642	-0.0296097		0.058	2821.35	2657.27	3162.62
		0.059	-0.0109955	-0.00958228	-0.0304271		0.059	2810.77	2648.14	3132.61
		0.06	-0.0117241	-0.010386	-0.0311256		0.06	2799.41	2638.15	3101.83
		0.061	-0.0123473	-0.0110844	-0.0317044		0.061	2787.38	2627.42	3070.41
		0.062	-0.0128656	-0.0116759	-0.0321635		0.062	2774.77	2616.04	3038.48
		0.063	-0.0132804	-0.0121602	-0.0325035		0.063	2761.7	2604.12	3006.15
		0.064	-0.0135945	-0.0125388	-0.0327257		0.064	2748.26	2591.77	2973.53
		0.065	-0.013812	-0.0128143	-0.032832		0.065	2734.56	2579.09	2940.75
		0.066	-0.0139377	-0.0129907	-0.032825		0.066	2720.68	2566.19	2907.92
		0.067	-0.0139777	-0.0130732	-0.0327076		0.067	2706.72	2553.16	2875.16
		0.068	-0.0139386	-0.0130681	-0.0324836		0.068	2692.77	2540.09	2842.56
		0.069	-0.0138275	-0.0129825	-0.0321571		0.069	2678.88	2527.06	2810.24
		0.07	-0.0136521	-0.0128242	-0.0317324		0.07	2665.14	2514.16	2778.3
		0.071	-0.01342	-0.0126013	-0.0312145		0.071	2651.61	2501.45	2746.82
		0.072	-0.013139	-0.0123223	-0.0306084		0.072	2638.33	2488.98	2715.91
		0.073	-0.0128168	-0.0119959	-0.0299192		0.073	2625.35	2476.82	2685.65
		0.074	-0.0124606	-0.0116304	-0.0291522		0.074	2612.71	2465.01	2656.11
		0.075	-0.0120772	-0.0112341	-0.0283127		0.075	2600.44	2453.58	2627.38
		0.076	-0.0116728	-0.0108145	-0.027406		0.076	2588.57	2442.55	2599.52
		0.077	-0.0112527	-0.0103787	-0.026437		0.077	2577.1	2431.96	2572.6
		0.078	-0.0108217	-0.0099329	-0.0254107		0.078	2566.07	2421.8	2546.68
		0.079	-0.0103836	-0.00948257	-0.0243318		0.079	2555.46	2412.09	2521.8
		0.08	-0.0099414	-0.00903218	-0.0232046		0.08	2545.3	2402.84	2498.04
		0.081	-0.00949706	-0.00858523	-0.0220332		0.081	2535.58	2394.03	2475.42
		0.082	-0.00905183	-0.00814422	-0.0208216		0.082	2526.31	2385.66	2453.99
		0.083	-0.00860612	-0.0077107	-0.0195731		0.083	2517.48	2377.74	2433.79
		0.084	-0.0081596	-0.00728524	-0.0182911		0.084	2509.1	2370.24	2414.86
		0.085	-0.0077113	-0.00686753	-0.0169785		0.085	2501.16	2363.16	2397.23
		0.086	-0.00725969	-0.00645646	-0.0156381		0.086	2493.68	2356.5	2380.92
		0.087	-0.00680282	-0.00605019	-0.0142725		0.087	2486.64	2350.25	2365.96
		0.088	-0.00633843	-0.00564631	-0.0128841		0.088	2480.07	2344.4	2352.38
		0.089	-0.00586406	-0.00524193	-0.0114751		0.089	2473.97	2338.95	2340.2
		0.09	-0.00537722	-0.00483382	-0.0100478		0.09	2468.35	2333.92	2329.44
		0.091	-0.00487549	-0.00441857	-0.00860453		0.091	2463.23	2329.29	2320.12
		0.092	-0.0043566	-0.00399269	-0.00714742		0.092	2458.61	2325.08	2312.24
		0.093	-0.00381861	-0.00355278	-0.00567884		0.093	2454.52	2321.31	2305.83
		0.094	-0.00325994	-0.00309561	-0.00420125		0.094	2450.98	2317.99	2300.89
		0.095	-0.00267948	-0.00261829	-0.00271724		0.095	2448.01	2315.13	2297.43
		0.096	-0.00207663	-0.00211834	-0.00122958		0.096	2445.63	2312.76	2295.45
		0.097	-0.00145139	-0.00159375	0.000258767		0.097	2443.87	2310.91	2294.97
		0.098	-0.000804306	-0.00104313	0.00174464		0.098	2442.74	2309.59	2295.97
		0.099	-0.000136561	-0.000465649	0.00322466		0.099	2442.27	2308.83	2298.46
		0.1	0.000550098	0.000138828	0.00469527		0.1	2442.48	2308.67	2302.42
		0.101	0.00125337	0.000769796	0.00615272		0.101	2443.38	2309.12	2307.84
		0.102	0.00197043	0.0014261	0.0075931		0.102	2444.99	2310.22	2314.71
		0.103	0.00269802	0.00210593	0.00901237		0.103	2447.33	2311.99	2323.02
		0.104	0.00343251	0.00280694	0.0104064		0.104	2450.39	2314.45	2332.72
		0.105	0.00416996	0.0035262	0.011771		0.105	2454.19	2317.61	2343.81
		0.106	0.00490623	0.00426036	0.013102		0.106	2458.73	2321.5	2356.25
		0.107	0.00563709	0.00500567	0.0143952		0.107	2464	2326.14	2370
		0.108	0.00635826	0.0057581	0.0156466		0.108	2470	2331.52	2385.02
		0.109	0.00706555	0.00651341	0.0168523		0.109	2476.71	2337.66	2401.27
		0.11	0.00775495	0.00726729	0.0180085		0.11	2484.12	2344.55	2418.7
		0.111	0.00842268	0.0080154	0.0191119		0.111	2492.21	2352.19	2437.26
		0.112	0.00906529	0.00875348	0.0201591		0.112	2500.96	2360.57	2456.89
		0.113	0.00967971	0.00947746	0.0211474		0.113	2510.33	2369.69	2477.55
		0.114	0.0102633	0.0101835	0.0220742		0.114	2520.3	2379.52	2499.16
		0.115	0.010814	0.0108682	0.0229374		0.115	2530.84	2390.04	2521.66
		0.116	0.01133	0.0115284	0.0237353		0.116	2541.91	2401.24	2545
		0.117	0.0118103	0.0121614	0.0244666		0.117	2553.48	2413.09	2569.1
		0.118	0.0122542	0.0127651	0.0251303		0.118	2565.51	2425.55	2593.9
		0.119	0.0126617	0.0133376	0.025726		0.119	2577.97	2438.6	2619.33
		0.12	0.0130329	0.0138779	0.0262535		0.12	2590.82	2452.21	2645.32
		0.121	0.0133688	0.0143852	0.0267133		0.121	2604.02	2466.34	2671.8
		0.122	0.0136703	0.0148592	0.0271059		0.122	2617.54	2480.96	2698.71
		0.123	0.0139391	0.0153001	0.0274322		0.123	2631.34	2496.04	2725.98
		0.124	0.0141766	0.0157085	0.0276937		0.124	2645.4	2511.55	2753.54
		0.125	0.014385	0.0160855	0.0278918		0.125	2659.68	2527.44	2781.34
		0.126	0.0145661	0.0164321	0.0280281		0.126	2674.16	2543.7	2809.3
		0.127	0.0147221	0.01675	0.0281048		0.127	2688.8	2560.29	2837.36
		0.128	0.014855	0.0170407	0.0281237		0.128	2703.59	2577.19	2865.48
		0.129	0.0149667	0.017306	0.0280871		0.129	2718.5	2594.36	2893.58
		0.13	0.0150591	0.0175478	0.027997		0.13	2733.51	2611.79	2921.62
		0.131	0.0151338	0.0177678	0.0278557		0.131	2748.61	2629.45	2949.55
		0.132	0.0151923	0.0179678	0.0276653		0.132	2763.77	2647.31	2977.31
		0.133	0.0152358	0.0181493	0.027428		0.133	2778.99	2665.37	3004.86
		0.134	0.0152651	0.0183138	0.0271458		0.134	2794.24	2683.6	3032.14
		0.135	0.0152808	0.0184625	0.0268207		0.135	2809.51	2701.99	3059.13
		0.136	0.0152834	0.0185963	0.0264545		0.136	2824.79	2720.52	3085.77
		0.137	0.0152728	0.0187159	0.0260489		0.137	2840.07	2739.18	3112.02
		0.138	0.0152489	0.0188219	0.0256055		0.138	2855.33	2757.95	3137.84
		0.139	0.0152111	0.0189143	0.025126		0.139	2870.56	2776.82	3163.21
		0.14	0.0151589	0.018993	0.0246115		0.14	2885.75	2795.77	3188.08
		0.141	0.0150914	0.0190579	0.0240636		0.141	2900.87	2814.79	3212.42
		0.142	0.0150078	0.0191082	0.0234835		0.142	2915.92	2833.88	3236.19
		0.143	0.0149071	0.0191434	0.0228723		0.143	2930.88	2853	3259.37
		0.144	0.0147882	0.0191624	0.0222311		0.144	2945.73	2872.16	3281.92
		0.145	0.0146502	0.0191644	0.0215613		0.145	2960.45	2891.32	3303.82
		0.146	0.0144923	0.0191482	0.0208639		0.146	2975.02	2910.48	3325.03
		0.147	0.0143136	0.0191128	0.0201402		0.147	2989.42	2929.61	3345.53
		0.148	0.0141137	0.0190571	0.0193915		0.148	3003.63	2948.69	3365.3
		0.149	0.013892	0.0189802	0.0186191		0.149	3017.64	2967.71	3384.3
		0.15	0.0136485	0.0188812	0.0178246		0.15	3031.41	2986.64	3402.52
		0.151	0.0133832	0.0187594	0.0170095		0.151	3044.92	3005.46	3419.94
		0.152	0.0130965	0.0186143	0.0161755		0.152	3058.16	3024.15	3436.53
		0.153	0.0127891	0.0184454	0.0153247		0.153	3071.11	3042.68	3452.28
		0.154	0.0124618	0.0182527	0.0144589		0.154	3083.73	3061.03	3467.17
		0.155	0.0121158	0.0180364	0.0135803		0.155	3096.02	3079.17	3481.19
		0.156	0.0117526	0.0177968	0.0126913		0.156	3107.95	3097.09	3494.33
		0.157	0.0113736	0.0175346	0.0117944		0.157	3119.52	3114.75	3506.57
		0.158	0.0109809	0.0172506	0.0108919		0.158	3130.69	3132.15	3517.92
		0.159	0.0105762	0.016946	0.00998671		0.159	3141.47	3149.24	3528.36
		0.16	0.0101618	0.016622	0.00908142		0.16	3151.84	3166.03	3537.89
		0.161	0.00973976	0.0162802	0.00817886		0.161	3161.79	3182.48	3546.52
		0.162	0.00931234	0.0159222	0.00728183		0.162	3171.32	3198.58	3554.25
		0.163	0.00888173	0.0155499	0.00639315		0.163	3180.42	3214.32	3561.09
		0.164	0.00845011	0.015165	0.00551561		0.164	3189.08	3229.67	3567.04
		0.165	0.00801954	0.0147696	0.00465194		0.165	3197.32	3244.64	3572.13
		0.166	0.00759199	0.0143656	0.00380479		0.166	3205.12	3259.21	3576.35
		0.167	0.00716926	0.0139549	0.0029767		0.167	3212.5	3273.37	3579.74
		0.168	0.006753	0.0135395	0.00217007		0.168	3219.46	3287.12	3582.32
		0.169	0.00634464	0.0131211	0.00138715		0.169	3226.01	3300.45	3584.1
		0.17	0.0059454	0.0127016	0.000630008		0.17	3232.16	3313.36	3585.11
		0.171	0.00555629	0.0122823	-9.94773e-05		0.171	3237.91	3325.85	3585.37
		0.172	0.00517808	0.0118649	-0.000799641		0.172	3243.28	3337.92	3584.92
		0.173	0.00481133	0.0114505	-0.00146903		0.173	3248.27	3349.58	3583.79
		0.174	0.00445638	0.0110402	-0.00210643		0.174	3252.9	3360.83	3582
		0.175	0.00411337	0.0106349	-0.00271083		0.175	3257.19	3371.66	3579.59
		0.176	0.00378227	0.0102353	-0.00328146		0.176	3261.14	3382.1	3576.59
		0.177	0.00346289	0.00984198	-0.00381777		0.177	3264.76	3392.14	3573.04
		0.178	0.00315489	0.00945521	-0.0043194		0.178	3268.07	3401.79	3568.98
		0.179	0.00285786	0.00907521	-0.00478621		0.179	3271.07	3411.05	3564.42
		0.18	0.00257128	0.00870204	-0.00521824		0.18	3273.79	3419.94	3559.42
		0.181	0.0022946	0.00833562	-0.0056157		0.181	3276.22	3428.46	3554
		0.182	0.00202727	0.00797577	-0.00597895		0.182	3278.38	3436.62	3548.21
		0.183	0.00176873	0.00762223	-0.00630848		0.183	3280.28	3444.41	3542.06
		0.184	0.00151847	0.00727471	-0.00660489		0.184	3281.92	3451.86	3535.61
		0.185	0.00127604	0.00693285	-0.00686889		0.185	3283.32	3458.97	3528.87
		0.186	0.00104106	0.0065963	-0.00710125		0.186	3284.48	3465.73	3521.88
		0.187	0.000813265	0.00626474	-0.00730279		0.187	3285.41	3472.16	3514.68
		0.188	0.000592481	0.00593786	-0.00747438		0.188	3286.11	3478.26	3507.29
		0.189	0.000378653	0.00561543	-0.0076169		0.189	3286.6	3484.04	3499.75
		0.19	0.000171845	0.00529725	-0.00773124		0.19	3286.87	3489.5	3492.07
		0.191	-2.77693e-05	0.00498324	-0.0078183		0.191	3286.94	3494.64	3484.3
		0.192	-0.000219905	0.00467339	-0.00787895		0.192	3286.82	3499.46	3476.45
		0.193	-0.000404183	0.00436778	-0.00791403		0.193	3286.51	3503.99	3468.55
		0.194	-0.000580137	0.0040666	-0.00792438		0.194	3286.02	3508.2	3460.64
		0.195	-0.000747236	0.00377011	-0.00791079		0.195	3285.35	3512.12	3452.72
		0.196	-0.000904898	0.00347869	-0.00787403		0.196	3284.53	3515.75	3444.83
		0.197	-0.00105251	0.00319278	-0.00781484		0.197	3283.55	3519.08	3436.98
		0.198	-0.00118947	0.0029129	-0.00773392		0.198	3282.43	3522.13	3429.21
		0.199	-0.00131515	0.00263961	-0.00763198		0.199	3281.17	3524.91	3421.52
		0.2	-0.001429	0.00237352	-0.00750969		0.2	3279.8	3527.42	3413.95
		0.201	-0.0015305	0.00211528	-0.00736773		0.201	3278.32	3529.66	3406.51
		0.202	-0.00161921	0.00186554	-0.00720678		0.202	3276.75	3531.65	3399.23
		0.203	-0.00169478	0.00162493	-0.00702752		0.203	3275.09	3533.4	3392.11
		0.204	-0.00175696	0.00139408	-0.00683066		0.204	3273.36	3534.91	3385.18
		0.205	-0.00180561	0.00117355	-0.00661692		0.205	3271.58	3536.19	3378.46
		0.206	-0.00184071	0.000963875	-0.00638708		0.206	3269.76	3537.26	3371.95
		0.207	-0.00186238	0.000765502	-0.00614193		0.207	3267.91	3538.12	3365.69
		0.208	-0.00187085	0.000578805	-0.00588233		0.208	3266.04	3538.8	3359.68
		0.209	-0.00186646	0.000404069	-0.00560915		0.209	3264.17	3539.29	3353.93
		0.21	-0.0018497	0.000241484	-0.00532336		0.21	3262.31	3539.61	3348.47
		0.211	-0.00182114	9.11394e-05	-0.00502593		0.211	3260.48	3539.78	3343.29
		0.212	-0.00178145	-4.69758e-05	-0.00471792		0.212	3258.68	3539.8	3338.42
		0.213	-0.00173139	-0.000172973	-0.0044004		0.213	3256.92	3539.69	3333.86
		0.214	-0.00167179	-0.000287059	-0.00407451		0.214	3255.22	3539.46	3329.62
		0.215	-0.00160351	-0.000389534	-0.00374142		0.215	3253.58	3539.12	3325.71
		0.216	-0.00152746	-0.000480779	-0.00340233		0.216	3252.02	3538.68	3322.14
		0.217	-0.00144458	-0.000561252	-0.00305845		0.217	3250.53	3538.16	3318.91
		0.218	-0.00135576	-0.000631471	-0.00271101		0.218	3249.13	3537.57	3316.03
		0.219	-0.00126193	-0.000692009	-0.00236127		0.219	3247.82	3536.91	3313.49
		0.22	-0.00116395	-0.000743472	-0.00201044		0.22	3246.61	3536.19	3311.31
		0.221	-0.00106263	-0.000786496	-0.00165976		0.221	3245.5	3535.42	3309.47
		0.222	-0.000958752	-0.000821726	-0.0013104		0.222	3244.48	3534.62	3307.99
		0.223	-0.000852993	-0.000849807	-0.000963546		0.223	3243.58	3533.78	3306.85
		0.224	-0.000745975	-0.000871371	-0.000620302		0.224	3242.78	3532.92	3306.06
		0.225	-0.000638233	-0.000887026	-0.000281738		0.225	3242.09	3532.04	3305.61
		0.226	-0.000530219	-0.000897345	5.11357e-05		0.226	3241.5	3531.15	3305.49
		0.227	-0.000422302	-0.000902859	0.000377373		0.227	3241.03	3530.25	3305.7
		0.228	-0.000314768	-0.000904049	0.000696097		0.228	3240.66	3529.35	3306.24
		0.229	-0.00020783	-0.000901341	0.0010065		0.229	3240.4	3528.44	3307.09
		0.23	-0.00010163	-0.000895105	0.00130787		0.23	3240.24	3527.55	3308.25
		0.231	3.75073e-06	-0.000885649	0.00159954		0.231	3240.19	3526.66	3309.7
		0.232	0.000108282	-0.000873225	0.00188095		0.232	3240.25	3525.78	3311.44
		0.233	0.000211973	-0.000858026	0.0021516		0.233	3240.41	3524.91	3313.46
		0.234	0.000314865	-0.000840193	0.00241107		0.234	3240.67	3524.06	3315.74
		0.235	0.000417012	-0.000819819	0.00265902		0.235	3241.04	3523.23	3318.28
		0.236	0.00051848	-0.000796954	0.00289516		0.236	3241.51	3522.42	3321.05
		0.237	0.000619327	-0.000771614	0.00311929		0.237	3242.08	3521.64	3324.06
		0.238	0.000719596	-0.000743788	0.00333124		0.238	3242.75	3520.88	3327.29
		0.239	0.000819309	-0.000713444	0.00353093		0.239	3243.51	3520.15	3330.72
		0.24	0.000918456	-0.000680542	0.00371829		0.24	3244.38	3519.46	3334.34
		0.241	0.00101699	-0.000645037	0.00389332		0.241	3245.35	3518.79	3338.15
		0.242	0.00111483	-0.000606889	0.00405605		0.242	3246.42	3518.17	3342.12
		0.243	0.00121184	-0.000566071	0.00420654		0.243	3247.58	3517.58	3346.25
		0.244	0.00130786	-0.000522571	0.00434488		0.244	3248.84	3517.04	3350.53
		0.245	0.00140266	-0.000476404	0.00447118		0.245	3250.2	3516.54	3354.94
		0.246	0.001496	-0.000427609	0.00458557		0.246	3251.64	3516.08	3359.47
		0.247	0.0015876	-0.000376257	0.00468821		0.247	3253.19	3515.68	3364.1
		0.248	0.00167714	-0.000322449	0.00477926		0.248	3254.82	3515.33	3368.84
		0.249	0.0017643	-0.000266322	0.00485888		0.249	3256.54	3515.04	3373.66
		0.25	0.00184872	-0.000208042	0.00492727		0.25	3258.35	3514.8	3378.55
		0.251	0.00193007	-0.000147804	0.00498463		0.251	3260.24	3514.62	3383.5
		0.252	0.00200801	-8.58335e-05	0.00503114		0.252	3262.2	3514.51	3388.51
		0.253	0.0020822	-2.23774e-05	0.00506704		0.253	3264.25	3514.45	3393.56
		0.254	0.00215236	4.22971e-05	0.00509255		0.254	3266.37	3514.46	3398.64
		0.255	0.0022182	0.000107909	0.00510791		0.255	3268.55	3514.54	3403.74
		0.256	0.0022795	0.000174167	0.00511338		0.256	3270.8	3514.68	3408.85
		0.257	0.00233608	0.000240777	0.00510923		0.257	3273.11	3514.89	3413.96
		0.258	0.00238779	0.000307447	0.00509575		0.258	3275.47	3515.16	3419.07
		0.259	0.00243456	0.00037389	0.00507325		0.259	3277.88	3515.5	3424.15
		0.26	0.00247637	0.000439833	0.00504206		0.26	3280.34	3515.91	3429.21
		0.261	0.00251323	0.000505018	0.00500254		0.261	3282.83	3516.38	3434.23
		0.262	0.00254524	0.000569209	0.00495507		0.262	3285.36	3516.92	3439.21
		0.263	0.00257254	0.000632192	0.00490005		0.263	3287.92	3517.52	3444.14
		0.264	0.00259531	0.000693781	0.0048379		0.264	3290.5	3518.18	3449.01
		0.265	0.0026138	0.000753816	0.00476907		0.265	3293.11	3518.91	3453.81
		0.266	0.00262826	0.000812169	0.00469403		0.266	3295.73	3519.69	3458.54
		0.267	0.00263902	0.000868739	0.00461327		0.267	3298.36	3520.53	3463.19
		0.268	0.00264638	0.000923455	0.0045273		0.268	3301.01	3521.43	3467.76
		0.269	0.00265071	0.000976272	0.00443665		0.269	3303.65	3522.37	3472.25
		0.27	0.00265234	0.00102717	0.00434184		0.27	3306.31	3523.38	3476.64
		0.271	0.00265164	0.00107616	0.00424343		0.271	3308.96	3524.43	3480.93
		0.272	0.00264895	0.00112326	0.00414196		0.272	3311.61	3525.53	3485.12
		0.273	0.00264458	0.0011685	0.00403798		0.273	3314.26	3526.67	3489.21
		0.274	0.00263886	0.00121196	0.00393205		0.274	3316.9	3527.86	3493.2
		0.275	0.00263206	0.00125369	0.00382471		0.275	3319.53	3529.1	3497.07
		0.276	0.00262442	0.00129375	0.00371647		0.276	3322.16	3530.37	3500.84
		0.277	0.00261615	0.00133223	0.00360787		0.277	3324.78	3531.68	3504.51
		0.278	0.00260742	0.00136919	0.0034994		0.278	3327.39	3533.03	3508.06
		0.279	0.00259837	0.00140471	0.00339153		0.279	3330	3534.42	3511.51
		0.28	0.00258907	0.00143885	0.00328471		0.28	3332.59	3535.84	3514.84
		0.281	0.0025796	0.00147166	0.00317936		0.281	3335.17	3537.3	3518.08
		0.282	0.00256995	0.00150318	0.00307588		0.282	3337.75	3538.79	3521.2
		0.283	0.00256012	0.00153346	0.00297462		0.283	3340.31	3540.3	3524.23
		0.284	0.00255005	0.00156251	0.00287592		0.284	3342.87	3541.85	3527.15
		0.285	0.00253968	0.00159035	0.00278006		0.285	3345.41	3543.43	3529.98
		0.286	0.00252892	0.00161697	0.0026873		0.286	3347.95	3545.03	3532.72
		0.287	0.00251768	0.00164238	0.00259789		0.287	3350.47	3546.66	3535.36
		0.288	0.00250584	0.00166654	0.00251199		0.288	3352.98	3548.32	3537.91
		0.289	0.0024933	0.00168944	0.0024298		0.289	3355.48	3549.99	3540.38
		0.29	0.00247997	0.00171103	0.00235143		0.29	3357.97	3551.69	3542.78
		0.291	0.00246576	0.0017313	0.002277		0.291	3360.44	3553.42	3545.09
		0.292	0.0024506	0.0017502	0.00220659		0.292	3362.9	3555.16	3547.33
		0.293	0.00243445	0.00176769	0.00214026		0.293	3365.34	3556.92	3549.5
		0.294	0.00241729	0.00178375	0.00207806		0.294	3367.77	3558.69	3551.61
		0.295	0.00239913	0.00179835	0.00202		0.295	3370.18	3560.48	3553.66
		0.296	0.00238	0.00181146	0.00196611		0.296	3372.57	3562.29	3555.66
		0.297	0.00235998	0.00182308	0.00191637		0.297	3374.94	3564.1	3557.6
		0.298	0.00233917	0.0018332	0.00187079		0.298	3377.29	3565.93	3559.49
		0.299	0.00231769	0.00184184	0.00182934		0.299	3379.61	3567.77	3561.34
		0.3	0.00229571	0.00184902	0.00179201		0.3	3381.92	3569.62	3563.15
		0.301	0.00227341	0.00185476	0.00175876		0.301	3384.21	3571.47	3564.93
		0.302	0.00225099	0.00185913	0.00172958		0.302	3386.47	3573.32	3566.67
		0.303	0.00222867	0.00186216	0.00170443		0.303	3388.71	3575.18	3568.39
		0.304	0.00220669	0.00186393	0.00168328		0.304	3390.93	3577.05	3570.08
		0.305	0.00218528	0.00186452	0.00166612		0.305	3393.12	3578.91	3571.76
		0.306	0.00216468	0.00186401	0.0016529		0.306	3395.3	3580.78	3573.42
		0.307	0.00214513	0.00186249	0.00164361		0.307	3397.45	3582.64	3575.06
		0.308	0.00212685	0.00186006	0.0016382		0.308	3399.59	3584.5	3576.71
		0.309	0.00211005	0.00185681	0.00163665		0.309	3401.71	3586.36	3578.34
		0.31	0.00209493	0.00185284	0.00163891		0.31	3403.81	3588.21	3579.98
		0.311	0.00208164	0.00184824	0.00164495		0.311	3405.9	3590.06	3581.62
		0.312	0.00207035	0.00184312	0.00165472		0.312	3407.97	3591.91	3583.27
		0.313	0.00206114	0.00183754	0.00166816		0.313	3410.04	3593.75	3584.93
		0.314	0.00205412	0.0018316	0.0016852		0.314	3412.1	3595.59	3586.61
		0.315	0.00204933	0.00182536	0.00170578		0.315	3414.15	3597.41	3588.31
		0.316	0.00204679	0.00181888	0.0017298		0.316	3416.2	3599.24	3590.02
		0.317	0.00204648	0.0018122	0.00175716		0.317	3418.24	3601.05	3591.77
		0.318	0.00204838	0.00180536	0.00178775		0.318	3420.29	3602.86	3593.54
		0.319	0.00205241	0.00179839	0.00182144		0.319	3422.34	3604.66	3595.34
		0.32	0.00205849	0.0017913	0.00185809		0.32	3424.4	3606.46	3597.18
		0.321	0.0020665	0.00178408	0.00189755		0.321	3426.46	3608.24	3599.06
		0.322	0.00207632	0.00177673	0.00193963		0.322	3428.53	3610.03	3600.98
		0.323	0.00208781	0.00176923	0.00198415		0.323	3430.61	3611.8	3602.94
		0.324	0.00210083	0.00176153	0.00203092		0.324	3432.71	3613.56	3604.95
		0.325	0.00211522	0.00175362	0.00207973		0.325	3434.81	3615.32	3607.01
		0.326	0.00213084	0.00174544	0.00213035		0.326	3436.94	3617.07	3609.11
		0.327	0.00214755	0.00173696	0.00218257		0.327	3439.08	3618.81	3611.27
		0.328	0.0021652	0.00172812	0.00223614		0.328	3441.23	3620.54	3613.48
		0.329	0.00218367	0.00171888	0.00229082		0.329	3443.41	3622.27	3615.74
		0.33	0.00220285	0.0017092	0.00234639		0.33	3445.6	3623.98	3618.06
		0.331	0.00222264	0.00169902	0.00240259		0.331	3447.81	3625.69	3620.43
		0.332	0.00224294	0.00168833	0.00245918		0.332	3450.05	3627.38	3622.86
		0.333	0.00226371	0.00167709	0.00251594		0.333	3452.3	3629.06	3625.35
		0.334	0.00228487	0.00166528	0.00257265		0.334	3454.57	3630.73	3627.9
		0.335	0.00230641	0.00165289	0.00262907		0.335	3456.87	3632.39	3630.5
		0.336	0.00232828	0.00163991	0.00268502		0.336	3459.19	3634.04	3633.15
		0.337	0.00235049	0.00162637	0.0027403		0.337	3461.53	3635.67	3635.87
		0.338	0.00237304	0.00161227	0.00279472		0.338	3463.89	3637.29	3638.63
		0.339	0.00239592	0.00159765	0.00284814		0.339	3466.27	3638.9	3641.45
		0.34	0.00241914	0.00158255	0.00290041		0.34	3468.68	3640.49	3644.33
		0.341	0.00244272	0.00156702	0.00295139		0.341	3471.11	3642.06	3647.25
		0.342	0.00246667	0.00155112	0.00300099		0.342	3473.57	3643.62	3650.23
		0.343	0.00249099	0.00153492	0.0030491		0.343	3476.04	3645.16	3653.26
		0.344	0.00251568	0.00151848	0.00309566		0.344	3478.55	3646.69	3656.33
		0.345	0.00254072	0.0015019	0.0031406		0.345	3481.08	3648.2	3659.45
		0.346	0.00256609	0.00148524	0.00318389		0.346	3483.63	3649.69	3662.61
		0.347	0.00259176	0.00146861	0.0032255		0.347	3486.21	3651.17	3665.81
		0.348	0.00261767	0.00145209	0.00326543		0.348	3488.81	3652.63	3669.06
		0.349	0.00264376	0.00143576	0.00330366		0.349	3491.44	3654.08	3672.34
		0.35	0.00266996	0.00141973	0.00334021		0.35	3494.1	3655.5	3675.67
		0.351	0.00269616	0.00140407	0.00337511		0.351	3496.78	3656.91	3679.02
		0.352	0.00272228	0.00138887	0.00340839		0.352	3499.49	3658.31	3682.41
		0.353	0.00274818	0.0013742	0.00344007		0.353	3502.23	3659.69	3685.84
		0.354	0.00277376	0.00136015	0.00347021		0.354	3504.99	3661.06	3689.29
		0.355	0.00279887	0.00134677	0.00349885		0.355	3507.77	3662.41	3692.78
		0.356	0.00282339	0.00133412	0.00352603		0.356	3510.59	3663.75	3696.29
		0.357	0.00284717	0.00132227	0.00355181		0.357	3513.42	3665.08	3699.83
		0.358	0.0028701	0.00131124	0.00357624		0.358	3516.28	3666.4	3703.39
		0.359	0.00289203	0.00130108	0.00359936		0.359	3519.16	3667.7	3706.98
		0.36	0.00291284	0.00129182	0.00362121		0.36	3522.06	3669	3710.59
		0.361	0.00293242	0.00128347	0.00364186		0.361	3524.99	3670.29	3714.22
		0.362	0.00295068	0.00127605	0.00366134		0.362	3527.93	3671.57	3717.88
		0.363	0.00296751	0.00126956	0.00367968		0.363	3530.89	3672.84	3721.55
		0.364	0.00298286	0.00126399	0.00369694		0.364	3533.86	3674.11	3725.23
		0.365	0.00299667	0.00125933	0.00371315		0.365	3536.85	3675.37	3728.94
		0.366	0.0030089	0.00125557	0.00372834		0.366	3539.85	3676.63	3732.66
		0.367	0.00301954	0.00125268	0.00374255		0.367	3542.87	3677.88	3736.4
		0.368	0.00302858	0.00125064	0.00375581		0.368	3545.89	3679.13	3740.14
		0.369	0.00303605	0.00124942	0.00376816		0.369	3548.93	3680.38	3743.91
		0.37	0.00304198	0.00124898	0.00377964		0.37	3551.96	3681.63	3747.68
		0.371	0.00304642	0.00124928	0.00379029		0.371	3555.01	3682.88	3751.47
		0.372	0.00304945	0.00125028	0.00380014		0.372	3558.06	3684.13	3755.26
		0.373	0.00305114	0.00125194	0.00380923		0.373	3561.11	3685.38	3759.07
		0.374	0.00305159	0.00125423	0.00381761		0.374	3564.16	3686.64	3762.88
		0.375	0.0030509	0.00125708	0.00382534		0.375	3567.21	3687.89	3766.7
		0.376	0.00304917	0.00126046	0.00383245		0.376	3570.26	3689.15	3770.53
		0.377	0.00304653	0.00126432	0.00383901		0.377	3573.31	3690.41	3774.36
		0.378	0.00304309	0.00126861	0.00384507		0.378	3576.35	3691.68	3778.21
		0.379	0.00303896	0.0012733	0.00385068		0.379	3579.39	3692.95	3782.05
		0.38	0.00303426	0.00127833	0.00385592		0.38	3582.43	3694.23	3785.91
		0.381	0.00302909	0.00128365	0.00386082		0.381	3585.46	3695.51	3789.77
		0.382	0.00302356	0.00128924	0.00386546		0.382	3588.49	3696.79	3793.63
		0.383	0.00301776	0.00129503	0.0038699		0.383	3591.51	3698.09	3797.5
		0.384	0.00301178	0.00130099	0.00387418		0.384	3594.52	3699.38	3801.37
		0.385	0.00300569	0.00130709	0.00387836		0.385	3597.53	3700.69	3805.25
		0.386	0.00299955	0.00131328	0.00388249		0.386	3600.53	3702	3809.13
		0.387	0.00299343	0.00131953	0.00388661		0.387	3603.53	3703.31	3813.01
		0.388	0.00298735	0.00132581	0.00389077		0.388	3606.52	3704.64	3816.9
		0.389	0.00298136	0.00133209	0.00389498		0.389	3609.51	3705.97	3820.79
		0.39	0.00297546	0.00133835	0.00389928		0.39	3612.48	3707.3	3824.69
		0.391	0.00296967	0.00134456	0.00390367		0.391	3615.46	3708.64	3828.59
		0.392	0.00296399	0.00135072	0.00390819		0.392	3618.42	3709.99	3832.5
		0.393	0.00295841	0.00135682	0.00391281		0.393	3621.38	3711.34	3836.41
		0.394	0.00295291	0.00136284	0.00391754		0.394	3624.34	3712.7	3840.32
		0.395	0.00294748	0.00136879	0.00392237		0.395	3627.29	3714.07	3844.24
		0.396	0.0029421	0.00137467	0.00392727		0.396	3630.24	3715.44	3848.17
		0.397	0.00293673	0.00138049	0.00393222		0.397	3633.17	3716.82	3852.1
		0.398	0.00293137	0.00138627	0.00393718		0.398	3636.11	3718.2	3856.03
		0.399	0.00292598	0.00139202	0.00394213		0.399	3639.04	3719.59	3859.97
		0.4	0.00292054	0.00139777	0.00394701		0.4	3641.96	3720.99	3863.92
		0.401	0.00291505	0.00140355	0.00395179		0.401	3644.88	3722.39	3867.87
		0.402	0.00290949	0.00140937	0.00395642		0.402	3647.79	3723.79	3871.82
		0.403	0.00290387	0.00141528	0.00396084		0.403	3650.7	3725.21	3875.78
		0.404	0.00289819	0.0014213	0.00396502		0.404	3653.6	3726.62	3879.74
		0.405	0.00289246	0.00142747	0.0039689		0.405	3656.49	3728.05	3883.71
		0.406	0.00288672	0.00143381	0.00397244		0.406	3659.38	3729.48	3887.68
		0.407	0.00288098	0.00144036	0.0039756		0.407	3662.27	3730.92	3891.65
		0.408	0.0028753	0.00144714	0.00397834		0.408	3665.15	3732.36	3895.63
		0.409	0.00286972	0.00145418	0.00398062		0.409	3668.02	3733.81	3899.61
		0.41	0.0028643	0.0014615	0.00398242		0.41	3670.88	3735.27	3903.59
		0.411	0.00285909	0.00146912	0.00398371		0.411	3673.75	3736.73	3907.57
		0.412	0.00285416	0.00147704	0.00398448		0.412	3676.6	3738.21	3911.56
		0.413	0.00284957	0.00148528	0.00398471		0.413	3679.45	3739.69	3915.54
		0.414	0.00284541	0.00149383	0.00398441		0.414	3682.3	3741.18	3919.53
		0.415	0.00284172	0.00150269	0.00398358		0.415	3685.15	3742.68	3923.51
		0.416	0.00283858	0.00151184	0.00398222		0.416	3687.99	3744.18	3927.49
		0.417	0.00283605	0.00152126	0.00398035		0.417	3690.82	3745.7	3931.48
		0.418	0.00283419	0.00153092	0.00397799		0.418	3693.66	3747.23	3935.45
		0.419	0.00283304	0.00154079	0.00397518		0.419	3696.49	3748.76	3939.43
		0.42	0.00283265	0.00155084	0.00397194		0.42	3699.32	3750.31	3943.4
		0.421	0.00283306	0.00156102	0.00396831		0.421	3702.16	3751.86	3947.37
		0.422	0.00283428	0.00157129	0.00396433		0.422	3704.99	3753.43	3951.34
		0.423	0.00283634	0.0015816	0.00396003		0.423	3707.83	3755.01	3955.3
		0.424	0.00283923	0.00159189	0.00395547		0.424	3710.66	3756.59	3959.26
		0.425	0.00284296	0.00160211	0.00395068		0.425	3713.51	3758.19	3963.21
		0.426	0.00284751	0.00161222	0.0039457		0.426	3716.35	3759.8	3967.16
		0.427	0.00285286	0.00162217	0.00394057		0.427	3719.2	3761.41	3971.11
		0.428	0.00285897	0.00163191	0.00393533		0.428	3722.06	3763.04	3975.04
		0.429	0.00286581	0.00164139	0.00393003		0.429	3724.92	3764.68	3978.98
		0.43	0.00287334	0.00165058	0.00392468		0.43	3727.79	3766.32	3982.9
		0.431	0.00288149	0.00165945	0.00391933		0.431	3730.67	3767.98	3986.83
		0.432	0.00289021	0.00166797	0.00391399		0.432	3733.55	3769.64	3990.74
		0.433	0.00289945	0.00167612	0.00390869		0.433	3736.45	3771.31	3994.65
		0.434	0.00290914	0.0016839	0.00390344		0.434	3739.35	3772.99	3998.56
		0.435	0.00291921	0.00169129	0.00389828		0.435	3742.27	3774.68	4002.46
		0.436	0.00292959	0.0016983	0.0038932		0.436	3745.19	3776.38	4006.36
		0.437	0.00294022	0.00170493	0.00388821		0.437	3748.12	3778.08	4010.25
		0.438	0.00295103	0.00171121	0.00388333		0.438	3751.07	3779.79	4014.13
		0.439	0.00296195	0.00171715	0.00387855		0.439	3754.03	3781.5	4018.01
		0.44	0.00297292	0.00172279	0.00387388		0.44	3756.99	3783.22	4021.89
		0.441	0.00298388	0.00172814	0.00386932		0.441	3759.97	3784.95	4025.76
		0.442	0.00299477	0.00173324	0.00386486		0.442	3762.96	3786.68	4029.63
		0.443	0.00300554	0.00173812	0.0038605		0.443	3765.96	3788.41	4033.49
		0.444	0.00301613	0.00174283	0.00385623		0.444	3768.97	3790.15	4037.35
		0.445	0.00302649	0.00174739	0.00385205		0.445	3771.99	3791.9	4041.2
		0.446	0.00303659	0.00175183	0.00384794		0.446	3775.03	3793.65	4045.05
		0.447	0.00304639	0.00175618	0.0038439		0.447	3778.07	3795.4	4048.9
		0.448	0.00305584	0.00176046	0.00383991		0.448	3781.12	3797.16	4052.74
		0.449	0.00306493	0.0017647	0.00383596		0.449	3784.18	3798.92	4056.58
		0.45	0.00307364	0.00176891	0.00383204		0.45	3787.25	3800.69	4060.41
		0.451	0.00308193	0.00177309	0.00382812		0.451	3790.33	3802.46	4064.24
		0.452	0.00308981	0.00177724	0.00382419		0.452	3793.41	3804.24	4068.07
		0.453	0.00309727	0.00178137	0.00382023		0.453	3796.51	3806.01	4071.89
		0.454	0.0031043	0.00178545	0.00381621		0.454	3799.61	3807.8	4075.71
		0.455	0.00311091	0.00178946	0.00381212		0.455	3802.71	3809.59	4079.52
		0.456	0.0031171	0.00179338	0.00380793		0.456	3805.83	3811.38	4083.33
		0.457	0.00312288	0.00179718	0.00380361		0.457	3808.95	3813.17	4087.14
		0.458	0.00312827	0.00180083	0.00379913		0.458	3812.07	3814.97	4090.94
		0.459	0.00313329	0.00180429	0.00379448		0.459	3815.2	3816.77	4094.74
		0.46	0.00313796	0.0018075	0.00378962		0.46	3818.34	3818.58	4098.53
		0.461	0.0031423	0.00181045	0.00378453		0.461	3821.48	3820.39	4102.32
		0.462	0.00314634	0.00181308	0.00377917		0.462	3824.62	3822.2	4106.1
		0.463	0.00315011	0.00181535	0.00377353		0.463	3827.77	3824.01	4109.88
		0.464	0.00315363	0.00181722	0.00376758		0.464	3830.92	3825.83	4113.65
		0.465	0.00315694	0.00181867	0.0037613		0.465	3834.08	3827.65	4117.41
		0.466	0.00316006	0.00181966	0.00375468		0.466	3837.24	3829.47	4121.17
		0.467	0.00316302	0.00182018	0.00374769		0.467	3840.4	3831.29	4124.92
		0.468	0.00316585	0.0018202	0.00374033		0.468	3843.56	3833.11	4128.66
		0.469	0.00316858	0.00181972	0.00373259		0.469	3846.73	3834.93	4132.4
		0.47	0.00317123	0.00181875	0.00372448		0.47	3849.9	3836.75	4136.13
		0.471	0.00317381	0.00181729	0.00371599		0.471	3853.07	3838.57	4139.85
		0.472	0.00317636	0.00181537	0.00370714		0.472	3856.25	3840.38	4143.56
		0.473	0.00317888	0.00181301	0.00369794		0.473	3859.43	3842.2	4147.26
		0.474	0.00318138	0.00181026	0.00368842		0.474	3862.61	3844.01	4150.96
		0.475	0.00318387	0.00180716	0.00367859		0.475	3865.79	3845.82	4154.64
		0.476	0.00318635	0.00180376	0.0036685		0.476	3868.97	3847.62	4158.31
		0.477	0.00318883	0.00180013	0.00365818		0.477	3872.16	3849.42	4161.98
		0.478	0.00319128	0.00179634	0.00364767		0.478	3875.35	3851.22	4165.63
		0.479	0.00319371	0.00179246	0.00363701		0.479	3878.54	3853.02	4169.27
		0.48	0.00319608	0.00178855	0.00362624		0.48	3881.74	3854.81	4172.9
		0.481	0.00319838	0.00178471	0.00361542		0.481	3884.94	3856.59	4176.52
		0.482	0.00320057	0.00178099	0.0036046		0.482	3888.14	3858.38	4180.13
		0.483	0.00320264	0.00177749	0.0035938		0.483	3891.34	3860.16	4183.73
		0.484	0.00320453	0.00177427	0.00358309		0.484	3894.54	3861.93	4187.32
		0.485	0.0032062	0.0017714	0.00357249		0.485	3897.75	3863.7	4190.9
		0.486	0.00320762	0.00176893	0.00356206		0.486	3900.95	3865.47	4194.47
		0.487	0.00320873	0.00176693	0.00355181		0.487	3904.16	3867.24	4198.02
		0.488	0.00320949	0.00176543	0.00354177		0.488	3907.37	3869.01	4201.57
		0.489	0.00320984	0.00176448	0.00353198		0.489	3910.58	3870.77	4205.11
		0.49	0.00320974	0.0017641	0.00352243		0.49	3913.79	3872.54	4208.63
		0.491	0.00320913	0.00176432	0.00351314		0.491	3917	3874.3	4212.15
		0.492	0.00320797	0.00176514	0.00350411		0.492	3920.21	3876.07	4215.66
		0.493	0.0032062	0.00176657	0.00349534		0.493	3923.42	3877.83	4219.16
		0.494	0.00320379	0.00176859	0.0034868		0.494	3926.62	3879.6	4222.65
		0.495	0.0032007	0.0017712	0.00347849		0.495	3929.82	3881.37	4226.13
		0.496	0.00319689	0.00177437	0.00347038		0.496	3933.02	3883.14	4229.61
		0.497	0.00319233	0.00177808	0.00346243		0.497	3936.22	3884.92	4233.08
		0.498	0.003187	0.0017823	0.00345462		0.498	3939.41	3886.7	4236.53
		0.499	0.00318088	0.00178699	0.0034469		0.499	3942.59	3888.48	4239.98
		0.5	0.00317396	0.00179212	0.00343924		0.5	3945.77	3890.27	4243.43
		0.501	0.00316624	0.00179765	0.00343158		0.501	3948.94	3892.07	4246.86
		0.502	0.00315772	0.00180354	0.00342389		0.502	3952.1	3893.87	4250.29
		0.503	0.00314842	0.00180976	0.00341612		0.503	3955.25	3895.68	4253.71
		0.504	0.00313835	0.00181628	0.00340821		0.504	3958.4	3897.49	4257.12
		0.505	0.00312755	0.00182308	0.00340014		0.505	3961.53	3899.31	4260.53
		0.506	0.00311604	0.00183012	0.00339185		0.506	3964.65	3901.13	4263.92
		0.507	0.00310388	0.0018374	0.0033833		0.507	3967.76	3902.97	4267.31
		0.508	0.00309111	0.00184489	0.00337446		0.508	3970.86	3904.81	4270.69
		0.509	0.00307778	0.00185259	0.0033653		0.509	3973.94	3906.66	4274.06
		0.51	0.00306395	0.00186049	0.00335578		0.51	3977.01	3908.51	4277.42
		0.511	0.00304969	0.00186861	0.0033459		0.511	3980.07	3910.38	4280.77
		0.512	0.00303507	0.00187694	0.00333563		0.512	3983.11	3912.25	4284.11
		0.513	0.00302015	0.00188551	0.00332496		0.513	3986.14	3914.13	4287.44
		0.514	0.003005	0.00189431	0.0033139		0.514	3989.15	3916.02	4290.76
		0.515	0.00298969	0.00190338	0.00330244		0.515	3992.15	3917.92	4294.07
		0.516	0.0029743	0.00191272	0.00329059		0.516	3995.13	3919.83	4297.37
		0.517	0.00295889	0.00192236	0.00327838		0.517	3998.1	3921.75	4300.65
		0.518	0.00294352	0.00193232	0.00326582		0.518	4001.05	3923.67	4303.92
		0.519	0.00292825	0.00194261	0.00325293		0.519	4003.99	3925.61	4307.18
		0.52	0.00291314	0.00195325	0.00323974		0.52	4006.91	3927.56	4310.43
		0.521	0.00289823	0.00196424	0.0032263		0.521	4009.81	3929.52	4313.66
		0.522	0.00288358	0.00197558	0.00321262		0.522	4012.7	3931.49	4316.88
		0.523	0.0028692	0.00198727	0.00319874		0.523	4015.58	3933.47	4320.09
		0.524	0.00285514	0.0019993	0.00318471		0.524	4018.44	3935.46	4323.28
		0.525	0.00284141	0.00201165	0.00317056		0.525	4021.29	3937.47	4326.46
		0.526	0.00282803	0.0020243	0.00315633		0.526	4024.12	3939.49	4329.62
		0.527	0.002815	0.00203719	0.00314205		0.527	4026.95	3941.52	4332.77
		0.528	0.00280232	0.0020503	0.00312775		0.528	4029.75	3943.56	4335.9
		0.529	0.00278999	0.00206357	0.00311347		0.529	4032.55	3945.62	4339.02
		0.53	0.002778	0.00207694	0.00309924		0.53	4035.33	3947.69	4342.13
		0.531	0.00276632	0.00209033	0.00308507		0.531	4038.11	3949.77	4345.22
		0.532	0.00275495	0.00210368	0.003071		0.532	4040.87	3951.87	4348.3
		0.533	0.00274384	0.00211692	0.00305704		0.533	4043.62	3953.98	4351.36
		0.534	0.00273298	0.00212995	0.00304321		0.534	4046.36	3956.1	4354.41
		0.535	0.00272234	0.00214269	0.00302951		0.535	4049.08	3958.24	4357.45
		0.536	0.00271189	0.00215507	0.00301596		0.536	4051.8	3960.39	4360.47
		0.537	0.0027016	0.002167	0.00300256		0.537	4054.51	3962.55	4363.48
		0.538	0.00269143	0.0021784	0.0029893		0.538	4057.2	3964.72	4366.48
		0.539	0.00268137	0.00218921	0.00297619		0.539	4059.89	3966.91	4369.46
		0.54	0.00267138	0.00219936	0.00296321		0.54	4062.57	3969.1	4372.43
		0.541	0.00266145	0.00220879	0.00295037		0.541	4065.23	3971.3	4375.39
		0.542	0.00265154	0.00221746	0.00293764		0.542	4067.89	3973.52	4378.33
		0.543	0.00264166	0.00222532	0.00292503		0.543	4070.54	3975.74	4381.26
		0.544	0.00263178	0.00223235	0.0029125		0.544	4073.17	3977.97	4384.18
		0.545	0.0026219	0.00223855	0.00290006		0.545	4075.8	3980.2	4387.09
		0.546	0.00261202	0.0022439	0.00288768		0.546	4078.42	3982.44	4389.98
		0.547	0.00260214	0.00224842	0.00287535		0.547	4081.02	3984.69	4392.86
		0.548	0.00259227	0.00225213	0.00286307		0.548	4083.62	3986.94	4395.73
		0.549	0.00258243	0.00225506	0.00285081		0.549	4086.21	3989.19	4398.59
		0.55	0.00257264	0.00225725	0.00283858		0.55	4088.79	3991.45	4401.43
		0.551	0.00256292	0.00225874	0.00282636		0.551	4091.35	3993.71	4404.27
		0.552	0.0025533	0.00225959	0.00281414		0.552	4093.91	3995.97	4407.09
		0.553	0.00254381	0.00225986	0.00280193		0.553	4096.46	3998.23	4409.9
		0.554	0.00253449	0.00225961	0.00278973		0.554	4099	4000.49	4412.69
		0.555	0.00252537	0.00225888	0.00277752		0.555	4101.53	4002.75	4415.47
		0.556	0.00251651	0.00225775	0.00276533		0.556	4104.05	4005	4418.25
		0.557	0.00250793	0.00225626	0.00275316		0.557	4106.56	4007.26	4421.01
		0.558	0.00249967	0.00225446	0.002741		0.558	4109.07	4009.52	4423.75
		0.559	0.00249177	0.0022524	0.00272889		0.559	4111.56	4011.77	4426.49
		0.56	0.00248427	0.0022501	0.00271681		0.56	4114.05	4014.02	4429.21
		0.561	0.0024772	0.00224758	0.0027048		0.561	4116.53	4016.27	4431.92
		0.562	0.00247057	0.00224486	0.00269286		0.562	4119	4018.52	4434.62
		0.563	0.00246442	0.00224195	0.002681		0.563	4121.47	4020.76	4437.31
		0.564	0.00245875	0.00223882	0.00266924		0.564	4123.93	4023	4439.98
		0.565	0.00245358	0.00223548	0.0026576		0.565	4126.39	4025.24	4442.65
		0.566	0.00244889	0.00223187	0.0026461		0.566	4128.84	4027.47	4445.3
		0.567	0.00244468	0.00222797	0.00263473		0.567	4131.29	4029.7	4447.94
		0.568	0.00244094	0.00222374	0.00262353		0.568	4133.73	4031.93	4450.57
		0.569	0.00243764	0.00221912	0.00261251		0.569	4136.17	4034.15	4453.18
		0.57	0.00243474	0.00221405	0.00260167		0.57	4138.61	4036.37	4455.79
		0.571	0.00243222	0.00220847	0.00259104		0.571	4141.04	4038.58	4458.39
		0.572	0.00243003	0.00220234	0.00258064		0.572	4143.47	4040.78	4460.97
		0.573	0.00242811	0.00219558	0.00257047		0.573	4145.9	4042.98	4463.55
		0.574	0.00242642	0.00218815	0.00256055		0.574	4148.33	4045.17	4466.12
		0.575	0.0024249	0.00217999	0.00255091		0.575	4150.75	4047.36	4468.67
		0.576	0.00242349	0.00217105	0.00254155		0.576	4153.18	4049.53	4471.22
		0.577	0.00242213	0.00216132	0.00253251		0.577	4155.6	4051.7	4473.75
		0.578	0.00242077	0.00215075	0.0025238		0.578	4158.02	4053.85	4476.28
		0.579	0.00241935	0.00213934	0.00251545		0.579	4160.44	4056	4478.8
		0.58	0.00241781	0.0021271	0.00250748		0.58	4162.86	4058.13	4481.31
		0.581	0.0024161	0.00211402	0.00249993		0.581	4165.28	4060.25	4483.82
		0.582	0.00241419	0.00210014	0.00249283		0.582	4167.69	4062.36	4486.31
		0.583	0.00241201	0.0020855	0.00248621		0.583	4170.1	4064.45	4488.8
		0.584	0.00240955	0.00207016	0.00248012		0.584	4172.52	4066.53	4491.29
		0.585	0.00240677	0.00205418	0.00247458		0.585	4174.92	4068.59	4493.76
		0.586	0.00240365	0.00203764	0.00246965		0.586	4177.33	4070.64	4496.24
		0.587	0.00240017	0.00202064	0.00246538		0.587	4179.73	4072.67	4498.7
		0.588	0.00239634	0.00200327	0.0024618		0.588	4182.13	4074.68	4501.17
		0.589	0.00239214	0.00198565	0.00245896		0.589	4184.52	4076.67	4503.63
		0.59	0.00238758	0.00196787	0.0024569		0.59	4186.91	4078.65	4506.09
		0.591	0.00238268	0.00195007	0.00245568		0.591	4189.3	4080.61	4508.54
		0.592	0.00237746	0.00193235	0.00245534		0.592	4191.68	4082.55	4511
		0.593	0.00237195	0.00191484	0.0024559		0.593	4194.05	4084.48	4513.45
		0.594	0.00236616	0.00189764	0.00245741		0.594	4196.42	4086.38	4515.91
		0.595	0.00236014	0.00188085	0.00245989		0.595	4198.79	4088.27	4518.37
		0.596	0.00235393	0.00186459	0.00246336		0.596	4201.14	4090.14	4520.83
		0.597	0.00234757	0.00184892	0.00246783		0.597	4203.49	4092	4523.3
		0.598	0.00234109	0.00183394	0.0024733		0.598	4205.84	4093.84	4525.77
		0.599	0.00233456	0.00181969	0.00247976		0.599	4208.17	4095.67	4528.24
		0.6	0.00232801	0.00180623	0.0024872		0.6	4210.51	4097.48	4530.73
		0.601	0.00232148	0.00179359	0.00249558		0.601	4212.83	4099.28	4533.22
		0.602	0.00231503	0.00178179	0.00250484		0.602	4215.15	4101.07	4535.72
		0.603	0.00230869	0.00177083	0.00251495		0.603	4217.46	4102.85	4538.23
		0.604	0.00230249	0.0017607	0.00252581		0.604	4219.77	4104.61	4540.75
		0.605	0.00229649	0.00175137	0.00253735		0.605	4222.07	4106.37	4543.28
		0.606	0.00229069	0.0017428	0.00254947		0.606	4224.36	4108.11	4545.82
		0.607	0.00228514	0.00173495	0.00256207		0.607	4226.65	4109.85	4548.38
		0.608	0.00227985	0.00172775	0.00257502		0.608	4228.93	4111.58	4550.95
		0.609	0.00227482	0.00172113	0.0025882		0.609	4231.21	4113.31	4553.53
		0.61	0.00227008	0.00171504	0.00260148		0.61	4233.48	4115.03	4556.12
		0.611	0.00226561	0.00170937	0.00261471		0.611	4235.75	4116.74	4558.73
		0.612	0.00226142	0.00170407	0.00262775		0.612	4238.01	4118.45	4561.35
		0.613	0.00225749	0.00169904	0.00264047		0.613	4240.27	4120.15	4563.99
		0.614	0.00225381	0.00169422	0.0026527		0.614	4242.53	4121.84	4566.63
		0.615	0.00225034	0.00168954	0.00266432		0.615	4244.78	4123.54	4569.29
		0.616	0.00224707	0.00168491	0.00267519		0.616	4247.03	4125.22	4571.96
		0.617	0.00224396	0.0016803	0.00268517		0.617	4249.27	4126.91	4574.64
		0.618	0.00224098	0.00167566	0.00269415		0.618	4251.52	4128.58	4577.33
		0.619	0.00223809	0.00167093	0.00270201		0.619	4253.75	4130.26	4580.03
		0.62	0.00223525	0.0016661	0.00270867		0.62	4255.99	4131.93	4582.73
		0.621	0.00223243	0.00166115	0.00271404		0.621	4258.23	4133.59	4585.45
		0.622	0.00222958	0.00165608	0.00271805		0.622	4260.46	4135.25	4588.16
		0.623	0.00222668	0.00165089	0.00272066		0.623	4262.68	4136.9	4590.88
		0.624	0.00222368	0.0016456	0.00272183		0.624	4264.91	4138.55	4593.6
		0.625	0.00222056	0.00164024	0.00272155		0.625	4267.13	4140.19	4596.32
		0.626	0.00221729	0.00163486	0.00271981		0.626	4269.35	4141.83	4599.05
		0.627	0.00221384	0.0016295	0.00271663		0.627	4271.57	4143.46	4601.76
		0.628	0.00221021	0.00162422	0.00271205		0.628	4273.78	4145.09	4604.48
		0.629	0.00220639	0.00161908	0.00270612		0.629	4275.99	4146.71	4607.19
		0.63	0.00220235	0.00161415	0.0026989		0.63	4278.19	4148.33	4609.89
		0.631	0.00219811	0.0016095	0.00269047		0.631	4280.39	4149.94	4612.58
		0.632	0.00219367	0.0016052	0.0026809		0.632	4282.59	4151.55	4615.27
		0.633	0.00218904	0.00160134	0.0026703		0.633	4284.78	4153.15	4617.95
		0.634	0.00218423	0.00159798	0.00265876		0.634	4286.96	4154.75	4620.61
		0.635	0.00217926	0.00159518	0.00264639		0.635	4289.15	4156.35	4623.26
		0.636	0.00217416	0.00159303	0.0026333		0.636	4291.32	4157.94	4625.9
		0.637	0.00216893	0.00159157	0.00261959		0.637	4293.49	4159.53	4628.53
		0.638	0.00216361	0.00159087	0.00260538		0.638	4295.66	4161.12	4631.14
		0.639	0.00215823	0.00159096	0.00259076		0.639	4297.82	4162.71	4633.74
		0.64	0.00215282	0.00159189	0.00257584		0.64	4299.98	4164.31	4636.32
		0.641	0.00214739	0.00159368	0.0025607		0.641	4302.13	4165.9	4638.89
		0.642	0.00214198	0.00159636	0.00254542		0.642	4304.27	4167.49	4641.44
		0.643	0.00213661	0.00159994	0.00253008		0.643	4306.41	4169.09	4643.98
		0.644	0.0021313	0.00160442	0.00251474		0.644	4308.55	4170.69	4646.5
		0.645	0.00212609	0.00160979	0.00249946		0.645	4310.67	4172.3	4649.01
		0.646	0.00212097	0.00161605	0.00248426		0.646	4312.8	4173.91	4651.5
		0.647	0.00211599	0.00162316	0.00246918		0.647	4314.92	4175.53	4653.98
		0.648	0.00211113	0.0016311	0.00245424		0.648	4317.03	4177.16	4656.44
		0.649	0.00210643	0.00163984	0.00243943		0.649	4319.14	4178.8	4658.89
		0.65	0.00210188	0.00164934	0.00242475		0.65	4321.24	4180.44	4661.32
		0.651	0.0020975	0.00165955	0.00241019		0.651	4323.34	4182.1	4663.74
		0.652	0.00209328	0.00167043	0.00239572		0.652	4325.44	4183.76	4666.14
		0.653	0.00208922	0.00168194	0.00238132		0.653	4327.53	4185.44	4668.53
		0.654	0.00208534	0.00169401	0.00236694		0.654	4329.62	4187.12	4670.9
		0.655	0.00208162	0.00170659	0.00235256		0.655	4331.7	4188.82	4673.26
		0.656	0.00207806	0.00171965	0.00233813		0.656	4333.78	4190.54	4675.61
		0.657	0.00207465	0.00173312	0.00232361		0.657	4335.86	4192.26	4677.94
		0.658	0.0020714	0.00174696	0.00230896		0.658	4337.93	4194	4680.26
		0.659	0.00206829	0.00176112	0.00229415		0.659	4340	4195.76	4682.56
		0.66	0.00206532	0.00177555	0.00227916		0.66	4342.07	4197.53	4684.84
		0.661	0.00206247	0.00179021	0.00226396		0.661	4344.13	4199.31	4687.12
		0.662	0.00205975	0.00180504	0.00224854		0.662	4346.19	4201.11	4689.37
		0.663	0.00205715	0.00182001	0.0022329		0.663	4348.25	4202.92	4691.61
		0.664	0.00205465	0.00183506	0.00221704		0.664	4350.31	4204.75	4693.84
		0.665	0.00205226	0.00185017	0.00220098		0.665	4352.36	4206.59	4696.05
		0.666	0.00204997	0.00186527	0.00218476		0.666	4354.41	4208.45	4698.24
		0.667	0.00204778	0.00188034	0.00216841		0.667	4356.46	4210.32	4700.42
		0.668	0.00204567	0.00189531	0.00215199		0.668	4358.51	4212.21	4702.58
		0.669	0.00204367	0.00191015	0.00213557		0.669	4360.55	4214.11	4704.72
		0.67	0.00204175	0.00192481	0.00211921		0.67	4362.59	4216.03	4706.85
		0.671	0.00203993	0.00193923	0.002103		0.671	4364.63	4217.96	4708.96
		0.672	0.00203822	0.00195336	0.00208704		0.672	4366.67	4219.91	4711.05
		0.673	0.00203661	0.00196716	0.00207143		0.673	4368.71	4221.87	4713.13
		0.674	0.00203512	0.00198056	0.00205627		0.674	4370.75	4223.84	4715.2
		0.675	0.00203375	0.00199351	0.00204168		0.675	4372.78	4225.83	4717.25
		0.676	0.00203253	0.00200596	0.00202777		0.676	4374.81	4227.83	4719.28
		0.677	0.00203146	0.00201784	0.00201466		0.677	4376.85	4229.84	4721.3
		0.678	0.00203057	0.0020291	0.00200246		0.678	4378.88	4231.86	4723.31
		0.679	0.00202986	0.00203969	0.00199128		0.679	4380.91	4233.9	4725.31
		0.68	0.00202936	0.00204955	0.00198123		0.68	4382.94	4235.94	4727.29
		0.681	0.00202909	0.00205865	0.00197242		0.681	4384.97	4238	4729.27
		0.682	0.00202906	0.00206693	0.00196494		0.682	4386.99	4240.06	4731.24
		0.683	0.00202931	0.00207436	0.00195888		0.683	4389.02	4242.13	4733.2
		0.684	0.00202984	0.00208091	0.00195431		0.684	4391.05	4244.21	4735.16
		0.685	0.00203068	0.00208656	0.00195129		0.685	4393.08	4246.29	4737.11
		0.686	0.00203183	0.0020913	0.00194988		0.686	4395.11	4248.38	4739.06
		0.687	0.00203333	0.00209512	0.00195011		0.687	4397.15	4250.47	4741.01
		0.688	0.00203518	0.00209804	0.00195201		0.688	4399.18	4252.57	4742.96
		0.689	0.00203739	0.00210006	0.00195558		0.689	4401.22	4254.67	4744.92
		0.69	0.00203997	0.00210123	0.00196082		0.69	4403.26	4256.77	4746.87
		0.691	0.00204293	0.00210157	0.00196771		0.691	4405.3	4258.87	4748.84
		0.692	0.00204625	0.00210115	0.00197619		0.692	4407.34	4260.97	4750.81
		0.693	0.00204995	0.00210001	0.00198622		0.693	4409.39	4263.07	4752.79
		0.694	0.00205402	0.00209823	0.00199774		0.694	4411.44	4265.17	4754.78
		0.695	0.00205843	0.00209589	0.00201065		0.695	4413.5	4267.27	4756.79
		0.696	0.00206318	0.00209307	0.00202486		0.696	4415.56	4269.36	4758.8
		0.697	0.00206825	0.00208985	0.00204025		0.697	4417.63	4271.45	4760.84
		0.698	0.00207362	0.00208634	0.00205672		0.698	4419.7	4273.54	4762.89
		0.699	0.00207925	0.00208262	0.00207413		0.699	4421.77	4275.63	4764.95
		0.7	0.00208511	0.00207879	0.00209233		0.7	4423.86	4277.71	4767.03
		0.701	0.00209117	0.00207495	0.00211118		0.701	4425.94	4279.79	4769.14
		0.702	0.00209739	0.00207118	0.00213053		0.702	4428.04	4281.86	4771.26
		0.703	0.00210373	0.00206756	0.00215023		0.703	4430.14	4283.93	4773.4
		0.704	0.00211013	0.00206417	0.00217012		0.704	4432.25	4285.99	4775.56
		0.705	0.00211656	0.00206107	0.00219004		0.705	4434.36	4288.06	4777.74
		0.706	0.00212295	0.00205831	0.00220984		0.706	4436.48	4290.12	4779.94
		0.707	0.00212925	0.00205594	0.00222937		0.707	4438.6	4292.17	4782.16
		0.708	0.00213541	0.00205397	0.00224849		0.708	4440.74	4294.23	4784.4
		0.709	0.00214137	0.00205242	0.00226707		0.709	4442.88	4296.28	4786.65
		0.71	0.00214707	0.00205129	0.00228497		0.71	4445.02	4298.33	4788.93
		0.711	0.00215246	0.00205054	0.0023021		0.711	4447.17	4300.38	4791.22
		0.712	0.00215747	0.00205015	0.00231834		0.712	4449.32	4302.43	4793.53
		0.713	0.00216205	0.00205005	0.00233361		0.713	4451.48	4304.48	4795.86
		0.714	0.00216614	0.00205018	0.00234785		0.714	4453.65	4306.53	4798.2
		0.715	0.00216971	0.00205047	0.00236099		0.715	4455.82	4308.58	4800.56
		0.716	0.00217269	0.0020508	0.00237299		0.716	4457.99	4310.64	4802.92
		0.717	0.00217505	0.00205109	0.00238383		0.717	4460.16	4312.69	4805.3
		0.718	0.00217675	0.00205122	0.00239351		0.718	4462.34	4314.74	4807.69
		0.719	0.00217776	0.00205108	0.00240202		0.719	4464.51	4316.79	4810.09
		0.72	0.00217806	0.00205053	0.00240938		0.72	4466.69	4318.84	4812.49
		0.721	0.00217762	0.00204948	0.00241564		0.721	4468.87	4320.89	4814.91
		0.722	0.00217644	0.00204778	0.00242082		0.722	4471.05	4322.94	4817.32
		0.723	0.00217452	0.00204534	0.00242499		0.723	4473.22	4324.98	4819.75
		0.724	0.00217185	0.00204204	0.00242821		0.724	4475.4	4327.03	4822.17
		0.725	0.00216844	0.00203779	0.00243054		0.725	4477.57	4329.07	4824.6
		0.726	0.00216432	0.00203251	0.00243205		0.726	4479.73	4331.1	4827.03
		0.727	0.0021595	0.00202611	0.00243283		0.727	4481.89	4333.13	4829.47
		0.728	0.00215402	0.00201856	0.00243294		0.728	4484.05	4335.15	4831.9
		0.729	0.0021479	0.0020098	0.00243246		0.729	4486.2	4337.17	4834.33
		0.73	0.00214119	0.00199982	0.00243146		0.73	4488.35	4339.17	4836.76
		0.731	0.00213392	0.00198862	0.00243001		0.731	4490.48	4341.17	4839.19
		0.732	0.00212613	0.00197621	0.00242816		0.732	4492.61	4343.15	4841.62
		0.733	0.00211787	0.00196263	0.00242598		0.733	4494.74	4345.12	4844.05
		0.734	0.00210918	0.00194793	0.00242349		0.734	4496.85	4347.08	4846.48
		0.735	0.0021001	0.00193217	0.00242074		0.735	4498.95	4349.02	4848.9
		0.736	0.00209067	0.00191546	0.00241775		0.736	4501.05	4350.94	4851.32
		0.737	0.00208093	0.00189787	0.00241452		0.737	4503.14	4352.85	4853.73
		0.738	0.00207091	0.00187952	0.00241108		0.738	4505.21	4354.73	4856.15
		0.739	0.00206064	0.00186053	0.00240739		0.739	4507.28	4356.6	4858.55
		0.74	0.00205015	0.00184103	0.00240346		0.74	4509.33	4358.46	4860.96
		0.741	0.00203945	0.00182113	0.00239925		0.741	4511.38	4360.29	4863.36
		0.742	0.00202857	0.00180097	0.00239472		0.742	4513.41	4362.1	4865.76
		0.743	0.00201751	0.00178068	0.00238983		0.743	4515.43	4363.89	4868.15
		0.744	0.00200628	0.00176037	0.00238454		0.744	4517.45	4365.66	4870.54
		0.745	0.00199488	0.00174017	0.00237878		0.745	4519.45	4367.41	4872.92
		0.746	0.0019833	0.00172018	0.00237251		0.746	4521.44	4369.14	4875.3
		0.747	0.00197155	0.0017005	0.00236567		0.747	4523.41	4370.85	4877.66
		0.748	0.0019596	0.00168122	0.00235818		0.748	4525.38	4372.54	4880.03
		0.749	0.00194745	0.00166239	0.00235001		0.749	4527.33	4374.21	4882.38
		0.75	0.00193509	0.00164409	0.00234109		0.75	4529.27	4375.87	4884.73
		0.751	0.0019225	0.00162634	0.00233137		0.751	4531.2	4377.5	4887.06
		0.752	0.00190967	0.00160917	0.00232082		0.752	4533.12	4379.12	4889.39
		0.753	0.00189658	0.00159259	0.00230939		0.753	4535.02	4380.72	4891.7
		0.754	0.00188324	0.0015766	0.00229705		0.754	4536.91	4382.3	4894.01
		0.755	0.00186963	0.00156116	0.0022838		0.755	4538.79	4383.87	4896.3
		0.756	0.00185576	0.00154626	0.00226961		0.756	4540.65	4385.43	4898.57
		0.757	0.00184164	0.00153184	0.00225448		0.757	4542.5	4386.97	4900.84
		0.758	0.00182726	0.00151786	0.00223844		0.758	4544.33	4388.49	4903.08
		0.759	0.00181266	0.00150426	0.00222149		0.759	4546.15	4390	4905.31
		0.76	0.00179787	0.00149097	0.00220367		0.76	4547.96	4391.5	4907.52
		0.761	0.00178291	0.00147792	0.00218503		0.761	4549.75	4392.98	4909.72
		0.762	0.00176783	0.00146506	0.0021656		0.762	4551.52	4394.45	4911.89
		0.763	0.00175268	0.00145233	0.00214544		0.763	4553.28	4395.91	4914.05
		0.764	0.00173752	0.00143965	0.00212463		0.764	4555.03	4397.36	4916.18
		0.765	0.00172242	0.001427	0.00210322		0.765	4556.76	4398.79	4918.3
		0.766	0.00170744	0.00141432	0.0020813		0.766	4558.47	4400.21	4920.39
		0.767	0.00169267	0.00140158	0.00205893		0.767	4560.17	4401.62	4922.46
		0.768	0.00167818	0.00138877	0.00203621		0.768	4561.86	4403.02	4924.51
		0.769	0.00166406	0.00137588	0.00201321		0.769	4563.53	4404.4	4926.53
		0.77	0.00165039	0.00136291	0.00199		0.77	4565.19	4405.77	4928.54
		0.771	0.00163726	0.00134989	0.00196668		0.771	4566.83	4407.12	4930.51
		0.772	0.00162475	0.00133685	0.0019433		0.772	4568.46	4408.47	4932.47
		0.773	0.00161294	0.00132384	0.00191994		0.773	4570.08	4409.8	4934.4
		0.774	0.00160191	0.00131091	0.00189667		0.774	4571.69	4411.12	4936.31
		0.775	0.00159173	0.00129812	0.00187355		0.775	4573.29	4412.42	4938.19
		0.776	0.00158244	0.00128556	0.00185062		0.776	4574.87	4413.71	4940.06
		0.777	0.00157412	0.00127331	0.00182793		0.777	4576.45	4414.99	4941.89
		0.778	0.00156678	0.00126144	0.00180553		0.778	4578.02	4416.26	4943.71
		0.779	0.00156048	0.00125006	0.00178344		0.779	4579.59	4417.51	4945.51
		0.78	0.00155522	0.00123924	0.00176169		0.78	4581.14	4418.76	4947.28
		0.781	0.00155101	0.00122907	0.0017403		0.781	4582.7	4419.99	4949.03
		0.782	0.00154784	0.00121963	0.00171928		0.782	4584.25	4421.22	4950.76
		0.783	0.0015457	0.001211	0.00169864		0.783	4585.79	4422.43	4952.47
		0.784	0.00154455	0.00120325	0.0016784		0.784	4587.34	4423.64	4954.16
		0.785	0.00154437	0.00119643	0.00165855		0.785	4588.88	4424.84	4955.83
		0.786	0.00154509	0.00119057	0.0016391		0.786	4590.43	4426.03	4957.47
		0.787	0.00154667	0.00118573	0.00162004		0.787	4591.97	4427.22	4959.1
		0.788	0.00154903	0.0011819	0.00160138		0.788	4593.52	4428.41	4960.71
		0.789	0.00155211	0.0011791	0.00158312		0.789	4595.07	4429.59	4962.31
		0.79	0.00155584	0.00117731	0.00156527		0.79	4596.63	4430.76	4963.88
		0.791	0.00156014	0.0011765	0.00154784		0.791	4598.18	4431.94	4965.44
		0.792	0.00156493	0.00117664	0.00153084		0.792	4599.75	4433.12	4966.98
		0.793	0.00157015	0.00117767	0.0015143		0.793	4601.31	4434.3	4968.5
		0.794	0.00157571	0.00117952	0.00149822		0.794	4602.89	4435.47	4970.01
		0.795	0.00158155	0.00118213	0.00148266		0.795	4604.47	4436.65	4971.5
		0.796	0.00158761	0.0011854	0.00146764		0.796	4606.05	4437.84	4972.97
		0.797	0.00159382	0.00118926	0.0014532		0.797	4607.64	4439.03	4974.43
		0.798	0.00160013	0.0011936	0.00143938		0.798	4609.24	4440.22	4975.88
		0.799	0.0016065	0.00119834	0.00142625		0.799	4610.84	4441.41	4977.31
		0.8	0.00161289	0.00120337	0.00141385		0.8	4612.45	4442.61	4978.73
		0.801	0.00161927	0.00120861	0.00140224		0.801	4614.07	4443.82	4980.14
		0.802	0.00162562	0.00121398	0.00139148		0.802	4615.69	4445.03	4981.54
		0.803	0.00163191	0.00121939	0.00138164		0.803	4617.32	4446.25	4982.92
		0.804	0.00163814	0.00122479	0.00137277		0.804	4618.95	4447.47	4984.3
		0.805	0.0016443	0.00123011	0.00136494		0.805	4620.59	4448.7	4985.67
		0.806	0.00165039	0.0012353	0.0013582		0.806	4622.24	4449.93	4987.03
		0.807	0.00165642	0.00124034	0.00135262		0.807	4623.89	4451.17	4988.39
		0.808	0.0016624	0.00124522	0.00134823		0.808	4625.55	4452.41	4989.74
		0.809	0.00166833	0.00124992	0.00134509		0.809	4627.22	4453.66	4991.08
		0.81	0.00167424	0.00125447	0.00134322		0.81	4628.89	4454.91	4992.43
		0.811	0.00168012	0.00125887	0.00134267		0.811	4630.57	4456.17	4993.77
		0.812	0.00168601	0.00126318	0.00134344		0.812	4632.25	4457.43	4995.11
		0.813	0.00169191	0.00126744	0.00134556		0.813	4633.94	4458.69	4996.46
		0.814	0.00169783	0.0012717	0.001349		0.814	4635.64	4459.96	4997.8
		0.815	0.00170378	0.00127603	0.00135378		0.815	4637.34	4461.24	4999.16
		0.816	0.00170977	0.00128049	0.00135986		0.816	4639.04	4462.52	5000.51
		0.817	0.0017158	0.00128516	0.00136721		0.817	4640.76	4463.8	5001.88
		0.818	0.00172187	0.00129011	0.0013758		0.818	4642.47	4465.09	5003.25
		0.819	0.00172799	0.00129542	0.00138557		0.819	4644.2	4466.38	5004.63
		0.82	0.00173413	0.00130113	0.00139645		0.82	4645.93	4467.68	5006.02
		0.821	0.0017403	0.00130732	0.0014084		0.821	4647.67	4468.98	5007.42
		0.822	0.00174647	0.00131404	0.00142133		0.822	4649.41	4470.29	5008.84
		0.823	0.00175263	0.00132132	0.00143516		0.823	4651.16	4471.61	5010.26
		0.824	0.00175876	0.0013292	0.00144982		0.824	4652.92	4472.93	5011.71
		0.825	0.00176483	0.00133769	0.00146522		0.825	4654.68	4474.27	5013.16
		0.826	0.00177082	0.0013468	0.00148128		0.826	4656.45	4475.61	5014.64
		0.827	0.0017767	0.00135651	0.00149792		0.827	4658.22	4476.96	5016.13
		0.828	0.00178244	0.0013668	0.00151506		0.828	4660	4478.32	5017.63
		0.829	0.00178803	0.00137763	0.00153261		0.829	4661.78	4479.7	5019.16
		0.83	0.00179342	0.00138895	0.0015505		0.83	4663.58	4481.08	5020.7
		0.831	0.00179859	0.0014007	0.00156867		0.831	4665.37	4482.47	5022.26
		0.832	0.00180352	0.0014128	0.00158705		0.832	4667.17	4483.88	5023.84
		0.833	0.00180819	0.00142517	0.00160558		0.833	4668.98	4485.3	5025.43
		0.834	0.00181257	0.00143773	0.0016242		0.834	4670.79	4486.73	5027.05
		0.835	0.00181666	0.00145037	0.00164288		0.835	4672.6	4488.18	5028.68
		0.836	0.00182042	0.00146299	0.00166157		0.836	4674.42	4489.63	5030.33
		0.837	0.00182387	0.0014755	0.00168023		0.837	4676.24	4491.1	5032
		0.838	0.00182699	0.00148778	0.00169884		0.838	4678.07	4492.58	5033.69
		0.839	0.00182977	0.00149976	0.00171737		0.839	4679.9	4494.08	5035.4
		0.84	0.00183223	0.00151132	0.0017358		0.84	4681.73	4495.58	5037.13
		0.841	0.00183437	0.00152239	0.00175411		0.841	4683.56	4497.1	5038.87
		0.842	0.0018362	0.00153288	0.00177229		0.842	4685.4	4498.63	5040.64
		0.843	0.00183774	0.00154272	0.00179032		0.843	4687.23	4500.16	5042.42
		0.844	0.00183899	0.00155186	0.00180819		0.844	4689.07	4501.71	5044.22
		0.845	0.00183998	0.00156024	0.00182589		0.845	4690.91	4503.27	5046.03
		0.846	0.00184073	0.00156784	0.0018434		0.846	4692.75	4504.83	5047.87
		0.847	0.00184127	0.00157462	0.00186072		0.847	4694.59	4506.4	5049.72
		0.848	0.0018416	0.00158057	0.00187782		0.848	4696.43	4507.98	5051.59
		0.849	0.00184176	0.0015857	0.0018947		0.849	4698.28	4509.56	5053.48
		0.85	0.00184177	0.00159002	0.00191132		0.85	4700.12	4511.15	5055.38
		0.851	0.00184165	0.00159355	0.00192767		0.851	4701.96	4512.74	5057.3
		0.852	0.00184142	0.00159632	0.00194374		0.852	4703.8	4514.34	5059.24
		0.853	0.00184108	0.00159838	0.00195948		0.853	4705.64	4515.94	5061.19
		0.854	0.00184066	0.00159977	0.00197488		0.854	4707.48	4517.53	5063.15
		0.855	0.00184017	0.00160054	0.0019899		0.855	4709.32	4519.13	5065.14
		0.856	0.00183961	0.00160075	0.00200451		0.856	4711.16	4520.74	5067.13
		0.857	0.00183898	0.00160046	0.00201867		0.857	4713	4522.34	5069.15
		0.858	0.00183829	0.00159972	0.00203235		0.858	4714.84	4523.94	5071.17
		0.859	0.00183752	0.00159859	0.00204551		0.859	4716.68	4525.54	5073.21
		0.86	0.00183668	0.00159711	0.00205811		0.86	4718.52	4527.13	5075.26
		0.861	0.00183575	0.00159534	0.00207011		0.861	4720.35	4528.73	5077.33
		0.862	0.00183472	0.00159331	0.00208145		0.862	4722.19	4530.32	5079.4
		0.863	0.00183358	0.00159107	0.00209211		0.863	4724.02	4531.92	5081.49
		0.864	0.00183231	0.00158863	0.00210203		0.864	4725.86	4533.51	5083.59
		0.865	0.00183089	0.00158601	0.00211116		0.865	4727.69	4535.09	5085.69
		0.866	0.00182932	0.00158324	0.00211946		0.866	4729.52	4536.68	5087.81
		0.867	0.00182758	0.0015803	0.00212688		0.867	4731.35	4538.26	5089.93
		0.868	0.00182565	0.00157721	0.00213337		0.868	4733.17	4539.84	5092.06
		0.869	0.00182352	0.00157394	0.00213888		0.869	4735	4541.41	5094.2
		0.87	0.0018212	0.00157048	0.00214336		0.87	4736.82	4542.99	5096.34
		0.871	0.00181867	0.00156682	0.00214676		0.871	4738.64	4544.55	5098.48
		0.872	0.00181594	0.00156293	0.00214904		0.872	4740.46	4546.12	5100.63
		0.873	0.00181301	0.00155878	0.00215015		0.873	4742.27	4547.68	5102.78
		0.874	0.0018099	0.00155435	0.00215005		0.874	4744.08	4549.24	5104.93
		0.875	0.00180661	0.0015496	0.0021487		0.875	4745.89	4550.79	5107.08
		0.876	0.00180317	0.00154451	0.00214605		0.876	4747.7	4552.34	5109.23
		0.877	0.0017996	0.00153905	0.00214209		0.877	4749.5	4553.88	5111.37
		0.878	0.00179592	0.00153321	0.00213678		0.878	4751.29	4555.41	5113.51
		0.879	0.00179218	0.00152697	0.00213009		0.879	4753.09	4556.94	5115.64
		0.88	0.00178838	0.0015203	0.00212201		0.88	4754.88	4558.47	5117.77
		0.881	0.00178458	0.00151322	0.00211253		0.881	4756.67	4559.98	5119.89
		0.882	0.00178081	0.00150571	0.00210165		0.882	4758.45	4561.49	5121.99
		0.883	0.0017771	0.00149778	0.00208936		0.883	4760.23	4563	5124.09
		0.884	0.00177347	0.00148944	0.00207568		0.884	4762	4564.49	5126.17
		0.885	0.00176998	0.00148072	0.00206063		0.885	4763.77	4565.97	5128.24
		0.886	0.00176664	0.00147162	0.00204422		0.886	4765.54	4567.45	5130.29
		0.887	0.00176348	0.00146218	0.0020265		0.887	4767.31	4568.92	5132.33
		0.888	0.00176053	0.00145244	0.00200751		0.888	4769.07	4570.37	5134.35
		0.889	0.00175779	0.00144243	0.0019873		0.889	4770.83	4571.82	5136.34
		0.89	0.0017553	0.00143218	0.00196592		0.89	4772.58	4573.26	5138.32
		0.891	0.00175305	0.00142175	0.00194345		0.891	4774.34	4574.69	5140.27
		0.892	0.00175105	0.00141117	0.00191996		0.892	4776.09	4576.1	5142.21
		0.893	0.0017493	0.00140049	0.00189552		0.893	4777.84	4577.51	5144.11
		0.894	0.00174779	0.00138974	0.00187024		0.894	4779.59	4578.9	5146
		0.895	0.0017465	0.00137898	0.00184421		0.895	4781.34	4580.29	5147.85
		0.896	0.00174543	0.00136822	0.00181753		0.896	4783.08	4581.66	5149.68
		0.897	0.00174454	0.00135752	0.00179031		0.897	4784.83	4583.02	5151.49
		0.898	0.00174381	0.00134689	0.00176266		0.898	4786.57	4584.38	5153.26
		0.899	0.00174321	0.00133636	0.00173469		0.899	4788.32	4585.72	5155.01
		0.9	0.00174271	0.00132595	0.00170653		0.9	4790.06	4587.05	5156.73
		0.901	0.00174227	0.00131566	0.0016783		0.901	4791.8	4588.37	5158.43
		0.902	0.00174185	0.0013055	0.00165011		0.902	4793.54	4589.68	5160.09
		0.903	0.00174141	0.00129548	0.0016221		0.903	4795.28	4590.98	5161.73
		0.904	0.00174091	0.00128557	0.00159436		0.904	4797.03	4592.27	5163.34
		0.905	0.00174031	0.00127576	0.00156703		0.905	4798.77	4593.55	5164.92
		0.906	0.00173956	0.00126604	0.00154021		0.906	4800.51	4594.82	5166.47
		0.907	0.00173863	0.00125637	0.00151401		0.907	4802.25	4596.08	5168
		0.908	0.00173749	0.00124673	0.00148854		0.908	4803.98	4597.34	5169.5
		0.909	0.00173609	0.00123708	0.00146388		0.909	4805.72	4598.58	5170.97
		0.91	0.00173442	0.00122738	0.00144013		0.91	4807.46	4599.81	5172.43
		0.911	0.00173244	0.00121759	0.00141736		0.911	4809.19	4601.03	5173.85
		0.912	0.00173012	0.00120768	0.00139564		0.912	4810.92	4602.25	5175.26
		0.913	0.00172747	0.0011976	0.00137504		0.913	4812.65	4603.45	5176.65
		0.914	0.00172445	0.00118733	0.00135561		0.914	4814.38	4604.64	5178.01
		0.915	0.00172107	0.00117682	0.00133739		0.915	4816.1	4605.82	5179.36
		0.916	0.00171733	0.00116605	0.00132041		0.916	4817.82	4606.99	5180.69
		0.917	0.00171323	0.001155	0.0013047		0.917	4819.53	4608.15	5182
		0.918	0.00170877	0.00114365	0.00129028		0.918	4821.24	4609.3	5183.3
		0.919	0.00170397	0.001132	0.00127716		0.919	4822.95	4610.44	5184.58
		0.92	0.00169886	0.00112004	0.00126533		0.92	4824.65	4611.57	5185.85
		0.921	0.00169345	0.00110779	0.00125478		0.921	4826.35	4612.68	5187.11
		0.922	0.00168777	0.00109527	0.0012455		0.922	4828.04	4613.78	5188.36
		0.923	0.00168186	0.0010825	0.00123748		0.923	4829.72	4614.87	5189.6
		0.924	0.00167574	0.00106954	0.00123067		0.924	4831.4	4615.95	5190.84
		0.925	0.00166945	0.00105643	0.00122505		0.925	4833.07	4617.01	5192.07
		0.926	0.00166305	0.00104324	0.00122059		0.926	4834.74	4618.06	5193.29
		0.927	0.00165655	0.00103003	0.00121724		0.927	4836.4	4619.1	5194.51
		0.928	0.00165002	0.0010169	0.00121496		0.928	4838.05	4620.12	5195.72
		0.929	0.00164349	0.00100393	0.00121371		0.929	4839.7	4621.13	5196.94
		0.93	0.001637	0.000991215	0.00121344		0.93	4841.34	4622.13	5198.15
		0.931	0.00163061	0.000978859	0.0012141		0.931	4842.97	4623.11	5199.37
		0.932	0.00162435	0.000966967	0.00121564		0.932	4844.6	4624.09	5200.58
		0.933	0.00161827	0.000955645	0.00121802		0.933	4846.22	4625.05	5201.8
		0.934	0.0016124	0.000945002	0.00122119		0.934	4847.84	4626	5203.02
		0.935	0.00160678	0.000935142	0.0012251		0.935	4849.45	4626.94	5204.24
		0.936	0.00160146	0.000926166	0.00122971		0.936	4851.05	4627.87	5205.47
		0.937	0.00159645	0.00091817	0.00123498		0.937	4852.65	4628.79	5206.7
		0.938	0.00159178	0.000911241	0.00124085		0.938	4854.25	4629.71	5207.94
		0.939	0.00158749	0.000905457	0.00124729		0.939	4855.83	4630.61	5209.18
		0.94	0.00158358	0.000900883	0.00125426		0.94	4857.42	4631.52	5210.43
		0.941	0.00158007	0.000897574	0.00126172		0.941	4859	4632.42	5211.69
		0.942	0.00157697	0.000895568	0.00126963		0.942	4860.58	4633.31	5212.96
		0.943	0.00157429	0.000894889	0.00127795		0.943	4862.16	4634.21	5214.23
		0.944	0.00157202	0.000895543	0.00128665		0.944	4863.73	4635.1	5215.51
		0.945	0.00157015	0.000897522	0.00129568		0.945	4865.3	4636	5216.8
		0.946	0.00156868	0.000900799	0.00130502		0.946	4866.87	4636.9	5218.1
		0.947	0.0015676	0.000905332	0.00131462		0.947	4868.44	4637.8	5219.41
		0.948	0.00156687	0.000911062	0.00132444		0.948	4870.01	4638.71	5220.73
		0.949	0.00156648	0.000917915	0.00133446		0.949	4871.57	4639.63	5222.06
		0.95	0.0015664	0.000925803	0.00134464		0.95	4873.14	4640.55	5223.4
		0.951	0.00156661	0.000934623	0.00135493		0.951	4874.71	4641.48	5224.75
		0.952	0.00156706	0.000944265	0.0013653		0.952	4876.27	4642.42	5226.11
		0.953	0.00156774	0.000954607	0.00137572		0.953	4877.84	4643.37	5227.48
		0.954	0.00156861	0.00096552	0.00138615		0.954	4879.41	4644.33	5228.86
		0.955	0.00156963	0.000976872	0.00139655		0.955	4880.98	4645.3	5230.25
		0.956	0.00157077	0.000988528	0.00140689		0.956	4882.55	4646.28	5231.66
		0.957	0.00157199	0.00100035	0.00141713		0.957	4884.12	4647.27	5233.07
		0.958	0.00157328	0.00101221	0.00142724		0.958	4885.69	4648.28	5234.49
		0.959	0.00157459	0.00102397	0.00143719		0.959	4887.26	4649.3	5235.92
		0.96	0.0015759	0.00103552	0.00144695		0.96	4888.84	4650.33	5237.36
		0.961	0.00157718	0.00104675	0.00145649		0.961	4890.42	4651.37	5238.82
		0.962	0.00157841	0.00105755	0.00146578		0.962	4891.99	4652.42	5240.28
		0.963	0.00157956	0.00106783	0.0014748		0.963	4893.57	4653.48	5241.75
		0.964	0.00158062	0.00107751	0.00148352		0.964	4895.15	4654.56	5243.23
		0.965	0.00158156	0.00108654	0.00149194		0.965	4896.73	4655.64	5244.71
		0.966	0.00158238	0.00109488	0.00150003		0.966	4898.32	4656.73	5246.21
		0.967	0.00158305	0.00110247	0.00150778		0.967	4899.9	4657.83	5247.71
		0.968	0.00158356	0.00110932	0.00151519		0.968	4901.48	4658.93	5249.23
		0.969	0.0015839	0.00111542	0.00152224		0.969	4903.07	4660.05	5250.75
		0.97	0.00158406	0.00112078	0.00152895		0.97	4904.65	4661.17	5252.27
		0.971	0.00158403	0.00112542	0.00153531		0.971	4906.23	4662.29	5253.8
		0.972	0.00158379	0.00112938	0.00154132		0.972	4907.82	4663.42	5255.34
		0.973	0.00158334	0.0011327	0.00154701		0.973	4909.4	4664.55	5256.89
		0.974	0.00158266	0.00113545	0.00155239		0.974	4910.98	4665.68	5258.43
		0.975	0.00158175	0.00113768	0.00155748		0.975	4912.57	4666.82	5259.99
		0.976	0.00158059	0.00113946	0.00156229		0.976	4914.15	4667.96	5261.55
		0.977	0.00157918	0.00114086	0.00156686		0.977	4915.73	4669.1	5263.11
		0.978	0.0015775	0.00114195	0.00157121		0.978	4917.31	4670.24	5264.68
		0.979	0.00157555	0.00114282	0.00157537		0.979	4918.88	4671.38	5266.26
		0.98	0.00157331	0.00114352	0.00157938		0.98	4920.46	4672.52	5267.83
		0.981	0.00157078	0.00114414	0.00158328		0.981	4922.03	4673.67	5269.42
		0.982	0.00156795	0.00114474	0.00158708		0.982	4923.6	4674.81	5271
		0.983	0.00156481	0.00114538	0.00159084		0.983	4925.17	4675.96	5272.59
		0.984	0.00156136	0.00114611	0.00159458		0.984	4926.73	4677.1	5274.18
		0.985	0.00155761	0.00114699	0.00159834		0.985	4928.29	4678.25	5275.78
		0.986	0.00155356	0.00114804	0.00160215		0.986	4929.84	4679.4	5277.38
		0.987	0.00154921	0.00114931	0.00160604		0.987	4931.39	4680.54	5278.98
		0.988	0.00154458	0.00115081	0.00161004		0.988	4932.94	4681.7	5280.59
		0.989	0.00153967	0.00115256	0.00161416		0.989	4934.48	4682.85	5282.2
		0.99	0.00153453	0.00115455	0.00161843		0.99	4936.02	4684	5283.82
		0.991	0.00152916	0.00115679	0.00162286		0.991	4937.55	4685.16	5285.44
		0.992	0.0015236	0.00115924	0.00162746		0.992	4939.08	4686.31	5287.07
		0.993	0.0015179	0.00116189	0.00163224		0.993	4940.6	4687.47	5288.7
		0.994	0.00151208	0.00116471	0.00163719		0.994	4942.11	4688.64	5290.33
		0.995	0.0015062	0.00116764	0.00164231		0.995	4943.62	4689.8	5291.97
		0.996	0.0015003	0.00117066	0.00164759		0.996	4945.13	4690.97	5293.61
		0.997	0.00149444	0.0011737	0.001653		0.997	4946.62	4692.15	5295.26
		0.998	0.00148868	0.00117672	0.00165852		0.998	4948.12	4693.32	5296.92
		0.999	0.00148308	0.00117965	0.00166413		0.999	4949.6	4694.5	5298.58
		1	0.0014777	0.00118245	0.00166979		1	4951.08	4695.68	5300.25
		1.001	0.0014726	0.00118506	0.00167546		1.001	4952.56	4696.86	5301.92
		1.002	0.00146784	0.00118743	0.0016811		1.002	4954.03	4698.05	5303.6
		1.003	0.00146348	0.0011895	0.00168665		1.003	4955.49	4699.24	5305.28
		1.004	0.00145958	0.00119125	0.00169208		1.004	4956.95	4700.43	5306.97
		1.005	0.0014562	0.00119263	0.00169732		1.005	4958.41	4701.62	5308.67
		1.006	0.00145338	0.00119362	0.00170233		1.006	4959.87	4702.81	5310.37
		1.007	0.00145116	0.00119419	0.00170705		1.007	4961.32	4704.01	5312.07
		1.008	0.00144959	0.00119432	0.00171141		1.008	4962.77	4705.2	5313.78
		1.009	0.00144869	0.00119402	0.00171538		1.009	4964.22	4706.4	5315.49
		1.01	0.00144848	0.00119328	0.00171889		1.01	4965.67	4707.59	5317.21
		1.011	0.00144897	0.00119211	0.00172189		1.011	4967.12	4708.78	5318.93
		1.012	0.00145016	0.00119053	0.00172433		1.012	4968.57	4709.97	5320.66
		1.013	0.00145205	0.00118857	0.00172617		1.013	4970.02	4711.16	5322.38
		1.014	0.0014546	0.00118625	0.00172737		1.014	4971.47	4712.35	5324.11
		1.015	0.0014578	0.0011836	0.00172788		1.015	4972.93	4713.54	5325.84
		1.016	0.00146159	0.00118067	0.00172768		1.016	4974.39	4714.72	5327.56
		1.017	0.00146592	0.0011775	0.00172674		1.017	4975.85	4715.9	5329.29
		1.018	0.00147073	0.00117413	0.00172504		1.018	4977.32	4717.07	5331.02
		1.019	0.00147595	0.00117061	0.00172256		1.019	4978.79	4718.24	5332.74
		1.02	0.0014815	0.00116699	0.0017193		1.02	4980.27	4719.41	5334.46
		1.021	0.00148728	0.0011633	0.00171525		1.021	4981.76	4720.58	5336.18
		1.022	0.00149321	0.0011596	0.00171042		1.022	4983.25	4721.74	5337.89
		1.023	0.00149919	0.00115591	0.00170483		1.023	4984.74	4722.9	5339.6
		1.024	0.00150511	0.00115229	0.00169848		1.024	4986.24	4724.05	5341.3
		1.025	0.00151087	0.00114876	0.00169141		1.025	4987.75	4725.2	5343
		1.026	0.00151638	0.00114534	0.00168364		1.026	4989.27	4726.35	5344.68
		1.027	0.00152153	0.00114207	0.00167522		1.027	4990.78	4727.49	5346.36
		1.028	0.00152622	0.00113895	0.00166619		1.028	4992.31	4728.63	5348.03
		1.029	0.00153037	0.00113599	0.00165659		1.029	4993.84	4729.77	5349.69
		1.03	0.0015339	0.0011332	0.00164648		1.03	4995.37	4730.91	5351.35
		1.031	0.00153672	0.00113057	0.00163592		1.031	4996.9	4732.04	5352.99
		1.032	0.00153877	0.0011281	0.00162496		1.032	4998.44	4733.17	5354.62
		1.033	0.00154001	0.00112576	0.00161367		1.033	4999.98	4734.29	5356.24
		1.034	0.00154039	0.00112354	0.0016021		1.034	5001.52	4735.42	5357.84
		1.035	0.00153988	0.0011214	0.00159033		1.035	5003.06	4736.54	5359.44
		1.036	0.00153847	0.00111933	0.00157843		1.036	5004.6	4737.66	5361.03
		1.037	0.00153616	0.00111728	0.00156645		1.037	5006.14	4738.78	5362.6
		1.038	0.00153297	0.00111523	0.00155445		1.038	5007.67	4739.9	5364.16
		1.039	0.00152891	0.00111313	0.0015425		1.039	5009.2	4741.01	5365.71
		1.04	0.00152403	0.00111095	0.00153066		1.04	5010.73	4742.12	5367.24
		1.041	0.00151838	0.00110866	0.00151897		1.041	5012.25	4743.23	5368.77
		1.042	0.00151201	0.00110623	0.00150748		1.042	5013.77	4744.34	5370.28
		1.043	0.00150499	0.00110362	0.00149623		1.043	5015.27	4745.44	5371.78
		1.044	0.00149741	0.00110081	0.00148527		1.044	5016.78	4746.55	5373.27
		1.045	0.00148933	0.00109778	0.00147462		1.045	5018.27	4747.65	5374.75
		1.046	0.00148083	0.00109451	0.0014643		1.046	5019.75	4748.74	5376.22
		1.047	0.00147202	0.001091	0.00145433		1.047	5021.23	4749.84	5377.68
		1.048	0.00146295	0.00108724	0.00144472		1.048	5022.7	4750.92	5379.13
		1.049	0.00145373	0.00108323	0.00143547		1.049	5024.16	4752.01	5380.57
		1.05	0.00144441	0.00107897	0.00142658		1.05	5025.61	4753.09	5382
		1.051	0.00143508	0.00107449	0.00141805		1.051	5027.05	4754.17	5383.43
		1.052	0.0014258	0.0010698	0.00140984		1.052	5028.48	4755.24	5384.84
		1.053	0.00141663	0.00106491	0.00140196		1.053	5029.9	4756.31	5386.25
		1.054	0.0014076	0.00105986	0.00139437		1.054	5031.31	4757.37	5387.64
		1.055	0.00139877	0.00105468	0.00138705		1.055	5032.71	4758.43	5389.03
		1.056	0.00139016	0.00104939	0.00137997		1.056	5034.11	4759.48	5390.42
		1.057	0.00138179	0.00104402	0.00137311		1.057	5035.49	4760.53	5391.79
		1.058	0.00137367	0.00103862	0.00136643		1.058	5036.87	4761.57	5393.16
		1.059	0.00136582	0.0010332	0.00135991		1.059	5038.24	4762.6	5394.53
		1.06	0.00135821	0.0010278	0.00135352		1.06	5039.6	4763.63	5395.88
		1.061	0.00135085	0.00102245	0.00134723		1.061	5040.96	4764.66	5397.23
		1.062	0.00134371	0.00101716	0.00134103		1.062	5042.3	4765.68	5398.58
		1.063	0.00133678	0.00101196	0.00133489		1.063	5043.64	4766.69	5399.92
		1.064	0.00133003	0.00100687	0.00132881		1.064	5044.98	4767.7	5401.25
		1.065	0.00132342	0.00100189	0.00132278		1.065	5046.3	4768.71	5402.57
		1.066	0.00131695	0.000997028	0.00131678		1.066	5047.62	4769.71	5403.89
		1.067	0.00131057	0.000992285	0.00131083		1.067	5048.94	4770.7	5405.21
		1.068	0.00130426	0.000987655	0.00130494		1.068	5050.25	4771.69	5406.52
		1.069	0.001298	0.000983126	0.0012991		1.069	5051.55	4772.68	5407.82
		1.07	0.00129176	0.000978683	0.00129335		1.07	5052.84	4773.66	5409.11
		1.071	0.00128553	0.000974304	0.00128771		1.071	5054.13	4774.63	5410.4
		1.072	0.0012793	0.000969963	0.00128222		1.072	5055.41	4775.61	5411.69
		1.073	0.00127306	0.000965632	0.00127689		1.073	5056.69	4776.57	5412.97
		1.074	0.00126681	0.000961278	0.00127179		1.074	5057.96	4777.54	5414.24
		1.075	0.00126055	0.000956868	0.00126695		1.075	5059.22	4778.5	5415.51
		1.076	0.00125431	0.000952366	0.00126242		1.076	5060.48	4779.45	5416.78
		1.077	0.00124809	0.000947736	0.00125826		1.077	5061.73	4780.4	5418.04
		1.078	0.00124192	0.000942943	0.00125452		1.078	5062.98	4781.35	5419.29
		1.079	0.00123583	0.000937952	0.00125126		1.079	5064.22	4782.29	5420.55
		1.08	0.00122985	0.000932731	0.00124854		1.08	5065.45	4783.22	5421.8
		1.081	0.00122403	0.000927251	0.00124642		1.081	5066.67	4784.15	5423.04
		1.082	0.0012184	0.000921487	0.00124494		1.082	5067.9	4785.08	5424.29
		1.083	0.001213	0.000915417	0.00124418		1.083	5069.11	4785.99	5425.53
		1.084	0.00120789	0.000909026	0.00124417		1.084	5070.32	4786.91	5426.78
		1.085	0.0012031	0.000902303	0.00124496		1.085	5071.53	4787.81	5428.02
		1.086	0.00119868	0.000895243	0.0012466		1.086	5072.73	4788.71	5429.27
		1.087	0.00119467	0.000887847	0.00124912		1.087	5073.93	4789.6	5430.52
		1.088	0.00119111	0.000880122	0.00125254		1.088	5075.12	4790.49	5431.77
		1.089	0.00118804	0.000872081	0.00125689		1.089	5076.31	4791.36	5433.02
		1.09	0.00118548	0.000863745	0.00126216		1.09	5077.49	4792.23	5434.28
		1.091	0.00118345	0.000855137	0.00126837		1.091	5078.68	4793.09	5435.55
		1.092	0.00118198	0.000846287	0.00127549		1.092	5079.86	4793.94	5436.82
		1.093	0.00118108	0.000837231	0.0012835		1.093	5081.04	4794.78	5438.1
		1.094	0.00118075	0.000828009	0.00129238		1.094	5082.22	4795.61	5439.39
		1.095	0.00118099	0.000818663	0.00130208		1.095	5083.41	4796.44	5440.68
		1.096	0.00118179	0.000809239	0.00131255		1.096	5084.59	4797.25	5441.99
		1.097	0.00118314	0.000799785	0.00132371		1.097	5085.77	4798.06	5443.31
		1.098	0.00118501	0.000790351	0.0013355		1.098	5086.95	4798.85	5444.64
		1.099	0.00118738	0.000780986	0.00134784		1.099	5088.14	4799.64	5445.98
		1.1	0.00119021	0.000771742	0.00136063		1.1	5089.33	4800.41	5447.33
		1.101	0.00119348	0.000762667	0.00137378		1.101	5090.52	4801.18	5448.7
		1.102	0.00119715	0.000753807	0.00138719		1.102	5091.72	4801.94	5450.08
		1.103	0.00120118	0.00074521	0.00140074		1.103	5092.91	4802.69	5451.48
		1.104	0.00120554	0.000736916	0.00141432		1.104	5094.12	4803.43	5452.88
		1.105	0.00121018	0.000728966	0.00142782		1.105	5095.33	4804.16	5454.3
		1.106	0.00121507	0.000721395	0.00144113		1.106	5096.54	4804.89	5455.74
		1.107	0.00122018	0.000714236	0.00145412		1.107	5097.76	4805.61	5457.19
		1.108	0.00122547	0.000707517	0.00146668		1.108	5098.98	4806.32	5458.65
		1.109	0.00123092	0.000701263	0.00147871		1.109	5100.21	4807.02	5460.12
		1.11	0.00123651	0.000695497	0.00149009		1.11	5101.44	4807.72	5461.6
		1.111	0.00124221	0.000690236	0.00150072		1.111	5102.68	4808.41	5463.1
		1.112	0.00124801	0.000685497	0.00151051		1.112	5103.92	4809.1	5464.61
		1.113	0.0012539	0.000681295	0.00151936		1.113	5105.18	4809.78	5466.12
		1.114	0.00125988	0.00067764	0.00152719		1.114	5106.43	4810.46	5467.64
		1.115	0.00126594	0.000674545	0.00153393		1.115	5107.7	4811.14	5469.17
		1.116	0.00127209	0.00067202	0.00153952		1.116	5108.96	4811.81	5470.71
		1.117	0.00127833	0.000670076	0.0015439		1.117	5110.24	4812.48	5472.25
		1.118	0.00128467	0.000668722	0.00154703		1.118	5111.52	4813.15	5473.8
		1.119	0.00129113	0.00066797	0.00154888		1.119	5112.81	4813.82	5475.35
		1.12	0.00129771	0.000667832	0.00154942		1.12	5114.1	4814.49	5476.9
		1.121	0.00130443	0.000668319	0.00154864		1.121	5115.4	4815.16	5478.44
		1.122	0.0013113	0.000669444	0.00154655		1.122	5116.71	4815.83	5479.99
		1.123	0.00131833	0.000671222	0.00154315		1.123	5118.03	4816.5	5481.54
		1.124	0.00132554	0.000673666	0.00153847		1.124	5119.35	4817.17	5483.08
		1.125	0.00133293	0.00067679	0.00153254		1.125	5120.68	4817.84	5484.61
		1.126	0.0013405	0.000680608	0.00152539		1.126	5122.02	4818.52	5486.14
		1.127	0.00134826	0.000685132	0.00151707		1.127	5123.36	4819.21	5487.66
		1.128	0.00135619	0.000690375	0.00150763		1.128	5124.71	4819.89	5489.18
		1.129	0.00136429	0.000696345	0.00149714		1.129	5126.07	4820.59	5490.68
		1.13	0.00137254	0.00070305	0.00148566		1.13	5127.44	4821.29	5492.17
		1.131	0.00138091	0.000710496	0.00147326		1.131	5128.82	4821.99	5493.65
		1.132	0.00138939	0.000718684	0.00146002		1.132	5130.2	4822.71	5495.12
		1.133	0.00139792	0.000727612	0.001446		1.133	5131.6	4823.43	5496.57
		1.134	0.00140649	0.000737277	0.00143128		1.134	5133	4824.16	5498.01
		1.135	0.00141503	0.000747667	0.00141594		1.135	5134.41	4824.91	5499.43
		1.136	0.00142351	0.000758771	0.00140006		1.136	5135.83	4825.66	5500.84
		1.137	0.00143188	0.000770571	0.00138369		1.137	5137.26	4826.42	5502.23
		1.138	0.00144008	0.000783044	0.00136691		1.138	5138.69	4827.2	5503.61
		1.139	0.00144805	0.000796165	0.0013498		1.139	5140.14	4827.99	5504.96
		1.14	0.00145575	0.000809903	0.0013324		1.14	5141.59	4828.79	5506.31
		1.141	0.00146313	0.000824222	0.00131477		1.141	5143.05	4829.61	5507.63
		1.142	0.00147012	0.000839084	0.00129698		1.142	5144.51	4830.44	5508.93
		1.143	0.00147668	0.000854446	0.00127906		1.143	5145.99	4831.29	5510.22
		1.144	0.00148276	0.000870259	0.00126106		1.144	5147.47	4832.15	5511.49
		1.145	0.00148833	0.000886473	0.00124302		1.145	5148.95	4833.03	5512.74
		1.146	0.00149333	0.000903032	0.00122496		1.146	5150.44	4833.92	5513.98
		1.147	0.00149775	0.000919878	0.00120694		1.147	5151.94	4834.84	5515.19
		1.148	0.00150155	0.000936951	0.00118895		1.148	5153.44	4835.76	5516.39
		1.149	0.00150472	0.000954185	0.00117104		1.149	5154.94	4836.71	5517.57
		1.15	0.00150723	0.000971515	0.00115322		1.15	5156.45	4837.67	5518.74
		1.151	0.00150908	0.000988873	0.00113551		1.151	5157.96	4838.65	5519.88
		1.152	0.00151027	0.00100619	0.00111793		1.152	5159.47	4839.65	5521.01
		1.153	0.0015108	0.00102339	0.00110049		1.153	5160.98	4840.66	5522.12
		1.154	0.0015107	0.00104041	0.0010832		1.154	5162.49	4841.7	5523.21
		1.155	0.00150996	0.00105717	0.00106608		1.155	5164	4842.75	5524.28
		1.156	0.00150862	0.00107361	0.00104915		1.156	5165.51	4843.81	5525.34
		1.157	0.0015067	0.00108965	0.00103242		1.157	5167.01	4844.89	5526.38
		1.158	0.00150425	0.00110523	0.00101591		1.158	5168.52	4845.99	5527.4
		1.159	0.00150128	0.00112027	0.000999628		1.159	5170.02	4847.1	5528.41
		1.16	0.00149784	0.00113473	0.000983605		1.16	5171.52	4848.23	5529.4
		1.161	0.00149397	0.00114853	0.000967857		1.161	5173.02	4849.37	5530.38
		1.162	0.00148972	0.00116163	0.00095241		1.162	5174.51	4850.53	5531.34
		1.163	0.00148512	0.00117396	0.000937288		1.163	5176	4851.69	5532.28
		1.164	0.00148022	0.00118548	0.000922518		1.164	5177.48	4852.87	5533.21
		1.165	0.00147505	0.00119615	0.000908131		1.165	5178.96	4854.07	5534.13
		1.166	0.00146965	0.00120592	0.000894157		1.166	5180.43	4855.27	5535.03
		1.167	0.00146406	0.00121477	0.000880629		1.167	5181.9	4856.48	5535.92
		1.168	0.00145831	0.00122266	0.000867581		1.168	5183.36	4857.7	5536.79
		1.169	0.00145242	0.00122957	0.000855048		1.169	5184.81	4858.92	5537.65
		1.17	0.00144642	0.00123548	0.000843067		1.17	5186.26	4860.15	5538.5
		1.171	0.00144032	0.00124038	0.000831674		1.171	5187.71	4861.39	5539.34
		1.172	0.00143414	0.00124427	0.000820905		1.172	5189.14	4862.63	5540.17
		1.173	0.00142787	0.00124714	0.000810796		1.173	5190.57	4863.88	5540.98
		1.174	0.00142153	0.001249	0.000801381		1.174	5192	4865.13	5541.79
		1.175	0.00141511	0.00124987	0.000792694		1.175	5193.42	4866.38	5542.59
		1.176	0.00140861	0.00124975	0.000784765		1.176	5194.83	4867.63	5543.37
		1.177	0.00140201	0.00124866	0.000777622		1.177	5196.23	4868.88	5544.16
		1.178	0.00139531	0.00124665	0.000771292		1.178	5197.63	4870.12	5544.93
		1.179	0.00138849	0.00124372	0.000765795		1.179	5199.03	4871.37	5545.7
		1.18	0.00138154	0.00123993	0.000761149		1.18	5200.41	4872.61	5546.46
		1.181	0.00137445	0.00123531	0.000757366		1.181	5201.79	4873.85	5547.22
		1.182	0.0013672	0.0012299	0.000754456		1.182	5203.16	4875.08	5547.98
		1.183	0.00135977	0.00122375	0.000752423		1.183	5204.52	4876.31	5548.73
		1.184	0.00135217	0.0012169	0.000751264		1.184	5205.88	4877.53	5549.48
		1.185	0.00134438	0.00120941	0.000750976		1.185	5207.23	4878.74	5550.23
		1.186	0.0013364	0.00120133	0.000751546		1.186	5208.57	4879.95	5550.98
		1.187	0.00132823	0.0011927	0.000752962		1.187	5209.9	4881.14	5551.74
		1.188	0.00131988	0.0011836	0.000755204		1.188	5211.22	4882.33	5552.49
		1.189	0.00131136	0.00117406	0.000758252		1.189	5212.54	4883.51	5553.25
		1.19	0.00130269	0.00116414	0.000762081		1.19	5213.85	4884.68	5554.01
		1.191	0.00129387	0.00115389	0.000766665		1.191	5215.14	4885.84	5554.77
		1.192	0.00128495	0.00114336	0.000771977		1.192	5216.43	4886.99	5555.54
		1.193	0.00127596	0.0011326	0.000777988		1.193	5217.71	4888.13	5556.32
		1.194	0.00126691	0.00112167	0.000784669		1.194	5218.99	4889.25	5557.1
		1.195	0.00125787	0.00111059	0.000791993		1.195	5220.25	4890.37	5557.89
		1.196	0.00124887	0.00109941	0.000799933		1.196	5221.5	4891.47	5558.68
		1.197	0.00123995	0.00108817	0.000808463		1.197	5222.75	4892.57	5559.49
		1.198	0.00123116	0.0010769	0.000817559		1.198	5223.98	4893.65	5560.3
		1.199	0.00122256	0.00106564	0.000827199		1.199	5225.21	4894.72	5561.12
		1.2	0.00121419	0.00105441	0.000837364		1.2	5226.43	4895.78	5561.95
		1.201	0.0012061	0.00104323	0.000848037		1.201	5227.64	4896.83	5562.8
		1.202	0.00119833	0.00103213	0.0008592		1.202	5228.84	4897.87	5563.65
		1.203	0.00119094	0.00102112	0.000870842		1.203	5230.03	4898.89	5564.52
		1.204	0.00118396	0.00101023	0.000882949		1.204	5231.22	4899.91	5565.39
		1.205	0.00117744	0.000999467	0.000895509		1.205	5232.4	4900.92	5566.28
		1.206	0.0011714	0.000988841	0.000908513		1.206	5233.58	4901.91	5567.18
		1.207	0.00116588	0.000978365	0.000921949		1.207	5234.74	4902.89	5568.1
		1.208	0.00116089	0.000968052	0.000935807		1.208	5235.91	4903.87	5569.03
		1.209	0.00115645	0.000957911	0.000950074		1.209	5237.07	4904.83	5569.97
		1.21	0.00115257	0.000947953	0.000964737		1.21	5238.22	4905.78	5570.93
		1.211	0.00114926	0.000938188	0.000979779		1.211	5239.37	4906.73	5571.9
		1.212	0.00114651	0.000928629	0.000995182		1.212	5240.52	4907.66	5572.89
		1.213	0.00114431	0.000919287	0.00101092		1.213	5241.67	4908.58	5573.89
		1.214	0.00114265	0.000910175	0.00102698		1.214	5242.81	4909.5	5574.91
		1.215	0.0011415	0.000901305	0.00104332		1.215	5243.95	4910.4	5575.94
		1.216	0.00114084	0.000892691	0.0010599		1.216	5245.09	4911.3	5577
		1.217	0.00114063	0.000884345	0.0010767		1.217	5246.23	4912.19	5578.06
		1.218	0.00114085	0.00087628	0.00109366		1.218	5247.37	4913.07	5579.15
		1.219	0.00114145	0.000868507	0.00111074		1.219	5248.51	4913.94	5580.25
		1.22	0.00114239	0.000861035	0.00112789		1.22	5249.66	4914.81	5581.37
		1.221	0.00114363	0.000853871	0.00114504		1.221	5250.8	4915.66	5582.51
		1.222	0.00114512	0.000847021	0.00116212		1.222	5251.94	4916.51	5583.66
		1.223	0.00114682	0.000840484	0.00117909		1.223	5253.09	4917.36	5584.83
		1.224	0.00114868	0.000834258	0.00119585		1.224	5254.24	4918.2	5586.02
		1.225	0.00115065	0.000828336	0.00121235		1.225	5255.39	4919.03	5587.22
		1.226	0.0011527	0.000822707	0.00122849		1.226	5256.54	4919.85	5588.44
		1.227	0.00115478	0.000817355	0.00124422		1.227	5257.69	4920.67	5589.68
		1.228	0.00115685	0.000812259	0.00125944		1.228	5258.85	4921.49	5590.93
		1.229	0.00115888	0.000807396	0.00127408		1.229	5260.01	4922.3	5592.2
		1.23	0.00116082	0.000802735	0.00128808		1.23	5261.17	4923.1	5593.48
		1.231	0.00116265	0.000798246	0.00130135		1.231	5262.33	4923.9	5594.77
		1.232	0.00116434	0.000793893	0.00131384		1.232	5263.49	4924.7	5596.08
		1.233	0.00116587	0.000789638	0.00132548		1.233	5264.66	4925.49	5597.4
		1.234	0.00116722	0.000785444	0.00133621		1.234	5265.82	4926.28	5598.73
		1.235	0.00116837	0.000781272	0.001346		1.235	5266.99	4927.06	5600.07
		1.236	0.00116932	0.000777082	0.0013548		1.236	5268.16	4927.84	5601.42
		1.237	0.00117007	0.000772839	0.00136258		1.237	5269.33	4928.62	5602.78
		1.238	0.0011706	0.000768508	0.00136932		1.238	5270.5	4929.39	5604.15
		1.239	0.00117093	0.000764057	0.00137502		1.239	5271.67	4930.15	5605.52
		1.24	0.00117107	0.000759462	0.00137966		1.24	5272.84	4930.91	5606.9
		1.241	0.00117102	0.0007547	0.00138326		1.241	5274.01	4931.67	5608.28
		1.242	0.00117081	0.000749755	0.00138583		1.242	5275.18	4932.42	5609.66
		1.243	0.00117045	0.000744619	0.0013874		1.243	5276.35	4933.17	5611.05
		1.244	0.00116997	0.000739289	0.001388		1.244	5277.52	4933.91	5612.44
		1.245	0.00116939	0.000733769	0.00138767		1.245	5278.69	4934.65	5613.83
		1.246	0.00116874	0.00072807	0.00138645		1.246	5279.86	4935.38	5615.21
		1.247	0.00116805	0.000722212	0.00138439		1.247	5281.03	4936.1	5616.6
		1.248	0.00116735	0.000716218	0.00138154		1.248	5282.2	4936.82	5617.98
		1.249	0.00116666	0.000710121	0.00137796		1.249	5283.37	4937.54	5619.36
		1.25	0.00116603	0.000703956	0.0013737		1.25	5284.53	4938.24	5620.74
		1.251	0.00116548	0.000697765	0.00136881		1.251	5285.7	4938.95	5622.11
		1.252	0.00116504	0.000691595	0.00136335		1.252	5286.86	4939.64	5623.48
		1.253	0.00116473	0.000685493	0.00135736		1.253	5288.03	4940.33	5624.84
		1.254	0.00116459	0.000679512	0.0013509		1.254	5289.19	4941.01	5626.19
		1.255	0.00116464	0.000673704	0.001344		1.255	5290.36	4941.69	5627.54
		1.256	0.00116489	0.000668121	0.00133671		1.256	5291.52	4942.36	5628.88
		1.257	0.00116537	0.000662816	0.00132905		1.257	5292.69	4943.02	5630.21
		1.258	0.00116608	0.000657838	0.00132106		1.258	5293.85	4943.68	5631.54
		1.259	0.00116706	0.000653237	0.00131277		1.259	5295.02	4944.34	5632.85
		1.26	0.00116829	0.000649055	0.00130418		1.26	5296.19	4944.99	5634.16
		1.261	0.0011698	0.000645334	0.00129532		1.261	5297.36	4945.64	5635.46
		1.262	0.00117158	0.00064211	0.0012862		1.262	5298.53	4946.28	5636.75
		1.263	0.00117363	0.000639415	0.00127683		1.263	5299.7	4946.92	5638.03
		1.264	0.00117595	0.000637273	0.0012672		1.264	5300.88	4947.56	5639.3
		1.265	0.00117854	0.000635707	0.00125733		1.265	5302.05	4948.2	5640.57
		1.266	0.00118139	0.000634732	0.00124722		1.266	5303.23	4948.83	5641.82
		1.267	0.00118448	0.000634358	0.00123686		1.267	5304.42	4949.47	5643.06
		1.268	0.00118782	0.000634594	0.00122625		1.268	5305.6	4950.1	5644.29
		1.269	0.00119138	0.000635439	0.0012154		1.269	5306.79	4950.74	5645.51
		1.27	0.00119515	0.000636892	0.0012043		1.27	5307.98	4951.37	5646.72
		1.271	0.00119911	0.000638947	0.00119297		1.271	5309.18	4952.01	5647.92
		1.272	0.00120325	0.000641597	0.00118139		1.272	5310.38	4952.65	5649.11
		1.273	0.00120756	0.000644829	0.00116959		1.273	5311.59	4953.29	5650.28
		1.274	0.001212	0.000648629	0.00115756		1.274	5312.8	4953.94	5651.45
		1.275	0.00121656	0.000652983	0.00114532		1.275	5314.01	4954.59	5652.6
		1.276	0.00122123	0.000657874	0.00113288		1.276	5315.23	4955.25	5653.74
		1.277	0.00122598	0.000663282	0.00112026		1.277	5316.45	4955.91	5654.87
		1.278	0.00123079	0.000669188	0.00110749		1.278	5317.68	4956.57	5655.98
		1.279	0.00123564	0.00067557	0.00109458		1.279	5318.92	4957.25	5657.08
		1.28	0.0012405	0.000682406	0.00108155		1.28	5320.15	4957.93	5658.17
		1.281	0.00124537	0.000689671	0.00106845		1.281	5321.4	4958.61	5659.24
		1.282	0.00125021	0.000697342	0.00105529		1.282	5322.64	4959.3	5660.31
		1.283	0.00125501	0.000705389	0.00104212		1.283	5323.9	4960.01	5661.35
		1.284	0.00125973	0.000713786	0.00102896		1.284	5325.15	4960.72	5662.39
		1.285	0.00126437	0.000722502	0.00101586		1.285	5326.42	4961.43	5663.41
		1.286	0.0012689	0.000731505	0.00100284		1.286	5327.68	4962.16	5664.42
		1.287	0.00127329	0.000740763	0.00098996		1.287	5328.95	4962.9	5665.42
		1.288	0.00127752	0.00075024	0.000977248		1.288	5330.23	4963.64	5666.4
		1.289	0.00128159	0.000759902	0.000964745		1.289	5331.51	4964.4	5667.37
		1.29	0.00128545	0.00076971	0.000952493		1.29	5332.79	4965.16	5668.33
		1.291	0.00128909	0.000779626	0.000940532		1.291	5334.08	4965.94	5669.28
		1.292	0.0012925	0.000789613	0.000928902		1.292	5335.37	4966.72	5670.21
		1.293	0.00129565	0.00079963	0.000917642		1.293	5336.67	4967.52	5671.14
		1.294	0.00129851	0.00080964	0.000906791		1.294	5337.96	4968.32	5672.05
		1.295	0.00130109	0.000819601	0.000896385		1.295	5339.26	4969.14	5672.95
		1.296	0.00130335	0.000829478	0.00088646		1.296	5340.56	4969.96	5673.84
		1.297	0.00130528	0.000839231	0.000877051		1.297	5341.87	4970.79	5674.72
		1.298	0.00130688	0.000848823	0.000868189		1.298	5343.17	4971.64	5675.6
		1.299	0.00130811	0.000858219	0.000859905		1.299	5344.48	4972.49	5676.46
		1.3	0.00130897	0.000867385	0.000852224		1.3	5345.79	4973.35	5677.32
		1.301	0.00130946	0.000876287	0.000845174		1.301	5347.1	4974.23	5678.16
		1.302	0.00130956	0.000884894	0.000838774		1.302	5348.41	4975.11	5679.01
		1.303	0.00130927	0.000893177	0.000833044		1.303	5349.72	4976	5679.84
		1.304	0.00130858	0.000901106	0.000828		1.304	5351.03	4976.89	5680.67
		1.305	0.0013075	0.000908657	0.000823655		1.305	5352.34	4977.8	5681.5
		1.306	0.00130601	0.000915804	0.000820017		1.306	5353.64	4978.71	5682.32
		1.307	0.00130414	0.000922526	0.000817093		1.307	5354.95	4979.63	5683.14
		1.308	0.00130188	0.000928802	0.000814886		1.308	5356.25	4980.56	5683.95
		1.309	0.00129924	0.000934614	0.000813396		1.309	5357.55	4981.49	5684.77
		1.31	0.00129623	0.000939947	0.000812621		1.31	5358.85	4982.42	5685.58
		1.311	0.00129288	0.000944787	0.000812556		1.311	5360.14	4983.37	5686.39
		1.312	0.00128919	0.000949123	0.000813194		1.312	5361.43	4984.31	5687.21
		1.313	0.00128519	0.000952947	0.000814527		1.313	5362.72	4985.26	5688.02
		1.314	0.0012809	0.000956252	0.000816544		1.314	5364	4986.22	5688.84
		1.315	0.00127635	0.000959033	0.000819235		1.315	5365.28	4987.18	5689.65
		1.316	0.00127156	0.000961288	0.000822588		1.316	5366.56	4988.14	5690.48
		1.317	0.00126656	0.000963018	0.000826591		1.317	5367.83	4989.1	5691.3
		1.318	0.00126139	0.000964223	0.000831232		1.318	5369.09	4990.06	5692.13
		1.319	0.00125608	0.000964905	0.0008365		1.319	5370.35	4991.03	5692.96
		1.32	0.00125065	0.000965069	0.000842382		1.32	5371.6	4991.99	5693.8
		1.321	0.00124514	0.000964718	0.000848867		1.321	5372.85	4992.96	5694.65
		1.322	0.00123958	0.000963857	0.000855947		1.322	5374.09	4993.92	5695.5
		1.323	0.00123401	0.000962491	0.000863609		1.323	5375.33	4994.88	5696.36
		1.324	0.00122846	0.000960623	0.000871847		1.324	5376.56	4995.85	5697.23
		1.325	0.00122296	0.000958259	0.000880649		1.325	5377.79	4996.81	5698.1
		1.326	0.00121754	0.000955401	0.000890008		1.326	5379.01	4997.76	5698.99
		1.327	0.00121223	0.000952052	0.000899913		1.327	5380.22	4998.72	5699.88
		1.328	0.00120705	0.000948214	0.000910356		1.328	5381.43	4999.67	5700.79
		1.329	0.00120203	0.000943891	0.000921326		1.329	5382.64	5000.61	5701.71
		1.33	0.0011972	0.000939083	0.000932812		1.33	5383.84	5001.55	5702.63
		1.331	0.00119258	0.000933794	0.000944799		1.331	5385.03	5002.49	5703.57
		1.332	0.00118818	0.000928026	0.000957273		1.332	5386.22	5003.42	5704.52
		1.333	0.00118402	0.000921783	0.000970215		1.333	5387.41	5004.35	5705.49
		1.334	0.00118012	0.000915071	0.000983604		1.334	5388.59	5005.26	5706.46
		1.335	0.00117648	0.000907898	0.000997418		1.335	5389.77	5006.18	5707.45
		1.336	0.00117313	0.000900275	0.00101163		1.336	5390.94	5007.08	5708.46
		1.337	0.00117006	0.000892216	0.0010262		1.337	5392.11	5007.98	5709.48
		1.338	0.00116727	0.000883739	0.00104111		1.338	5393.28	5008.86	5710.51
		1.339	0.00116478	0.000874865	0.00105631		1.339	5394.45	5009.74	5711.56
		1.34	0.00116257	0.000865622	0.00107176		1.34	5395.61	5010.61	5712.62
		1.341	0.00116065	0.000856042	0.00108741		1.341	5396.77	5011.47	5713.7
		1.342	0.00115901	0.000846161	0.00110322		1.342	5397.93	5012.33	5714.8
		1.343	0.00115763	0.000836023	0.00111912		1.343	5399.09	5013.17	5715.91
		1.344	0.00115652	0.000825674	0.00113506		1.344	5400.25	5014	5717.04
		1.345	0.00115563	0.000815167	0.00115099		1.345	5401.4	5014.82	5718.18
		1.346	0.00115498	0.000804561	0.00116684		1.346	5402.56	5015.63	5719.34
		1.347	0.00115452	0.000793917	0.00118254		1.347	5403.71	5016.43	5720.51
		1.348	0.00115423	0.000783302	0.00119803		1.348	5404.87	5017.22	5721.7
		1.349	0.00115409	0.000772785	0.00121326		1.349	5406.02	5017.99	5722.91
		1.35	0.00115407	0.000762438	0.00122814		1.35	5407.18	5018.76	5724.13
		1.351	0.00115414	0.000752336	0.00124262		1.351	5408.33	5019.52	5725.36
		1.352	0.00115425	0.000742552	0.00125665		1.352	5409.49	5020.27	5726.61
		1.353	0.00115437	0.000733162	0.00127015		1.353	5410.64	5021	5727.88
		1.354	0.00115445	0.000724236	0.00128309		1.354	5411.79	5021.73	5729.15
		1.355	0.00115447	0.000715846	0.0012954		1.355	5412.95	5022.45	5730.44
		1.356	0.00115436	0.000708058	0.00130705		1.356	5414.1	5023.17	5731.75
		1.357	0.00115408	0.000700931	0.001318		1.357	5415.26	5023.87	5733.06
		1.358	0.00115359	0.00069452	0.00132821		1.358	5416.41	5024.57	5734.38
		1.359	0.00115283	0.000688874	0.00133767		1.359	5417.56	5025.26	5735.71
		1.36	0.00115176	0.000684029	0.00134635		1.36	5418.72	5025.95	5737.06
		1.361	0.00115034	0.000680017	0.00135425		1.361	5419.87	5026.63	5738.41
		1.362	0.00114851	0.000676857	0.00136136		1.362	5421.02	5027.31	5739.76
		1.363	0.00114622	0.000674559	0.00136769		1.363	5422.16	5027.98	5741.13
		1.364	0.00114345	0.000673121	0.00137325		1.364	5423.31	5028.66	5742.5
		1.365	0.00114014	0.000672533	0.00137806		1.365	5424.45	5029.33	5743.87
		1.366	0.00113626	0.00067277	0.00138215		1.366	5425.59	5030	5745.25
		1.367	0.00113178	0.000673802	0.00138554		1.367	5426.72	5030.67	5746.64
		1.368	0.00112667	0.000675584	0.00138828		1.368	5427.85	5031.35	5748.03
		1.369	0.00112091	0.000678067	0.0013904		1.369	5428.98	5032.03	5749.41
		1.37	0.00111449	0.000681189	0.00139196		1.37	5430.09	5032.71	5750.81
		1.371	0.00110738	0.000684885	0.00139299		1.371	5431.21	5033.39	5752.2
		1.372	0.00109959	0.000689081	0.00139355		1.372	5432.31	5034.08	5753.59
		1.373	0.00109113	0.000693701	0.00139368		1.373	5433.4	5034.77	5754.99
		1.374	0.001082	0.000698665	0.00139344		1.374	5434.49	5035.46	5756.38
		1.375	0.00107222	0.000703888	0.00139288		1.375	5435.57	5036.16	5757.77
		1.376	0.00106181	0.00070929	0.00139203		1.376	5436.63	5036.87	5759.16
		1.377	0.00105082	0.000714787	0.00139096		1.377	5437.69	5037.58	5760.56
		1.378	0.00103929	0.000720301	0.00138969		1.378	5438.74	5038.3	5761.95
		1.379	0.00102726	0.000725756	0.00138826		1.379	5439.77	5039.02	5763.34
		1.38	0.0010148	0.000731081	0.00138671		1.38	5440.79	5039.75	5764.72
		1.381	0.00100196	0.000736213	0.00138506		1.381	5441.8	5040.49	5766.11
		1.382	0.000988829	0.000741094	0.00138334		1.382	5442.79	5041.22	5767.49
		1.383	0.000975478	0.000745676	0.00138156		1.383	5443.78	5041.97	5768.88
		1.384	0.000961992	0.00074992	0.00137974		1.384	5444.75	5042.72	5770.26
		1.385	0.000948459	0.000753798	0.00137787		1.385	5445.7	5043.47	5771.63
		1.386	0.000934973	0.00075729	0.00137597		1.386	5446.64	5044.22	5773.01
		1.387	0.000921628	0.000760389	0.00137402		1.387	5447.57	5044.98	5774.39
		1.388	0.000908518	0.000763098	0.00137201		1.388	5448.49	5045.74	5775.76
		1.389	0.00089574	0.000765433	0.00136994		1.389	5449.39	5046.51	5777.13
		1.39	0.000883388	0.000767416	0.00136778		1.39	5450.28	5047.27	5778.5
		1.391	0.000871552	0.000769085	0.00136551		1.391	5451.15	5048.04	5779.87
		1.392	0.00086032	0.000770482	0.00136311		1.392	5452.02	5048.81	5781.23
		1.393	0.000849774	0.00077166	0.00136054		1.393	5452.88	5049.58	5782.59
		1.394	0.000839988	0.00077268	0.00135779		1.394	5453.72	5050.36	5783.95
		1.395	0.00083103	0.000773607	0.00135483		1.395	5454.56	5051.13	5785.31
		1.396	0.00082296	0.000774512	0.00135162		1.396	5455.38	5051.9	5786.66
		1.397	0.000815827	0.000775467	0.00134814		1.397	5456.2	5052.68	5788.01
		1.398	0.000809671	0.000776548	0.00134436		1.398	5457.02	5053.45	5789.36
		1.399	0.000804521	0.000777828	0.00134027		1.399	5457.82	5054.23	5790.7
		1.4	0.000800398	0.000779379	0.00133584		1.4	5458.62	5055.01	5792.04
		1.401	0.000797308	0.000781269	0.00133106		1.401	5459.42	5055.79	5793.37
		1.402	0.00079525	0.00078356	0.00132591		1.402	5460.22	5056.57	5794.7
		1.403	0.000794211	0.000786308	0.0013204		1.403	5461.01	5057.36	5796.02
		1.404	0.000794168	0.000789559	0.00131452		1.404	5461.81	5058.14	5797.34
		1.405	0.00079509	0.00079335	0.00130828		1.405	5462.6	5058.94	5798.65
		1.406	0.000796934	0.000797708	0.00130169		1.406	5463.4	5059.73	5799.96
		1.407	0.000799652	0.000802644	0.00129477		1.407	5464.2	5060.53	5801.25
		1.408	0.000803189	0.000808162	0.00128755		1.408	5465	5061.34	5802.55
		1.409	0.000807482	0.000814248	0.00128004		1.409	5465.8	5062.15	5803.83
		1.41	0.000812466	0.000820879	0.0012723		1.41	5466.61	5062.97	5805.11
		1.411	0.000818068	0.000828015	0.00126435		1.411	5467.43	5063.79	5806.37
		1.412	0.000824217	0.000835605	0.00125624		1.412	5468.25	5064.62	5807.63
		1.413	0.000830838	0.000843586	0.00124802		1.413	5469.08	5065.46	5808.89
		1.414	0.000837856	0.000851882	0.00123974		1.414	5469.91	5066.31	5810.13
		1.415	0.000845199	0.000860408	0.00123144		1.415	5470.75	5067.17	5811.37
		1.416	0.000852796	0.000869069	0.00122318		1.416	5471.6	5068.03	5812.59
		1.417	0.000860578	0.000877764	0.001215		1.417	5472.46	5068.9	5813.81
		1.418	0.000868483	0.000886385	0.00120697		1.418	5473.32	5069.79	5815.02
		1.419	0.000876454	0.000894821	0.00119913		1.419	5474.2	5070.68	5816.23
		1.42	0.000884439	0.000902957	0.00119153		1.42	5475.08	5071.58	5817.42
		1.421	0.000892394	0.000910682	0.0011842		1.421	5475.97	5072.48	5818.61
		1.422	0.000900281	0.000917882	0.00117718		1.422	5476.86	5073.4	5819.79
		1.423	0.000908073	0.000924451	0.00117052		1.423	5477.77	5074.32	5820.96
		1.424	0.000915747	0.000930287	0.00116423		1.424	5478.68	5075.25	5822.13
		1.425	0.00092329	0.000935295	0.00115834		1.425	5479.6	5076.18	5823.29
		1.426	0.000930698	0.000939389	0.00115286		1.426	5480.52	5077.12	5824.45
		1.427	0.000937972	0.000942493	0.00114782		1.427	5481.46	5078.06	5825.6
		1.428	0.000945119	0.000944543	0.00114319		1.428	5482.4	5079	5826.74
		1.429	0.000952156	0.000945487	0.001139		1.429	5483.35	5079.94	5827.89
		1.43	0.000959099	0.000945284	0.00113521		1.43	5484.3	5080.89	5829.02
		1.431	0.000965972	0.000943908	0.00113183		1.431	5485.27	5081.83	5830.16
		1.432	0.000972799	0.000941345	0.00112882		1.432	5486.24	5082.78	5831.29
		1.433	0.000979605	0.000937596	0.00112615		1.433	5487.21	5083.72	5832.41
		1.434	0.000986415	0.000932673	0.0011238		1.434	5488.2	5084.65	5833.54
		1.435	0.000993252	0.000926603	0.00112172		1.435	5489.19	5085.58	5834.66
		1.436	0.00100013	0.000919423	0.00111987		1.436	5490.18	5086.5	5835.78
		1.437	0.00100708	0.000911184	0.00111821		1.437	5491.19	5087.42	5836.9
		1.438	0.00101409	0.000901948	0.00111668		1.438	5492.2	5088.33	5838.02
		1.439	0.00102117	0.000891785	0.00111523		1.439	5493.21	5089.22	5839.13
		1.44	0.00102831	0.000880777	0.0011138		1.44	5494.24	5090.11	5840.25
		1.441	0.0010355	0.000869015	0.00111234		1.441	5495.27	5090.98	5841.36
		1.442	0.00104271	0.000856594	0.00111079		1.442	5496.31	5091.85	5842.47
		1.443	0.00104991	0.000843619	0.00110911		1.443	5497.36	5092.7	5843.58
		1.444	0.00105706	0.0008302	0.00110723		1.444	5498.41	5093.53	5844.69
		1.445	0.0010641	0.000816449	0.00110509		1.445	5499.47	5094.36	5845.8
		1.446	0.00107098	0.000802483	0.00110267		1.446	5500.54	5095.17	5846.9
		1.447	0.00107763	0.00078842	0.0010999		1.447	5501.61	5095.96	5848
		1.448	0.00108398	0.000774379	0.00109676		1.448	5502.69	5096.74	5849.1
		1.449	0.00108996	0.000760475	0.0010932		1.449	5503.78	5097.51	5850.2
		1.45	0.00109549	0.000746824	0.00108919		1.45	5504.87	5098.27	5851.29
		1.451	0.00110049	0.000733537	0.00108472		1.451	5505.97	5099.01	5852.37
		1.452	0.00110487	0.000720717	0.00107976		1.452	5507.07	5099.73	5853.46
		1.453	0.00110857	0.000708464	0.00107431		1.453	5508.18	5100.45	5854.53
		1.454	0.00111151	0.000696866	0.00106835		1.454	5509.29	5101.15	5855.61
		1.455	0.00111363	0.000686006	0.0010619		1.455	5510.4	5101.84	5856.67
		1.456	0.00111486	0.000675952	0.00105497		1.456	5511.52	5102.52	5857.73
		1.457	0.00111516	0.000666763	0.00104756		1.457	5512.63	5103.19	5858.78
		1.458	0.00111447	0.000658485	0.00103969		1.458	5513.75	5103.86	5859.82
		1.459	0.00111279	0.00065115	0.0010314		1.459	5514.86	5104.51	5860.86
		1.46	0.00111007	0.000644777	0.00102271		1.46	5515.97	5105.16	5861.89
		1.461	0.00110633	0.000639373	0.00101365		1.461	5517.08	5105.8	5862.9
		1.462	0.00110155	0.000634927	0.00100426		1.462	5518.18	5106.44	5863.91
		1.463	0.00109578	0.000631418	0.000994583		1.463	5519.28	5107.07	5864.91
		1.464	0.00108903	0.00062881	0.00098465		1.464	5520.38	5107.7	5865.9
		1.465	0.00108135	0.000627055	0.000974506		1.465	5521.46	5108.33	5866.88
		1.466	0.0010728	0.000626094	0.000964189		1.466	5522.54	5108.96	5867.85
		1.467	0.00106344	0.000625855	0.000953741		1.467	5523.61	5109.58	5868.81
		1.468	0.00105335	0.000626258	0.0009432		1.468	5524.66	5110.21	5869.76
		1.469	0.00104263	0.000627216	0.000932605		1.469	5525.71	5110.83	5870.7
		1.47	0.00103135	0.000628632	0.000921991		1.47	5526.75	5111.46	5871.62
		1.471	0.00101962	0.000630408	0.000911393		1.471	5527.77	5112.09	5872.54
		1.472	0.00100753	0.000632439	0.000900842		1.472	5528.79	5112.72	5873.45
		1.473	0.000995204	0.000634622	0.000890367		1.473	5529.79	5113.36	5874.34
		1.474	0.000982731	0.00063685	0.000879996		1.474	5530.78	5113.99	5875.23
		1.475	0.000970219	0.000639021	0.000869754		1.475	5531.75	5114.63	5876.1
		1.476	0.000957767	0.000641036	0.000859661		1.476	5532.72	5115.27	5876.97
		1.477	0.000945474	0.000642801	0.000849738		1.477	5533.67	5115.91	5877.82
		1.478	0.000933428	0.00064423	0.000840003		1.478	5534.61	5116.56	5878.67
		1.479	0.000921715	0.000645244	0.00083047		1.479	5535.54	5117.2	5879.5
		1.48	0.000910412	0.000645775	0.000821155		1.48	5536.45	5117.85	5880.33
		1.481	0.000899585	0.000645765	0.000812069		1.481	5537.36	5118.49	5881.14
		1.482	0.000889294	0.000645169	0.000803223		1.482	5538.25	5119.14	5881.95
		1.483	0.000879587	0.000643954	0.000794626		1.483	5539.14	5119.78	5882.75
		1.484	0.000870504	0.0006421	0.000786287		1.484	5540.01	5120.43	5883.54
		1.485	0.000862073	0.0006396	0.000778213		1.485	5540.88	5121.07	5884.32
		1.486	0.000854315	0.000636461	0.000770413		1.486	5541.74	5121.7	5885.1
		1.487	0.000847238	0.000632703	0.000762893		1.487	5542.59	5122.34	5885.86
		1.488	0.000840843	0.000628358	0.00075566		1.488	5543.43	5122.97	5886.62
		1.489	0.000835122	0.00062347	0.000748721		1.489	5544.27	5123.6	5887.38
		1.49	0.00083006	0.000618091	0.000742083		1.49	5545.1	5124.22	5888.12
		1.491	0.000825633	0.000612286	0.000735755		1.491	5545.93	5124.83	5888.86
		1.492	0.000821814	0.000606125	0.000729743		1.492	5546.75	5125.44	5889.59
		1.493	0.000818568	0.000599683	0.000724058		1.493	5547.57	5126.04	5890.32
		1.494	0.000815859	0.000593043	0.000718708		1.494	5548.39	5126.64	5891.04
		1.495	0.000813645	0.000586286	0.000713703		1.495	5549.21	5127.23	5891.76
		1.496	0.000811885	0.000579496	0.000709055		1.496	5550.02	5127.81	5892.47
		1.497	0.000810534	0.000572755	0.000704775		1.497	5550.83	5128.39	5893.18
		1.498	0.000809549	0.000566142	0.000700875		1.498	5551.64	5128.96	5893.88
		1.499	0.000808889	0.00055973	0.000697366		1.499	5552.45	5129.52	5894.58
		1.5	0.000808512	0.000553588	0.000694262		1.5	5553.26	5130.08	5895.27
		1.501	0.000808379	0.000547774	0.000691574		1.501	5554.07	5130.63	5895.97
		1.502	0.000808457	0.000542341	0.000689315		1.502	5554.87	5131.17	5896.66
		1.503	0.000808711	0.000537331	0.000687497		1.503	5555.68	5131.71	5897.35
		1.504	0.000809114	0.000532774	0.000686132		1.504	5556.49	5132.25	5898.03
		1.505	0.000809642	0.000528692	0.000685229		1.505	5557.3	5132.78	5898.72
		1.506	0.000810271	0.000525097	0.000684798		1.506	5558.11	5133.31	5899.4
		1.507	0.000810986	0.00052199	0.000684847		1.507	5558.92	5133.83	5900.09
		1.508	0.000811771	0.000519362	0.000685384		1.508	5559.73	5134.35	5900.77
		1.509	0.000812613	0.000517195	0.000686415		1.509	5560.55	5134.87	5901.46
		1.51	0.000813504	0.000515466	0.000687943		1.51	5561.36	5135.38	5902.15
		1.511	0.000814435	0.000514141	0.000689972		1.511	5562.17	5135.9	5902.83
		1.512	0.000815399	0.000513184	0.000692502		1.512	5562.99	5136.41	5903.53
		1.513	0.000816389	0.000512553	0.000695533		1.513	5563.8	5136.93	5904.22
		1.514	0.0008174	0.000512204	0.000699063		1.514	5564.62	5137.44	5904.92
		1.515	0.000818425	0.000512092	0.000703087		1.515	5565.44	5137.95	5905.62
		1.516	0.000819455	0.000512171	0.0007076		1.516	5566.26	5138.46	5906.32
		1.517	0.000820482	0.000512398	0.000712595		1.517	5567.08	5138.97	5907.03
		1.518	0.000821496	0.000512732	0.000718063		1.518	5567.9	5139.49	5907.75
		1.519	0.000822486	0.000513135	0.000723994		1.519	5568.72	5140	5908.47
		1.52	0.00082344	0.000513576	0.000730376		1.52	5569.54	5140.51	5909.2
		1.521	0.000824343	0.000514028	0.000737196		1.521	5570.37	5141.03	5909.93
		1.522	0.000825182	0.000514472	0.00074444		1.522	5571.19	5141.54	5910.67
		1.523	0.000825942	0.000514896	0.000752093		1.523	5572.02	5142.06	5911.42
		1.524	0.000826609	0.000515295	0.000760138		1.524	5572.84	5142.57	5912.18
		1.525	0.00082717	0.000515671	0.000768559		1.525	5573.67	5143.09	5912.94
		1.526	0.000827612	0.000516034	0.000777338		1.526	5574.5	5143.6	5913.71
		1.527	0.000827926	0.000516401	0.000786458		1.527	5575.33	5144.12	5914.5
		1.528	0.000828104	0.000516797	0.0007959		1.528	5576.15	5144.64	5915.29
		1.529	0.000828141	0.00051725	0.000805646		1.529	5576.98	5145.15	5916.09
		1.53	0.000828035	0.000517794	0.000815676		1.53	5577.81	5145.67	5916.9
		1.531	0.000827789	0.000518468	0.000825971		1.531	5578.64	5146.19	5917.72
		1.532	0.00082741	0.000519313	0.000836512		1.532	5579.47	5146.71	5918.55
		1.533	0.000826908	0.00052037	0.000847279		1.533	5580.29	5147.23	5919.39
		1.534	0.000826296	0.000521684	0.000858252		1.534	5581.12	5147.75	5920.25
		1.535	0.000825594	0.000523294	0.000869409		1.535	5581.95	5148.27	5921.11
		1.536	0.000824824	0.00052524	0.00088073		1.536	5582.77	5148.79	5921.98
		1.537	0.00082401	0.000527559	0.00089219		1.537	5583.6	5149.32	5922.87
		1.538	0.000823181	0.00053028	0.000903766		1.538	5584.42	5149.85	5923.77
		1.539	0.000822365	0.00053343	0.000915433		1.539	5585.24	5150.38	5924.68
		1.54	0.000821595	0.000537026	0.000927163		1.54	5586.06	5150.92	5925.6
		1.541	0.000820903	0.00054108	0.000938926		1.541	5586.88	5151.46	5926.53
		1.542	0.00082032	0.000545596	0.000950692		1.542	5587.71	5152	5927.48
		1.543	0.000819877	0.000550569	0.000962426		1.543	5588.53	5152.55	5928.43
		1.544	0.000819604	0.000555987	0.000974092		1.544	5589.35	5153.1	5929.4
		1.545	0.000819528	0.000561829	0.000985653		1.545	5590.16	5153.66	5930.38
		1.546	0.000819673	0.000568067	0.000997067		1.546	5590.98	5154.22	5931.37
		1.547	0.000820058	0.000574665	0.00100829		1.547	5591.8	5154.8	5932.38
		1.548	0.000820701	0.000581579	0.00101928		1.548	5592.62	5155.37	5933.39
		1.549	0.000821613	0.000588762	0.00102999		1.549	5593.45	5155.96	5934.41
		1.55	0.0008228	0.000596159	0.00104037		1.55	5594.27	5156.55	5935.45
		1.551	0.000824264	0.000603714	0.00105037		1.551	5595.09	5157.15	5936.49
		1.552	0.000826001	0.000611364	0.00105995		1.552	5595.92	5157.76	5937.55
		1.553	0.000828002	0.000619047	0.00106905		1.553	5596.74	5158.37	5938.61
		1.554	0.000830253	0.000626701	0.00107763		1.554	5597.57	5159	5939.69
		1.555	0.000832733	0.000634261	0.00108565		1.555	5598.4	5159.63	5940.77
		1.556	0.00083542	0.000641668	0.00109307		1.556	5599.24	5160.27	5941.86
		1.557	0.000838283	0.000648861	0.00109985		1.557	5600.08	5160.91	5942.96
		1.558	0.000841292	0.000655788	0.00110596		1.558	5600.91	5161.56	5944.06
		1.559	0.000844411	0.000662397	0.00111137		1.559	5601.76	5162.22	5945.17
		1.56	0.000847601	0.000668644	0.00111606		1.56	5602.6	5162.89	5946.28
		1.561	0.000850823	0.000674492	0.00112002		1.561	5603.45	5163.56	5947.4
		1.562	0.000854036	0.000679908	0.00112325		1.562	5604.31	5164.24	5948.52
		1.563	0.000857196	0.00068487	0.00112575		1.563	5605.16	5164.92	5949.64
		1.564	0.000860264	0.000689359	0.00112753		1.564	5606.02	5165.61	5950.77
		1.565	0.000863199	0.000693368	0.00112859		1.565	5606.88	5166.3	5951.9
		1.566	0.000865962	0.000696893	0.00112898		1.566	5607.75	5166.99	5953.03
		1.567	0.000868518	0.00069994	0.00112871		1.567	5608.61	5167.69	5954.16
		1.568	0.000870834	0.000702521	0.00112783		1.568	5609.48	5168.39	5955.29
		1.569	0.000872883	0.000704651	0.00112638		1.569	5610.35	5169.1	5956.41
		1.57	0.000874641	0.000706354	0.00112439		1.57	5611.23	5169.8	5957.54
		1.571	0.000876089	0.000707657	0.00112193		1.571	5612.1	5170.51	5958.66
		1.572	0.000877215	0.000708589	0.00111903		1.572	5612.98	5171.22	5959.78
		1.573	0.000878013	0.000709184	0.00111574		1.573	5613.86	5171.93	5960.9
		1.574	0.000878484	0.000709476	0.00111213		1.574	5614.74	5172.64	5962.01
		1.575	0.000878634	0.000709501	0.00110822		1.575	5615.61	5173.34	5963.12
		1.576	0.000878477	0.000709295	0.00110406		1.576	5616.49	5174.05	5964.23
		1.577	0.000878033	0.000708894	0.00109969		1.577	5617.37	5174.76	5965.33
		1.578	0.00087733	0.000708332	0.00109514		1.578	5618.25	5175.47	5966.43
		1.579	0.000876401	0.000707641	0.00109042		1.579	5619.13	5176.18	5967.52
		1.58	0.000875284	0.000706851	0.00108557		1.58	5620	5176.89	5968.61
		1.581	0.000874024	0.00070599	0.00108058		1.581	5620.88	5177.59	5969.69
		1.582	0.000872667	0.000705084	0.00107546		1.582	5621.75	5178.3	5970.77
		1.583	0.000871266	0.000704153	0.00107019		1.583	5622.62	5179	5971.84
		1.584	0.000869872	0.000703216	0.00106476		1.584	5623.49	5179.71	5972.91
		1.585	0.000868542	0.000702288	0.00105914		1.585	5624.36	5180.41	5973.97
		1.586	0.000867328	0.00070138	0.0010533		1.586	5625.23	5181.11	5975.03
		1.587	0.000866284	0.000700502	0.00104721		1.587	5626.1	5181.81	5976.08
		1.588	0.000865458	0.000699657	0.00104081		1.588	5626.96	5182.51	5977.12
		1.589	0.000864896	0.000698847	0.00103406		1.589	5627.83	5183.21	5978.16
		1.59	0.000864639	0.000698072	0.00102691		1.59	5628.69	5183.91	5979.19
		1.591	0.000864719	0.000697328	0.00101931		1.591	5629.56	5184.61	5980.21
		1.592	0.000865162	0.00069661	0.0010112		1.592	5630.42	5185.31	5981.23
		1.593	0.000865984	0.00069591	0.00100253		1.593	5631.29	5186	5982.24
		1.594	0.000867194	0.00069522	0.000993257		1.594	5632.15	5186.7	5983.23
		1.595	0.000868788	0.000694531	0.000983328		1.595	5633.02	5187.39	5984.22
		1.596	0.000870754	0.000693833	0.000972709		1.596	5633.89	5188.09	5985.2
		1.597	0.000873068	0.000693118	0.000961366		1.597	5634.76	5188.78	5986.17
		1.598	0.000875699	0.000692376	0.000949274		1.598	5635.64	5189.47	5987.12
		1.599	0.000878604	0.000691603	0.000936417		1.599	5636.52	5190.16	5988.07
		1.6	0.000881732	0.000690792	0.000922791		1.6	5637.4	5190.86	5989
		1.601	0.000885024	0.000689941	0.000908398		1.601	5638.28	5191.55	5989.91
		1.602	0.000888416	0.000689049	0.000893253		1.602	5639.17	5192.24	5990.81
		1.603	0.000891839	0.00068812	0.000877384		1.603	5640.06	5192.92	5991.7
		1.604	0.000895219	0.00068716	0.000860828		1.604	5640.95	5193.61	5992.57
		1.605	0.000898482	0.000686176	0.000843633		1.605	5641.85	5194.3	5993.42
		1.606	0.000901556	0.00068518	0.000825859		1.606	5642.75	5194.98	5994.25
		1.607	0.000904367	0.000684187	0.000807577		1.607	5643.65	5195.67	5995.07
		1.608	0.000906849	0.000683212	0.000788867		1.608	5644.55	5196.35	5995.87
		1.609	0.000908941	0.000682275	0.000769816		1.609	5645.46	5197.03	5996.65
		1.61	0.000910588	0.000681395	0.000750521		1.61	5646.37	5197.72	5997.41
		1.611	0.000911745	0.000680595	0.000731084		1.611	5647.28	5198.4	5998.15
		1.612	0.000912378	0.000679894	0.000711614		1.612	5648.2	5199.08	5998.87
		1.613	0.000912462	0.000679315	0.00069222		1.613	5649.11	5199.76	5999.57
		1.614	0.000911986	0.000678879	0.000673015		1.614	5650.02	5200.44	6000.25
		1.615	0.00091095	0.000678604	0.00065411		1.615	5650.93	5201.12	6000.92
		1.616	0.000909367	0.000678507	0.000635616		1.616	5651.84	5201.79	6001.56
		1.617	0.000907263	0.000678603	0.000617638		1.617	5652.75	5202.47	6002.19
		1.618	0.000904674	0.000678903	0.000600276		1.618	5653.66	5203.15	6002.8
		1.619	0.000901649	0.000679416	0.000583622		1.619	5654.56	5203.83	6003.39
		1.62	0.000898243	0.000680144	0.000567757		1.62	5655.46	5204.51	6003.97
		1.621	0.000894524	0.000681087	0.000552754		1.621	5656.36	5205.19	6004.53
		1.622	0.000890563	0.000682242	0.000538672		1.622	5657.25	5205.87	6005.07
		1.623	0.000886438	0.000683599	0.000525555		1.623	5658.14	5206.56	6005.6
		1.624	0.00088223	0.000685145	0.000513435		1.624	5659.02	5207.24	6006.12
		1.625	0.000878021	0.000686863	0.000502329		1.625	5659.9	5207.93	6006.63
		1.626	0.000873892	0.000688732	0.000492236		1.626	5660.78	5208.61	6007.13
		1.627	0.000869923	0.000690728	0.000483143		1.627	5661.65	5209.3	6007.62
		1.628	0.000866189	0.000692822	0.00047502		1.628	5662.52	5210	6008.1
		1.629	0.000862759	0.000694986	0.000467825		1.629	5663.38	5210.69	6008.57
		1.63	0.000859695	0.000697187	0.0004615		1.63	5664.24	5211.39	6009.03
		1.631	0.000857051	0.000699392	0.000455978		1.631	5665.1	5212.08	6009.49
		1.632	0.000854871	0.000701566	0.000451179		1.632	5665.96	5212.78	6009.94
		1.633	0.000853189	0.000703677	0.000447017		1.633	5666.81	5213.49	6010.39
		1.634	0.000852028	0.00070569	0.000443398		1.634	5667.66	5214.19	6010.84
		1.635	0.0008514	0.000707572	0.000440224		1.635	5668.52	5214.9	6011.28
		1.636	0.000851304	0.000709293	0.000437394		1.636	5669.37	5215.61	6011.72
		1.637	0.000851729	0.000710824	0.000434806		1.637	5670.22	5216.32	6012.15
		1.638	0.000852655	0.000712138	0.000432363		1.638	5671.07	5217.03	6012.59
		1.639	0.000854048	0.00071321	0.000429969		1.639	5671.92	5217.74	6013.02
		1.64	0.000855868	0.000714019	0.000427536		1.64	5672.78	5218.45	6013.45
		1.641	0.000858065	0.000714547	0.000424984		1.641	5673.64	5219.17	6013.87
		1.642	0.000860582	0.000714776	0.000422242		1.642	5674.5	5219.88	6014.3
		1.643	0.000863358	0.000714694	0.000419251		1.643	5675.36	5220.6	6014.72
		1.644	0.000866324	0.000714288	0.000415967		1.644	5676.22	5221.31	6015.14
		1.645	0.000869412	0.00071355	0.000412355		1.645	5677.09	5222.03	6015.55
		1.646	0.000872549	0.000712471	0.000408401		1.646	5677.96	5222.74	6015.96
		1.647	0.000875664	0.000711045	0.0004041		1.647	5678.83	5223.45	6016.37
		1.648	0.000878688	0.000709265	0.000399466		1.648	5679.71	5224.16	6016.77
		1.649	0.000881552	0.000707125	0.000394528		1.649	5680.59	5224.87	6017.17
		1.65	0.000884195	0.000704621	0.000389328		1.65	5681.48	5225.58	6017.56
		1.651	0.000886559	0.000701745	0.000383923		1.651	5682.36	5226.28	6017.94
		1.652	0.000888592	0.000698493	0.000378383		1.652	5683.25	5226.98	6018.33
		1.653	0.000890251	0.000694856	0.00037279		1.653	5684.14	5227.68	6018.7
		1.654	0.0008915	0.000690827	0.000367235		1.654	5685.03	5228.37	6019.07
		1.655	0.00089231	0.000686399	0.000361817		1.655	5685.92	5229.06	6019.44
		1.656	0.000892664	0.000681564	0.000356644		1.656	5686.81	5229.74	6019.8
		1.657	0.000892551	0.000676312	0.000351826		1.657	5687.71	5230.42	6020.15
		1.658	0.00089197	0.000670637	0.000347477		1.658	5688.6	5231.09	6020.5
		1.659	0.000890929	0.000664532	0.000343711		1.659	5689.49	5231.76	6020.84
		1.66	0.000889443	0.000657989	0.000340639		1.66	5690.38	5232.42	6021.19
		1.661	0.000887535	0.000651006	0.000338369		1.661	5691.27	5233.08	6021.53
		1.662	0.000885234	0.000643581	0.000337004		1.662	5692.15	5233.72	6021.86
		1.663	0.000882579	0.000635713	0.000336639		1.663	5693.04	5234.36	6022.2
		1.664	0.000879608	0.000627408	0.000337358		1.664	5693.92	5234.99	6022.54
		1.665	0.000876368	0.000618671	0.000339235		1.665	5694.8	5235.62	6022.88
		1.666	0.000872908	0.000609514	0.000342333		1.666	5695.67	5236.23	6023.22
		1.667	0.000869276	0.000599952	0.000346699		1.667	5696.54	5236.84	6023.56
		1.668	0.000865524	0.000590004	0.000352369		1.668	5697.41	5237.43	6023.91
		1.669	0.000861702	0.000579692	0.000359361		1.669	5698.27	5238.02	6024.27
		1.67	0.00085786	0.000569044	0.000367681		1.67	5699.13	5238.59	6024.63
		1.671	0.000854045	0.000558091	0.000377316		1.671	5699.99	5239.15	6025
		1.672	0.000850299	0.000546869	0.000388243		1.672	5700.84	5239.71	6025.39
		1.673	0.000846662	0.000535414	0.00040042		1.673	5701.69	5240.25	6025.78
		1.674	0.000843167	0.000523768	0.000413793		1.674	5702.54	5240.78	6026.19
		1.675	0.000839845	0.000511976	0.000428295		1.675	5703.38	5241.3	6026.61
		1.676	0.000836716	0.000500081	0.000443847		1.676	5704.21	5241.8	6027.04
		1.677	0.000833799	0.000488132	0.000460359		1.677	5705.05	5242.3	6027.5
		1.678	0.000831102	0.000476175	0.000477731		1.678	5705.88	5242.78	6027.97
		1.679	0.000828632	0.000464257	0.000495858		1.679	5706.71	5243.25	6028.45
		1.68	0.000826386	0.000452427	0.000514625		1.68	5707.54	5243.71	6028.96
		1.681	0.000824356	0.000440729	0.000533915		1.681	5708.37	5244.15	6029.48
		1.682	0.00082253	0.000429206	0.000553608		1.682	5709.19	5244.59	6030.03
		1.683	0.000820892	0.000417899	0.000573581		1.683	5710.01	5245.01	6030.59
		1.684	0.000819422	0.000406847	0.000593715		1.684	5710.83	5245.42	6031.17
		1.685	0.000818096	0.000396081	0.00061389		1.685	5711.65	5245.83	6031.78
		1.686	0.000816889	0.000385633	0.000633991		1.686	5712.47	5246.22	6032.4
		1.687	0.000815774	0.000375526	0.000653909		1.687	5713.28	5246.6	6033.04
		1.688	0.000814726	0.000365782	0.000673539		1.688	5714.1	5246.97	6033.71
		1.689	0.000813718	0.000356415	0.000692785		1.689	5714.91	5247.33	6034.39
		1.69	0.000812726	0.000347435	0.00071156		1.69	5715.73	5247.68	6035.09
		1.691	0.000811727	0.000338848	0.000729784		1.691	5716.54	5248.02	6035.81
		1.692	0.000810701	0.000330653	0.000747389		1.692	5717.35	5248.36	6036.55
		1.693	0.000809631	0.000322847	0.000764316		1.693	5718.16	5248.69	6037.31
		1.694	0.000808505	0.000315419	0.000780513		1.694	5718.97	5249	6038.08
		1.695	0.000807313	0.000308359	0.000795942		1.695	5719.78	5249.32	6038.87
		1.696	0.00080605	0.000301648	0.000810572		1.696	5720.58	5249.62	6039.67
		1.697	0.000804714	0.00029527	0.000824381		1.697	5721.39	5249.92	6040.49
		1.698	0.000803306	0.000289203	0.000837356		1.698	5722.19	5250.21	6041.32
		1.699	0.000801833	0.000283425	0.000849492		1.699	5723	5250.5	6042.16
		1.7	0.000800304	0.000277913	0.000860788		1.7	5723.8	5250.78	6043.02
		1.701	0.000798729	0.000272643	0.000871253		1.701	5724.6	5251.05	6043.89
		1.702	0.000797122	0.000267595	0.000880899		1.702	5725.39	5251.32	6044.76
		1.703	0.0007955	0.000262749	0.000889741		1.703	5726.19	5251.59	6045.65
		1.704	0.000793877	0.000258086	0.0008978		1.704	5726.98	5251.85	6046.54
		1.705	0.000792273	0.000253592	0.000905098		1.705	5727.78	5252.11	6047.44
		1.706	0.000790703	0.000249257	0.000911659		1.706	5728.57	5252.36	6048.35
		1.707	0.000789185	0.000245075	0.000917509		1.707	5729.36	5252.6	6049.26
		1.708	0.000787734	0.000241045	0.000922674		1.708	5730.15	5252.85	6050.18
		1.709	0.000786366	0.000237171	0.000927181		1.709	5730.93	5253.09	6051.11
		1.71	0.000785092	0.000233465	0.000931055		1.71	5731.72	5253.32	6052.04
		1.711	0.000783925	0.000229942	0.000934323		1.711	5732.51	5253.55	6052.97
		1.712	0.000782872	0.000226625	0.00093701		1.712	5733.29	5253.78	6053.91
		1.713	0.000781939	0.000223542	0.00093914		1.713	5734.07	5254.01	6054.85
		1.714	0.00078113	0.000220727	0.000940737		1.714	5734.85	5254.23	6055.79
		1.715	0.000780445	0.00021822	0.000941826		1.715	5735.63	5254.45	6056.73
		1.716	0.000779883	0.000216066	0.000942427		1.716	5736.41	5254.67	6057.67
		1.717	0.000779439	0.000214312	0.000942563		1.717	5737.19	5254.88	6058.61
		1.718	0.000779106	0.000213012	0.000942257		1.718	5737.97	5255.09	6059.55
		1.719	0.000778875	0.000212219	0.00094153		1.719	5738.75	5255.31	6060.5
		1.72	0.000778735	0.000211991	0.000940405		1.72	5739.53	5255.52	6061.44
		1.721	0.000778673	0.000212384	0.000938905		1.721	5740.31	5255.73	6062.38
		1.722	0.000778675	0.000213456	0.000937054		1.722	5741.09	5255.94	6063.31
		1.723	0.000778725	0.000215261	0.000934878		1.723	5741.87	5256.16	6064.25
		1.724	0.000778807	0.000217853	0.000932402		1.724	5742.64	5256.38	6065.18
		1.725	0.000778906	0.00022128	0.000929655		1.725	5743.42	5256.59	6066.11
		1.726	0.000779003	0.000225586	0.000926666		1.726	5744.2	5256.82	6067.04
		1.727	0.000779084	0.000230812	0.000923465		1.727	5744.98	5257.05	6067.97
		1.728	0.000779133	0.000236987	0.000920084		1.728	5745.76	5257.28	6068.89
		1.729	0.000779136	0.000244136	0.000916556		1.729	5746.54	5257.52	6069.81
		1.73	0.000779079	0.000252276	0.000912913		1.73	5747.32	5257.77	6070.72
		1.731	0.000778952	0.000261414	0.00090919		1.731	5748.1	5258.03	6071.63
		1.732	0.000778743	0.000271546	0.000905418		1.732	5748.88	5258.29	6072.54
		1.733	0.000778447	0.000282661	0.000901629		1.733	5749.66	5258.57	6073.44
		1.734	0.000778055	0.000294735	0.000897855		1.734	5750.43	5258.86	6074.34
		1.735	0.000777564	0.000307738	0.000894121		1.735	5751.21	5259.16	6075.24
		1.736	0.000776972	0.000321626	0.000890452		1.736	5751.99	5259.47	6076.13
		1.737	0.000776278	0.000336347	0.000886869		1.737	5752.77	5259.8	6077.02
		1.738	0.000775483	0.000351839	0.000883387		1.738	5753.54	5260.15	6077.91
		1.739	0.00077459	0.000368032	0.000880018		1.739	5754.32	5260.51	6078.79
		1.74	0.000773602	0.000384848	0.000876766		1.74	5755.09	5260.88	6079.67
		1.741	0.000772524	0.0004022	0.00087363		1.741	5755.86	5261.28	6080.54
		1.742	0.000771361	0.000419997	0.000870602		1.742	5756.64	5261.69	6081.41
		1.743	0.00077012	0.000438141	0.000867668		1.743	5757.41	5262.12	6082.28
		1.744	0.000768806	0.000456531	0.000864807		1.744	5758.18	5262.56	6083.15
		1.745	0.000767426	0.000475064	0.00086199		1.745	5758.94	5263.03	6084.01
		1.746	0.000765983	0.000493634	0.000859183		1.746	5759.71	5263.51	6084.87
		1.747	0.000764485	0.000512136	0.000856347		1.747	5760.48	5264.02	6085.73
		1.748	0.000762933	0.000530464	0.000853437		1.748	5761.24	5264.54	6086.59
		1.749	0.000761332	0.000548517	0.000850401		1.749	5762	5265.08	6087.44
		1.75	0.000759683	0.000566198	0.000847188		1.75	5762.76	5265.64	6088.29
		1.751	0.000757988	0.000583411	0.000843741		1.751	5763.52	5266.21	6089.13
		1.752	0.000756245	0.00060007	0.000840003		1.752	5764.28	5266.8	6089.97
		1.753	0.000754454	0.000616094	0.000835916		1.753	5765.03	5267.41	6090.81
		1.754	0.000752612	0.000631408	0.000831426		1.754	5765.79	5268.03	6091.65
		1.755	0.000750718	0.000645946	0.000826477		1.755	5766.54	5268.67	6092.47
		1.756	0.000748769	0.000659651	0.000821021		1.756	5767.29	5269.33	6093.3
		1.757	0.000746763	0.000672472	0.000815015		1.757	5768.04	5269.99	6094.12
		1.758	0.000744696	0.00068437	0.00080842		1.758	5768.78	5270.67	6094.93
		1.759	0.00074257	0.000695309	0.000801207		1.759	5769.53	5271.36	6095.73
		1.76	0.000740383	0.000705266	0.000793357		1.76	5770.27	5272.06	6096.53
		1.761	0.000738138	0.000714222	0.00078486		1.761	5771.01	5272.77	6097.32
		1.762	0.00073584	0.000722167	0.000775716		1.762	5771.74	5273.49	6098.1
		1.763	0.000733494	0.000729095	0.000765938		1.763	5772.48	5274.21	6098.87
		1.764	0.000731112	0.000735007	0.00075555		1.764	5773.21	5274.95	6099.63
		1.765	0.000728705	0.000739909	0.000744587		1.765	5773.94	5275.68	6100.38
		1.766	0.000726289	0.00074381	0.000733098		1.766	5774.67	5276.43	6101.12
		1.767	0.000723883	0.000746724	0.000721141		1.767	5775.39	5277.17	6101.85
		1.768	0.000721509	0.000748667	0.000708786		1.768	5776.12	5277.92	6102.56
		1.769	0.000719192	0.000749658	0.00069611		1.769	5776.84	5278.67	6103.26
		1.77	0.00071696	0.000749719	0.000683201		1.77	5777.55	5279.42	6103.95
		1.771	0.000714844	0.000748872	0.000670153		1.771	5778.27	5280.17	6104.63
		1.772	0.000712875	0.000747143	0.000657063		1.772	5778.98	5280.91	6105.29
		1.773	0.000711087	0.000744559	0.000644035		1.773	5779.7	5281.66	6105.95
		1.774	0.000709514	0.000741148	0.00063117		1.774	5780.41	5282.4	6106.58
		1.775	0.000708192	0.000736942	0.000618573		1.775	5781.11	5283.14	6107.21
		1.776	0.000707155	0.000731975	0.000606344		1.776	5781.82	5283.88	6107.82
		1.777	0.000706435	0.000726282	0.000594579		1.777	5782.53	5284.61	6108.42
		1.778	0.000706064	0.000719902	0.000583369		1.778	5783.24	5285.33	6109.01
		1.779	0.000706071	0.000712879	0.000572798		1.779	5783.94	5286.05	6109.59
		1.78	0.000706481	0.000705257	0.000562939		1.78	5784.65	5286.75	6110.16
		1.781	0.000707315	0.000697086	0.000553856		1.781	5785.35	5287.46	6110.71
		1.782	0.00070859	0.000688418	0.000545602		1.782	5786.06	5288.15	6111.26
		1.783	0.00071032	0.00067931	0.000538216		1.783	5786.77	5288.83	6111.81
		1.784	0.000712511	0.000669821	0.000531728		1.784	5787.48	5289.51	6112.34
		1.785	0.000715164	0.000660014	0.000526152		1.785	5788.2	5290.17	6112.87
		1.786	0.000718277	0.000649955	0.00052149		1.786	5788.91	5290.83	6113.39
		1.787	0.000721839	0.00063971	0.000517733		1.787	5789.63	5291.47	6113.91
		1.788	0.000725835	0.000629349	0.000514858		1.788	5790.36	5292.11	6114.43
		1.789	0.000730246	0.000618942	0.000512831		1.789	5791.09	5292.73	6114.94
		1.79	0.000735045	0.000608556	0.000511609		1.79	5791.82	5293.34	6115.46
		1.791	0.000740203	0.000598261	0.000511139		1.791	5792.56	5293.95	6115.97
		1.792	0.000745685	0.000588121	0.000511361		1.792	5793.3	5294.54	6116.48
		1.793	0.000751452	0.000578199	0.000512209		1.793	5794.05	5295.12	6116.99
		1.794	0.000757463	0.000568553	0.00051361		1.794	5794.8	5295.7	6117.5
		1.795	0.000763674	0.000559236	0.00051549		1.795	5795.56	5296.26	6118.02
		1.796	0.000770039	0.000550292	0.000517774		1.796	5796.33	5296.82	6118.53
		1.797	0.000776512	0.00054176	0.000520385		1.797	5797.1	5297.36	6119.05
		1.798	0.000783046	0.000533669	0.000523248		1.798	5797.88	5297.9	6119.57
		1.799	0.000789593	0.000526042	0.000526293		1.799	5798.67	5298.43	6120.1
		1.8	0.000796109	0.000518887	0.000529451		1.8	5799.46	5298.95	6120.63
		1.801	0.00080255	0.000512208	0.00053266		1.801	5800.26	5299.47	6121.16
		1.802	0.000808876	0.000505992	0.000535865		1.802	5801.07	5299.98	6121.69
		1.803	0.000815048	0.000500221	0.000539017		1.803	5801.88	5300.48	6122.23
		1.804	0.000821034	0.000494865	0.000542074		1.804	5802.7	5300.98	6122.77
		1.805	0.000826804	0.000489882	0.000545002		1.805	5803.52	5301.47	6123.31
		1.806	0.000832333	0.000485222	0.000547775		1.806	5804.35	5301.96	6123.86
		1.807	0.000837603	0.000480828	0.000550376		1.807	5805.19	5302.44	6124.41
		1.808	0.000842599	0.000476632	0.000552794		1.808	5806.03	5302.92	6124.96
		1.809	0.000847312	0.000472562	0.000555026		1.809	5806.87	5303.39	6125.52
		1.81	0.000851737	0.000468538	0.000557074		1.81	5807.72	5303.86	6126.07
		1.811	0.000855875	0.00046448	0.000558949		1.811	5808.57	5304.33	6126.63
		1.812	0.000859731	0.000460301	0.000560662		1.812	5809.43	5304.79	6127.19
		1.813	0.000863315	0.000455917	0.000562233		1.813	5810.29	5305.25	6127.75
		1.814	0.000866637	0.000451242	0.000563682		1.814	5811.16	5305.7	6128.31
		1.815	0.000869713	0.000446196	0.000565032		1.815	5812.03	5306.15	6128.88
		1.816	0.00087256	0.000440699	0.000566306		1.816	5812.9	5306.6	6129.44
		1.817	0.000875194	0.000434682	0.000567528		1.817	5813.77	5307.03	6130.01
		1.818	0.000877632	0.00042808	0.000568721		1.818	5814.65	5307.47	6130.58
		1.819	0.000879893	0.00042084	0.000569905		1.819	5815.53	5307.89	6131.15
		1.82	0.00088199	0.000412918	0.000571101		1.82	5816.41	5308.31	6131.72
		1.821	0.000883936	0.000404284	0.000572322		1.821	5817.29	5308.72	6132.29
		1.822	0.00088574	0.00039492	0.000573581		1.822	5818.18	5309.11	6132.86
		1.823	0.000887408	0.000384822	0.000574886		1.823	5819.06	5309.5	6133.44
		1.824	0.000888939	0.000374	0.00057624		1.824	5819.95	5309.88	6134.01
		1.825	0.000890331	0.000362482	0.000577644		1.825	5820.84	5310.25	6134.59
		1.826	0.000891574	0.000350309	0.000579091		1.826	5821.73	5310.61	6135.17
		1.827	0.000892654	0.000337536	0.000580574		1.827	5822.62	5310.95	6135.75
		1.828	0.000893551	0.000324235	0.000582079		1.828	5823.52	5311.28	6136.33
		1.829	0.000894239	0.000310491	0.00058359		1.829	5824.41	5311.6	6136.91
		1.83	0.000894691	0.000296399	0.000585086		1.83	5825.3	5311.9	6137.5
		1.831	0.000894871	0.000282069	0.000586546		1.831	5826.2	5312.19	6138.08
		1.832	0.000894742	0.000267618	0.000587946		1.832	5827.09	5312.47	6138.67
		1.833	0.000894263	0.000253174	0.000589261		1.833	5827.99	5312.73	6139.26
		1.834	0.00089339	0.000238868	0.000590465		1.834	5828.88	5312.97	6139.85
		1.835	0.00089208	0.000224836	0.000591532		1.835	5829.77	5313.21	6140.44
		1.836	0.000890285	0.000211217	0.000592439		1.836	5830.67	5313.42	6141.03
		1.837	0.000887962	0.000198147	0.000593162		1.837	5831.56	5313.63	6141.62
		1.838	0.000885065	0.00018576	0.000593683		1.838	5832.44	5313.82	6142.22
		1.839	0.000881554	0.000174187	0.000593984		1.839	5833.32	5314	6142.81
		1.84	0.000877388	0.000163549	0.000594053		1.84	5834.2	5314.17	6143.4
		1.841	0.000872534	0.000153957	0.000593882		1.841	5835.08	5314.33	6144
		1.842	0.000866961	0.000145515	0.000593467		1.842	5835.95	5314.48	6144.59
		1.843	0.000860644	0.000138309	0.000592812		1.843	5836.81	5314.62	6145.19
		1.844	0.000853565	0.000132413	0.000591924		1.844	5837.67	5314.76	6145.78
		1.845	0.000845712	0.000127887	0.000590816		1.845	5838.52	5314.89	6146.37
		1.846	0.00083708	0.000124772	0.000589507		1.846	5839.36	5315.01	6146.96
		1.847	0.000827671	0.000123093	0.000588022		1.847	5840.19	5315.14	6147.55
		1.848	0.000817498	0.000122859	0.000586389		1.848	5841.02	5315.26	6148.14
		1.849	0.000806578	0.000124061	0.000584642		1.849	5841.83	5315.38	6148.72
		1.85	0.000794938	0.000126673	0.000582818		1.85	5842.63	5315.51	6149.3
		1.851	0.000782613	0.000130653	0.000580958		1.851	5843.42	5315.64	6149.89
		1.852	0.000769645	0.000135946	0.000579103		1.852	5844.19	5315.77	6150.47
		1.853	0.000756083	0.000142482	0.000577298		1.853	5844.96	5315.91	6151.04
		1.854	0.000741984	0.000150177	0.000575586		1.854	5845.71	5316.06	6151.62
		1.855	0.000727411	0.000158937	0.00057401		1.855	5846.44	5316.21	6152.2
		1.856	0.000712432	0.000168662	0.000572611		1.856	5847.16	5316.37	6152.77
		1.857	0.000697121	0.00017924	0.000571428		1.857	5847.86	5316.55	6153.34
		1.858	0.000681556	0.000190558	0.000570496		1.858	5848.55	5316.73	6153.91
		1.859	0.000665818	0.000202496	0.000569846		1.859	5849.23	5316.93	6154.48
		1.86	0.000649991	0.000214937	0.000569502		1.86	5849.89	5317.14	6155.05
		1.861	0.00063416	0.000227761	0.000569486		1.861	5850.53	5317.36	6155.62
		1.862	0.000618411	0.000240855	0.00056981		1.862	5851.15	5317.59	6156.19
		1.863	0.000602828	0.000254109	0.000570481		1.863	5851.76	5317.84	6156.76
		1.864	0.000587495	0.000267419	0.000571498		1.864	5852.36	5318.1	6157.33
		1.865	0.000572492	0.000280691	0.000572856		1.865	5852.94	5318.38	6157.9
		1.866	0.000557896	0.000293841	0.000574539		1.866	5853.51	5318.66	6158.48
		1.867	0.00054378	0.000306796	0.000576525		1.867	5854.06	5318.96	6159.05
		1.868	0.000530209	0.000319494	0.000578787		1.868	5854.59	5319.28	6159.63
		1.869	0.000517244	0.000331888	0.000581289		1.869	5855.12	5319.6	6160.21
		1.87	0.000504937	0.000343942	0.000583991		1.87	5855.63	5319.94	6160.79
		1.871	0.000493333	0.000355636	0.000586846		1.871	5856.13	5320.29	6161.38
		1.872	0.000482468	0.00036696	0.000589803		1.872	5856.61	5320.65	6161.97
		1.873	0.00047237	0.000377917	0.000592807		1.873	5857.09	5321.02	6162.56
		1.874	0.000463057	0.000388524	0.0005958		1.874	5857.56	5321.41	6163.15
		1.875	0.000454538	0.000398804	0.000598722		1.875	5858.02	5321.8	6163.75
		1.876	0.000446813	0.000408792	0.000601511		1.876	5858.47	5322.2	6164.35
		1.877	0.000439874	0.000418529	0.000604106		1.877	5858.91	5322.62	6164.95
		1.878	0.000433704	0.000428061	0.000606446		1.878	5859.35	5323.04	6165.56
		1.879	0.000428276	0.000437438	0.000608473		1.879	5859.78	5323.47	6166.17
		1.88	0.000423559	0.00044671	0.000610132		1.88	5860.21	5323.92	6166.78
		1.881	0.000419513	0.000455927	0.000611371		1.881	5860.63	5324.37	6167.39
		1.882	0.000416092	0.000465139	0.000612146		1.882	5861.05	5324.83	6168
		1.883	0.000413246	0.000474387	0.000612416		1.883	5861.46	5325.3	6168.61
		1.884	0.000410922	0.00048371	0.000612149		1.884	5861.87	5325.78	6169.22
		1.885	0.00040906	0.000493137	0.000611318		1.885	5862.28	5326.27	6169.83
		1.886	0.000407601	0.000502691	0.000609907		1.886	5862.69	5326.76	6170.45
		1.887	0.000406483	0.000512382	0.000607906		1.887	5863.1	5327.27	6171.05
		1.888	0.000405645	0.000522213	0.000605316		1.888	5863.5	5327.79	6171.66
		1.889	0.000405025	0.000532174	0.000602145		1.889	5863.91	5328.32	6172.26
		1.89	0.000404562	0.000542245	0.000598411		1.89	5864.31	5328.85	6172.86
		1.891	0.000404201	0.000552396	0.00059414		1.891	5864.72	5329.4	6173.46
		1.892	0.000403884	0.000562583	0.000589367		1.892	5865.12	5329.96	6174.05
		1.893	0.000403562	0.000572758	0.000584134		1.893	5865.53	5330.53	6174.64
		1.894	0.000403188	0.000582861	0.000578493		1.894	5865.93	5331.1	6175.22
		1.895	0.00040272	0.000592825	0.000572499		1.895	5866.33	5331.69	6175.8
		1.896	0.000402123	0.000602578	0.000566216		1.896	5866.74	5332.29	6176.37
		1.897	0.000401367	0.000612043	0.000559714		1.897	5867.14	5332.9	6176.93
		1.898	0.000400429	0.000621138	0.000553064		1.898	5867.54	5333.51	6177.49
		1.899	0.000399295	0.000629785	0.000546344		1.899	5867.94	5334.14	6178.03
		1.9	0.000397955	0.000637902	0.000539634		1.9	5868.34	5334.77	6178.58
		1.901	0.000396408	0.000645411	0.000533015		1.901	5868.73	5335.41	6179.11
		1.902	0.000394662	0.000652238	0.000526569		1.902	5869.13	5336.06	6179.64
		1.903	0.000392728	0.000658316	0.000520379		1.903	5869.52	5336.72	6180.17
		1.904	0.000390629	0.000663583	0.000514527		1.904	5869.91	5337.38	6180.68
		1.905	0.000388391	0.000667986	0.000509093		1.905	5870.3	5338.04	6181.2
		1.906	0.000386048	0.000671483	0.000504154		1.906	5870.69	5338.71	6181.7
		1.907	0.00038364	0.00067404	0.000499784		1.907	5871.08	5339.39	6182.21
		1.908	0.000381211	0.000675636	0.000496054		1.908	5871.46	5340.06	6182.7
		1.909	0.000378808	0.000676261	0.000493028		1.909	5871.84	5340.74	6183.2
		1.91	0.000376484	0.000675917	0.000490765		1.91	5872.22	5341.41	6183.69
		1.911	0.000374292	0.000674616	0.000489318		1.911	5872.59	5342.09	6184.18
		1.912	0.000372286	0.000672384	0.000488732		1.912	5872.96	5342.76	6184.67
		1.913	0.000370521	0.000669258	0.000489045		1.913	5873.34	5343.43	6185.16
		1.914	0.000369052	0.000665283	0.000490288		1.914	5873.71	5344.1	6185.65
		1.915	0.000367929	0.000660518	0.00049248		1.915	5874.07	5344.76	6186.14
		1.916	0.000367202	0.000655027	0.000495633		1.916	5874.44	5345.42	6186.63
		1.917	0.000366914	0.000648884	0.000499751		1.917	5874.81	5346.07	6187.13
		1.918	0.000367105	0.00064217	0.000504825		1.918	5875.18	5346.72	6187.63
		1.919	0.000367809	0.00063497	0.00051084		1.919	5875.54	5347.36	6188.14
		1.92	0.000369053	0.000627375	0.000517769		1.92	5875.91	5347.99	6188.65
		1.921	0.000370857	0.000619477	0.000525576		1.921	5876.28	5348.61	6189.18
		1.922	0.000373233	0.00061137	0.000534218		1.922	5876.65	5349.23	6189.71
		1.923	0.000376187	0.000603149	0.00054364		1.923	5877.03	5349.83	6190.25
		1.924	0.000379715	0.000594907	0.000553782		1.924	5877.41	5350.43	6190.79
		1.925	0.000383807	0.000586732	0.000564572		1.925	5877.79	5351.02	6191.35
		1.926	0.000388444	0.000578711	0.000575936		1.926	5878.17	5351.61	6191.92
		1.927	0.000393601	0.000570922	0.00058779		1.927	5878.57	5352.18	6192.51
		1.928	0.000399247	0.000563439	0.000600046		1.928	5878.96	5352.75	6193.1
		1.929	0.000405344	0.000556326	0.000612611		1.929	5879.36	5353.31	6193.71
		1.93	0.000411847	0.000549638	0.000625389		1.93	5879.77	5353.86	6194.32
		1.931	0.000418712	0.000543421	0.00063828		1.931	5880.19	5354.41	6194.96
		1.932	0.000425886	0.000537707	0.000651183		1.932	5880.61	5354.95	6195.6
		1.933	0.000433318	0.000532522	0.000663998		1.933	5881.04	5355.48	6196.26
		1.934	0.000440951	0.000527875	0.000676623		1.934	5881.48	5356.01	6196.93
		1.935	0.000448733	0.000523767	0.000688959		1.935	5881.92	5356.54	6197.61
		1.936	0.000456607	0.000520185	0.000700911		1.936	5882.37	5357.06	6198.31
		1.937	0.000464522	0.000517106	0.000712386		1.937	5882.84	5357.58	6199.01
		1.938	0.000472425	0.000514495	0.000723297		1.938	5883.3	5358.1	6199.73
		1.939	0.000480267	0.000512308	0.000733563		1.939	5883.78	5358.61	6200.46
		1.94	0.000488003	0.000510491	0.000743109		1.94	5884.26	5359.12	6201.2
		1.941	0.000495592	0.000508984	0.00075187		1.941	5884.76	5359.63	6201.95
		1.942	0.000502994	0.000507719	0.000759785		1.942	5885.26	5360.14	6202.7
		1.943	0.000510177	0.000506622	0.000766808		1.943	5885.76	5360.65	6203.46
		1.944	0.000517111	0.000505619	0.000772898		1.944	5886.28	5361.15	6204.23
		1.945	0.00052377	0.000504631	0.000778024		1.945	5886.8	5361.66	6205.01
		1.946	0.000530136	0.000503582	0.000782169		1.946	5887.32	5362.16	6205.79
		1.947	0.000536192	0.000502395	0.00078532		1.947	5887.86	5362.67	6206.57
		1.948	0.000541926	0.000501	0.000787479		1.948	5888.39	5363.17	6207.36
		1.949	0.000547334	0.00049933	0.000788655		1.949	5888.94	5363.67	6208.15
		1.95	0.000552411	0.000497326	0.000788864		1.95	5889.49	5364.17	6208.94
		1.951	0.00055716	0.000494937	0.000788133		1.951	5890.04	5364.66	6209.73
		1.952	0.000561587	0.000492122	0.000786497		1.952	5890.6	5365.15	6210.51
		1.953	0.000565701	0.00048885	0.000783994		1.953	5891.17	5365.65	6211.3
		1.954	0.000569516	0.000485104	0.000780671		1.954	5891.73	5366.13	6212.08
		1.955	0.000573047	0.000480877	0.000776578		1.955	5892.31	5366.62	6212.86
		1.956	0.000576315	0.000476177	0.000771771		1.956	5892.88	5367.09	6213.63
		1.957	0.00057934	0.000471022	0.000766305		1.957	5893.46	5367.57	6214.4
		1.958	0.000582147	0.000465447	0.00076024		1.958	5894.04	5368.04	6215.17
		1.959	0.000584761	0.000459496	0.000753636		1.959	5894.62	5368.5	6215.92
		1.96	0.000587209	0.000453224	0.000746553		1.96	5895.21	5368.95	6216.67
		1.961	0.000589516	0.000446701	0.000739049		1.961	5895.8	5369.4	6217.42
		1.962	0.000591709	0.000440003	0.000731181		1.962	5896.39	5369.85	6218.15
		1.963	0.000593812	0.000433213	0.000723007		1.963	5896.98	5370.28	6218.88
		1.964	0.00059585	0.000426423	0.000714577		1.964	5897.58	5370.71	6219.6
		1.965	0.000597843	0.000419727	0.000705942		1.965	5898.17	5371.14	6220.31
		1.966	0.000599807	0.000413221	0.000697148		1.966	5898.77	5371.55	6221.01
		1.967	0.000601758	0.000407002	0.000688237		1.967	5899.37	5371.96	6221.7
		1.968	0.000603703	0.000401162	0.000679249		1.968	5899.97	5372.37	6222.38
		1.969	0.000605647	0.000395791	0.000670219		1.969	5900.58	5372.77	6223.06
		1.97	0.000607589	0.00039097	0.000661179		1.97	5901.19	5373.16	6223.72
		1.971	0.00060952	0.000386772	0.000652157		1.971	5901.79	5373.55	6224.38
		1.972	0.000611429	0.000383257	0.000643179		1.972	5902.4	5373.93	6225.03
		1.973	0.000613297	0.000380476	0.000634268		1.973	5903.02	5374.32	6225.67
		1.974	0.0006151	0.000378462	0.000625444		1.974	5903.63	5374.7	6226.3
		1.975	0.000616807	0.000377236	0.000616726		1.975	5904.25	5375.07	6226.92
		1.976	0.000618385	0.000376802	0.000608132		1.976	5904.87	5375.45	6227.53
		1.977	0.000619795	0.000377149	0.000599677		1.977	5905.48	5375.83	6228.14
		1.978	0.000620994	0.000378251	0.000591378		1.978	5906.1	5376.2	6228.73
		1.979	0.00062194	0.000380067	0.000583251		1.979	5906.73	5376.58	6229.32
		1.98	0.000622584	0.000382541	0.000575312		1.98	5907.35	5376.97	6229.9
		1.981	0.000622881	0.000385608	0.000567578		1.981	5907.97	5377.35	6230.47
		1.982	0.000622783	0.00038919	0.000560067		1.982	5908.59	5377.74	6231.03
		1.983	0.000622248	0.000393201	0.000552797		1.983	5909.22	5378.13	6231.59
		1.984	0.000621231	0.000397548	0.000545788		1.984	5909.84	5378.52	6232.14
		1.985	0.000619694	0.000402137	0.00053906		1.985	5910.46	5378.92	6232.68
		1.986	0.000617604	0.00040687	0.000532634		1.986	5911.08	5379.33	6233.22
		1.987	0.00061493	0.000411651	0.000526532		1.987	5911.69	5379.74	6233.75
		1.988	0.000611652	0.000416388	0.000520774		1.988	5912.31	5380.15	6234.27
		1.989	0.000607752	0.000420992	0.000515382		1.989	5912.92	5380.57	6234.79
		1.99	0.000603221	0.000425386	0.000510375		1.99	5913.52	5380.99	6235.3
		1.991	0.000598059	0.000429499	0.000505773		1.991	5914.12	5381.42	6235.81
		1.992	0.00059227	0.000433273	0.000501591		1.992	5914.72	5381.85	6236.31
		1.993	0.00058587	0.00043666	0.000497845		1.993	5915.31	5382.29	6236.81
		1.994	0.00057888	0.000439627	0.000494547		1.994	5915.89	5382.72	6237.31
		1.995	0.000571328	0.000442154	0.000491706		1.995	5916.46	5383.17	6237.8
		1.996	0.00056325	0.000444233	0.000489327		1.996	5917.03	5383.61	6238.29
		1.997	0.000554687	0.000445871	0.000487413		1.997	5917.59	5384.05	6238.78
[truncated: 18,003 more rows]

## Sheet: subfigure c
Supplementary Fig. 15c
		t (ps)	FACF of bulk solution (1030 N2 mol-2)	FACF of Mid-position (1030 N2 mol-2)	FACF of Edge-position (1030 N2 mol-2)		t (ps)	IFACF of of bulk solution (1012 N2 mol-2 S)	IFACF of of Mid-position (1012 N2 mol-2 S)	IFACF of of Edge-position (1012 N2 mol-2 S)
		0	0.0789273	0.0793803	0.103036		0	0	0	0
		0.001	0.0788045	0.0792489	0.102905		0.001	78.8659	79.3146	102.971
		0.002	0.078438	0.0788564	0.102515		0.002	157.487	158.367	205.68
		0.003	0.0778329	0.0782087	0.101868		0.003	235.623	236.9	307.872
		0.004	0.0769978	0.0773153	0.100972		0.004	313.038	314.662	409.292
		0.005	0.0759442	0.0761892	0.0998347		0.005	389.509	391.414	509.695
		0.006	0.0746866	0.0748466	0.0984682		0.006	464.824	466.932	608.846
		0.007	0.0732419	0.0733062	0.0968851		0.007	538.789	541.008	706.523
		0.008	0.0716292	0.0715894	0.0951002		0.008	611.224	613.456	802.515
		0.009	0.069869	0.0697193	0.09313		0.009	681.973	684.111	896.631
		0.01	0.0679834	0.0677202	0.0909917		0.01	750.9	752.83	988.691
		0.011	0.0659949	0.0656172	0.0887037		0.011	817.889	819.499	1078.54
		0.012	0.0639265	0.0634359	0.0862847		0.012	882.85	884.026	1166.03
		0.013	0.0618009	0.0612015	0.0837538		0.013	945.713	946.344	1251.05
		0.014	0.0596403	0.0589383	0.0811299		0.014	1006.43	1006.41	1333.49
		0.015	0.0574657	0.0566696	0.0784315		0.015	1064.99	1064.22	1413.28
		0.016	0.055297	0.0544171	0.0756768		0.016	1121.37	1119.76	1490.33
		0.017	0.0531522	0.0522005	0.0728827		0.017	1175.59	1173.07	1564.61
		0.018	0.0510477	0.0500372	0.0700654		0.018	1227.69	1224.19	1636.08
		0.019	0.0489974	0.0479422	0.0672398		0.019	1277.72	1273.18	1704.74
		0.02	0.0470133	0.0459279	0.0644195		0.02	1325.72	1320.11	1770.57
		0.021	0.0451046	0.044004	0.0616167		0.021	1371.78	1365.08	1833.58
		0.022	0.0432786	0.0421773	0.0588419		0.022	1415.97	1408.17	1893.81
		0.023	0.0415398	0.0404519	0.0561042		0.023	1458.38	1449.49	1951.29
		0.024	0.0398906	0.0388292	0.0534113		0.024	1499.1	1489.13	2006.04
		0.025	0.0383312	0.0373083	0.0507691		0.025	1538.21	1527.19	2058.13
		0.026	0.0368595	0.0358857	0.0481822		0.026	1575.8	1563.79	2107.61
		0.027	0.0354718	0.0345558	0.0456538		0.027	1611.97	1599.01	2154.53
		0.028	0.0341626	0.0333114	0.0431858		0.028	1646.78	1632.95	2198.95
		0.029	0.0329251	0.0321434	0.0407788		0.029	1680.33	1665.67	2240.93
		0.03	0.0317512	0.0310417	0.0384327		0.03	1712.67	1697.27	2280.54
		0.031	0.0306321	0.0299952	0.036146		0.031	1743.86	1727.78	2317.82
		0.032	0.0295583	0.0289924	0.033917		0.032	1773.95	1757.28	2352.86
		0.033	0.0285201	0.0280212	0.031743		0.033	1802.99	1785.78	2385.69
		0.034	0.0275077	0.02707	0.029621		0.034	1831.01	1813.33	2416.37
		0.035	0.0265116	0.0261274	0.0275478		0.035	1858.02	1839.93	2444.95
		0.036	0.0255229	0.0251827	0.0255201		0.036	1884.03	1865.58	2471.49
		0.037	0.0245333	0.0242263	0.0235346		0.037	1909.06	1890.29	2496.01
		0.038	0.0235356	0.0232497	0.0215881		0.038	1933.1	1914.03	2518.58
		0.039	0.0225235	0.0222458	0.0196777		0.039	1956.13	1936.77	2539.21
		0.04	0.0214921	0.0212091	0.017801		0.04	1978.13	1958.5	2557.95
		0.041	0.0204377	0.0201356	0.015956		0.041	1999.1	1979.17	2574.83
		0.042	0.0193582	0.0190233	0.0141411		0.042	2019	1998.75	2589.87
		0.043	0.0182527	0.0178716	0.0123556		0.043	2037.8	2017.2	2603.12
		0.044	0.0171216	0.0166819	0.010599		0.044	2055.49	2034.48	2614.6
		0.045	0.015967	0.0154568	0.00887183		0.045	2072.03	2050.55	2624.34
		0.046	0.0147919	0.0142008	0.00717484		0.046	2087.41	2065.38	2632.36
		0.047	0.0136004	0.0129196	0.00550953		0.047	2101.61	2078.94	2638.7
		0.048	0.0123978	0.0116199	0.00387788		0.048	2114.61	2091.21	2643.39
		0.049	0.0111901	0.0103097	0.0022823		0.049	2126.4	2102.17	2646.47
		0.05	0.00998384	0.00899741	0.000725574		0.05	2136.99	2111.82	2647.98
		0.051	0.00878603	0.0076921	-0.000789207		0.051	2146.37	2120.17	2647.95
		0.052	0.00760396	0.00640308	-0.00225876		0.052	2154.57	2127.22	2646.42
		0.053	0.00644494	0.00513966	-0.00367969		0.053	2161.59	2132.99	2643.45
		0.054	0.00531613	0.00391095	-0.00504858		0.054	2167.47	2137.51	2639.09
		0.055	0.00422436	0.00272559	-0.00636207		0.055	2172.24	2140.83	2633.38
		0.056	0.003176	0.00159163	-0.00761699		0.056	2175.94	2142.99	2626.39
		0.057	0.00217678	0.000516257	-0.00881038		0.057	2178.62	2144.04	2618.18
		0.058	0.00123167	-0.000494277	-0.00993959		0.058	2180.32	2144.06	2608.81
		0.059	0.000344818	-0.00143483	-0.0110024		0.059	2181.11	2143.09	2598.34
		0.06	-0.000480573	-0.00230146	-0.0119968		0.06	2181.05	2141.22	2586.84
		0.061	-0.00124226	-0.00309143	-0.0129216		0.061	2180.18	2138.53	2574.38
		0.062	-0.00193898	-0.00380333	-0.0137758		0.062	2178.59	2135.08	2561.03
		0.063	-0.00257047	-0.00443696	-0.014559		0.063	2176.34	2130.96	2546.86
		0.064	-0.00313741	-0.00499338	-0.0152714		0.064	2173.48	2126.24	2531.94
		0.065	-0.00364141	-0.00547482	-0.0159135		0.065	2170.1	2121.01	2516.35
		0.066	-0.00408486	-0.00588454	-0.0164866		0.066	2166.23	2115.33	2500.15
		0.067	-0.00447095	-0.00622678	-0.016992		0.067	2161.95	2109.27	2483.41
		0.068	-0.00480346	-0.0065066	-0.0174318		0.068	2157.32	2102.91	2466.2
		0.069	-0.00508671	-0.00672968	-0.0178082		0.069	2152.37	2096.29	2448.58
		0.07	-0.00532539	-0.00690226	-0.018124		0.07	2147.17	2089.47	2430.62
		0.071	-0.00552449	-0.00703085	-0.018382		0.071	2141.74	2082.51	2412.36
		0.072	-0.00568909	-0.00712217	-0.0185851		0.072	2136.13	2075.43	2393.88
		0.073	-0.00582431	-0.0071829	-0.0187367		0.073	2130.38	2068.28	2375.22
		0.074	-0.00593512	-0.00721956	-0.01884		0.074	2124.5	2061.08	2356.43
		0.075	-0.00602628	-0.00723835	-0.0188982		0.075	2118.52	2053.85	2337.56
		0.076	-0.00610221	-0.007245	-0.0189144		0.076	2112.45	2046.61	2318.65
		0.077	-0.00616691	-0.00724468	-0.0188919		0.077	2106.32	2039.36	2299.75
		0.078	-0.0062239	-0.00724188	-0.0188335		0.078	2100.12	2032.12	2280.89
		0.079	-0.00627614	-0.00724032	-0.018742		0.079	2093.87	2024.88	2262.1
		0.08	-0.006326	-0.00724294	-0.01862		0.08	2087.57	2017.63	2243.42
		0.081	-0.00637527	-0.00725182	-0.0184696		0.081	2081.22	2010.39	2224.87
		0.082	-0.00642513	-0.0072682	-0.0182931		0.082	2074.82	2003.13	2206.49
		0.083	-0.00647616	-0.00729252	-0.018092		0.083	2068.37	1995.85	2188.3
		0.084	-0.00652839	-0.00732438	-0.017868		0.084	2061.87	1988.54	2170.32
		0.085	-0.00658132	-0.00736269	-0.0176224		0.085	2055.31	1981.2	2152.58
		0.086	-0.00663404	-0.00740567	-0.017356		0.086	2048.71	1973.81	2135.09
		0.087	-0.00668519	-0.007451	-0.0170698		0.087	2042.05	1966.38	2117.87
		0.088	-0.00673315	-0.00749586	-0.0167644		0.088	2035.34	1958.91	2100.96
		0.089	-0.00677603	-0.0075371	-0.0164402		0.089	2028.58	1951.39	2084.35
		0.09	-0.0068118	-0.00757132	-0.0160975		0.09	2021.79	1943.84	2068.08
		0.091	-0.00683837	-0.00759499	-0.0157366		0.091	2014.96	1936.26	2052.17
		0.092	-0.00685366	-0.00760458	-0.0153577		0.092	2008.12	1928.66	2036.62
		0.093	-0.00685566	-0.00759667	-0.014961		0.093	2001.26	1921.05	2021.46
		0.094	-0.00684254	-0.00756802	-0.0145466		0.094	1994.41	1913.47	2006.71
		0.095	-0.00681269	-0.00751573	-0.0141147		0.095	1987.59	1905.93	1992.38
		0.096	-0.00676477	-0.00743728	-0.0136657		0.096	1980.8	1898.45	1978.49
		0.097	-0.00669775	-0.00733061	-0.0131999		0.097	1974.07	1891.07	1965.05
		0.098	-0.00661097	-0.00719416	-0.0127178		0.098	1967.41	1883.81	1952.1
		0.099	-0.00650411	-0.00702694	-0.0122201		0.099	1960.85	1876.7	1939.63
		0.1	-0.00637725	-0.00682853	-0.0117075		0.1	1954.41	1869.77	1927.66
		0.101	-0.00623082	-0.0065991	-0.011181		0.101	1948.11	1863.06	1916.22
		0.102	-0.00606564	-0.00633937	-0.0106415		0.102	1941.96	1856.59	1905.31
		0.103	-0.00588283	-0.00605063	-0.0100903		0.103	1935.99	1850.39	1894.94
		0.104	-0.00568382	-0.00573466	-0.00952862		0.104	1930.2	1844.5	1885.13
		0.105	-0.00547031	-0.00539371	-0.00895796		0.105	1924.63	1838.93	1875.89
		0.106	-0.00524418	-0.00503041	-0.0083798		0.106	1919.27	1833.72	1867.22
		0.107	-0.00500751	-0.00464772	-0.00779573		0.107	1914.14	1828.88	1859.13
		0.108	-0.00476244	-0.00424883	-0.00720739		0.108	1909.26	1824.44	1851.63
		0.109	-0.0045112	-0.00383709	-0.00661643		0.109	1904.62	1820.39	1844.72
		0.11	-0.00425597	-0.00341595	-0.00602451		0.11	1900.24	1816.77	1838.4
		0.111	-0.00399891	-0.00298884	-0.00543329		0.111	1896.11	1813.56	1832.67
		0.112	-0.00374203	-0.00255911	-0.00484435		0.112	1892.24	1810.79	1827.53
		0.113	-0.00348722	-0.00212993	-0.00425923		0.113	1888.63	1808.44	1822.98
		0.114	-0.00323615	-0.00170428	-0.00367936		0.114	1885.26	1806.53	1819.01
		0.115	-0.00299028	-0.00128482	-0.00310608		0.115	1882.15	1805.03	1815.62
		0.116	-0.00275082	-0.000873898	-0.0025406		0.116	1879.28	1803.95	1812.79
		0.117	-0.00251869	-0.00047347	-0.00198401		0.117	1876.64	1803.28	1810.53
		0.118	-0.00229457	-8.50993e-05	-0.00143725		0.118	1874.24	1803	1808.82
		0.119	-0.00207885	0.000290071	-0.000901127		0.119	1872.05	1803.1	1807.65
		0.12	-0.00187165	0.000651319	-0.000376307		0.12	1870.08	1803.57	1807.01
		0.121	-0.00167284	0.000998335	0.000136688		0.121	1868.3	1804.4	1806.89
		0.122	-0.00148207	0.0013312	0.000637467		0.122	1866.73	1805.56	1807.28
		0.123	-0.00129877	0.00165037	0.00112576		0.123	1865.34	1807.05	1808.16
		0.124	-0.00112221	0.00195662	0.00160141		0.124	1864.13	1808.86	1809.52
		0.125	-0.000951536	0.00225102	0.00206436		0.125	1863.09	1810.96	1811.36
		0.126	-0.000785766	0.00253485	0.00251461		0.126	1862.22	1813.35	1813.65
		0.127	-0.000623877	0.00280959	0.00295227		0.127	1861.52	1816.03	1816.38
		0.128	-0.000464821	0.00307682	0.00337745		0.128	1860.97	1818.97	1819.55
		0.129	-0.000307565	0.00333822	0.00379031		0.129	1860.58	1822.18	1823.13
		0.13	-0.000151127	0.00359542	0.00419103		0.13	1860.36	1825.64	1827.12
		0.131	5.39324e-06	0.00385003	0.00457977		0.131	1860.28	1829.37	1831.51
		0.132	0.000162782	0.00410356	0.00495667		0.132	1860.37	1833.34	1836.27
		0.133	0.000321692	0.00435736	0.00532185		0.133	1860.61	1837.57	1841.41
		0.134	0.000482624	0.00461259	0.00567539		0.134	1861.01	1842.06	1846.91
		0.135	0.00064591	0.00487019	0.00601731		0.135	1861.58	1846.8	1852.76
		0.136	0.000811709	0.00513085	0.00634757		0.136	1862.3	1851.8	1858.94
		0.137	0.000980007	0.00539498	0.00666609		0.137	1863.2	1857.06	1865.45
		0.138	0.00115061	0.00566274	0.0069727		0.138	1864.27	1862.59	1872.27
		0.139	0.00132318	0.00593399	0.00726721		0.139	1865.5	1868.39	1879.39
		0.14	0.00149721	0.00620833	0.00754935		0.14	1866.91	1874.46	1886.79
		0.141	0.00167208	0.00648511	0.0078188		0.141	1868.5	1880.81	1894.48
		0.142	0.00184703	0.00676345	0.00807523		0.142	1870.26	1887.43	1902.43
		0.143	0.00202125	0.00704224	0.00831826		0.143	1872.19	1894.34	1910.62
		0.144	0.00219385	0.00732022	0.00854749		0.144	1874.3	1901.52	1919.06
		0.145	0.00236392	0.00759601	0.00876255		0.145	1876.58	1908.98	1927.71
		0.146	0.00253052	0.0078681	0.00896305		0.146	1879.02	1916.71	1936.57
		0.147	0.00269276	0.00813494	0.00914862		0.147	1881.64	1924.71	1945.63
		0.148	0.00284977	0.00839499	0.00931895		0.148	1884.41	1932.97	1954.86
		0.149	0.00300076	0.0086467	0.00947376		0.149	1887.33	1941.5	1964.26
		0.15	0.00314504	0.00888863	0.00961284		0.15	1890.41	1950.26	1973.8
		0.151	0.00328201	0.0091194	0.00973604		0.151	1893.62	1959.27	1983.48
		0.152	0.0034112	0.00933781	0.00984329		0.152	1896.97	1968.5	1993.27
		0.153	0.00353226	0.00954278	0.0099346		0.153	1900.44	1977.94	2003.16
		0.154	0.00364498	0.00973347	0.0100101		0.154	1904.03	1987.57	2013.13
		0.155	0.00374929	0.00990918	0.0100699		0.155	1907.72	1997.4	2023.17
		0.156	0.00384526	0.0100695	0.0101143		0.156	1911.52	2007.38	2033.26
		0.157	0.00393307	0.0102141	0.0101438		0.157	1915.41	2017.53	2043.39
		0.158	0.00401304	0.0103431	0.0101587		0.158	1919.38	2027.8	2053.54
		0.159	0.00408558	0.0104566	0.0101595		0.159	1923.43	2038.2	2063.7
		0.16	0.0041512	0.010555	0.0101469		0.16	1927.55	2048.71	2073.85
		0.161	0.00421048	0.0106388	0.0101216		0.161	1931.73	2059.31	2083.99
		0.162	0.00426406	0.0107089	0.0100841		0.162	1935.97	2069.98	2094.09
		0.163	0.00431262	0.010766	0.0100354		0.163	1940.26	2080.72	2104.15
		0.164	0.00435684	0.0108112	0.00997611		0.164	1944.59	2091.51	2114.15
		0.165	0.00439741	0.0108455	0.00990707		0.165	1948.97	2102.34	2124.1
		0.166	0.00443499	0.0108699	0.00982908		0.166	1953.38	2113.19	2133.96
		0.167	0.00447022	0.0108856	0.00974295		0.167	1957.84	2124.07	2143.75
		0.168	0.00450366	0.0108938	0.00964944		0.168	1962.32	2134.96	2153.45
		0.169	0.00453583	0.0108953	0.00954931		0.169	1966.84	2145.86	2163.05
		0.17	0.00456715	0.0108914	0.00944328		0.17	1971.4	2156.75	2172.54
		0.171	0.00459796	0.0108828	0.00933201		0.171	1975.98	2167.64	2181.93
		0.172	0.00462853	0.0108704	0.00921613		0.172	1980.59	2178.51	2191.2
		0.173	0.00465903	0.010855	0.00909622		0.173	1985.24	2189.38	2200.36
		0.174	0.00468951	0.0108369	0.00897277		0.174	1989.91	2200.22	2209.39
		0.175	0.00471998	0.0108167	0.00884625		0.175	1994.61	2211.05	2218.3
		0.176	0.00475035	0.0107947	0.00871705		0.176	1999.35	2221.85	2227.09
		0.177	0.00478045	0.010771	0.00858551		0.177	2004.11	2232.64	2235.74
		0.178	0.00481005	0.0107455	0.00845193		0.178	2008.91	2243.39	2244.26
		0.179	0.00483888	0.0107183	0.00831653		0.179	2013.73	2254.13	2252.64
		0.18	0.00486662	0.010689	0.00817952		0.18	2018.59	2264.83	2260.89
		0.181	0.00489294	0.0106574	0.00804104		0.181	2023.47	2275.5	2269
		0.182	0.00491749	0.0106231	0.00790124		0.182	2028.37	2286.14	2276.97
		0.183	0.00493992	0.0105855	0.0077602		0.183	2033.3	2296.75	2284.8
		0.184	0.00495989	0.0105442	0.00761802		0.184	2038.25	2307.31	2292.49
		0.185	0.0049771	0.0104986	0.00747479		0.185	2043.22	2317.83	2300.04
		0.186	0.00499127	0.0104484	0.00733056		0.186	2048.2	2328.31	2307.44
		0.187	0.00500219	0.0103928	0.00718543		0.187	2053.2	2338.73	2314.7
		0.188	0.00500966	0.0103316	0.00703949		0.188	2058.21	2349.09	2321.81
		0.189	0.00501358	0.0102642	0.00689285		0.189	2063.22	2359.39	2328.78
		0.19	0.00501388	0.0101903	0.00674563		0.19	2068.23	2369.62	2335.59
		0.191	0.00501057	0.0101098	0.00659798		0.191	2073.24	2379.77	2342.27
		0.192	0.0050037	0.0100224	0.00645008		0.192	2078.25	2389.83	2348.79
		0.193	0.00499341	0.00992801	0.00630213		0.193	2083.25	2399.81	2355.17
		0.194	0.00497985	0.00982674	0.00615435		0.194	2088.24	2409.68	2361.39
		0.195	0.00496326	0.0097187	0.006007		0.195	2093.21	2419.46	2367.48
		0.196	0.00494388	0.00960412	0.00586034		0.196	2098.16	2429.12	2373.41
		0.197	0.00492202	0.00948333	0.00571467		0.197	2103.09	2438.66	2379.2
		0.198	0.00489799	0.00935674	0.00557029		0.198	2108	2448.08	2384.84
		0.199	0.00487212	0.00922485	0.00542752		0.199	2112.89	2457.37	2390.34
		0.2	0.00484475	0.00908822	0.00528668		0.2	2117.75	2466.53	2395.7
		0.201	0.00481621	0.00894745	0.0051481		0.201	2122.58	2475.55	2400.91
		0.202	0.00478681	0.00880319	0.0050121		0.202	2127.38	2484.42	2405.99
		0.203	0.00475687	0.00865611	0.004879		0.203	2132.15	2493.15	2410.94
		0.204	0.00472665	0.0085069	0.00474908		0.204	2136.89	2501.73	2415.75
		0.205	0.0046964	0.00835624	0.00462263		0.205	2141.6	2510.17	2420.44
		0.206	0.00466632	0.00820478	0.00449989		0.206	2146.29	2518.45	2425
		0.207	0.00463657	0.00805315	0.0043811		0.207	2150.94	2526.58	2429.44
		0.208	0.00460727	0.00790195	0.00426646		0.208	2155.56	2534.55	2433.76
		0.209	0.00457851	0.00775169	0.00415611		0.209	2160.15	2542.38	2437.97
		0.21	0.00455031	0.00760285	0.00405019		0.21	2164.72	2550.06	2442.08
		0.211	0.00452268	0.00745583	0.00394879		0.211	2169.25	2557.59	2446.08
		0.212	0.00449558	0.00731096	0.00385197		0.212	2173.76	2564.97	2449.98
		0.213	0.00446894	0.0071685	0.00375974		0.213	2178.24	2572.21	2453.78
		0.214	0.00444265	0.00702862	0.00367208		0.214	2182.7	2579.31	2457.5
		0.215	0.00441661	0.00689144	0.00358895		0.215	2187.13	2586.27	2461.13
		0.216	0.00439069	0.00675699	0.00351027		0.216	2191.53	2593.09	2464.68
		0.217	0.00436473	0.00662525	0.00343594		0.217	2195.91	2599.78	2468.15
		0.218	0.0043386	0.00649612	0.00336582		0.218	2200.26	2606.34	2471.55
		0.219	0.00431217	0.00636949	0.00329977		0.219	2204.59	2612.78	2474.89
		0.22	0.0042853	0.00624516	0.00323764		0.22	2208.89	2619.08	2478.16
		0.221	0.00425789	0.00612293	0.00317923		0.221	2213.16	2625.27	2481.36
		0.222	0.00422985	0.00600258	0.00312437		0.222	2217.4	2631.33	2484.52
		0.223	0.00420111	0.00588386	0.00307288		0.223	2221.62	2637.27	2487.61
		0.224	0.00417163	0.00576653	0.00302457		0.224	2225.8	2643.1	2490.66
		0.225	0.0041414	0.00565034	0.00297926		0.225	2229.96	2648.81	2493.66
		0.226	0.00411044	0.00553509	0.00293677		0.226	2234.09	2654.4	2496.62
		0.227	0.00407879	0.00542057	0.00289692		0.227	2238.18	2659.88	2499.54
		0.228	0.00404652	0.00530661	0.00285957		0.228	2242.24	2665.24	2502.42
		0.229	0.00401374	0.00519308	0.00282457		0.229	2246.27	2670.49	2505.26
		0.23	0.00398055	0.00507987	0.00279178		0.23	2250.27	2675.63	2508.07
		0.231	0.00394711	0.00496693	0.00276108		0.231	2254.24	2680.65	2510.84
		0.232	0.00391354	0.00485426	0.00273237		0.232	2258.17	2685.56	2513.59
		0.233	0.00388002	0.00474187	0.00270555		0.233	2262.06	2690.36	2516.31
		0.234	0.00384671	0.00462983	0.00268054		0.234	2265.93	2695.05	2519
		0.235	0.00381376	0.00451826	0.00265727		0.235	2269.76	2699.62	2521.67
		0.236	0.00378134	0.00440728	0.00263567		0.236	2273.55	2704.08	2524.32
		0.237	0.00374957	0.00429707	0.00261571		0.237	2277.32	2708.43	2526.94
		0.238	0.0037186	0.00418783	0.00259733		0.238	2281.05	2712.68	2529.55
		0.239	0.00368853	0.00407977	0.00258049		0.239	2284.76	2716.81	2532.14
		0.24	0.00365945	0.00397311	0.00256515		0.24	2288.43	2720.84	2534.71
		0.241	0.00363142	0.00386808	0.00255129		0.241	2292.08	2724.76	2537.27
		0.242	0.00360449	0.00376492	0.00253887		0.242	2295.69	2728.57	2539.82
		0.243	0.00357865	0.00366386	0.00252785		0.243	2299.29	2732.29	2542.35
		0.244	0.00355391	0.0035651	0.00251819		0.244	2302.85	2735.9	2544.87
		0.245	0.00353021	0.00346886	0.00250985		0.245	2306.39	2739.42	2547.39
		0.246	0.0035075	0.0033753	0.0025028		0.246	2309.91	2742.84	2549.89
		0.247	0.00348569	0.00328458	0.00249696		0.247	2313.41	2746.17	2552.39
		0.248	0.00346467	0.00319683	0.0024923		0.248	2316.88	2749.41	2554.89
		0.249	0.00344432	0.00311214	0.00248874		0.249	2320.34	2752.57	2557.38
		0.25	0.00342451	0.00303058	0.00248622		0.25	2323.77	2755.64	2559.87
		0.251	0.0034051	0.00295219	0.00248467		0.251	2327.19	2758.63	2562.35
		0.252	0.00338595	0.00287698	0.00248402		0.252	2330.58	2761.55	2564.83
		0.253	0.00336691	0.00280492	0.00248417		0.253	2333.96	2764.39	2567.32
		0.254	0.00334786	0.00273596	0.00248507		0.254	2337.32	2767.16	2569.8
		0.255	0.00332866	0.00267004	0.00248662		0.255	2340.66	2769.86	2572.29
		0.256	0.0033092	0.00260704	0.00248875		0.256	2343.97	2772.5	2574.78
		0.257	0.00328938	0.00254688	0.00249137		0.257	2347.27	2775.08	2577.27
		0.258	0.00326912	0.00248941	0.00249441		0.258	2350.55	2777.59	2579.76
		0.259	0.00324836	0.00243451	0.00249781		0.259	2353.81	2780.06	2582.26
		0.26	0.00322707	0.00238202	0.00250149		0.26	2357.05	2782.46	2584.76
		0.261	0.00320522	0.00233182	0.0025054		0.261	2360.27	2784.82	2587.26
		0.262	0.00318283	0.00228374	0.00250948		0.262	2363.46	2787.13	2589.77
		0.263	0.00315993	0.00223765	0.00251369		0.263	2366.63	2789.39	2592.28
		0.264	0.00313656	0.00219342	0.00251799		0.264	2369.78	2791.6	2594.79
		0.265	0.00311279	0.00215092	0.00252235		0.265	2372.9	2793.78	2597.31
		0.266	0.00308871	0.00211003	0.00252675		0.266	2376	2795.91	2599.84
		0.267	0.00306441	0.00207067	0.00253117		0.267	2379.08	2798	2602.37
		0.268	0.00304	0.00203273	0.0025356		0.268	2382.13	2800.05	2604.9
		0.269	0.0030156	0.00199615	0.00254005		0.269	2385.16	2802.06	2607.44
		0.27	0.00299132	0.00196086	0.0025445		0.27	2388.16	2804.04	2609.98
		0.271	0.00296729	0.00192682	0.00254898		0.271	2391.14	2805.99	2612.53
		0.272	0.00294361	0.001894	0.00255347		0.272	2394.1	2807.9	2615.08
		0.273	0.00292038	0.00186236	0.002558		0.273	2397.03	2809.77	2617.63
		0.274	0.00289772	0.00183191	0.00256257		0.274	2399.94	2811.62	2620.2
		0.275	0.0028757	0.00180264	0.00256719		0.275	2402.83	2813.44	2622.76
		0.276	0.00285439	0.00177454	0.00257188		0.276	2405.69	2815.23	2625.33
		0.277	0.00283385	0.00174763	0.00257663		0.277	2408.54	2816.99	2627.9
		0.278	0.00281412	0.00172192	0.00258144		0.278	2411.36	2818.72	2630.48
		0.279	0.0027952	0.0016974	0.00258632		0.279	2414.17	2820.43	2633.07
		0.28	0.00277711	0.0016741	0.00259127		0.28	2416.95	2822.12	2635.66
		0.281	0.00275983	0.00165201	0.00259626		0.281	2419.72	2823.78	2638.25
		0.282	0.00274332	0.00163114	0.00260129		0.282	2422.47	2825.42	2640.85
		0.283	0.00272754	0.00161149	0.00260633		0.283	2425.21	2827.04	2643.45
		0.284	0.00271243	0.00159303	0.00261135		0.284	2427.93	2828.65	2646.06
		0.285	0.00269791	0.00157576	0.00261634		0.285	2430.63	2830.23	2648.67
		0.286	0.00268391	0.00155965	0.00262126		0.286	2433.32	2831.8	2651.29
		0.287	0.00267034	0.00154467	0.00262606		0.287	2436	2833.35	2653.92
		0.288	0.00265711	0.00153077	0.00263072		0.288	2438.66	2834.89	2656.55
		0.289	0.00264414	0.00151793	0.00263519		0.289	2441.31	2836.41	2659.18
		0.29	0.00263133	0.00150609	0.00263942		0.29	2443.95	2837.93	2661.82
		0.291	0.00261861	0.0014952	0.00264339		0.291	2446.58	2839.43	2664.46
		0.292	0.0026059	0.0014852	0.00264705		0.292	2449.19	2840.92	2667.1
		0.293	0.00259314	0.00147605	0.00265036		0.293	2451.79	2842.4	2669.75
		0.294	0.00258027	0.00146768	0.00265329		0.294	2454.38	2843.87	2672.4
		0.295	0.00256726	0.00146003	0.00265581		0.295	2456.95	2845.33	2675.06
		0.296	0.00255407	0.00145306	0.00265788		0.296	2459.51	2846.79	2677.71
		0.297	0.0025407	0.00144672	0.00265949		0.297	2462.06	2848.24	2680.37
		0.298	0.00252713	0.00144096	0.00266062		0.298	2464.59	2849.68	2683.03
		0.299	0.00251339	0.00143572	0.00266125		0.299	2467.11	2851.12	2685.69
		0.3	0.00249949	0.00143099	0.00266138		0.3	2469.62	2852.55	2688.36
		0.301	0.00248548	0.00142672	0.00266101		0.301	2472.11	2853.98	2691.02
		0.302	0.0024714	0.00142287	0.00266014		0.302	2474.59	2855.41	2693.68
		0.303	0.0024573	0.00141944	0.00265877		0.303	2477.05	2856.83	2696.34
		0.304	0.00244325	0.00141639	0.00265693		0.304	2479.5	2858.25	2698.99
		0.305	0.00242931	0.0014137	0.00265463		0.305	2481.94	2859.66	2701.65
		0.306	0.00241554	0.00141136	0.00265189		0.306	2484.36	2861.07	2704.3
		0.307	0.00240203	0.00140936	0.00264873		0.307	2486.77	2862.49	2706.95
		0.308	0.00238882	0.00140769	0.00264518		0.308	2489.17	2863.89	2709.6
		0.309	0.00237598	0.00140633	0.00264126		0.309	2491.55	2865.3	2712.24
		0.31	0.00236356	0.00140527	0.00263701		0.31	2493.92	2866.71	2714.88
		0.311	0.00235162	0.0014045	0.00263245		0.311	2496.28	2868.11	2717.52
		0.312	0.00234017	0.00140401	0.00262761		0.312	2498.62	2869.52	2720.15
		0.313	0.00232926	0.00140379	0.00262251		0.313	2500.96	2870.92	2722.77
		0.314	0.0023189	0.00140382	0.00261718		0.314	2503.28	2872.32	2725.39
		0.315	0.00230908	0.00140408	0.00261166		0.315	2505.59	2873.73	2728.01
		0.316	0.00229979	0.00140455	0.00260595		0.316	2507.9	2875.13	2730.62
		0.317	0.00229103	0.00140522	0.00260008		0.317	2510.19	2876.54	2733.22
		0.318	0.00228274	0.00140606	0.00259406		0.318	2512.48	2877.94	2735.82
		0.319	0.0022749	0.00140706	0.00258793		0.319	2514.76	2879.35	2738.41
		0.32	0.00226745	0.00140817	0.00258169		0.32	2517.03	2880.76	2740.99
		0.321	0.00226033	0.00140939	0.00257536		0.321	2519.3	2882.17	2743.57
		0.322	0.00225348	0.0014107	0.00256894		0.322	2521.55	2883.58	2746.14
		0.323	0.00224683	0.00141206	0.00256247		0.323	2523.8	2884.99	2748.71
		0.324	0.00224031	0.00141346	0.00255594		0.324	2526.05	2886.4	2751.27
		0.325	0.00223386	0.00141489	0.00254938		0.325	2528.28	2887.81	2753.82
		0.326	0.0022274	0.00141633	0.0025428		0.326	2530.51	2889.23	2756.37
		0.327	0.00222089	0.00141776	0.0025362		0.327	2532.74	2890.65	2758.91
		0.328	0.00221426	0.00141918	0.00252961		0.328	2534.96	2892.06	2761.44
		0.329	0.00220747	0.00142059	0.00252305		0.329	2537.17	2893.48	2763.96
		0.33	0.00220048	0.00142198	0.00251653		0.33	2539.37	2894.91	2766.48
		0.331	0.00219326	0.00142336	0.00251007		0.331	2541.57	2896.33	2769
		0.332	0.0021858	0.00142473	0.00250369		0.332	2543.76	2897.75	2771.5
		0.333	0.00217808	0.00142611	0.00249742		0.333	2545.94	2899.18	2774.01
		0.334	0.00217011	0.00142749	0.00249127		0.334	2548.11	2900.6	2776.5
		0.335	0.00216191	0.0014289	0.00248528		0.335	2550.28	2902.03	2778.99
		0.336	0.0021535	0.00143034	0.00247946		0.336	2552.44	2903.46	2781.47
		0.337	0.00214491	0.00143184	0.00247385		0.337	2554.59	2904.89	2783.95
		0.338	0.00213617	0.00143341	0.00246845		0.338	2556.73	2906.33	2786.42
		0.339	0.00212734	0.00143505	0.00246331		0.339	2558.86	2907.76	2788.88
		0.34	0.00211845	0.0014368	0.00245844		0.34	2560.98	2909.2	2791.34
		0.341	0.00210957	0.00143865	0.00245386		0.341	2563.1	2910.63	2793.8
		0.342	0.00210073	0.00144062	0.0024496		0.342	2565.2	2912.07	2796.25
		0.343	0.002092	0.00144271	0.00244567		0.343	2567.3	2913.52	2798.7
		0.344	0.0020834	0.00144493	0.00244208		0.344	2569.38	2914.96	2801.14
		0.345	0.002075	0.00144726	0.00243885		0.345	2571.46	2916.41	2803.58
		0.346	0.00206681	0.00144971	0.002436		0.346	2573.53	2917.85	2806.02
		0.347	0.00205887	0.00145227	0.00243351		0.347	2575.6	2919.3	2808.46
		0.348	0.00205119	0.00145491	0.00243141		0.348	2577.65	2920.76	2810.89
		0.349	0.0020438	0.00145762	0.00242968		0.349	2579.7	2922.21	2813.32
		0.35	0.00203668	0.00146038	0.00242832		0.35	2581.74	2923.67	2815.75
		0.351	0.00202983	0.00146317	0.00242734		0.351	2583.77	2925.14	2818.18
		0.352	0.00202323	0.00146594	0.00242671		0.352	2585.8	2926.6	2820.6
		0.353	0.00201686	0.00146866	0.00242643		0.353	2587.82	2928.07	2823.03
		0.354	0.00201067	0.00147131	0.00242649		0.354	2589.83	2929.54	2825.46
		0.355	0.00200464	0.00147384	0.00242686		0.355	2591.84	2931.01	2827.88
		0.356	0.0019987	0.00147623	0.00242754		0.356	2593.84	2932.48	2830.31
		0.357	0.00199281	0.00147843	0.0024285		0.357	2595.84	2933.96	2832.74
		0.358	0.00198691	0.0014804	0.00242973		0.358	2597.83	2935.44	2835.17
		0.359	0.00198093	0.00148213	0.00243121		0.359	2599.81	2936.92	2837.6
		0.36	0.00197483	0.00148358	0.00243293		0.36	2601.79	2938.41	2840.03
		0.361	0.00196853	0.00148472	0.00243487		0.361	2603.76	2939.89	2842.46
		0.362	0.00196199	0.00148553	0.00243702		0.362	2605.73	2941.37	2844.9
		0.363	0.00195516	0.001486	0.00243936		0.363	2607.69	2942.86	2847.34
		0.364	0.00194798	0.00148612	0.00244189		0.364	2609.64	2944.35	2849.78
		0.365	0.00194042	0.00148588	0.00244459		0.365	2611.58	2945.83	2852.22
		0.366	0.00193245	0.00148528	0.00244747		0.366	2613.52	2947.32	2854.67
		0.367	0.00192404	0.00148432	0.00245052		0.367	2615.45	2948.8	2857.12
		0.368	0.0019152	0.00148303	0.00245374		0.368	2617.37	2950.29	2859.57
		0.369	0.00190591	0.0014814	0.00245713		0.369	2619.28	2951.77	2862.02
		0.37	0.00189619	0.00147946	0.00246068		0.37	2621.18	2953.25	2864.48
		0.371	0.00188606	0.00147724	0.0024644		0.371	2623.07	2954.73	2866.95
		0.372	0.00187555	0.00147475	0.00246829		0.372	2624.95	2956.2	2869.41
		0.373	0.00186469	0.00147203	0.00247236		0.373	2626.82	2957.68	2871.88
		0.374	0.00185355	0.0014691	0.00247659		0.374	2628.68	2959.15	2874.36
		0.375	0.00184218	0.001466	0.002481		0.375	2630.53	2960.62	2876.84
		0.376	0.00183064	0.00146275	0.00248557		0.376	2632.36	2962.08	2879.32
		0.377	0.001819	0.00145938	0.0024903		0.377	2634.19	2963.54	2881.81
		0.378	0.00180734	0.00145593	0.00249519		0.378	2636	2965	2884.3
		0.379	0.00179572	0.00145242	0.00250022		0.379	2637.8	2966.45	2886.8
		0.38	0.00178424	0.00144889	0.00250538		0.38	2639.59	2967.9	2889.3
		0.381	0.00177296	0.00144534	0.00251064		0.381	2641.37	2969.35	2891.81
		0.382	0.00176195	0.00144181	0.002516		0.382	2643.14	2970.79	2894.32
		0.383	0.00175129	0.00143832	0.00252141		0.383	2644.9	2972.23	2896.84
		0.384	0.00174104	0.00143488	0.00252686		0.384	2646.64	2973.67	2899.36
		0.385	0.00173125	0.00143152	0.00253231		0.385	2648.38	2975.1	2901.89
		0.386	0.00172199	0.00142824	0.00253773		0.386	2650.1	2976.53	2904.43
		0.387	0.0017133	0.00142506	0.00254307		0.387	2651.82	2977.96	2906.97
		0.388	0.0017052	0.00142199	0.00254829		0.388	2653.53	2979.38	2909.52
		0.389	0.00169772	0.00141905	0.00255336		0.389	2655.23	2980.8	2912.07
		0.39	0.00169088	0.00141623	0.00255823		0.39	2656.93	2982.22	2914.62
		0.391	0.00168469	0.00141354	0.00256284		0.391	2658.61	2983.64	2917.18
		0.392	0.00167915	0.001411	0.00256717		0.392	2660.3	2985.05	2919.75
		0.393	0.00167423	0.00140861	0.00257115		0.393	2661.97	2986.46	2922.32
		0.394	0.00166992	0.00140638	0.00257474		0.394	2663.65	2987.87	2924.89
		0.395	0.00166619	0.00140431	0.00257791		0.395	2665.31	2989.27	2927.47
		0.396	0.00166301	0.00140242	0.0025806		0.396	2666.98	2990.68	2930.05
		0.397	0.00166032	0.00140071	0.00258279		0.397	2668.64	2992.08	2932.63
		0.398	0.00165807	0.00139919	0.00258444		0.398	2670.3	2993.48	2935.21
		0.399	0.00165622	0.00139788	0.00258552		0.399	2671.96	2994.88	2937.8
		0.4	0.0016547	0.00139679	0.00258599		0.4	2673.61	2996.27	2940.38
		0.401	0.00165344	0.00139593	0.00258585		0.401	2675.27	2997.67	2942.97
		0.402	0.00165239	0.00139532	0.00258507		0.402	2676.92	2999.06	2945.55
		0.403	0.00165148	0.00139498	0.00258365		0.403	2678.57	3000.46	2948.14
		0.404	0.00165065	0.00139493	0.00258156		0.404	2680.22	3001.85	2950.72
		0.405	0.00164983	0.00139518	0.00257883		0.405	2681.87	3003.25	2953.3
		0.406	0.00164896	0.00139576	0.00257543		0.406	2683.52	3004.65	2955.88
		0.407	0.001648	0.00139669	0.00257139		0.407	2685.17	3006.04	2958.45
		0.408	0.00164688	0.00139799	0.00256672		0.408	2686.82	3007.44	2961.02
		0.409	0.00164557	0.00139969	0.00256143		0.409	2688.46	3008.84	2963.58
		0.41	0.00164402	0.0014018	0.00255554		0.41	2690.11	3010.24	2966.14
		0.411	0.00164222	0.00140433	0.00254906		0.411	2691.75	3011.64	2968.69
		0.412	0.00164012	0.00140731	0.00254204		0.412	2693.39	3013.05	2971.24
		0.413	0.00163773	0.00141075	0.00253448		0.413	2695.03	3014.46	2973.78
		0.414	0.00163503	0.00141466	0.00252642		0.414	2696.67	3015.87	2976.31
		0.415	0.00163202	0.00141905	0.00251789		0.415	2698.3	3017.29	2978.83
		0.416	0.00162872	0.00142391	0.00250891		0.416	2699.93	3018.71	2981.34
		0.417	0.00162514	0.00142924	0.00249952		0.417	2701.56	3020.13	2983.85
		0.418	0.00162131	0.00143504	0.00248975		0.418	2703.18	3021.57	2986.34
		0.419	0.00161726	0.00144129	0.00247962		0.419	2704.8	3023	2988.83
		0.42	0.00161303	0.00144798	0.00246917		0.42	2706.42	3024.45	2991.3
		0.421	0.00160866	0.00145509	0.00245843		0.421	2708.03	3025.9	2993.77
		0.422	0.00160419	0.00146258	0.00244741		0.422	2709.63	3027.36	2996.22
		0.423	0.00159968	0.00147044	0.00243616		0.423	2711.24	3028.83	2998.66
		0.424	0.00159517	0.00147861	0.0024247		0.424	2712.83	3030.3	3001.09
		0.425	0.00159074	0.00148708	0.00241305		0.425	2714.43	3031.78	3003.51
		0.426	0.00158641	0.0014958	0.00240126		0.426	2716.01	3033.27	3005.92
		0.427	0.00158226	0.00150473	0.00238933		0.427	2717.6	3034.77	3008.31
		0.428	0.00157833	0.00151384	0.00237731		0.428	2719.18	3036.28	3010.7
		0.429	0.00157466	0.00152308	0.00236522		0.429	2720.76	3037.8	3013.07
		0.43	0.00157131	0.00153241	0.00235308		0.43	2722.33	3039.33	3015.43
		0.431	0.0015683	0.0015418	0.00234094		0.431	2723.9	3040.87	3017.77
		0.432	0.00156568	0.00155122	0.00232882		0.432	2725.46	3042.41	3020.11
		0.433	0.00156347	0.00156063	0.00231676		0.433	2727.03	3043.97	3022.43
		0.434	0.0015617	0.00157	0.00230478		0.434	2728.59	3045.54	3024.74
		0.435	0.00156038	0.00157933	0.00229292		0.435	2730.15	3047.11	3027.04
		0.436	0.00155951	0.00158857	0.00228122		0.436	2731.71	3048.69	3029.33
		0.437	0.00155909	0.00159773	0.00226972		0.437	2733.27	3050.29	3031.6
		0.438	0.00155913	0.0016068	0.00225845		0.438	2734.83	3051.89	3033.87
		0.439	0.00155961	0.00161576	0.00224744		0.439	2736.39	3053.5	3036.12
		0.44	0.0015605	0.00162462	0.00223675		0.44	2737.95	3055.12	3038.36
		0.441	0.00156178	0.00163339	0.00222639		0.441	2739.51	3056.75	3040.59
		0.442	0.00156343	0.00164206	0.00221641		0.442	2741.07	3058.39	3042.82
		0.443	0.00156539	0.00165064	0.00220685		0.443	2742.64	3060.03	3045.03
		0.444	0.00156763	0.00165916	0.00219773		0.444	2744.21	3061.69	3047.23
		0.445	0.0015701	0.00166762	0.00218909		0.445	2745.77	3063.35	3049.42
		0.446	0.00157276	0.00167603	0.00218095		0.446	2747.35	3065.02	3051.61
		0.447	0.00157555	0.00168442	0.00217333		0.447	2748.92	3066.7	3053.78
		0.448	0.00157843	0.00169278	0.00216626		0.448	2750.5	3068.39	3055.95
		0.449	0.00158133	0.00170114	0.00215975		0.449	2752.08	3070.09	3058.12
		0.45	0.00158423	0.00170951	0.00215381		0.45	2753.66	3071.79	3060.27
		0.451	0.00158706	0.00171788	0.00214844		0.451	2755.25	3073.51	3062.43
		0.452	0.00158978	0.00172627	0.00214364		0.452	2756.83	3075.23	3064.57
		0.453	0.00159236	0.00173467	0.0021394		0.453	2758.42	3076.96	3066.71
		0.454	0.00159476	0.00174309	0.00213572		0.454	2760.02	3078.7	3068.85
		0.455	0.00159695	0.00175152	0.00213257		0.455	2761.61	3080.45	3070.98
		0.456	0.00159892	0.00175994	0.00212992		0.456	2763.21	3082.2	3073.12
		0.457	0.00160064	0.00176835	0.00212775		0.457	2764.81	3083.97	3075.24
		0.458	0.00160212	0.00177672	0.00212602		0.458	2766.41	3085.74	3077.37
		0.459	0.00160335	0.00178505	0.0021247		0.459	2768.02	3087.52	3079.5
		0.46	0.00160434	0.0017933	0.00212372		0.46	2769.62	3089.31	3081.62
		0.461	0.00160511	0.00180146	0.00212306		0.461	2771.22	3091.11	3083.74
		0.462	0.00160568	0.0018095	0.00212265		0.462	2772.83	3092.91	3085.87
		0.463	0.00160609	0.00181739	0.00212245		0.463	2774.44	3094.73	3087.99
		0.464	0.00160636	0.0018251	0.00212239		0.464	2776.04	3096.55	3090.11
		0.465	0.00160654	0.00183262	0.00212244		0.465	2777.65	3098.38	3092.23
		0.466	0.00160667	0.00183992	0.00212254		0.466	2779.26	3100.21	3094.36
		0.467	0.0016068	0.00184696	0.00212263		0.467	2780.86	3102.06	3096.48
		0.468	0.00160698	0.00185373	0.00212267		0.468	2782.47	3103.91	3098.6
		0.469	0.00160725	0.00186022	0.00212263		0.469	2784.08	3105.76	3100.73
		0.47	0.00160767	0.00186639	0.00212245		0.47	2785.68	3107.63	3102.85
		0.471	0.00160828	0.00187223	0.00212211		0.471	2787.29	3109.5	3104.97
		0.472	0.00160912	0.00187774	0.00212159		0.472	2788.9	3111.37	3107.09
		0.473	0.00161023	0.0018829	0.00212086		0.473	2790.51	3113.25	3109.21
		0.474	0.00161164	0.00188771	0.0021199		0.474	2792.12	3115.14	3111.33
		0.475	0.00161338	0.00189216	0.00211872		0.475	2793.73	3117.03	3113.45
		0.476	0.00161546	0.00189625	0.00211731		0.476	2795.35	3118.92	3115.57
		0.477	0.00161789	0.00189999	0.00211567		0.477	2796.96	3120.82	3117.69
		0.478	0.00162069	0.00190337	0.00211382		0.478	2798.58	3122.72	3119.8
		0.479	0.00162383	0.00190641	0.00211178		0.479	2800.21	3124.63	3121.91
		0.48	0.00162731	0.00190912	0.00210955		0.48	2801.83	3126.53	3124.03
		0.481	0.00163109	0.0019115	0.00210718		0.481	2803.46	3128.44	3126.13
		0.482	0.00163514	0.00191357	0.00210469		0.482	2805.09	3130.36	3128.24
		0.483	0.00163943	0.00191535	0.0021021		0.483	2806.73	3132.27	3130.34
		0.484	0.00164391	0.00191683	0.00209945		0.484	2808.37	3134.19	3132.44
		0.485	0.00164851	0.00191805	0.00209676		0.485	2810.02	3136.1	3134.54
		0.486	0.00165317	0.00191902	0.00209407		0.486	2811.67	3138.02	3136.64
		0.487	0.00165784	0.00191974	0.0020914		0.487	2813.33	3139.94	3138.73
		0.488	0.00166245	0.00192023	0.00208878		0.488	2814.99	3141.86	3140.82
		0.489	0.00166692	0.00192052	0.00208623		0.489	2816.65	3143.78	3142.91
		0.49	0.00167119	0.00192061	0.00208377		0.49	2818.32	3145.7	3144.99
		0.491	0.00167519	0.00192051	0.0020814		0.491	2819.99	3147.62	3147.08
		0.492	0.00167885	0.00192025	0.00207913		0.492	2821.67	3149.54	3149.16
		0.493	0.00168211	0.00191982	0.00207696		0.493	2823.35	3151.46	3151.23
		0.494	0.00168492	0.00191926	0.0020749		0.494	2825.03	3153.38	3153.31
		0.495	0.00168723	0.00191855	0.00207292		0.495	2826.72	3155.3	3155.38
		0.496	0.001689	0.00191772	0.00207102		0.496	2828.41	3157.22	3157.46
		0.497	0.00169019	0.00191678	0.00206917		0.497	2830.1	3159.14	3159.53
		0.498	0.00169078	0.00191574	0.00206735		0.498	2831.79	3161.05	3161.59
		0.499	0.00169075	0.0019146	0.00206553		0.499	2833.48	3162.97	3163.66
		0.5	0.0016901	0.00191338	0.00206367		0.5	2835.17	3164.88	3165.72
		0.501	0.00168883	0.00191208	0.00206176		0.501	2836.86	3166.8	3167.79
		0.502	0.00168695	0.00191071	0.00205974		0.502	2838.55	3168.71	3169.85
		0.503	0.00168449	0.00190928	0.00205759		0.503	2840.23	3170.62	3171.91
		0.504	0.00168147	0.0019078	0.00205527		0.504	2841.91	3172.53	3173.96
		0.505	0.00167794	0.00190628	0.00205275		0.505	2843.59	3174.43	3176.02
		0.506	0.00167393	0.00190472	0.00205		0.506	2845.27	3176.34	3178.07
		0.507	0.0016695	0.00190313	0.00204699		0.507	2846.94	3178.24	3180.12
		0.508	0.0016647	0.00190153	0.0020437		0.508	2848.61	3180.14	3182.16
		0.509	0.00165958	0.00189991	0.00204011		0.509	2850.27	3182.05	3184.2
		0.51	0.00165421	0.00189829	0.00203621		0.51	2851.93	3183.94	3186.24
		0.511	0.00164864	0.00189667	0.002032		0.511	2853.58	3185.84	3188.28
		0.512	0.00164294	0.00189506	0.00202748		0.512	2855.23	3187.74	3190.31
		0.513	0.00163716	0.00189346	0.00202265		0.513	2856.87	3189.63	3192.33
		0.514	0.00163137	0.00189189	0.00201752		0.514	2858.5	3191.52	3194.35
		0.515	0.00162561	0.00189033	0.00201213		0.515	2860.13	3193.42	3196.37
		0.516	0.00161994	0.0018888	0.00200649		0.516	2861.75	3195.31	3198.38
		0.517	0.0016144	0.0018873	0.00200063		0.517	2863.37	3197.19	3200.38
		0.518	0.00160904	0.00188581	0.00199459		0.518	2864.98	3199.08	3202.38
		0.519	0.00160389	0.00188434	0.00198842		0.519	2866.59	3200.96	3204.37
		0.52	0.00159899	0.00188287	0.00198215		0.52	2868.19	3202.85	3206.35
		0.521	0.00159435	0.0018814	0.00197584		0.521	2869.78	3204.73	3208.33
		0.522	0.00159	0.0018799	0.00196952		0.522	2871.38	3206.61	3210.31
		0.523	0.00158594	0.00187837	0.00196325		0.523	2872.96	3208.49	3212.27
		0.524	0.0015822	0.00187678	0.00195708		0.524	2874.55	3210.37	3214.23
		0.525	0.00157878	0.0018751	0.00195105		0.525	2876.13	3212.24	3216.19
		0.526	0.00157567	0.00187332	0.0019452		0.526	2877.71	3214.12	3218.13
		0.527	0.00157287	0.00187139	0.00193958		0.527	2879.28	3215.99	3220.08
		0.528	0.00157037	0.00186931	0.00193423		0.528	2880.85	3217.86	3222.01
		0.529	0.00156816	0.00186702	0.00192918		0.529	2882.42	3219.73	3223.95
		0.53	0.00156623	0.0018645	0.00192446		0.53	2883.99	3221.59	3225.87
		0.531	0.00156455	0.00186172	0.00192008		0.531	2885.55	3223.46	3227.79
		0.532	0.00156313	0.00185865	0.00191608		0.532	2887.12	3225.32	3229.71
		0.533	0.00156192	0.00185526	0.00191247		0.533	2888.68	3227.18	3231.63
		0.534	0.00156093	0.00185153	0.00190924		0.534	2890.24	3229.03	3233.54
		0.535	0.00156012	0.00184741	0.00190642		0.535	2891.8	3230.88	3235.45
		0.536	0.00155947	0.00184291	0.00190399		0.536	2893.36	3232.72	3237.35
		0.537	0.00155898	0.001838	0.00190196		0.537	2894.92	3234.56	3239.25
		0.538	0.00155861	0.00183266	0.0019003		0.538	2896.48	3236.4	3241.15
		0.539	0.00155836	0.00182689	0.00189902		0.539	2898.04	3238.23	3243.05
		0.54	0.00155821	0.00182069	0.0018981		0.54	2899.6	3240.05	3244.95
		0.541	0.00155813	0.00181406	0.00189753		0.541	2901.16	3241.87	3246.85
		0.542	0.00155812	0.00180702	0.00189728		0.542	2902.71	3243.68	3248.75
		0.543	0.00155816	0.00179956	0.00189733		0.543	2904.27	3245.48	3250.65
		0.544	0.00155824	0.00179173	0.00189769		0.544	2905.83	3247.28	3252.54
		0.545	0.00155836	0.00178354	0.00189831		0.545	2907.39	3249.07	3254.44
		0.546	0.00155849	0.00177502	0.0018992		0.546	2908.95	3250.85	3256.34
		0.547	0.00155863	0.00176621	0.00190034		0.547	2910.51	3252.62	3258.24
		0.548	0.00155877	0.00175716	0.00190172		0.548	2912.06	3254.38	3260.14
		0.549	0.0015589	0.00174791	0.00190333		0.549	2913.62	3256.13	3262.04
		0.55	0.00155901	0.0017385	0.00190516		0.55	2915.18	3257.87	3263.95
		0.551	0.0015591	0.001729	0.0019072		0.551	2916.74	3259.61	3265.85
		0.552	0.00155915	0.00171945	0.00190946		0.552	2918.3	3261.33	3267.76
		0.553	0.00155917	0.0017099	0.00191194		0.553	2919.86	3263.05	3269.67
		0.554	0.00155914	0.00170042	0.00191464		0.554	2921.42	3264.75	3271.59
		0.555	0.00155905	0.00169105	0.00191755		0.555	2922.98	3266.45	3273.5
		0.556	0.0015589	0.00168185	0.00192069		0.556	2924.54	3268.13	3275.42
		0.557	0.00155868	0.00167287	0.00192405		0.557	2926.09	3269.81	3277.34
		0.558	0.00155838	0.00166414	0.00192765		0.558	2927.65	3271.48	3279.27
		0.559	0.001558	0.00165573	0.00193147		0.559	2929.21	3273.14	3281.2
		0.56	0.00155753	0.00164765	0.00193553		0.56	2930.77	3274.79	3283.13
		0.561	0.00155697	0.00163995	0.00193982		0.561	2932.33	3276.44	3285.07
		0.562	0.00155632	0.00163265	0.00194434		0.562	2933.88	3278.07	3287.01
		0.563	0.00155557	0.00162576	0.00194909		0.563	2935.44	3279.7	3288.96
		0.564	0.00155473	0.00161932	0.00195406		0.564	2936.99	3281.32	3290.91
		0.565	0.0015538	0.00161331	0.00195923		0.565	2938.55	3282.94	3292.87
		0.566	0.00155278	0.00160775	0.0019646		0.566	2940.1	3284.55	3294.83
		0.567	0.00155168	0.00160263	0.00197016		0.567	2941.65	3286.16	3296.8
		0.568	0.0015505	0.00159794	0.00197587		0.568	2943.21	3287.76	3298.77
		0.569	0.00154926	0.00159366	0.00198173		0.569	2944.76	3289.35	3300.75
		0.57	0.00154797	0.00158976	0.00198771		0.57	2946.3	3290.94	3302.73
		0.571	0.00154665	0.00158623	0.00199379		0.571	2947.85	3292.53	3304.72
		0.572	0.00154529	0.00158304	0.00199994		0.572	2949.4	3294.12	3306.72
		0.573	0.00154393	0.00158013	0.00200613		0.573	2950.94	3295.7	3308.72
		0.574	0.00154258	0.00157749	0.00201234		0.574	2952.48	3297.28	3310.73
		0.575	0.00154125	0.00157507	0.00201853		0.575	2954.03	3298.85	3312.75
		0.576	0.00153996	0.00157283	0.00202469		0.576	2955.57	3300.43	3314.77
		0.577	0.00153873	0.00157073	0.00203077		0.577	2957.11	3302	3316.8
		0.578	0.00153757	0.00156873	0.00203676		0.578	2958.64	3303.57	3318.83
		0.579	0.00153649	0.0015668	0.00204262		0.579	2960.18	3305.14	3320.87
		0.58	0.00153551	0.00156489	0.00204833		0.58	2961.72	3306.7	3322.92
		0.581	0.00153464	0.00156298	0.00205387		0.581	2963.25	3308.27	3324.97
		0.582	0.00153389	0.00156103	0.00205922		0.582	2964.79	3309.83	3327.02
		0.583	0.00153326	0.00155902	0.00206436		0.583	2966.32	3311.39	3329.09
		0.584	0.00153275	0.00155693	0.00206926		0.584	2967.85	3312.95	3331.15
		0.585	0.00153238	0.00155474	0.00207392		0.585	2969.39	3314.5	3333.22
		0.586	0.00153213	0.00155245	0.00207833		0.586	2970.92	3316.06	3335.3
		0.587	0.001532	0.00155005	0.00208248		0.587	2972.45	3317.61	3337.38
		0.588	0.001532	0.00154753	0.00208636		0.588	2973.98	3319.16	3339.47
		0.589	0.0015321	0.00154491	0.00208998		0.589	2975.51	3320.7	3341.55
		0.59	0.00153231	0.00154219	0.00209332		0.59	2977.05	3322.24	3343.65
		0.591	0.0015326	0.00153938	0.00209641		0.591	2978.58	3323.79	3345.74
		0.592	0.00153297	0.00153651	0.00209924		0.592	2980.11	3325.32	3347.84
		0.593	0.00153339	0.00153359	0.00210182		0.593	2981.65	3326.86	3349.94
		0.594	0.00153385	0.00153065	0.00210416		0.594	2983.18	3328.39	3352.04
		0.595	0.00153433	0.00152771	0.00210628		0.595	2984.71	3329.92	3354.15
		0.596	0.00153482	0.00152479	0.00210817		0.596	2986.25	3331.45	3356.25
		0.597	0.00153529	0.00152192	0.00210986		0.597	2987.78	3332.97	3358.36
		0.598	0.00153573	0.00151914	0.00211136		0.598	2989.32	3334.49	3360.47
		0.599	0.00153612	0.00151645	0.00211267		0.599	2990.85	3336.01	3362.59
		0.6	0.00153644	0.0015139	0.00211381		0.6	2992.39	3337.52	3364.7
		0.601	0.00153669	0.00151149	0.00211478		0.601	2993.93	3339.04	3366.81
		0.602	0.00153684	0.00150924	0.00211558		0.602	2995.46	3340.55	3368.93
		0.603	0.00153689	0.00150719	0.00211621		0.603	2997	3342.05	3371.04
		0.604	0.00153682	0.00150533	0.00211669		0.604	2998.54	3343.56	3373.16
		0.605	0.00153663	0.00150368	0.00211699		0.605	3000.07	3345.07	3375.28
		0.606	0.00153632	0.00150225	0.00211713		0.606	3001.61	3346.57	3377.39
		0.607	0.00153588	0.00150104	0.00211708		0.607	3003.15	3348.07	3379.51
		0.608	0.00153531	0.00150005	0.00211683		0.608	3004.68	3349.57	3381.63
		0.609	0.00153461	0.00149928	0.00211638		0.609	3006.22	3351.07	3383.74
		0.61	0.00153379	0.00149872	0.00211571		0.61	3007.75	3352.57	3385.86
		0.611	0.00153283	0.00149837	0.0021148		0.611	3009.28	3354.07	3387.98
		0.612	0.00153177	0.0014982	0.00211362		0.612	3010.82	3355.57	3390.09
		0.613	0.00153058	0.00149822	0.00211217		0.613	3012.35	3357.06	3392.2
		0.614	0.00152929	0.00149839	0.00211042		0.614	3013.88	3358.56	3394.31
		0.615	0.00152789	0.0014987	0.00210835		0.615	3015.41	3360.06	3396.42
		0.616	0.0015264	0.00149912	0.00210595		0.616	3016.93	3361.56	3398.53
		0.617	0.00152481	0.00149963	0.00210318		0.617	3018.46	3363.06	3400.64
		0.618	0.00152314	0.00150022	0.00210004		0.618	3019.98	3364.56	3402.74
		0.619	0.00152138	0.00150084	0.0020965		0.619	3021.51	3366.06	3404.84
		0.62	0.00151955	0.00150148	0.00209256		0.62	3023.03	3367.56	3406.93
		0.621	0.00151764	0.00150211	0.0020882		0.621	3024.54	3369.06	3409.02
		0.622	0.00151566	0.0015027	0.00208341		0.622	3026.06	3370.56	3411.11
		0.623	0.00151361	0.00150324	0.00207819		0.623	3027.58	3372.07	3413.19
		0.624	0.00151149	0.00150369	0.00207253		0.624	3029.09	3373.57	3415.26
		0.625	0.00150931	0.00150404	0.00206643		0.625	3030.6	3375.08	3417.33
		0.626	0.00150705	0.00150426	0.00205988		0.626	3032.11	3376.58	3419.4
		0.627	0.00150474	0.00150435	0.0020529		0.627	3033.61	3378.08	3421.45
		0.628	0.00150235	0.00150429	0.0020455		0.628	3035.12	3379.59	3423.5
		0.629	0.0014999	0.00150407	0.00203767		0.629	3036.62	3381.09	3425.54
		0.63	0.00149739	0.00150368	0.00202944		0.63	3038.12	3382.6	3427.58
		0.631	0.00149481	0.00150311	0.00202081		0.631	3039.61	3384.1	3429.6
		0.632	0.00149217	0.00150238	0.00201181		0.632	3041.11	3385.6	3431.62
		0.633	0.00148947	0.00150148	0.00200245		0.633	3042.6	3387.1	3433.62
		0.634	0.00148671	0.00150041	0.00199274		0.634	3044.09	3388.61	3435.62
		0.635	0.0014839	0.00149918	0.00198272		0.635	3045.57	3390.1	3437.61
		0.636	0.00148104	0.00149781	0.00197239		0.636	3047.05	3391.6	3439.59
		0.637	0.00147814	0.0014963	0.00196179		0.637	3048.53	3393.1	3441.55
		0.638	0.00147521	0.00149468	0.00195094		0.638	3050.01	3394.6	3443.51
		0.639	0.00147226	0.00149295	0.00193984		0.639	3051.48	3396.09	3445.46
		0.64	0.00146931	0.00149113	0.00192854		0.64	3052.95	3397.58	3447.39
		0.641	0.00146636	0.00148924	0.00191705		0.641	3054.42	3399.07	3449.31
		0.642	0.00146343	0.00148729	0.00190539		0.642	3055.89	3400.56	3451.22
		0.643	0.00146055	0.0014853	0.00189358		0.643	3057.35	3402.05	3453.12
		0.644	0.00145772	0.00148328	0.00188164		0.644	3058.81	3403.53	3455.01
		0.645	0.00145496	0.00148124	0.00186959		0.645	3060.26	3405.01	3456.89
		0.646	0.0014523	0.00147919	0.00185746		0.646	3061.72	3406.49	3458.75
		0.647	0.00144976	0.00147714	0.00184526		0.647	3063.17	3407.97	3460.6
		0.648	0.00144734	0.00147509	0.00183302		0.648	3064.62	3409.45	3462.44
		0.649	0.00144507	0.00147304	0.00182074		0.649	3066.06	3410.92	3464.27
		0.65	0.00144296	0.00147098	0.00180846		0.65	3067.51	3412.39	3466.08
		0.651	0.00144104	0.00146892	0.00179618		0.651	3068.95	3413.86	3467.88
		0.652	0.0014393	0.00146683	0.00178393		0.652	3070.39	3415.33	3469.68
		0.653	0.00143775	0.00146471	0.00177173		0.653	3071.83	3416.8	3471.45
		0.654	0.00143641	0.00146254	0.00175959		0.654	3073.27	3418.26	3473.22
		0.655	0.00143528	0.00146031	0.00174755		0.655	3074.7	3419.72	3474.97
		0.656	0.00143435	0.00145798	0.00173561		0.656	3076.14	3421.18	3476.71
		0.657	0.00143361	0.00145553	0.00172381		0.657	3077.57	3422.64	3478.44
		0.658	0.00143307	0.00145295	0.00171215		0.658	3079	3424.09	3480.16
		0.659	0.00143269	0.0014502	0.00170067		0.659	3080.44	3425.54	3481.87
		0.66	0.00143248	0.00144726	0.00168938		0.66	3081.87	3426.99	3483.56
		0.661	0.0014324	0.0014441	0.0016783		0.661	3083.3	3428.44	3485.25
		0.662	0.00143243	0.00144071	0.00166746		0.662	3084.73	3429.88	3486.92
		0.663	0.00143253	0.00143706	0.00165688		0.663	3086.17	3431.32	3488.58
		0.664	0.00143268	0.00143313	0.00164658		0.664	3087.6	3432.75	3490.23
		0.665	0.00143284	0.00142891	0.00163657		0.665	3089.03	3434.19	3491.87
		0.666	0.00143298	0.00142438	0.00162687		0.666	3090.46	3435.61	3493.51
		0.667	0.00143304	0.00141954	0.0016175		0.667	3091.9	3437.03	3495.13
		0.668	0.001433	0.00141438	0.00160848		0.668	3093.33	3438.45	3496.74
		0.669	0.00143281	0.00140891	0.00159982		0.669	3094.76	3439.86	3498.35
		0.67	0.00143242	0.00140314	0.00159153		0.67	3096.2	3441.27	3499.94
		0.671	0.00143181	0.00139707	0.00158361		0.671	3097.63	3442.67	3501.53
		0.672	0.00143093	0.00139072	0.00157608		0.672	3099.06	3444.06	3503.11
		0.673	0.00142976	0.00138412	0.00156894		0.673	3100.49	3445.45	3504.68
		0.674	0.00142825	0.00137729	0.00156218		0.674	3101.92	3446.83	3506.25
		0.675	0.00142639	0.00137027	0.00155582		0.675	3103.35	3448.2	3507.81
		0.676	0.00142416	0.00136309	0.00154984		0.676	3104.77	3449.57	3509.36
		0.677	0.00142153	0.00135579	0.00154423		0.677	3106.19	3450.93	3510.91
		0.678	0.0014185	0.00134841	0.00153899		0.678	3107.61	3452.28	3512.45
		0.679	0.00141508	0.00134099	0.0015341		0.679	3109.03	3453.63	3513.98
		0.68	0.00141125	0.00133359	0.00152956		0.68	3110.44	3454.97	3515.52
		0.681	0.00140704	0.00132624	0.00152534		0.681	3111.85	3456.29	3517.04
		0.682	0.00140245	0.00131899	0.00152142		0.682	3113.26	3457.62	3518.57
		0.683	0.00139752	0.00131188	0.00151778		0.683	3114.66	3458.93	3520.09
		0.684	0.00139227	0.00130496	0.00151441		0.684	3116.05	3460.24	3521.6
		0.685	0.00138673	0.00129826	0.00151127		0.685	3117.44	3461.54	3523.12
		0.686	0.00138095	0.00129182	0.00150835		0.686	3118.83	3462.84	3524.63
		0.687	0.00137497	0.00128567	0.00150562		0.687	3120.2	3464.13	3526.13
		0.688	0.00136884	0.00127983	0.00150306		0.688	3121.58	3465.41	3527.64
		0.689	0.0013626	0.00127434	0.00150064		0.689	3122.94	3466.69	3529.14
		0.69	0.00135631	0.0012692	0.00149835		0.69	3124.3	3467.96	3530.64
		0.691	0.00135002	0.00126442	0.00149616		0.691	3125.65	3469.23	3532.14
		0.692	0.00134377	0.00126002	0.00149405		0.692	3127	3470.49	3533.63
		0.693	0.00133763	0.00125598	0.001492		0.693	3128.34	3471.75	3535.12
		0.694	0.00133163	0.00125232	0.00149		0.694	3129.68	3473	3536.61
		0.695	0.00132582	0.00124901	0.00148804		0.695	3131.01	3474.25	3538.1
		0.696	0.00132025	0.00124605	0.0014861		0.696	3132.33	3475.5	3539.59
		0.697	0.00131494	0.00124341	0.00148418		0.697	3133.65	3476.74	3541.08
		0.698	0.00130993	0.00124108	0.00148226		0.698	3134.96	3477.98	3542.56
		0.699	0.00130523	0.00123904	0.00148034		0.699	3136.27	3479.22	3544.04
		0.7	0.00130088	0.00123726	0.00147842		0.7	3137.57	3480.46	3545.52
		0.701	0.00129687	0.00123572	0.0014765		0.701	3138.87	3481.7	3547
		0.702	0.00129322	0.00123438	0.00147457		0.702	3140.16	3482.93	3548.47
		0.703	0.00128992	0.00123323	0.00147265		0.703	3141.45	3484.17	3549.95
		0.704	0.00128695	0.00123224	0.00147072		0.704	3142.74	3485.4	3551.42
		0.705	0.00128431	0.00123138	0.0014688		0.705	3144.03	3486.63	3552.89
		0.706	0.00128197	0.00123064	0.00146689		0.706	3145.31	3487.86	3554.36
		0.707	0.00127991	0.00122999	0.001465		0.707	3146.59	3489.09	3555.82
		0.708	0.00127809	0.00122943	0.00146312		0.708	3147.87	3490.32	3557.29
		0.709	0.00127647	0.00122893	0.00146126		0.709	3149.15	3491.55	3558.75
		0.71	0.00127502	0.00122849	0.00145943		0.71	3150.42	3492.78	3560.21
		0.711	0.00127369	0.0012281	0.00145763		0.711	3151.7	3494.01	3561.67
		0.712	0.00127244	0.00122776	0.00145585		0.712	3152.97	3495.24	3563.12
		0.713	0.00127122	0.00122747	0.0014541		0.713	3154.24	3496.47	3564.58
		0.714	0.00127	0.00122723	0.00145237		0.714	3155.51	3497.69	3566.03
		0.715	0.00126872	0.00122706	0.00145067		0.715	3156.78	3498.92	3567.48
		0.716	0.00126734	0.00122695	0.00144898		0.716	3158.05	3500.15	3568.93
		0.717	0.00126583	0.00122693	0.00144731		0.717	3159.32	3501.37	3570.38
		0.718	0.00126415	0.00122701	0.00144563		0.718	3160.58	3502.6	3571.83
		0.719	0.00126227	0.0012272	0.00144395		0.719	3161.85	3503.83	3573.27
		0.72	0.00126016	0.00122752	0.00144224		0.72	3163.11	3505.06	3574.72
		0.721	0.00125781	0.00122799	0.00144051		0.721	3164.37	3506.28	3576.16
		0.722	0.00125519	0.00122863	0.00143874		0.722	3165.62	3507.51	3577.6
		0.723	0.0012523	0.00122945	0.00143691		0.723	3166.88	3508.74	3579.03
		0.724	0.00124913	0.00123048	0.00143501		0.724	3168.13	3509.97	3580.47
		0.725	0.00124568	0.00123173	0.00143303		0.725	3169.38	3511.2	3581.9
		0.726	0.00124197	0.00123321	0.00143096		0.726	3170.62	3512.43	3583.34
		0.727	0.00123799	0.00123495	0.0014288		0.727	3171.86	3513.67	3584.77
		0.728	0.00123378	0.00123695	0.00142652		0.728	3173.09	3514.9	3586.19
		0.729	0.00122936	0.00123923	0.00142413		0.729	3174.33	3516.14	3587.62
		0.73	0.00122474	0.00124178	0.00142162		0.73	3175.55	3517.38	3589.04
		0.731	0.00121996	0.00124463	0.001419		0.731	3176.78	3518.63	3590.46
		0.732	0.00121506	0.00124777	0.00141626		0.732	3177.99	3519.87	3591.88
		0.733	0.00121007	0.0012512	0.00141341		0.733	3179.21	3521.12	3593.29
		0.734	0.00120502	0.00125493	0.00141046		0.734	3180.41	3522.37	3594.71
		0.735	0.00119996	0.00125894	0.00140743		0.735	3181.62	3523.63	3596.12
		0.736	0.00119491	0.00126323	0.00140433		0.736	3182.81	3524.89	3597.52
		0.737	0.00118992	0.00126779	0.00140118		0.737	3184.01	3526.16	3598.92
		0.738	0.00118503	0.00127261	0.00139801		0.738	3185.19	3527.43	3600.32
		0.739	0.00118025	0.00127767	0.00139484		0.739	3186.38	3528.7	3601.72
		0.74	0.00117561	0.00128296	0.0013917		0.74	3187.55	3529.98	3603.11
		0.741	0.00117115	0.00128846	0.00138863		0.741	3188.73	3531.27	3604.5
		0.742	0.00116688	0.00129415	0.00138567		0.742	3189.9	3532.56	3605.89
		0.743	0.00116282	0.00130001	0.00138283		0.743	3191.06	3533.86	3607.27
		0.744	0.00115896	0.00130602	0.00138017		0.744	3192.22	3535.16	3608.66
		0.745	0.00115533	0.00131216	0.00137772		0.745	3193.38	3536.47	3610.04
		0.746	0.0011519	0.0013184	0.00137551		0.746	3194.53	3537.79	3611.41
		0.747	0.00114869	0.00132473	0.00137358		0.747	3195.68	3539.11	3612.79
		0.748	0.00114567	0.0013311	0.00137196		0.748	3196.83	3540.43	3614.16
		0.749	0.00114283	0.00133751	0.00137067		0.749	3197.97	3541.77	3615.53
		0.75	0.00114015	0.00134393	0.00136974		0.75	3199.12	3543.11	3616.9
		0.751	0.0011376	0.00135033	0.00136918		0.751	3200.25	3544.46	3618.27
		0.752	0.00113516	0.00135668	0.00136903		0.752	3201.39	3545.81	3619.64
		0.753	0.0011328	0.00136297	0.00136927		0.753	3202.53	3547.17	3621.01
		0.754	0.00113049	0.00136918	0.00136993		0.754	3203.66	3548.54	3622.38
		0.755	0.00112821	0.00137527	0.001371		0.755	3204.79	3549.91	3623.75
		0.756	0.00112591	0.00138123	0.00137247		0.756	3205.91	3551.29	3625.12
		0.757	0.00112358	0.00138704	0.00137433		0.757	3207.04	3552.67	3626.49
		0.758	0.00112119	0.00139268	0.00137657		0.758	3208.16	3554.06	3627.87
		0.759	0.00111871	0.00139812	0.00137916		0.759	3209.28	3555.46	3629.25
		0.76	0.00111614	0.00140336	0.00138208		0.76	3210.4	3556.86	3630.63
		0.761	0.00111344	0.00140838	0.0013853		0.761	3211.51	3558.26	3632.01
		0.762	0.0011106	0.00141317	0.00138879		0.762	3212.62	3559.67	3633.4
		0.763	0.00110763	0.00141771	0.0013925		0.763	3213.73	3561.09	3634.79
		0.764	0.00110451	0.00142199	0.00139641		0.764	3214.84	3562.51	3636.18
		0.765	0.00110124	0.00142601	0.00140047		0.765	3215.94	3563.93	3637.58
		0.766	0.00109783	0.00142977	0.00140463		0.766	3217.04	3565.36	3638.98
		0.767	0.00109429	0.00143325	0.00140886		0.767	3218.14	3566.79	3640.39
		0.768	0.00109062	0.00143647	0.00141312		0.768	3219.23	3568.23	3641.8
		0.769	0.00108684	0.00143942	0.00141736		0.769	3220.32	3569.67	3643.22
		0.77	0.00108298	0.0014421	0.00142155		0.77	3221.4	3571.11	3644.64
		0.771	0.00107905	0.00144452	0.00142563		0.771	3222.49	3572.55	3646.06
		0.772	0.00107507	0.00144669	0.00142959		0.772	3223.56	3573.99	3647.49
		0.773	0.00107107	0.00144862	0.00143338		0.773	3224.64	3575.44	3648.92
		0.774	0.00106707	0.00145031	0.00143697		0.774	3225.7	3576.89	3650.35
		0.775	0.00106311	0.00145179	0.00144034		0.775	3226.77	3578.34	3651.79
		0.776	0.0010592	0.00145305	0.00144346		0.776	3227.83	3579.8	3653.24
		0.777	0.00105539	0.00145412	0.0014463		0.777	3228.89	3581.25	3654.68
		0.778	0.00105169	0.00145501	0.00144885		0.778	3229.94	3582.7	3656.13
		0.779	0.00104813	0.00145572	0.00145109		0.779	3230.99	3584.16	3657.58
		0.78	0.00104474	0.00145629	0.00145302		0.78	3232.04	3585.62	3659.03
		0.781	0.00104154	0.00145671	0.00145461		0.781	3233.08	3587.07	3660.48
		0.782	0.00103855	0.001457	0.00145588		0.782	3234.12	3588.53	3661.94
		0.783	0.0010358	0.00145717	0.00145681		0.783	3235.16	3589.99	3663.4
		0.784	0.00103329	0.00145723	0.0014574		0.784	3236.19	3591.44	3664.85
		0.785	0.00103104	0.00145721	0.00145766		0.785	3237.22	3592.9	3666.31
		0.786	0.00102907	0.00145709	0.00145759		0.786	3238.25	3594.36	3667.77
		0.787	0.00102737	0.0014569	0.0014572		0.787	3239.28	3595.81	3669.22
		0.788	0.00102597	0.00145663	0.00145648		0.788	3240.31	3597.27	3670.68
		0.789	0.00102485	0.00145629	0.00145546		0.789	3241.34	3598.73	3672.14
		0.79	0.00102402	0.0014559	0.00145414		0.79	3242.36	3600.18	3673.59
		0.791	0.00102348	0.00145544	0.00145252		0.791	3243.38	3601.64	3675.05
		0.792	0.00102321	0.00145492	0.00145062		0.792	3244.41	3603.09	3676.5
		0.793	0.00102321	0.00145435	0.00144843		0.793	3245.43	3604.55	3677.95
		0.794	0.00102347	0.00145371	0.00144598		0.794	3246.45	3606	3679.39
		0.795	0.00102396	0.00145301	0.00144325		0.795	3247.48	3607.46	3680.84
		0.796	0.00102469	0.00145225	0.00144025		0.796	3248.5	3608.91	3682.28
		0.797	0.00102561	0.00145142	0.00143699		0.797	3249.53	3610.36	3683.72
		0.798	0.00102673	0.00145052	0.00143346		0.798	3250.55	3611.81	3685.15
		0.799	0.00102801	0.00144954	0.00142966		0.799	3251.58	3613.26	3686.59
		0.8	0.00102943	0.00144849	0.00142559		0.8	3252.61	3614.71	3688.01
		0.801	0.00103098	0.00144734	0.00142124		0.801	3253.64	3616.16	3689.44
		0.802	0.00103263	0.00144611	0.00141661		0.802	3254.67	3617.61	3690.86
		0.803	0.00103436	0.00144479	0.00141168		0.803	3255.7	3619.05	3692.27
		0.804	0.00103614	0.00144337	0.00140646		0.804	3256.74	3620.49	3693.68
		0.805	0.00103796	0.00144184	0.00140092		0.805	3257.78	3621.94	3695.08
		0.806	0.0010398	0.00144022	0.00139507		0.806	3258.82	3623.38	3696.48
		0.807	0.00104164	0.00143849	0.00138888		0.807	3259.86	3624.82	3697.87
		0.808	0.00104346	0.00143666	0.00138236		0.808	3260.9	3626.26	3699.26
		0.809	0.00104525	0.00143472	0.00137549		0.809	3261.94	3627.69	3700.64
		0.81	0.00104699	0.00143267	0.00136828		0.81	3262.99	3629.12	3702.01
		0.811	0.00104868	0.00143051	0.00136071		0.811	3264.04	3630.56	3703.37
		0.812	0.00105029	0.00142824	0.00135279		0.812	3265.09	3631.99	3704.73
		0.813	0.00105184	0.00142586	0.00134452		0.813	3266.14	3633.41	3706.08
		0.814	0.0010533	0.00142338	0.00133591		0.814	3267.19	3634.84	3707.42
		0.815	0.00105467	0.00142078	0.00132696		0.815	3268.24	3636.26	3708.75
		0.816	0.00105595	0.00141807	0.00131769		0.816	3269.3	3637.68	3710.07
		0.817	0.00105714	0.00141526	0.00130811		0.817	3270.36	3639.1	3711.39
		0.818	0.00105822	0.00141233	0.00129824		0.818	3271.41	3640.51	3712.69
		0.819	0.0010592	0.00140928	0.00128811		0.819	3272.47	3641.92	3713.98
		0.82	0.00106008	0.00140612	0.00127775		0.82	3273.53	3643.33	3715.27
		0.821	0.00106084	0.00140284	0.00126719		0.821	3274.59	3644.73	3716.54
		0.822	0.00106149	0.00139944	0.00125645		0.822	3275.65	3646.13	3717.8
		0.823	0.00106202	0.00139591	0.00124558		0.823	3276.72	3647.53	3719.05
		0.824	0.00106241	0.00139224	0.00123462		0.824	3277.78	3648.93	3720.29
		0.825	0.00106267	0.00138843	0.0012236		0.825	3278.84	3650.32	3721.52
		0.826	0.00106279	0.00138447	0.00121258		0.826	3279.9	3651.7	3722.74
		0.827	0.00106275	0.00138034	0.00120158		0.827	3280.97	3653.08	3723.94
		0.828	0.00106254	0.00137605	0.00119066		0.828	3282.03	3654.46	3725.14
		0.829	0.00106215	0.00137158	0.00117987		0.829	3283.09	3655.84	3726.33
		0.83	0.00106156	0.00136692	0.00116923		0.83	3284.15	3657.21	3727.5
		0.831	0.00106077	0.00136205	0.0011588		0.831	3285.21	3658.57	3728.66
		0.832	0.00105976	0.00135698	0.00114861		0.832	3286.27	3659.93	3729.82
		0.833	0.00105851	0.00135168	0.0011387		0.833	3287.33	3661.28	3730.96
		0.834	0.00105701	0.00134616	0.0011291		0.834	3288.39	3662.63	3732.1
		0.835	0.00105524	0.0013404	0.00111984		0.835	3289.45	3663.98	3733.22
		0.836	0.0010532	0.00133439	0.00111096		0.836	3290.5	3665.31	3734.34
		0.837	0.00105088	0.00132815	0.00110246		0.837	3291.55	3666.64	3735.44
		0.838	0.00104825	0.00132166	0.00109438		0.838	3292.6	3667.97	3736.54
		0.839	0.00104533	0.00131494	0.00108672		0.839	3293.65	3669.29	3737.63
		0.84	0.0010421	0.00130798	0.0010795		0.84	3294.69	3670.6	3738.71
		0.841	0.00103857	0.00130081	0.00107271		0.841	3295.73	3671.9	3739.79
		0.842	0.00103473	0.00129343	0.00106637		0.842	3296.77	3673.2	3740.86
		0.843	0.00103059	0.00128586	0.00106045		0.843	3297.8	3674.49	3741.92
		0.844	0.00102617	0.00127813	0.00105497		0.844	3298.83	3675.77	3742.98
		0.845	0.00102148	0.00127027	0.0010499		0.845	3299.86	3677.05	3744.03
		0.846	0.00101653	0.0012623	0.00104523		0.846	3300.87	3678.31	3745.08
		0.847	0.00101136	0.00125425	0.00104094		0.847	3301.89	3679.57	3746.12
		0.848	0.00100598	0.00124618	0.00103701		0.848	3302.9	3680.82	3747.16
		0.849	0.00100043	0.0012381	0.00103342		0.849	3303.9	3682.06	3748.2
		0.85	0.000994738	0.00123008	0.00103015		0.85	3304.9	3683.3	3749.23
		0.851	0.000988948	0.00122214	0.00102717		0.851	3305.89	3684.52	3750.26
		0.852	0.000983096	0.00121433	0.00102445		0.852	3306.88	3685.74	3751.29
		0.853	0.000977224	0.0012067	0.00102197		0.853	3307.86	3686.95	3752.31
		0.854	0.000971377	0.00119929	0.0010197		0.854	3308.83	3688.16	3753.33
		0.855	0.000965598	0.00119213	0.00101763		0.855	3309.8	3689.35	3754.35
		0.856	0.00095993	0.00118526	0.00101572		0.856	3310.76	3690.54	3755.36
		0.857	0.000954417	0.00117872	0.00101397		0.857	3311.72	3691.72	3756.38
		0.858	0.0009491	0.00117254	0.00101235		0.858	3312.67	3692.9	3757.39
		0.859	0.000944018	0.00116673	0.00101085		0.859	3313.62	3694.07	3758.4
		0.86	0.000939206	0.00116133	0.00100946		0.86	3314.56	3695.23	3759.41
		0.861	0.000934695	0.00115635	0.00100817		0.861	3315.5	3696.39	3760.42
		0.862	0.000930514	0.00115179	0.00100698		0.862	3316.43	3697.54	3761.43
		0.863	0.000926684	0.00114765	0.00100588		0.863	3317.36	3698.69	3762.44
		0.864	0.000923221	0.00114393	0.00100487		0.864	3318.28	3699.84	3763.44
		0.865	0.000920135	0.00114061	0.00100397		0.865	3319.2	3700.98	3764.45
		0.866	0.00091743	0.00113769	0.00100318		0.866	3320.12	3702.12	3765.45
		0.867	0.000915103	0.00113512	0.0010025		0.867	3321.04	3703.26	3766.45
		0.868	0.000913146	0.00113289	0.00100196		0.868	3321.95	3704.39	3767.46
		0.869	0.000911543	0.00113095	0.00100156		0.869	3322.86	3705.52	3768.46
		0.87	0.000910272	0.00112926	0.00100132		0.87	3323.78	3706.65	3769.46
		0.871	0.000909307	0.00112778	0.00100126		0.871	3324.69	3707.78	3770.46
		0.872	0.000908616	0.00112646	0.0010014		0.872	3325.59	3708.91	3771.46
		0.873	0.000908164	0.00112526	0.00100175		0.873	3326.5	3710.04	3772.46
		0.874	0.000907909	0.00112411	0.00100232		0.874	3327.41	3711.16	3773.46
		0.875	0.000907812	0.00112298	0.00100314		0.875	3328.32	3712.28	3774.47
		0.876	0.000907828	0.0011218	0.00100421		0.876	3329.23	3713.41	3775.47
		0.877	0.000907914	0.00112054	0.00100554		0.877	3330.13	3714.53	3776.48
		0.878	0.000908026	0.00111916	0.00100715		0.878	3331.04	3715.65	3777.48
		0.879	0.000908124	0.00111761	0.00100904		0.879	3331.95	3716.77	3778.49
		0.88	0.000908169	0.00111587	0.00101121		0.88	3332.86	3717.88	3779.5
		0.881	0.000908126	0.00111391	0.00101367		0.881	3333.77	3719	3780.51
		0.882	0.000907965	0.0011117	0.00101639		0.882	3334.67	3720.11	3781.53
		0.883	0.000907662	0.00110925	0.00101939		0.883	3335.58	3721.22	3782.55
		0.884	0.000907197	0.00110654	0.00102264		0.884	3336.49	3722.33	3783.57
		0.885	0.000906558	0.00110358	0.00102614		0.885	3337.4	3723.43	3784.59
		0.886	0.000905739	0.00110039	0.00102985		0.886	3338.3	3724.54	3785.62
		0.887	0.00090474	0.00109698	0.00103377		0.887	3339.21	3725.63	3786.65
		0.888	0.000903569	0.00109338	0.00103787		0.888	3340.11	3726.73	3787.69
		0.889	0.000902239	0.00108962	0.00104212		0.889	3341.02	3727.82	3788.73
		0.89	0.000900769	0.00108575	0.0010465		0.89	3341.92	3728.91	3789.77
		0.891	0.000899183	0.00108181	0.00105098		0.891	3342.82	3729.99	3790.82
		0.892	0.000897509	0.00107785	0.00105554		0.892	3343.71	3731.07	3791.87
		0.893	0.000895779	0.00107392	0.00106014		0.893	3344.61	3732.15	3792.93
		0.894	0.000894029	0.00107007	0.00106476		0.894	3345.51	3733.22	3793.99
		0.895	0.000892294	0.00106635	0.00106937		0.895	3346.4	3734.29	3795.06
		0.896	0.000890611	0.00106283	0.00107395		0.896	3347.29	3735.35	3796.13
		0.897	0.000889017	0.00105954	0.00107848		0.897	3348.18	3736.41	3797.21
		0.898	0.000887547	0.00105653	0.00108294		0.898	3349.07	3737.47	3798.29
		0.899	0.000886233	0.00105386	0.00108732		0.899	3349.96	3738.53	3799.37
		0.9	0.000885108	0.00105155	0.00109159		0.9	3350.84	3739.58	3800.46
		0.901	0.000884195	0.00104964	0.00109576		0.901	3351.73	3740.63	3801.56
		0.902	0.000883519	0.00104816	0.00109981		0.902	3352.61	3741.68	3802.66
		0.903	0.000883096	0.00104712	0.00110374		0.903	3353.49	3742.73	3803.76
		0.904	0.000882938	0.00104653	0.00110756		0.904	3354.38	3743.77	3804.86
		0.905	0.000883053	0.0010464	0.00111126		0.905	3355.26	3744.82	3805.97
		0.906	0.000883441	0.00104672	0.00111486		0.906	3356.14	3745.87	3807.09
		0.907	0.000884101	0.00104747	0.00111836		0.907	3357.03	3746.91	3808.2
		0.908	0.000885022	0.00104864	0.00112178		0.908	3357.91	3747.96	3809.32
		0.909	0.000886192	0.00105021	0.00112512		0.909	3358.8	3749.01	3810.45
		0.91	0.000887593	0.00105212	0.00112841		0.91	3359.68	3750.06	3811.57
		0.911	0.000889204	0.00105436	0.00113165		0.911	3360.57	3751.12	3812.7
		0.912	0.000891003	0.00105688	0.00113487		0.912	3361.46	3752.17	3813.84
		0.913	0.000892962	0.00105962	0.00113808		0.913	3362.35	3753.23	3814.97
		0.914	0.000895054	0.00106255	0.00114129		0.914	3363.25	3754.29	3816.11
		0.915	0.000897253	0.0010656	0.00114451		0.915	3364.14	3755.35	3817.25
		0.916	0.000899529	0.00106875	0.00114777		0.916	3365.04	3756.42	3818.4
		0.917	0.000901857	0.00107193	0.00115107		0.917	3365.94	3757.49	3819.55
		0.918	0.000904212	0.0010751	0.00115441		0.918	3366.85	3758.57	3820.7
		0.919	0.000906569	0.00107823	0.00115781		0.919	3367.75	3759.64	3821.86
		0.92	0.00090891	0.00108127	0.00116127		0.92	3368.66	3760.72	3823.02
		0.921	0.000911217	0.00108419	0.00116478		0.921	3369.57	3761.8	3824.18
		0.922	0.000913476	0.00108697	0.00116836		0.922	3370.48	3762.89	3825.35
		0.923	0.000915678	0.00108958	0.00117199		0.923	3371.4	3763.98	3826.52
		0.924	0.000917815	0.00109202	0.00117568		0.924	3372.31	3765.07	3827.69
		0.925	0.000919886	0.00109426	0.00117941		0.925	3373.23	3766.16	3828.87
		0.926	0.000921891	0.00109632	0.00118317		0.926	3374.15	3767.26	3830.05
		0.927	0.000923835	0.00109819	0.00118697		0.927	3375.08	3768.36	3831.24
		0.928	0.000925725	0.00109989	0.00119077		0.928	3376	3769.45	3832.42
		0.929	0.000927573	0.00110141	0.00119458		0.929	3376.93	3770.55	3833.62
		0.93	0.00092939	0.00110278	0.00119839		0.93	3377.86	3771.66	3834.81
		0.931	0.000931193	0.00110402	0.00120217		0.931	3378.79	3772.76	3836.01
		0.932	0.000932998	0.00110515	0.00120592		0.932	3379.72	3773.86	3837.22
		0.933	0.000934823	0.00110618	0.00120962		0.933	3380.65	3774.97	3838.43
		0.934	0.000936686	0.00110714	0.00121327		0.934	3381.59	3776.08	3839.64
		0.935	0.000938608	0.00110804	0.00121684		0.935	3382.53	3777.18	3840.85
		0.936	0.000940607	0.00110892	0.00122035		0.936	3383.47	3778.29	3842.07
		0.937	0.000942702	0.00110978	0.00122376		0.937	3384.41	3779.4	3843.29
		0.938	0.00094491	0.00111063	0.00122708		0.938	3385.35	3780.51	3844.52
		0.939	0.000947246	0.0011115	0.00123029		0.939	3386.3	3781.62	3845.75
		0.94	0.000949726	0.00111237	0.0012334		0.94	3387.25	3782.74	3846.98
		0.941	0.000952362	0.00111325	0.00123639		0.941	3388.2	3783.85	3848.21
		0.942	0.000955162	0.00111415	0.00123925		0.942	3389.15	3784.96	3849.45
		0.943	0.000958134	0.00111504	0.00124199		0.943	3390.11	3786.08	3850.69
		0.944	0.000961282	0.00111591	0.0012446		0.944	3391.07	3787.19	3851.94
		0.945	0.000964607	0.00111675	0.00124707		0.945	3392.03	3788.31	3853.18
		0.946	0.000968107	0.00111752	0.0012494		0.946	3393	3789.43	3854.43
		0.947	0.000971775	0.00111821	0.0012516		0.947	3393.97	3790.54	3855.68
		0.948	0.000975603	0.00111878	0.00125365		0.948	3394.94	3791.66	3856.93
		0.949	0.000979578	0.0011192	0.00125555		0.949	3395.92	3792.78	3858.19
		0.95	0.000983687	0.00111942	0.0012573		0.95	3396.9	3793.9	3859.44
		0.951	0.000987911	0.00111941	0.0012589		0.951	3397.88	3795.02	3860.7
		0.952	0.00099223	0.00111913	0.00126035		0.952	3398.87	3796.14	3861.96
		0.953	0.000996621	0.00111854	0.00126163		0.953	3399.87	3797.26	3863.22
		0.954	0.00100106	0.00111761	0.00126276		0.954	3400.87	3798.38	3864.48
		0.955	0.00100552	0.0011163	0.00126373		0.955	3401.87	3799.49	3865.75
		0.956	0.00100999	0.00111457	0.00126454		0.956	3402.88	3800.61	3867.01
		0.957	0.00101442	0.00111242	0.00126517		0.957	3403.89	3801.72	3868.28
		0.958	0.00101879	0.0011098	0.00126564		0.958	3404.91	3802.83	3869.54
		0.959	0.00102308	0.00110672	0.00126594		0.959	3405.93	3803.94	3870.81
		0.96	0.00102726	0.00110316	0.00126606		0.96	3406.95	3805.05	3872.07
		0.961	0.00103131	0.00109912	0.001266		0.961	3407.98	3806.15	3873.34
		0.962	0.00103521	0.00109462	0.00126576		0.962	3409.02	3807.24	3874.61
		0.963	0.00103892	0.00108966	0.00126533		0.963	3410.05	3808.34	3875.87
		0.964	0.00104244	0.00108427	0.00126472		0.964	3411.09	3809.42	3877.14
		0.965	0.00104575	0.00107849	0.00126393		0.965	3412.14	3810.5	3878.4
		0.966	0.00104883	0.00107235	0.00126294		0.966	3413.19	3811.58	3879.66
		0.967	0.00105167	0.0010659	0.00126175		0.967	3414.24	3812.65	3880.93
		0.968	0.00105427	0.00105919	0.00126037		0.968	3415.29	3813.71	3882.19
		0.969	0.00105661	0.00105228	0.00125879		0.969	3416.34	3814.77	3883.45
		0.97	0.00105869	0.00104522	0.00125701		0.97	3417.4	3815.82	3884.71
		0.971	0.00106052	0.00103809	0.00125502		0.971	3418.46	3816.86	3885.96
		0.972	0.00106209	0.00103094	0.00125282		0.972	3419.52	3817.89	3887.22
		0.973	0.00106341	0.00102384	0.00125042		0.973	3420.59	3818.92	3888.47
		0.974	0.00106449	0.00101685	0.00124779		0.974	3421.65	3819.94	3889.72
		0.975	0.00106533	0.00101002	0.00124495		0.975	3422.71	3820.95	3890.96
		0.976	0.00106595	0.00100342	0.00124189		0.976	3423.78	3821.96	3892.21
		0.977	0.00106637	0.000997098	0.0012386		0.977	3424.85	3822.96	3893.45
		0.978	0.00106658	0.000991087	0.00123508		0.978	3425.91	3823.95	3894.68
		0.979	0.00106662	0.000985425	0.00123134		0.979	3426.98	3824.94	3895.92
		0.98	0.0010665	0.000980139	0.00122735		0.98	3428.05	3825.93	3897.15
		0.981	0.00106623	0.000975245	0.00122313		0.981	3429.11	3826.9	3898.37
		0.982	0.00106584	0.000970753	0.00121867		0.982	3430.18	3827.88	3899.59
		0.983	0.00106533	0.00096666	0.00121397		0.983	3431.24	3828.85	3900.81
		0.984	0.00106472	0.000962955	0.00120903		0.984	3432.31	3829.81	3902.02
		0.985	0.00106402	0.00095962	0.00120384		0.985	3433.37	3830.77	3903.23
		0.986	0.00106326	0.000956627	0.00119842		0.986	3434.44	3831.73	3904.43
		0.987	0.00106244	0.000953939	0.00119276		0.987	3435.5	3832.68	3905.62
		0.988	0.00106156	0.000951517	0.00118687		0.988	3436.56	3833.64	3906.81
		0.989	0.00106064	0.000949312	0.00118075		0.989	3437.62	3834.59	3908
		0.99	0.00105967	0.000947273	0.0011744		0.99	3438.68	3835.54	3909.17
		0.991	0.00105867	0.000945346	0.00116784		0.991	3439.74	3836.48	3910.35
		0.992	0.00105763	0.000943476	0.00116106		0.992	3440.8	3837.43	3911.51
		0.993	0.00105654	0.000941607	0.00115408		0.993	3441.86	3838.37	3912.67
		0.994	0.0010554	0.000939685	0.00114691		0.994	3442.91	3839.31	3913.82
		0.995	0.00105421	0.000937658	0.00113956		0.995	3443.97	3840.25	3914.96
		0.996	0.00105295	0.000935479	0.00113203		0.996	3445.02	3841.19	3916.1
		0.997	0.00105161	0.000933106	0.00112434		0.997	3446.07	3842.12	3917.22
		0.998	0.00105019	0.000930502	0.00111649		0.998	3447.12	3843.05	3918.35
		0.999	0.00104867	0.00092764	0.00110851		0.999	3448.17	3843.98	3919.46
		1	0.00104703	0.000924499	0.00110039		1	3449.22	3844.91	3920.56
		1.001	0.00104527	0.000921069	0.00109216		1.001	3450.27	3845.83	3921.66
		1.002	0.00104337	0.000917346	0.00108382		1.002	3451.31	3846.75	3922.75
		1.003	0.00104132	0.000913339	0.00107538		1.003	3452.35	3847.66	3923.83
		1.004	0.00103912	0.000909064	0.00106687		1.004	3453.39	3848.58	3924.9
		1.005	0.00103675	0.000904549	0.00105829		1.005	3454.43	3849.48	3925.96
		1.006	0.00103421	0.000899829	0.00104966		1.006	3455.47	3850.38	3927.01
		1.007	0.0010315	0.000894948	0.00104098		1.007	3456.5	3851.28	3928.06
		1.008	0.00102861	0.000889958	0.00103228		1.008	3457.53	3852.17	3929.1
		1.009	0.00102556	0.000884917	0.00102357		1.009	3458.56	3853.06	3930.12
		1.01	0.00102234	0.00087989	0.00101487		1.01	3459.58	3853.94	3931.14
		1.011	0.00101895	0.000874944	0.00100618		1.011	3460.6	3854.82	3932.15
		1.012	0.00101542	0.00087015	0.000997526		1.012	3461.62	3855.69	3933.16
		1.013	0.00101175	0.000865581	0.000988923		1.013	3462.63	3856.56	3934.15
		1.014	0.00100796	0.000861308	0.000980385		1.014	3463.64	3857.43	3935.13
		1.015	0.00100406	0.000857402	0.000971927		1.015	3464.65	3858.28	3936.11
		1.016	0.00100007	0.00085393	0.000963564		1.016	3465.65	3859.14	3937.08
		1.017	0.000996013	0.000850954	0.000955312		1.017	3466.65	3859.99	3938.04
		1.018	0.000991909	0.000848531	0.000947184		1.018	3467.64	3860.84	3938.99
		1.019	0.00098778	0.00084671	0.000939194		1.019	3468.63	3861.69	3939.93
		1.02	0.000983647	0.000845533	0.000931356		1.02	3469.62	3862.54	3940.87
		1.021	0.000979533	0.000845033	0.000923683		1.021	3470.6	3863.38	3941.79
		1.022	0.00097546	0.000845234	0.000916185		1.022	3471.58	3864.23	3942.71
		1.023	0.00097145	0.000846151	0.000908874		1.023	3472.55	3865.07	3943.63
		1.024	0.000967524	0.000847789	0.00090176		1.024	3473.52	3865.92	3944.53
		1.025	0.000963701	0.000850144	0.000894853		1.025	3474.49	3866.77	3945.43
		1.026	0.000959999	0.000853203	0.000888161		1.026	3475.45	3867.62	3946.32
		1.027	0.000956436	0.000856945	0.00088169		1.027	3476.41	3868.47	3947.21
		1.028	0.000953025	0.000861341	0.000875448		1.028	3477.36	3869.33	3948.08
		1.029	0.000949779	0.000866355	0.000869441		1.029	3478.31	3870.2	3948.96
		1.03	0.000946709	0.000871946	0.000863672		1.03	3479.26	3871.07	3949.82
		1.031	0.000943822	0.000878067	0.000858146		1.031	3480.21	3871.94	3950.68
		1.032	0.000941122	0.000884666	0.000852865		1.032	3481.15	3872.82	3951.54
		1.033	0.000938611	0.00089169	0.000847832		1.033	3482.09	3873.71	3952.39
		1.034	0.00093629	0.000899082	0.000843048		1.034	3483.03	3874.61	3953.24
		1.035	0.000934155	0.000906786	0.000838513		1.035	3483.96	3875.51	3954.08
		1.036	0.000932201	0.000914742	0.000834226		1.036	3484.89	3876.42	3954.91
		1.037	0.00093042	0.000922894	0.000830187		1.037	3485.83	3877.34	3955.75
		1.038	0.000928801	0.000931185	0.000826392		1.038	3486.76	3878.27	3956.57
		1.039	0.000927334	0.000939562	0.000822839		1.039	3487.68	3879.2	3957.4
		1.04	0.000926005	0.000947971	0.000819524		1.04	3488.61	3880.15	3958.22
		1.041	0.000924802	0.000956364	0.000816441		1.041	3489.54	3881.1	3959.04
		1.042	0.000923709	0.000964696	0.000813585		1.042	3490.46	3882.06	3959.85
		1.043	0.000922711	0.000972926	0.000810949		1.043	3491.38	3883.03	3960.66
		1.044	0.000921795	0.000981014	0.000808526		1.044	3492.31	3884	3961.47
		1.045	0.000920948	0.00098893	0.000806306		1.045	3493.23	3884.99	3962.28
		1.046	0.000920155	0.000996643	0.000804281		1.046	3494.15	3885.98	3963.09
		1.047	0.000919406	0.00100413	0.00080244		1.047	3495.07	3886.98	3963.89
		1.048	0.000918691	0.00101138	0.000800772		1.048	3495.99	3887.99	3964.69
		1.049	0.000918001	0.00101836	0.000799267		1.049	3496.9	3889	3965.49
		1.05	0.00091733	0.00102508	0.000797913		1.05	3497.82	3890.03	3966.29
		1.051	0.000916673	0.00103152	0.000796698		1.051	3498.74	3891.05	3967.09
		1.052	0.000916028	0.00103769	0.000795609		1.052	3499.66	3892.09	3967.88
		1.053	0.000915393	0.00104359	0.000794636		1.053	3500.57	3893.13	3968.68
		1.054	0.000914768	0.00104923	0.000793765		1.054	3501.49	3894.18	3969.47
		1.055	0.000914157	0.00105461	0.000792986		1.055	3502.4	3895.23	3970.27
		1.056	0.000913562	0.00105975	0.000792287		1.056	3503.31	3896.29	3971.06
		1.057	0.000912988	0.00106466	0.00079166		1.057	3504.23	3897.35	3971.85
		1.058	0.000912439	0.00106937	0.000791094		1.058	3505.14	3898.41	3972.64
		1.059	0.00091192	0.00107389	0.000790583		1.059	3506.05	3899.49	3973.43
		1.06	0.000911438	0.00107823	0.000790119		1.06	3506.96	3900.56	3974.22
		1.061	0.000910997	0.00108243	0.000789699		1.061	3507.88	3901.64	3975.01
		1.062	0.000910602	0.00108649	0.000789318		1.062	3508.79	3902.73	3975.8
		1.063	0.000910256	0.00109045	0.000788976		1.063	3509.7	3903.82	3976.59
		1.064	0.000909961	0.00109431	0.000788674		1.064	3510.61	3904.91	3977.38
		1.065	0.000909719	0.0010981	0.000788415		1.065	3511.52	3906	3978.17
		1.066	0.000909528	0.00110184	0.000788203		1.066	3512.43	3907.1	3978.96
		1.067	0.000909387	0.00110553	0.000788046		1.067	3513.34	3908.21	3979.75
		1.068	0.000909292	0.00110919	0.000787954		1.068	3514.25	3909.32	3980.53
		1.069	0.000909235	0.00111284	0.000787938		1.069	3515.15	3910.43	3981.32
		1.07	0.00090921	0.00111647	0.000788012		1.07	3516.06	3911.54	3982.11
		1.071	0.000909207	0.0011201	0.00078819		1.071	3516.97	3912.66	3982.9
		1.072	0.000909215	0.00112372	0.000788492		1.072	3517.88	3913.78	3983.69
		1.073	0.000909223	0.00112735	0.000788934		1.073	3518.79	3914.91	3984.48
		1.074	0.000909218	0.00113097	0.000789537		1.074	3519.7	3916.04	3985.26
		1.075	0.000909186	0.00113459	0.00079032		1.075	3520.61	3917.17	3986.05
		1.076	0.000909114	0.00113821	0.000791305		1.076	3521.52	3918.31	3986.85
		1.077	0.00090899	0.0011418	0.000792513		1.077	3522.43	3919.45	3987.64
		1.078	0.000908801	0.00114538	0.000793962		1.078	3523.34	3920.59	3988.43
		1.079	0.000908535	0.00114892	0.000795673		1.079	3524.25	3921.74	3989.23
		1.08	0.000908184	0.00115241	0.000797662		1.08	3525.15	3922.89	3990.02
		1.081	0.000907741	0.00115584	0.000799947		1.081	3526.06	3924.04	3990.82
		1.082	0.0009072	0.00115921	0.000802539		1.082	3526.97	3925.2	3991.62
		1.083	0.00090656	0.00116248	0.00080545		1.083	3527.88	3926.36	3992.43
		1.084	0.000905822	0.00116565	0.000808688		1.084	3528.78	3927.52	3993.23
		1.085	0.000904989	0.0011687	0.000812256		1.085	3529.69	3928.69	3994.04
		1.086	0.000904072	0.00117161	0.000816155		1.086	3530.59	3929.86	3994.86
		1.087	0.00090308	0.00117436	0.000820382		1.087	3531.5	3931.03	3995.68
		1.088	0.00090203	0.00117695	0.000824928		1.088	3532.4	3932.21	3996.5
		1.089	0.000900941	0.00117934	0.000829782		1.089	3533.3	3933.39	3997.33
		1.09	0.000899835	0.00118153	0.000834928		1.09	3534.2	3934.57	3998.16
		1.091	0.000898737	0.0011835	0.000840344		1.091	3535.1	3935.75	3999
		1.092	0.000897676	0.00118523	0.000846007		1.092	3536	3936.93	3999.84
		1.093	0.000896682	0.00118671	0.000851888		1.093	3536.9	3938.12	4000.69
		1.094	0.000895787	0.00118793	0.000857955		1.094	3537.79	3939.31	4001.54
		1.095	0.000895025	0.00118888	0.000864173		1.095	3538.69	3940.5	4002.4
		1.096	0.000894429	0.00118954	0.000870503		1.096	3539.58	3941.69	4003.27
		1.097	0.000894034	0.00118992	0.000876906		1.097	3540.48	3942.88	4004.15
		1.098	0.00089387	0.00119	0.000883338		1.098	3541.37	3944.07	4005.03
		1.099	0.000893969	0.00118979	0.000889758		1.099	3542.26	3945.25	4005.91
		1.1	0.000894359	0.00118928	0.000896121		1.1	3543.16	3946.44	4006.8
		1.101	0.000895064	0.00118846	0.000902384		1.101	3544.05	3947.63	4007.7
		1.102	0.000896104	0.00118735	0.000908504		1.102	3544.95	3948.82	4008.61
		1.103	0.000897494	0.00118595	0.00091444		1.103	3545.84	3950.01	4009.52
		1.104	0.000899245	0.00118426	0.000920155		1.104	3546.74	3951.19	4010.44
		1.105	0.000901361	0.00118228	0.000925612		1.105	3547.64	3952.38	4011.36
		1.106	0.000903841	0.00118003	0.000930778		1.106	3548.55	3953.56	4012.29
		1.107	0.000906674	0.00117751	0.000935627		1.107	3549.45	3954.74	4013.22
		1.108	0.000909847	0.00117472	0.000940135		1.108	3550.36	3955.91	4014.16
		1.109	0.000913337	0.00117169	0.000944283		1.109	3551.27	3957.09	4015.1
		1.11	0.000917117	0.00116842	0.000948058		1.11	3552.19	3958.26	4016.05
		1.111	0.000921153	0.00116491	0.000951453		1.111	3553.11	3959.42	4017
		1.112	0.000925404	0.00116117	0.000954466		1.112	3554.03	3960.59	4017.95
		1.113	0.000929826	0.00115722	0.000957099		1.113	3554.96	3961.74	4018.91
		1.114	0.000934368	0.00115305	0.000959363		1.114	3555.89	3962.9	4019.87
		1.115	0.000938979	0.00114868	0.000961269		1.115	3556.83	3964.05	4020.83
		1.116	0.000943602	0.00114412	0.000962839		1.116	3557.77	3965.2	4021.79
		1.117	0.000948178	0.00113936	0.000964093		1.117	3558.71	3966.34	4022.75
		1.118	0.000952649	0.0011344	0.000965059		1.118	3559.66	3967.48	4023.72
		1.119	0.000956956	0.00112927	0.000965767		1.119	3560.62	3968.61	4024.68
		1.12	0.000961039	0.00112394	0.000966247		1.12	3561.58	3969.73	4025.65
		1.121	0.000964842	0.00111844	0.000966534		1.121	3562.54	3970.86	4026.61
		1.122	0.000968312	0.00111275	0.000966661		1.122	3563.51	3971.97	4027.58
		1.123	0.000971397	0.00110689	0.000966662		1.123	3564.48	3973.08	4028.55
		1.124	0.000974053	0.00110084	0.000966572		1.124	3565.45	3974.18	4029.51
		1.125	0.000976237	0.00109462	0.000966421		1.125	3566.42	3975.28	4030.48
		1.126	0.000977915	0.00108822	0.000966239		1.126	3567.4	3976.37	4031.45
		1.127	0.000979058	0.00108164	0.000966052		1.127	3568.38	3977.46	4032.41
		1.128	0.000979643	0.00107488	0.000965883		1.128	3569.36	3978.54	4033.38
		1.129	0.000979655	0.00106796	0.000965751		1.129	3570.34	3979.61	4034.34
		1.13	0.000979086	0.00106087	0.000965672		1.13	3571.32	3980.67	4035.31
		1.131	0.000977932	0.00105362	0.000965654		1.131	3572.3	3981.73	4036.28
		1.132	0.000976201	0.00104622	0.000965703		1.132	3573.27	3982.78	4037.24
		1.133	0.000973903	0.00103867	0.000965819		1.133	3574.25	3983.82	4038.21
		1.134	0.000971056	0.00103099	0.000965998		1.134	3575.22	3984.86	4039.17
		1.135	0.000967683	0.00102319	0.000966231		1.135	3576.19	3985.88	4040.14
		1.136	0.000963814	0.00101529	0.000966505		1.136	3577.16	3986.9	4041.11
		1.137	0.00095948	0.00100731	0.000966802		1.137	3578.12	3987.91	4042.07
		1.138	0.000954718	0.000999259	0.000967103		1.138	3579.07	3988.92	4043.04
		1.139	0.000949568	0.000991169	0.000967383		1.139	3580.03	3989.91	4044.01
		1.14	0.000944069	0.000983059	0.000967619		1.14	3580.97	3990.9	4044.97
		1.141	0.000938266	0.000974956	0.000967783		1.141	3581.91	3991.88	4045.94
		1.142	0.000932199	0.000966885	0.000967847		1.142	3582.85	3992.85	4046.91
		1.143	0.000925912	0.000958872	0.000967785		1.143	3583.78	3993.81	4047.88
		1.144	0.000919446	0.000950943	0.00096757		1.144	3584.7	3994.77	4048.84
		1.145	0.00091284	0.000943126	0.000967178		1.145	3585.62	3995.72	4049.81
		1.146	0.000906131	0.000935443	0.000966584		1.146	3586.53	3996.65	4050.78
		1.147	0.000899354	0.000927918	0.00096577		1.147	3587.43	3997.59	4051.75
		1.148	0.000892541	0.000920572	0.000964718		1.148	3588.33	3998.51	4052.71
		1.149	0.000885719	0.000913423	0.000963416		1.149	3589.22	3999.43	4053.67
		1.15	0.000878913	0.000906486	0.000961854		1.15	3590.1	4000.34	4054.64
		1.151	0.000872144	0.000899772	0.000960029		1.151	3590.97	4001.24	4055.6
		1.152	0.00086543	0.00089329	0.00095794		1.152	3591.84	4002.14	4056.56
		1.153	0.000858782	0.000887043	0.000955592		1.153	3592.7	4003.03	4057.51
		1.154	0.000852213	0.00088103	0.000952994		1.154	3593.56	4003.91	4058.47
		1.155	0.000845727	0.000875248	0.00095016		1.155	3594.41	4004.79	4059.42
		1.156	0.00083933	0.000869687	0.000947108		1.156	3595.25	4005.66	4060.37
		1.157	0.000833021	0.000864335	0.000943858		1.157	3596.09	4006.53	4061.31
		1.158	0.0008268	0.000859176	0.000940436		1.158	3596.92	4007.39	4062.26
		1.159	0.000820661	0.00085419	0.000936869		1.159	3597.74	4008.25	4063.19
		1.16	0.000814599	0.000849356	0.000933187		1.16	3598.56	4009.1	4064.13
		1.161	0.000808608	0.000844648	0.000929421		1.161	3599.37	4009.95	4065.06
		1.162	0.000802679	0.00084004	0.000925604		1.162	3600.18	4010.79	4065.99
		1.163	0.000796802	0.000835504	0.000921768		1.163	3600.98	4011.63	4066.91
		1.164	0.000790969	0.000831011	0.000917946		1.164	3601.77	4012.46	4067.83
		1.165	0.000785171	0.000826533	0.000914168		1.165	3602.56	4013.29	4068.75
		1.166	0.000779397	0.000822042	0.000910466		1.166	3603.34	4014.11	4069.66
		1.167	0.00077364	0.000817511	0.000906866		1.167	3604.12	4014.93	4070.57
		1.168	0.000767893	0.000812914	0.000903393		1.168	3604.89	4015.75	4071.47
		1.169	0.000762149	0.000808231	0.00090007		1.169	3605.65	4016.56	4072.38
		1.17	0.000756404	0.00080344	0.000896914		1.17	3606.41	4017.36	4073.27
		1.171	0.000750653	0.000798526	0.000893941		1.171	3607.16	4018.16	4074.17
		1.172	0.000744895	0.000793477	0.00089116		1.172	3607.91	4018.96	4075.06
		1.173	0.00073913	0.000788286	0.000888578		1.173	3608.65	4019.75	4075.95
		1.174	0.000733359	0.00078295	0.000886196		1.174	3609.39	4020.54	4076.84
		1.175	0.000727586	0.000777471	0.000884012		1.175	3610.12	4021.32	4077.72
		1.176	0.000721815	0.000771857	0.000882018		1.176	3610.85	4022.09	4078.61
		1.177	0.000716052	0.00076612	0.000880205		1.177	3611.57	4022.86	4079.49
		1.178	0.000710304	0.000760279	0.000878556		1.178	3612.28	4023.62	4080.37
		1.179	0.000704579	0.000754356	0.000877055		1.179	3612.99	4024.38	4081.25
		1.18	0.000698887	0.000748379	0.00087568		1.18	3613.69	4025.13	4082.12
		1.181	0.000693236	0.00074238	0.000874407		1.181	3614.38	4025.88	4083
		1.182	0.000687637	0.000736396	0.000873212		1.182	3615.07	4026.62	4083.87
		1.183	0.0006821	0.000730465	0.000872066		1.183	3615.76	4027.35	4084.74
		1.184	0.000676634	0.00072463	0.000870944		1.184	3616.44	4028.08	4085.62
		1.185	0.000671249	0.000718936	0.000869816		1.185	3617.11	4028.8	4086.49
		1.186	0.000665955	0.000713427	0.000868656		1.186	3617.78	4029.52	4087.36
		1.187	0.000660759	0.000708149	0.000867438		1.187	3618.44	4030.23	4088.22
		1.188	0.000655671	0.000703148	0.000866138		1.188	3619.1	4030.93	4089.09
		1.189	0.000650697	0.000698466	0.000864733		1.189	3619.76	4031.63	4089.96
		1.19	0.000645843	0.000694144	0.000863205		1.19	3620.4	4032.33	4090.82
		1.191	0.000641115	0.00069022	0.000861537		1.191	3621.05	4033.02	4091.68
		1.192	0.000636518	0.000686726	0.000859718		1.192	3621.69	4033.71	4092.54
		1.193	0.000632053	0.000683692	0.000857737		1.193	3622.32	4034.4	4093.4
		1.194	0.000627723	0.000681139	0.000855592		1.194	3622.95	4035.08	4094.26
		1.195	0.000623528	0.000679084	0.00085328		1.195	3623.58	4035.76	4095.11
		1.196	0.000619468	0.000677536	0.000850805		1.196	3624.2	4036.44	4095.96
		1.197	0.000615541	0.000676498	0.000848175		1.197	3624.81	4037.11	4096.81
		1.198	0.000611743	0.000675964	0.000845399		1.198	3625.43	4037.79	4097.66
		1.199	0.00060807	0.000675924	0.000842492		1.199	3626.04	4038.47	4098.5
		1.2	0.000604517	0.000676359	0.00083947		1.2	3626.64	4039.14	4099.35
		1.201	0.000601075	0.000677245	0.000836352		1.201	3627.25	4039.82	4100.18
		1.202	0.000597737	0.00067855	0.000833161		1.202	3627.85	4040.5	4101.02
		1.203	0.000594493	0.000680238	0.000829918		1.203	3628.44	4041.18	4101.85
		1.204	0.000591334	0.00068227	0.000826648		1.204	3629.04	4041.86	4102.68
		1.205	0.00058825	0.0006846	0.000823373		1.205	3629.63	4042.54	4103.5
		1.206	0.000585229	0.000687182	0.000820118		1.206	3630.21	4043.23	4104.32
		1.207	0.000582262	0.000689967	0.000816906		1.207	3630.8	4043.92	4105.14
		1.208	0.000579338	0.000692904	0.000813757		1.208	3631.38	4044.61	4105.96
		1.209	0.000576447	0.000695945	0.000810692		1.209	3631.95	4045.3	4106.77
		1.21	0.000573582	0.000699041	0.000807729		1.21	3632.53	4046	4107.58
		1.211	0.000570735	0.000702145	0.000804882		1.211	3633.1	4046.7	4108.39
		1.212	0.0005679	0.000705214	0.000802165		1.212	3633.67	4047.4	4109.19
		1.213	0.000565075	0.000708208	0.000799587		1.213	3634.24	4048.11	4109.99
		1.214	0.000562258	0.000711092	0.000797156		1.214	3634.8	4048.82	4110.79
		1.215	0.00055945	0.000713836	0.000794874		1.215	3635.36	4049.53	4111.59
		1.216	0.000556653	0.000716413	0.000792745		1.216	3635.92	4050.25	4112.38
		1.217	0.000553874	0.000718806	0.000790767		1.217	3636.48	4050.96	4113.17
		1.218	0.00055112	0.000721	0.000788935		1.218	3637.03	4051.68	4113.96
		1.219	0.000548401	0.000722988	0.000787245		1.219	3637.58	4052.41	4114.75
		1.22	0.000545728	0.00072477	0.000785688		1.22	3638.12	4053.13	4115.54
		1.221	0.000543115	0.000726348	0.000784257		1.221	3638.67	4053.86	4116.32
		1.222	0.000540576	0.000727732	0.000782942		1.222	3639.21	4054.58	4117.1
		1.223	0.000538128	0.000728938	0.000781731		1.223	3639.75	4055.31	4117.89
		1.224	0.000535787	0.000729983	0.000780616		1.224	3640.29	4056.04	4118.67
		1.225	0.000533571	0.000730891	0.000779585		1.225	3640.82	4056.77	4119.45
		1.226	0.000531497	0.000731687	0.00077863		1.226	3641.35	4057.5	4120.23
		1.227	0.000529581	0.0007324	0.000777742		1.227	3641.89	4058.23	4121
		1.228	0.00052784	0.000733059	0.000776915		1.228	3642.41	4058.97	4121.78
		1.229	0.00052629	0.000733696	0.000776144		1.229	3642.94	4059.7	4122.56
		1.23	0.000524944	0.000734339	0.000775426		1.23	3643.47	4060.43	4123.33
		1.231	0.000523815	0.000735021	0.00077476		1.231	3643.99	4061.17	4124.11
		1.232	0.000522913	0.000735767	0.000774148		1.232	3644.51	4061.9	4124.88
		1.233	0.000522247	0.000736606	0.000773595		1.233	3645.04	4062.64	4125.66
		1.234	0.000521821	0.000737559	0.000773107		1.234	3645.56	4063.38	4126.43
		1.235	0.000521639	0.000738647	0.000772694		1.235	3646.08	4064.12	4127.2
		1.236	0.000521699	0.000739885	0.000772366		1.236	3646.6	4064.86	4127.98
		1.237	0.000522	0.000741286	0.000772138		1.237	3647.12	4065.6	4128.75
		1.238	0.000522535	0.000742856	0.000772024		1.238	3647.65	4066.34	4129.52
		1.239	0.000523294	0.000744599	0.000772043		1.239	3648.17	4067.08	4130.29
		1.24	0.000524267	0.000746512	0.00077221		1.24	3648.69	4067.83	4131.06
		1.241	0.000525437	0.000748589	0.000772547		1.241	3649.22	4068.57	4131.84
		1.242	0.000526789	0.00075082	0.00077307		1.242	3649.74	4069.32	4132.61
		1.243	0.000528305	0.000753189	0.0007738		1.243	3650.27	4070.08	4133.38
		1.244	0.000529963	0.000755679	0.000774753		1.244	3650.8	4070.83	4134.16
		1.245	0.000531743	0.000758269	0.000775946		1.245	3651.33	4071.59	4134.93
		1.246	0.000533623	0.000760933	0.000777394		1.246	3651.86	4072.35	4135.71
		1.247	0.000535583	0.000763646	0.000779108		1.247	3652.4	4073.11	4136.49
		1.248	0.000537601	0.000766382	0.000781099		1.248	3652.94	4073.87	4137.27
		1.249	0.000539658	0.000769111	0.000783371		1.249	3653.47	4074.64	4138.05
		1.25	0.000541737	0.000771808	0.000785928		1.25	3654.01	4075.41	4138.84
		1.251	0.000543822	0.000774445	0.000788767		1.251	3654.56	4076.19	4139.62
		1.252	0.000545899	0.000776997	0.000791883		1.252	3655.1	4076.96	4140.41
		1.253	0.000547959	0.000779443	0.000795267		1.253	3655.65	4077.74	4141.21
		1.254	0.000549992	0.000781761	0.000798903		1.254	3656.2	4078.52	4142
		1.255	0.000551996	0.000783938	0.000802773		1.255	3656.75	4079.3	4142.8
		1.256	0.000553968	0.00078596	0.000806857		1.256	3657.3	4080.09	4143.61
		1.257	0.000555909	0.000787821	0.000811127		1.257	3657.86	4080.88	4144.42
		1.258	0.000557823	0.000789517	0.000815556		1.258	3658.41	4081.66	4145.23
		1.259	0.000559717	0.000791052	0.000820112		1.259	3658.97	4082.45	4146.05
		1.26	0.000561599	0.00079243	0.000824762		1.26	3659.53	4083.25	4146.87
		1.261	0.000563478	0.000793663	0.000829471		1.261	3660.1	4084.04	4147.7
		1.262	0.000565365	0.000794767	0.000834203		1.262	3660.66	4084.83	4148.53
		1.263	0.000567272	0.00079576	0.000838924		1.263	3661.23	4085.63	4149.37
		1.264	0.000569209	0.000796665	0.000843599		1.264	3661.8	4086.42	4150.21
		1.265	0.000571189	0.000797505	0.000848194		1.265	3662.37	4087.22	4151.05
		1.266	0.00057322	0.000798308	0.000852678		1.266	3662.94	4088.02	4151.9
		1.267	0.000575312	0.0007991	0.000857022		1.267	3663.51	4088.82	4152.76
		1.268	0.000577471	0.000799908	0.000861202		1.268	3664.09	4089.62	4153.62
		1.269	0.0005797	0.000800759	0.000865194		1.269	3664.67	4090.42	4154.48
		1.27	0.000582003	0.000801679	0.000868983		1.27	3665.25	4091.22	4155.35
		1.271	0.000584378	0.000802689	0.000872553		1.271	3665.83	4092.02	4156.22
		1.272	0.000586821	0.000803809	0.000875897		1.272	3666.42	4092.83	4157.09
		1.273	0.000589325	0.000805056	0.000879009		1.273	3667	4093.63	4157.97
		1.274	0.000591882	0.00080644	0.000881889		1.274	3667.6	4094.44	4158.85
		1.275	0.000594479	0.00080797	0.000884541		1.275	3668.19	4095.24	4159.74
		1.276	0.000597102	0.000809646	0.000886974		1.276	3668.78	4096.05	4160.62
		1.277	0.000599735	0.000811466	0.000889197		1.277	3669.38	4096.86	4161.51
		1.278	0.000602359	0.000813423	0.000891226		1.278	3669.98	4097.67	4162.4
		1.279	0.000604957	0.000815503	0.000893076		1.279	3670.59	4098.49	4163.29
		1.28	0.000607507	0.000817688	0.000894767		1.28	3671.19	4099.31	4164.19
		1.281	0.00060999	0.000819958	0.000896318		1.281	3671.8	4100.12	4165.08
		1.282	0.000612389	0.000822287	0.000897749		1.282	3672.41	4100.95	4165.98
		1.283	0.000614684	0.000824648	0.00089908		1.283	3673.03	4101.77	4166.88
		1.284	0.000616858	0.000827011	0.00090033		1.284	3673.64	4102.59	4167.78
		1.285	0.000618899	0.000829344	0.000901517		1.285	3674.26	4103.42	4168.68
		1.286	0.000620794	0.000831617	0.000902657		1.286	3674.88	4104.25	4169.58
		1.287	0.000622533	0.0008338	0.000903763		1.287	3675.5	4105.09	4170.48
		1.288	0.00062411	0.000835862	0.000904847		1.288	3676.13	4105.92	4171.39
		1.289	0.000625523	0.000837776	0.000905915		1.289	3676.75	4106.76	4172.29
		1.29	0.000626771	0.000839519	0.000906972		1.29	3677.38	4107.6	4173.2
		1.291	0.000627858	0.000841071	0.000908019		1.291	3678	4108.44	4174.11
		1.292	0.00062879	0.000842414	0.000909052		1.292	3678.63	4109.28	4175.01
		1.293	0.000629575	0.000843536	0.000910066		1.293	3679.26	4110.12	4175.92
		1.294	0.000630224	0.00084443	0.00091105		1.294	3679.89	4110.97	4176.83
		1.295	0.000630751	0.000845094	0.000911992		1.295	3680.52	4111.81	4177.75
		1.296	0.000631171	0.000845528	0.000912876		1.296	3681.15	4112.66	4178.66
		1.297	0.000631498	0.000845741	0.000913684		1.297	3681.78	4113.5	4179.57
		1.298	0.000631749	0.000845741	0.000914395		1.298	3682.42	4114.35	4180.49
		1.299	0.00063194	0.000845544	0.000914989		1.299	3683.05	4115.19	4181.4
		1.3	0.000632087	0.000845167	0.000915441		1.3	3683.68	4116.04	4182.32
		1.301	0.000632203	0.000844632	0.000915728		1.301	3684.31	4116.88	4183.23
		1.302	0.0006323	0.000843962	0.000915828		1.302	3684.94	4117.73	4184.15
		1.303	0.00063239	0.000843181	0.000915715		1.303	3685.58	4118.57	4185.06
		1.304	0.000632479	0.000842316	0.00091537		1.304	3686.21	4119.41	4185.98
		1.305	0.000632572	0.000841392	0.00091477		1.305	3686.84	4120.26	4186.89
		1.306	0.00063267	0.000840436	0.000913898		1.306	3687.47	4121.1	4187.81
		1.307	0.00063277	0.000839473	0.000912739		1.307	3688.11	4121.94	4188.72
		1.308	0.000632866	0.000838527	0.000911278		1.308	3688.74	4122.77	4189.63
		1.309	0.000632947	0.000837619	0.000909507		1.309	3689.37	4123.61	4190.54
		1.31	0.000632998	0.000836769	0.00090742		1.31	3690.01	4124.45	4191.45
		1.311	0.000633002	0.000835991	0.000905014		1.311	3690.64	4125.29	4192.36
		1.312	0.000632936	0.000835299	0.000902292		1.312	3691.27	4126.12	4193.26
		1.313	0.000632777	0.000834701	0.00089926		1.313	3691.9	4126.96	4194.16
		1.314	0.000632496	0.000834201	0.000895928		1.314	3692.54	4127.79	4195.06
		1.315	0.000632065	0.000833799	0.000892309		1.315	3693.17	4128.63	4195.95
		1.316	0.000631454	0.00083349	0.000888422		1.316	3693.8	4129.46	4196.84
		1.317	0.000630633	0.000833268	0.000884285		1.317	3694.43	4130.29	4197.73
		1.318	0.000629572	0.000833119	0.000879924		1.318	3695.06	4131.13	4198.61
		1.319	0.000628244	0.000833027	0.000875363		1.319	3695.69	4131.96	4199.49
		1.32	0.000626623	0.000832975	0.00087063		1.32	3696.32	4132.79	4200.36
		1.321	0.000624688	0.000832939	0.000865754		1.321	3696.94	4133.62	4201.23
		1.322	0.000622422	0.000832896	0.000860764		1.322	3697.57	4134.46	4202.1
		1.323	0.000619814	0.000832823	0.000855689		1.323	3698.19	4135.29	4202.95
		1.324	0.000616858	0.000832692	0.000850559		1.324	3698.81	4136.12	4203.81
		1.325	0.000613556	0.000832479	0.000845402		1.325	3699.42	4136.96	4204.65
		1.326	0.000609915	0.000832159	0.000840243		1.326	3700.03	4137.79	4205.5
		1.327	0.000605951	0.000831709	0.000835109		1.327	3700.64	4138.62	4206.34
		1.328	0.000601686	0.000831109	0.000830021		1.328	3701.25	4139.45	4207.17
		1.329	0.000597148	0.00083034	0.000824999		1.329	3701.84	4140.28	4208
		1.33	0.000592373	0.000829387	0.000820061		1.33	3702.44	4141.11	4208.82
		1.331	0.000587402	0.000828238	0.000815223		1.331	3703.03	4141.94	4209.64
		1.332	0.000582281	0.000826888	0.000810496		1.332	3703.61	4142.77	4210.45
		1.333	0.00057706	0.000825331	0.000805889		1.333	3704.19	4143.59	4211.26
		1.334	0.000571791	0.000823569	0.00080141		1.334	3704.77	4144.42	4212.06
		1.335	0.000566531	0.000821606	0.000797064		1.335	3705.34	4145.24	4212.86
		1.336	0.000561333	0.000819452	0.000792853		1.336	3705.9	4146.06	4213.65
		1.337	0.000556255	0.000817118	0.000788777		1.337	3706.46	4146.88	4214.45
		1.338	0.000551348	0.000814621	0.000784834		1.338	3707.01	4147.7	4215.23
		1.339	0.000546665	0.00081198	0.000781023		1.339	3707.56	4148.51	4216.01
		1.34	0.000542251	0.000809219	0.000777338		1.34	3708.11	4149.32	4216.79
		1.341	0.000538151	0.00080636	0.000773775		1.341	3708.65	4150.13	4217.57
		1.342	0.0005344	0.000803432	0.000770327		1.342	3709.18	4150.93	4218.34
		1.343	0.00053103	0.000800462	0.000766989		1.343	3709.72	4151.74	4219.11
		1.344	0.000528063	0.000797479	0.000763754		1.344	3710.25	4152.53	4219.88
		1.345	0.000525517	0.000794514	0.000760615		1.345	3710.77	4153.33	4220.64
		1.346	0.000523402	0.000791593	0.000757567		1.346	3711.3	4154.12	4221.4
		1.347	0.000521717	0.000788747	0.000754604		1.347	3711.82	4154.91	4222.15
		1.348	0.000520456	0.000786003	0.000751722		1.348	3712.34	4155.7	4222.91
		1.349	0.000519606	0.000783384	0.000748916		1.349	3712.86	4156.49	4223.66
		1.35	0.000519145	0.000780915	0.000746185		1.35	3713.38	4157.27	4224.4
		1.351	0.000519045	0.000778615	0.000743527		1.351	3713.9	4158.05	4225.15
		1.352	0.000519272	0.0007765	0.000740942		1.352	3714.42	4158.82	4225.89
		1.353	0.000519786	0.000774583	0.000738431		1.353	3714.94	4159.6	4226.63
		1.354	0.000520542	0.000772873	0.000735995		1.354	3715.46	4160.37	4227.37
		1.355	0.000521491	0.000771376	0.000733637		1.355	3715.98	4161.15	4228.1
		1.356	0.000522583	0.000770091	0.000731363		1.356	3716.5	4161.92	4228.84
		1.357	0.000523764	0.000769015	0.000729174		1.357	3717.02	4162.69	4229.57
		1.358	0.000524981	0.00076814	0.000727077		1.358	3717.55	4163.46	4230.29
		1.359	0.000526182	0.000767455	0.000725076		1.359	3718.07	4164.22	4231.02
		1.36	0.000527314	0.000766944	0.000723176		1.36	3718.6	4164.99	4231.74
		1.361	0.000528329	0.000766587	0.00072138		1.361	3719.13	4165.76	4232.47
		1.362	0.000529184	0.000766362	0.000719692		1.362	3719.66	4166.52	4233.19
		1.363	0.000529837	0.000766245	0.000718114		1.363	3720.19	4167.29	4233.91
		1.364	0.000530255	0.000766209	0.000716646		1.364	3720.72	4168.06	4234.62
		1.365	0.000530409	0.000766226	0.000715289		1.365	3721.25	4168.82	4235.34
		1.366	0.00053028	0.000766265	0.00071404		1.366	3721.78	4169.59	4236.05
		1.367	0.000529852	0.000766299	0.000712896		1.367	3722.31	4170.35	4236.77
		1.368	0.00052912	0.000766298	0.00071185		1.368	3722.84	4171.12	4237.48
		1.369	0.000528084	0.000766234	0.000710895		1.369	3723.37	4171.89	4238.19
		1.37	0.000526751	0.000766082	0.000710023		1.37	3723.89	4172.65	4238.9
		1.371	0.000525137	0.000765818	0.000709223		1.371	3724.42	4173.42	4239.61
		1.372	0.000523263	0.000765421	0.000708483		1.372	3724.94	4174.18	4240.32
		1.373	0.000521153	0.000764875	0.000707789		1.373	3725.47	4174.95	4241.03
		1.374	0.000518839	0.000764167	0.000707127		1.374	3725.99	4175.71	4241.74
		1.375	0.000516356	0.000763286	0.000706483		1.375	3726.5	4176.48	4242.44
		1.376	0.000513739	0.000762229	0.00070584		1.376	3727.02	4177.24	4243.15
		1.377	0.000511029	0.000760995	0.000705184		1.377	3727.53	4178	4243.85
		1.378	0.000508265	0.000759587	0.0007045		1.378	3728.04	4178.76	4244.56
		1.379	0.000505485	0.000758013	0.000703772		1.379	3728.55	4179.52	4245.26
		1.38	0.000502729	0.000756285	0.000702987		1.38	3729.05	4180.28	4245.97
		1.381	0.000500031	0.000754419	0.000702134		1.381	3729.55	4181.03	4246.67
		1.382	0.000497426	0.000752432	0.000701199		1.382	3730.05	4181.79	4247.37
		1.383	0.000494943	0.000750346	0.000700176		1.383	3730.55	4182.54	4248.07
		1.384	0.000492607	0.000748182	0.000699055		1.384	3731.04	4183.29	4248.77
		1.385	0.000490441	0.000745967	0.000697831		1.385	3731.53	4184.04	4249.47
		1.386	0.000488461	0.000743722	0.000696502		1.386	3732.02	4184.78	4250.17
		1.387	0.000486679	0.000741475	0.000695065		1.387	3732.51	4185.52	4250.86
		1.388	0.000485102	0.000739249	0.000693521		1.388	3733	4186.26	4251.56
		1.389	0.000483734	0.000737068	0.000691872		1.389	3733.48	4187	4252.25
		1.39	0.000482571	0.000734953	0.000690122		1.39	3733.96	4187.74	4252.94
		1.391	0.000481608	0.000732925	0.000688278		1.391	3734.45	4188.47	4253.63
		1.392	0.000480836	0.000731001	0.000686344		1.392	3734.93	4189.2	4254.32
		1.393	0.000480239	0.000729198	0.000684329		1.393	3735.41	4189.93	4255
		1.394	0.000479803	0.000727528	0.00068224		1.394	3735.89	4190.66	4255.69
		1.395	0.000479508	0.000726003	0.000680085		1.395	3736.37	4191.39	4256.37
		1.396	0.000479334	0.00072463	0.000677873		1.396	3736.85	4192.11	4257.05
		1.397	0.000479258	0.000723415	0.00067561		1.397	3737.33	4192.84	4257.72
		1.398	0.000479259	0.000722363	0.000673302		1.398	3737.81	4193.56	4258.4
		1.399	0.000479314	0.000721475	0.000670956		1.399	3738.28	4194.28	4259.07
		1.4	0.000479401	0.000720752	0.000668574		1.4	3738.76	4195	4259.74
		1.401	0.000479499	0.000720194	0.00066616		1.401	3739.24	4195.72	4260.41
		1.402	0.000479589	0.000719798	0.000663714		1.402	3739.72	4196.44	4261.07
		1.403	0.000479655	0.000719562	0.000661234		1.403	3740.2	4197.16	4261.73
		1.404	0.000479682	0.000719482	0.000658719		1.404	3740.68	4197.88	4262.39
		1.405	0.000479658	0.000719556	0.000656163		1.405	3741.16	4198.6	4263.05
		1.406	0.000479575	0.00071978	0.000653561		1.406	3741.64	4199.32	4263.71
		1.407	0.000479428	0.000720151	0.000650905		1.407	3742.12	4200.04	4264.36
		1.408	0.000479217	0.000720665	0.000648187		1.408	3742.6	4200.76	4265.01
		1.409	0.000478943	0.000721319	0.000645399		1.409	3743.08	4201.48	4265.65
		1.41	0.000478613	0.000722112	0.00064253		1.41	3743.56	4202.21	4266.3
		1.411	0.000478235	0.000723041	0.00063957		1.411	3744.04	4202.93	4266.94
		1.412	0.000477823	0.000724103	0.000636512		1.412	3744.51	4203.65	4267.58
		1.413	0.000477391	0.000725297	0.000633345		1.413	3744.99	4204.38	4268.21
		1.414	0.000476958	0.000726621	0.000630064		1.414	3745.47	4205.1	4268.84
		1.415	0.000476542	0.000728073	0.00062666		1.415	3745.95	4205.83	4269.47
		1.416	0.000476165	0.000729651	0.000623131		1.416	3746.42	4206.56	4270.1
		1.417	0.00047585	0.00073135	0.000619473		1.417	3746.9	4207.29	4270.72
		1.418	0.000475617	0.000733168	0.000615687		1.418	3747.37	4208.02	4271.34
		1.419	0.000475491	0.000735097	0.000611776		1.419	3747.85	4208.76	4271.95
		1.42	0.000475491	0.000737132	0.000607744		1.42	3748.33	4209.49	4272.56
		1.421	0.000475638	0.000739262	0.000603599		1.421	3748.8	4210.23	4273.17
		1.422	0.00047595	0.000741477	0.000599353		1.422	3749.28	4210.97	4273.77
		1.423	0.000476443	0.000743763	0.000595018		1.423	3749.75	4211.71	4274.36
		1.424	0.000477131	0.000746103	0.00059061		1.424	3750.23	4212.46	4274.96
		1.425	0.000478024	0.000748477	0.000586149		1.425	3750.71	4213.21	4275.54
		1.426	0.000479131	0.000750864	0.000581654		1.426	3751.19	4213.95	4276.13
		1.427	0.000480455	0.000753236	0.000577149		1.427	3751.67	4214.71	4276.71
		1.428	0.000481998	0.000755565	0.000572657		1.428	3752.15	4215.46	4277.28
		1.429	0.000483759	0.000757821	0.000568205		1.429	3752.63	4216.22	4277.85
		1.43	0.000485734	0.000759967	0.000563818		1.43	3753.11	4216.98	4278.42
		1.431	0.000487915	0.000761969	0.000559524		1.431	3753.6	4217.74	4278.98
		1.432	0.000490293	0.000763789	0.000555349		1.432	3754.09	4218.5	4279.54
		1.433	0.000492857	0.000765386	0.000551318		1.433	3754.58	4219.27	4280.09
		1.434	0.000495592	0.000766721	0.000547457		1.434	3755.08	4220.03	4280.64
		1.435	0.000498482	0.000767756	0.000543787		1.435	3755.57	4220.8	4281.19
		1.436	0.000501512	0.000768453	0.000540331		1.436	3756.07	4221.57	4281.73
		1.437	0.000504663	0.000768775	0.000537104		1.437	3756.58	4222.34	4282.27
		1.438	0.000507917	0.00076869	0.000534123		1.438	3757.08	4223.1	4282.8
		1.439	0.000511255	0.00076817	0.000531397		1.439	3757.59	4223.87	4283.34
		1.44	0.000514659	0.00076719	0.000528933		1.44	3758.11	4224.64	4283.87
		1.441	0.000518109	0.000765731	0.000526735		1.441	3758.62	4225.41	4284.39
		1.442	0.000521587	0.00076378	0.000524799		1.442	3759.14	4226.17	4284.92
		1.443	0.000525075	0.000761331	0.00052312		1.443	3759.66	4226.93	4285.44
		1.444	0.000528558	0.000758385	0.000521686		1.444	3760.19	4227.69	4285.97
		1.445	0.000532017	0.000754949	0.000520483		1.445	3760.72	4228.45	4286.49
		1.446	0.00053544	0.000751039	0.000519491		1.446	3761.26	4229.2	4287.01
		1.447	0.000538811	0.000746676	0.000518687		1.447	3761.79	4229.95	4287.53
		1.448	0.000542117	0.00074189	0.000518044		1.448	3762.33	4230.7	4288.04
		1.449	0.000545348	0.000736715	0.000517535		1.449	3762.88	4231.44	4288.56
		1.45	0.000548491	0.000731193	0.000517128		1.45	3763.42	4232.17	4289.08
		1.451	0.000551537	0.000725371	0.000516791		1.451	3763.97	4232.9	4289.6
		1.452	0.000554477	0.000719299	0.000516491		1.452	3764.53	4233.62	4290.11
		1.453	0.000557302	0.000713031	0.000516196		1.453	3765.08	4234.34	4290.63
		1.454	0.000560003	0.000706624	0.000515873		1.454	3765.64	4235.05	4291.15
		1.455	0.000562573	0.000700138	0.000515494		1.455	3766.2	4235.75	4291.66
		1.456	0.000565004	0.000693632	0.00051503		1.456	3766.77	4236.45	4292.18
		1.457	0.000567287	0.000687165	0.000514458		1.457	3767.33	4237.14	4292.69
		1.458	0.000569416	0.000680795	0.000513755		1.458	3767.9	4237.82	4293.21
		1.459	0.000571383	0.000674579	0.000512906		1.459	3768.47	4238.5	4293.72
		1.46	0.000573179	0.00066857	0.000511898		1.46	3769.04	4239.17	4294.23
		1.461	0.000574797	0.000662818	0.000510725		1.461	3769.62	4239.84	4294.74
		1.462	0.000576228	0.000657368	0.000509384		1.462	3770.19	4240.5	4295.25
		1.463	0.000577465	0.000652261	0.000507879		1.463	3770.77	4241.15	4295.76
		1.464	0.000578499	0.000647531	0.00050622		1.464	3771.35	4241.8	4296.27
		1.465	0.000579324	0.000643208	0.000504419		1.465	3771.93	4242.45	4296.77
		1.466	0.000579932	0.000639314	0.000502497		1.466	3772.51	4243.09	4297.28
		1.467	0.000580317	0.000635866	0.000500477		1.467	3773.09	4243.73	4297.78
		1.468	0.000580474	0.000632871	0.000498389		1.468	3773.67	4244.36	4298.28
		1.469	0.000580399	0.000630333	0.000496264		1.469	3774.25	4244.99	4298.78
		1.47	0.000580087	0.000628248	0.00049414		1.47	3774.83	4245.62	4299.27
		1.471	0.000579537	0.000626603	0.000492055		1.471	3775.41	4246.25	4299.76
		1.472	0.000578748	0.000625381	0.000490052		1.472	3775.99	4246.87	4300.25
		1.473	0.000577723	0.000624559	0.000488174		1.473	3776.57	4247.5	4300.74
		1.474	0.000576462	0.000624107	0.000486466		1.474	3777.14	4248.12	4301.23
		1.475	0.000574971	0.000623992	0.000484974		1.475	3777.72	4248.75	4301.72
		1.476	0.000573256	0.000624174	0.000483742		1.476	3778.29	4249.37	4302.2
		1.477	0.000571324	0.000624612	0.000482814		1.477	3778.86	4250	4302.68
		1.478	0.000569185	0.000625261	0.000482234		1.478	3779.43	4250.62	4303.17
		1.479	0.000566848	0.000626076	0.000482041		1.479	3780	4251.25	4303.65
		1.48	0.000564328	0.000627009	0.000482273		1.48	3780.57	4251.87	4304.13
		1.481	0.000561636	0.000628015	0.000482964		1.481	3781.13	4252.5	4304.61
[truncated: 18,519 more rows]

## Sheet: subfigure d
Supplementary Fig. 15d
[truncated: 20,002 more rows]

## Sheet: subfigure e
Supplementary Fig. 15e
[truncated: 20,002 more rows]

[truncated: 3 more sheets: subfigure f, subfigure g, subfigure h]
