# Supplementary material for: Theoretical framework for confined ion transport in two-dimensional nanochannels
Source: Nat Commun. 2025 Jul 20;16:6675. doi: 10.1038/s41467-025-61735-9 (PMC12276316; doi:10.1038/s41467-025-61735-9)
Supplement: Supplementary file 3 — Source data [file 41467_2025_61735_MOESM3_ESM.zip › Source Data/Source Data of Supplementary Information/Source Data of Supplementary Fig. 16.xlsx]

## Sheet: subfigure a
Supplementary Fig. 16a
		t (ps)	FACF of bulk solution (1030 N2 mol-2)	FACF of Mid-position (1030 N2 mol-2)	FACF of Edge-position (1030 N2 mol-2)		t (ps)	IFACF of of bulk solution (1012 N2 mol-2 S)	IFACF of of Mid-position (1012 N2 mol-2 S)	IFACF of of Edge-position (1012 N2 mol-2 S)
		0	0.210223	0.212776	0.233816		0	0	0	0
		0.001	0.209701	0.212238	0.233231		0.001	209.962	212.507	233.523
		0.002	0.208143	0.210632	0.231486		0.002	418.885	423.941	465.882
		0.003	0.205569	0.207979	0.228602		0.003	625.741	633.247	695.926
		0.004	0.202013	0.204316	0.224616		0.004	829.532	839.394	922.535
		0.005	0.197523	0.19969	0.219579		0.005	1029.3	1041.4	1144.63
		0.006	0.192156	0.194162	0.213553		0.006	1224.14	1238.32	1361.2
		0.007	0.185981	0.187803	0.206613		0.007	1413.21	1429.31	1571.28
		0.008	0.179074	0.180692	0.198841		0.008	1595.74	1613.55	1774.01
		0.009	0.17152	0.172915	0.190328		0.009	1771.03	1790.36	1968.59
		0.01	0.163408	0.164565	0.181171		0.01	1938.5	1959.1	2154.34
		0.011	0.154828	0.155738	0.17147		0.011	2097.61	2119.25	2330.66
		0.012	0.145875	0.146531	0.161328		0.012	2247.97	2270.38	2497.06
		0.013	0.136643	0.13704	0.150846		0.013	2389.23	2412.17	2653.15
		0.014	0.127223	0.127361	0.140126		0.014	2521.16	2544.37	2798.63
		0.015	0.117703	0.117586	0.129265		0.015	2643.62	2666.84	2933.33
		0.016	0.108166	0.107802	0.118357		0.016	2756.56	2779.54	3057.14
		0.017	0.0986905	0.0980904	0.107489		0.017	2859.98	2882.48	3170.06
		0.018	0.0893471	0.0885252	0.0967419		0.018	2954	2975.79	3272.18
		0.019	0.0801991	0.0791732	0.0861882		0.019	3038.78	3059.64	3363.64
		0.02	0.0713016	0.0700925	0.0758928		0.02	3114.53	3134.27	3444.69
		0.021	0.0627017	0.0613329	0.0659118		0.021	3181.53	3199.99	3515.59
		0.022	0.0544375	0.0529349	0.0562922		0.022	3240.1	3257.12	3576.69
		0.023	0.046539	0.0449306	0.0470724		0.023	3290.59	3306.05	3628.37
		0.024	0.0390277	0.0373432	0.0382818		0.024	3333.37	3347.19	3671.05
		0.025	0.0319174	0.0301877	0.0299416		0.025	3368.84	3380.95	3705.16
		0.026	0.0252144	0.0234715	0.022065		0.026	3397.41	3407.78	3731.16
		0.027	0.0189186	0.0171944	0.0146577		0.027	3419.47	3428.12	3749.53
		0.028	0.0130237	0.0113502	0.00771893		0.028	3435.45	3442.39	3760.71
		0.029	0.00751839	0.00592694	0.00124176		0.029	3445.72	3451.03	3765.19
		0.03	0.00238715	0.000907798	-0.00478568		0.03	3450.67	3454.45	3763.42
		0.031	-0.00238895	-0.0037278	-0.0103795		0.031	3450.67	3453.04	3755.84
		0.032	-0.00683122	-0.00800337	-0.0155592		0.032	3446.06	3447.17	3742.87
		0.033	-0.0109626	-0.0119445	-0.0203467		0.033	3437.16	3437.2	3724.92
		0.034	-0.0148065	-0.0155777	-0.0247654		0.034	3424.28	3423.43	3702.36
		0.035	-0.0183866	-0.01893	-0.0288396		0.035	3407.68	3406.18	3675.56
		0.036	-0.0217253	-0.0220278	-0.0325935		0.036	3387.62	3385.7	3644.84
		0.037	-0.0248437	-0.0248961	-0.0360507		0.037	3364.34	3362.24	3610.52
		0.038	-0.0277609	-0.0275584	-0.0392331		0.038	3338.04	3336.01	3572.88
		0.039	-0.0304932	-0.0300354	-0.042161		0.039	3308.91	3307.22	3532.18
		0.04	-0.0330542	-0.0323451	-0.0448521		0.04	3277.14	3276.03	3488.67
		0.041	-0.0354545	-0.0345024	-0.0473216		0.041	3242.88	3242.6	3442.59
		0.042	-0.0377011	-0.0365188	-0.0495816		0.042	3206.3	3207.09	3394.14
		0.043	-0.039798	-0.0384022	-0.0516409		0.043	3167.56	3169.63	3343.52
		0.044	-0.041746	-0.0401572	-0.0535056		0.044	3126.78	3130.35	3290.95
		0.045	-0.0435427	-0.0417848	-0.0551782		0.045	3084.14	3089.38	3236.61
		0.046	-0.0451833	-0.0432829	-0.0566584		0.046	3039.78	3046.85	3180.69
		0.047	-0.0466602	-0.0446466	-0.0579433		0.047	2993.85	3002.88	3123.39
		0.048	-0.047964	-0.0458683	-0.0590274		0.048	2946.54	2957.62	3064.91
		0.049	-0.0490839	-0.0469383	-0.059903		0.049	2898.02	2911.22	3005.44
		0.05	-0.0500079	-0.0478452	-0.0605608		0.05	2848.47	2863.83	2945.21
		0.051	-0.0507233	-0.0485764	-0.0609902		0.051	2798.11	2815.62	2884.43
		0.052	-0.0512177	-0.0491187	-0.0611799		0.052	2747.14	2766.77	2823.35
		0.053	-0.0514788	-0.0494585	-0.0611182		0.053	2695.79	2717.48	2762.2
		0.054	-0.0514956	-0.0495827	-0.0607935		0.054	2644.3	2667.96	2701.24
		0.055	-0.0512582	-0.049479	-0.060195		0.055	2592.92	2618.43	2640.75
		0.056	-0.0507584	-0.0491363	-0.059313		0.056	2541.92	2569.12	2580.99
		0.057	-0.0499906	-0.0485452	-0.058139		0.057	2491.54	2520.28	2522.27
		0.058	-0.048951	-0.0476983	-0.0566668		0.058	2442.07	2472.16	2464.87
		0.059	-0.0476387	-0.0465907	-0.054892		0.059	2393.78	2425.02	2409.09
		0.06	-0.0460556	-0.0452196	-0.0528129		0.06	2346.93	2379.11	2355.23
		0.061	-0.0442063	-0.0435854	-0.0504305		0.061	2301.8	2334.71	2303.61
		0.062	-0.0420984	-0.0416911	-0.0477484		0.062	2258.64	2292.07	2254.52
		0.063	-0.0397419	-0.0395424	-0.0447733		0.063	2217.72	2251.45	2208.26
		0.064	-0.0371497	-0.0371479	-0.0415148		0.064	2179.28	2213.11	2165.12
		0.065	-0.0343373	-0.0345191	-0.0379854		0.065	2143.54	2177.27	2125.37
		0.066	-0.031322	-0.0316697	-0.0342003		0.066	2110.71	2144.18	2089.27
		0.067	-0.0281233	-0.0286159	-0.0301774		0.067	2080.98	2114.04	2057.09
		0.068	-0.0247622	-0.0253759	-0.025937		0.068	2054.54	2087.04	2029.03
		0.069	-0.0212611	-0.0219696	-0.0215018		0.069	2031.53	2063.37	2005.31
		0.07	-0.0176432	-0.0184187	-0.0168962		0.07	2012.08	2043.17	1986.11
		0.071	-0.0139323	-0.0147455	-0.0121464		0.071	1996.29	2026.59	1971.59
		0.072	-0.0101525	-0.0109735	-0.00727981		0.072	1984.25	2013.73	1961.88
		0.073	-0.00632777	-0.00712641	-0.00232492		0.073	1976.01	2004.68	1957.07
		0.074	-0.0024816	-0.00322822	0.00268917		0.074	1971.6	1999.51	1957.26
		0.075	0.00136318	0.000697435	0.00773302		0.075	1971.04	1998.24	1962.47
		0.076	0.00518471	0.00462735	0.0127772		0.076	1974.32	2000.9	1972.72
		0.077	0.00896229	0.00853912	0.0177925		0.077	1981.39	2007.49	1988.01
		0.078	0.0126766	0.0124113	0.0227505		0.078	1992.21	2017.96	2008.28
		0.079	0.0163097	0.0162237	0.0276235		0.079	2006.7	2032.28	2033.47
		0.08	0.0198452	0.0199575	0.0323848		0.08	2024.78	2050.37	2063.47
		0.081	0.0232685	0.0235952	0.0370091		0.081	2046.34	2072.15	2098.17
		0.082	0.0265663	0.027121	0.0414726		0.082	2071.25	2097.5	2137.41
		0.083	0.0297271	0.0305206	0.045753		0.083	2099.4	2126.32	2181.02
		0.084	0.0327407	0.0337813	0.0498299		0.084	2130.63	2158.48	2228.81
		0.085	0.0355983	0.0368919	0.0536844		0.085	2164.8	2193.81	2280.57
		0.086	0.0382926	0.0398428	0.0572996		0.086	2201.75	2232.18	2336.06
		0.087	0.0408171	0.0426258	0.0606604		0.087	2241.3	2273.41	2395.04
		0.088	0.0431664	0.0452339	0.0637537		0.088	2283.3	2317.34	2457.25
		0.089	0.0453361	0.0476612	0.066568		0.089	2327.55	2363.79	2522.41
		0.09	0.0473224	0.0499032	0.0690938		0.09	2373.88	2412.57	2590.24
		0.091	0.0491218	0.0519559	0.071323		0.091	2422.1	2463.5	2660.45
		0.092	0.0507316	0.0538163	0.0732495		0.092	2472.03	2516.39	2732.73
		0.093	0.0521492	0.0554821	0.0748686		0.093	2523.47	2571.04	2806.79
		0.094	0.0533723	0.0569514	0.0761771		0.094	2576.23	2627.26	2882.32
		0.095	0.0543988	0.0582229	0.0771732		0.095	2630.11	2684.84	2958.99
		0.096	0.0552267	0.0592956	0.0778567		0.096	2684.92	2743.6	3036.51
		0.097	0.055854	0.0601686	0.0782282		0.097	2740.47	2803.33	3114.55
		0.098	0.056279	0.0608416	0.0782901		0.098	2796.53	2863.84	3192.81
		0.099	0.0565001	0.0613143	0.0780454		0.099	2852.92	2924.92	3270.98
		0.1	0.0565161	0.0615865	0.0774985		0.1	2909.43	2986.37	3348.75
		0.101	0.0563257	0.0616586	0.0766549		0.101	2965.85	3047.99	3425.82
		0.102	0.0559284	0.0615308	0.0755209		0.102	3021.98	3109.58	3501.91
		0.103	0.055324	0.0612039	0.074104		0.103	3077.6	3170.95	3576.72
		0.104	0.054513	0.0606791	0.0724126		0.104	3132.52	3231.89	3649.98
		0.105	0.0534967	0.0599579	0.0704561		0.105	3186.53	3292.21	3721.42
		0.106	0.0522771	0.0590423	0.0682446		0.106	3239.41	3351.71	3790.77
		0.107	0.0508573	0.0579351	0.0657896		0.107	3290.98	3410.2	3857.78
		0.108	0.0492414	0.0566397	0.063103		0.108	3341.03	3467.49	3922.23
		0.109	0.0474348	0.0551602	0.060198		0.109	3389.37	3523.39	3983.88
		0.11	0.0454438	0.0535016	0.0570884		0.11	3435.81	3577.72	4042.52
		0.111	0.0432762	0.0516698	0.053789		0.111	3480.17	3630.3	4097.96
		0.112	0.0409411	0.0496718	0.0503153		0.112	3522.28	3680.98	4150.02
		0.113	0.0384486	0.0475152	0.0466835		0.113	3561.97	3729.57	4198.51
		0.114	0.0358104	0.0452091	0.0429108		0.114	3599.1	3775.93	4243.31
		0.115	0.033039	0.0427632	0.0390146		0.115	3633.53	3819.92	4284.27
		0.116	0.0301482	0.0401884	0.0350132		0.116	3665.12	3861.39	4321.29
		0.117	0.0271528	0.0374963	0.030925		0.117	3693.77	3900.24	4354.26
		0.118	0.0240681	0.0346996	0.0267691		0.118	3719.38	3936.33	4383.1
		0.119	0.0209106	0.0318116	0.0225646		0.119	3741.87	3969.59	4407.77
		0.12	0.0176968	0.0288463	0.0183307		0.12	3761.17	3999.92	4428.22
		0.121	0.0144438	0.0258182	0.0140866		0.121	3777.24	4027.25	4444.43
		0.122	0.0111689	0.0227423	0.00985155		0.122	3790.05	4051.53	4456.4
		0.123	0.00788907	0.0196337	0.00564425		0.123	3799.58	4072.72	4464.15
		0.124	0.00462133	0.0165077	0.00148313		0.124	3805.83	4090.79	4467.71
		0.125	0.0013821	0.0133797	-0.00261399		0.125	3808.84	4105.73	4467.14
		0.126	-0.00181273	0.0102646	-0.00662992		0.126	3808.62	4117.56	4462.52
		0.127	-0.00494807	0.00717718	-0.0105483		0.127	3805.24	4126.28	4453.93
		0.128	-0.0080097	0.00413159	-0.0143536		0.128	3798.76	4131.93	4441.48
		0.129	-0.0109845	0.00114141	-0.0180313		0.129	3789.26	4134.57	4425.29
		0.13	-0.0138603	-0.00178053	-0.0215681		0.13	3776.84	4134.25	4405.49
		0.131	-0.0166265	-0.00462229	-0.0249516		0.131	3761.6	4131.05	4382.23
		0.132	-0.0192733	-0.00737288	-0.0281708		0.132	3743.65	4125.05	4355.67
		0.133	-0.0217926	-0.0100223	-0.0312158		0.133	3723.11	4116.35	4325.97
		0.134	-0.0241774	-0.0125617	-0.034078		0.134	3700.13	4105.06	4293.33
		0.135	-0.0264219	-0.0149832	-0.0367501		0.135	3674.83	4091.29	4257.91
		0.136	-0.0285218	-0.0172801	-0.039226		0.136	3647.36	4075.15	4219.93
		0.137	-0.0304736	-0.0194469	-0.0415007		0.137	3617.86	4056.79	4179.56
		0.138	-0.0322753	-0.021479	-0.0435705		0.138	3586.49	4036.33	4137.03
		0.139	-0.0339255	-0.023373	-0.0454329		0.139	3553.39	4013.9	4092.53
		0.14	-0.0354239	-0.0251263	-0.0470862		0.14	3518.71	3989.65	4046.27
		0.141	-0.036771	-0.0267374	-0.0485298		0.141	3482.61	3963.72	3998.46
		0.142	-0.0379679	-0.0282055	-0.049764		0.142	3445.24	3936.25	3949.31
		0.143	-0.039016	-0.0295305	-0.05079		0.143	3406.75	3907.38	3899.03
		0.144	-0.0399175	-0.030713	-0.0516094		0.144	3367.29	3877.26	3847.83
		0.145	-0.0406745	-0.0317543	-0.0522247		0.145	3326.99	3846.03	3795.92
		0.146	-0.0412898	-0.0326557	-0.0526389		0.146	3286.01	3813.82	3743.49
		0.147	-0.0417657	-0.0334194	-0.0528555		0.147	3244.48	3780.78	3690.74
		0.148	-0.042105	-0.0340476	-0.0528781		0.148	3202.54	3747.05	3637.87
		0.149	-0.0423103	-0.0345427	-0.0527111		0.149	3160.34	3712.75	3585.08
		0.15	-0.042384	-0.0349074	-0.0523588		0.15	3117.99	3678.03	3532.54
		0.151	-0.0423287	-0.0351442	-0.0518259		0.151	3075.63	3643	3480.45
		0.152	-0.0421466	-0.0352559	-0.0511172		0.152	3033.4	3607.8	3428.98
		0.153	-0.04184	-0.0352452	-0.0502378		0.153	2991.4	3572.55	3378.3
		0.154	-0.041411	-0.0351149	-0.0491929		0.154	2949.78	3537.37	3328.58
		0.155	-0.0408617	-0.0348676	-0.0479878		0.155	2908.64	3502.38	3279.99
		0.156	-0.0401941	-0.0345059	-0.0466281		0.156	2868.11	3467.69	3232.69
		0.157	-0.0394104	-0.0340326	-0.0451196		0.157	2828.31	3433.43	3186.81
		0.158	-0.0385129	-0.0334504	-0.0434681		0.158	2789.35	3399.68	3142.52
		0.159	-0.0375041	-0.032762	-0.04168		0.159	2751.34	3366.58	3099.94
		0.16	-0.0363866	-0.0319704	-0.0397617		0.16	2714.39	3334.21	3059.22
		0.161	-0.0351636	-0.0310786	-0.0377201		0.161	2678.62	3302.69	3020.48
		0.162	-0.0338387	-0.0300897	-0.0355625		0.162	2644.12	3272.1	2983.84
		0.163	-0.0324156	-0.0290075	-0.0332965		0.163	2610.99	3242.55	2949.41
		0.164	-0.030899	-0.0278355	-0.0309302		0.164	2579.33	3214.13	2917.3
		0.165	-0.0292938	-0.026578	-0.0284721		0.165	2549.24	3186.93	2887.6
		0.166	-0.0276058	-0.0252395	-0.0259313		0.166	2520.79	3161.02	2860.4
		0.167	-0.0258411	-0.0238248	-0.0233174		0.167	2494.06	3136.49	2835.77
		0.168	-0.0240066	-0.0223394	-0.0206402		0.168	2469.14	3113.4	2813.79
		0.169	-0.0221099	-0.020789	-0.0179105		0.169	2446.08	3091.84	2794.52
		0.17	-0.0201588	-0.0191799	-0.015139		0.17	2424.95	3071.85	2777.99
		0.171	-0.018162	-0.0175186	-0.0123373		0.171	2405.79	3053.51	2764.25
		0.172	-0.0161284	-0.0158124	-0.00951698		0.172	2388.64	3036.84	2753.33
		0.173	-0.0140675	-0.0140686	-0.00669027		0.173	2373.54	3021.9	2745.22
		0.174	-0.0119889	-0.012295	-0.00386942		0.174	2360.52	3008.72	2739.94
		0.175	-0.00990251	-0.0104996	-0.00106691		0.175	2349.57	2997.32	2737.48
		0.176	-0.00781847	-0.0086908	0.0017047		0.176	2340.71	2987.73	2737.79
		0.177	-0.00574678	-0.00687689	0.00443289		0.177	2333.93	2979.94	2740.86
		0.178	-0.00369742	-0.00506639	0.00710525		0.178	2329.21	2973.97	2746.63
		0.179	-0.00168016	-0.00326778	0.00970962		0.179	2326.52	2969.8	2755.04
		0.18	0.000295528	-0.00148944	0.0122342		0.18	2325.82	2967.42	2766.01
		0.181	0.00222054	0.000260392	0.0146674		0.181	2327.08	2966.81	2779.46
		0.182	0.00408629	0.00197375	0.0169986		0.182	2330.24	2967.93	2795.3
		0.183	0.00588472	0.00364296	0.0192175		0.183	2335.22	2970.73	2813.4
		0.184	0.00760844	0.00526076	0.0213146		0.184	2341.97	2975.19	2833.67
		0.185	0.00925073	0.00682032	0.0232811		0.185	2350.4	2981.23	2855.97
		0.186	0.0108056	0.00831531	0.0251094		0.186	2360.43	2988.8	2880.16
		0.187	0.012268	0.00973999	0.0267924		0.187	2371.96	2997.82	2906.11
		0.188	0.0136333	0.0110892	0.0283244		0.188	2384.91	3008.24	2933.67
		0.189	0.0148981	0.0123583	0.0297005		0.189	2399.18	3019.96	2962.68
		0.19	0.0160596	0.0135434	0.0309168		0.19	2414.66	3032.91	2992.99
		0.191	0.0171156	0.0146413	0.0319707		0.191	2431.25	3047	3024.44
		0.192	0.018065	0.0156493	0.0328603		0.192	2448.84	3062.15	3056.85
		0.193	0.0189071	0.0165654	0.033585		0.193	2467.32	3078.26	3090.08
		0.194	0.0196422	0.0173884	0.0341452		0.194	2486.6	3095.23	3123.94
		0.195	0.0202707	0.0181173	0.0345422		0.195	2506.55	3112.99	3158.28
		0.196	0.020794	0.018752	0.034778		0.196	2527.08	3131.42	3192.94
		0.197	0.0212138	0.0192929	0.0348559		0.197	2548.09	3150.44	3227.76
		0.198	0.0215321	0.0197407	0.0347797		0.198	2569.46	3169.96	3262.58
		0.199	0.0217515	0.0200967	0.0345539		0.199	2591.1	3189.88	3297.25
		0.2	0.0218747	0.0203626	0.0341838		0.2	2612.92	3210.11	3331.61
		0.201	0.0219046	0.0205404	0.0336753		0.201	2634.81	3230.56	3365.54
		0.202	0.0218444	0.0206323	0.0330345		0.202	2656.68	3251.15	3398.9
		0.203	0.0216974	0.020641	0.0322681		0.203	2678.45	3271.78	3431.55
		0.204	0.0214668	0.0205693	0.0313833		0.204	2700.03	3292.39	3463.38
		0.205	0.0211562	0.02042	0.0303874		0.205	2721.35	3312.88	3494.26
		0.206	0.0207689	0.0201963	0.0292877		0.206	2742.31	3333.19	3524.1
		0.207	0.0203083	0.0199013	0.028092		0.207	2762.85	3353.24	3552.79
		0.208	0.019778	0.0195384	0.0268079		0.208	2782.89	3372.96	3580.24
		0.209	0.0191813	0.0191106	0.0254432		0.209	2802.37	3392.28	3606.36
		0.21	0.0185216	0.0186215	0.0240056		0.21	2821.22	3411.15	3631.09
		0.211	0.0178025	0.0180742	0.0225027		0.211	2839.38	3429.5	3654.34
		0.212	0.0170273	0.0174722	0.020942		0.212	2856.8	3447.27	3676.07
		0.213	0.0161997	0.0168188	0.0193311		0.213	2873.41	3464.42	3696.2
		0.214	0.0153232	0.0161172	0.0176771		0.214	2889.17	3480.89	3714.71
		0.215	0.0144014	0.0153709	0.0159873		0.215	2904.03	3496.63	3731.54
		0.216	0.0134381	0.0145832	0.0142687		0.216	2917.95	3511.61	3746.67
		0.217	0.0124373	0.0137575	0.0125281		0.217	2930.89	3525.78	3760.06
		0.218	0.011403	0.012897	0.0107724		0.218	2942.81	3539.1	3771.71
		0.219	0.0103394	0.0120053	0.00900796		0.219	2953.68	3551.56	3781.61
		0.22	0.00925078	0.0110859	0.00724139		0.22	2963.48	3563.1	3789.73
		0.221	0.00814178	0.0101421	0.00547897		0.221	2972.17	3573.71	3796.09
		0.222	0.00701704	0.0091777	0.00372691		0.222	2979.75	3583.37	3800.69
		0.223	0.0058814	0.00819622	0.00199131		0.223	2986.2	3592.06	3803.55
		0.224	0.00473984	0.00720139	0.000278159		0.224	2991.51	3599.76	3804.69
		0.225	0.00359745	0.00619699	-0.00140667		0.225	2995.68	3606.46	3804.12
		0.226	0.00245941	0.00518684	-0.00305739		0.226	2998.71	3612.15	3801.89
		0.227	0.00133095	0.00417485	-0.00466834		0.227	3000.61	3616.83	3798.03
		0.228	0.000217316	0.00316494	-0.00623396		0.228	3001.38	3620.5	3792.58
		0.229	-0.000876264	0.00216108	-0.00774882		0.229	3001.05	3623.17	3785.58
		0.23	-0.00194463	0.00116726	-0.00920762		0.23	2999.64	3624.83	3777.11
		0.231	-0.00298273	0.000187458	-0.0106052		0.231	2997.18	3625.51	3767.2
		0.232	-0.00398566	-0.000774377	-0.0119367		0.232	2993.69	3625.21	3755.93
		0.233	-0.00494874	-0.00171434	-0.0131971		0.233	2989.23	3623.97	3743.36
		0.234	-0.0058675	-0.00262862	-0.0143821		0.234	2983.82	3621.8	3729.57
		0.235	-0.00673778	-0.00351348	-0.0154873		0.235	2977.51	3618.73	3714.64
		0.236	-0.00755573	-0.00436536	-0.0165086		0.236	2970.37	3614.79	3698.64
		0.237	-0.00831784	-0.00518083	-0.0174423		0.237	2962.43	3610.01	3681.66
		0.238	-0.00902101	-0.00595667	-0.0182851		0.238	2953.76	3604.45	3663.8
		0.239	-0.0096625	-0.00668986	-0.0190338		0.239	2944.42	3598.12	3645.14
		0.24	-0.01024	-0.00737763	-0.0196858		0.24	2934.47	3591.09	3625.78
		0.241	-0.0107517	-0.00801748	-0.0202389		0.241	2923.97	3583.39	3605.82
		0.242	-0.011196	-0.00860718	-0.0206913		0.242	2913	3575.08	3585.35
		0.243	-0.011572	-0.0091448	-0.0210415		0.243	2901.62	3566.2	3564.49
		0.244	-0.0118791	-0.00962871	-0.0212887		0.244	2889.89	3556.82	3543.32
		0.245	-0.012117	-0.0100576	-0.0214325		0.245	2877.89	3546.97	3521.96
		0.246	-0.0122859	-0.0104305	-0.021473		0.246	2865.69	3536.73	3500.51
		0.247	-0.0123864	-0.0107466	-0.0214107		0.247	2853.35	3526.14	3479.07
		0.248	-0.0124193	-0.0110057	-0.0212468		0.248	2840.95	3515.26	3457.74
		0.249	-0.0123858	-0.0112077	-0.0209829		0.249	2828.55	3504.16	3436.62
		0.25	-0.0122872	-0.0113527	-0.0206209		0.25	2816.21	3492.88	3415.82
		0.251	-0.0121253	-0.0114414	-0.0201635		0.251	2804.01	3481.48	3395.43
		0.252	-0.011902	-0.0114744	-0.0196135		0.252	2791.99	3470.02	3375.54
		0.253	-0.0116194	-0.0114527	-0.0189745		0.253	2780.23	3458.56	3356.25
		0.254	-0.0112795	-0.0113776	-0.0182503		0.254	2768.78	3447.14	3337.63
		0.255	-0.0108849	-0.0112505	-0.017445		0.255	2757.7	3435.83	3319.79
		0.256	-0.0104378	-0.0110731	-0.0165632		0.256	2747.04	3424.67	3302.78
		0.257	-0.00994085	-0.010847	-0.0156098		0.257	2736.85	3413.71	3286.7
		0.258	-0.00939656	-0.0105743	-0.0145899		0.258	2727.18	3403	3271.6
		0.259	-0.00880755	-0.0102569	-0.0135089		0.259	2718.08	3392.58	3257.55
		0.26	-0.00817648	-0.00989707	-0.0123724		0.26	2709.59	3382.5	3244.61
		0.261	-0.00750603	-0.00949695	-0.0111861		0.261	2701.74	3372.81	3232.83
		0.262	-0.0067989	-0.00905885	-0.00995584		0.262	2694.59	3363.53	3222.26
		0.263	-0.00605782	-0.00858515	-0.00868765		0.263	2688.16	3354.71	3212.93
		0.264	-0.00528556	-0.00807825	-0.00738752		0.264	2682.49	3346.38	3204.9
		0.265	-0.00448491	-0.00754059	-0.00606149		0.265	2677.61	3338.57	3198.17
		0.266	-0.00365871	-0.00697462	-0.00471558		0.266	2673.54	3331.31	3192.78
		0.267	-0.00280983	-0.00638284	-0.00335575		0.267	2670.3	3324.63	3188.75
		0.268	-0.00194121	-0.00576774	-0.00198792		0.268	2667.93	3318.55	3186.08
		0.269	-0.00105583	-0.00513184	-0.000617874		0.269	2666.43	3313.1	3184.77
		0.27	-0.000156756	-0.00447765	0.000748716		0.27	2665.82	3308.3	3184.84
		0.271	0.000752909	-0.00380769	0.00210633		0.271	2666.12	3304.16	3186.27
		0.272	0.00166998	-0.0031245	0.0034496		0.272	2667.33	3300.69	3189.04
		0.273	0.0025912	-0.00243061	0.00477338		0.273	2669.46	3297.91	3193.16
		0.274	0.00351327	-0.00172855	0.00607268		0.274	2672.51	3295.83	3198.58
		0.275	0.00443283	-0.00102086	0.00734277		0.275	2676.49	3294.46	3205.29
		0.276	0.00534648	-0.000310075	0.00857912		0.276	2681.38	3293.79	3213.25
		0.277	0.00625078	0.000401283	0.00977742		0.277	2687.17	3293.84	3222.43
		0.278	0.00714231	0.0011107	0.0109337		0.278	2693.87	3294.6	3232.78
		0.279	0.00801762	0.00181567	0.012044		0.279	2701.45	3296.06	3244.27
		0.28	0.00887333	0.00251373	0.013105		0.28	2709.9	3298.22	3256.84
		0.281	0.00970609	0.00320242	0.0141132		0.281	2719.19	3301.08	3270.45
		0.282	0.0105126	0.00387936	0.0150658		0.282	2729.3	3304.62	3285.04
		0.283	0.0112898	0.0045422	0.01596		0.283	2740.2	3308.83	3300.56
		0.284	0.0120347	0.00518866	0.0167932		0.284	2751.86	3313.7	3316.93
		0.285	0.0127443	0.00581654	0.0175633		0.285	2764.25	3319.2	3334.11
		0.286	0.013416	0.00642372	0.0182684		0.286	2777.33	3325.32	3352.03
		0.287	0.0140473	0.0070082	0.0189069		0.287	2791.06	3332.04	3370.61
		0.288	0.0146361	0.00756808	0.0194772		0.288	2805.4	3339.33	3389.81
		0.289	0.0151803	0.0081016	0.0199785		0.289	2820.31	3347.16	3409.53
		0.29	0.0156784	0.00860712	0.0204097		0.29	2835.74	3355.51	3429.73
		0.291	0.0161288	0.00908316	0.0207705		0.291	2851.64	3364.36	3450.32
		0.292	0.0165304	0.0095284	0.0210604		0.292	2867.97	3373.67	3471.23
		0.293	0.0168824	0.00994167	0.0212796		0.293	2884.68	3383.4	3492.4
		0.294	0.0171843	0.010322	0.0214283		0.294	2901.71	3393.53	3513.76
		0.295	0.017436	0.0106685	0.021507		0.295	2919.02	3404.03	3535.23
		0.296	0.0176373	0.0109805	0.0215165		0.296	2936.56	3414.85	3556.74
		0.297	0.0177888	0.0112577	0.0214579		0.297	2954.27	3425.97	3578.22
		0.298	0.017891	0.0114996	0.0213326		0.298	2972.11	3437.35	3599.62
		0.299	0.0179448	0.0117062	0.021142		0.299	2990.03	3448.95	3620.86
		0.3	0.0179513	0.0118775	0.0208879		0.3	3007.98	3460.74	3641.87
		0.301	0.0179118	0.0120138	0.0205725		0.301	3025.91	3472.69	3662.6
		0.302	0.0178279	0.0121153	0.020198		0.302	3043.78	3484.75	3682.99
		0.303	0.0177012	0.0121826	0.0197667		0.303	3061.54	3496.9	3702.97
		0.304	0.0175335	0.0122164	0.0192815		0.304	3079.16	3509.1	3722.49
		0.305	0.0173268	0.0122174	0.018745		0.305	3096.59	3521.32	3741.51
		0.306	0.0170831	0.0121865	0.0181604		0.306	3113.8	3533.52	3759.96
		0.307	0.0168044	0.0121249	0.0175307		0.307	3130.74	3545.68	3777.81
		0.308	0.0164929	0.0120335	0.0168593		0.308	3147.39	3557.76	3795
		0.309	0.0161508	0.0119137	0.0161497		0.309	3163.71	3569.73	3811.51
		0.31	0.0157802	0.0117666	0.0154052		0.31	3179.68	3581.57	3827.28
		0.311	0.0153832	0.0115936	0.0146295		0.311	3195.26	3593.25	3842.3
		0.312	0.014962	0.0113962	0.0138263		0.312	3210.43	3604.75	3856.53
		0.313	0.0145187	0.0111758	0.0129994		0.313	3225.17	3616.03	3869.94
		0.314	0.0140554	0.0109339	0.0121524		0.314	3239.46	3627.09	3882.52
		0.315	0.013574	0.010672	0.0112892		0.315	3253.27	3637.89	3894.24
		0.316	0.0130766	0.0103917	0.0104136		0.316	3266.6	3648.42	3905.09
		0.317	0.0125651	0.0100945	0.00952928		0.317	3279.42	3658.66	3915.06
		0.318	0.0120414	0.00978203	0.00864002		0.318	3291.72	3668.6	3924.15
		0.319	0.0115073	0.00945592	0.00774948		0.319	3303.5	3678.22	3932.34
		0.32	0.0109646	0.00911775	0.00686129		0.32	3314.73	3687.51	3939.65
		0.321	0.0104153	0.00876913	0.00597898		0.321	3325.42	3696.45	3946.07
		0.322	0.00986099	0.00841166	0.005106		0.322	3335.56	3705.04	3951.61
		0.323	0.00930352	0.00804697	0.0042457		0.323	3345.14	3713.27	3956.28
		0.324	0.00874465	0.00767664	0.00340128		0.324	3354.17	3721.13	3960.11
		0.325	0.00818613	0.00730227	0.00257585		0.325	3362.63	3728.62	3963.1
		0.326	0.00762974	0.00692545	0.00177236		0.326	3370.54	3735.74	3965.27
		0.327	0.00707724	0.00654773	0.000993602		0.327	3377.89	3742.47	3966.65
		0.328	0.00653041	0.00617066	0.000242236		0.328	3384.7	3748.83	3967.27
		0.329	0.00599101	0.00579577	-0.000479257		0.329	3390.96	3754.82	3967.15
		0.33	0.00546081	0.00542453	-0.00116856		0.33	3396.68	3760.43	3966.33
		0.331	0.00494159	0.00505838	-0.00182354		0.331	3401.89	3765.67	3964.83
		0.332	0.00443508	0.00469875	-0.00244223		0.332	3406.57	3770.55	3962.7
		0.333	0.00394301	0.00434696	-0.00302285		0.333	3410.76	3775.07	3959.97
		0.334	0.00346708	0.00400433	-0.00356382		0.334	3414.47	3779.24	3956.67
		0.335	0.00300892	0.00367206	-0.00406371		0.335	3417.71	3783.08	3952.86
		0.336	0.00257013	0.00335131	-0.00452131		0.336	3420.5	3786.59	3948.57
		0.337	0.00215221	0.00304314	-0.00493558		0.337	3422.86	3789.79	3943.84
		0.338	0.00175661	0.00274853	-0.00530568		0.338	3424.81	3792.69	3938.72
		0.339	0.00138465	0.00246836	-0.00563095		0.339	3426.38	3795.3	3933.25
		0.34	0.00103756	0.0022034	-0.0059109		0.34	3427.59	3797.63	3927.48
		0.341	0.000716439	0.00195432	-0.00614524		0.341	3428.47	3799.71	3921.45
		0.342	0.000422259	0.00172168	-0.00633386		0.342	3429.04	3801.55	3915.21
		0.343	0.000155845	0.00150592	-0.00647681		0.343	3429.33	3803.16	3908.81
		0.344	-8.21261e-05	0.00130737	-0.00657433		0.344	3429.36	3804.57	3902.28
		0.345	-0.000291136	0.00112626	-0.00662682		0.345	3429.18	3805.79	3895.68
		0.346	-0.000470826	0.0009627	-0.00663486		0.346	3428.8	3806.83	3889.05
		0.347	-0.000621005	0.000816695	-0.00659917		0.347	3428.25	3807.72	3882.43
		0.348	-0.000741641	0.000688164	-0.00652066		0.348	3427.57	3808.47	3875.87
		0.349	-0.00083287	0.000576934	-0.00640035		0.349	3426.78	3809.1	3869.41
		0.35	-0.000894985	0.00048276	-0.00623945		0.35	3425.92	3809.63	3863.09
		0.351	-0.000928434	0.000405327	-0.00603929		0.351	3425.01	3810.08	3856.95
		0.352	-0.000933813	0.000344264	-0.00580135		0.352	3424.08	3810.45	3851.03
		0.353	-0.000911857	0.000299164	-0.00552721		0.353	3423.15	3810.77	3845.37
		0.354	-0.00086343	0.000269583	-0.00521862		0.354	3422.27	3811.06	3839.99
		0.355	-0.000789515	0.000255059	-0.00487741		0.355	3421.44	3811.32	3834.95
		0.356	-0.000691201	0.00025512	-0.00450554		0.356	3420.7	3811.58	3830.26
		0.357	-0.000569673	0.000269293	-0.00410504		0.357	3420.07	3811.84	3825.95
		0.358	-0.000426196	0.000297115	-0.00367806		0.358	3419.57	3812.12	3822.06
		0.359	-0.000262104	0.00033813	-0.00322682		0.359	3419.23	3812.44	3818.61
		0.36	-7.87861e-05	0.000391908	-0.00275361		0.36	3419.06	3812.8	3815.62
		0.361	0.000122324	0.000458031	-0.00226077		0.361	3419.08	3813.23	3813.11
		0.362	0.000339762	0.000536105	-0.00175071		0.362	3419.31	3813.73	3811.1
		0.363	0.000572043	0.000625753	-0.00122586		0.363	3419.76	3814.31	3809.61
		0.364	0.000817672	0.000726611	-0.000688688		0.364	3420.46	3814.98	3808.66
		0.365	0.00107515	0.000838328	-0.000141662		0.365	3421.41	3815.77	3808.24
		0.366	0.00134299	0.000960553	0.000412736		0.366	3422.61	3816.67	3808.38
		0.367	0.00161972	0.00109293	0.000972035		0.367	3424.1	3817.69	3809.07
		0.368	0.00190388	0.0012351	0.00153379		0.368	3425.86	3818.86	3810.32
		0.369	0.00219402	0.00138667	0.00209557		0.369	3427.91	3820.17	3812.14
		0.37	0.00248875	0.00154724	0.002655		0.37	3430.25	3821.63	3814.51
		0.371	0.00278668	0.00171633	0.00320976		0.371	3432.89	3823.27	3817.45
		0.372	0.00308646	0.00189348	0.00375758		0.372	3435.82	3825.07	3820.93
		0.373	0.00338675	0.00207812	0.00429626		0.373	3439.06	3827.06	3824.96
		0.374	0.00368628	0.00226965	0.00482367		0.374	3442.6	3829.23	3829.52
		0.375	0.00398376	0.00246743	0.00533778		0.375	3446.43	3831.6	3834.6
		0.376	0.00427796	0.00267074	0.00583664		0.376	3450.56	3834.17	3840.18
		0.377	0.00456766	0.0028788	0.00631841		0.377	3454.98	3836.94	3846.26
		0.378	0.00485168	0.00309078	0.00678133		0.378	3459.69	3839.93	3852.81
		0.379	0.00512886	0.00330578	0.00722379		0.379	3464.68	3843.13	3859.81
		0.38	0.00539807	0.00352286	0.00764424		0.38	3469.95	3846.54	3867.25
		0.381	0.0056582	0.00374106	0.0080413		0.381	3475.48	3850.17	3875.09
		0.382	0.00590819	0.00395934	0.00841367		0.382	3481.26	3854.02	3883.32
		0.383	0.00614702	0.00417667	0.00876021		0.383	3487.29	3858.09	3891.9
		0.384	0.00637368	0.00439198	0.00907988		0.384	3493.55	3862.38	3900.82
		0.385	0.00658725	0.00460421	0.00937179		0.385	3500.03	3866.87	3910.05
		0.386	0.00678683	0.00481231	0.00963516		0.386	3506.71	3871.58	3919.55
		0.387	0.00697158	0.00501522	0.00986938		0.387	3513.59	3876.5	3929.31
		0.388	0.00714074	0.00521194	0.0100739		0.388	3520.65	3881.61	3939.28
		0.389	0.00729361	0.00540149	0.0102485		0.389	3527.87	3886.92	3949.44
		0.39	0.00742957	0.00558295	0.0103927		0.39	3535.23	3892.41	3959.76
		0.391	0.00754808	0.00575547	0.0105067		0.391	3542.72	3898.08	3970.21
		0.392	0.0076487	0.00591826	0.0105903		0.392	3550.32	3903.91	3980.76
		0.393	0.00773107	0.00607061	0.0106437		0.393	3558.01	3909.91	3991.38
		0.394	0.00779492	0.00621189	0.0106672		0.394	3565.77	3916.05	4002.03
		0.395	0.00784009	0.00634157	0.0106613		0.395	3573.59	3922.33	4012.69
		0.396	0.00786654	0.0064592	0.0106264		0.396	3581.44	3928.73	4023.34
		0.397	0.00787428	0.00656445	0.0105632		0.397	3589.31	3935.24	4033.93
		0.398	0.00786347	0.00665707	0.0104724		0.398	3597.18	3941.85	4044.45
		0.399	0.00783434	0.00673689	0.0103549		0.399	3605.03	3948.55	4054.87
		0.4	0.00778723	0.00680385	0.0102115		0.4	3612.84	3955.32	4065.15
		0.401	0.00772255	0.00685797	0.0100434		0.401	3620.59	3962.15	4075.28
		0.402	0.00764082	0.00689935	0.00985158		0.402	3628.27	3969.03	4085.22
		0.403	0.00754261	0.00692816	0.00963726		0.403	3635.87	3975.94	4094.97
		0.404	0.0074286	0.00694464	0.00940167		0.404	3643.35	3982.88	4104.49
		0.405	0.00729951	0.00694909	0.00914612		0.405	3650.72	3989.82	4113.76
		0.406	0.00715612	0.00694182	0.00887197		0.406	3657.94	3996.77	4122.77
		0.407	0.00699926	0.00692323	0.00858061		0.407	3665.02	4003.7	4131.5
		0.408	0.00682982	0.0068937	0.00827347		0.408	3671.94	4010.61	4139.92
		0.409	0.0066487	0.00685365	0.00795203		0.409	3678.68	4017.48	4148.04
		0.41	0.00645684	0.0068035	0.00761775		0.41	3685.23	4024.31	4155.82
		0.411	0.0062552	0.00674367	0.00727215		0.411	3691.58	4031.09	4163.27
		0.412	0.00604475	0.00667457	0.00691672		0.412	3697.73	4037.79	4170.36
		0.413	0.00582646	0.00659658	0.00655299		0.413	3703.67	4044.43	4177.1
		0.414	0.00560129	0.00651009	0.00618245		0.414	3709.38	4050.98	4183.46
		0.415	0.00537022	0.00641544	0.00580661		0.415	3714.87	4057.45	4189.46
		0.416	0.00513418	0.00631296	0.00542696		0.416	3720.12	4063.81	4195.07
		0.417	0.00489411	0.00620294	0.00504496		0.417	3725.14	4070.07	4200.31
		0.418	0.00465092	0.00608566	0.00466207		0.418	3729.91	4076.21	4205.16
		0.419	0.00440548	0.00596139	0.00427971		0.419	3734.44	4082.24	4209.63
		0.42	0.00415866	0.00583036	0.00389929		0.42	3738.72	4088.13	4213.72
		0.421	0.00391127	0.00569283	0.00352217		0.421	3742.75	4093.89	4217.43
		0.422	0.00366412	0.00554903	0.0031497		0.422	3746.54	4099.51	4220.77
		0.423	0.00341796	0.00539922	0.00278317		0.423	3750.08	4104.99	4223.74
		0.424	0.00317353	0.00524368	0.00242385		0.424	3753.38	4110.31	4226.34
		0.425	0.00293152	0.00508271	0.00207296		0.425	3756.43	4115.47	4228.59
		0.426	0.00269261	0.00491668	0.0017317		0.426	3759.24	4120.47	4230.49
		0.427	0.00245746	0.00474598	0.00140118		0.427	3761.82	4125.3	4232.06
		0.428	0.00222667	0.00457105	0.00108251		0.428	3764.16	4129.96	4233.3
		0.429	0.00200085	0.00439243	0.000776708		0.429	3766.27	4134.44	4234.23
		0.43	0.00178057	0.00421069	0.000484769		0.43	3768.16	4138.75	4234.86
		0.431	0.00156638	0.00402648	0.000207612		0.431	3769.84	4142.86	4235.21
		0.432	0.00135884	0.00384051	-5.38984e-05		0.432	3771.3	4146.8	4235.28
		0.433	0.00115845	0.00365356	-0.000298961		0.433	3772.56	4150.55	4235.11
		0.434	0.000965728	0.00346647	-0.000526844		0.434	3773.62	4154.11	4234.69
		0.435	0.000781156	0.00328012	-0.000736883		0.435	3774.49	4157.48	4234.06
		0.436	0.000605206	0.00309544	-0.000928487		0.436	3775.19	4160.67	4233.23
		0.437	0.000438335	0.0029134	-0.00110114		0.437	3775.71	4163.67	4232.21
		0.438	0.000280977	0.00273497	-0.00125441		0.438	3776.07	4166.49	4231.04
		0.439	0.000133549	0.00256114	-0.00138793		0.439	3776.28	4169.14	4229.72
		0.44	-3.55916e-06	0.00239291	-0.00150143		0.44	3776.34	4171.62	4228.27
		0.441	-0.000129981	0.00223123	-0.00159472		0.441	3776.27	4173.93	4226.72
		0.442	-0.00024538	0.00207705	-0.00166769		0.442	3776.09	4176.09	4225.09
		0.443	-0.000349453	0.00193127	-0.00172032		0.443	3775.79	4178.09	4223.4
		0.444	-0.000441931	0.00179471	-0.00175266		0.444	3775.39	4179.95	4221.66
		0.445	-0.000522588	0.00166816	-0.00176487		0.445	3774.91	4181.68	4219.9
		0.446	-0.000591239	0.0015523	-0.00175718		0.446	3774.35	4183.3	4218.14
		0.447	-0.000647745	0.00144774	-0.00172988		0.447	3773.74	4184.8	4216.4
		0.448	-0.000692017	0.00135501	-0.00168339		0.448	3773.07	4186.2	4214.69
		0.449	-0.000724017	0.0012745	-0.00161817		0.449	3772.36	4187.51	4213.04
		0.45	-0.000743761	0.00120651	-0.00153477		0.45	3771.62	4188.75	4211.46
		0.451	-0.00075132	0.00115125	-0.00143381		0.451	3770.88	4189.93	4209.98
		0.452	-0.000746818	0.00110878	-0.00131598		0.452	3770.13	4191.06	4208.6
		0.453	-0.000730438	0.00107908	-0.00118203		0.453	3769.39	4192.15	4207.36
		0.454	-0.000702416	0.00106198	-0.00103279		0.454	3768.67	4193.23	4206.25
		0.455	-0.00066304	0.00105724	-0.000869132		0.455	3767.99	4194.28	4205.3
		0.456	-0.000612652	0.00106449	-0.000691981		0.456	3767.35	4195.35	4204.52
		0.457	-0.000551641	0.00108326	-0.000502314		0.457	3766.77	4196.42	4203.92
		0.458	-0.000480442	0.001113	-0.00030115		0.458	3766.25	4197.52	4203.52
		0.459	-0.000399535	0.00115308	-8.95453e-05		0.459	3765.81	4198.65	4203.32
		0.46	-0.000309435	0.00120277	0.000131415		0.46	3765.46	4199.83	4203.34
		0.461	-0.000210694	0.00126131	0.000360619		0.461	3765.2	4201.06	4203.59
		0.462	-0.000103895	0.00132787	0.000596936		0.462	3765.04	4202.36	4204.07
		0.463	1.03561e-05	0.00140159	0.000839221		0.463	3764.99	4203.72	4204.79
		0.464	0.00013143	0.00148158	0.00108632		0.464	3765.07	4205.16	4205.75
		0.465	0.00025868	0.00156692	0.00133709		0.465	3765.26	4206.69	4206.96
		0.466	0.000391449	0.00165672	0.00159037		0.466	3765.59	4208.3	4208.42
		0.467	0.00052907	0.00175007	0.00184503		0.467	3766.05	4210	4210.14
		0.468	0.000670873	0.00184609	0.00209994		0.468	3766.65	4211.8	4212.11
		0.469	0.00081619	0.00194393	0.00235399		0.469	3767.39	4213.69	4214.34
		0.47	0.000964354	0.00204278	0.00260611		0.47	3768.28	4215.69	4216.82
		0.471	0.00111471	0.00214186	0.00285524		0.471	3769.32	4217.78	4219.55
		0.472	0.0012666	0.00224047	0.00310036		0.472	3770.51	4219.97	4222.53
		0.473	0.00141941	0.00233794	0.0033405		0.473	3771.85	4222.26	4225.75
		0.474	0.0015725	0.00243368	0.00357471		0.474	3773.35	4224.65	4229.21
		0.475	0.00172529	0.00252716	0.00380209		0.475	3775	4227.13	4232.9
		0.476	0.00187719	0.00261793	0.0040218		0.476	3776.8	4229.7	4236.81
		0.477	0.00202765	0.00270559	0.00423303		0.477	3778.75	4232.36	4240.94
		0.478	0.00217614	0.00278984	0.00443504		0.478	3780.85	4235.11	4245.27
		0.479	0.00232213	0.00287042	0.00462715		0.479	3783.1	4237.94	4249.8
		0.48	0.00246515	0.00294715	0.00480871		0.48	3785.5	4240.85	4254.52
		0.481	0.00260473	0.00301991	0.00497917		0.481	3788.03	4243.83	4259.41
		0.482	0.00274043	0.00308864	0.005138		0.482	3790.7	4246.89	4264.47
		0.483	0.00287184	0.00315336	0.00528478		0.483	3793.51	4250.01	4269.68
		0.484	0.00299857	0.00321409	0.00541912		0.484	3796.44	4253.19	4275.03
		0.485	0.00312024	0.00327096	0.0055407		0.485	3799.5	4256.43	4280.51
		0.486	0.00323652	0.00332408	0.00564928		0.486	3802.68	4259.73	4286.11
		0.487	0.00334708	0.00337362	0.00574469		0.487	3805.97	4263.08	4291.81
		0.488	0.00345162	0.00341979	0.00582681		0.488	3809.37	4266.48	4297.59
		0.489	0.00354987	0.00346279	0.00589559		0.489	3812.87	4269.92	4303.45
		0.49	0.00364159	0.00350284	0.00595105		0.49	3816.47	4273.4	4309.38
		0.491	0.00372654	0.00354016	0.00599328		0.491	3820.15	4276.92	4315.35
		0.492	0.00380453	0.00357498	0.00602242		0.492	3823.92	4280.48	4321.36
		0.493	0.00387538	0.0036075	0.00603867		0.493	3827.76	4284.07	4327.39
		0.494	0.00393895	0.0036379	0.00604228		0.494	3831.67	4287.69	4333.43
		0.495	0.00399512	0.00366635	0.00603358		0.495	3835.63	4291.34	4339.47
		0.496	0.00404381	0.00369296	0.00601292		0.496	3839.65	4295.02	4345.49
		0.497	0.00408496	0.00371782	0.00598072		0.497	3843.72	4298.73	4351.49
		0.498	0.00411854	0.00374096	0.0059374		0.498	3847.82	4302.46	4357.45
		0.499	0.00414457	0.00376238	0.00588347		0.499	3851.95	4306.21	4363.36
		0.5	0.00416307	0.003782	0.00581943		0.5	3856.1	4309.98	4369.21
		0.501	0.00417413	0.00379972	0.00574582		0.501	3860.27	4313.77	4374.99
		0.502	0.00417784	0.00381537	0.0056632		0.502	3864.45	4317.58	4380.69
		0.503	0.00417435	0.00382874	0.00557215		0.503	3868.63	4321.4	4386.31
		0.504	0.00416383	0.00383956	0.00547326		0.504	3872.79	4325.24	4391.83
		0.505	0.00414648	0.00384753	0.00536711		0.505	3876.95	4329.08	4397.25
		0.506	0.00412252	0.00385231	0.00525432		0.506	3881.08	4332.93	4402.57
		0.507	0.00409221	0.00385352	0.00513546		0.507	3885.19	4336.78	4407.76
		0.508	0.00405584	0.00385078	0.00501115		0.508	3889.27	4340.64	4412.83
		0.509	0.00401372	0.00384367	0.00488195		0.509	3893.3	4344.48	4417.78
		0.51	0.00396615	0.00383179	0.00474846		0.51	3897.29	4348.32	4422.6
		0.511	0.0039135	0.00381471	0.00461124		0.511	3901.23	4352.14	4427.28
		0.512	0.00385612	0.00379203	0.00447084		0.512	3905.12	4355.95	4431.82
		0.513	0.00379438	0.00376338	0.00432782		0.513	3908.94	4359.73	4436.22
		0.514	0.00372866	0.00372838	0.0041827		0.514	3912.7	4363.47	4440.47
		0.515	0.00365935	0.00368672	0.004036		0.515	3916.4	4367.18	4444.58
		0.516	0.00358684	0.0036381	0.00388823		0.516	3920.02	4370.84	4448.54
		0.517	0.00351153	0.0035823	0.00373988		0.517	3923.57	4374.45	4452.36
		0.518	0.0034338	0.00351911	0.00359144		0.518	3927.04	4378	4456.02
		0.519	0.00335405	0.00344842	0.00344337		0.519	3930.43	4381.49	4459.54
		0.52	0.00327268	0.00337013	0.00329614		0.52	3933.75	4384.9	4462.91
		0.521	0.00319005	0.00328426	0.00315018		0.521	3936.98	4388.22	4466.13
		0.522	0.00310655	0.00319086	0.00300595		0.522	3940.13	4391.46	4469.21
		0.523	0.00302254	0.00309005	0.00286385		0.523	3943.19	4394.6	4472.15
		0.524	0.00293838	0.00298206	0.00272432		0.524	3946.17	4397.64	4474.94
		0.525	0.00285442	0.00286715	0.00258774		0.525	3949.07	4400.56	4477.6
		0.526	0.002771	0.00274568	0.00245453		0.526	3951.88	4403.37	4480.12
		0.527	0.00268844	0.00261807	0.00232505		0.527	3954.61	4406.05	4482.51
		0.528	0.00260707	0.00248483	0.00219969		0.528	3957.26	4408.6	4484.77
		0.529	0.00252719	0.00234653	0.0020788		0.529	3959.83	4411.02	4486.91
		0.53	0.00244909	0.00220383	0.00196272		0.53	3962.31	4413.29	4488.93
		0.531	0.00237306	0.00205745	0.00185178		0.531	3964.73	4415.42	4490.84
		0.532	0.00229936	0.00190816	0.00174631		0.532	3967.06	4417.4	4492.64
		0.533	0.00222826	0.0017568	0.00164659		0.533	3969.33	4419.24	4494.33
		0.534	0.00216001	0.00160428	0.0015529		0.534	3971.52	4420.92	4495.93
		0.535	0.00209484	0.00145153	0.0014655		0.535	3973.65	4422.45	4497.44
		0.536	0.00203298	0.00129954	0.00138462		0.536	3975.71	4423.82	4498.87
		0.537	0.00197464	0.00114933	0.00131047		0.537	3977.71	4425.05	4500.21
		0.538	0.00192002	0.00100191	0.00124324		0.538	3979.66	4426.12	4501.49
		0.539	0.00186931	0.000858335	0.0011831		0.539	3981.56	4427.05	4502.7
		0.54	0.00182269	0.000719632	0.00113016		0.54	3983.4	4427.84	4503.86
		0.541	0.00178029	0.000586817	0.00108454		0.541	3985.2	4428.49	4504.97
		0.542	0.00174228	0.000460876	0.00104631		0.542	3986.97	4429.02	4506.03
		0.543	0.00170878	0.00034275	0.00101553		0.543	3988.69	4429.42	4507.06
		0.544	0.00167989	0.00023332	0.000992199		0.544	3990.39	4429.71	4508.07
		0.545	0.0016557	0.000133397	0.000976311		0.545	3992.05	4429.89	4509.05
		0.546	0.00163628	4.37076e-05	0.000967817		0.546	3993.7	4429.98	4510.02
		0.547	0.00162169	-3.51194e-05	0.000966638		0.547	3995.33	4429.98	4510.99
		0.548	0.00161196	-0.000102555	0.000972666		0.548	3996.95	4429.91	4511.96
		0.549	0.00160709	-0.00015819	0.000985756		0.549	3998.55	4429.78	4512.94
		0.55	0.00160707	-0.000201735	0.00100573		0.55	4000.16	4429.6	4513.94
		0.551	0.00161188	-0.000233025	0.00103239		0.551	4001.77	4429.39	4514.95
		0.552	0.00162145	-0.000252023	0.00106548		0.552	4003.39	4429.14	4516
		0.553	0.00163572	-0.000258821	0.00110474		0.553	4005.02	4428.89	4517.09
		0.554	0.0016546	-0.000253635	0.00114987		0.554	4006.66	4428.63	4518.22
		0.555	0.00167795	-0.000236802	0.00120053		0.555	4008.33	4428.39	4519.39
		0.556	0.00170567	-0.00020877	0.00125637		0.556	4010.02	4428.16	4520.62
		0.557	0.00173758	-0.000170094	0.001317		0.557	4011.74	4427.98	4521.91
		0.558	0.00177351	-0.000121417	0.00138202		0.558	4013.5	4427.83	4523.26
		0.559	0.00181328	-6.34604e-05	0.00145101		0.559	4015.29	4427.74	4524.67
		0.56	0.00185669	2.99259e-06	0.00152352		0.56	4017.13	4427.71	4526.16
		0.561	0.00190349	7.71096e-05	0.0015991		0.561	4019.01	4427.75	4527.72
		0.562	0.00195347	0.000158032	0.00167731		0.562	4020.93	4427.86	4529.36
		0.563	0.00200637	0.000244886	0.00175767		0.563	4022.91	4428.07	4531.08
		0.564	0.00206194	0.000336806	0.00183974		0.564	4024.95	4428.36	4532.88
		0.565	0.0021199	0.000432945	0.00192306		0.565	4027.04	4428.74	4534.76
		0.566	0.00217997	0.000532495	0.0020072		0.566	4029.19	4429.22	4536.72
		0.567	0.00224189	0.000634696	0.00209174		0.567	4031.4	4429.81	4538.77
		0.568	0.00230537	0.000738854	0.00217628		0.568	4033.67	4430.5	4540.91
		0.569	0.00237011	0.000844344	0.00226045		0.569	4036.01	4431.29	4543.12
		0.57	0.00243585	0.000950625	0.0023439		0.57	4038.41	4432.18	4545.43
		0.571	0.00250231	0.00105724	0.00242631		0.571	4040.88	4433.19	4547.81
		0.572	0.0025692	0.00116381	0.0025074		0.572	4043.42	4434.3	4550.28
		0.573	0.00263627	0.00127006	0.0025869		0.573	4046.02	4435.52	4552.82
		0.574	0.00270326	0.00137579	0.00266461		0.574	4048.69	4436.84	4555.45
		0.575	0.00276992	0.00148088	0.00274034		0.575	4051.43	4438.27	4558.15
		0.576	0.00283601	0.00158529	0.00281392		0.576	4054.23	4439.8	4560.93
		0.577	0.00290132	0.00168902	0.00288522		0.577	4057.1	4441.44	4563.78
		0.578	0.00296563	0.00179216	0.00295415		0.578	4060.03	4443.18	4566.7
		0.579	0.00302873	0.00189479	0.00302064		0.579	4063.03	4445.02	4569.69
		0.58	0.00309045	0.00199707	0.00308461		0.58	4066.09	4446.97	4572.74
		0.581	0.0031506	0.00209914	0.00314603		0.581	4069.21	4449.02	4575.85
		0.582	0.00320902	0.00220113	0.00320487		0.582	4072.39	4451.17	4579.03
		0.583	0.00326555	0.00230319	0.0032611		0.583	4075.63	4453.42	4582.26
		0.584	0.00332005	0.00240541	0.00331471		0.584	4078.92	4455.77	4585.55
		0.585	0.00337239	0.00250786	0.00336566		0.585	4082.27	4458.23	4588.89
		0.586	0.00342243	0.00261054	0.00341394		0.586	4085.66	4460.79	4592.28
		0.587	0.00347005	0.0027134	0.00345949		0.587	4089.11	4463.45	4595.72
		0.588	0.00351515	0.00281631	0.00350226		0.588	4092.6	4466.21	4599.2
		0.589	0.00355762	0.00291908	0.00354218		0.589	4096.14	4469.08	4602.72
		0.59	0.00359735	0.00302144	0.00357917		0.59	4099.72	4472.05	4606.28
		0.591	0.00363426	0.00312302	0.0036131		0.591	4103.33	4475.12	4609.88
		0.592	0.00366825	0.00322338	0.00364386		0.592	4106.98	4478.3	4613.51
		0.593	0.00369924	0.003322	0.00367129		0.593	4110.67	4481.57	4617.16
		0.594	0.00372717	0.00341831	0.00369523		0.594	4114.38	4484.94	4620.85
		0.595	0.00375195	0.00351164	0.00371552		0.595	4118.12	4488.41	4624.55
		0.596	0.00377352	0.0036013	0.00373195		0.596	4121.88	4491.96	4628.28
		0.597	0.00379182	0.00368654	0.00374434		0.597	4125.67	4495.61	4632.01
		0.598	0.0038068	0.00376657	0.00375251		0.598	4129.46	4499.33	4635.76
		0.599	0.00381842	0.00384062	0.00375626		0.599	4133.28	4503.14	4639.52
		0.6	0.00382663	0.0039079	0.00375543		0.6	4137.1	4507.01	4643.27
		0.601	0.00383139	0.00396764	0.00374986		0.601	4140.93	4510.95	4647.03
		0.602	0.00383268	0.00401911	0.00373942		0.602	4144.76	4514.94	4650.77
		0.603	0.00383048	0.00406164	0.00372399		0.603	4148.59	4518.98	4654.5
		0.604	0.00382476	0.00409461	0.00370351		0.604	4152.42	4523.06	4658.22
		0.605	0.00381553	0.0041175	0.00367795		0.605	4156.24	4527.17	4661.91
		0.606	0.00380277	0.00412987	0.0036473		0.606	4160.05	4531.29	4665.57
		0.607	0.00378651	0.0041314	0.00361161		0.607	4163.84	4535.42	4669.2
		0.608	0.00376676	0.00412188	0.00357098		0.608	4167.62	4539.55	4672.79
		0.609	0.00374354	0.00410122	0.00352554		0.609	4171.38	4543.66	4676.34
		0.61	0.00371691	0.00406945	0.00347547		0.61	4175.11	4547.74	4679.84
		0.611	0.0036869	0.00402673	0.00342099		0.611	4178.81	4551.79	4683.29
		0.612	0.0036536	0.00397334	0.00336239		0.612	4182.48	4555.79	4686.68
		0.613	0.00361708	0.00390969	0.00329997		0.613	4186.11	4559.73	4690.01
		0.614	0.00357744	0.00383627	0.00323407		0.614	4189.71	4563.61	4693.28
		0.615	0.00353481	0.00375371	0.00316509		0.615	4193.27	4567.4	4696.48
		0.616	0.00348931	0.0036627	0.00309342		0.616	4196.78	4571.11	4699.61
		0.617	0.00344109	0.00356403	0.00301952		0.617	4200.24	4574.72	4702.66
		0.618	0.00339033	0.00345851	0.00294384		0.618	4203.66	4578.23	4705.64
		0.619	0.00333721	0.00334705	0.00286684		0.619	4207.02	4581.64	4708.55
		0.62	0.00328194	0.00323055	0.00278901		0.62	4210.33	4584.93	4711.38
		0.621	0.00322474	0.00310994	0.00271081		0.621	4213.59	4588.1	4714.13
		0.622	0.00316585	0.00298616	0.00263273		0.622	4216.78	4591.14	4716.8
		0.623	0.00310553	0.00286011	0.00255523		0.623	4219.92	4594.07	4719.39
		0.624	0.00304403	0.0027327	0.00247875		0.624	4222.99	4596.86	4721.91
		0.625	0.00298165	0.00260479	0.00240371		0.625	4226.01	4599.53	4724.35
		0.626	0.00291866	0.00247718	0.00233052		0.626	4228.96	4602.07	4726.72
		0.627	0.00285537	0.00235065	0.00225953		0.627	4231.84	4604.49	4729.01
		0.628	0.00279207	0.0022259	0.00219107		0.628	4234.67	4606.78	4731.24
		0.629	0.00272906	0.00210358	0.00212543		0.629	4237.43	4608.94	4733.4
		0.63	0.00266666	0.00198427	0.00206287		0.63	4240.12	4610.98	4735.49
		0.631	0.00260517	0.0018685	0.00200358		0.631	4242.76	4612.91	4737.52
		0.632	0.00254487	0.00175671	0.00194774		0.632	4245.34	4614.72	4739.5
		0.633	0.00248606	0.0016493	0.00189547		0.633	4247.85	4616.43	4741.42
		0.634	0.00242902	0.00154661	0.00184685		0.634	4250.31	4618.02	4743.29
		0.635	0.002374	0.0014489	0.00180192		0.635	4252.71	4619.52	4745.12
		0.636	0.00232126	0.0013564	0.0017607		0.636	4255.06	4620.92	4746.9
		0.637	0.00227103	0.00126928	0.00172315		0.637	4257.35	4622.24	4748.64
		0.638	0.00222351	0.00118766	0.00168921		0.638	4259.6	4623.47	4750.35
		0.639	0.0021789	0.00111161	0.00165882		0.639	4261.8	4624.62	4752.02
		0.64	0.00213734	0.00104118	0.00163187		0.64	4263.96	4625.69	4753.67
		0.641	0.00209899	0.000976386	0.00160823		0.641	4266.08	4626.7	4755.29
		0.642	0.00206394	0.000917195	0.00158778		0.642	4268.16	4627.65	4756.88
		0.643	0.00203227	0.000863572	0.00157037		0.643	4270.21	4628.54	4758.46
		0.644	0.00200405	0.000815452	0.00155588		0.644	4272.23	4629.38	4760.03
		0.645	0.00197929	0.000772759	0.00154414		0.645	4274.22	4630.17	4761.58
		0.646	0.00195798	0.000735404	0.00153504		0.646	4276.19	4630.93	4763.12
		0.647	0.00194011	0.000703291	0.00152844		0.647	4278.14	4631.65	4764.65
		0.648	0.00192561	0.000676318	0.00152422		0.648	4280.07	4632.33	4766.17
		0.649	0.0019144	0.000654377	0.00152228		0.649	4281.99	4633	4767.7
		0.65	0.00190637	0.000637364	0.00152254		0.65	4283.9	4633.65	4769.22
		0.651	0.00190142	0.000625168	0.00152491		0.651	4285.8	4634.28	4770.74
		0.652	0.00189939	0.000617686	0.00152936		0.652	4287.7	4634.9	4772.27
		0.653	0.00190014	0.000614811	0.00153583		0.653	4289.6	4635.52	4773.8
		0.654	0.00190351	0.000616438	0.0015443		0.654	4291.5	4636.13	4775.34
		0.655	0.00190932	0.000622469	0.00155478		0.655	4293.41	4636.75	4776.89
		0.656	0.0019174	0.000632803	0.00156726		0.656	4295.32	4637.38	4778.45
		0.657	0.00192757	0.000647344	0.00158177		0.657	4297.25	4638.02	4780.03
		0.658	0.00193968	0.000665995	0.00159834		0.658	4299.18	4638.67	4781.62
		0.659	0.00195353	0.000688664	0.00161699		0.659	4301.13	4639.35	4783.23
		0.66	0.00196899	0.000715256	0.00163776		0.66	4303.09	4640.05	4784.85
		0.661	0.0019859	0.000745681	0.0016607		0.661	4305.07	4640.78	4786.5
		0.662	0.00200411	0.000779845	0.00168583		0.662	4307.06	4641.55	4788.18
		0.663	0.00202351	0.000817656	0.00171318		0.663	4309.07	4642.35	4789.87
		0.664	0.00204398	0.00085902	0.00174276		0.664	4311.11	4643.18	4791.6
		0.665	0.00206542	0.000903843	0.00177457		0.665	4313.16	4644.07	4793.36
		0.666	0.00208773	0.000952024	0.00180859		0.666	4315.24	4644.99	4795.15
		0.667	0.00211083	0.00100346	0.00184478		0.667	4317.34	4645.97	4796.98
		0.668	0.00213466	0.00105805	0.00188308		0.668	4319.46	4647	4798.84
		0.669	0.00215913	0.00111568	0.00192339		0.669	4321.61	4648.09	4800.75
		0.67	0.0021842	0.00117622	0.0019656		0.67	4323.78	4649.23	4802.69
		0.671	0.00220978	0.00123955	0.00200957		0.671	4325.98	4650.44	4804.68
		0.672	0.00223582	0.00130554	0.0020551		0.672	4328.2	4651.72	4806.71
		0.673	0.00226225	0.00137404	0.00210201		0.673	4330.45	4653.05	4808.79
		0.674	0.00228899	0.0014449	0.00215006		0.674	4332.73	4654.46	4810.92
		0.675	0.00231595	0.00151796	0.00219898		0.675	4335.03	4655.95	4813.09
		0.676	0.00234303	0.00159305	0.0022485		0.676	4337.36	4657.5	4815.31
		0.677	0.00237012	0.00166998	0.0022983		0.677	4339.71	4659.13	4817.59
		0.678	0.0023971	0.00174859	0.00234806		0.678	4342.1	4660.84	4819.91
		0.679	0.00242382	0.00182866	0.00239743		0.679	4344.51	4662.63	4822.28
		0.68	0.00245014	0.00191001	0.00244607		0.68	4346.94	4664.5	4824.71
		0.681	0.00247589	0.00199243	0.00249362		0.681	4349.41	4666.45	4827.18
		0.682	0.00250089	0.00207569	0.00253971		0.682	4351.9	4668.49	4829.69
		0.683	0.00252495	0.00215958	0.00258399		0.683	4354.41	4670.6	4832.25
		0.684	0.00254787	0.00224386	0.00262612		0.684	4356.95	4672.8	4834.86
		0.685	0.00256945	0.0023283	0.00266574		0.685	4359.5	4675.09	4837.5
		0.686	0.0025895	0.00241264	0.00270256		0.686	4362.08	4677.46	4840.19
		0.687	0.00260779	0.00249661	0.00273626		0.687	4364.68	4679.92	4842.91
		0.688	0.00262415	0.00257993	0.00276658		0.688	4367.3	4682.45	4845.66
		0.689	0.00263838	0.0026623	0.00279328		0.689	4369.93	4685.08	4848.44
		0.69	0.0026503	0.00274342	0.00281616		0.69	4372.57	4687.78	4851.24
		0.691	0.00265975	0.00282294	0.00283503		0.691	4375.23	4690.56	4854.07
		0.692	0.0026666	0.00290052	0.00284976		0.692	4377.89	4693.42	4856.91
		0.693	0.00267073	0.0029758	0.00286026		0.693	4380.56	4696.36	4859.77
		0.694	0.00267205	0.0030484	0.00286647		0.694	4383.23	4699.37	4862.63
		0.695	0.0026705	0.00311793	0.00286836		0.695	4385.9	4702.46	4865.5
		0.696	0.00266604	0.003184	0.00286595		0.696	4388.57	4705.61	4868.37
		0.697	0.00265868	0.00324621	0.00285931		0.697	4391.23	4708.82	4871.23
		0.698	0.00264844	0.00330417	0.0028485		0.698	4393.89	4712.1	4874.08
		0.699	0.00263538	0.00335751	0.00283367		0.699	4396.53	4715.43	4876.92
		0.7	0.0026196	0.00340585	0.00281495		0.7	4399.16	4718.81	4879.75
		0.701	0.00260121	0.00344886	0.00279253		0.701	4401.77	4722.24	4882.55
		0.702	0.00258037	0.00348622	0.00276661		0.702	4404.36	4725.71	4885.33
		0.703	0.00255725	0.00351767	0.0027374		0.703	4406.93	4729.21	4888.08
		0.704	0.00253204	0.00354299	0.00270515		0.704	4409.47	4732.74	4890.8
		0.705	0.00250495	0.00356198	0.00267011		0.705	4411.99	4736.29	4893.49
		0.706	0.00247622	0.00357455	0.00263253		0.706	4414.48	4739.86	4896.14
		0.707	0.00244609	0.00358063	0.00259268		0.707	4416.94	4743.44	4898.76
		0.708	0.0024148	0.00358023	0.00255083		0.708	4419.37	4747.02	4901.33
		0.709	0.0023826	0.00357344	0.00250725		0.709	4421.77	4750.59	4903.86
		0.71	0.00234975	0.00356039	0.00246221		0.71	4424.14	4754.16	4906.34
		0.711	0.0023165	0.00354132	0.00241596		0.711	4426.47	4757.71	4908.78
		0.712	0.00228307	0.0035165	0.00236876		0.712	4428.77	4761.24	4911.17
		0.713	0.0022497	0.0034863	0.00232086		0.713	4431.04	4764.74	4913.52
		0.714	0.00221659	0.00345111	0.00227249		0.714	4433.27	4768.21	4915.81
		0.715	0.00218394	0.0034114	0.0022239		0.715	4435.47	4771.64	4918.06
		0.716	0.00215193	0.00336769	0.00217528		0.716	4437.64	4775.03	4920.26
		0.717	0.00212069	0.00332052	0.00212684		0.717	4439.77	4778.37	4922.41
		0.718	0.00209036	0.00327048	0.00207879		0.718	4441.88	4781.67	4924.52
		0.719	0.00206104	0.00321816	0.0020313		0.719	4443.96	4784.91	4926.57
		0.72	0.0020328	0.00316415	0.00198455		0.72	4446	4788.11	4928.58
		0.721	0.00200571	0.00310906	0.00193869		0.721	4448.02	4791.24	4930.54
		0.722	0.00197978	0.00305345	0.00189387		0.722	4450.01	4794.32	4932.46
		0.723	0.00195503	0.00299787	0.00185024		0.723	4451.98	4797.35	4934.33
		0.724	0.00193144	0.00294282	0.00180792		0.724	4453.92	4800.32	4936.16
		0.725	0.00190901	0.00288876	0.00176704		0.725	4455.84	4803.24	4937.94
		0.726	0.00188767	0.0028361	0.0017277		0.726	4457.74	4806.1	4939.69
		0.727	0.0018674	0.00278514	0.00169002		0.727	4459.62	4808.91	4941.4
		0.728	0.00184813	0.00273616	0.00165408		0.728	4461.48	4811.67	4943.07
		0.729	0.0018298	0.00268934	0.00161998		0.729	4463.32	4814.38	4944.71
		0.73	0.00181236	0.00264479	0.0015878		0.73	4465.14	4817.05	4946.31
		0.731	0.00179574	0.00260253	0.00155762		0.731	4466.94	4819.67	4947.89
		0.732	0.00177992	0.00256251	0.0015295		0.732	4468.73	4822.26	4949.43
		0.733	0.00176483	0.0025246	0.00150352		0.733	4470.5	4824.8	4950.95
		0.734	0.00175045	0.00248864	0.00147973		0.734	4472.26	4827.31	4952.44
		0.735	0.00173675	0.00245434	0.00145819		0.735	4474	4829.78	4953.91
		0.736	0.00172373	0.00242142	0.00143896		0.736	4475.73	4832.21	4955.36
		0.737	0.00171138	0.00238951	0.00142209		0.737	4477.45	4834.62	4956.79
		0.738	0.00169973	0.00235822	0.00140763		0.738	4479.16	4836.99	4958.2
		0.739	0.0016888	0.00232715	0.00139562		0.739	4480.85	4839.34	4959.6
		0.74	0.00167861	0.00229586	0.00138612		0.74	4482.54	4841.65	4960.99
		0.741	0.00166923	0.00226392	0.00137917		0.741	4484.21	4843.93	4962.38
		0.742	0.00166069	0.00223091	0.00137481		0.742	4485.87	4846.18	4963.75
		0.743	0.00165307	0.00219643	0.0013731		0.743	4487.53	4848.39	4965.13
		0.744	0.00164641	0.00216012	0.00137406		0.744	4489.18	4850.57	4966.5
		0.745	0.0016408	0.00212164	0.00137774		0.745	4490.82	4852.71	4967.88
		0.746	0.0016363	0.00208073	0.00138418		0.746	4492.46	4854.81	4969.26
		0.747	0.00163296	0.00203716	0.00139341		0.747	4494.1	4856.87	4970.65
		0.748	0.00163085	0.0019908	0.00140546		0.748	4495.73	4858.88	4972.05
		0.749	0.00163004	0.00194155	0.00142033		0.749	4497.36	4860.85	4973.46
		0.75	0.00163055	0.00188943	0.00143804		0.75	4498.99	4862.76	4974.89
		0.751	0.00163244	0.00183449	0.00145857		0.751	4500.62	4864.63	4976.34
		0.752	0.00163574	0.0017769	0.0014819		0.752	4502.26	4866.43	4977.81
		0.753	0.00164047	0.00171687	0.00150799		0.753	4503.89	4868.18	4979.3
		0.754	0.00164663	0.00165469	0.00153677		0.754	4505.54	4869.86	4980.82
		0.755	0.00165422	0.00159074	0.00156815		0.755	4507.19	4871.49	4982.38
		0.756	0.00166324	0.00152543	0.00160202		0.756	4508.85	4873.05	4983.96
		0.757	0.00167365	0.00145926	0.00163824		0.757	4510.52	4874.54	4985.58
		0.758	0.00168542	0.00139274	0.00167664		0.758	4512.19	4875.96	4987.24
		0.759	0.00169852	0.00132644	0.00171702		0.759	4513.89	4877.32	4988.94
		0.76	0.00171287	0.00126097	0.00175915		0.76	4515.59	4878.62	4990.67
		0.761	0.00172843	0.00119696	0.00180278		0.761	4517.31	4879.85	4992.45
		0.762	0.00174514	0.00113505	0.00184764		0.762	4519.05	4881.01	4994.28
		0.763	0.0017629	0.00107586	0.00189341		0.763	4520.8	4882.12	4996.15
		0.764	0.00178166	0.00102005	0.00193978		0.764	4522.58	4883.17	4998.07
		0.765	0.00180133	0.000968242	0.0019864		0.765	4524.37	4884.16	5000.03
		0.766	0.00182184	0.000921025	0.00203292		0.766	4526.18	4885.1	5002.04
		0.767	0.00184309	0.000878971	0.00207899		0.767	4528.01	4886	5004.1
		0.768	0.001865	0.000842605	0.00212424		0.768	4529.87	4886.86	5006.2
		0.769	0.00188749	0.000812396	0.0021683		0.769	4531.74	4887.69	5008.34
		0.77	0.00191049	0.000788757	0.00221083		0.77	4533.64	4888.49	5010.53
		0.771	0.0019339	0.00077204	0.00225148		0.771	4535.56	4889.27	5012.76
		0.772	0.00195764	0.000762524	0.00228993		0.772	4537.51	4890.04	5015.04
		0.773	0.00198164	0.000760409	0.00232588		0.773	4539.48	4890.8	5017.34
		0.774	0.00200581	0.000765825	0.00235906		0.774	4541.47	4891.57	5019.69
		0.775	0.00203007	0.000778812	0.00238922		0.775	4543.49	4892.34	5022.06
		0.776	0.00205435	0.000799337	0.00241616		0.776	4545.53	4893.13	5024.46
		0.777	0.00207857	0.000827286	0.00243971		0.777	4547.6	4893.94	5026.89
		0.778	0.00210264	0.000862457	0.00245975		0.778	4549.69	4894.78	5029.34
		0.779	0.0021265	0.000904591	0.00247617		0.779	4551.8	4895.67	5031.81
		0.78	0.00215006	0.000953344	0.00248893		0.78	4553.94	4896.6	5034.29
		0.781	0.00217325	0.00100831	0.00249801		0.781	4556.1	4897.58	5036.78
		0.782	0.00219598	0.00106904	0.00250346		0.782	4558.29	4898.62	5039.28
		0.783	0.00221818	0.00113499	0.00250533		0.783	4560.5	4899.72	5041.79
		0.784	0.00223975	0.00120563	0.00250371		0.784	4562.72	4900.89	5044.29
		0.785	0.00226064	0.00128033	0.00249874		0.785	4564.97	4902.13	5046.8
		0.786	0.00228073	0.00135847	0.00249058		0.786	4567.25	4903.45	5049.29
		0.787	0.00229997	0.00143938	0.00247939		0.787	4569.54	4904.85	5051.77
		0.788	0.00231826	0.00152239	0.00246538		0.788	4571.85	4906.33	5054.25
		0.789	0.00233551	0.0016068	0.00244874		0.789	4574.17	4907.9	5056.7
		0.79	0.00235166	0.00169191	0.0024297		0.79	4576.52	4909.55	5059.14
		0.791	0.00236662	0.00177702	0.00240847		0.791	4578.87	4911.28	5061.56
		0.792	0.00238031	0.00186143	0.00238527		0.792	4581.25	4913.1	5063.96
		0.793	0.00239267	0.00194445	0.00236032		0.793	4583.63	4915	5066.33
		0.794	0.00240363	0.00202543	0.00233382		0.794	4586.03	4916.99	5068.68
		0.795	0.00241314	0.0021037	0.00230597		0.795	4588.44	4919.05	5071
		0.796	0.00242113	0.00217866	0.00227694		0.796	4590.86	4921.19	5073.29
		0.797	0.00242758	0.00224971	0.00224691		0.797	4593.28	4923.41	5075.55
		0.798	0.00243245	0.00231631	0.00221603		0.798	4595.71	4925.69	5077.78
		0.799	0.00243572	0.00237796	0.00218442		0.799	4598.15	4928.04	5079.98
		0.8	0.00243737	0.00243421	0.0021522		0.8	4600.58	4930.44	5082.15
		0.801	0.00243741	0.00248465	0.00211946		0.801	4603.02	4932.9	5084.29
		0.802	0.00243585	0.00252895	0.00208628		0.802	4605.46	4935.41	5086.39
		0.803	0.00243271	0.00256683	0.00205272		0.803	4607.89	4937.96	5088.46
		0.804	0.00242803	0.00259809	0.00201882		0.804	4610.32	4940.54	5090.5
		0.805	0.00242186	0.00262257	0.00198462		0.805	4612.75	4943.15	5092.5
		0.806	0.00241423	0.00264021	0.00195013		0.806	4615.16	4945.78	5094.47
		0.807	0.00240523	0.002651	0.00191537		0.807	4617.57	4948.43	5096.4
		0.808	0.00239491	0.00265501	0.00188034		0.808	4619.97	4951.08	5098.3
		0.809	0.00238337	0.00265238	0.00184505		0.809	4622.36	4953.73	5100.16
		0.81	0.00237068	0.0026433	0.00180951		0.81	4624.74	4956.38	5101.99
		0.811	0.00235693	0.00262806	0.00177373		0.811	4627.1	4959.02	5103.78
		0.812	0.00234223	0.00260696	0.00173772		0.812	4629.45	4961.63	5105.53
		0.813	0.00232667	0.00258039	0.00170151		0.813	4631.79	4964.23	5107.25
		0.814	0.00231034	0.00254876	0.00166515		0.814	4634.11	4966.79	5108.94
		0.815	0.00229336	0.00251255	0.00162869		0.815	4636.41	4969.32	5110.58
		0.816	0.00227582	0.00247224	0.0015922		0.816	4638.69	4971.82	5112.19
		0.817	0.00225782	0.00242837	0.00155578		0.817	4640.96	4974.27	5113.77
		0.818	0.00223945	0.00238145	0.00151953		0.818	4643.21	4976.67	5115.31
		0.819	0.00222082	0.00233204	0.00148358		0.819	4645.44	4979.03	5116.81
		0.82	0.00220202	0.00228068	0.00144809		0.82	4647.65	4981.33	5118.27
		0.821	0.00218313	0.00222789	0.00141322		0.821	4649.84	4983.59	5119.7
		0.822	0.00216423	0.00217421	0.00137914		0.822	4652.02	4985.79	5121.1
		0.823	0.0021454	0.00212011	0.00134605		0.823	4654.17	4987.94	5122.46
		0.824	0.00212671	0.00206606	0.00131416		0.824	4656.31	4990.03	5123.79
		0.825	0.00210822	0.00201248	0.00128366		0.825	4658.43	4992.07	5125.09
		0.826	0.00208999	0.00195974	0.00125478		0.826	4660.52	4994.06	5126.36
		0.827	0.00207208	0.00190817	0.00122771		0.827	4662.61	4995.99	5127.6
		0.828	0.00205451	0.00185805	0.00120266		0.828	4664.67	4997.87	5128.82
		0.829	0.00203734	0.00180959	0.00117983		0.829	4666.71	4999.71	5130.01
		0.83	0.0020206	0.00176296	0.00115938		0.83	4668.74	5001.49	5131.18
		0.831	0.00200432	0.00171825	0.00114147		0.831	4670.76	5003.23	5132.33
		0.832	0.00198851	0.00167551	0.00112624		0.832	4672.75	5004.93	5133.46
		0.833	0.0019732	0.00163473	0.0011138		0.833	4674.73	5006.58	5134.58
		0.834	0.00195842	0.00159583	0.00110422		0.834	4676.7	5008.2	5135.69
		0.835	0.00194417	0.00155871	0.00109755		0.835	4678.65	5009.78	5136.79
		0.836	0.00193049	0.00152319	0.00109382		0.836	4680.59	5011.32	5137.89
		0.837	0.00191738	0.00148908	0.00109301		0.837	4682.51	5012.82	5138.98
		0.838	0.00190486	0.00145614	0.00109508		0.838	4684.42	5014.3	5140.08
		0.839	0.00189297	0.00142411	0.00109994		0.839	4686.32	5015.74	5141.17
		0.84	0.00188173	0.0013927	0.00110749		0.84	4688.21	5017.15	5142.28
		0.841	0.00187117	0.00136163	0.0011176		0.841	4690.09	5018.52	5143.39
		0.842	0.00186132	0.0013306	0.00113012		0.842	4691.95	5019.87	5144.51
		0.843	0.00185222	0.00129932	0.00114487		0.843	4693.81	5021.18	5145.65
		0.844	0.00184392	0.0012675	0.00116165		0.844	4695.66	5022.47	5146.8
		0.845	0.00183645	0.00123491	0.00118027		0.845	4697.5	5023.72	5147.97
		0.846	0.00182986	0.0012013	0.0012005		0.846	4699.33	5024.94	5149.16
		0.847	0.0018242	0.00116648	0.00122214		0.847	4701.16	5026.12	5150.38
		0.848	0.00181952	0.0011303	0.00124496		0.848	4702.98	5027.27	5151.61
		0.849	0.00181586	0.00109264	0.00126877		0.849	4704.8	5028.38	5152.87
		0.85	0.00181327	0.00105345	0.00129335		0.85	4706.61	5029.45	5154.15
		0.851	0.00181178	0.00101272	0.00131853		0.851	4708.42	5030.49	5155.45
		0.852	0.00181143	0.000970495	0.00134413		0.852	4710.24	5031.48	5156.78
		0.853	0.00181225	0.000926875	0.00137		0.853	4712.05	5032.43	5158.14
		0.854	0.00181425	0.000882018	0.001396		0.854	4713.86	5033.33	5159.52
		0.855	0.00181745	0.000836133	0.00142203		0.855	4715.68	5034.19	5160.93
		0.856	0.00182184	0.000789482	0.001448		0.856	4717.5	5035	5162.37
		0.857	0.00182742	0.000742365	0.00147384		0.857	4719.32	5035.77	5163.83
		0.858	0.00183416	0.000695126	0.0014995		0.858	4721.15	5036.49	5165.32
		0.859	0.00184203	0.000648141	0.00152495		0.859	4722.99	5037.16	5166.83
		0.86	0.00185098	0.000601812	0.00155018		0.86	4724.84	5037.78	5168.37
		0.861	0.00186097	0.000556554	0.00157517		0.861	4726.69	5038.36	5169.93
		0.862	0.00187192	0.000512787	0.00159995		0.862	4728.56	5038.9	5171.52
		0.863	0.00188377	0.000470934	0.00162453		0.863	4730.44	5039.39	5173.13
		0.864	0.00189644	0.000431398	0.00164892		0.864	4732.33	5039.84	5174.77
		0.865	0.00190983	0.000394563	0.00167314		0.865	4734.23	5040.25	5176.43
		0.866	0.00192388	0.00036078	0.00169721		0.866	4736.15	5040.63	5178.11
		0.867	0.00193847	0.000330356	0.00172113		0.867	4738.08	5040.98	5179.82
		0.868	0.00195353	0.000303553	0.0017449		0.868	4740.02	5041.29	5181.55
		0.869	0.00196897	0.000280576	0.0017685		0.869	4741.98	5041.59	5183.31
		0.87	0.00198471	0.000261571	0.00179191		0.87	4743.96	5041.86	5185.09
		0.871	0.00200066	0.00024662	0.00181508		0.871	4745.95	5042.11	5186.89
		0.872	0.00201675	0.000235741	0.00183796		0.872	4747.96	5042.35	5188.72
		0.873	0.00203292	0.000228886	0.00186046		0.873	4749.99	5042.59	5190.57
		0.874	0.00204912	0.000225947	0.00188248		0.874	4752.03	5042.81	5192.44
		0.875	0.00206529	0.000226757	0.00190392		0.875	4754.09	5043.04	5194.33
		0.876	0.0020814	0.000231092	0.00192463		0.876	4756.16	5043.27	5196.25
		0.877	0.00209741	0.000238688	0.00194447		0.877	4758.25	5043.5	5198.18
		0.878	0.00211331	0.000249236	0.00196327		0.878	4760.35	5043.75	5200.14
		0.879	0.00212907	0.000262399	0.00198085		0.879	4762.48	5044	5202.11
		0.88	0.00214468	0.00027782	0.00199701		0.88	4764.61	5044.27	5204.1
		0.881	0.00216014	0.000295136	0.00201156		0.881	4766.76	5044.56	5206.1
		0.882	0.00217542	0.000313974	0.00202427		0.882	4768.93	5044.86	5208.12
		0.883	0.00219051	0.000333984	0.00203496		0.883	4771.12	5045.19	5210.15
		0.884	0.00220541	0.00035482	0.00204339		0.884	4773.31	5045.53	5212.19
		0.885	0.00222009	0.000376176	0.00204936		0.885	4775.53	5045.9	5214.24
		0.886	0.00223453	0.000397769	0.00205269		0.886	4777.75	5046.28	5216.29
		0.887	0.00224868	0.000419371	0.00205318		0.887	4779.99	5046.69	5218.34
		0.888	0.0022625	0.000440791	0.00205068		0.888	4782.25	5047.12	5220.39
		0.889	0.00227594	0.000461884	0.00204504		0.889	4784.52	5047.57	5222.44
		0.89	0.00228893	0.000482565	0.00203614		0.89	4786.8	5048.05	5224.48
		0.891	0.00230139	0.000502797	0.00202391		0.891	4789.1	5048.54	5226.51
		0.892	0.00231324	0.000522592	0.00200829		0.892	4791.4	5049.05	5228.53
		0.893	0.00232436	0.000542023	0.00198927		0.893	4793.72	5049.58	5230.53
		0.894	0.00233467	0.000561184	0.00196687		0.894	4796.05	5050.14	5232.5
		0.895	0.00234404	0.000580214	0.00194116		0.895	4798.39	5050.71	5234.46
		0.896	0.00235236	0.000599297	0.00191225		0.896	4800.74	5051.3	5236.38
		0.897	0.00235951	0.000618624	0.00188027		0.897	4803.1	5051.91	5238.28
		0.898	0.00236538	0.000638402	0.00184541		0.898	4805.46	5052.53	5240.14
		0.899	0.00236984	0.000658856	0.00180789		0.899	4807.83	5053.18	5241.97
		0.9	0.00237278	0.000680199	0.00176798		0.9	4810.2	5053.85	5243.76
		0.901	0.00237411	0.000702636	0.00172594		0.901	4812.57	5054.54	5245.5
		0.902	0.00237373	0.000726354	0.0016821		0.902	4814.95	5055.26	5247.21
		0.903	0.00237155	0.000751513	0.00163678		0.903	4817.32	5056	5248.87
		0.904	0.00236752	0.00077824	0.00159034		0.904	4819.69	5056.76	5250.48
		0.905	0.00236159	0.000806628	0.00154313		0.905	4822.05	5057.55	5252.05
		0.906	0.00235372	0.000836725	0.0014955		0.906	4824.41	5058.38	5253.57
		0.907	0.0023439	0.000868543	0.00144783		0.907	4826.76	5059.23	5255.04
		0.908	0.00233215	0.000902043	0.00140044		0.908	4829.1	5060.11	5256.46
		0.909	0.00231848	0.000937147	0.00135368		0.909	4831.42	5061.03	5257.84
		0.91	0.00230295	0.000973731	0.00130787		0.91	4833.73	5061.99	5259.17
		0.911	0.00228563	0.00101164	0.00126328		0.911	4836.03	5062.98	5260.46
		0.912	0.00226661	0.00105068	0.00122017		0.912	4838.3	5064.01	5261.7
		0.913	0.002246	0.00109063	0.00117878		0.913	4840.56	5065.08	5262.9
		0.914	0.00222391	0.00113126	0.00113929		0.914	4842.79	5066.19	5264.06
		0.915	0.0022005	0.0011723	0.00110186		0.915	4845.01	5067.35	5265.18
		0.916	0.0021759	0.0012135	0.0010666		0.916	4847.19	5068.54	5266.26
		0.917	0.0021503	0.0012546	0.0010336		0.917	4849.36	5069.77	5267.31
		0.918	0.00212384	0.00129534	0.00100289		0.918	4851.49	5071.05	5268.33
		0.919	0.00209673	0.00133548	0.000974507		0.919	4853.61	5072.36	5269.32
		0.92	0.00206912	0.0013748	0.000948416		0.92	4855.69	5073.72	5270.28
		0.921	0.00204121	0.00141311	0.00092458		0.921	4857.74	5075.11	5271.22
		0.922	0.00201316	0.00145024	0.000902932		0.922	4859.77	5076.54	5272.13
		0.923	0.00198515	0.00148605	0.000883388		0.923	4861.77	5078.01	5273.02
		0.924	0.00195734	0.00152045	0.000865849		0.924	4863.74	5079.52	5273.9
		0.925	0.00192989	0.00155335	0.000850209		0.925	4865.68	5081.05	5274.76
		0.926	0.00190292	0.00158473	0.000836355		0.926	4867.6	5082.62	5275.6
		0.927	0.00187658	0.00161457	0.000824172		0.927	4869.49	5084.22	5276.43
		0.928	0.00185097	0.00164288	0.000813551		0.928	4871.35	5085.85	5277.25
		0.929	0.00182619	0.00166971	0.000804387		0.929	4873.19	5087.51	5278.06
		0.93	0.00180233	0.00169511	0.000796585		0.93	4875.01	5089.19	5278.86
		0.931	0.00177945	0.00171914	0.000790065		0.931	4876.8	5090.9	5279.65
		0.932	0.00175761	0.00174187	0.000784757		0.932	4878.57	5092.63	5280.44
		0.933	0.00173684	0.00176338	0.000780612		0.933	4880.31	5094.38	5281.22
		0.934	0.00171717	0.00178371	0.000777596		0.934	4882.04	5096.15	5282
		0.935	0.0016986	0.00180293	0.000775695		0.935	4883.75	5097.95	5282.78
		0.936	0.00168115	0.00182106	0.000774912		0.936	4885.44	5099.76	5283.55
		0.937	0.0016648	0.0018381	0.000775271		0.937	4887.11	5101.59	5284.33
		0.938	0.00164952	0.00185406	0.000776814		0.938	4888.77	5103.43	5285.1
		0.939	0.0016353	0.00186888	0.000779597		0.939	4890.41	5105.29	5285.88
		0.94	0.00162209	0.0018825	0.000783695		0.94	4892.04	5107.17	5286.66
		0.941	0.00160987	0.00189483	0.000789193		0.941	4893.66	5109.06	5287.45
		0.942	0.00159859	0.00190574	0.000796187		0.942	4895.26	5110.96	5288.24
		0.943	0.0015882	0.0019151	0.000804782		0.943	4896.85	5112.87	5289.04
		0.944	0.00157867	0.00192276	0.000815084		0.944	4898.44	5114.79	5289.85
		0.945	0.00156996	0.00192853	0.0008272		0.945	4900.01	5116.71	5290.67
		0.946	0.00156203	0.00193224	0.000841233		0.946	4901.58	5118.64	5291.51
		0.947	0.00155484	0.0019337	0.000857278		0.947	4903.14	5120.58	5292.36
		0.948	0.00154837	0.00193274	0.000875415		0.948	4904.69	5122.51	5293.22
		0.949	0.00154258	0.00192918	0.000895711		0.949	4906.23	5124.44	5294.11
		0.95	0.00153748	0.00192285	0.00091821		0.95	4907.77	5126.37	5295.02
		0.951	0.00153304	0.00191362	0.000942931		0.951	4909.31	5128.29	5295.95
		0.952	0.00152926	0.00190138	0.00096987		0.952	4910.84	5130.19	5296.9
		0.953	0.00152615	0.00188602	0.000998991		0.953	4912.37	5132.09	5297.89
		0.954	0.00152372	0.0018675	0.00103023		0.954	4913.89	5133.96	5298.9
		0.955	0.001522	0.0018458	0.00106348		0.955	4915.41	5135.82	5299.95
		0.956	0.00152099	0.00182092	0.00109862		0.956	4916.94	5137.65	5301.03
		0.957	0.00152074	0.00179293	0.00113549		0.957	4918.46	5139.46	5302.15
		0.958	0.00152128	0.00176191	0.00117389		0.958	4919.98	5141.24	5303.3
		0.959	0.00152263	0.001728	0.00121361		0.959	4921.5	5142.98	5304.5
		0.96	0.00152484	0.00169138	0.0012544		0.96	4923.02	5144.69	5305.73
		0.961	0.00152792	0.00165223	0.00129599		0.961	4924.55	5146.37	5307.01
		0.962	0.00153191	0.00161082	0.0013381		0.962	4926.08	5148	5308.32
		0.963	0.00153684	0.0015674	0.00138043		0.963	4927.61	5149.59	5309.68
		0.964	0.00154271	0.00152229	0.00142267		0.964	4929.15	5151.13	5311.08
		0.965	0.00154954	0.00147579	0.00146451		0.965	4930.7	5152.63	5312.53
		0.966	0.00155732	0.00142826	0.00150563		0.966	4932.25	5154.08	5314.01
		0.967	0.00156604	0.00138005	0.00154573		0.967	4933.82	5155.49	5315.54
		0.968	0.00157568	0.00133154	0.0015845		0.968	4935.39	5156.84	5317.1
		0.969	0.00158621	0.00128309	0.00162165		0.969	4936.97	5158.15	5318.71
		0.97	0.00159759	0.00123509	0.0016569		0.97	4938.56	5159.41	5320.35
		0.971	0.00160976	0.00118791	0.00169001		0.971	4940.16	5160.62	5322.02
		0.972	0.00162266	0.00114191	0.00172073		0.972	4941.78	5161.78	5323.72
		0.973	0.00163622	0.00109746	0.00174886		0.973	4943.41	5162.9	5325.46
		0.974	0.00165037	0.00105488	0.00177422		0.974	4945.05	5163.98	5327.22
		0.975	0.00166502	0.0010145	0.00179665		0.975	4946.71	5165.01	5329.01
		0.976	0.00168008	0.000976615	0.00181601		0.976	4948.38	5166.01	5330.81
		0.977	0.00169547	0.000941483	0.00183223		0.977	4950.07	5166.97	5332.64
		0.978	0.00171109	0.000909345	0.00184522		0.978	4951.77	5167.89	5334.47
		0.979	0.00172685	0.000880407	0.00185495		0.979	4953.49	5168.79	5336.32
		0.98	0.00174265	0.000854839	0.00186141		0.98	4955.23	5169.66	5338.18
		0.981	0.00175839	0.000832776	0.00186462		0.981	4956.98	5170.5	5340.05
		0.982	0.00177399	0.000814321	0.00186462		0.982	4958.74	5171.32	5341.91
		0.983	0.00178934	0.000799541	0.00186149		0.983	4960.53	5172.13	5343.77
		0.984	0.00180437	0.000788463	0.00185532		0.984	4962.32	5172.93	5345.63
		0.985	0.00181898	0.000781091	0.00184624		0.985	4964.13	5173.71	5347.48
		0.986	0.00183308	0.00077739	0.0018344		0.986	4965.96	5174.49	5349.32
		0.987	0.00184659	0.000777301	0.00181995		0.987	4967.8	5175.27	5351.15
		0.988	0.00185943	0.000780736	0.00180308		0.988	4969.65	5176.05	5352.96
		0.989	0.0018715	0.000787592	0.00178399		0.989	4971.52	5176.83	5354.76
		0.99	0.00188273	0.000797742	0.0017629		0.99	4973.4	5177.62	5356.53
		0.991	0.00189305	0.000811046	0.00174004		0.991	4975.28	5178.43	5358.28
		0.992	0.00190235	0.000827354	0.00171565		0.992	4977.18	5179.25	5360.01
		0.993	0.00191058	0.00084651	0.00168997		0.993	4979.09	5180.08	5361.71
		0.994	0.00191764	0.000868358	0.00166327		0.994	4981	5180.94	5363.39
		0.995	0.00192347	0.000892735	0.0016358		0.995	4982.92	5181.82	5365.04
		0.996	0.00192799	0.000919483	0.00160781		0.996	4984.85	5182.73	5366.66
		0.997	0.00193112	0.000948446	0.00157957		0.997	4986.78	5183.66	5368.25
		0.998	0.0019328	0.000979477	0.00155133		0.998	4988.71	5184.63	5369.82
		0.999	0.00193296	0.00101243	0.00152332		0.999	4990.64	5185.62	5371.36
		1	0.00193154	0.00104715	0.00149578		1	4992.57	5186.65	5372.87
		1.001	0.00192848	0.00108352	0.00146893		1.001	4994.5	5187.72	5374.35
		1.002	0.00192375	0.00112138	0.00144297		1.002	4996.43	5188.82	5375.8
		1.003	0.0019173	0.0011606	0.0014181		1.003	4998.35	5189.96	5377.23
		1.004	0.0019091	0.00120103	0.00139446		1.004	5000.26	5191.14	5378.64
		1.005	0.00189912	0.00124253	0.00137222		1.005	5002.17	5192.36	5380.02
		1.006	0.00188737	0.00128494	0.00135148		1.006	5004.06	5193.63	5381.39
		1.007	0.00187384	0.00132809	0.00133235		1.007	5005.94	5194.93	5382.73
		1.008	0.00185854	0.00137179	0.00131489		1.008	5007.81	5196.28	5384.05
		1.009	0.0018415	0.00141588	0.00129915		1.009	5009.66	5197.68	5385.36
		1.01	0.00182277	0.00146012	0.00128515		1.01	5011.49	5199.11	5386.65
		1.011	0.00180239	0.00150431	0.00127289		1.011	5013.3	5200.6	5387.93
		1.012	0.00178044	0.00154822	0.00126235		1.012	5015.09	5202.12	5389.2
		1.013	0.001757	0.00159159	0.00125347		1.013	5016.86	5203.69	5390.45
		1.014	0.00173216	0.00163416	0.00124621		1.014	5018.61	5205.31	5391.7
		1.015	0.00170605	0.00167568	0.00124047		1.015	5020.33	5206.96	5392.95
		1.016	0.00167877	0.00171586	0.00123616		1.016	5022.02	5208.66	5394.19
		1.017	0.00165047	0.00175442	0.00123319		1.017	5023.68	5210.39	5395.42
		1.018	0.0016213	0.00179108	0.00123144		1.018	5025.32	5212.16	5396.65
		1.019	0.00159142	0.00182555	0.00123081		1.019	5026.93	5213.97	5397.88
		1.02	0.00156098	0.00185756	0.00123118		1.02	5028.5	5215.81	5399.12
		1.021	0.00153018	0.00188685	0.00123245		1.021	5030.05	5217.69	5400.35
		1.022	0.0014992	0.00191314	0.00123453		1.022	5031.56	5219.59	5401.58
		1.023	0.00146821	0.00193622	0.00123732		1.023	5033.05	5221.51	5402.82
		1.024	0.00143743	0.00195584	0.00124075		1.024	5034.5	5223.46	5404.06
		1.025	0.00140703	0.00197183	0.00124475		1.025	5035.92	5225.42	5405.3
		1.026	0.00137721	0.00198401	0.00124928		1.026	5037.31	5227.4	5406.55
		1.027	0.00134817	0.00199225	0.00125432		1.027	5038.68	5229.39	5407.8
		1.028	0.00132008	0.00199645	0.00125984		1.028	5040.01	5231.38	5409.05
		1.029	0.00129314	0.00199654	0.00126587		1.029	5041.32	5233.38	5410.32
		1.03	0.00126751	0.0019925	0.0012724		1.03	5042.6	5235.37	5411.59
		1.031	0.00124335	0.00198434	0.0012795		1.031	5043.85	5237.36	5412.86
		1.032	0.00122081	0.00197211	0.0012872		1.032	5045.08	5239.34	5414.15
		1.033	0.00120004	0.00195591	0.00129556		1.033	5046.29	5241.3	5415.44
		1.034	0.00118115	0.00193587	0.00130466		1.034	5047.49	5243.25	5416.74
		1.035	0.00116426	0.00191215	0.00131457		1.035	5048.66	5245.17	5418.05
		1.036	0.00114945	0.00188496	0.00132537		1.036	5049.82	5247.07	5419.37
		1.037	0.00113682	0.00185452	0.00133714		1.037	5050.96	5248.94	5420.7
		1.038	0.00112641	0.0018211	0.00134995		1.038	5052.09	5250.78	5422.04
		1.039	0.00111827	0.00178497	0.00136387		1.039	5053.21	5252.58	5423.4
		1.04	0.00111244	0.00174642	0.00137896		1.04	5054.33	5254.35	5424.77
		1.041	0.00110892	0.00170575	0.00139526		1.041	5055.44	5256.07	5426.16
		1.042	0.00110773	0.00166329	0.00141282		1.042	5056.55	5257.76	5427.56
		1.043	0.00110884	0.00161933	0.00143164		1.043	5057.65	5259.4	5428.98
		1.044	0.00111223	0.00157419	0.00145172		1.044	5058.77	5261	5430.42
		1.045	0.00111787	0.00152818	0.00147305		1.045	5059.88	5262.55	5431.89
		1.046	0.00112571	0.00148158	0.00149558		1.046	5061	5264.05	5433.37
		1.047	0.0011357	0.00143467	0.00151924		1.047	5062.13	5265.51	5434.88
		1.048	0.00114778	0.00138773	0.00154395		1.048	5063.27	5266.92	5436.41
		1.049	0.00116187	0.00134098	0.0015696		1.049	5064.43	5268.29	5437.97
		1.05	0.00117792	0.00129465	0.00159607		1.05	5065.6	5269.6	5439.55
		1.051	0.00119584	0.00124895	0.00162321		1.051	5066.79	5270.88	5441.16
		1.052	0.00121556	0.00120406	0.00165085		1.052	5067.99	5272.1	5442.8
		1.053	0.00123699	0.00116012	0.0016788		1.053	5069.22	5273.28	5444.46
		1.054	0.00126006	0.00111727	0.00170689		1.054	5070.47	5274.42	5446.15
		1.055	0.00128467	0.00107562	0.00173488		1.055	5071.74	5275.52	5447.88
		1.056	0.00131074	0.00103524	0.00176258		1.056	5073.04	5276.58	5449.62
		1.057	0.00133818	0.000996205	0.00178976		1.057	5074.36	5277.59	5451.4
		1.058	0.00136689	0.000958542	0.00181618		1.058	5075.71	5278.57	5453.2
		1.059	0.00139678	0.000922265	0.00184163		1.059	5077.1	5279.51	5455.03
		1.06	0.00142774	0.000887367	0.00186588		1.06	5078.51	5280.41	5456.89
		1.061	0.00145967	0.000853818	0.00188872		1.061	5079.95	5281.28	5458.76
		1.062	0.00149246	0.000821572	0.00190993		1.062	5081.43	5282.12	5460.66
		1.063	0.00152598	0.000790566	0.00192933		1.063	5082.94	5282.93	5462.58
		1.064	0.0015601	0.000760723	0.00194675		1.064	5084.48	5283.7	5464.52
		1.065	0.00159469	0.000731962	0.00196202		1.065	5086.06	5284.45	5466.47
		1.066	0.00162962	0.000704192	0.00197501		1.066	5087.67	5285.17	5468.44
		1.067	0.00166472	0.000677322	0.00198562		1.067	5089.32	5285.86	5470.42
		1.068	0.00169985	0.000651262	0.00199375		1.068	5091	5286.52	5472.41
		1.069	0.00173485	0.000625933	0.00199934		1.069	5092.72	5287.16	5474.41
		1.07	0.00176955	0.000601264	0.00200238		1.07	5094.47	5287.78	5476.41
		1.071	0.00180379	0.000577202	0.00200285		1.071	5096.26	5288.36	5478.41
		1.072	0.00183741	0.000553711	0.00200078		1.072	5098.08	5288.93	5480.41
		1.073	0.00187024	0.000530781	0.00199623		1.073	5099.93	5289.47	5482.41
		1.074	0.00190212	0.000508423	0.00198928		1.074	5101.82	5289.99	5484.41
		1.075	0.0019329	0.000486676	0.00198003		1.075	5103.73	5290.49	5486.39
		1.076	0.00196243	0.000465605	0.00196862		1.076	5105.68	5290.97	5488.36
		1.077	0.00199058	0.000445302	0.00195519		1.077	5107.66	5291.42	5490.33
		1.078	0.00201721	0.000425885	0.0019399		1.078	5109.66	5291.86	5492.27
		1.079	0.00204223	0.000407495	0.00192296		1.079	5111.69	5292.27	5494.21
		1.08	0.00206551	0.000390296	0.00190454		1.08	5113.74	5292.67	5496.12
		1.081	0.00208699	0.000374466	0.00188487		1.081	5115.82	5293.05	5498.01
		1.082	0.00210658	0.000360202	0.00186415		1.082	5117.92	5293.42	5499.89
		1.083	0.00212424	0.000347705	0.00184259		1.083	5120.03	5293.78	5501.74
		1.084	0.00213991	0.000337182	0.00182041		1.084	5122.17	5294.12	5503.57
		1.085	0.00215357	0.000328844	0.00179783		1.085	5124.31	5294.45	5505.38
		1.086	0.00216519	0.000322889	0.00177503		1.086	5126.47	5294.78	5507.17
		1.087	0.00217476	0.000319509	0.00175223		1.087	5128.64	5295.1	5508.93
		1.088	0.0021823	0.000318877	0.00172958		1.088	5130.82	5295.42	5510.67
		1.089	0.0021878	0.000321147	0.00170727		1.089	5133.01	5295.74	5512.39
		1.09	0.00219129	0.000326445	0.00168544		1.09	5135.19	5296.06	5514.09
		1.091	0.00219277	0.000334863	0.00166422		1.091	5137.39	5296.39	5515.76
		1.092	0.00219228	0.000346463	0.00164372		1.092	5139.58	5296.73	5517.42
		1.093	0.00218984	0.000361267	0.00162403		1.093	5141.77	5297.09	5519.05
		1.094	0.00218548	0.000379252	0.00160523		1.094	5143.96	5297.46	5520.67
		1.095	0.00217922	0.000400355	0.00158736		1.095	5146.14	5297.85	5522.26
		1.096	0.00217109	0.000424464	0.00157046		1.096	5148.32	5298.26	5523.84
		1.097	0.00216112	0.000451426	0.00155454		1.097	5150.48	5298.7	5525.4
		1.098	0.00214934	0.000481038	0.00153961		1.098	5152.64	5299.16	5526.95
		1.099	0.00213576	0.000513055	0.00152563		1.099	5154.78	5299.66	5528.48
		1.1	0.00212041	0.000547193	0.0015126		1.1	5156.91	5300.19	5530
		1.101	0.00210333	0.000583128	0.00150046		1.101	5159.02	5300.76	5531.51
		1.102	0.00208453	0.000620507	0.00148917		1.102	5161.11	5301.36	5533
		1.103	0.00206404	0.00065895	0.00147867		1.103	5163.19	5302	5534.49
		1.104	0.00204189	0.000698057	0.0014689		1.104	5165.24	5302.68	5535.96
		1.105	0.00201813	0.000737419	0.00145981		1.105	5167.27	5303.39	5537.43
		1.106	0.00199278	0.00077662	0.00145135		1.106	5169.28	5304.15	5538.88
		1.107	0.00196591	0.000815257	0.00144345		1.107	5171.26	5304.95	5540.33
		1.108	0.00193755	0.000852937	0.00143608		1.108	5173.21	5305.78	5541.77
		1.109	0.00190778	0.000889291	0.00142919		1.109	5175.13	5306.65	5543.2
		1.11	0.00187666	0.000923984	0.00142278		1.11	5177.02	5307.56	5544.63
		1.111	0.00184429	0.000956718	0.00141681		1.111	5178.88	5308.5	5546.05
		1.112	0.00181075	0.00098724	0.0014113		1.112	5180.71	5309.47	5547.46
		1.113	0.00177617	0.00101535	0.00140626		1.113	5182.5	5310.47	5548.87
		1.114	0.00174065	0.0010409	0.00140172		1.114	5184.26	5311.5	5550.27
		1.115	0.00170435	0.0010638	0.00139773		1.115	5185.98	5312.55	5551.67
		1.116	0.00166739	0.00108401	0.00139434		1.116	5187.67	5313.63	5553.07
		1.117	0.00162995	0.00110155	0.00139164		1.117	5189.32	5314.72	5554.46
		1.118	0.0015922	0.00111648	0.00138971		1.118	5190.93	5315.83	5555.85
		1.119	0.00155431	0.00112893	0.00138864		1.119	5192.5	5316.95	5557.24
		1.12	0.00151649	0.00113903	0.00138853		1.12	5194.04	5318.08	5558.63
		1.121	0.00147892	0.00114699	0.00138948		1.121	5195.54	5319.23	5560.02
		1.122	0.00144181	0.00115299	0.0013916		1.122	5197	5320.38	5561.41
		1.123	0.00140536	0.00115727	0.00139499		1.123	5198.42	5321.53	5562.8
		1.124	0.00136978	0.00116006	0.00139975		1.124	5199.81	5322.69	5564.2
		1.125	0.00133527	0.00116158	0.00140595		1.125	5201.16	5323.85	5565.6
		1.126	0.00130202	0.00116206	0.00141368		1.126	5202.48	5325.01	5567.01
		1.127	0.00127022	0.00116169	0.00142299		1.127	5203.77	5326.18	5568.43
		1.128	0.00124004	0.00116065	0.00143391		1.128	5205.02	5327.34	5569.86
		1.129	0.00121164	0.0011591	0.00144646		1.129	5206.25	5328.5	5571.3
		1.13	0.00118517	0.00115715	0.00146064		1.13	5207.44	5329.65	5572.75
		1.131	0.00116076	0.0011549	0.00147641		1.131	5208.62	5330.81	5574.22
		1.132	0.00113851	0.0011524	0.00149372		1.132	5209.77	5331.96	5575.71
		1.133	0.00111853	0.00114967	0.00151248		1.133	5210.9	5333.12	5577.21
		1.134	0.00110086	0.00114671	0.0015326		1.134	5212.01	5334.26	5578.73
		1.135	0.00108558	0.00114347	0.00155392		1.135	5213.1	5335.41	5580.28
		1.136	0.0010727	0.00113991	0.00157632		1.136	5214.18	5336.55	5581.84
		1.137	0.00106223	0.00113594	0.0015996		1.137	5215.25	5337.69	5583.43
		1.138	0.00105416	0.00113146	0.00162358		1.138	5216.3	5338.82	5585.04
		1.139	0.00104847	0.00112638	0.00164806		1.139	5217.35	5339.95	5586.68
		1.14	0.00104512	0.00112059	0.00167281		1.14	5218.4	5341.07	5588.34
		1.141	0.00104404	0.00111399	0.00169761		1.141	5219.45	5342.19	5590.02
		1.142	0.00104517	0.00110649	0.00172222		1.142	5220.49	5343.3	5591.73
		1.143	0.00104843	0.001098	0.00174642		1.143	5221.54	5344.4	5593.47
		1.144	0.00105372	0.00108847	0.00176998		1.144	5222.59	5345.5	5595.23
		1.145	0.00106097	0.00107785	0.00179268		1.145	5223.65	5346.58	5597.01
		1.146	0.00107005	0.00106612	0.00181431		1.146	5224.71	5347.65	5598.81
		1.147	0.00108089	0.0010533	0.00183467		1.147	5225.79	5348.71	5600.63
		1.148	0.00109336	0.00103942	0.0018536		1.148	5226.87	5349.76	5602.48
		1.149	0.00110737	0.00102455	0.00187092		1.149	5227.97	5350.79	5604.34
		1.15	0.00112281	0.00100878	0.00188652		1.15	5229.09	5351.81	5606.22
		1.151	0.00113959	0.000992234	0.00190028		1.151	5230.22	5352.81	5608.11
		1.152	0.00115761	0.000975061	0.00191213		1.152	5231.37	5353.79	5610.02
		1.153	0.00117678	0.000957432	0.00192201		1.153	5232.54	5354.76	5611.94
		1.154	0.001197	0.000939534	0.00192989		1.154	5233.72	5355.71	5613.86
		1.155	0.00121819	0.000921579	0.00193578		1.155	5234.93	5356.64	5615.8
		1.156	0.00124026	0.000903788	0.0019397		1.156	5236.16	5357.55	5617.73
		1.157	0.00126315	0.000886388	0.00194169		1.157	5237.41	5358.44	5619.67
		1.158	0.00128677	0.000869617	0.00194182		1.158	5238.69	5359.32	5621.62
		1.159	0.00131105	0.000853703	0.00194018		1.159	5239.99	5360.18	5623.56
		1.16	0.00133592	0.000838875	0.00193687		1.16	5241.31	5361.03	5625.49
		1.161	0.00136129	0.000825349	0.00193199		1.161	5242.66	5361.86	5627.43
		1.162	0.00138711	0.000813327	0.00192566		1.162	5244.03	5362.68	5629.36
		1.163	0.0014133	0.000802986	0.00191799		1.163	5245.43	5363.49	5631.28
		1.164	0.00143978	0.000794485	0.0019091		1.164	5246.86	5364.29	5633.19
		1.165	0.00146648	0.000787948	0.00189911		1.165	5248.31	5365.08	5635.1
		1.166	0.00149331	0.00078347	0.00188812		1.166	5249.79	5365.87	5636.99
		1.167	0.00152019	0.000781112	0.00187622		1.167	5251.3	5366.65	5638.87
		1.168	0.00154703	0.000780893	0.0018635		1.168	5252.83	5367.43	5640.74
		1.169	0.00157375	0.000782799	0.00185001		1.169	5254.39	5368.21	5642.6
		1.17	0.00160025	0.000786774	0.00183582		1.17	5255.98	5369	5644.44
		1.171	0.00162643	0.000792726	0.00182095		1.171	5257.59	5369.79	5646.27
		1.172	0.00165218	0.000800528	0.00180543		1.172	5259.23	5370.58	5648.08
		1.173	0.0016774	0.000810015	0.00178925		1.173	5260.9	5371.39	5649.88
		1.174	0.00170199	0.000821	0.00177239		1.174	5262.59	5372.2	5651.66
		1.175	0.00172582	0.000833267	0.00175483		1.175	5264.3	5373.03	5653.43
		1.176	0.0017488	0.00084658	0.00173654		1.176	5266.04	5373.87	5655.17
		1.177	0.0017708	0.00086069	0.00171744		1.177	5267.8	5374.72	5656.9
		1.178	0.00179171	0.00087534	0.0016975		1.178	5269.58	5375.59	5658.61
		1.179	0.00181143	0.000890272	0.00167666		1.179	5271.38	5376.47	5660.29
		1.18	0.00182984	0.000905231	0.00165484		1.18	5273.2	5377.37	5661.96
		1.181	0.00184685	0.000919972	0.001632		1.181	5275.04	5378.28	5663.6
		1.182	0.00186236	0.000934267	0.00160809		1.182	5276.89	5379.21	5665.22
		1.183	0.00187627	0.000947909	0.00158306		1.183	5278.76	5380.15	5666.82
		1.184	0.0018885	0.000960715	0.00155687		1.184	5280.65	5381.11	5668.39
		1.185	0.00189898	0.000972527	0.00152953		1.185	5282.54	5382.07	5669.93
		1.186	0.00190765	0.000983223	0.00150102		1.186	5284.44	5383.05	5671.45
		1.187	0.00191444	0.000992707	0.00147136		1.187	5286.35	5384.04	5672.93
		1.188	0.00191931	0.00100092	0.00144059		1.188	5288.27	5385.04	5674.39
		1.189	0.00192223	0.00100783	0.00140878		1.189	5290.19	5386.04	5675.81
		1.19	0.00192318	0.00101343	0.00137601		1.19	5292.11	5387.05	5677.21
		1.191	0.00192214	0.00101777	0.00134237		1.191	5294.04	5388.07	5678.57
		1.192	0.00191911	0.00102089	0.00130801		1.192	5295.96	5389.09	5679.89
		1.193	0.00191412	0.00102288	0.00127306		1.193	5297.87	5390.11	5681.18
		1.194	0.00190716	0.00102383	0.0012377		1.194	5299.78	5391.13	5682.44
		1.195	0.00189829	0.00102386	0.00120212		1.195	5301.69	5392.16	5683.66
		1.196	0.00188754	0.00102311	0.00116653		1.196	5303.58	5393.18	5684.84
		1.197	0.00187494	0.0010217	0.00113116		1.197	5305.46	5394.2	5685.99
		1.198	0.00186057	0.00101979	0.00109624		1.198	5307.33	5395.22	5687.1
		1.199	0.00184448	0.00101751	0.00106202		1.199	5309.18	5396.24	5688.18
		1.2	0.00182674	0.00101501	0.00102877		1.2	5311.02	5397.26	5689.23
		1.201	0.00180742	0.00101242	0.000996734		1.201	5312.83	5398.27	5690.24
		1.202	0.00178661	0.00100987	0.000966182		1.202	5314.63	5399.28	5691.22
		1.203	0.00176437	0.00100748	0.000937371		1.203	5316.41	5400.29	5692.17
		1.204	0.0017408	0.00100532	0.000910552		1.204	5318.16	5401.3	5693.1
		1.205	0.00171599	0.00100349	0.000885966		1.205	5319.89	5402.3	5694
		1.206	0.00169004	0.00100204	0.000863842		1.206	5321.59	5403.3	5694.87
		1.207	0.00166303	0.00100102	0.000844391		1.207	5323.27	5404.31	5695.72
		1.208	0.00163508	0.00100043	0.000827805		1.208	5324.92	5405.31	5696.56
		1.209	0.00160629	0.00100027	0.000814257		1.209	5326.54	5406.31	5697.38
		1.21	0.00157677	0.00100053	0.000803893		1.21	5328.13	5407.31	5698.19
		1.211	0.00154664	0.00100116	0.000796837		1.211	5329.69	5408.31	5698.99
		1.212	0.00151602	0.00100211	0.000793188		1.212	5331.22	5409.31	5699.79
		1.213	0.00148505	0.00100329	0.000793014		1.213	5332.72	5410.31	5700.58
		1.214	0.00145385	0.00100465	0.000796361		1.214	5334.19	5411.32	5701.37
		1.215	0.00142257	0.00100608	0.000803244		1.215	5335.63	5412.32	5702.17
		1.216	0.00139137	0.00100749	0.000813655		1.216	5337.04	5413.33	5702.98
		1.217	0.00136038	0.0010088	0.000827558		1.217	5338.41	5414.34	5703.8
		1.218	0.00132979	0.0010099	0.000844893		1.218	5339.76	5415.35	5704.64
		1.219	0.00129974	0.00101073	0.000865574		1.219	5341.07	5416.36	5705.49
		1.22	0.00127042	0.0010112	0.000889493		1.22	5342.36	5417.37	5706.37
		1.221	0.00124199	0.00101126	0.000916521		1.221	5343.61	5418.38	5707.28
		1.222	0.00121463	0.00101084	0.000946507		1.222	5344.84	5419.39	5708.21
		1.223	0.00118851	0.00100993	0.000979281		1.223	5346.04	5420.4	5709.17
		1.224	0.0011638	0.00100849	0.00101465		1.224	5347.22	5421.41	5710.17
		1.225	0.00114068	0.00100653	0.00105241		1.225	5348.37	5422.42	5711.2
		1.226	0.0011193	0.00100406	0.00109234		1.226	5349.5	5423.42	5712.27
		1.227	0.0010998	0.0010011	0.0011342		1.227	5350.61	5424.42	5713.39
		1.228	0.00108235	0.00099769	0.00117772		1.228	5351.7	5425.42	5714.54
		1.229	0.00106704	0.000993886	0.00122265		1.229	5352.78	5426.42	5715.74
		1.23	0.00105401	0.000989741	0.00126869		1.23	5353.84	5427.41	5716.99
		1.231	0.00104334	0.000985318	0.00131556		1.231	5354.89	5428.4	5718.28
		1.232	0.0010351	0.000980677	0.00136295		1.232	5355.93	5429.38	5719.62
		1.233	0.00102934	0.000975882	0.00141055		1.233	5356.96	5430.36	5721.01
		1.234	0.0010261	0.000970984	0.00145804		1.234	5357.99	5431.33	5722.44
		1.235	0.00102539	0.000966031	0.00150509		1.235	5359.01	5432.3	5723.92
		1.236	0.00102719	0.000961053	0.00155138		1.236	5360.04	5433.27	5725.45
		1.237	0.00103147	0.000956071	0.00159659		1.237	5361.07	5434.22	5727.02
		1.238	0.00103817	0.000951084	0.0016404		1.238	5362.1	5435.18	5728.64
		1.239	0.00104722	0.000946074	0.0016825		1.239	5363.14	5436.13	5730.3
		1.24	0.00105853	0.000941007	0.00172258		1.24	5364.2	5437.07	5732.01
		1.241	0.00107198	0.000935824	0.00176038		1.241	5365.26	5438.01	5733.75
		1.242	0.00108745	0.000930453	0.00179561		1.242	5366.34	5438.94	5735.53
		1.243	0.00110481	0.000924803	0.00182804		1.243	5367.44	5439.87	5737.34
		1.244	0.00112391	0.000918772	0.00185746		1.244	5368.55	5440.79	5739.18
		1.245	0.00114461	0.000912244	0.00188366		1.245	5369.69	5441.71	5741.05
		1.246	0.00116674	0.0009051	0.00190649		1.246	5370.84	5442.62	5742.95
		1.247	0.00119016	0.000897218	0.00192581		1.247	5372.02	5443.52	5744.86
		1.248	0.0012147	0.000888478	0.00194153		1.248	5373.22	5444.41	5746.8
		1.249	0.00124021	0.000878771	0.00195359		1.249	5374.45	5445.29	5748.74
		1.25	0.00126655	0.000867999	0.00196195		1.25	5375.7	5446.17	5750.7
		1.251	0.00129356	0.000856083	0.00196661		1.251	5376.98	5447.03	5752.67
		1.252	0.00132112	0.000842966	0.0019676		1.252	5378.29	5447.88	5754.63
		1.253	0.0013491	0.000828621	0.00196498		1.253	5379.63	5448.71	5756.6
		1.254	0.00137737	0.000813047	0.00195884		1.254	5380.99	5449.53	5758.56
		1.255	0.00140583	0.000796283	0.0019493		1.255	5382.38	5450.34	5760.51
		1.256	0.00143437	0.000778402	0.00193649		1.256	5383.8	5451.13	5762.46
		1.257	0.00146291	0.000759513	0.00192058		1.257	5385.25	5451.9	5764.39
		1.258	0.00149135	0.000739764	0.00190175		1.258	5386.73	5452.65	5766.3
		1.259	0.00151961	0.000719339	0.00188018		1.259	5388.23	5453.37	5768.19
		1.26	0.00154762	0.00069846	0.00185609		1.26	5389.77	5454.08	5770.06
		1.261	0.00157532	0.000677379	0.0018297		1.261	5391.33	5454.77	5771.9
		1.262	0.00160263	0.000656376	0.00180124		1.262	5392.92	5455.44	5773.71
		1.263	0.0016295	0.000635758	0.00177095		1.263	5394.53	5456.08	5775.5
		1.264	0.00165585	0.000615847	0.00173908		1.264	5396.18	5456.71	5777.26
		1.265	0.00168163	0.000596982	0.00170586		1.265	5397.85	5457.32	5778.98
		1.266	0.00170678	0.000579505	0.00167156		1.266	5399.54	5457.9	5780.67
		1.267	0.00173121	0.000563759	0.00163641		1.267	5401.26	5458.48	5782.32
		1.268	0.00175487	0.000550082	0.00160065		1.268	5403	5459.03	5783.94
		1.269	0.00177767	0.000538797	0.00156452		1.269	5404.77	5459.58	5785.52
		1.27	0.00179953	0.00053021	0.00152825		1.27	5406.56	5460.11	5787.07
		1.271	0.00182037	0.000524604	0.00149204		1.271	5408.37	5460.64	5788.58
		1.272	0.0018401	0.000522224	0.00145609		1.272	5410.2	5461.16	5790.05
		1.273	0.0018586	0.000523292	0.00142058		1.273	5412.05	5461.69	5791.49
		1.274	0.00187579	0.000527986	0.00138568		1.274	5413.91	5462.21	5792.89
		1.275	0.00189154	0.000536447	0.00135151		1.275	5415.8	5462.74	5794.26
		1.276	0.00190575	0.000548773	0.00131818		1.276	5417.7	5463.29	5795.6
		1.277	0.0019183	0.000565016	0.0012858		1.277	5419.61	5463.84	5796.9
		1.278	0.00192908	0.000585189	0.00125441		1.278	5421.53	5464.42	5798.17
		1.279	0.00193796	0.000609251	0.00122405		1.279	5423.46	5465.02	5799.41
		1.28	0.00194483	0.000637137	0.00119473		1.28	5425.41	5465.64	5800.62
		1.281	0.00194957	0.000668718	0.00116644		1.281	5427.35	5466.29	5801.8
		1.282	0.00195209	0.00070384	0.00113914		1.282	5429.3	5466.98	5802.95
		1.283	0.00195228	0.000742304	0.00111276		1.283	5431.26	5467.7	5804.08
		1.284	0.00195007	0.000783877	0.00108723		1.284	5433.21	5468.46	5805.18
		1.285	0.00194536	0.000828294	0.00106246		1.285	5435.15	5469.27	5806.25
		1.286	0.0019381	0.000875259	0.00103834		1.286	5437.1	5470.12	5807.3
		1.287	0.00192826	0.000924448	0.00101476		1.287	5439.03	5471.02	5808.33
		1.288	0.0019158	0.000975517	0.000991617		1.288	5440.95	5471.97	5809.33
		1.289	0.00190072	0.0010281	0.000968794		1.289	5442.86	5472.97	5810.31
		1.29	0.00188303	0.00108182	0.000946193		1.29	5444.75	5474.03	5811.27
		1.291	0.00186278	0.00113628	0.000923723		1.291	5446.62	5475.14	5812.21
		1.292	0.00184002	0.00119109	0.00090131		1.292	5448.48	5476.3	5813.12
		1.293	0.00181484	0.00124585	0.0008789		1.293	5450.3	5477.52	5814.01
		1.294	0.00178734	0.00130015	0.000856459		1.294	5452.1	5478.79	5814.88
		1.295	0.00175764	0.00135362	0.000833983		1.295	5453.88	5480.12	5815.72
		1.296	0.0017259	0.00140588	0.00081149		1.296	5455.62	5481.5	5816.54
		1.297	0.00169228	0.00145657	0.00078903		1.297	5457.33	5482.93	5817.34
		1.298	0.00165696	0.00150536	0.00076668		1.298	5459	5484.41	5818.12
		1.299	0.00162013	0.00155195	0.000744545		1.299	5460.64	5485.94	5818.88
		1.3	0.00158202	0.00159607	0.000722757		1.3	5462.24	5487.51	5819.61
		1.301	0.00154283	0.00163748	0.000701473		1.301	5463.8	5489.13	5820.32
		1.302	0.0015028	0.001676	0.000680873		1.302	5465.33	5490.79	5821.01
		1.303	0.00146217	0.00171147	0.000661154		1.303	5466.81	5492.48	5821.69
		1.304	0.00142116	0.00174379	0.000642529		1.304	5468.25	5494.21	5822.34
		1.305	0.00138003	0.00177291	0.000625223		1.305	5469.65	5495.97	5822.97
		1.306	0.00133901	0.00179882	0.000609464		1.306	5471.01	5497.75	5823.59
		1.307	0.00129833	0.00182154	0.000595484		1.307	5472.33	5499.56	5824.19
		1.308	0.00125823	0.00184116	0.000583511		1.308	5473.61	5501.39	5824.78
		1.309	0.00121893	0.00185779	0.000573765		1.309	5474.85	5503.24	5825.36
		1.31	0.00118065	0.00187159	0.000566451		1.31	5476.05	5505.11	5825.93
		1.311	0.00114358	0.00188273	0.000561758		1.311	5477.21	5506.99	5826.49
		1.312	0.00110793	0.00189141	0.000559853		1.312	5478.34	5508.87	5827.05
		1.313	0.00107386	0.00189786	0.000560878		1.313	5479.43	5510.77	5827.61
		1.314	0.00104155	0.00190229	0.000564947		1.314	5480.48	5512.67	5828.18
		1.315	0.00101114	0.00190494	0.000572142		1.315	5481.51	5514.57	5828.75
		1.316	0.000982758	0.00190602	0.000582513		1.316	5482.51	5516.48	5829.32
		1.317	0.000956514	0.00190572	0.000596077		1.317	5483.48	5518.38	5829.91
		1.318	0.000932499	0.00190423	0.000612817		1.318	5484.42	5520.29	5830.52
		1.319	0.000910783	0.00190169	0.000632682		1.319	5485.34	5522.19	5831.14
		1.32	0.000891415	0.00189821	0.000655588		1.32	5486.24	5524.09	5831.78
		1.321	0.000874423	0.00189385	0.000681421		1.321	5487.13	5525.99	5832.45
		1.322	0.000859813	0.00188865	0.000710037		1.322	5487.99	5527.88	5833.15
		1.323	0.000847572	0.00188257	0.000741266		1.323	5488.85	5529.76	5833.87
		1.324	0.000837668	0.00187556	0.000774916		1.324	5489.69	5531.64	5834.63
		1.325	0.000830047	0.00186749	0.000810773		1.325	5490.52	5533.51	5835.42
		1.326	0.000824643	0.0018582	0.00084861		1.326	5491.35	5535.38	5836.25
		1.327	0.000821372	0.00184749	0.000888184		1.327	5492.17	5537.23	5837.12
		1.328	0.000820136	0.00183515	0.000929246		1.328	5493	5539.07	5838.03
		1.329	0.000820829	0.0018209	0.000971542		1.329	5493.82	5540.9	5838.98
		1.33	0.000823334	0.00180448	0.00101482		1.33	5494.64	5542.71	5839.97
		1.331	0.000827531	0.00178561	0.00105882		1.331	5495.46	5544.51	5841.01
		1.332	0.000833295	0.00176402	0.0011033		1.332	5496.29	5546.28	5842.09
		1.333	0.0008405	0.00173944	0.00114802		1.333	5497.13	5548.03	5843.22
		1.334	0.000849021	0.00171164	0.00119276		1.334	5497.98	5549.76	5844.39
		1.335	0.000858738	0.00168043	0.0012373		1.335	5498.83	5551.46	5845.6
		1.336	0.000869536	0.00164565	0.00128145		1.336	5499.69	5553.12	5846.86
		1.337	0.000881304	0.00160721	0.00132502		1.337	5500.57	5554.74	5848.17
		1.338	0.000893942	0.00156508	0.00136785		1.338	5501.46	5556.33	5849.51
		1.339	0.000907357	0.00151931	0.00140979		1.339	5502.36	5557.87	5850.9
		1.34	0.000921464	0.00147001	0.00145071		1.34	5503.27	5559.37	5852.33
		1.341	0.000936191	0.00141737	0.00149051		1.341	5504.2	5560.81	5853.8
		1.342	0.000951471	0.00136168	0.00152907		1.342	5505.14	5562.2	5855.31
		1.343	0.000967249	0.00130328	0.00156632		1.343	5506.1	5563.53	5856.86
		1.344	0.000983476	0.0012426	0.00160218		1.344	5507.08	5564.81	5858.44
		1.345	0.00100011	0.00118013	0.00163661		1.345	5508.07	5566.02	5860.06
		1.346	0.00101713	0.00111643	0.00166953		1.346	5509.08	5567.17	5861.72
		1.347	0.00103449	0.00105209	0.00170091		1.347	5510.1	5568.25	5863.4
		1.348	0.00105219	0.000987778	0.00173071		1.348	5511.15	5569.27	5865.12
		1.349	0.00107019	0.00092415	0.00175888		1.349	5512.21	5570.23	5866.86
		1.35	0.0010885	0.000861902	0.0017854		1.35	5513.29	5571.12	5868.63
		1.351	0.0011071	0.000801728	0.00181022		1.351	5514.39	5571.95	5870.43
		1.352	0.00112598	0.000744312	0.00183331		1.352	5515.5	5572.72	5872.25
		1.353	0.00114513	0.000690319	0.00185461		1.353	5516.64	5573.44	5874.1
		1.354	0.00116455	0.000640374	0.0018741		1.354	5517.79	5574.11	5875.96
		1.355	0.00118423	0.000595059	0.00189171		1.355	5518.97	5574.72	5877.85
		1.356	0.00120416	0.000554896	0.0019074		1.356	5520.16	5575.3	5879.75
		1.357	0.00122432	0.00052034	0.0019211		1.357	5521.38	5575.84	5881.66
		1.358	0.0012447	0.00049177	0.00193276		1.358	5522.61	5576.34	5883.59
		1.359	0.00126527	0.000469481	0.00194232		1.359	5523.87	5576.82	5885.52
		1.36	0.001286	0.000453679	0.0019497		1.36	5525.14	5577.29	5887.47
		1.361	0.00130686	0.000444477	0.00195486		1.361	5526.44	5577.73	5889.42
		1.362	0.00132779	0.000441895	0.00195772		1.362	5527.76	5578.18	5891.38
		1.363	0.00134876	0.000445855	0.00195823		1.363	5529.09	5578.62	5893.34
		1.364	0.00136969	0.000456188	0.00195634		1.364	5530.45	5579.07	5895.29
		1.365	0.00139051	0.000472635	0.00195199		1.365	5531.83	5579.54	5897.25
		1.366	0.00141116	0.000494852	0.00194514		1.366	5533.23	5580.02	5899.2
		1.367	0.00143153	0.000522418	0.00193577		1.367	5534.66	5580.53	5901.14
		1.368	0.00145153	0.000554841	0.00192385		1.368	5536.1	5581.07	5903.07
		1.369	0.00147106	0.000591573	0.00190937		1.369	5537.56	5581.64	5904.98
		1.37	0.00149001	0.000632015	0.00189233		1.37	5539.04	5582.25	5906.88
		1.371	0.00150826	0.000675535	0.00187274		1.371	5540.54	5582.91	5908.77
		1.372	0.00152569	0.000721478	0.00185063		1.372	5542.05	5583.61	5910.63
		1.373	0.00154217	0.000769177	0.00182604		1.373	5543.59	5584.35	5912.47
		1.374	0.00155757	0.00081797	0.00179901		1.374	5545.14	5585.14	5914.28
		1.375	0.00157177	0.000867214	0.00176962		1.375	5546.7	5585.99	5916.06
		1.376	0.00158464	0.000916293	0.00173793		1.376	5548.28	5586.88	5917.82
		1.377	0.00159604	0.000964635	0.00170404		1.377	5549.87	5587.82	5919.54
		1.378	0.00160586	0.00101172	0.00166805		1.378	5551.47	5588.81	5921.22
		1.379	0.00161399	0.00105709	0.00163006		1.379	5553.08	5589.84	5922.87
		1.38	0.0016203	0.00110035	0.00159019		1.38	5554.7	5590.92	5924.48
		1.381	0.00162471	0.00114119	0.00154858		1.381	5556.32	5592.04	5926.05
		1.382	0.00162712	0.00117938	0.00150537		1.382	5557.95	5593.2	5927.58
		1.383	0.00162746	0.00121475	0.00146071		1.383	5559.58	5594.4	5929.06
		1.384	0.00162565	0.00124725	0.00141474		1.384	5561.2	5595.63	5930.5
		1.385	0.00162167	0.00127687	0.00136765		1.385	5562.83	5596.89	5931.89
		1.386	0.00161546	0.00130369	0.00131959		1.386	5564.44	5598.18	5933.24
		1.387	0.00160703	0.00132786	0.00127076		1.387	5566.06	5599.5	5934.53
		1.388	0.00159636	0.00134957	0.00122134		1.388	5567.66	5600.84	5935.78
		1.389	0.00158348	0.00136908	0.00117153		1.389	5569.25	5602.2	5936.97
		1.39	0.00156843	0.00138669	0.00112152		1.39	5570.82	5603.57	5938.12
		1.391	0.00155127	0.00140269	0.00107153		1.391	5572.38	5604.97	5939.22
		1.392	0.00153208	0.00141743	0.00102177		1.392	5573.92	5606.38	5940.26
		1.393	0.00151095	0.00143122	0.000972452		1.393	5575.45	5607.8	5941.26
		1.394	0.00148799	0.00144438	0.000923808		1.394	5576.95	5609.24	5942.21
		1.395	0.00146333	0.0014572	0.000876059		1.395	5578.42	5610.69	5943.11
		1.396	0.00143711	0.00146993	0.000829433		1.396	5579.87	5612.15	5943.96
		1.397	0.00140949	0.0014828	0.000784156		1.397	5581.29	5613.63	5944.77
		1.398	0.00138063	0.00149595	0.000740456		1.398	5582.69	5615.12	5945.53
		1.399	0.00135072	0.00150949	0.000698555		1.399	5584.06	5616.62	5946.25
		1.4	0.00131993	0.00152347	0.000658672		1.4	5585.39	5618.14	5946.93
		1.401	0.00128846	0.00153786	0.00062102		1.401	5586.69	5619.67	5947.57
		1.402	0.00125649	0.00155258	0.000585801		1.402	5587.97	5621.22	5948.17
		1.403	0.00122423	0.0015675	0.000553208		1.403	5589.21	5622.78	5948.74
		1.404	0.00119186	0.00158242	0.000523422		1.404	5590.42	5624.35	5949.28
		1.405	0.00115958	0.00159711	0.000496608		1.405	5591.59	5625.94	5949.79
		1.406	0.00112755	0.00161128	0.000472915		1.406	5592.74	5627.54	5950.27
		1.407	0.00109596	0.00162463	0.000452475		1.407	5593.85	5629.16	5950.74
		1.408	0.00106497	0.00163682	0.0004354		1.408	5594.93	5630.79	5951.18
		1.409	0.00103472	0.00164753	0.000421784		1.409	5595.98	5632.44	5951.61
		1.41	0.00100536	0.00165642	0.000411696		1.41	5597	5634.09	5952.03
		1.411	0.000977001	0.00166317	0.000405188		1.411	5597.99	5635.75	5952.43
		1.412	0.000949761	0.00166748	0.000402288		1.412	5598.95	5637.41	5952.84
		1.413	0.000923727	0.00166908	0.000403004		1.413	5599.89	5639.08	5953.24
		1.414	0.000898978	0.00166772	0.000407321		1.414	5600.8	5640.75	5953.65
		1.415	0.000875576	0.00166324	0.000415205		1.415	5601.69	5642.41	5954.06
		1.416	0.00085357	0.00165548	0.000426603		1.416	5602.55	5644.07	5954.48
		1.417	0.000832995	0.00164436	0.000441441		1.417	5603.39	5645.72	5954.91
		1.418	0.000813877	0.00162985	0.000459631		1.418	5604.22	5647.36	5955.36
		1.419	0.000796232	0.00161197	0.000481063		1.419	5605.02	5648.98	5955.83
		1.42	0.000780067	0.00159078	0.000505617		1.42	5605.81	5650.58	5956.33
		1.421	0.000765385	0.00156642	0.000533154		1.421	5606.58	5652.16	5956.85
		1.422	0.000752186	0.00153904	0.000563523		1.422	5607.34	5653.71	5957.39
		1.423	0.000740468	0.00150885	0.000596562		1.423	5608.09	5655.24	5957.97
		1.424	0.000730228	0.00147609	0.000632095		1.424	5608.82	5656.73	5958.59
		1.425	0.000721467	0.00144104	0.000669937		1.425	5609.55	5658.19	5959.24
		1.426	0.000714188	0.00140397	0.00070989		1.426	5610.27	5659.61	5959.93
		1.427	0.000708396	0.00136518	0.000751751		1.427	5610.98	5661	5960.66
		1.428	0.000704104	0.00132497	0.000795305		1.428	5611.69	5662.34	5961.43
		1.429	0.000701324	0.00128365	0.00084033		1.429	5612.39	5663.65	5962.25
		1.43	0.000700077	0.00124151	0.000886598		1.43	5613.09	5664.91	5963.11
		1.431	0.000700382	0.00119881	0.000933875		1.431	5613.79	5666.13	5964.03
		1.432	0.000702262	0.00115583	0.000981921		1.432	5614.49	5667.31	5964.98
		1.433	0.000705739	0.00111278	0.00103049		1.433	5615.19	5668.44	5965.99
		1.434	0.000710832	0.00106987	0.00107934		1.434	5615.9	5669.53	5967.04
		1.435	0.000717555	0.00102728	0.00112822		1.435	5616.62	5670.58	5968.15
		1.436	0.000725918	0.000985146	0.00117687		1.436	5617.34	5671.59	5969.3
		1.437	0.000735917	0.000943586	0.00122506		1.437	5618.07	5672.55	5970.5
		1.438	0.00074754	0.00090269	0.00127253		1.438	5618.81	5673.47	5971.75
		1.439	0.00076076	0.000862523	0.00131904		1.439	5619.57	5674.36	5973.05
		1.44	0.000775534	0.00082313	0.00136434		1.44	5620.33	5675.2	5974.39
		1.441	0.000791802	0.000784542	0.00140822		1.441	5621.12	5676	5975.77
		1.442	0.000809485	0.000746779	0.00145044		1.442	5621.92	5676.77	5977.2
		1.443	0.000828487	0.000709854	0.00149078		1.443	5622.74	5677.5	5978.67
		1.444	0.000848691	0.000673787	0.00152905		1.444	5623.58	5678.19	5980.18
		1.445	0.000869965	0.000638597	0.00156505		1.445	5624.44	5678.85	5981.73
		1.446	0.000892155	0.000604318	0.00159859		1.446	5625.32	5679.47	5983.31
		1.447	0.000915099	0.000570999	0.00162951		1.447	5626.22	5680.05	5984.93
		1.448	0.000938616	0.000538706	0.00165767		1.448	5627.15	5680.61	5986.57
		1.449	0.000962521	0.00050753	0.00168292		1.449	5628.1	5681.13	5988.24
		1.45	0.00098662	0.000477584	0.00170515		1.45	5629.07	5681.62	5989.93
		1.451	0.00101072	0.000449009	0.00172425		1.451	5630.07	5682.09	5991.65
		1.452	0.00103462	0.000421968	0.00174014		1.452	5631.09	5682.52	5993.38
		1.453	0.00105815	0.000396652	0.00175275		1.453	5632.14	5682.93	5995.13
		1.454	0.00108111	0.000373271	0.00176205		1.454	5633.21	5683.32	5996.89
		1.455	0.00110336	0.000352058	0.001768		1.455	5634.3	5683.68	5998.65
		1.456	0.00112474	0.000333259	0.00177058		1.456	5635.42	5684.02	6000.42
		1.457	0.00114513	0.00031713	0.00176982		1.457	5636.55	5684.35	6002.19
		1.458	0.00116443	0.000303932	0.00176573		1.458	5637.71	5684.66	6003.96
		1.459	0.00118257	0.000293922	0.00175835		1.459	5638.88	5684.96	6005.72
		1.46	0.00119949	0.000287347	0.00174775		1.46	5640.07	5685.25	6007.47
		1.461	0.00121517	0.000284434	0.00173401		1.461	5641.28	5685.53	6009.21
		1.462	0.00122962	0.000285385	0.0017172		1.462	5642.5	5685.82	6010.94
		1.463	0.00124286	0.000290364	0.00169744		1.463	5643.74	5686.11	6012.65
		1.464	0.00125495	0.000299497	0.00167484		1.464	5644.98	5686.4	6014.33
		1.465	0.00126596	0.000312853	0.00164952		1.465	5646.25	5686.71	6015.99
		1.466	0.00127598	0.00033045	0.00162163		1.466	5647.52	5687.03	6017.63
		1.467	0.00128513	0.000352242	0.00159131		1.467	5648.8	5687.37	6019.24
		1.468	0.00129351	0.000378118	0.00155873		1.468	5650.09	5687.74	6020.81
		1.469	0.00130126	0.000407901	0.00152403		1.469	5651.38	5688.13	6022.35
		1.47	0.00130851	0.000441343	0.0014874		1.47	5652.69	5688.55	6023.86
		1.471	0.00131538	0.000478133	0.001449		1.471	5654	5689.01	6025.33
		1.472	0.00132199	0.000517896	0.00140903		1.472	5655.32	5689.51	6026.76
		1.473	0.00132845	0.000560198	0.00136767		1.473	5656.64	5690.05	6028.14
		1.474	0.00133487	0.000604553	0.0013251		1.474	5657.98	5690.63	6029.49
		1.475	0.00134133	0.00065043	0.00128152		1.475	5659.31	5691.26	6030.79
		1.476	0.00134788	0.000697267	0.00123712		1.476	5660.66	5691.93	6032.05
		1.477	0.00135456	0.000744472	0.0011921		1.477	5662.01	5692.66	6033.27
		1.478	0.0013614	0.000791442	0.00114667		1.478	5663.37	5693.42	6034.44
		1.479	0.00136837	0.00083757	0.00110101		1.479	5664.73	5694.24	6035.56
		1.48	0.00137544	0.000882257	0.00105533		1.48	5666.1	5695.1	6036.64
		1.481	0.00138254	0.000924925	0.00100982		1.481	5667.48	5696	6037.67
		1.482	0.00138959	0.000965028	0.00096468		1.482	5668.87	5696.95	6038.66
		1.483	0.00139648	0.00100206	0.000920108		1.483	5670.26	5697.93	6039.6
		1.484	0.00140306	0.00103556	0.000876291		1.484	5671.66	5698.95	6040.5
		1.485	0.00140919	0.00106515	0.000833415		1.485	5673.07	5700	6041.35
		1.486	0.00141469	0.00109048	0.000791662		1.486	5674.48	5701.08	6042.17
		1.487	0.00141937	0.00111132	0.000751206		1.487	5675.9	5702.18	6042.94
		1.488	0.00142306	0.00112749	0.000712214		1.488	5677.32	5703.3	6043.67
		1.489	0.00142556	0.00113889	0.000674846		1.489	5678.74	5704.43	6044.36
		1.49	0.00142668	0.00114552	0.00063925		1.49	5680.17	5705.57	6045.02
		1.491	0.00142622	0.00114746	0.000605566		1.491	5681.6	5706.72	6045.64
		1.492	0.00142403	0.00114487	0.000573921		1.492	5683.02	5707.87	6046.23
		1.493	0.00141994	0.00113799	0.000544432		1.493	5684.44	5709.01	6046.79
		1.494	0.00141381	0.00112714	0.000517202		1.494	5685.86	5710.14	6047.32
		1.495	0.00140554	0.00111271	0.00049232		1.495	5687.27	5711.26	6047.83
		1.496	0.00139503	0.00109513	0.000469864		1.496	5688.67	5712.36	6048.31
		1.497	0.00138224	0.00107491	0.000449896		1.497	5690.06	5713.45	6048.77
		1.498	0.00136715	0.00105259	0.000432465		1.498	5691.43	5714.51	6049.21
		1.499	0.00134976	0.00102873	0.000417609		1.499	5692.79	5715.55	6049.64
		1.5	0.00133013	0.00100392	0.000405348		1.5	5694.13	5716.57	6050.05
		1.501	0.00130835	0.000978749	0.000395693		1.501	5695.45	5717.56	6050.45
		1.502	0.00128453	0.000953788	0.000388641		1.502	5696.75	5718.53	6050.84
		1.503	0.00125884	0.000929596	0.000384177		1.503	5698.02	5719.47	6051.23
		1.504	0.00123145	0.000906694	0.000382276		1.504	5699.26	5720.39	6051.61
		1.505	0.00120259	0.000885557	0.000382903		1.505	5700.48	5721.28	6051.99
		1.506	0.0011725	0.00086661	0.00038601		1.506	5701.67	5722.16	6052.38
		1.507	0.00114144	0.000850208	0.000391545		1.507	5702.83	5723.02	6052.76
		1.508	0.00110969	0.000836639	0.000399444		1.508	5703.95	5723.86	6053.16
		1.509	0.00107755	0.000826117	0.000409638		1.509	5705.04	5724.69	6053.56
		1.51	0.00104532	0.00081878	0.00042205		1.51	5706.11	5725.51	6053.98
		1.511	0.00101331	0.000814685	0.000436595		1.511	5707.14	5726.33	6054.41
		1.512	0.000981838	0.000813815	0.000453187		1.512	5708.13	5727.15	6054.85
		1.513	0.000951192	0.00081608	0.000471728		1.513	5709.1	5727.96	6055.32
		1.514	0.00092167	0.000821325	0.00049212		1.514	5710.04	5728.78	6055.8
		1.515	0.000893547	0.000829329	0.000514258		1.515	5710.94	5729.6	6056.3
		1.516	0.000867083	0.000839825	0.000538032		1.516	5711.82	5730.44	6056.83
		1.517	0.00084251	0.000852495	0.000563327		1.517	5712.68	5731.28	6057.38
		1.518	0.00082004	0.000866995	0.000590024		1.518	5713.51	5732.14	6057.96
		1.519	0.00079985	0.000882952	0.000617998		1.519	5714.32	5733.02	6058.56
		1.52	0.00078209	0.000899981	0.00064712		1.52	5715.11	5733.91	6059.19
		1.521	0.000766874	0.000917693	0.000677257		1.521	5715.89	5734.82	6059.85
		1.522	0.000754284	0.000935705	0.000708268		1.522	5716.65	5735.75	6060.55
		1.523	0.000744367	0.000953647	0.000740009		1.523	5717.4	5736.69	6061.27
		1.524	0.000737136	0.00097117	0.000772332		1.524	5718.14	5737.65	6062.03
		1.525	0.000732569	0.000987954	0.00080508		1.525	5718.87	5738.63	6062.82
		1.526	0.000730616	0.00100371	0.000838093		1.526	5719.6	5739.63	6063.64
		1.527	0.000731196	0.00101819	0.000871207		1.527	5720.33	5740.64	6064.49
		1.528	0.000734202	0.00103117	0.000904251		1.528	5721.07	5741.66	6065.38
		1.529	0.000739503	0.00104249	0.00093705		1.529	5721.8	5742.7	6066.3
		1.53	0.00074695	0.00105201	0.000969425		1.53	5722.55	5743.75	6067.25
		1.531	0.000756378	0.00105964	0.00100119		1.531	5723.3	5744.8	6068.24
		1.532	0.000767609	0.00106533	0.00103217		1.532	5724.06	5745.87	6069.26
		1.533	0.00078046	0.00106905	0.00106217		1.533	5724.83	5746.93	6070.3
		1.534	0.000794741	0.00107082	0.00109101		1.534	5725.62	5748	6071.38
		1.535	0.000810264	0.00107069	0.0011185		1.535	5726.42	5749.07	6072.48
		1.536	0.000826843	0.00106872	0.00114446		1.536	5727.24	5750.14	6073.62
		1.537	0.000844299	0.00106499	0.00116872		1.537	5728.08	5751.21	6074.77
		1.538	0.000862462	0.00105964	0.00119109		1.538	5728.93	5752.27	6075.95
		1.539	0.000881175	0.00105277	0.00121143		1.539	5729.8	5753.33	6077.15
		1.54	0.00090029	0.00104454	0.00122957		1.54	5730.69	5754.38	6078.37
		1.541	0.000919678	0.0010351	0.00124538		1.541	5731.6	5755.42	6079.61
		1.542	0.000939223	0.0010246	0.00125873		1.542	5732.53	5756.45	6080.86
		1.543	0.000958824	0.0010132	0.00126951		1.543	5733.48	5757.47	6082.13
		1.544	0.000978397	0.00100108	0.00127762		1.544	5734.45	5758.47	6083.4
		1.545	0.000997871	0.00098839	0.001283		1.545	5735.44	5759.47	6084.68
		1.546	0.00101719	0.000975305	0.00128557		1.546	5736.45	5760.45	6085.97
		1.547	0.00103631	0.000961979	0.00128532		1.547	5737.47	5761.42	6087.25
		1.548	0.0010552	0.000948563	0.00128222		1.548	5738.52	5762.37	6088.54
		1.549	0.00107384	0.000935202	0.00127628		1.549	5739.58	5763.32	6089.81
		1.55	0.0010922	0.000922027	0.00126753		1.55	5740.67	5764.25	6091.09
		1.551	0.00111028	0.000909154	0.00125601		1.551	5741.77	5765.16	6092.35
		1.552	0.00112807	0.000896689	0.00124181		1.552	5742.89	5766.06	6093.6
		1.553	0.00114555	0.000884717	0.00122501		1.553	5744.02	5766.95	6094.83
		1.554	0.00116273	0.000873306	0.00120572		1.554	5745.18	5767.83	6096.05
		1.555	0.00117959	0.000862509	0.00118407		1.555	5746.35	5768.7	6097.24
		1.556	0.00119611	0.000852354	0.0011602		1.556	5747.54	5769.56	6098.41
		1.557	0.00121228	0.000842852	0.00113427		1.557	5748.74	5770.41	6099.56
		1.558	0.00122806	0.000833991	0.00110645		1.558	5749.96	5771.24	6100.68
		1.559	0.00124343	0.000825744	0.00107693		1.559	5751.2	5772.07	6101.77
		1.56	0.00125835	0.000818062	0.00104587		1.56	5752.45	5772.9	6102.83
		1.561	0.00127277	0.000810878	0.00101348		1.561	5753.71	5773.71	6103.86
		1.562	0.00128664	0.000804112	0.000979952		1.562	5754.99	5774.52	6104.86
		1.563	0.00129992	0.000797668	0.00094547		1.563	5756.29	5775.32	6105.82
		1.564	0.00131253	0.00079144	0.000910226		1.564	5757.59	5776.11	6106.75
		1.565	0.00132443	0.000785314	0.000874405		1.565	5758.91	5776.9	6107.64
		1.566	0.00133556	0.000779168	0.000838184		1.566	5760.24	5777.68	6108.5
		1.567	0.00134585	0.000772881	0.000801733		1.567	5761.58	5778.46	6109.32
		1.568	0.00135527	0.00076633	0.000765215		1.568	5762.93	5779.23	6110.1
		1.569	0.00136375	0.000759398	0.00072878		1.569	5764.29	5779.99	6110.85
		1.57	0.00137126	0.000751976	0.000692572		1.57	5765.66	5780.75	6111.56
		1.571	0.00137777	0.000743962	0.000656723		1.571	5767.03	5781.5	6112.24
		1.572	0.00138325	0.000735273	0.000621357		1.572	5768.41	5782.24	6112.87
		1.573	0.00138767	0.000725835	0.000586591		1.573	5769.8	5782.97	6113.48
		1.574	0.00139103	0.000715598	0.000552532		1.574	5771.19	5783.69	6114.05
		1.575	0.00139333	0.000704529	0.000519286		1.575	5772.58	5784.4	6114.58
		1.576	0.00139457	0.000692617	0.00048695		1.576	5773.98	5785.1	6115.09
		1.577	0.00139476	0.000679872	0.000455622		1.577	5775.37	5785.78	6115.56
		1.578	0.00139391	0.000666328	0.000425397		1.578	5776.76	5786.46	6116
		1.579	0.00139204	0.000652041	0.000396372		1.579	5778.16	5787.11	6116.41
		1.58	0.00138917	0.00063709	0.000368643		1.58	5779.55	5787.76	6116.79
		1.581	0.00138531	0.000621576	0.000342311		1.581	5780.94	5788.39	6117.15
		1.582	0.0013805	0.00060562	0.00031748		1.582	5782.32	5789	6117.48
		1.583	0.00137473	0.000589364	0.000294258		1.583	5783.7	5789.6	6117.78
		1.584	0.00136802	0.000572966	0.000272756		1.584	5785.07	5790.18	6118.07
		1.585	0.00136037	0.0005566	0.000253089		1.585	5786.43	5790.75	6118.33
		1.586	0.00135179	0.000540454	0.000235376		1.586	5787.79	5791.29	6118.57
		1.587	0.00134227	0.000524726	0.000219736		1.587	5789.13	5791.83	6118.8
		1.588	0.00133181	0.000509621	0.000206291		1.588	5790.47	5792.34	6119.01
		1.589	0.00132037	0.00049535	0.000195159		1.589	5791.8	5792.85	6119.22
		1.59	0.00130795	0.000482124	0.000186454		1.59	5793.11	5793.34	6119.41
		1.591	0.00129453	0.000470149	0.000180288		1.591	5794.41	5793.81	6119.59
		1.592	0.00128008	0.000459627	0.000176761		1.592	5795.7	5794.28	6119.77
		1.593	0.00126457	0.000450747	0.000175963		1.593	5796.97	5794.73	6119.94
		1.594	0.00124799	0.000443683	0.000177971		1.594	5798.23	5795.18	6120.12
		1.595	0.00123032	0.000438592	0.000182847		1.595	5799.47	5795.62	6120.3
		1.596	0.00121155	0.000435603	0.000190633		1.596	5800.69	5796.06	6120.49
		1.597	0.00119168	0.000434824	0.000201352		1.597	5801.89	5796.49	6120.68
		1.598	0.00117071	0.000436328	0.000215004		1.598	5803.07	5796.93	6120.89
		1.599	0.00114867	0.000440155	0.000231568		1.599	5804.23	5797.37	6121.12
		1.6	0.00112558	0.00044631	0.000250995		1.6	5805.37	5797.81	6121.36
		1.601	0.00110151	0.000454754	0.000273215		1.601	5806.48	5798.26	6121.62
		1.602	0.0010765	0.000465413	0.000298129		1.602	5807.57	5798.72	6121.9
		1.603	0.00105064	0.000478166	0.000325617		1.603	5808.63	5799.19	6122.22
		1.604	0.00102403	0.000492848	0.000355534		1.604	5809.67	5799.68	6122.56
		1.605	0.000996796	0.000509251	0.000387712		1.605	5810.68	5800.18	6122.93
		1.606	0.000969057	0.000527125	0.000421962		1.606	5811.67	5800.7	6123.33
		1.607	0.000940969	0.000546176	0.000458076		1.607	5812.62	5801.23	6123.77
		1.608	0.000912699	0.000566071	0.000495832		1.608	5813.55	5801.79	6124.25
		1.609	0.000884427	0.000586442	0.000534991		1.609	5814.45	5802.37	6124.77
		1.61	0.000856349	0.000606886	0.000575303		1.61	5815.32	5802.96	6125.32
		1.611	0.000828669	0.000626975	0.000616511		1.611	5816.16	5803.58	6125.92
		1.612	0.000801601	0.000646256	0.000658351		1.612	5816.97	5804.22	6126.55
		1.613	0.000775365	0.000664267	0.000700556		1.613	5817.76	5804.87	6127.23
		1.614	0.000750184	0.000680536	0.000742862		1.614	5818.53	5805.54	6127.96
		1.615	0.000726284	0.000694592	0.000785005		1.615	5819.26	5806.23	6128.72
		1.616	0.000703885	0.000705978	0.000826728		1.616	5819.98	5806.93	6129.53
		1.617	0.000683202	0.000714256	0.000867784		1.617	5820.67	5807.64	6130.37
		1.618	0.000664443	0.000719019	0.000907936		1.618	5821.35	5808.36	6131.26
		1.619	0.000647802	0.000719901	0.00094696		1.619	5822	5809.08	6132.19
		1.62	0.000633457	0.000716588	0.000984647		1.62	5822.64	5809.8	6133.15
		1.621	0.00062157	0.000708825	0.00102081		1.621	5823.27	5810.51	6134.16
		1.622	0.000612281	0.000696424	0.00105526		1.622	5823.89	5811.21	6135.19
		1.623	0.000605705	0.000679277	0.00108787		1.623	5824.5	5811.9	6136.27
		1.624	0.000601932	0.000657356	0.00111849		1.624	5825.1	5812.57	6137.37
		1.625	0.000601026	0.000630721	0.00114701		1.625	5825.7	5813.21	6138.5
		1.626	0.00060302	0.000599521	0.00117334		1.626	5826.3	5813.83	6139.66
		1.627	0.000607916	0.000563996	0.00119741		1.627	5826.91	5814.41	6140.85
		1.628	0.000615687	0.000524477	0.00121917		1.628	5827.52	5814.95	6142.06
		1.629	0.000626273	0.000481383	0.00123859		1.629	5828.14	5815.46	6143.29
		1.63	0.000639586	0.000435212	0.00125566		1.63	5828.77	5815.91	6144.53
		1.631	0.000655505	0.000386538	0.00127039		1.631	5829.42	5816.32	6145.8
		1.632	0.000673882	0.000336001	0.00128279		1.632	5830.09	5816.69	6147.07
		1.633	0.000694541	0.000284296	0.00129291		1.633	5830.77	5817	6148.36
		1.634	0.000717282	0.000232162	0.00130079		1.634	5831.48	5817.25	6149.66
		1.635	0.000741884	0.000180367	0.0013065		1.635	5832.21	5817.46	6150.96
		1.636	0.000768104	0.000129696	0.0013101		1.636	5832.96	5817.62	6152.27
		1.637	0.000795686	8.09336e-05	0.00131167		1.637	5833.74	5817.72	6153.58
		1.638	0.000824362	3.48576e-05	0.00131129		1.638	5834.55	5817.78	6154.89
		1.639	0.000853854	-7.78741e-06	0.00130907		1.639	5835.39	5817.79	6156.2
		1.64	0.000883881	-4.62924e-05	0.00130508		1.64	5836.26	5817.76	6157.51
		1.641	0.000914163	-8.00034e-05	0.00129942		1.641	5837.16	5817.7	6158.81
		1.642	0.000944423	-0.000108333	0.00129219		1.642	5838.09	5817.61	6160.11
		1.643	0.000974392	-0.000130765	0.00128349		1.643	5839.05	5817.49	6161.39
		1.644	0.00100381	-0.000146869	0.0012734		1.644	5840.04	5817.35	6162.67
		1.645	0.00103245	-0.000156303	0.00126201		1.645	5841.06	5817.2	6163.94
		1.646	0.00106007	-0.00015882	0.00124942		1.646	5842.1	5817.04	6165.2
		1.647	0.00108647	-0.000154271	0.00123569		1.647	5843.18	5816.88	6166.44
		1.648	0.00111149	-0.000142604	0.00122091		1.648	5844.27	5816.74	6167.67
		1.649	0.00113497	-0.000123862	0.00120514		1.649	5845.4	5816.6	6168.88
		1.65	0.00115678	-9.81844e-05	0.00118844		1.65	5846.54	5816.49	6170.08
		1.651	0.00117683	-6.57944e-05	0.00117088		1.651	5847.71	5816.41	6171.26
		1.652	0.00119505	-2.69984e-05	0.0011525		1.652	5848.9	5816.36	6172.42
		1.653	0.0012114	1.78226e-05	0.00113336		1.653	5850.1	5816.36	6173.56
		1.654	0.00122588	6.82246e-05	0.00111348		1.654	5851.32	5816.4	6174.68
		1.655	0.00123849	0.000123707	0.0010929		1.655	5852.55	5816.5	6175.79
		1.656	0.00124927	0.000183729	0.00107166		1.656	5853.79	5816.65	6176.87
		1.657	0.00125828	0.00024771	0.00104979		1.657	5855.05	5816.87	6177.93
		1.658	0.00126561	0.000315053	0.00102731		1.658	5856.31	5817.15	6178.97
		1.659	0.00127134	0.000385142	0.00100424		1.659	5857.58	5817.5	6179.98
		1.66	0.00127559	0.00045736	0.000980616		1.66	5858.85	5817.92	6180.98
		1.661	0.00127847	0.000531101	0.000956455		1.661	5860.13	5818.41	6181.95
		1.662	0.00128011	0.000605769	0.000931785		1.662	5861.41	5818.98	6182.89
		1.663	0.00128063	0.000680793	0.000906632		1.663	5862.69	5819.63	6183.81
		1.664	0.00128015	0.00075563	0.000881023		1.664	5863.97	5820.34	6184.7
		1.665	0.00127881	0.000829775	0.000854988		1.665	5865.25	5821.14	6185.57
		1.666	0.00127671	0.000902757	0.000828561		1.666	5866.53	5822	6186.41
		1.667	0.00127396	0.000974152	0.000801777		1.667	5867.8	5822.94	6187.23
		1.668	0.00127066	0.00104358	0.000774675		1.668	5869.07	5823.95	6188.02
		1.669	0.00126688	0.00111069	0.000747295		1.669	5870.34	5825.03	6188.78
		1.67	0.00126269	0.00117519	0.000719684		1.67	5871.61	5826.17	6189.51
		1.671	0.00125814	0.00123683	0.000691888		1.671	5872.87	5827.38	6190.22
		1.672	0.00125326	0.00129538	0.000663962		1.672	5874.12	5828.64	6190.89
		1.673	0.00124809	0.00135067	0.00063596		1.673	5875.37	5829.96	6191.54
		1.674	0.00124262	0.00140252	0.000607942		1.674	5876.62	5831.34	6192.17
		1.675	0.00123685	0.00145083	0.000579974		1.675	5877.86	5832.77	6192.76
		1.676	0.00123076	0.00149547	0.000552122		1.676	5879.09	5834.24	6193.33
		1.677	0.00122432	0.00153635	0.00052446		1.677	5880.32	5835.76	6193.86
		1.678	0.0012175	0.00157341	0.000497066		1.678	5881.54	5837.31	6194.38
		1.679	0.00121025	0.00160657	0.000470021		1.679	5882.76	5838.9	6194.86
		1.68	0.00120253	0.00163577	0.000443414		1.68	5883.96	5840.52	6195.32
		1.681	0.0011943	0.00166095	0.000417336		1.681	5885.16	5842.17	6195.75
		1.682	0.00118551	0.00168206	0.000391885		1.682	5886.35	5843.84	6196.15
		1.683	0.00117613	0.00169904	0.000367163		1.683	5887.53	5845.53	6196.53
		1.684	0.00116612	0.00171184	0.000343278		1.684	5888.7	5847.24	6196.89
		1.685	0.00115547	0.00172041	0.000320341		1.685	5889.86	5848.96	6197.22
		1.686	0.00114416	0.00172469	0.000298471		1.686	5891.01	5850.68	6197.53
		1.687	0.00113219	0.00172465	0.000277788		1.687	5892.15	5852.4	6197.81
		1.688	0.00111957	0.00172024	0.000258417		1.688	5893.28	5854.12	6198.08
		1.689	0.00110632	0.00171143	0.000240489		1.689	5894.39	5855.84	6198.33
		1.69	0.0010925	0.00169819	0.000224135		1.69	5895.49	5857.55	6198.56
		1.691	0.00107814	0.00168051	0.000209487		1.691	5896.57	5859.23	6198.78
		1.692	0.00106332	0.00165842	0.000196679		1.692	5897.65	5860.9	6198.98
		1.693	0.00104811	0.00163192	0.000185846		1.693	5898.7	5862.55	6199.18
		1.694	0.0010326	0.00160108	0.000177117		1.694	5899.74	5864.17	6199.36
		1.695	0.00101688	0.00156597	0.000170618		1.695	5900.77	5865.75	6199.53
		1.696	0.00100106	0.00152667	0.00016647		1.696	5901.78	5867.3	6199.7
		1.697	0.000985231	0.00148333	0.000164784		1.697	5902.77	5868.8	6199.87
		1.698	0.000969516	0.0014361	0.00016566		1.698	5903.75	5870.26	6200.03
		1.699	0.000954015	0.00138517	0.000169185		1.699	5904.71	5871.67	6200.2
		1.7	0.000938832	0.00133074	0.00017543		1.7	5905.65	5873.03	6200.37
		1.701	0.000924065	0.00127306	0.000184447		1.701	5906.59	5874.33	6200.55
		1.702	0.000909803	0.00121241	0.00019627		1.702	5907.5	5875.57	6200.74
		1.703	0.000896125	0.00114907	0.000210906		1.703	5908.41	5876.75	6200.94
		1.704	0.000883099	0.00108336	0.000228341		1.704	5909.29	5877.87	6201.16
		1.705	0.000870779	0.00101561	0.000248534		1.705	5910.17	5878.92	6201.4
		1.706	0.000859204	0.000946189	0.000271417		1.706	5911.04	5879.9	6201.66
		1.707	0.000848399	0.000875445	0.000296894		1.707	5911.89	5880.81	6201.95
		1.708	0.000838372	0.000803754	0.000324843		1.708	5912.73	5881.65	6202.26
		1.709	0.000829118	0.000731492	0.000355114		1.709	5913.57	5882.42	6202.6
		1.71	0.000820615	0.000659033	0.000387533		1.71	5914.39	5883.11	6202.97
		1.711	0.000812832	0.00058675	0.0004219		1.711	5915.21	5883.74	6203.37
		1.712	0.000805722	0.000515006	0.000457994		1.712	5916.02	5884.29	6203.81
		1.713	0.00079923	0.000444151	0.000495577		1.713	5916.82	5884.77	6204.29
		1.714	0.000793294	0.000374521	0.000534393		1.714	5917.62	5885.18	6204.8
		1.715	0.000787847	0.000306433	0.000574175		1.715	5918.41	5885.52	6205.36
		1.716	0.000782817	0.000240182	0.000614646		1.716	5919.19	5885.79	6205.95
		1.717	0.000778135	0.000176037	0.000655528		1.717	5919.97	5886	6206.59
		1.718	0.000773731	0.000114242	0.000696538		1.718	5920.75	5886.14	6207.26
		1.719	0.000769542	5.50086e-05	0.000737401		1.719	5921.52	5886.23	6207.98
		1.72	0.000765511	-1.47941e-06	0.000777849		1.72	5922.29	5886.26	6208.74
		1.721	0.00076159	-5.50764e-05	0.000817625		1.721	5923.05	5886.23	6209.54
		1.722	0.000757743	-0.000105666	0.000856489		1.722	5923.81	5886.15	6210.37
		1.723	0.000753943	-0.000153174	0.000894221		1.723	5924.57	5886.02	6211.25
		1.724	0.000750178	-0.000197556	0.000930621		1.724	5925.32	5885.84	6212.16
		1.725	0.000746447	-0.000238807	0.000965515		1.725	5926.07	5885.62	6213.11
		1.726	0.000742762	-0.000276956	0.000998757		1.726	5926.81	5885.37	6214.09
		1.727	0.00073915	-0.00031207	0.00103023		1.727	5927.55	5885.07	6215.11
		1.728	0.000735647	-0.000344244	0.00105984		1.728	5928.29	5884.74	6216.15
		1.729	0.000732298	-0.000373606	0.00108752		1.729	5929.03	5884.38	6217.23
		1.73	0.000729161	-0.000400312	0.00111326		1.73	5929.76	5884	6218.33
		1.731	0.000726295	-0.000424537	0.00113703		1.731	5930.48	5883.58	6219.45
		1.732	0.000723766	-0.000446479	0.00115887		1.732	5931.21	5883.15	6220.6
		1.733	0.000721643	-0.00046635	0.00117881		1.733	5931.93	5882.69	6221.77
		1.734	0.000719991	-0.000484368	0.00119692		1.734	5932.65	5882.22	6222.96
		1.735	0.000718875	-0.000500755	0.00121327		1.735	5933.37	5881.73	6224.16
		1.736	0.000718353	-0.000515732	0.00122798		1.736	5934.09	5881.22	6225.38
		1.737	0.000718474	-0.000529508	0.00124113		1.737	5934.81	5880.69	6226.62
		1.738	0.00071928	-0.000542282	0.00125285		1.738	5935.53	5880.16	6227.86
		1.739	0.000720799	-0.00055423	0.00126324		1.739	5936.25	5879.61	6229.12
		1.74	0.000723047	-0.000565503	0.00127242		1.74	5936.97	5879.05	6230.39
		1.741	0.000726027	-0.000576224	0.00128049		1.741	5937.69	5878.48	6231.66
		1.742	0.000729725	-0.00058648	0.00128755		1.742	5938.42	5877.9	6232.95
		1.743	0.000734116	-0.000596326	0.0012937		1.743	5939.15	5877.31	6234.24
		1.744	0.000739157	-0.000605773	0.001299		1.744	5939.89	5876.71	6235.54
		1.745	0.000744795	-0.000614795	0.00130352		1.745	5940.63	5876.1	6236.84
		1.746	0.000750963	-0.000623326	0.00130729		1.746	5941.38	5875.48	6238.14
		1.747	0.000757585	-0.00063126	0.00131036		1.747	5942.13	5874.85	6239.45
		1.748	0.000764575	-0.000638454	0.00131273		1.748	5942.9	5874.21	6240.76
		1.749	0.000771844	-0.000644732	0.00131438		1.749	5943.66	5873.57	6242.08
		1.75	0.000779295	-0.000649888	0.00131531		1.75	5944.44	5872.93	6243.39
		1.751	0.000786832	-0.000653692	0.00131547		1.751	5945.22	5872.27	6244.71
		1.752	0.000794361	-0.000655894	0.00131481		1.752	5946.01	5871.62	6246.02
		1.753	0.000801788	-0.000656232	0.00131328		1.753	5946.81	5870.96	6247.34
		1.754	0.000809029	-0.000654441	0.0013108		1.754	5947.62	5870.31	6248.65
		1.755	0.000816002	-0.000650256	0.00130729		1.755	5948.43	5869.65	6249.96
		1.756	0.000822639	-0.000643419	0.00130268		1.756	5949.25	5869.01	6251.26
		1.757	0.000828879	-0.000633694	0.00129689		1.757	5950.07	5868.37	6252.56
		1.758	0.000834672	-0.000620863	0.00128984		1.758	5950.91	5867.74	6253.86
		1.759	0.000839981	-0.000604745	0.00128145		1.759	5951.74	5867.13	6255.14
		1.76	0.00084478	-0.000585191	0.00127166		1.76	5952.59	5866.53	6256.42
		1.761	0.000849054	-0.000562095	0.00126042		1.761	5953.43	5865.96	6257.68
		1.762	0.000852799	-0.000535397	0.00124767		1.762	5954.28	5865.41	6258.94
		1.763	0.000856022	-0.000505091	0.0012334		1.763	5955.14	5864.89	6260.18
		1.764	0.000858739	-0.000471219	0.00121758		1.764	5956	5864.4	6261.4
		1.765	0.000860974	-0.00043388	0.00120023		1.765	5956.86	5863.95	6262.61
		1.766	0.000862758	-0.000393228	0.00118136		1.766	5957.72	5863.54	6263.8
		1.767	0.000864125	-0.00034947	0.00116102		1.767	5958.58	5863.17	6264.97
		1.768	0.000865118	-0.000302864	0.00113927		1.768	5959.45	5862.84	6266.12
		1.769	0.000865777	-0.00025372	0.0011162		1.769	5960.31	5862.56	6267.25
		1.77	0.000866148	-0.000202388	0.0010919		1.77	5961.18	5862.33	6268.36
		1.771	0.000866273	-0.00014926	0.00106649		1.771	5962.04	5862.16	6269.44
		1.772	0.000866195	-9.47604e-05	0.00104012		1.772	5962.91	5862.04	6270.49
		1.773	0.000865953	-3.93404e-05	0.00101294		1.773	5963.78	5861.97	6271.52
		1.774	0.000865581	1.65286e-05	0.000985098		1.774	5964.64	5861.96	6272.51
		1.775	0.00086511	7.23656e-05	0.000956786		1.775	5965.51	5862	6273.49
		1.776	0.000864565	0.000127685	0.000928181		1.776	5966.37	5862.1	6274.43
		1.777	0.000863963	0.000182006	0.000899472		1.777	5967.24	5862.26	6275.34
		1.778	0.000863318	0.000234857	0.000870851		1.778	5968.1	5862.47	6276.23
		1.779	0.000862635	0.000285792	0.000842509		1.779	5968.96	5862.73	6277.08
		1.78	0.000861911	0.000334385	0.00081463		1.78	5969.82	5863.04	6277.91
		1.781	0.00086114	0.000380253	0.000787398		1.781	5970.69	5863.39	6278.71
		1.782	0.000860307	0.000423038	0.000760984		1.782	5971.55	5863.79	6279.49
		1.783	0.000859394	0.000462443	0.000735551		1.783	5972.41	5864.24	6280.24
		1.784	0.000858378	0.000498206	0.000711248		1.784	5973.27	5864.72	6280.96
		1.785	0.000857232	0.00053012	0.00068821		1.785	5974.12	5865.23	6281.66
		1.786	0.000855928	0.000558034	0.00066656		1.786	5974.98	5865.78	6282.34
		1.787	0.000854438	0.000581849	0.000646402		1.787	5975.83	5866.35	6282.99
		1.788	0.00085273	0.00060152	0.000627828		1.788	5976.69	5866.94	6283.63
		1.789	0.00085078	0.000617055	0.000610912		1.789	5977.54	5867.55	6284.25
		1.79	0.000848561	0.000628522	0.000595714		1.79	5978.39	5868.17	6284.85
		1.791	0.000846053	0.000636034	0.000582283		1.791	5979.24	5868.8	6285.44
		1.792	0.000843242	0.000639749	0.000570652		1.792	5980.08	5869.44	6286.02
		1.793	0.000840117	0.000639874	0.000560844		1.793	5980.92	5870.08	6286.58
		1.794	0.000836677	0.000636659	0.000552873		1.794	5981.76	5870.72	6287.14
		1.795	0.000832926	0.000630381	0.000546744		1.795	5982.6	5871.35	6287.69
		1.796	0.000828875	0.000621355	0.000542456		1.796	5983.43	5871.98	6288.23
		1.797	0.000824546	0.00060992	0.000540002		1.797	5984.25	5872.59	6288.78
		1.798	0.000819966	0.000596434	0.00053937		1.798	5985.08	5873.2	6289.32
		1.799	0.000815168	0.000581272	0.000540545		1.799	5985.89	5873.78	6289.86
		1.8	0.000810194	0.000564815	0.000543508		1.8	5986.71	5874.36	6290.4
		1.801	0.00080509	0.000547448	0.000548239		1.801	5987.51	5874.91	6290.94
		1.802	0.000799907	0.000529558	0.00055471		1.802	5988.32	5875.45	6291.49
		1.803	0.000794698	0.000511516	0.000562895		1.803	5989.11	5875.97	6292.05
		1.804	0.000789519	0.000493688	0.000572759		1.804	5989.91	5876.48	6292.62
		1.805	0.000784429	0.000476421	0.000584265		1.805	5990.69	5876.96	6293.2
		1.806	0.000779482	0.000460038	0.000597367		1.806	5991.48	5877.43	6293.79
		1.807	0.000774732	0.000444841	0.000612012		1.807	5992.25	5877.88	6294.4
		1.808	0.000770231	0.000431099	0.00062814		1.808	5993.02	5878.32	6295.02
		1.809	0.000766024	0.000419052	0.00064568		1.809	5993.79	5878.74	6295.65
		1.81	0.00076215	0.000408907	0.000664551		1.81	5994.56	5879.16	6296.31
		1.811	0.000758643	0.000400833	0.000684662		1.811	5995.32	5879.56	6296.98
		1.812	0.000755526	0.00039496	0.000705911		1.812	5996.07	5879.96	6297.68
		1.813	0.000752817	0.00039138	0.000728185		1.813	5996.83	5880.35	6298.39
		1.814	0.000750522	0.000390144	0.000751363		1.814	5997.58	5880.75	6299.13
		1.815	0.000748639	0.000391262	0.000775313		1.815	5998.33	5881.14	6299.9
		1.816	0.000747156	0.000394702	0.000799896		1.816	5999.08	5881.53	6300.69
		1.817	0.000746052	0.000400391	0.000824967		1.817	5999.82	5881.93	6301.5
		1.818	0.000745298	0.000408216	0.000850378		1.818	6000.57	5882.33	6302.34
		1.819	0.000744856	0.000418025	0.000875976		1.819	6001.32	5882.74	6303.2
		1.82	0.000744682	0.000429629	0.00090161		1.82	6002.06	5883.17	6304.09
		1.821	0.000744726	0.000442803	0.000927128		1.821	6002.8	5883.6	6305
		1.822	0.000744934	0.000457294	0.000952384		1.822	6003.55	5884.05	6305.94
		1.823	0.000745247	0.000472818	0.000977235		1.823	6004.29	5884.52	6306.91
		1.824	0.000745609	0.000489069	0.00100154		1.824	6005.04	5885	6307.9
		1.825	0.000745959	0.000505722	0.00102519		1.825	6005.79	5885.5	6308.91
		1.826	0.000746243	0.000522437	0.00104804		1.826	6006.53	5886.01	6309.95
		1.827	0.000746406	0.000538864	0.00106999		1.827	6007.28	5886.54	6311
		1.828	0.000746402	0.000554654	0.00109094		1.828	6008.02	5887.09	6312.09
		1.829	0.00074619	0.000569453	0.00111079		1.829	6008.77	5887.65	6313.19
		1.83	0.000745736	0.00058292	0.00112947		1.83	6009.52	5888.23	6314.31
		1.831	0.000745016	0.000594723	0.00114689		1.831	6010.26	5888.82	6315.44
		1.832	0.000744017	0.000604548	0.001163		1.832	6011.01	5889.42	6316.6
		1.833	0.000742733	0.000612105	0.00117773		1.833	6011.75	5890.02	6317.77
		1.834	0.000741173	0.000617127	0.00119103		1.834	6012.49	5890.64	6318.95
		1.835	0.000739353	0.000619385	0.00120286		1.835	6013.23	5891.26	6320.15
		1.836	0.000737301	0.000618679	0.00121316		1.836	6013.97	5891.88	6321.36
		1.837	0.000735056	0.000614848	0.00122191		1.837	6014.71	5892.49	6322.58
		1.838	0.000732665	0.000607777	0.00122908		1.838	6015.44	5893.1	6323.8
		1.839	0.000730183	0.00059739	0.00123463		1.839	6016.17	5893.71	6325.03
		1.84	0.000727674	0.000583658	0.00123854		1.84	6016.9	5894.3	6326.27
		1.841	0.000725209	0.000566597	0.0012408		1.841	6017.63	5894.87	6327.51
		1.842	0.000722859	0.000546271	0.00124139		1.842	6018.35	5895.43	6328.75
		1.843	0.000720706	0.000522787	0.0012403		1.843	6019.07	5895.96	6329.99
		1.844	0.000718828	0.000496297	0.00123753		1.844	6019.79	5896.47	6331.23
		1.845	0.000717309	0.000466992	0.00123309		1.845	6020.51	5896.95	6332.47
		1.846	0.000716229	0.000435103	0.001227		1.846	6021.23	5897.41	6333.7
		1.847	0.00071567	0.000400894	0.00121927		1.847	6021.94	5897.82	6334.92
		1.848	0.000715711	0.000364658	0.00120995		1.848	6022.66	5898.21	6336.13
		1.849	0.000716428	0.000326711	0.00119907		1.849	6023.38	5898.55	6337.34
		1.85	0.000717893	0.00028739	0.0011867		1.85	6024.09	5898.86	6338.53
		1.851	0.000720173	0.000247044	0.00117288		1.851	6024.81	5899.13	6339.71
		1.852	0.00072333	0.000206026	0.00115771		1.852	6025.53	5899.35	6340.88
		1.853	0.000727423	0.000164693	0.00114126		1.853	6026.26	5899.54	6342.03
		1.854	0.0007325	0.000123397	0.00112363		1.854	6026.99	5899.68	6343.16
		1.855	0.000738607	8.24786e-05	0.00110492		1.855	6027.72	5899.78	6344.27
		1.856	0.000745778	4.22666e-05	0.00108525		1.856	6028.47	5899.85	6345.37
		1.857	0.000754044	3.06959e-06	0.00106472		1.857	6029.22	5899.87	6346.44
		1.858	0.000763422	-3.48274e-05	0.00104348		1.858	6029.98	5899.85	6347.5
		1.859	0.000773925	-7.11604e-05	0.00102164		1.859	6030.74	5899.8	6348.53
		1.86	0.000785553	-0.000105695	0.000999333		1.86	6031.52	5899.71	6349.54
		1.861	0.000798297	-0.000138226	0.000976701		1.861	6032.32	5899.59	6350.53
		1.862	0.000812135	-0.000168577	0.000953873		1.862	6033.12	5899.44	6351.49
		1.863	0.000827034	-0.000196602	0.000930984		1.863	6033.94	5899.25	6352.44
		1.864	0.000842949	-0.000222186	0.000908165		1.864	6034.78	5899.05	6353.36
		1.865	0.000859819	-0.000245244	0.000885542		1.865	6035.63	5898.81	6354.25
		1.866	0.000877571	-0.000265722	0.000863241		1.866	6036.5	5898.56	6355.13
		1.867	0.000896115	-0.000283595	0.000841379		1.867	6037.38	5898.28	6355.98
		1.868	0.000915348	-0.000298866	0.000820068		1.868	6038.29	5897.99	6356.81
		1.869	0.00093515	-0.000311566	0.000799414		1.869	6039.21	5897.68	6357.62
		1.87	0.000955386	-0.000321751	0.000779515		1.87	6040.16	5897.37	6358.41
		1.871	0.000975908	-0.0003295	0.000760462		1.871	6041.12	5897.04	6359.18
		1.872	0.000996551	-0.000334915	0.000742339		1.872	6042.11	5896.71	6359.93
		1.873	0.00101714	-0.000338113	0.000725223		1.873	6043.12	5896.37	6360.66
		1.874	0.00103749	-0.000339229	0.000709183		1.874	6044.14	5896.04	6361.38
		1.875	0.0010574	-0.000338405	0.000694281		1.875	6045.19	5895.7	6362.08
		1.876	0.00107666	-0.000335794	0.000680573		1.876	6046.26	5895.36	6362.77
		1.877	0.00109507	-0.000331544	0.00066811		1.877	6047.34	5895.03	6363.44
		1.878	0.00111242	-0.000325804	0.000656936		1.878	6048.45	5894.7	6364.11
		1.879	0.00112849	-0.000318712	0.00064709		1.879	6049.57	5894.37	6364.76
		1.88	0.00114308	-0.000310395	0.000638608		1.88	6050.7	5894.06	6365.4
		1.881	0.00115599	-0.000300961	0.000631519		1.881	6051.85	5893.75	6366.04
		1.882	0.00116704	-0.000290492	0.000625851		1.882	6053.02	5893.46	6366.67
		1.883	0.00117604	-0.000279048	0.000621623		1.883	6054.19	5893.17	6367.29
		1.884	0.00118285	-0.000266661	0.000618855		1.884	6055.37	5892.9	6367.91
		1.885	0.00118733	-0.000253331	0.00061756		1.885	6056.55	5892.64	6368.53
		1.886	0.00118937	-0.000239028	0.000617747		1.886	6057.74	5892.39	6369.15
		1.887	0.00118888	-0.000223692	0.000619422		1.887	6058.93	5892.16	6369.76
		1.888	0.00118582	-0.000207235	0.000622583		1.888	6060.12	5891.95	6370.39
		1.889	0.00118015	-0.000189543	0.000627227		1.889	6061.3	5891.75	6371.01
		1.89	0.00117188	-0.000170481	0.000633344		1.89	6062.48	5891.57	6371.64
		1.891	0.00116105	-0.000149895	0.000640918		1.891	6063.64	5891.41	6372.28
		1.892	0.00114774	-0.000127621	0.000649929		1.892	6064.8	5891.27	6372.92
		1.893	0.00113205	-0.000103487	0.00066035		1.893	6065.94	5891.16	6373.58
		1.894	0.0011141	-7.73254e-05	0.000672151		1.894	6067.06	5891.06	6374.24
		1.895	0.00109408	-4.89714e-05	0.000685293		1.895	6068.16	5891	6374.92
		1.896	0.00107217	-1.82754e-05	0.000699734		1.896	6069.25	5890.97	6375.62
		1.897	0.00104859	1.48916e-05	0.000715426		1.897	6070.31	5890.97	6376.32
		1.898	0.00102357	5.06366e-05	0.000732316		1.898	6071.34	5891	6377.05
		1.899	0.000997385	8.90346e-05	0.000750347		1.899	6072.35	5891.07	6377.79
		1.9	0.000970297	0.000130127	0.000769454		1.9	6073.34	5891.18	6378.55
		1.901	0.000942588	0.00017392	0.00078957		1.901	6074.29	5891.33	6379.33
		1.902	0.000914547	0.000220375	0.000810623		1.902	6075.22	5891.53	6380.13
		1.903	0.000886462	0.000269421	0.000832535		1.903	6076.12	5891.77	6380.95
		1.904	0.000858617	0.000320937	0.000855223		1.904	6077	5892.07	6381.79
		1.905	0.000831288	0.000374767	0.000878601		1.905	6077.84	5892.42	6382.66
		1.906	0.000804738	0.000430713	0.000902577		1.906	6078.66	5892.82	6383.55
		1.907	0.000779211	0.000488539	0.000927051		1.907	6079.45	5893.28	6384.47
		1.908	0.000754933	0.000547974	0.000951921		1.908	6080.22	5893.8	6385.41
		1.909	0.000732104	0.000608711	0.000977078		1.909	6080.96	5894.37	6386.37
		1.91	0.000710896	0.000670423	0.00100241		1.91	6081.68	5895.01	6387.36
		1.911	0.000691451	0.000732749	0.00102778		1.911	6082.38	5895.72	6388.37
		1.912	0.000673882	0.000795314	0.00105309		1.912	6083.07	5896.48	6389.41
		1.913	0.000658267	0.000857727	0.00107817		1.913	6083.73	5897.31	6390.48
		1.914	0.000644651	0.000919581	0.00110291		1.914	6084.38	5898.19	6391.57
		1.915	0.000633049	0.000980466	0.00112715		1.915	6085.02	5899.14	6392.69
		1.916	0.000623443	0.00103998	0.00115074		1.916	6085.65	5900.16	6393.82
		1.917	0.000615784	0.00109769	0.00117352		1.917	6086.27	5901.22	6394.99
		1.918	0.000609997	0.00115322	0.00119535		1.918	6086.88	5902.35	6396.17
		1.919	0.000605982	0.00120616	0.00121605		1.919	6087.49	5903.53	6397.38
		1.92	0.000603617	0.00125615	0.00123547		1.92	6088.1	5904.76	6398.6
		1.921	0.000602761	0.00130282	0.00125345		1.921	6088.7	5906.04	6399.85
		1.922	0.000603259	0.00134584	0.00126983		1.922	6089.3	5907.36	6401.11
		1.923	0.000604944	0.0013849	0.00128447		1.923	6089.91	5908.73	6402.39
		1.924	0.000607646	0.00141972	0.00129722		1.924	6090.51	5910.13	6403.68
		1.925	0.000611187	0.00145004	0.00130796		1.925	6091.12	5911.57	6404.98
		1.926	0.000615392	0.00147565	0.00131657		1.926	6091.74	5913.03	6406.29
		1.927	0.000620092	0.00149636	0.00132295		1.927	6092.35	5914.52	6407.61
		1.928	0.000625122	0.00151202	0.00132701		1.928	6092.98	5916.02	6408.94
		1.929	0.000630329	0.00152253	0.00132869		1.929	6093.6	5917.54	6410.26
		1.93	0.000635575	0.0015278	0.00132794		1.93	6094.24	5919.06	6411.59
		1.931	0.000640734	0.00152781	0.00132475		1.931	6094.87	5920.59	6412.92
		1.932	0.000645701	0.00152256	0.0013191		1.932	6095.52	5922.12	6414.24
		1.933	0.000650388	0.0015121	0.00131103		1.933	6096.17	5923.63	6415.56
		1.934	0.000654729	0.00149651	0.00130058		1.934	6096.82	5925.14	6416.86
		1.935	0.000658677	0.00147592	0.00128781		1.935	6097.48	5926.62	6418.16
		1.936	0.000662211	0.00145048	0.00127282		1.936	6098.14	5928.09	6419.44
		1.937	0.000665327	0.00142041	0.00125573		1.937	6098.8	5929.52	6420.7
		1.938	0.000668047	0.00138592	0.00123665		1.938	6099.47	5930.92	6421.95
		1.939	0.000670412	0.0013473	0.00121575		1.939	6100.14	5932.29	6423.17
		1.94	0.000672482	0.00130483	0.00119318		1.94	6100.81	5933.62	6424.38
		1.941	0.000674337	0.00125884	0.00116913		1.941	6101.48	5934.9	6425.56
		1.942	0.000676072	0.00120968	0.00114377		1.942	6102.16	5936.13	6426.72
		1.943	0.000677796	0.0011577	0.00111731		1.943	6102.83	5937.32	6427.85
		1.944	0.00067963	0.0011033	0.00108993		1.944	6103.51	5938.45	6428.95
		1.945	0.000681703	0.00104684	0.00106183		1.945	6104.19	5939.52	6430.03
		1.946	0.000684148	0.000988722	0.00103322		1.946	6104.87	5940.54	6431.07
		1.947	0.000687102	0.000929317	0.00100427		1.947	6105.56	5941.5	6432.09
		1.948	0.0006907	0.000868997	0.000975164		1.948	6106.25	5942.4	6433.08
		1.949	0.00069507	0.00080811	0.000946075		1.949	6106.94	5943.24	6434.04
		1.95	0.000700335	0.000746984	0.000917157		1.95	6107.64	5944.01	6434.97
		1.951	0.000706605	0.000685912	0.000888553		1.951	6108.34	5944.73	6435.88
		1.952	0.000713975	0.000625158	0.000860391		1.952	6109.05	5945.39	6436.75
		1.953	0.000722526	0.000564941	0.000832781		1.953	6109.77	5945.98	6437.6
		1.954	0.000732317	0.00050544	0.000805819		1.954	6110.5	5946.52	6438.42
		1.955	0.000743388	0.000446791	0.000779586		1.955	6111.24	5946.99	6439.21
		1.956	0.000755755	0.000389082	0.000754147		1.956	6111.99	5947.41	6439.98
		1.957	0.000769412	0.000332356	0.000729553		1.957	6112.75	5947.77	6440.72
		1.958	0.000784329	0.000276614	0.000705843		1.958	6113.53	5948.08	6441.44
		1.959	0.00080045	0.000221816	0.000683045		1.959	6114.32	5948.33	6442.13
		1.96	0.000817699	0.000167883	0.00066118		1.96	6115.13	5948.52	6442.8
		1.961	0.000835975	0.000114707	0.000640258		1.961	6115.95	5948.66	6443.45
		1.962	0.000855157	6.21536e-05	0.000620286		1.962	6116.8	5948.75	6444.08
		1.963	0.000875105	1.00686e-05	0.00060127		1.963	6117.67	5948.79	6444.69
		1.964	0.000895661	-4.17134e-05	0.000583211		1.964	6118.55	5948.77	6445.29
		1.965	0.000916653	-9.33564e-05	0.000566113		1.965	6119.46	5948.7	6445.86
		1.966	0.000937897	-0.000145027	0.000549983		1.966	6120.38	5948.58	6446.42
		1.967	0.0009592	-0.000196874	0.000534831		1.967	6121.33	5948.41	6446.96
		1.968	0.000980362	-0.000249024	0.000520674		1.968	6122.3	5948.19	6447.49
		1.969	0.00100118	-0.000301575	0.000507536		1.969	6123.29	5947.91	6448
		1.97	0.00102145	-0.000354586	0.000495448		1.97	6124.3	5947.59	6448.5
		1.971	0.00104098	-0.000408075	0.000484451		1.971	6125.34	5947.2	6448.99
		1.972	0.00105957	-0.000462007	0.000474596		1.972	6126.39	5946.77	6449.47
		1.973	0.00107703	-0.000516292	0.000465942		1.973	6127.45	5946.28	6449.94
		1.974	0.00109319	-0.000570783	0.000458557		1.974	6128.54	5945.74	6450.41
		1.975	0.00110789	-0.000625272	0.000452521		1.975	6129.64	5945.14	6450.86
		1.976	0.00112099	-0.000679491	0.000447919		1.976	6130.75	5944.49	6451.31
		1.977	0.00113235	-0.00073311	0.000444843		1.977	6131.88	5943.78	6451.76
		1.978	0.00114188	-0.000785746	0.000443392		1.978	6133.02	5943.02	6452.2
		1.979	0.00114947	-0.000836962	0.000443666		1.979	6134.16	5942.21	6452.65
		1.98	0.00115506	-0.000886277	0.000445765		1.98	6135.32	5941.35	6453.09
		1.981	0.00115862	-0.000933174	0.00044979		1.981	6136.47	5940.44	6453.54
		1.982	0.0011601	-0.000977107	0.000455835		1.982	6137.63	5939.48	6453.99
		1.983	0.00115951	-0.00101751	0.000463987		1.983	6138.79	5938.49	6454.45
		1.984	0.00115687	-0.00105382	0.000474323		1.984	6139.95	5937.45	6454.92
		1.985	0.00115221	-0.00108547	0.000486905		1.985	6141.1	5936.38	6455.4
		1.986	0.00114559	-0.00111191	0.000501779		1.986	6142.25	5935.28	6455.9
		1.987	0.00113708	-0.00113264	0.000518973		1.987	6143.4	5934.16	6456.41
		1.988	0.00112677	-0.00114719	0.00053849		1.988	6144.53	5933.02	6456.94
		1.989	0.00111476	-0.00115515	0.000560313		1.989	6145.65	5931.87	6457.48
		1.99	0.00110116	-0.00115615	0.000584395		1.99	6146.76	5930.71	6458.06
		1.991	0.0010861	-0.00114994	0.000610666		1.991	6147.85	5929.56	6458.65
		1.992	0.00106971	-0.00113632	0.000639026		1.992	6148.93	5928.42	6459.28
		1.993	0.00105213	-0.00111517	0.000669348		1.993	6149.99	5927.29	6459.93
		1.994	0.0010335	-0.00108649	0.000701478		1.994	6151.03	5926.19	6460.62
		1.995	0.00101395	-0.00105036	0.000735238		1.995	6152.05	5925.12	6461.34
		1.996	0.000993648	-0.00100694	0.000770422		1.996	6153.06	5924.09	6462.09
		1.997	0.000972722	-0.000956484	0.000806806		1.997	6154.04	5923.11	6462.88
[truncated: 18,003 more rows]

## Sheet: subfigure b
Supplementary Fig. 16b
		t (ps)	FACF of bulk solution (1030 N2 mol-2)	FACF of Mid-position (1030 N2 mol-2)	FACF of Edge-position (1030 N2 mol-2)		t (ps)	IFACF of of bulk solution (1012 N2 mol-2 S)	IFACF of of Mid-position (1012 N2 mol-2 S)	IFACF of of Edge-position (1012 N2 mol-2 S)
		0	0.126275	0.118963	0.157716		0	0	0	0
		0.001	0.126046	0.118737	0.157452		0.001	126.161	118.85	157.584
		0.002	0.125362	0.118061	0.156663		0.002	251.865	237.249	314.642
		0.003	0.124231	0.116945	0.155357		0.003	376.661	354.752	470.652
		0.004	0.122668	0.115405	0.153549		0.004	500.11	470.927	625.105
		0.005	0.120695	0.113461	0.151258		0.005	621.792	585.36	777.509
		0.006	0.118336	0.111138	0.148508		0.006	741.307	697.659	927.392
		0.007	0.115621	0.108469	0.145329		0.007	858.286	807.463	1074.31
		0.008	0.112585	0.105486	0.141752		0.008	972.389	914.44	1217.85
		0.009	0.109263	0.102228	0.137813		0.009	1083.31	1018.3	1357.63
		0.01	0.105694	0.0987352	0.133552		0.01	1190.79	1118.78	1493.32
		0.011	0.10192	0.0950482	0.129006		0.011	1294.6	1215.67	1624.59
		0.012	0.0979818	0.0912095	0.124219		0.012	1394.55	1308.8	1751.21
		0.013	0.0939199	0.0872613	0.119232		0.013	1490.5	1398.03	1872.93
		0.014	0.089775	0.083245	0.114087		0.014	1582.35	1483.29	1989.59
		0.015	0.085586	0.0792002	0.108824		0.015	1670.03	1564.51	2101.05
		0.016	0.0813898	0.0751647	0.103482		0.016	1753.52	1641.69	2207.2
		0.017	0.0772204	0.0711731	0.0981002		0.017	1832.82	1714.86	2307.99
		0.018	0.0731089	0.0672571	0.0927129		0.018	1907.99	1784.08	2403.4
		0.019	0.0690828	0.0634446	0.0873529		0.019	1979.08	1849.43	2493.43
		0.02	0.065166	0.0597596	0.0820498		0.02	2046.21	1911.03	2578.13
		0.021	0.0613783	0.0562219	0.0768298		0.021	2109.48	1969.02	2657.57
		0.022	0.0577354	0.0528473	0.071716		0.022	2169.04	2023.56	2731.85
		0.023	0.0542492	0.0496469	0.0667279		0.023	2225.03	2074.8	2801.07
		0.024	0.0509276	0.0466281	0.0618815		0.024	2277.62	2122.94	2865.37
		0.025	0.0477744	0.0437939	0.0571893		0.025	2326.97	2168.15	2924.91
		0.026	0.0447903	0.0411437	0.0526609		0.026	2373.25	2210.62	2979.83
		0.027	0.0419724	0.0386733	0.0483022		0.027	2416.63	2250.53	3030.31
		0.028	0.039315	0.0363754	0.0441166		0.028	2457.27	2288.05	3076.52
		0.029	0.03681	0.03424	0.0401047		0.029	2495.34	2323.36	3118.63
		0.03	0.0344469	0.0322547	0.0362647		0.03	2530.97	2356.61	3156.82
		0.031	0.0322139	0.0304053	0.0325929		0.031	2564.3	2387.94	3191.25
		0.032	0.0300978	0.0286764	0.0290838		0.032	2595.45	2417.48	3222.09
		0.033	0.0280847	0.0270516	0.0257306		0.033	2624.54	2445.34	3249.49
		0.034	0.0261605	0.0255142	0.0225253		0.034	2651.67	2471.63	3273.62
		0.035	0.0243113	0.0240474	0.0194595		0.035	2676.9	2496.41	3294.61
		0.036	0.0225235	0.0226353	0.0165243		0.036	2700.32	2519.75	3312.61
		0.037	0.0207847	0.0212627	0.0137109		0.037	2721.97	2541.7	3327.72
		0.038	0.0190837	0.0199157	0.0110104		0.038	2741.91	2562.29	3340.08
		0.039	0.0174106	0.0185821	0.00841485		0.039	2760.15	2581.53	3349.8
		0.04	0.0157574	0.0172514	0.00591672		0.04	2776.74	2599.45	3356.96
		0.041	0.0141178	0.0159154	0.00350945		0.041	2791.68	2616.04	3361.68
		0.042	0.0124877	0.0145677	0.00118752		0.042	2804.98	2631.28	3364.02
		0.043	0.0108647	0.0132045	-0.00105351		0.043	2816.65	2645.16	3364.09
		0.044	0.0092485	0.0118241	-0.00321685		0.044	2826.71	2657.68	3361.96
		0.045	0.00764063	0.0104269	-0.00530457		0.045	2835.16	2668.8	3357.7
		0.046	0.00604434	0.00901547	-0.00731753		0.046	2842	2678.52	3351.38
		0.047	0.00446445	0.00759423	-0.00925547		0.047	2847.25	2686.83	3343.1
		0.048	0.0029071	0.00616932	-0.0111171		0.048	2850.94	2693.71	3332.91
		0.049	0.00137953	0.00474834	-0.0129003		0.049	2853.08	2699.17	3320.9
		0.05	-0.000110194	0.00334006	-0.0146021		0.05	2853.72	2703.21	3307.15
		0.051	-0.00155345	0.00195411	-0.0162189		0.051	2852.88	2705.86	3291.74
		0.052	-0.00294137	0.000600712	-0.0177465		0.052	2850.64	2707.14	3274.76
		0.053	-0.0042651	-0.000709633	-0.0191808		0.053	2847.03	2707.08	3256.29
		0.054	-0.00551605	-0.00196648	-0.0205172		0.054	2842.14	2705.75	3236.45
		0.055	-0.00668621	-0.0031597	-0.0217513		0.055	2836.04	2703.18	3215.31
		0.056	-0.00776831	-0.00427978	-0.022879		0.056	2828.82	2699.46	3193
		0.057	-0.00875605	-0.00531806	-0.0238965		0.057	2820.55	2694.66	3169.61
		0.058	-0.00964427	-0.00626691	-0.0248003		0.058	2811.35	2688.87	3145.26
		0.059	-0.0104291	-0.00711999	-0.0255878		0.059	2801.32	2682.18	3120.07
		0.06	-0.0111078	-0.00787232	-0.0262571		0.06	2790.55	2674.68	3094.14
		0.061	-0.0116795	-0.0085204	-0.0268069		0.061	2779.15	2666.49	3067.61
		0.062	-0.0121442	-0.00906229	-0.0272368		0.062	2767.24	2657.69	3040.59
		0.063	-0.0125036	-0.00949759	-0.0275472		0.063	2754.92	2648.41	3013.2
		0.064	-0.0127606	-0.00982746	-0.0277396		0.064	2742.29	2638.75	2985.55
		0.065	-0.0129194	-0.0100545	-0.0278161		0.065	2729.45	2628.81	2957.78
		0.066	-0.0129852	-0.0101827	-0.0277795		0.066	2716.49	2618.69	2929.98
		0.067	-0.0129642	-0.0102174	-0.0276337		0.067	2703.52	2608.49	2902.27
		0.068	-0.0128632	-0.0101648	-0.0273829		0.068	2690.61	2598.3	2874.76
		0.069	-0.0126898	-0.0100321	-0.027032		0.069	2677.83	2588.2	2847.56
		0.07	-0.0124518	-0.00982736	-0.0265865		0.07	2665.26	2578.27	2820.75
		0.071	-0.0121574	-0.00955899	-0.0260521		0.071	2652.95	2568.58	2794.43
		0.072	-0.0118145	-0.00923575	-0.0254347		0.072	2640.97	2559.18	2768.68
		0.073	-0.0114312	-0.00886649	-0.0247404		0.073	2629.34	2550.13	2743.6
		0.074	-0.0110148	-0.00845992	-0.0239756		0.074	2618.12	2541.47	2719.24
		0.075	-0.0105725	-0.00802447	-0.0231462		0.075	2607.33	2533.23	2695.68
		0.076	-0.0101105	-0.00756807	-0.0222582		0.076	2596.99	2525.43	2672.98
		0.077	-0.0096345	-0.00709802	-0.0213174		0.077	2587.11	2518.1	2651.19
		0.078	-0.00914926	-0.00662084	-0.020329		0.078	2577.72	2511.24	2630.36
		0.079	-0.00865867	-0.00614218	-0.0192982		0.079	2568.82	2504.86	2610.55
		0.08	-0.00816568	-0.00566672	-0.0182296		0.08	2560.41	2498.95	2591.79
		0.081	-0.00767235	-0.00519816	-0.0171274		0.081	2552.49	2493.52	2574.11
		0.082	-0.00717985	-0.00473914	-0.0159953		0.082	2545.06	2488.55	2557.55
		0.083	-0.00668852	-0.0042913	-0.0148367		0.083	2538.13	2484.03	2542.13
		0.084	-0.00619794	-0.0038553	-0.0136545		0.084	2531.68	2479.96	2527.89
		0.085	-0.00570703	-0.00343088	-0.0124512		0.085	2525.73	2476.32	2514.83
		0.086	-0.00521417	-0.00301694	-0.0112291		0.086	2520.27	2473.09	2502.99
		0.087	-0.0047173	-0.00261163	-0.00999004		0.087	2515.3	2470.28	2492.38
		0.088	-0.00421408	-0.00221251	-0.00873573		0.088	2510.84	2467.87	2483.02
		0.089	-0.00370199	-0.00181664	-0.00746771		0.089	2506.88	2465.85	2474.92
		0.09	-0.00317849	-0.00142073	-0.00618741		0.09	2503.44	2464.23	2468.09
		0.091	-0.00264115	-0.00102129	-0.00489624		0.091	2500.53	2463.01	2462.55
		0.092	-0.00208775	-0.000614755	-0.00359567		0.092	2498.17	2462.2	2458.3
		0.093	-0.00151642	-0.000197638	-0.00228722		0.093	2496.36	2461.79	2455.36
		0.094	-0.000925687	0.000233346	-0.000972608		0.094	2495.14	2461.81	2453.73
		0.095	-0.000314617	0.000681161	0.000346273		0.095	2494.52	2462.26	2453.42
		0.096	0.00031717	0.00114835	0.00166728		0.096	2494.52	2463.18	2454.43
		0.097	0.000969442	0.00163694	0.00298801		0.097	2495.17	2464.57	2456.75
		0.098	0.00164134	0.00214837	0.00430578		0.098	2496.47	2466.46	2460.4
		0.099	0.00233136	0.00268345	0.0056176		0.099	2498.46	2468.88	2465.36
		0.1	0.0030374	0.00324232	0.00692022		0.1	2501.14	2471.84	2471.63
		0.101	0.00375677	0.00382445	0.00821011		0.101	2504.54	2475.38	2479.2
		0.102	0.00448628	0.00442864	0.0094835		0.102	2508.66	2479.5	2488.04
		0.103	0.00522227	0.00505302	0.0107364		0.103	2513.52	2484.24	2498.15
		0.104	0.00596069	0.00569516	0.0119647		0.104	2519.11	2489.62	2509.5
		0.105	0.00669725	0.00635209	0.0131642		0.105	2525.44	2495.64	2522.07
		0.106	0.00742745	0.00702034	0.0143306		0.106	2532.5	2502.33	2535.82
		0.107	0.00814671	0.00769609	0.0154596		0.107	2540.29	2509.69	2550.71
		0.108	0.00885048	0.00837525	0.0165471		0.108	2548.79	2517.72	2566.71
		0.109	0.00953433	0.0090535	0.0175889		0.109	2557.98	2526.44	2583.78
		0.11	0.010194	0.00972645	0.0185813		0.11	2567.84	2535.83	2601.87
		0.111	0.0108257	0.0103897	0.0195206		0.111	2578.35	2545.88	2620.92
		0.112	0.0114258	0.0110391	0.0204036		0.112	2589.48	2556.6	2640.88
		0.113	0.0119911	0.0116704	0.0212275		0.113	2601.19	2567.95	2661.7
		0.114	0.0125192	0.0122799	0.0219897		0.114	2613.44	2579.93	2683.3
		0.115	0.013008	0.0128642	0.0226881		0.115	2626.2	2592.5	2705.64
		0.116	0.0134559	0.0134202	0.0233212		0.116	2639.44	2605.64	2728.65
		0.117	0.0138621	0.0139454	0.0238879		0.117	2653.1	2619.33	2752.25
		0.118	0.0142261	0.0144377	0.0243875		0.118	2667.14	2633.52	2776.39
		0.119	0.0145481	0.0148956	0.0248199		0.119	2681.53	2648.18	2800.99
		0.12	0.0148287	0.0153181	0.0251853		0.12	2696.22	2663.29	2826
		0.121	0.0150692	0.0157047	0.0254845		0.121	2711.16	2678.8	2851.33
		0.122	0.0152709	0.0160553	0.0257187		0.122	2726.33	2694.68	2876.93
		0.123	0.0154358	0.0163705	0.0258892		0.123	2741.69	2710.89	2902.74
		0.124	0.0155659	0.0166511	0.025998		0.124	2757.19	2727.41	2928.68
		0.125	0.0156635	0.0168984	0.0260471		0.125	2772.8	2744.18	2954.7
		0.126	0.0157311	0.0171139	0.0260388		0.126	2788.5	2761.19	2980.75
		0.127	0.0157711	0.0172994	0.0259756		0.127	2804.25	2778.39	3006.75
		0.128	0.0157859	0.0174569	0.02586		0.128	2820.03	2795.77	3032.67
		0.129	0.0157778	0.0175886	0.0256948		0.129	2835.81	2813.29	3058.45
		0.13	0.0157491	0.0176964	0.0254825		0.13	2851.58	2830.94	3084.04
		0.131	0.0157016	0.0177825	0.0252259		0.131	2867.3	2848.68	3109.39
		0.132	0.0156371	0.017849	0.0249274		0.132	2882.97	2866.49	3134.47
		0.133	0.0155569	0.0178976	0.0245896		0.133	2898.57	2884.37	3159.23
		0.134	0.0154623	0.0179302	0.0242147		0.134	2914.08	2902.28	3183.63
		0.135	0.0153541	0.017948	0.0238048		0.135	2929.49	2920.22	3207.64
		0.136	0.0152326	0.0179524	0.0233621		0.136	2944.78	2938.17	3231.22
		0.137	0.0150982	0.0179443	0.0228883		0.137	2959.94	2956.12	3254.35
		0.138	0.0149508	0.0179242	0.022385		0.138	2974.97	2974.05	3276.98
		0.139	0.0147901	0.0178926	0.0218537		0.139	2989.84	2991.96	3299.1
		0.14	0.0146154	0.0178496	0.0212957		0.14	3004.54	3009.83	3320.68
		0.141	0.0144262	0.017795	0.0207121		0.141	3019.06	3027.65	3341.68
		0.142	0.0142216	0.0177283	0.0201041		0.142	3033.39	3045.41	3362.09
		0.143	0.0140008	0.0176491	0.0194725		0.143	3047.5	3063.1	3381.88
		0.144	0.0137628	0.0175565	0.0188182		0.144	3061.38	3080.71	3401.02
		0.145	0.0135069	0.0174496	0.0181422		0.145	3075.01	3098.21	3419.5
		0.146	0.0132322	0.0173276	0.0174452		0.146	3088.38	3115.6	3437.3
		0.147	0.0129382	0.0171895	0.0167282		0.147	3101.47	3132.86	3454.38
		0.148	0.0126244	0.0170343	0.0159921		0.148	3114.25	3149.97	3470.74
		0.149	0.0122906	0.0168611	0.0152381		0.149	3126.71	3166.92	3486.36
		0.15	0.0119369	0.0166692	0.0144671		0.15	3138.82	3183.68	3501.21
		0.151	0.0115635	0.016458	0.0136807		0.151	3150.57	3200.24	3515.29
		0.152	0.011171	0.0162269	0.0128802		0.152	3161.94	3216.59	3528.57
		0.153	0.0107603	0.0159759	0.0120673		0.153	3172.9	3232.69	3541.04
		0.154	0.0103325	0.0157048	0.0112437		0.154	3183.45	3248.53	3552.69
		0.155	0.00988905	0.0154139	0.0104115		0.155	3193.56	3264.09	3563.52
		0.156	0.00943158	0.0151037	0.00957272		0.156	3203.22	3279.35	3573.51
		0.157	0.00896198	0.0147748	0.00872973		0.157	3212.42	3294.29	3582.67
		0.158	0.00848232	0.0144284	0.00788494		0.158	3221.14	3308.89	3590.97
		0.159	0.00799481	0.0140654	0.00704088		0.159	3229.38	3323.13	3598.44
		0.16	0.00750179	0.0136875	0.00620018		0.16	3237.13	3337.01	3605.06
		0.161	0.00700566	0.013296	0.00536557		0.161	3244.38	3350.5	3610.84
		0.162	0.00650884	0.0128928	0.00453975		0.162	3251.14	3363.6	3615.79
		0.163	0.00601372	0.0124797	0.00372549		0.163	3257.4	3376.28	3619.92
		0.164	0.00552265	0.0120586	0.00292548		0.164	3263.17	3388.55	3623.25
		0.165	0.00503784	0.0116315	0.00214236		0.165	3268.45	3400.4	3625.78
		0.166	0.00456139	0.0112003	0.00137867		0.166	3273.25	3411.81	3627.54
		0.167	0.0040952	0.0107671	0.000636845		0.167	3277.58	3422.8	3628.55
		0.168	0.00364098	0.0103337	-8.08723e-05		0.168	3281.44	3433.35	3628.83
		0.169	0.0032002	0.00990189	-0.000772401		0.169	3284.87	3443.47	3628.4
		0.17	0.00277412	0.00947336	-0.00143587		0.17	3287.85	3453.15	3627.3
		0.171	0.00236372	0.00904962	-0.00206964		0.171	3290.42	3462.41	3625.55
		0.172	0.00196975	0.00863204	-0.00267229		0.172	3292.59	3471.26	3623.18
		0.173	0.0015927	0.00822177	-0.00324267		0.173	3294.37	3479.68	3620.22
		0.174	0.00123284	0.0078198	-0.00377986		0.174	3295.78	3487.7	3616.71
		0.175	0.000890207	0.0074269	-0.00428321		0.175	3296.84	3495.33	3612.68
		0.176	0.000564649	0.00704366	-0.0047523		0.176	3297.57	3502.56	3608.16
		0.177	0.000255833	0.00667047	-0.00518697		0.177	3297.98	3509.42	3603.19
		0.178	-3.67181e-05	0.00630753	-0.00558727		0.178	3298.09	3515.91	3597.8
		0.179	-0.000313597	0.0059549	-0.00595347		0.179	3297.92	3522.04	3592.03
		0.18	-0.000575483	0.00561246	-0.00628603		0.18	3297.47	3527.82	3585.91
		0.181	-0.000823105	0.00527998	-0.00658556		0.181	3296.77	3533.27	3579.48
		0.182	-0.00105722	0.00495714	-0.00685285		0.182	3295.83	3538.39	3572.76
		0.183	-0.00127856	0.0046435	-0.00708878		0.183	3294.66	3543.19	3565.79
		0.184	-0.00148785	0.00433861	-0.00729436		0.184	3293.28	3547.68	3558.59
		0.185	-0.00168573	0.00404197	-0.00747064		0.185	3291.69	3551.87	3551.21
		0.186	-0.00187277	0.00375307	-0.00761873		0.186	3289.91	3555.77	3543.67
		0.187	-0.00204943	0.00347144	-0.00773977		0.187	3287.95	3559.38	3535.99
		0.188	-0.00221609	0.00319664	-0.0078349		0.188	3285.82	3562.71	3528.2
		0.189	-0.00237299	0.00292826	-0.00790525		0.189	3283.53	3565.78	3520.33
		0.19	-0.00252025	0.00266602	-0.00795192		0.19	3281.08	3568.57	3512.4
		0.191	-0.00265789	0.00240967	-0.00797596		0.191	3278.49	3571.11	3504.44
		0.192	-0.00278581	0.00215908	-0.00797836		0.192	3275.77	3573.39	3496.46
		0.193	-0.00290379	0.00191421	-0.00796007		0.193	3272.92	3575.43	3488.49
		0.194	-0.00301157	0.00167512	-0.00792196		0.194	3269.97	3577.23	3480.55
		0.195	-0.00310878	0.00144197	-0.00786482		0.195	3266.91	3578.78	3472.66
		0.196	-0.00319502	0.00121499	-0.00778941		0.196	3263.75	3580.11	3464.83
		0.197	-0.00326986	0.000994504	-0.00769641		0.197	3260.52	3581.22	3457.09
		0.198	-0.00333285	0.000780901	-0.00758644		0.198	3257.22	3582.11	3449.44
		0.199	-0.00338358	0.000574617	-0.00746009		0.199	3253.86	3582.78	3441.92
		0.2	-0.00342165	0.000376131	-0.00731789		0.2	3250.46	3583.26	3434.53
		0.201	-0.00344673	0.00018594	-0.00716038		0.201	3247.03	3583.54	3427.29
		0.202	-0.00345857	4.54323e-06	-0.00698807		0.202	3243.57	3583.63	3420.22
		0.203	-0.00345701	-0.000167572	-0.00680146		0.203	3240.11	3583.55	3413.32
		0.204	-0.00344197	-0.000329951	-0.00660107		0.204	3236.67	3583.3	3406.62
		0.205	-0.00341351	-0.000482184	-0.00638744		0.205	3233.24	3582.9	3400.13
		0.206	-0.00337182	-0.000623923	-0.00616115		0.206	3229.84	3582.35	3393.85
		0.207	-0.00331717	-0.000754893	-0.00592282		0.207	3226.5	3581.66	3387.81
		0.208	-0.00324999	-0.0008749	-0.00567311		0.208	3223.22	3580.84	3382.01
		0.209	-0.00317082	-0.000983842	-0.00541274		0.209	3220.01	3579.91	3376.47
		0.21	-0.0030803	-0.00108171	-0.00514247		0.21	3216.88	3578.88	3371.19
		0.211	-0.00297919	-0.0011686	-0.00486316		0.211	3213.85	3577.75	3366.19
		0.212	-0.00286832	-0.00124468	-0.0045757		0.212	3210.93	3576.55	3361.47
		0.213	-0.00274859	-0.00131025	-0.00428103		0.213	3208.12	3575.27	3357.04
		0.214	-0.00262099	-0.00136565	-0.00398017		0.214	3205.43	3573.93	3352.91
		0.215	-0.0024865	-0.00141134	-0.00367416		0.215	3202.88	3572.54	3349.09
		0.216	-0.00234616	-0.00144783	-0.00336411		0.216	3200.46	3571.11	3345.57
		0.217	-0.00220098	-0.00147568	-0.00305114		0.217	3198.19	3569.65	3342.36
		0.218	-0.00205198	-0.0014955	-0.00273638		0.218	3196.06	3568.17	3339.47
		0.219	-0.00190013	-0.00150794	-0.002421		0.219	3194.09	3566.66	3336.89
		0.22	-0.00174636	-0.00151366	-0.00210615		0.22	3192.26	3565.15	3334.62
		0.221	-0.00159153	-0.00151331	-0.00179297		0.221	3190.6	3563.64	3332.67
		0.222	-0.00143642	-0.00150754	-0.00148257		0.222	3189.08	3562.13	3331.04
		0.223	-0.00128175	-0.00149698	-0.00117603		0.223	3187.72	3560.63	3329.71
		0.224	-0.00112812	-0.00148222	-0.000874387		0.224	3186.52	3559.14	3328.68
		0.225	-0.000976066	-0.0014638	-0.000578616		0.225	3185.47	3557.67	3327.95
		0.226	-0.000826005	-0.00144222	-0.000289628		0.226	3184.56	3556.21	3327.52
		0.227	-0.000678275	-0.0014179	-8.26235e-06		0.227	3183.81	3554.78	3327.37
		0.228	-0.000533121	-0.00139122	0.000264718		0.228	3183.21	3553.38	3327.5
		0.229	-0.000390708	-0.00136247	0.000528635		0.229	3182.74	3552	3327.9
		0.23	-0.000251125	-0.0013319	0.000782893		0.23	3182.42	3550.65	3328.55
		0.231	-0.0001144	-0.00129966	0.00102699		0.231	3182.24	3549.34	3329.46
		0.232	1.94945e-05	-0.00126587	0.0012605		0.232	3182.19	3548.05	3330.6
		0.233	0.000150623	-0.00123059	0.00148309		0.233	3182.28	3546.81	3331.97
		0.234	0.000279079	-0.00119381	0.0016945		0.234	3182.49	3545.59	3333.56
		0.235	0.000404971	-0.0011555	0.00189457		0.235	3182.84	3544.42	3335.36
		0.236	0.000528409	-0.00111559	0.00208319		0.236	3183.3	3543.28	3337.35
		0.237	0.000649494	-0.00107399	0.00226033		0.237	3183.89	3542.19	3339.52
		0.238	0.000768308	-0.00103059	0.00242601		0.238	3184.6	3541.14	3341.86
		0.239	0.000884905	-0.00098529	0.0025803		0.239	3185.43	3540.13	3344.36
		0.24	0.000999301	-0.000937981	0.00272335		0.24	3186.37	3539.17	3347.02
		0.241	0.00111147	-0.000888577	0.00285531		0.241	3187.42	3538.25	3349.8
		0.242	0.00122135	-0.000837014	0.00297638		0.242	3188.59	3537.39	3352.72
		0.243	0.00132882	-0.000783257	0.00308678		0.243	3189.87	3536.58	3355.75
		0.244	0.00143372	-0.000727306	0.00318676		0.244	3191.25	3535.83	3358.89
		0.245	0.00153583	-0.000669199	0.00327657		0.245	3192.73	3535.13	3362.12
		0.246	0.00163493	-0.00060902	0.00335647		0.246	3194.32	3534.49	3365.44
		0.247	0.00173073	-0.000546892	0.00342674		0.247	3196	3533.91	3368.83
		0.248	0.00182292	-0.000482983	0.00348764		0.248	3197.78	3533.4	3372.29
		0.249	0.00191119	-0.000417501	0.00353944		0.249	3199.64	3532.95	3375.8
		0.25	0.0019952	-0.00035069	0.00358242		0.25	3201.6	3532.56	3379.36
		0.251	0.00207462	-0.000282831	0.00361684		0.251	3203.63	3532.24	3382.96
		0.252	0.00214913	-0.000214228	0.00364295		0.252	3205.74	3532	3386.59
		0.253	0.00221844	-0.000145208	0.00366102		0.253	3207.93	3531.82	3390.24
		0.254	0.00228228	-7.61132e-05	0.0036713		0.254	3210.18	3531.71	3393.91
		0.255	0.00234042	-7.2902e-06	0.00367406		0.255	3212.49	3531.66	3397.58
		0.256	0.00239268	6.09146e-05	0.00366955		0.256	3214.86	3531.69	3401.25
		0.257	0.00243893	0.000128164	0.00365805		0.257	3217.27	3531.79	3404.92
		0.258	0.0024791	0.000194136	0.00363982		0.258	3219.73	3531.95	3408.56
		0.259	0.00251318	0.000258532	0.00361516		0.259	3222.23	3532.17	3412.19
		0.26	0.00254122	0.000321082	0.00358435		0.26	3224.75	3532.46	3415.79
		0.261	0.00256335	0.000381551	0.0035477		0.261	3227.31	3532.81	3419.36
		0.262	0.00257973	0.000439742	0.00350555		0.262	3229.88	3533.22	3422.88
		0.263	0.00259061	0.000495497	0.00345822		0.263	3232.46	3533.69	3426.37
		0.264	0.00259627	0.000548705	0.00340608		0.264	3235.06	3534.21	3429.8
		0.265	0.00259706	0.000599297	0.00334951		0.265	3237.65	3534.79	3433.18
		0.266	0.00259335	0.000647249	0.00328889		0.266	3240.25	3535.41	3436.5
		0.267	0.00258556	0.000692578	0.00322463		0.267	3242.84	3536.08	3439.75
		0.268	0.00257412	0.000735343	0.00315715		0.268	3245.42	3536.8	3442.94
		0.269	0.00255949	0.000775636	0.00308688		0.269	3247.98	3537.55	3446.07
		0.27	0.00254212	0.000813584	0.00301425		0.27	3250.54	3538.35	3449.12
		0.271	0.00252247	0.00084934	0.00293973		0.271	3253.07	3539.18	3452.09
		0.272	0.00250098	0.000883078	0.00286374		0.272	3255.58	3540.04	3454.99
		0.273	0.00247809	0.000914987	0.00278675		0.273	3258.07	3540.94	3457.82
		0.274	0.0024542	0.000945266	0.0027092		0.274	3260.53	3541.87	3460.57
		0.275	0.00242966	0.000974119	0.00263152		0.275	3262.98	3542.83	3463.24
		0.276	0.00240481	0.00100175	0.00255414		0.276	3265.39	3543.82	3465.83
		0.277	0.00237994	0.00102834	0.00247747		0.277	3267.79	3544.84	3468.35
		0.278	0.00235529	0.00105408	0.0024019		0.278	3270.15	3545.88	3470.79
		0.279	0.00233105	0.00107912	0.00232782		0.279	3272.5	3546.94	3473.15
		0.28	0.00230738	0.00110362	0.00225556		0.28	3274.82	3548.03	3475.44
		0.281	0.00228439	0.00112769	0.00218546		0.281	3277.11	3549.15	3477.66
		0.282	0.00226214	0.00115142	0.00211781		0.282	3279.39	3550.29	3479.82
		0.283	0.00224066	0.00117487	0.00205289		0.283	3281.64	3551.45	3481.9
		0.284	0.00221994	0.0011981	0.00199093		0.284	3283.87	3552.64	3483.92
		0.285	0.00219995	0.00122111	0.00193216		0.285	3286.08	3553.85	3485.88
		0.286	0.00218063	0.00124389	0.00187675		0.286	3288.27	3555.08	3487.79
		0.287	0.0021619	0.0012664	0.00182486		0.287	3290.44	3556.34	3489.64
		0.288	0.00214368	0.0012886	0.00177663		0.288	3292.59	3557.61	3491.44
		0.289	0.00212589	0.00131042	0.00173214		0.289	3294.73	3558.91	3493.19
		0.29	0.00210843	0.00133177	0.00169148		0.29	3296.84	3560.23	3494.91
		0.291	0.00209124	0.00135257	0.00165471		0.291	3298.94	3561.58	3496.58
		0.292	0.00207424	0.00137271	0.00162186		0.292	3301.03	3562.94	3498.22
		0.293	0.0020574	0.0013921	0.00159294		0.293	3303.09	3564.32	3499.83
		0.294	0.00204069	0.00141066	0.00156795		0.294	3305.14	3565.72	3501.41
		0.295	0.00202411	0.0014283	0.00154687		0.295	3307.17	3567.14	3502.96
		0.296	0.0020077	0.00144493	0.00152967		0.296	3309.19	3568.58	3504.5
		0.297	0.00199152	0.00146051	0.00151631		0.297	3311.19	3570.03	3506.02
		0.298	0.00197563	0.00147499	0.00150674		0.298	3313.17	3571.5	3507.54
		0.299	0.00196017	0.00148833	0.00150088		0.299	3315.14	3572.98	3509.04
		0.3	0.00194526	0.00150053	0.00149868		0.3	3317.09	3574.48	3510.54
		0.301	0.00193105	0.00151159	0.00150006		0.301	3319.03	3575.98	3512.04
		0.302	0.00191773	0.00152155	0.00150493		0.302	3320.96	3577.5	3513.54
		0.303	0.00190547	0.00153046	0.0015132		0.303	3322.87	3579.02	3515.05
		0.304	0.00189448	0.00153837	0.00152479		0.304	3324.77	3580.56	3516.57
		0.305	0.00188494	0.00154536	0.00153959		0.305	3326.66	3582.1	3518.1
		0.306	0.00187707	0.00155153	0.00155751		0.306	3328.54	3583.65	3519.65
		0.307	0.00187104	0.00155698	0.00157842		0.307	3330.41	3585.2	3521.22
		0.308	0.00186705	0.00156182	0.00160223		0.308	3332.28	3586.76	3522.81
		0.309	0.00186524	0.00156616	0.0016288		0.309	3334.15	3588.33	3524.42
		0.31	0.00186576	0.00157013	0.00165802		0.31	3336.01	3589.9	3526.07
		0.311	0.00186873	0.00157382	0.00168975		0.311	3337.88	3591.47	3527.74
		0.312	0.00187424	0.00157735	0.00172386		0.312	3339.75	3593.04	3529.45
		0.313	0.00188234	0.00158083	0.00176021		0.313	3341.63	3594.62	3531.19
		0.314	0.00189308	0.00158434	0.00179865		0.314	3343.52	3596.2	3532.97
		0.315	0.00190646	0.00158795	0.00183902		0.315	3345.42	3597.79	3534.79
		0.316	0.00192243	0.00159173	0.00188117		0.316	3347.33	3599.38	3536.65
		0.317	0.00194095	0.00159572	0.00192494		0.317	3349.26	3600.97	3538.55
		0.318	0.00196193	0.00159994	0.00197015		0.318	3351.21	3602.57	3540.5
		0.319	0.00198525	0.00160441	0.00201665		0.319	3353.19	3604.17	3542.49
		0.32	0.00201078	0.0016091	0.00206425		0.32	3355.19	3605.78	3544.53
		0.321	0.00203837	0.00161398	0.0021128		0.321	3357.21	3607.39	3546.62
		0.322	0.00206785	0.00161902	0.0021621		0.322	3359.26	3609.01	3548.76
		0.323	0.00209904	0.00162413	0.002212		0.323	3361.35	3610.63	3550.95
		0.324	0.00213176	0.00162925	0.00226232		0.324	3363.46	3612.26	3553.18
		0.325	0.00216582	0.00163428	0.00231289		0.325	3365.61	3613.89	3555.47
		0.326	0.00220104	0.00163913	0.00236357		0.326	3367.79	3615.53	3557.81
		0.327	0.00223722	0.00164371	0.00241418		0.327	3370.01	3617.17	3560.2
		0.328	0.0022742	0.00164789	0.00246458		0.328	3372.27	3618.81	3562.64
		0.329	0.00231181	0.00165159	0.00251462		0.329	3374.56	3620.46	3565.13
		0.33	0.00234989	0.00165471	0.00256418		0.33	3376.89	3622.12	3567.67
		0.331	0.00238832	0.00165716	0.00261311		0.331	3379.26	3623.77	3570.25
		0.332	0.00242696	0.00165887	0.00266131		0.332	3381.67	3625.43	3572.89
		0.333	0.00246572	0.00165976	0.00270865		0.333	3384.12	3627.09	3575.58
		0.334	0.00250449	0.0016598	0.00275504		0.334	3386.6	3628.75	3578.31
		0.335	0.0025432	0.00165896	0.00280039		0.335	3389.13	3630.41	3581.09
		0.336	0.00258179	0.00165721	0.00284459		0.336	3391.69	3632.07	3583.91
		0.337	0.0026202	0.00165457	0.00288758		0.337	3394.29	3633.72	3586.78
		0.338	0.0026584	0.00165106	0.00292927		0.338	3396.93	3635.37	3589.68
		0.339	0.00269635	0.00164673	0.0029696		0.339	3399.61	3637.02	3592.63
		0.34	0.00273403	0.00164162	0.00300851		0.34	3402.32	3638.67	3595.62
		0.341	0.00277142	0.00163583	0.00304593		0.341	3405.07	3640.31	3598.65
		0.342	0.00280849	0.00162943	0.00308181		0.342	3407.86	3641.94	3601.71
		0.343	0.00284523	0.00162252	0.00311611		0.343	3410.69	3643.57	3604.81
		0.344	0.00288161	0.00161521	0.00314876		0.344	3413.55	3645.18	3607.94
		0.345	0.00291762	0.00160761	0.00317972		0.345	3416.45	3646.8	3611.11
		0.346	0.00295322	0.00159984	0.00320895		0.346	3419.39	3648.4	3614.3
		0.347	0.00298838	0.00159201	0.00323641		0.347	3422.36	3650	3617.53
		0.348	0.00302307	0.00158423	0.00326206		0.348	3425.37	3651.58	3620.77
		0.349	0.00305723	0.0015766	0.00328585		0.349	3428.41	3653.16	3624.05
		0.35	0.00309081	0.00156924	0.00330776		0.35	3431.48	3654.74	3627.35
		0.351	0.00312376	0.00156221	0.00332776		0.351	3434.59	3656.3	3630.66
		0.352	0.00315603	0.00155561	0.00334581		0.352	3437.73	3657.86	3634
		0.353	0.00318753	0.00154949	0.0033619		0.353	3440.9	3659.41	3637.35
		0.354	0.00321822	0.0015439	0.00337602		0.354	3444.1	3660.96	3640.72
		0.355	0.00324802	0.00153888	0.00338815		0.355	3447.33	3662.5	3644.11
		0.356	0.00327687	0.00153443	0.00339831		0.356	3450.6	3664.04	3647.5
		0.357	0.00330471	0.00153057	0.00340651		0.357	3453.89	3665.57	3650.9
		0.358	0.00333149	0.00152727	0.00341277		0.358	3457.21	3667.1	3654.31
		0.359	0.00335714	0.00152452	0.00341712		0.359	3460.55	3668.63	3657.73
		0.36	0.00338164	0.00152227	0.00341962		0.36	3463.92	3670.15	3661.14
		0.361	0.00340494	0.00152047	0.00342032		0.361	3467.31	3671.67	3664.56
		0.362	0.00342703	0.00151906	0.00341931		0.362	3470.73	3673.19	3667.98
		0.363	0.00344787	0.00151797	0.00341668		0.363	3474.17	3674.71	3671.4
		0.364	0.00346748	0.00151713	0.00341252		0.364	3477.62	3676.23	3674.82
		0.365	0.00348584	0.00151645	0.00340695		0.365	3481.1	3677.74	3678.23
		0.366	0.00350299	0.00151588	0.00340011		0.366	3484.6	3679.26	3681.63
		0.367	0.00351893	0.00151532	0.00339214		0.367	3488.11	3680.77	3685.03
		0.368	0.00353371	0.00151472	0.00338318		0.368	3491.63	3682.29	3688.41
		0.369	0.00354735	0.001514	0.0033734		0.369	3495.17	3683.8	3691.79
		0.37	0.00355992	0.00151312	0.00336298		0.37	3498.73	3685.32	3695.16
		0.371	0.00357145	0.00151202	0.00335208		0.371	3502.29	3686.83	3698.52
		0.372	0.00358199	0.00151067	0.00334089		0.372	3505.87	3688.34	3701.86
		0.373	0.00359161	0.00150905	0.00332958		0.373	3509.46	3689.85	3705.2
		0.374	0.00360036	0.00150714	0.00331834		0.374	3513.05	3691.36	3708.52
		0.375	0.00360828	0.00150496	0.00330735		0.375	3516.66	3692.87	3711.84
		0.376	0.00361542	0.00150251	0.00329677		0.376	3520.27	3694.37	3715.14
		0.377	0.00362183	0.00149982	0.00328677		0.377	3523.89	3695.87	3718.43
		0.378	0.00362755	0.00149693	0.0032775		0.378	3527.51	3697.37	3721.71
		0.379	0.0036326	0.00149389	0.00326911		0.379	3531.14	3698.86	3724.98
		0.38	0.00363701	0.00149074	0.00326172		0.38	3534.78	3700.36	3728.25
		0.381	0.00364079	0.00148756	0.00325545		0.381	3538.42	3701.85	3731.51
		0.382	0.00364396	0.00148441	0.00325038		0.382	3542.06	3703.33	3734.76
		0.383	0.0036465	0.00148134	0.0032466		0.383	3545.7	3704.81	3738.01
		0.384	0.00364841	0.00147844	0.00324415		0.384	3549.35	3706.29	3741.26
		0.385	0.00364968	0.00147576	0.00324307		0.385	3553	3707.77	3744.5
		0.386	0.00365028	0.00147336	0.00324338		0.386	3556.65	3709.25	3747.74
		0.387	0.00365018	0.0014713	0.00324507		0.387	3560.3	3710.72	3750.99
		0.388	0.00364937	0.00146962	0.00324811		0.388	3563.95	3712.19	3754.23
		0.389	0.0036478	0.00146837	0.00325245		0.389	3567.6	3713.66	3757.48
		0.39	0.00364546	0.00146758	0.00325804		0.39	3571.24	3715.13	3760.74
		0.391	0.00364229	0.00146725	0.0032648		0.391	3574.89	3716.59	3764
		0.392	0.00363829	0.00146742	0.00327263		0.392	3578.53	3718.06	3767.27
		0.393	0.00363343	0.00146806	0.00328143		0.393	3582.16	3719.53	3770.55
		0.394	0.0036277	0.00146918	0.00329108		0.394	3585.8	3721	3773.83
		0.395	0.00362108	0.00147075	0.00330148		0.395	3589.42	3722.47	3777.13
		0.396	0.00361358	0.00147275	0.00331248		0.396	3593.04	3723.94	3780.44
		0.397	0.00360521	0.00147513	0.00332396		0.397	3596.65	3725.41	3783.75
		0.398	0.00359601	0.00147787	0.00333581		0.398	3600.25	3726.89	3787.08
		0.399	0.00358599	0.0014809	0.00334789		0.399	3603.84	3728.37	3790.43
		0.4	0.00357522	0.00148419	0.00336008		0.4	3607.42	3729.85	3793.78
		0.401	0.00356374	0.00148767	0.00337229		0.401	3610.99	3731.34	3797.15
		0.402	0.00355164	0.00149129	0.0033844		0.402	3614.55	3732.83	3800.52
		0.403	0.003539	0.001495	0.00339634		0.403	3618.09	3734.32	3803.91
		0.404	0.00352589	0.00149876	0.00340801		0.404	3621.62	3735.82	3807.32
		0.405	0.00351243	0.0015025	0.00341937		0.405	3625.14	3737.32	3810.73
		0.406	0.00349873	0.00150619	0.00343035		0.406	3628.65	3738.82	3814.16
		0.407	0.00348488	0.00150978	0.00344092		0.407	3632.14	3740.33	3817.59
		0.408	0.00347101	0.00151326	0.00345107		0.408	3635.62	3741.84	3821.04
		0.409	0.00345723	0.0015166	0.00346077		0.409	3639.08	3743.36	3824.49
		0.41	0.00344366	0.00151977	0.00347003		0.41	3642.53	3744.87	3827.96
		0.411	0.00343039	0.00152279	0.00347886		0.411	3645.97	3746.4	3831.43
		0.412	0.00341754	0.00152564	0.00348728		0.412	3649.39	3747.92	3834.92
		0.413	0.0034052	0.00152835	0.00349532		0.413	3652.8	3749.45	3838.41
		0.414	0.00339346	0.00153095	0.00350301		0.414	3656.2	3750.98	3841.91
		0.415	0.00338239	0.00153345	0.00351039		0.415	3659.59	3752.51	3845.41
		0.416	0.00337206	0.00153591	0.0035175		0.416	3662.97	3754.04	3848.93
		0.417	0.00336251	0.00153838	0.00352439		0.417	3666.34	3755.58	3852.45
		0.418	0.00335379	0.00154092	0.00353109		0.418	3669.69	3757.12	3855.98
		0.419	0.00334592	0.00154358	0.00353764		0.419	3673.04	3758.66	3859.51
		0.42	0.0033389	0.00154644	0.00354407		0.42	3676.39	3760.21	3863.05
		0.421	0.00333273	0.00154957	0.00355041		0.421	3679.72	3761.76	3866.6
		0.422	0.0033274	0.00155305	0.00355669		0.422	3683.05	3763.31	3870.15
		0.423	0.00332288	0.00155694	0.00356292		0.423	3686.38	3764.86	3873.71
		0.424	0.00331913	0.00156133	0.0035691		0.424	3689.7	3766.42	3877.28
		0.425	0.00331611	0.00156629	0.00357525		0.425	3693.02	3767.98	3880.85
		0.426	0.00331375	0.00157189	0.00358134		0.426	3696.33	3769.55	3884.43
		0.427	0.003312	0.00157818	0.00358737		0.427	3699.64	3771.13	3888.01
		0.428	0.00331079	0.00158522	0.00359332		0.428	3702.96	3772.71	3891.6
		0.429	0.00331006	0.00159307	0.00359915		0.429	3706.27	3774.3	3895.2
		0.43	0.00330973	0.00160176	0.00360484		0.43	3709.58	3775.9	3898.8
		0.431	0.00330973	0.00161132	0.00361034		0.431	3712.89	3777.5	3902.41
		0.432	0.00331001	0.00162178	0.00361561		0.432	3716.2	3779.12	3906.02
		0.433	0.00331049	0.00163316	0.00362061		0.433	3719.51	3780.75	3909.64
		0.434	0.00331112	0.00164545	0.00362529		0.434	3722.82	3782.39	3913.26
		0.435	0.00331183	0.00165865	0.0036296		0.435	3726.13	3784.04	3916.89
		0.436	0.00331259	0.00167275	0.00363349		0.436	3729.44	3785.7	3920.52
		0.437	0.00331335	0.00168772	0.00363693		0.437	3732.75	3787.38	3924.16
		0.438	0.00331408	0.00170354	0.00363986		0.438	3736.07	3789.08	3927.79
		0.439	0.00331474	0.00172016	0.00364225		0.439	3739.38	3790.79	3931.44
		0.44	0.00331531	0.00173755	0.00364406		0.44	3742.7	3792.52	3935.08
		0.441	0.00331577	0.00175565	0.00364526		0.441	3746.01	3794.27	3938.72
		0.442	0.00331612	0.00177441	0.00364583		0.442	3749.33	3796.03	3942.37
		0.443	0.00331635	0.00179376	0.00364575		0.443	3752.64	3797.82	3946.01
		0.444	0.00331645	0.00181365	0.00364502		0.444	3755.96	3799.62	3949.66
		0.445	0.00331642	0.00183399	0.00364362		0.445	3759.28	3801.44	3953.3
		0.446	0.00331626	0.00185471	0.00364155		0.446	3762.59	3803.29	3956.95
		0.447	0.00331599	0.00187574	0.00363883		0.447	3765.91	3805.15	3960.59
		0.448	0.0033156	0.00189701	0.00363546		0.448	3769.23	3807.04	3964.22
		0.449	0.0033151	0.00191842	0.00363147		0.449	3772.54	3808.95	3967.86
		0.45	0.00331448	0.00193989	0.00362688		0.45	3775.86	3810.88	3971.49
		0.451	0.00331375	0.00196135	0.00362171		0.451	3779.17	3812.83	3975.11
		0.452	0.00331292	0.0019827	0.00361599		0.452	3782.48	3814.8	3978.73
		0.453	0.00331196	0.00200386	0.00360976		0.453	3785.8	3816.79	3982.34
		0.454	0.00331088	0.00202475	0.00360304		0.454	3789.11	3818.81	3985.95
		0.455	0.00330967	0.00204528	0.00359586		0.455	3792.42	3820.84	3989.55
		0.456	0.00330832	0.00206537	0.00358826		0.456	3795.73	3822.9	3993.14
		0.457	0.00330681	0.00208493	0.00358026		0.457	3799.03	3824.97	3996.73
		0.458	0.00330513	0.00210389	0.00357189		0.458	3802.34	3827.07	4000.3
		0.459	0.00330327	0.00212217	0.00356317		0.459	3805.64	3829.18	4003.87
		0.46	0.0033012	0.0021397	0.00355412		0.46	3808.95	3831.31	4007.43
		0.461	0.00329892	0.0021564	0.00354475		0.461	3812.25	3833.46	4010.98
		0.462	0.0032964	0.00217221	0.00353508		0.462	3815.54	3835.62	4014.52
		0.463	0.00329364	0.00218707	0.0035251		0.463	3818.84	3837.8	4018.05
		0.464	0.00329063	0.00220091	0.00351483		0.464	3822.13	3840	4021.57
		0.465	0.00328736	0.00221369	0.00350425		0.465	3825.42	3842.2	4025.08
		0.466	0.00328383	0.00222536	0.00349337		0.466	3828.71	3844.42	4028.58
		0.467	0.00328004	0.00223588	0.00348217		0.467	3831.99	3846.65	4032.06
		0.468	0.00327601	0.00224522	0.00347063		0.468	3835.27	3848.9	4035.54
		0.469	0.00327173	0.00225335	0.00345876		0.469	3838.54	3851.14	4039
		0.47	0.00326724	0.00226025	0.00344653		0.47	3841.81	3853.4	4042.46
		0.471	0.00326255	0.00226592	0.00343392		0.471	3845.07	3855.66	4045.9
		0.472	0.00325769	0.00227034	0.00342093		0.472	3848.33	3857.93	4049.32
		0.473	0.00325269	0.00227353	0.00340755		0.473	3851.59	3860.2	4052.74
		0.474	0.00324759	0.00227549	0.00339377		0.474	3854.84	3862.48	4056.14
		0.475	0.00324243	0.00227626	0.00337958		0.475	3858.08	3864.76	4059.53
		0.476	0.00323724	0.00227586	0.00336499		0.476	3861.32	3867.03	4062.9
		0.477	0.00323206	0.00227432	0.00335		0.477	3864.56	3869.31	4066.26
		0.478	0.00322695	0.00227169	0.00333463		0.478	3867.79	3871.58	4069.6
		0.479	0.00322194	0.00226802	0.0033189		0.479	3871.01	3873.85	4072.93
		0.48	0.00321706	0.00226338	0.00330284		0.48	3874.23	3876.11	4076.24
		0.481	0.00321237	0.00225781	0.00328648		0.481	3877.45	3878.38	4079.53
		0.482	0.00320788	0.00225139	0.00326987		0.482	3880.66	3880.63	4082.81
		0.483	0.00320364	0.00224419	0.00325305		0.483	3883.86	3882.88	4086.07
		0.484	0.00319966	0.00223629	0.00323609		0.484	3887.06	3885.12	4089.31
		0.485	0.00319595	0.00222776	0.00321904		0.485	3890.26	3887.35	4092.54
		0.486	0.00319253	0.00221868	0.00320197		0.486	3893.46	3889.57	4095.75
		0.487	0.00318941	0.00220912	0.00318496		0.487	3896.65	3891.79	4098.95
		0.488	0.00318657	0.00219918	0.00316808		0.488	3899.84	3893.99	4102.12
		0.489	0.00318399	0.00218892	0.00315141		0.489	3903.02	3896.19	4105.28
		0.49	0.00318167	0.00217842	0.00313502		0.49	3906.2	3898.37	4108.43
		0.491	0.00317956	0.00216775	0.00311901		0.491	3909.38	3900.54	4111.55
		0.492	0.00317764	0.00215699	0.00310344		0.492	3912.56	3902.7	4114.66
		0.493	0.00317585	0.00214619	0.0030884		0.493	3915.74	3904.86	4117.76
		0.494	0.00317416	0.00213542	0.00307395		0.494	3918.91	3907	4120.84
		0.495	0.00317249	0.00212472	0.00306016		0.495	3922.09	3909.13	4123.91
		0.496	0.00317081	0.00211415	0.00304709		0.496	3925.26	3911.25	4126.96
		0.497	0.00316905	0.00210375	0.00303479		0.497	3928.43	3913.36	4130
		0.498	0.00316716	0.00209355	0.00302331		0.498	3931.6	3915.45	4133.03
		0.499	0.00316506	0.00208356	0.00301269		0.499	3934.76	3917.54	4136.05
		0.5	0.00316272	0.00207382	0.00300296		0.5	3937.93	3919.62	4139.06
		0.501	0.00316008	0.00206432	0.00299413		0.501	3941.09	3921.69	4142.06
		0.502	0.00315708	0.00205507	0.00298621		0.502	3944.25	3923.75	4145.05
		0.503	0.0031537	0.00204607	0.0029792		0.503	3947.4	3925.8	4148.03
		0.504	0.0031499	0.0020373	0.0029731		0.504	3950.55	3927.84	4151.01
		0.505	0.00314565	0.00202874	0.00296788		0.505	3953.7	3929.88	4153.98
		0.506	0.00314094	0.00202037	0.00296352		0.506	3956.85	3931.9	4156.94
		0.507	0.00313575	0.00201216	0.00295997		0.507	3959.98	3933.92	4159.9
		0.508	0.0031301	0.00200408	0.0029572		0.508	3963.12	3935.92	4162.86
		0.509	0.003124	0.0019961	0.00295515		0.509	3966.24	3937.92	4165.82
		0.51	0.00311745	0.00198818	0.00295375		0.51	3969.36	3939.92	4168.77
		0.511	0.0031105	0.00198029	0.00295296		0.511	3972.48	3941.9	4171.73
		0.512	0.00310317	0.0019724	0.00295268		0.512	3975.59	3943.88	4174.68
		0.513	0.0030955	0.00196447	0.00295286		0.513	3978.68	3945.85	4177.63
		0.514	0.00308754	0.00195649	0.0029534		0.514	3981.78	3947.81	4180.58
		0.515	0.00307934	0.00194842	0.00295424		0.515	3984.86	3949.76	4183.54
		0.516	0.00307095	0.00194025	0.00295528		0.516	3987.93	3951.7	4186.49
		0.517	0.00306243	0.00193198	0.00295644		0.517	3991	3953.64	4189.45
		0.518	0.00305382	0.0019236	0.00295763		0.518	3994.06	3955.57	4192.41
		0.519	0.00304519	0.00191511	0.00295877		0.519	3997.11	3957.49	4195.36
		0.52	0.00303659	0.00190653	0.00295977		0.52	4000.15	3959.4	4198.32
		0.521	0.00302806	0.00189788	0.00296055		0.521	4003.18	3961.3	4201.28
		0.522	0.00301965	0.00188919	0.00296102		0.522	4006.21	3963.19	4204.24
		0.523	0.0030114	0.00188048	0.00296111		0.523	4009.22	3965.08	4207.21
		0.524	0.00300334	0.0018718	0.00296074		0.524	4012.23	3966.95	4210.17
		0.525	0.00299551	0.00186321	0.00295983		0.525	4015.23	3968.82	4213.13
		0.526	0.00298793	0.00185474	0.00295832		0.526	4018.22	3970.68	4216.09
		0.527	0.0029806	0.00184647	0.00295614		0.527	4021.2	3972.53	4219.04
		0.528	0.00297355	0.00183845	0.00295322		0.528	4024.18	3974.37	4222
		0.529	0.00296676	0.00183074	0.00294952		0.529	4027.15	3976.21	4224.95
		0.53	0.00296024	0.00182341	0.00294499		0.53	4030.12	3978.03	4227.9
		0.531	0.00295398	0.00181652	0.00293959		0.531	4033.07	3979.85	4230.84
		0.532	0.00294795	0.00181014	0.00293327		0.532	4036.02	3981.67	4233.77
		0.533	0.00294214	0.00180433	0.00292602		0.533	4038.97	3983.48	4236.7
		0.534	0.00293652	0.00179914	0.00291781		0.534	4041.91	3985.28	4239.63
		0.535	0.00293105	0.00179464	0.00290864		0.535	4044.84	3987.07	4242.54
		0.536	0.00292571	0.00179086	0.00289851		0.536	4047.77	3988.87	4245.44
		0.537	0.00292046	0.00178786	0.00288741		0.537	4050.69	3990.66	4248.34
		0.538	0.00291526	0.00178565	0.00287538		0.538	4053.61	3992.44	4251.22
		0.539	0.00291008	0.00178427	0.00286244		0.539	4056.52	3994.23	4254.09
		0.54	0.00290489	0.00178374	0.00284863		0.54	4059.43	3996.01	4256.94
		0.541	0.00289965	0.00178406	0.00283399		0.541	4062.33	3997.8	4259.78
		0.542	0.00289433	0.00178523	0.00281857		0.542	4065.23	3999.58	4262.61
		0.543	0.00288891	0.00178725	0.00280245		0.543	4068.12	4001.37	4265.42
		0.544	0.00288336	0.00179008	0.00278569		0.544	4071.01	4003.16	4268.21
		0.545	0.00287769	0.00179371	0.00276838		0.545	4073.89	4004.95	4270.99
		0.546	0.00287187	0.00179809	0.0027506		0.546	4076.76	4006.74	4273.75
		0.547	0.00286591	0.00180319	0.00273244		0.547	4079.63	4008.54	4276.49
		0.548	0.00285981	0.00180895	0.00271401		0.548	4082.5	4010.35	4279.22
		0.549	0.00285359	0.00181532	0.0026954		0.549	4085.35	4012.16	4281.92
		0.55	0.00284727	0.00182223	0.00267672		0.55	4088.2	4013.98	4284.61
		0.551	0.00284086	0.00182961	0.00265808		0.551	4091.05	4015.81	4287.27
		0.552	0.00283441	0.0018374	0.00263959		0.552	4093.88	4017.64	4289.92
		0.553	0.00282794	0.00184552	0.00262134		0.553	4096.72	4019.48	4292.55
		0.554	0.00282151	0.00185391	0.00260345		0.554	4099.54	4021.33	4295.17
		0.555	0.00281516	0.00186248	0.00258603		0.555	4102.36	4023.19	4297.76
		0.556	0.00280893	0.00187116	0.00256915		0.556	4105.17	4025.06	4300.34
		0.557	0.00280287	0.00187989	0.00255292		0.557	4107.98	4026.93	4302.9
		0.558	0.00279703	0.0018886	0.00253742		0.558	4110.78	4028.82	4305.44
		0.559	0.00279147	0.00189722	0.00252272		0.559	4113.57	4030.71	4307.97
		0.56	0.00278622	0.00190569	0.0025089		0.56	4116.36	4032.61	4310.49
		0.561	0.00278133	0.00191396	0.00249599		0.561	4119.14	4034.52	4312.99
		0.562	0.00277683	0.00192199	0.00248406		0.562	4121.92	4036.44	4315.48
		0.563	0.00277275	0.00192972	0.00247313		0.563	4124.7	4038.36	4317.96
		0.564	0.00276913	0.00193712	0.00246322		0.564	4127.47	4040.3	4320.43
		0.565	0.00276597	0.00194417	0.00245434		0.565	4130.24	4042.24	4322.89
		0.566	0.00276328	0.00195084	0.00244649		0.566	4133	4044.19	4325.34
		0.567	0.00276107	0.00195712	0.00243963		0.567	4135.76	4046.14	4327.78
		0.568	0.00275933	0.00196299	0.00243375		0.568	4138.52	4048.1	4330.22
		0.569	0.00275803	0.00196847	0.0024288		0.569	4141.28	4050.07	4332.65
		0.57	0.00275715	0.00197354	0.00242472		0.57	4144.04	4052.04	4335.08
		0.571	0.00275665	0.00197822	0.00242144		0.571	4146.8	4054.01	4337.5
		0.572	0.00275649	0.00198253	0.00241889		0.572	4149.55	4055.99	4339.92
		0.573	0.00275661	0.00198649	0.00241697		0.573	4152.31	4057.98	4342.34
		0.574	0.00275696	0.00199011	0.00241561		0.574	4155.07	4059.97	4344.75
		0.575	0.00275748	0.00199342	0.00241468		0.575	4157.82	4061.96	4347.17
		0.576	0.00275809	0.00199645	0.0024141		0.576	4160.58	4063.95	4349.58
		0.577	0.00275873	0.00199923	0.00241373		0.577	4163.34	4065.95	4352
		0.578	0.00275931	0.0020018	0.00241349		0.578	4166.1	4067.95	4354.41
		0.579	0.00275976	0.00200417	0.00241324		0.579	4168.86	4069.95	4356.82
		0.58	0.00276001	0.00200638	0.00241289		0.58	4171.62	4071.96	4359.24
		0.581	0.00275998	0.00200846	0.00241233		0.581	4174.38	4073.97	4361.65
		0.582	0.0027596	0.00201044	0.00241144		0.582	4177.14	4075.98	4364.06
		0.583	0.00275879	0.00201234	0.00241014		0.583	4179.9	4077.99	4366.47
		0.584	0.00275749	0.00201418	0.00240834		0.584	4182.65	4080	4368.88
		0.585	0.00275565	0.00201598	0.00240596		0.585	4185.41	4082.02	4371.29
		0.586	0.0027532	0.00201776	0.00240294		0.586	4188.17	4084.03	4373.69
		0.587	0.00275009	0.00201953	0.00239921		0.587	4190.92	4086.05	4376.09
		0.588	0.00274629	0.00202131	0.00239473		0.588	4193.67	4088.07	4378.49
		0.589	0.00274175	0.00202311	0.00238947		0.589	4196.41	4090.09	4380.88
		0.59	0.00273646	0.00202492	0.00238341		0.59	4199.15	4092.12	4383.27
		0.591	0.00273039	0.00202674	0.00237656		0.591	4201.88	4094.14	4385.65
		0.592	0.00272353	0.00202858	0.00236891		0.592	4204.61	4096.17	4388.02
		0.593	0.00271587	0.00203043	0.00236049		0.593	4207.33	4098.2	4390.39
		0.594	0.00270741	0.00203228	0.00235134		0.594	4210.04	4100.23	4392.74
		0.595	0.00269817	0.00203411	0.0023415		0.595	4212.74	4102.26	4395.09
		0.596	0.00268817	0.00203591	0.00233103		0.596	4215.44	4104.3	4397.43
		0.597	0.00267741	0.00203765	0.00232		0.597	4218.12	4106.34	4399.75
		0.598	0.00266595	0.00203931	0.00230849		0.598	4220.79	4108.38	4402.07
		0.599	0.00265379	0.00204087	0.00229657		0.599	4223.45	4110.42	4404.37
		0.6	0.002641	0.00204229	0.00228433		0.6	4226.1	4112.46	4406.66
		0.601	0.0026276	0.00204353	0.00227187		0.601	4228.73	4114.5	4408.94
		0.602	0.00261363	0.00204456	0.00225928		0.602	4231.35	4116.54	4411.2
		0.603	0.00259916	0.00204535	0.00224666		0.603	4233.96	4118.59	4413.46
		0.604	0.00258422	0.00204585	0.0022341		0.604	4236.55	4120.63	4415.7
		0.605	0.00256887	0.00204602	0.0022217		0.605	4239.13	4122.68	4417.92
		0.606	0.00255314	0.00204582	0.00220955		0.606	4241.69	4124.73	4420.14
		0.607	0.0025371	0.00204523	0.00219773		0.607	4244.23	4126.77	4422.34
		0.608	0.00252079	0.0020442	0.00218632		0.608	4246.76	4128.82	4424.53
		0.609	0.00250426	0.0020427	0.0021754		0.609	4249.27	4130.86	4426.72
		0.61	0.00248755	0.00204072	0.00216504		0.61	4251.77	4132.9	4428.89
		0.611	0.0024707	0.00203822	0.00215529		0.611	4254.25	4134.94	4431.05
		0.612	0.00245377	0.0020352	0.00214622		0.612	4256.71	4136.98	4433.2
		0.613	0.00243677	0.00203164	0.00213787		0.613	4259.16	4139.01	4435.34
		0.614	0.00241976	0.00202755	0.00213028		0.614	4261.59	4141.04	4437.47
		0.615	0.00240276	0.00202294	0.00212348		0.615	4264	4143.07	4439.6
		0.616	0.00238582	0.00201781	0.00211748		0.616	4266.39	4145.09	4441.72
		0.617	0.00236895	0.0020122	0.00211232		0.617	4268.77	4147.1	4443.84
		0.618	0.0023522	0.00200611	0.00210799		0.618	4271.13	4149.11	4445.95
		0.619	0.00233558	0.0019996	0.0021045		0.619	4273.47	4151.11	4448.05
		0.62	0.00231912	0.00199269	0.00210184		0.62	4275.8	4153.11	4450.15
		0.621	0.00230286	0.00198542	0.00210002		0.621	4278.11	4155.1	4452.26
		0.622	0.00228682	0.00197786	0.002099		0.622	4280.41	4157.08	4454.36
		0.623	0.00227102	0.00197003	0.00209879		0.623	4282.69	4159.05	4456.45
		0.624	0.00225549	0.00196199	0.00209934		0.624	4284.95	4161.02	4458.55
		0.625	0.00224026	0.00195379	0.00210064		0.625	4287.2	4162.98	4460.65
		0.626	0.00222535	0.00194548	0.00210266		0.626	4289.43	4164.93	4462.75
		0.627	0.00221081	0.0019371	0.00210536		0.627	4291.65	4166.87	4464.86
		0.628	0.00219665	0.00192868	0.00210871		0.628	4293.85	4168.8	4466.97
		0.629	0.00218292	0.00192027	0.00211268		0.629	4296.04	4170.73	4469.08
		0.63	0.00216964	0.0019119	0.00211722		0.63	4298.22	4172.64	4471.19
		0.631	0.00215686	0.00190358	0.00212231		0.631	4300.38	4174.55	4473.31
		0.632	0.0021446	0.00189535	0.00212788		0.632	4302.53	4176.45	4475.44
		0.633	0.0021329	0.0018872	0.00213392		0.633	4304.67	4178.34	4477.57
		0.634	0.0021218	0.00187915	0.00214037		0.634	4306.8	4180.22	4479.7
		0.635	0.00211133	0.00187119	0.00214719		0.635	4308.91	4182.1	4481.85
		0.636	0.00210152	0.00186329	0.00215434		0.636	4311.02	4183.97	4484
		0.637	0.00209241	0.00185546	0.00216177		0.637	4313.12	4185.83	4486.16
		0.638	0.00208402	0.00184765	0.00216944		0.638	4315.21	4187.68	4488.32
		0.639	0.00207637	0.00183984	0.0021773		0.639	4317.29	4189.52	4490.5
		0.64	0.00206949	0.00183199	0.00218531		0.64	4319.36	4191.36	4492.68
		0.641	0.00206338	0.00182405	0.0021934		0.641	4321.42	4193.19	4494.87
		0.642	0.00205805	0.00181598	0.00220155		0.642	4323.49	4195.01	4497.06
		0.643	0.00205351	0.00180773	0.00220968		0.643	4325.54	4196.82	4499.27
		0.644	0.00204975	0.00179925	0.00221776		0.644	4327.59	4198.62	4501.48
		0.645	0.00204675	0.00179049	0.00222571		0.645	4329.64	4200.42	4503.71
		0.646	0.0020445	0.00178139	0.00223349		0.646	4331.69	4202.2	4505.93
		0.647	0.00204298	0.00177192	0.00224105		0.647	4333.73	4203.98	4508.17
		0.648	0.00204215	0.00176202	0.0022483		0.648	4335.77	4205.75	4510.42
		0.649	0.00204198	0.00175166	0.00225521		0.649	4337.82	4207.5	4512.67
		0.65	0.00204243	0.00174081	0.0022617		0.65	4339.86	4209.25	4514.93
		0.651	0.00204345	0.00172945	0.0022677		0.651	4341.9	4210.98	4517.19
		0.652	0.00204501	0.00171755	0.00227316		0.652	4343.94	4212.71	4519.46
		0.653	0.00204704	0.00170511	0.00227801		0.653	4345.99	4214.42	4521.74
		0.654	0.00204949	0.00169213	0.00228219		0.654	4348.04	4216.12	4524.02
		0.655	0.00205232	0.00167863	0.00228562		0.655	4350.09	4217.8	4526.3
		0.656	0.00205547	0.00166463	0.00228826		0.656	4352.14	4219.47	4528.59
		0.657	0.00205889	0.00165015	0.00229003		0.657	4354.2	4221.13	4530.88
		0.658	0.00206252	0.00163526	0.00229088		0.658	4356.26	4222.77	4533.17
		0.659	0.00206634	0.00161999	0.00229076		0.659	4358.33	4224.4	4535.46
		0.66	0.00207028	0.00160441	0.00228961		0.66	4360.39	4226.01	4537.75
		0.661	0.00207431	0.0015886	0.00228739		0.661	4362.47	4227.61	4540.04
		0.662	0.00207839	0.00157264	0.00228406		0.662	4364.54	4229.19	4542.32
		0.663	0.00208249	0.00155662	0.00227958		0.663	4366.62	4230.76	4544.61
		0.664	0.00208659	0.00154062	0.00227392		0.664	4368.71	4232.3	4546.88
		0.665	0.00209066	0.00152475	0.00226706		0.665	4370.8	4233.84	4549.15
		0.666	0.00209467	0.00150911	0.00225898		0.666	4372.89	4235.35	4551.42
		0.667	0.00209862	0.00149381	0.00224969		0.667	4374.99	4236.86	4553.67
		0.668	0.0021025	0.00147894	0.00223917		0.668	4377.09	4238.34	4555.91
		0.669	0.00210629	0.00146462	0.00222745		0.669	4379.19	4239.81	4558.15
		0.67	0.00211	0.00145094	0.00221454		0.67	4381.3	4241.27	4560.37
		0.671	0.00211363	0.00143799	0.00220047		0.671	4383.41	4242.72	4562.58
		0.672	0.00211716	0.00142586	0.00218528		0.672	4385.53	4244.15	4564.77
		0.673	0.00212062	0.00141465	0.00216902		0.673	4387.65	4245.57	4566.95
		0.674	0.002124	0.00140441	0.00215175		0.674	4389.77	4246.98	4569.11
		0.675	0.00212732	0.00139522	0.00213354		0.675	4391.89	4248.38	4571.25
		0.676	0.00213058	0.00138713	0.00211446		0.676	4394.02	4249.77	4573.37
		0.677	0.00213379	0.00138017	0.0020946		0.677	4396.15	4251.15	4575.48
		0.678	0.00213695	0.00137438	0.00207404		0.678	4398.29	4252.53	4577.56
		0.679	0.00214008	0.00136977	0.0020529		0.679	4400.43	4253.9	4579.63
		0.68	0.00214319	0.00136635	0.00203127		0.68	4402.57	4255.27	4581.67
		0.681	0.00214628	0.00136411	0.00200926		0.681	4404.71	4256.63	4583.69
		0.682	0.00214935	0.00136304	0.001987		0.682	4406.86	4258	4585.69
		0.683	0.00215241	0.00136309	0.0019646		0.683	4409.01	4259.36	4587.66
		0.684	0.00215547	0.00136422	0.00194217		0.684	4411.17	4260.72	4589.61
		0.685	0.00215852	0.00136639	0.00191985		0.685	4413.32	4262.09	4591.55
		0.686	0.00216157	0.00136953	0.00189774		0.686	4415.48	4263.46	4593.45
		0.687	0.0021646	0.00137357	0.00187596		0.687	4417.65	4264.83	4595.34
		0.688	0.00216763	0.00137844	0.00185463		0.688	4419.81	4266.21	4597.21
		0.689	0.00217063	0.00138404	0.00183385		0.689	4421.98	4267.59	4599.05
		0.69	0.0021736	0.0013903	0.00181372		0.69	4424.15	4268.97	4600.87
		0.691	0.00217654	0.00139713	0.00179435		0.691	4426.33	4270.37	4602.68
		0.692	0.00217944	0.00140442	0.0017758		0.692	4428.51	4271.77	4604.46
		0.693	0.00218228	0.00141211	0.00175817		0.693	4430.69	4273.18	4606.23
		0.694	0.00218506	0.00142008	0.00174151		0.694	4432.87	4274.59	4607.98
		0.695	0.00218776	0.00142826	0.00172587		0.695	4435.06	4276.02	4609.71
		0.696	0.00219037	0.00143657	0.00171131		0.696	4437.25	4277.45	4611.43
		0.697	0.00219288	0.00144493	0.00169785		0.697	4439.44	4278.89	4613.14
		0.698	0.00219529	0.00145327	0.00168551		0.698	4441.63	4280.34	4614.83
		0.699	0.00219759	0.00146152	0.00167429		0.699	4443.83	4281.8	4616.51
		0.7	0.00219976	0.00146963	0.00166419		0.7	4446.03	4283.26	4618.18
		0.701	0.0022018	0.00147756	0.00165519		0.701	4448.23	4284.74	4619.84
		0.702	0.00220371	0.00148526	0.00164725		0.702	4450.43	4286.22	4621.49
		0.703	0.00220548	0.0014927	0.00164035		0.703	4452.64	4287.71	4623.13
		0.704	0.00220711	0.00149986	0.00163443		0.704	4454.84	4289.2	4624.77
		0.705	0.0022086	0.00150672	0.00162942		0.705	4457.05	4290.71	4626.4
		0.706	0.00220996	0.00151328	0.00162527		0.706	4459.26	4292.22	4628.03
		0.707	0.00221119	0.00151954	0.00162189		0.707	4461.47	4293.73	4629.65
		0.708	0.0022123	0.0015255	0.0016192		0.708	4463.68	4295.25	4631.27
		0.709	0.00221328	0.00153117	0.00161713		0.709	4465.9	4296.78	4632.89
		0.71	0.00221416	0.00153656	0.00161556		0.71	4468.11	4298.32	4634.51
		0.711	0.00221493	0.00154171	0.00161443		0.711	4470.32	4299.86	4636.12
		0.712	0.00221562	0.00154662	0.00161363		0.712	4472.54	4301.4	4637.74
		0.713	0.00221623	0.00155131	0.00161306		0.713	4474.75	4302.95	4639.35
		0.714	0.00221676	0.00155583	0.00161265		0.714	4476.97	4304.5	4640.96
		0.715	0.00221724	0.00156018	0.0016123		0.715	4479.19	4306.06	4642.58
		0.716	0.00221766	0.00156439	0.00161193		0.716	4481.41	4307.62	4644.19
		0.717	0.00221804	0.00156849	0.00161146		0.717	4483.62	4309.19	4645.8
		0.718	0.00221838	0.00157249	0.00161082		0.718	4485.84	4310.76	4647.41
		0.719	0.00221868	0.00157642	0.00160994		0.719	4488.06	4312.33	4649.02
		0.72	0.00221895	0.0015803	0.00160877		0.72	4490.28	4313.91	4650.63
		0.721	0.00221919	0.00158413	0.00160725		0.721	4492.5	4315.5	4652.24
		0.722	0.00221938	0.00158793	0.00160535		0.722	4494.72	4317.08	4653.85
		0.723	0.00221952	0.00159172	0.00160303		0.723	4496.94	4318.67	4655.45
		0.724	0.00221961	0.00159549	0.00160026		0.724	4499.16	4320.26	4657.05
		0.725	0.00221963	0.00159925	0.00159705		0.725	4501.38	4321.86	4658.65
		0.726	0.00221957	0.001603	0.00159336		0.726	4503.6	4323.46	4660.24
		0.727	0.00221942	0.00160674	0.00158922		0.727	4505.82	4325.07	4661.84
		0.728	0.00221914	0.00161045	0.00158462		0.728	4508.03	4326.68	4663.42
		0.729	0.00221874	0.00161414	0.00157959		0.729	4510.25	4328.29	4665.01
		0.73	0.00221818	0.00161779	0.00157413		0.73	4512.47	4329.9	4666.58
		0.731	0.00221744	0.00162139	0.00156828		0.731	4514.69	4331.52	4668.15
		0.732	0.00221651	0.00162491	0.00156206		0.732	4516.91	4333.15	4669.72
		0.733	0.00221537	0.00162835	0.00155551		0.733	4519.12	4334.77	4671.28
		0.734	0.00221399	0.00163168	0.00154866		0.734	4521.34	4336.4	4672.83
		0.735	0.00221236	0.00163489	0.00154154		0.735	4523.55	4338.04	4674.37
		0.736	0.00221046	0.00163794	0.00153419		0.736	4525.76	4339.67	4675.91
		0.737	0.00220828	0.00164082	0.00152664		0.737	4527.97	4341.31	4677.44
		0.738	0.0022058	0.00164351	0.00151893		0.738	4530.18	4342.96	4678.97
		0.739	0.00220302	0.00164598	0.00151108		0.739	4532.38	4344.6	4680.48
		0.74	0.00219993	0.00164821	0.00150314		0.74	4534.58	4346.25	4681.99
		0.741	0.00219652	0.00165019	0.00149512		0.741	4536.78	4347.9	4683.49
		0.742	0.0021928	0.00165188	0.00148705		0.742	4538.98	4349.55	4684.98
		0.743	0.00218876	0.00165328	0.00147896		0.743	4541.17	4351.2	4686.46
		0.744	0.00218441	0.00165437	0.00147086		0.744	4543.35	4352.85	4687.94
		0.745	0.00217976	0.00165513	0.00146278		0.745	4545.54	4354.51	4689.4
		0.746	0.00217481	0.00165555	0.00145474		0.746	4547.71	4356.16	4690.86
		0.747	0.00216959	0.00165564	0.00144674		0.747	4549.89	4357.82	4692.31
		0.748	0.0021641	0.00165537	0.00143881		0.748	4552.05	4359.47	4693.75
		0.749	0.00215836	0.00165476	0.00143097		0.749	4554.21	4361.13	4695.19
		0.75	0.00215239	0.0016538	0.00142322		0.75	4556.37	4362.78	4696.62
		0.751	0.00214621	0.00165249	0.00141558		0.751	4558.52	4364.44	4698.04
		0.752	0.00213984	0.00165085	0.00140807		0.752	4560.66	4366.09	4699.45
		0.753	0.00213331	0.00164888	0.0014007		0.753	4562.8	4367.74	4700.85
		0.754	0.00212663	0.0016466	0.0013935		0.754	4564.93	4369.39	4702.25
		0.755	0.00211983	0.00164402	0.00138647		0.755	4567.05	4371.03	4703.64
		0.756	0.00211293	0.00164116	0.00137964		0.756	4569.17	4372.67	4705.02
		0.757	0.00210595	0.00163803	0.00137304		0.757	4571.28	4374.31	4706.4
		0.758	0.00209892	0.00163465	0.00136666		0.758	4573.38	4375.95	4707.77
		0.759	0.00209186	0.00163106	0.00136055		0.759	4575.48	4377.58	4709.13
		0.76	0.00208479	0.00162726	0.00135472		0.76	4577.56	4379.21	4710.49
		0.761	0.00207772	0.00162328	0.00134918		0.761	4579.64	4380.84	4711.84
		0.762	0.00207069	0.00161913	0.00134397		0.762	4581.72	4382.46	4713.19
		0.763	0.0020637	0.00161486	0.00133909		0.763	4583.79	4384.08	4714.53
		0.764	0.00205677	0.00161046	0.00133456		0.764	4585.85	4385.69	4715.87
		0.765	0.00204993	0.00160597	0.00133039		0.765	4587.9	4387.3	4717.2
		0.766	0.00204318	0.00160141	0.00132661		0.766	4589.95	4388.9	4718.53
		0.767	0.00203654	0.0015968	0.00132321		0.767	4591.99	4390.5	4719.85
		0.768	0.00203002	0.00159215	0.00132019		0.768	4594.02	4392.09	4721.17
		0.769	0.00202363	0.00158749	0.00131758		0.769	4596.05	4393.68	4722.49
		0.77	0.00201739	0.00158284	0.00131535		0.77	4598.07	4395.27	4723.81
		0.771	0.00201131	0.0015782	0.00131351		0.771	4600.08	4396.85	4725.12
		0.772	0.00200539	0.00157359	0.00131206		0.772	4602.09	4398.43	4726.44
		0.773	0.00199964	0.00156904	0.00131098		0.773	4604.09	4400	4727.75
		0.774	0.00199406	0.00156454	0.00131026		0.774	4606.09	4401.56	4729.06
		0.775	0.00198867	0.00156011	0.00130988		0.775	4608.08	4403.13	4730.37
		0.776	0.00198347	0.00155575	0.00130984		0.776	4610.07	4404.68	4731.68
		0.777	0.00197846	0.00155148	0.00131011		0.777	4612.05	4406.24	4732.99
		0.778	0.00197363	0.00154729	0.00131068		0.778	4614.02	4407.79	4734.3
		0.779	0.001969	0.00154318	0.00131153		0.779	4615.99	4409.33	4735.61
		0.78	0.00196456	0.00153916	0.00131264		0.78	4617.96	4410.87	4736.92
		0.781	0.0019603	0.00153522	0.001314		0.781	4619.92	4412.41	4738.24
		0.782	0.00195623	0.00153135	0.0013156		0.782	4621.88	4413.94	4739.55
		0.783	0.00195234	0.00152754	0.00131742		0.783	4623.84	4415.47	4740.87
		0.784	0.00194862	0.00152379	0.00131946		0.784	4625.79	4417	4742.19
		0.785	0.00194506	0.00152008	0.00132171		0.785	4627.73	4418.52	4743.51
		0.786	0.00194167	0.0015164	0.00132417		0.786	4629.68	4420.04	4744.83
		0.787	0.00193842	0.00151273	0.00132685		0.787	4631.62	4421.55	4746.15
		0.788	0.0019353	0.00150905	0.00132976		0.788	4633.55	4423.06	4747.48
		0.789	0.00193231	0.00150534	0.0013329		0.789	4635.49	4424.57	4748.81
		0.79	0.00192942	0.00150159	0.00133629		0.79	4637.42	4426.08	4750.15
		0.791	0.00192662	0.00149777	0.00133995		0.791	4639.35	4427.57	4751.49
		0.792	0.0019239	0.00149388	0.00134391		0.792	4641.27	4429.07	4752.83
		0.793	0.00192123	0.00148988	0.00134818		0.793	4643.19	4430.56	4754.18
		0.794	0.00191859	0.00148576	0.0013528		0.794	4645.11	4432.05	4755.53
		0.795	0.00191596	0.00148151	0.0013578		0.795	4647.03	4433.53	4756.88
		0.796	0.00191332	0.00147712	0.0013632		0.796	4648.95	4435.01	4758.24
		0.797	0.00191063	0.00147258	0.00136903		0.797	4650.86	4436.49	4759.61
		0.798	0.00190788	0.00146788	0.00137532		0.798	4652.77	4437.96	4760.98
		0.799	0.00190505	0.00146302	0.0013821		0.799	4654.67	4439.42	4762.36
		0.8	0.00190209	0.00145799	0.00138938		0.8	4656.58	4440.88	4763.74
		0.801	0.001899	0.00145282	0.00139718		0.801	4658.48	4442.34	4765.14
		0.802	0.00189574	0.0014475	0.00140551		0.802	4660.38	4443.79	4766.54
		0.803	0.00189229	0.00144205	0.00141438		0.803	4662.27	4445.23	4767.95
		0.804	0.00188863	0.00143648	0.00142379		0.804	4664.16	4446.67	4769.37
		0.805	0.00188475	0.00143082	0.00143373		0.805	4666.05	4448.11	4770.8
		0.806	0.00188062	0.00142509	0.00144418		0.806	4667.93	4449.54	4772.24
		0.807	0.00187625	0.0014193	0.00145513		0.807	4669.81	4450.96	4773.69
		0.808	0.00187162	0.0014135	0.00146653		0.808	4671.68	4452.37	4775.15
		0.809	0.00186675	0.00140771	0.00147837		0.809	4673.55	4453.78	4776.62
		0.81	0.00186162	0.00140196	0.00149058		0.81	4675.41	4455.19	4778.1
		0.811	0.00185627	0.00139628	0.00150312		0.811	4677.27	4456.59	4779.6
		0.812	0.0018507	0.00139071	0.00151595		0.812	4679.13	4457.98	4781.11
		0.813	0.00184495	0.00138527	0.00152899		0.813	4680.98	4459.37	4782.63
		0.814	0.00183905	0.00138	0.00154218		0.814	4682.82	4460.75	4784.17
		0.815	0.00183303	0.00137493	0.00155546		0.815	4684.65	4462.13	4785.72
		0.816	0.00182695	0.00137008	0.00156875		0.816	4686.48	4463.5	4787.28
		0.817	0.00182085	0.0013655	0.001582		0.817	4688.31	4464.87	4788.85
		0.818	0.00181479	0.00136119	0.00159513		0.818	4690.12	4466.23	4790.44
		0.819	0.00180882	0.0013572	0.00160806		0.819	4691.94	4467.59	4792.04
		0.82	0.00180301	0.00135354	0.00162075		0.82	4693.74	4468.95	4793.66
		0.821	0.00179742	0.00135023	0.00163312		0.821	4695.54	4470.3	4795.29
		0.822	0.00179211	0.0013473	0.00164512		0.822	4697.34	4471.65	4796.92
		0.823	0.00178714	0.00134476	0.00165671		0.823	4699.13	4473	4798.58
		0.824	0.00178258	0.00134264	0.00166782		0.824	4700.91	4474.34	4800.24
		0.825	0.00177847	0.00134094	0.00167842		0.825	4702.69	4475.68	4801.91
		0.826	0.00177487	0.00133968	0.00168849		0.826	4704.47	4477.02	4803.59
		0.827	0.00177183	0.00133888	0.00169799		0.827	4706.24	4478.36	4805.29
		0.828	0.00176939	0.00133853	0.00170691		0.828	4708.01	4479.7	4806.99
		0.829	0.00176757	0.00133865	0.00171524		0.829	4709.78	4481.04	4808.7
		0.83	0.00176641	0.00133924	0.00172296		0.83	4711.55	4482.38	4810.42
		0.831	0.00176592	0.0013403	0.0017301		0.831	4713.31	4483.72	4812.15
		0.832	0.00176612	0.00134183	0.00173665		0.832	4715.08	4485.06	4813.88
		0.833	0.00176699	0.00134384	0.00174262		0.833	4716.85	4486.4	4815.62
		0.834	0.00176854	0.0013463	0.00174804		0.834	4718.62	4487.75	4817.36
		0.835	0.00177075	0.00134922	0.00175293		0.835	4720.38	4489.09	4819.12
		0.836	0.00177359	0.00135259	0.00175732		0.836	4722.16	4490.44	4820.87
		0.837	0.00177704	0.00135638	0.00176122		0.837	4723.93	4491.8	4822.63
		0.838	0.00178104	0.00136059	0.00176467		0.838	4725.71	4493.16	4824.39
		0.839	0.00178556	0.00136519	0.00176769		0.839	4727.49	4494.52	4826.16
		0.84	0.00179055	0.00137016	0.00177032		0.84	4729.28	4495.89	4827.93
		0.841	0.00179594	0.00137547	0.00177256		0.841	4731.08	4497.26	4829.7
		0.842	0.00180169	0.0013811	0.00177445		0.842	4732.87	4498.64	4831.47
		0.843	0.00180772	0.00138701	0.001776		0.843	4734.68	4500.02	4833.25
		0.844	0.00181397	0.00139318	0.00177723		0.844	4736.49	4501.41	4835.02
		0.845	0.00182038	0.00139957	0.00177813		0.845	4738.31	4502.81	4836.8
		0.846	0.00182688	0.00140614	0.00177872		0.846	4740.13	4504.21	4838.58
		0.847	0.0018334	0.00141285	0.00177899		0.847	4741.96	4505.62	4840.36
		0.848	0.00183989	0.00141968	0.00177893		0.848	4743.8	4507.04	4842.14
		0.849	0.00184627	0.00142656	0.00177853		0.849	4745.64	4508.46	4843.92
		0.85	0.0018525	0.00143347	0.00177778		0.85	4747.49	4509.89	4845.7
		0.851	0.00185852	0.00144037	0.00177665		0.851	4749.35	4511.33	4847.47
		0.852	0.00186428	0.0014472	0.00177512		0.852	4751.21	4512.77	4849.25
		0.853	0.00186974	0.00145395	0.00177315		0.853	4753.07	4514.22	4851.02
		0.854	0.00187486	0.00146055	0.00177072		0.854	4754.95	4515.68	4852.79
		0.855	0.0018796	0.00146698	0.0017678		0.855	4756.82	4517.14	4854.56
		0.856	0.00188394	0.00147321	0.00176434		0.856	4758.71	4518.61	4856.33
		0.857	0.00188785	0.00147919	0.00176031		0.857	4760.59	4520.09	4858.09
		0.858	0.00189132	0.0014849	0.00175568		0.858	4762.48	4521.57	4859.85
		0.859	0.00189433	0.00149032	0.00175043		0.859	4764.37	4523.06	4861.6
		0.86	0.00189688	0.00149541	0.00174451		0.86	4766.27	4524.55	4863.35
		0.861	0.00189896	0.00150017	0.00173791		0.861	4768.17	4526.05	4865.09
		0.862	0.00190059	0.00150458	0.0017306		0.862	4770.07	4527.55	4866.83
		0.863	0.00190176	0.00150862	0.00172256		0.863	4771.97	4529.06	4868.55
		0.864	0.00190248	0.0015123	0.0017138		0.864	4773.87	4530.57	4870.27
		0.865	0.00190277	0.00151562	0.00170429		0.865	4775.77	4532.08	4871.98
		0.866	0.00190263	0.00151857	0.00169406		0.866	4777.68	4533.6	4873.68
		0.867	0.00190209	0.00152119	0.0016831		0.867	4779.58	4535.12	4875.37
		0.868	0.00190116	0.00152346	0.00167144		0.868	4781.48	4536.64	4877.04
		0.869	0.00189985	0.00152542	0.00165911		0.869	4783.38	4538.17	4878.71
		0.87	0.00189819	0.00152709	0.00164613		0.87	4785.28	4539.69	4880.36
		0.871	0.00189619	0.00152849	0.00163255		0.871	4787.18	4541.22	4882
		0.872	0.00189386	0.00152964	0.00161841		0.872	4789.07	4542.75	4883.63
		0.873	0.00189122	0.00153057	0.00160377		0.873	4790.96	4544.28	4885.24
		0.874	0.00188828	0.0015313	0.00158869		0.874	4792.85	4545.81	4886.84
		0.875	0.00188506	0.00153186	0.00157323		0.875	4794.74	4547.34	4888.42
		0.876	0.00188156	0.00153227	0.00155747		0.876	4796.62	4548.87	4889.98
		0.877	0.0018778	0.00153255	0.00154148		0.877	4798.5	4550.41	4891.53
		0.878	0.00187379	0.00153271	0.00152534		0.878	4800.38	4551.94	4893.06
		0.879	0.00186953	0.00153276	0.00150912		0.879	4802.25	4553.47	4894.58
		0.88	0.00186504	0.00153272	0.00149292		0.88	4804.12	4555.01	4896.08
		0.881	0.00186032	0.00153259	0.00147681		0.881	4805.98	4556.54	4897.57
		0.882	0.0018554	0.00153236	0.00146088		0.882	4807.84	4558.07	4899.04
		0.883	0.00185027	0.00153203	0.00144521		0.883	4809.69	4559.6	4900.49
		0.884	0.00184496	0.00153159	0.0014299		0.884	4811.54	4561.13	4901.93
		0.885	0.00183947	0.00153102	0.001415		0.885	4813.38	4562.67	4903.35
		0.886	0.00183384	0.00153031	0.00140062		0.886	4815.22	4564.2	4904.76
		0.887	0.00182807	0.00152943	0.00138683		0.887	4817.05	4565.73	4906.15
		0.888	0.00182218	0.00152837	0.00137369		0.888	4818.87	4567.26	4907.53
		0.889	0.00181621	0.0015271	0.00136129		0.889	4820.69	4568.78	4908.9
		0.89	0.00181017	0.00152559	0.00134969		0.89	4822.51	4570.31	4910.25
		0.891	0.00180409	0.00152382	0.00133895		0.891	4824.31	4571.83	4911.6
		0.892	0.00179799	0.00152175	0.00132913		0.892	4826.11	4573.36	4912.93
		0.893	0.00179191	0.00151938	0.00132029		0.893	4827.91	4574.88	4914.26
		0.894	0.00178587	0.00151666	0.00131248		0.894	4829.7	4576.4	4915.57
		0.895	0.0017799	0.00151359	0.00130574		0.895	4831.48	4577.91	4916.88
		0.896	0.00177403	0.00151015	0.00130011		0.896	4833.26	4579.42	4918.19
		0.897	0.00176826	0.00150633	0.00129562		0.897	4835.03	4580.93	4919.48
		0.898	0.00176264	0.00150211	0.0012923		0.898	4836.8	4582.43	4920.78
		0.899	0.00175718	0.0014975	0.00129016		0.899	4838.55	4583.93	4922.07
		0.9	0.00175188	0.00149249	0.00128921		0.9	4840.31	4585.43	4923.36
		0.901	0.00174677	0.0014871	0.00128945		0.901	4842.06	4586.92	4924.65
		0.902	0.00174185	0.00148134	0.00129088		0.902	4843.8	4588.4	4925.94
		0.903	0.00173713	0.00147522	0.00129348		0.903	4845.54	4589.88	4927.23
		0.904	0.00173259	0.00146878	0.00129721		0.904	4847.28	4591.35	4928.53
		0.905	0.00172824	0.00146204	0.00130205		0.905	4849.01	4592.82	4929.82
		0.906	0.00172406	0.00145505	0.00130794		0.906	4850.73	4594.28	4931.13
		0.907	0.00172004	0.00144784	0.00131483		0.907	4852.46	4595.73	4932.44
		0.908	0.00171616	0.00144047	0.00132265		0.908	4854.17	4597.17	4933.76
		0.909	0.00171238	0.00143298	0.00133132		0.909	4855.89	4598.61	4935.09
		0.91	0.0017087	0.00142543	0.00134075		0.91	4857.6	4600.04	4936.42
		0.911	0.00170507	0.00141788	0.00135085		0.911	4859.31	4601.46	4937.77
		0.912	0.00170146	0.00141039	0.00136152		0.912	4861.01	4602.88	4939.13
		0.913	0.00169785	0.00140302	0.00137264		0.913	4862.71	4604.28	4940.49
		0.914	0.00169419	0.00139582	0.00138411		0.914	4864.4	4605.68	4941.87
		0.915	0.00169047	0.00138885	0.0013958		0.915	4866.1	4607.07	4943.26
		0.916	0.00168665	0.00138217	0.0014076		0.916	4867.79	4608.46	4944.66
		0.917	0.00168271	0.00137582	0.00141938		0.917	4869.47	4609.84	4946.08
		0.918	0.00167862	0.00136984	0.00143103		0.918	4871.15	4611.21	4947.5
		0.919	0.00167437	0.00136426	0.00144243		0.919	4872.83	4612.58	4948.94
		0.92	0.00166995	0.00135912	0.00145346		0.92	4874.5	4613.94	4950.39
		0.921	0.00166535	0.00135442	0.00146402		0.921	4876.17	4615.3	4951.84
		0.922	0.00166056	0.00135018	0.00147401		0.922	4877.83	4616.65	4953.31
		0.923	0.0016556	0.00134639	0.00148334		0.923	4879.49	4618	4954.79
		0.924	0.00165047	0.00134302	0.00149193		0.924	4881.14	4619.34	4956.28
		0.925	0.0016452	0.00134007	0.00149971		0.925	4882.79	4620.68	4957.78
		0.926	0.0016398	0.00133748	0.00150662		0.926	4884.43	4622.02	4959.28
		0.927	0.0016343	0.00133522	0.00151262		0.927	4886.07	4623.36	4960.79
		0.928	0.00162873	0.00133323	0.00151768		0.928	4887.7	4624.69	4962.3
		0.929	0.00162313	0.00133144	0.00152177		0.929	4889.33	4626.02	4963.82
		0.93	0.00161754	0.00132978	0.00152489		0.93	4890.95	4627.36	4965.35
		0.931	0.00161198	0.00132818	0.00152706		0.931	4892.56	4628.68	4966.87
		0.932	0.0016065	0.00132656	0.00152828		0.932	4894.17	4630.01	4968.4
		0.933	0.00160114	0.00132483	0.0015286		0.933	4895.77	4631.34	4969.93
		0.934	0.00159594	0.00132291	0.00152806		0.934	4897.37	4632.66	4971.46
		0.935	0.00159092	0.00132073	0.00152672		0.935	4898.97	4633.98	4972.98
		0.936	0.00158613	0.00131821	0.00152463		0.936	4900.55	4635.3	4974.51
		0.937	0.00158159	0.00131527	0.00152186		0.937	4902.14	4636.62	4976.03
		0.938	0.00157732	0.00131186	0.0015185		0.938	4903.72	4637.93	4977.55
		0.939	0.00157335	0.00130793	0.00151462		0.939	4905.29	4639.24	4979.07
		0.94	0.0015697	0.00130343	0.00151031		0.94	4906.87	4640.55	4980.58
		0.941	0.00156636	0.00129834	0.00150565		0.941	4908.43	4641.85	4982.09
		0.942	0.00156335	0.00129264	0.00150073		0.942	4910	4643.14	4983.59
		0.943	0.00156066	0.00128633	0.00149562		0.943	4911.56	4644.43	4985.09
		0.944	0.0015583	0.00127942	0.0014904		0.944	4913.12	4645.72	4986.58
		0.945	0.00155625	0.00127196	0.00148515		0.945	4914.68	4646.99	4988.07
		0.946	0.0015545	0.00126397	0.00147994		0.946	4916.23	4648.26	4989.55
		0.947	0.00155304	0.00125552	0.00147482		0.947	4917.79	4649.52	4991.03
		0.948	0.00155183	0.00124667	0.00146985		0.948	4919.34	4650.77	4992.5
		0.949	0.00155086	0.00123751	0.00146507		0.949	4920.89	4652.01	4993.97
		0.95	0.00155011	0.00122813	0.00146052		0.95	4922.44	4653.25	4995.43
		0.951	0.00154954	0.00121863	0.00145621		0.951	4923.99	4654.47	4996.89
		0.952	0.00154913	0.0012091	0.00145217		0.952	4925.54	4655.68	4998.35
		0.953	0.00154886	0.00119967	0.0014484		0.953	4927.09	4656.89	4999.8
		0.954	0.00154869	0.00119043	0.00144491		0.954	4928.64	4658.08	5001.24
		0.955	0.00154862	0.0011815	0.00144166		0.955	4930.19	4659.27	5002.69
		0.956	0.0015486	0.00117297	0.00143866		0.956	4931.73	4660.45	5004.13
		0.957	0.00154864	0.00116495	0.00143587		0.957	4933.28	4661.62	5005.57
		0.958	0.00154871	0.00115753	0.00143326		0.958	4934.83	4662.78	5007
		0.959	0.0015488	0.00115079	0.00143079		0.959	4936.38	4663.93	5008.43
		0.96	0.00154892	0.00114479	0.00142841		0.96	4937.93	4665.08	5009.86
		0.961	0.00154905	0.00113959	0.0014261		0.961	4939.48	4666.22	5011.29
		0.962	0.00154921	0.00113524	0.00142379		0.962	4941.03	4667.36	5012.71
		0.963	0.0015494	0.00113176	0.00142145		0.963	4942.58	4668.49	5014.14
		0.964	0.00154964	0.00112917	0.00141902		0.964	4944.13	4669.62	5015.56
		0.965	0.00154993	0.00112746	0.00141647		0.965	4945.68	4670.75	5016.97
		0.966	0.0015503	0.00112661	0.00141376		0.966	4947.23	4671.88	5018.39
		0.967	0.00155077	0.00112659	0.00141085		0.967	4948.78	4673	5019.8
		0.968	0.00155136	0.00112736	0.00140771		0.968	4950.33	4674.13	5021.21
		0.969	0.00155209	0.00112886	0.00140433		0.969	4951.88	4675.26	5022.62
		0.97	0.00155297	0.00113102	0.00140068		0.97	4953.43	4676.39	5024.02
		0.971	0.00155403	0.00113377	0.00139675		0.971	4954.99	4677.52	5025.42
		0.972	0.00155529	0.00113702	0.00139255		0.972	4956.54	4678.66	5026.81
		0.973	0.00155674	0.00114069	0.00138808		0.973	4958.1	4679.8	5028.2
		0.974	0.0015584	0.00114469	0.00138335		0.974	4959.65	4680.94	5029.59
		0.975	0.00156027	0.00114892	0.00137838		0.975	4961.21	4682.09	5030.97
		0.976	0.00156234	0.00115331	0.00137319		0.976	4962.77	4683.24	5032.35
		0.977	0.0015646	0.00115776	0.00136781		0.977	4964.34	4684.39	5033.72
		0.978	0.00156703	0.0011622	0.00136227		0.978	4965.9	4685.55	5035.08
		0.979	0.00156961	0.00116657	0.0013566		0.979	4967.47	4686.72	5036.44
		0.98	0.00157229	0.0011708	0.00135084		0.98	4969.04	4687.89	5037.79
		0.981	0.00157506	0.00117484	0.00134501		0.981	4970.62	4689.06	5039.14
		0.982	0.00157786	0.00117866	0.00133915		0.982	4972.19	4690.23	5040.48
		0.983	0.00158065	0.00118224	0.00133329		0.983	4973.77	4691.42	5041.82
		0.984	0.00158338	0.00118556	0.00132745		0.984	4975.35	4692.6	5043.15
		0.985	0.001586	0.00118863	0.00132165		0.985	4976.94	4693.79	5044.48
		0.986	0.00158845	0.00119148	0.0013159		0.986	4978.53	4694.98	5045.79
		0.987	0.00159068	0.00119412	0.0013102		0.987	4980.12	4696.17	5047.11
		0.988	0.00159263	0.0011966	0.00130456		0.988	4981.71	4697.36	5048.41
		0.989	0.00159427	0.00119898	0.00129896		0.989	4983.3	4698.56	5049.72
		0.99	0.00159553	0.00120131	0.00129338		0.99	4984.9	4699.76	5051.01
		0.991	0.00159639	0.00120367	0.0012878		0.991	4986.49	4700.96	5052.3
		0.992	0.0015968	0.00120612	0.00128218		0.992	4988.09	4702.17	5053.59
		0.993	0.00159673	0.00120876	0.00127649		0.993	4989.69	4703.38	5054.87
		0.994	0.00159616	0.00121166	0.00127067		0.994	4991.28	4704.59	5056.14
		0.995	0.00159509	0.00121489	0.00126469		0.995	4992.88	4705.8	5057.41
		0.996	0.00159352	0.00121855	0.00125847		0.996	4994.47	4707.02	5058.67
		0.997	0.00159144	0.00122268	0.00125198		0.997	4996.06	4708.24	5059.93
		0.998	0.00158889	0.00122737	0.00124515		0.998	4997.65	4709.46	5061.17
		0.999	0.00158589	0.00123266	0.00123793		0.999	4999.24	4710.69	5062.42
		1	0.0015825	0.00123861	0.00123027		1	5000.83	4711.93	5063.65
		1.001	0.00157875	0.00124523	0.00122212		1.001	5002.41	4713.17	5064.88
		1.002	0.00157473	0.00125256	0.00121343		1.002	5003.98	4714.42	5066.09
		1.003	0.0015705	0.0012606	0.00120418		1.003	5005.56	4715.68	5067.3
		1.004	0.00156614	0.00126934	0.00119434		1.004	5007.12	4716.94	5068.5
		1.005	0.00156174	0.00127876	0.00118389		1.005	5008.69	4718.22	5069.69
		1.006	0.0015574	0.00128882	0.00117281		1.006	5010.25	4719.5	5070.87
		1.007	0.00155321	0.00129947	0.00116113		1.007	5011.8	4720.79	5072.04
		1.008	0.00154928	0.00131064	0.00114885		1.008	5013.35	4722.1	5073.19
		1.009	0.00154569	0.00132226	0.00113599		1.009	5014.9	4723.41	5074.33
		1.01	0.00154256	0.00133424	0.0011226		1.01	5016.45	4724.74	5075.46
		1.011	0.00153996	0.00134648	0.00110873		1.011	5017.99	4726.08	5076.58
		1.012	0.00153798	0.00135888	0.00109442		1.012	5019.53	4727.44	5077.68
		1.013	0.00153671	0.00137132	0.00107977		1.013	5021.06	4728.8	5078.77
		1.014	0.0015362	0.00138369	0.00106483		1.014	5022.6	4730.18	5079.84
		1.015	0.00153652	0.00139586	0.0010497		1.015	5024.14	4731.57	5080.9
		1.016	0.00153771	0.00140772	0.00103448		1.016	5025.67	4732.97	5081.94
		1.017	0.0015398	0.00141915	0.00101927		1.017	5027.21	4734.38	5082.97
		1.018	0.00154282	0.00143003	0.00100416		1.018	5028.75	4735.81	5083.98
		1.019	0.00154676	0.00144026	0.000989279		1.019	5030.3	4737.24	5084.97
		1.02	0.00155161	0.00144973	0.000974727		1.02	5031.85	4738.69	5085.96
		1.021	0.00155735	0.00145834	0.000960615		1.021	5033.4	4740.14	5086.92
		1.022	0.00156394	0.00146601	0.000947053		1.022	5034.96	4741.6	5087.88
		1.023	0.00157133	0.00147268	0.000934145		1.023	5036.53	4743.07	5088.82
		1.024	0.00157945	0.00147827	0.000921991		1.024	5038.11	4744.55	5089.75
		1.025	0.00158823	0.00148275	0.000910685		1.025	5039.69	4746.03	5090.66
		1.026	0.00159758	0.00148608	0.000900311		1.026	5041.28	4747.51	5091.57
		1.027	0.00160742	0.00148824	0.000890944		1.027	5042.88	4749	5092.46
		1.028	0.00161763	0.00148922	0.000882648		1.028	5044.5	4750.49	5093.35
		1.029	0.00162812	0.00148903	0.000875476		1.029	5046.12	4751.98	5094.23
		1.03	0.00163877	0.00148769	0.000869469		1.03	5047.75	4753.47	5095.1
		1.031	0.00164948	0.00148524	0.000864652		1.031	5049.4	4754.95	5095.97
		1.032	0.00166013	0.00148172	0.000861038		1.032	5051.05	4756.44	5096.83
		1.033	0.00167062	0.00147718	0.000858629		1.033	5052.72	4757.92	5097.69
		1.034	0.00168085	0.00147169	0.000857411		1.034	5054.39	4759.39	5098.55
		1.035	0.0016907	0.00146531	0.000857359		1.035	5056.08	4760.86	5099.41
		1.036	0.0017001	0.00145812	0.000858435		1.036	5057.77	4762.32	5100.27
		1.037	0.00170895	0.00145021	0.000860591		1.037	5059.48	4763.78	5101.12
		1.038	0.00171719	0.00144164	0.00086377		1.038	5061.19	4765.22	5101.99
		1.039	0.00172474	0.0014325	0.000867906		1.039	5062.91	4766.66	5102.85
		1.04	0.00173154	0.00142287	0.000872925		1.04	5064.64	4768.09	5103.72
		1.041	0.00173757	0.00141281	0.000878748		1.041	5066.38	4769.5	5104.6
		1.042	0.00174277	0.00140241	0.000885294		1.042	5068.12	4770.91	5105.48
		1.043	0.00174714	0.00139173	0.000892476		1.043	5069.86	4772.31	5106.37
		1.044	0.00175065	0.00138082	0.000900207		1.044	5071.61	4773.7	5107.27
		1.045	0.00175331	0.00136973	0.000908402		1.045	5073.36	4775.07	5108.17
		1.046	0.00175513	0.00135851	0.000916974		1.046	5075.12	4776.43	5109.08
		1.047	0.00175612	0.00134718	0.00092584		1.047	5076.87	4777.79	5110
		1.048	0.00175633	0.00133578	0.000934921		1.048	5078.63	4779.13	5110.93
		1.049	0.00175578	0.00132431	0.000944141		1.049	5080.38	4780.46	5111.87
		1.05	0.00175451	0.00131279	0.00095343		1.05	5082.14	4781.78	5112.82
		1.051	0.00175259	0.00130121	0.000962724		1.051	5083.89	4783.08	5113.78
		1.052	0.00175007	0.00128958	0.000971965		1.052	5085.64	4784.38	5114.75
		1.053	0.001747	0.00127789	0.000981102		1.053	5087.39	4785.66	5115.73
		1.054	0.00174346	0.00126612	0.000990089		1.054	5089.14	4786.94	5116.71
		1.055	0.0017395	0.00125425	0.000998889		1.055	5090.88	4788.2	5117.71
		1.056	0.0017352	0.00124228	0.00100747		1.056	5092.62	4789.44	5118.71
		1.057	0.00173063	0.00123018	0.00101581		1.057	5094.35	4790.68	5119.72
		1.058	0.00172584	0.00121795	0.0010239		1.058	5096.08	4791.9	5120.74
		1.059	0.00172091	0.00120557	0.00103171		1.059	5097.8	4793.12	5121.77
		1.06	0.0017159	0.00119303	0.00103925		1.06	5099.52	4794.32	5122.8
		1.061	0.00171086	0.00118035	0.00104652		1.061	5101.23	4795.5	5123.85
		1.062	0.00170586	0.00116752	0.00105352		1.062	5102.94	4796.68	5124.9
		1.063	0.00170095	0.00115456	0.00106026		1.063	5104.64	4797.84	5125.95
		1.064	0.00169616	0.00114149	0.00106676		1.064	5106.34	4798.99	5127.02
		1.065	0.00169155	0.00112833	0.00107302		1.065	5108.04	4800.12	5128.09
		1.066	0.00168714	0.00111513	0.00107907		1.066	5109.73	4801.24	5129.16
		1.067	0.00168298	0.00110193	0.00108493		1.067	5111.41	4802.35	5130.24
		1.068	0.00167908	0.00108878	0.00109062		1.068	5113.09	4803.45	5131.33
		1.069	0.00167545	0.00107573	0.00109615		1.069	5114.77	4804.53	5132.43
		1.07	0.00167213	0.00106286	0.00110154		1.07	5116.44	4805.6	5133.52
		1.071	0.0016691	0.00105023	0.00110682		1.071	5118.11	4806.65	5134.63
		1.072	0.00166637	0.00103791	0.001112		1.072	5119.78	4807.7	5135.74
		1.073	0.00166394	0.00102598	0.00111709		1.073	5121.45	4808.73	5136.85
		1.074	0.00166181	0.00101451	0.00112211		1.074	5123.11	4809.75	5137.97
		1.075	0.00165994	0.00100358	0.00112707		1.075	5124.77	4810.76	5139.1
		1.076	0.00165834	0.00099325	0.00113198		1.076	5126.43	4811.76	5140.23
		1.077	0.00165697	0.000983593	0.00113685		1.077	5128.09	4812.75	5141.36
		1.078	0.00165581	0.000974671	0.00114167		1.078	5129.74	4813.72	5142.5
		1.079	0.00165483	0.000966537	0.00114646		1.079	5131.4	4814.7	5143.64
		1.08	0.001654	0.000959237	0.00115121		1.08	5133.05	4815.66	5144.79
		1.081	0.00165329	0.000952808	0.00115591		1.081	5134.71	4816.61	5145.95
		1.082	0.00165266	0.000947276	0.00116057		1.082	5136.36	4817.56	5147.1
		1.083	0.00165208	0.000942655	0.00116518		1.083	5138.01	4818.51	5148.27
		1.084	0.00165152	0.000938949	0.00116973		1.084	5139.66	4819.45	5149.44
		1.085	0.00165093	0.000936151	0.00117422		1.085	5141.32	4820.39	5150.61
		1.086	0.0016503	0.00093424	0.00117863		1.086	5142.97	4821.32	5151.78
		1.087	0.00164957	0.000933185	0.00118295		1.087	5144.62	4822.26	5152.96
		1.088	0.00164873	0.000932946	0.00118717		1.088	5146.27	4823.19	5154.15
		1.089	0.00164775	0.00093347	0.00119128		1.089	5147.91	4824.12	5155.34
		1.09	0.0016466	0.000934698	0.00119526		1.09	5149.56	4825.06	5156.53
		1.091	0.00164527	0.000936561	0.00119909		1.091	5151.21	4825.99	5157.73
		1.092	0.00164373	0.000938986	0.00120277		1.092	5152.85	4826.93	5158.93
		1.093	0.00164197	0.000941894	0.00120625		1.093	5154.49	4827.87	5160.13
		1.094	0.00163998	0.000945203	0.00120954		1.094	5156.14	4828.81	5161.34
		1.095	0.00163775	0.000948828	0.0012126		1.095	5157.77	4829.76	5162.55
		1.096	0.00163529	0.000952687	0.00121541		1.096	5159.41	4830.71	5163.77
		1.097	0.00163258	0.000956697	0.00121795		1.097	5161.04	4831.67	5164.98
		1.098	0.00162964	0.000960777	0.00122018		1.098	5162.68	4832.63	5166.2
		1.099	0.00162646	0.000964854	0.00122209		1.099	5164.3	4833.59	5167.42
		1.1	0.00162306	0.000968856	0.00122365		1.1	5165.93	4834.56	5168.65
		1.101	0.00161944	0.00097272	0.00122481		1.101	5167.55	4835.53	5169.87
		1.102	0.00161562	0.000976391	0.00122557		1.102	5169.17	4836.5	5171.1
		1.103	0.00161162	0.000979821	0.00122587		1.103	5170.78	4837.48	5172.32
		1.104	0.00160744	0.000982971	0.00122571		1.104	5172.39	4838.46	5173.55
		1.105	0.0016031	0.000985809	0.00122503		1.105	5174	4839.44	5174.77
		1.106	0.00159863	0.000988317	0.00122382		1.106	5175.6	4840.43	5176
		1.107	0.00159403	0.000990481	0.00122204		1.107	5177.19	4841.42	5177.22
		1.108	0.00158934	0.000992298	0.00121967		1.108	5178.78	4842.41	5178.44
		1.109	0.00158456	0.000993772	0.00121668		1.109	5180.37	4843.41	5179.66
		1.11	0.00157972	0.000994918	0.00121305		1.11	5181.95	4844.4	5180.87
		1.111	0.00157484	0.000995752	0.00120876		1.111	5183.53	4845.4	5182.09
		1.112	0.00156993	0.000996302	0.00120379		1.112	5185.1	4846.39	5183.29
		1.113	0.00156501	0.000996595	0.00119814		1.113	5186.67	4847.39	5184.49
		1.114	0.0015601	0.000996667	0.00119178		1.114	5188.23	4848.38	5185.69
		1.115	0.00155521	0.000996552	0.00118472		1.115	5189.79	4849.38	5186.88
		1.116	0.00155035	0.000996289	0.00117696		1.116	5191.34	4850.38	5188.06
		1.117	0.00154554	0.000995914	0.00116851		1.117	5192.89	4851.37	5189.23
		1.118	0.00154078	0.000995465	0.00115938		1.118	5194.43	4852.37	5190.39
		1.119	0.00153608	0.000994977	0.00114958		1.119	5195.97	4853.36	5191.55
		1.12	0.00153145	0.000994482	0.00113914		1.12	5197.51	4854.36	5192.69
		1.121	0.00152688	0.000994008	0.00112809		1.121	5199.04	4855.35	5193.83
		1.122	0.00152239	0.000993579	0.00111647		1.122	5200.56	4856.35	5194.95
		1.123	0.00151797	0.000993217	0.00110432		1.123	5202.08	4857.34	5196.06
		1.124	0.00151362	0.000992934	0.00109169		1.124	5203.6	4858.33	5197.16
		1.125	0.00150934	0.000992741	0.00107862		1.125	5205.11	4859.33	5198.24
		1.126	0.00150513	0.000992641	0.00106519		1.126	5206.62	4860.32	5199.31
		1.127	0.00150099	0.000992632	0.00105145		1.127	5208.12	4861.31	5200.37
		1.128	0.00149693	0.000992709	0.00103747		1.128	5209.62	4862.3	5201.42
		1.129	0.00149293	0.000992859	0.00102332		1.129	5211.11	4863.3	5202.45
		1.13	0.00148902	0.000993069	0.00100909		1.13	5212.6	4864.29	5203.46
		1.131	0.00148518	0.000993321	0.000994843		1.131	5214.09	4865.28	5204.47
		1.132	0.00148143	0.000993593	0.000980667		1.132	5215.57	4866.28	5205.45
		1.133	0.00147778	0.000993863	0.000966642		1.133	5217.05	4867.27	5206.43
		1.134	0.00147423	0.000994109	0.000952853		1.134	5218.53	4868.26	5207.39
		1.135	0.0014708	0.000994309	0.000939381		1.135	5220	4869.26	5208.33
		1.136	0.00146751	0.000994441	0.00092631		1.136	5221.47	4870.25	5209.27
		1.137	0.00146437	0.000994488	0.000913719		1.137	5222.94	4871.25	5210.19
		1.138	0.00146139	0.000994434	0.00090169		1.138	5224.4	4872.24	5211.09
		1.139	0.00145859	0.00099427	0.000890296		1.139	5225.86	4873.24	5211.99
		1.14	0.001456	0.000993989	0.000879612		1.14	5227.32	4874.23	5212.87
		1.141	0.00145362	0.000993592	0.000869705		1.141	5228.77	4875.22	5213.75
		1.142	0.00145147	0.000993086	0.000860638		1.142	5230.22	4876.22	5214.61
		1.143	0.00144958	0.000992485	0.00085247		1.143	5231.68	4877.21	5215.47
		1.144	0.00144795	0.000991807	0.000845252		1.144	5233.12	4878.2	5216.32
		1.145	0.00144659	0.00099108	0.000839031		1.145	5234.57	4879.19	5217.16
		1.146	0.00144552	0.000990335	0.000833842		1.146	5236.02	4880.18	5218
		1.147	0.00144474	0.000989611	0.00082972		1.147	5237.46	4881.17	5218.83
		1.148	0.00144426	0.000988951	0.000826685		1.148	5238.91	4882.16	5219.66
		1.149	0.00144406	0.000988401	0.000824753		1.149	5240.35	4883.15	5220.48
		1.15	0.00144415	0.000988009	0.000823932		1.15	5241.8	4884.14	5221.31
		1.151	0.00144452	0.000987827	0.000824221		1.151	5243.24	4885.13	5222.13
		1.152	0.00144516	0.000987902	0.00082561		1.152	5244.68	4886.12	5222.96
		1.153	0.00144604	0.000988284	0.000828082		1.153	5246.13	4887.1	5223.78
		1.154	0.00144715	0.000989017	0.000831612		1.154	5247.58	4888.09	5224.61
		1.155	0.00144846	0.00099014	0.000836168		1.155	5249.02	4889.08	5225.45
		1.156	0.00144994	0.000991688	0.000841708		1.156	5250.47	4890.07	5226.29
		1.157	0.00145156	0.000993686	0.000848186		1.157	5251.92	4891.07	5227.13
		1.158	0.00145328	0.000996153	0.000855548		1.158	5253.38	4892.06	5227.98
		1.159	0.00145506	0.000999096	0.000863733		1.159	5254.83	4893.06	5228.84
		1.16	0.00145685	0.00100251	0.000872679		1.16	5256.29	4894.06	5229.71
		1.161	0.00145863	0.00100639	0.000882313		1.161	5257.74	4895.06	5230.59
		1.162	0.00146034	0.00101071	0.000892563		1.162	5259.2	4896.07	5231.48
		1.163	0.00146194	0.00101544	0.000903351		1.163	5260.67	4897.09	5232.37
		1.164	0.00146338	0.00102054	0.000914598		1.164	5262.13	4898.1	5233.28
		1.165	0.00146463	0.00102595	0.000926221		1.165	5263.59	4899.13	5234.2
		1.166	0.00146564	0.00103161	0.000938137		1.166	5265.06	4900.16	5235.14
		1.167	0.00146638	0.00103746	0.000950265		1.167	5266.52	4901.19	5236.08
		1.168	0.00146681	0.00104343	0.00096252		1.168	5267.99	4902.23	5237.04
		1.169	0.0014669	0.00104944	0.000974824		1.169	5269.46	4903.28	5238
		1.17	0.00146664	0.00105541	0.000987096		1.17	5270.92	4904.33	5238.99
		1.171	0.00146599	0.00106127	0.00099926		1.171	5272.39	4905.39	5239.98
		1.172	0.00146496	0.00106693	0.00101124		1.172	5273.85	4906.45	5240.98
		1.173	0.00146353	0.00107233	0.00102298		1.173	5275.32	4907.52	5242
		1.174	0.00146171	0.00107738	0.00103441		1.174	5276.78	4908.6	5243.03
		1.175	0.00145949	0.00108203	0.00104546		1.175	5278.24	4909.68	5244.07
		1.176	0.0014569	0.00108621	0.00105609		1.176	5279.7	4910.76	5245.12
		1.177	0.00145395	0.00108987	0.00106626		1.177	5281.16	4911.85	5246.18
		1.178	0.00145067	0.00109298	0.00107591		1.178	5282.61	4912.94	5247.25
		1.179	0.00144709	0.00109551	0.00108502		1.179	5284.06	4914.03	5248.33
		1.18	0.00144324	0.00109743	0.00109355		1.18	5285.5	4915.13	5249.42
		1.181	0.00143916	0.00109874	0.00110149		1.181	5286.94	4916.23	5250.52
		1.182	0.0014349	0.00109944	0.00110882		1.182	5288.38	4917.33	5251.63
		1.183	0.00143051	0.00109956	0.00111552		1.183	5289.81	4918.43	5252.74
		1.184	0.00142604	0.00109912	0.00112159		1.184	5291.24	4919.53	5253.86
		1.185	0.00142153	0.00109816	0.00112704		1.185	5292.67	4920.63	5254.98
		1.186	0.00141704	0.00109673	0.00113185		1.186	5294.08	4921.72	5256.11
		1.187	0.00141262	0.0010949	0.00113605		1.187	5295.5	4922.82	5257.24
		1.188	0.00140832	0.00109272	0.00113964		1.188	5296.91	4923.91	5258.38
		1.189	0.00140419	0.00109028	0.00114263		1.189	5298.32	4925	5259.52
		1.19	0.00140028	0.00108765	0.00114505		1.19	5299.72	4926.09	5260.67
		1.191	0.00139664	0.00108491	0.0011469		1.191	5301.12	4927.18	5261.81
		1.192	0.00139329	0.00108214	0.00114822		1.192	5302.51	4928.26	5262.96
		1.193	0.00139027	0.00107943	0.00114902		1.193	5303.9	4929.34	5264.11
		1.194	0.00138762	0.00107684	0.00114932		1.194	5305.29	4930.42	5265.26
		1.195	0.00138536	0.00107444	0.00114915		1.195	5306.68	4931.5	5266.41
		1.196	0.0013835	0.0010723	0.00114853		1.196	5308.06	4932.57	5267.56
		1.197	0.00138206	0.00107046	0.0011475		1.197	5309.45	4933.64	5268.7
		1.198	0.00138103	0.00106896	0.00114606		1.198	5310.83	4934.71	5269.85
		1.199	0.00138041	0.00106782	0.00114426		1.199	5312.21	4935.78	5271
		1.2	0.00138021	0.00106705	0.00114212		1.2	5313.59	4936.85	5272.14
		1.201	0.00138039	0.00106665	0.00113967		1.201	5314.97	4937.91	5273.28
		1.202	0.00138094	0.00106658	0.00113693		1.202	5316.35	4938.98	5274.42
		1.203	0.00138183	0.00106681	0.00113394		1.203	5317.73	4940.05	5275.55
		1.204	0.00138304	0.00106728	0.00113072		1.204	5319.11	4941.11	5276.69
		1.205	0.00138453	0.00106793	0.00112731		1.205	5320.5	4942.18	5277.81
		1.206	0.00138626	0.00106866	0.00112373		1.206	5321.88	4943.25	5278.94
		1.207	0.0013882	0.00106938	0.00112003		1.207	5323.27	4944.32	5280.06
		1.208	0.00139031	0.00107	0.00111624		1.208	5324.66	4945.39	5281.18
		1.209	0.00139254	0.00107038	0.00111238		1.209	5326.05	4946.46	5282.29
		1.21	0.00139486	0.00107043	0.0011085		1.21	5327.44	4947.53	5283.41
		1.211	0.00139724	0.00107003	0.00110462		1.211	5328.84	4948.6	5284.51
		1.212	0.00139963	0.00106905	0.00110079		1.212	5330.24	4949.67	5285.61
		1.213	0.00140202	0.00106739	0.00109703		1.213	5331.64	4950.74	5286.71
		1.214	0.00140437	0.00106495	0.00109339		1.214	5333.04	4951.8	5287.81
		1.215	0.00140666	0.00106165	0.00108989		1.215	5334.45	4952.87	5288.9
		1.216	0.00140888	0.00105739	0.00108656		1.216	5335.86	4953.93	5289.99
		1.217	0.001411	0.00105214	0.00108344		1.217	5337.27	4954.98	5291.07
		1.218	0.00141303	0.00104584	0.00108055		1.218	5338.68	4956.03	5292.16
		1.219	0.00141495	0.00103847	0.00107792		1.219	5340.09	4957.07	5293.23
		1.22	0.00141677	0.00103004	0.00107558		1.22	5341.51	4958.11	5294.31
		1.221	0.00141849	0.00102057	0.00107353		1.221	5342.93	4959.13	5295.39
		1.222	0.0014201	0.00101011	0.00107179		1.222	5344.34	4960.15	5296.46
		1.223	0.00142163	0.00099872	0.00107039		1.223	5345.77	4961.15	5297.53
		1.224	0.00142308	0.0009865	0.00106932		1.224	5347.19	4962.14	5298.6
		1.225	0.00142446	0.000973557	0.0010686		1.225	5348.61	4963.12	5299.67
		1.226	0.00142578	0.000960019	0.00106822		1.226	5350.04	4964.09	5300.74
		1.227	0.00142706	0.000946031	0.00106818		1.227	5351.46	4965.04	5301.81
		1.228	0.0014283	0.000931753	0.00106849		1.228	5352.89	4965.98	5302.87
		1.229	0.00142952	0.000917352	0.00106912		1.229	5354.32	4966.91	5303.94
		1.23	0.00143071	0.000903007	0.00107006		1.23	5355.75	4967.82	5305.01
		1.231	0.0014319	0.000888896	0.00107131		1.231	5357.18	4968.71	5306.08
		1.232	0.00143307	0.000875202	0.00107283		1.232	5358.61	4969.6	5307.15
		1.233	0.00143424	0.000862102	0.00107462		1.233	5360.05	4970.46	5308.23
		1.234	0.00143541	0.000849769	0.00107664		1.234	5361.48	4971.32	5309.3
		1.235	0.00143656	0.000838364	0.00107887		1.235	5362.92	4972.16	5310.38
		1.236	0.00143771	0.000828036	0.00108128		1.236	5364.36	4973	5311.46
		1.237	0.00143885	0.000818919	0.00108384		1.237	5365.79	4973.82	5312.54
		1.238	0.00143998	0.000811129	0.00108653		1.238	5367.23	4974.64	5313.63
		1.239	0.00144109	0.00080476	0.00108931		1.239	5368.67	4975.44	5314.72
		1.24	0.00144217	0.000799886	0.00109215		1.24	5370.12	4976.25	5315.81
		1.241	0.00144324	0.000796556	0.00109502		1.241	5371.56	4977.05	5316.9
		1.242	0.00144429	0.000794798	0.00109788		1.242	5373	4977.84	5318
		1.243	0.00144532	0.000794613	0.00110071		1.243	5374.45	4978.64	5319.1
		1.244	0.00144633	0.000795981	0.00110348		1.244	5375.89	4979.43	5320.2
		1.245	0.00144734	0.000798857	0.00110614		1.245	5377.34	4980.23	5321.3
		1.246	0.00144834	0.000803176	0.00110868		1.246	5378.79	4981.03	5322.41
		1.247	0.00144936	0.00080885	0.00111107		1.247	5380.24	4981.84	5323.52
		1.248	0.0014504	0.000815776	0.00111327		1.248	5381.69	4982.65	5324.63
		1.249	0.00145148	0.000823833	0.00111527		1.249	5383.14	4983.47	5325.75
		1.25	0.0014526	0.000832887	0.00111703		1.25	5384.59	4984.3	5326.86
		1.251	0.0014538	0.000842793	0.00111854		1.251	5386.04	4985.13	5327.98
		1.252	0.00145507	0.000853399	0.00111978		1.252	5387.5	4985.98	5329.1
		1.253	0.00145643	0.000864545	0.00112073		1.253	5388.95	4986.84	5330.22
		1.254	0.00145789	0.000876071	0.00112138		1.254	5390.41	4987.71	5331.34
		1.255	0.00145946	0.000887817	0.00112171		1.255	5391.87	4988.59	5332.46
		1.256	0.00146114	0.000899627	0.00112172		1.256	5393.33	4989.49	5333.59
		1.257	0.00146293	0.000911349	0.0011214		1.257	5394.79	4990.39	5334.71
		1.258	0.00146482	0.000922841	0.00112075		1.258	5396.25	4991.31	5335.83
		1.259	0.00146681	0.000933971	0.00111977		1.259	5397.72	4992.24	5336.95
		1.26	0.00146888	0.000944619	0.00111847		1.26	5399.19	4993.18	5338.07
		1.261	0.00147099	0.000954679	0.00111686		1.261	5400.66	4994.13	5339.19
		1.262	0.00147314	0.000964061	0.00111494		1.262	5402.13	4995.09	5340.3
		1.263	0.00147527	0.000972692	0.00111274		1.263	5403.6	4996.05	5341.42
		1.264	0.00147736	0.000980516	0.00111028		1.264	5405.08	4997.03	5342.53
		1.265	0.00147937	0.000987492	0.00110757		1.265	5406.56	4998.01	5343.64
		1.266	0.00148124	0.000993601	0.00110465		1.266	5408.04	4999.01	5344.74
		1.267	0.00148293	0.000998837	0.00110155		1.267	5409.52	5000	5345.84
		1.268	0.00148439	0.00100321	0.0010983		1.268	5411	5001	5346.94
		1.269	0.00148558	0.00100675	0.00109494		1.269	5412.49	5002.01	5348.04
		1.27	0.00148644	0.0010095	0.00109149		1.27	5413.98	5003.02	5349.13
		1.271	0.00148693	0.00101151	0.00108801		1.271	5415.46	5004.03	5350.22
		1.272	0.00148701	0.00101284	0.00108453		1.272	5416.95	5005.04	5351.31
		1.273	0.00148664	0.00101357	0.00108109		1.273	5418.44	5006.05	5352.39
		1.274	0.00148579	0.00101376	0.00107772		1.274	5419.92	5007.07	5353.47
		1.275	0.00148444	0.00101352	0.00107448		1.275	5421.41	5008.08	5354.55
		1.276	0.00148256	0.0010129	0.00107139		1.276	5422.89	5009.09	5355.62
		1.277	0.00148015	0.00101201	0.00106849		1.277	5424.37	5010.1	5356.69
		1.278	0.0014772	0.00101092	0.00106581		1.278	5425.85	5011.12	5357.76
		1.279	0.00147372	0.0010097	0.00106338		1.279	5427.33	5012.13	5358.82
		1.28	0.00146973	0.00100843	0.00106122		1.28	5428.8	5013.14	5359.89
		1.281	0.00146524	0.00100715	0.00105936		1.281	5430.27	5014.14	5360.95
		1.282	0.00146028	0.00100593	0.0010578		1.282	5431.73	5015.15	5362
		1.283	0.0014549	0.00100479	0.00105656		1.283	5433.19	5016.16	5363.06
		1.284	0.00144912	0.00100378	0.00105563		1.284	5434.64	5017.16	5364.12
		1.285	0.00144299	0.0010029	0.00105501		1.285	5436.08	5018.16	5365.17
		1.286	0.00143656	0.00100216	0.0010547		1.286	5437.52	5019.17	5366.23
		1.287	0.00142989	0.00100155	0.00105467		1.287	5438.96	5020.17	5367.28
		1.288	0.00142302	0.00100106	0.0010549		1.288	5440.38	5021.17	5368.34
		1.289	0.00141601	0.00100065	0.00105536		1.289	5441.8	5022.17	5369.39
		1.29	0.0014089	0.00100029	0.00105602		1.29	5443.22	5023.17	5370.45
		1.291	0.00140176	0.000999943	0.00105684		1.291	5444.62	5024.17	5371.51
		1.292	0.00139462	0.000999547	0.00105776		1.292	5446.02	5025.17	5372.56
		1.293	0.00138752	0.000999052	0.00105874		1.293	5447.41	5026.17	5373.62
		1.294	0.00138052	0.000998401	0.00105973		1.294	5448.79	5027.17	5374.68
		1.295	0.00137364	0.000997535	0.00106067		1.295	5450.17	5028.17	5375.74
		1.296	0.00136691	0.000996397	0.00106149		1.296	5451.54	5029.16	5376.8
		1.297	0.00136035	0.000994932	0.00106215		1.297	5452.91	5030.16	5377.86
		1.298	0.001354	0.000993088	0.00106258		1.298	5454.26	5031.15	5378.93
		1.299	0.00134785	0.000990819	0.00106271		1.299	5455.61	5032.14	5379.99
		1.3	0.00134191	0.000988086	0.00106251		1.3	5456.96	5033.13	5381.05
		1.301	0.00133619	0.000984856	0.0010619		1.301	5458.3	5034.12	5382.11
		1.302	0.00133069	0.000981104	0.00106084		1.302	5459.63	5035.1	5383.17
		1.303	0.00132539	0.000976812	0.00105929		1.303	5460.96	5036.08	5384.23
		1.304	0.00132028	0.000971974	0.0010572		1.304	5462.28	5037.06	5385.29
		1.305	0.00131536	0.000966588	0.00105453		1.305	5463.6	5038.03	5386.35
		1.306	0.00131058	0.000960663	0.00105127		1.306	5464.91	5038.99	5387.4
		1.307	0.00130594	0.000954213	0.0010474		1.307	5466.22	5039.95	5388.45
		1.308	0.00130141	0.000947262	0.00104289		1.308	5467.52	5040.9	5389.5
		1.309	0.00129696	0.000939838	0.00103776		1.309	5468.82	5041.84	5390.54
		1.31	0.00129256	0.000931975	0.00103201		1.31	5470.12	5042.78	5391.57
		1.311	0.00128819	0.000923711	0.00102565		1.311	5471.41	5043.7	5392.6
		1.312	0.00128382	0.000915088	0.00101871		1.312	5472.69	5044.62	5393.62
		1.313	0.00127942	0.000906151	0.00101123		1.313	5473.98	5045.53	5394.64
		1.314	0.00127497	0.000896945	0.00100324		1.314	5475.25	5046.44	5395.64
		1.315	0.00127045	0.00088752	0.000994814		1.315	5476.53	5047.33	5396.64
		1.316	0.00126583	0.000877922	0.000985998		1.316	5477.79	5048.21	5397.63
		1.317	0.00126112	0.000868199	0.000976862		1.317	5479.06	5049.08	5398.61
		1.318	0.00125628	0.000858398	0.000967482		1.318	5480.32	5049.95	5399.59
		1.319	0.00125133	0.000848562	0.000957937		1.319	5481.57	5050.8	5400.55
		1.32	0.00124626	0.000838735	0.000948311		1.32	5482.82	5051.64	5401.5
		1.321	0.00124108	0.000828959	0.00093869		1.321	5484.06	5052.48	5402.45
		1.322	0.00123581	0.00081927	0.000929163		1.322	5485.3	5053.3	5403.38
		1.323	0.00123044	0.000809704	0.000919819		1.323	5486.53	5054.12	5404.3
		1.324	0.00122503	0.000800295	0.000910745		1.324	5487.76	5054.92	5405.22
		1.325	0.00121958	0.000791071	0.000902027		1.325	5488.98	5055.72	5406.13
		1.326	0.00121413	0.000782058	0.000893747		1.326	5490.2	5056.5	5407.02
		1.327	0.00120873	0.000773282	0.000885981		1.327	5491.41	5057.28	5407.91
		1.328	0.00120341	0.000764762	0.0008788		1.328	5492.62	5058.05	5408.8
		1.329	0.00119821	0.000756516	0.000872267		1.329	5493.82	5058.81	5409.67
		1.33	0.00119318	0.00074856	0.000866438		1.33	5495.02	5059.56	5410.54
		1.331	0.00118836	0.000740906	0.000861358		1.331	5496.21	5060.31	5411.41
		1.332	0.00118381	0.000733565	0.000857064		1.332	5497.39	5061.05	5412.26
		1.333	0.00117955	0.000726545	0.000853581		1.333	5498.57	5061.78	5413.12
		1.334	0.00117564	0.000719852	0.000850928		1.334	5499.75	5062.5	5413.97
		1.335	0.0011721	0.000713492	0.000849108		1.335	5500.93	5063.22	5414.82
		1.336	0.00116898	0.000707469	0.000848119		1.336	5502.1	5063.93	5415.67
		1.337	0.00116631	0.000701783	0.000847945		1.337	5503.26	5064.63	5416.52
		1.338	0.00116409	0.000696438	0.000848563		1.338	5504.43	5065.33	5417.37
		1.339	0.00116236	0.000691433	0.000849941		1.339	5505.59	5066.02	5418.22
		1.34	0.00116113	0.00068677	0.000852039		1.34	5506.75	5066.71	5419.07
		1.341	0.00116039	0.000682447	0.000854809		1.341	5507.91	5067.4	5419.92
		1.342	0.00116014	0.000678466	0.000858198		1.342	5509.07	5068.08	5420.78
		1.343	0.00116039	0.000674825	0.000862147		1.343	5510.24	5068.76	5421.64
		1.344	0.0011611	0.000671524	0.000866595		1.344	5511.4	5069.43	5422.5
		1.345	0.00116225	0.000668565	0.000871475		1.345	5512.56	5070.1	5423.37
		1.346	0.00116383	0.000665946	0.000876721		1.346	5513.72	5070.77	5424.25
		1.347	0.00116579	0.000663668	0.000882263		1.347	5514.89	5071.43	5425.12
		1.348	0.00116809	0.000661732	0.000888034		1.348	5516.05	5072.09	5426.01
		1.349	0.0011707	0.000660138	0.000893967		1.349	5517.22	5072.75	5426.9
		1.35	0.00117355	0.000658888	0.000899997		1.35	5518.39	5073.41	5427.8
		1.351	0.00117661	0.000657983	0.000906062		1.351	5519.57	5074.07	5428.7
		1.352	0.00117981	0.000657423	0.000912101		1.352	5520.75	5074.73	5429.61
		1.353	0.00118311	0.000657211	0.000918062		1.353	5521.93	5075.39	5430.52
		1.354	0.00118645	0.000657347	0.000923892		1.354	5523.11	5076.04	5431.45
		1.355	0.00118978	0.000657832	0.000929547		1.355	5524.3	5076.7	5432.37
		1.356	0.00119304	0.000658669	0.000934986		1.356	5525.49	5077.36	5433.3
		1.357	0.00119618	0.000659857	0.000940174		1.357	5526.69	5078.02	5434.24
		1.358	0.00119917	0.000661398	0.000945081		1.358	5527.89	5078.68	5435.19
		1.359	0.00120194	0.000663293	0.000949684		1.359	5529.09	5079.34	5436.13
		1.36	0.00120448	0.000665542	0.000953962		1.36	5530.29	5080.01	5437.08
		1.361	0.00120675	0.000668144	0.000957904		1.361	5531.49	5080.67	5438.04
		1.362	0.00120872	0.0006711	0.000961498		1.362	5532.7	5081.34	5439
		1.363	0.00121038	0.00067441	0.000964742		1.363	5533.91	5082.02	5439.96
		1.364	0.0012117	0.000678072	0.000967634		1.364	5535.12	5082.69	5440.93
		1.365	0.0012127	0.000682084	0.000970178		1.365	5536.34	5083.37	5441.9
		1.366	0.00121338	0.000686445	0.00097238		1.366	5537.55	5084.06	5442.87
		1.367	0.00121373	0.000691153	0.000974249		1.367	5538.76	5084.75	5443.84
		1.368	0.00121378	0.000696204	0.000975798		1.368	5539.98	5085.44	5444.82
		1.369	0.00121356	0.000701595	0.000977038		1.369	5541.19	5086.14	5445.79
		1.37	0.00121308	0.000707321	0.000977986		1.37	5542.4	5086.84	5446.77
		1.371	0.00121239	0.000713378	0.000978656		1.371	5543.62	5087.55	5447.75
		1.372	0.00121152	0.00071976	0.000979066		1.372	5544.83	5088.27	5448.73
		1.373	0.00121051	0.000726459	0.000979231		1.373	5546.04	5088.99	5449.71
		1.374	0.0012094	0.000733469	0.000979168		1.374	5547.25	5089.72	5450.69
		1.375	0.00120824	0.00074078	0.000978893		1.375	5548.46	5090.46	5451.67
		1.376	0.00120707	0.000748381	0.000978423		1.376	5549.66	5091.2	5452.64
		1.377	0.00120594	0.00075626	0.000977771		1.377	5550.87	5091.96	5453.62
		1.378	0.00120489	0.000764402	0.000976953		1.378	5552.08	5092.72	5454.6
		1.379	0.00120395	0.000772789	0.000975981		1.379	5553.28	5093.49	5455.58
		1.38	0.00120318	0.000781403	0.000974868		1.38	5554.48	5094.26	5456.55
		1.381	0.00120259	0.000790219	0.000973623		1.381	5555.69	5095.05	5457.53
		1.382	0.00120223	0.000799211	0.000972256		1.382	5556.89	5095.84	5458.5
		1.383	0.0012021	0.00080835	0.000970776		1.383	5558.09	5096.65	5459.47
		1.384	0.00120223	0.0008176	0.000969188		1.384	5559.29	5097.46	5460.44
		1.385	0.00120264	0.000826924	0.000967496		1.385	5560.5	5098.28	5461.41
		1.386	0.00120331	0.000836279	0.000965704		1.386	5561.7	5099.11	5462.38
		1.387	0.00120426	0.000845618	0.000963813		1.387	5562.9	5099.95	5463.34
		1.388	0.00120547	0.000854893	0.000961821		1.388	5564.11	5100.81	5464.3
		1.389	0.00120692	0.000864048	0.000959725		1.389	5565.31	5101.66	5465.26
		1.39	0.00120858	0.000873028	0.00095752		1.39	5566.52	5102.53	5466.22
		1.391	0.00121044	0.000881774	0.0009552		1.391	5567.73	5103.41	5467.18
		1.392	0.00121244	0.000890224	0.000952754		1.392	5568.94	5104.3	5468.13
		1.393	0.00121455	0.000898316	0.000950171		1.393	5570.16	5105.19	5469.08
		1.394	0.00121672	0.000905991	0.000947439		1.394	5571.37	5106.09	5470.03
		1.395	0.00121889	0.000913187	0.000944542		1.395	5572.59	5107	5470.98
		1.396	0.00122099	0.000919846	0.000941463		1.396	5573.81	5107.92	5471.92
		1.397	0.00122298	0.000925914	0.000938185		1.397	5575.03	5108.84	5472.86
		1.398	0.00122479	0.00093134	0.000934689		1.398	5576.26	5109.77	5473.8
		1.399	0.00122634	0.000936079	0.000930954		1.399	5577.48	5110.7	5474.73
		1.4	0.00122759	0.000940094	0.000926962		1.4	5578.71	5111.64	5475.66
		1.401	0.00122846	0.000943352	0.000922691		1.401	5579.94	5112.58	5476.59
		1.402	0.00122889	0.000945832	0.000918124		1.402	5581.16	5113.53	5477.51
		1.403	0.00122882	0.000947518	0.000913244		1.403	5582.39	5114.48	5478.42
		1.404	0.00122821	0.000948405	0.000908034		1.404	5583.62	5115.42	5479.33
		1.405	0.00122701	0.000948499	0.000902482		1.405	5584.85	5116.37	5480.24
		1.406	0.00122518	0.000947812	0.00089658		1.406	5586.08	5117.32	5481.14
		1.407	0.00122269	0.000946369	0.000890323		1.407	5587.3	5118.27	5482.03
		1.408	0.00121952	0.0009442	0.000883712		1.408	5588.52	5119.21	5482.92
		1.409	0.00121565	0.000941349	0.000876752		1.409	5589.74	5120.16	5483.8
		1.41	0.00121108	0.000937864	0.000869455		1.41	5590.95	5121.09	5484.67
		1.411	0.00120582	0.000933802	0.000861841		1.411	5592.16	5122.03	5485.54
		1.412	0.00119988	0.000929227	0.000853934		1.412	5593.36	5122.96	5486.39
		1.413	0.00119329	0.000924205	0.000845769		1.413	5594.56	5123.89	5487.24
		1.414	0.00118608	0.000918812	0.000837386		1.414	5595.75	5124.81	5488.09
		1.415	0.00117829	0.000913121	0.000828831		1.415	5596.93	5125.73	5488.92
		1.416	0.00116997	0.00090721	0.00082016		1.416	5598.11	5126.64	5489.74
		1.417	0.00116117	0.000901157	0.000811433		1.417	5599.27	5127.54	5490.56
		1.418	0.00115196	0.000895039	0.000802716		1.418	5600.43	5128.44	5491.37
		1.419	0.00114241	0.000888929	0.000794079		1.419	5601.58	5129.33	5492.16
		1.42	0.00113257	0.000882898	0.000785598		1.42	5602.71	5130.22	5492.95
		1.421	0.00112252	0.000877013	0.00077735		1.421	5603.84	5131.1	5493.74
		1.422	0.00111233	0.000871334	0.000769413		1.422	5604.96	5131.97	5494.51
		1.423	0.00110207	0.000865914	0.000761864		1.423	5606.06	5132.84	5495.27
		1.424	0.00109181	0.000860799	0.000754781		1.424	5607.16	5133.7	5496.03
		1.425	0.00108162	0.000856027	0.000748235		1.425	5608.25	5134.56	5496.78
		1.426	0.00107156	0.000851626	0.000742296		1.426	5609.33	5135.41	5497.53
		1.427	0.00106169	0.000847618	0.000737025		1.427	5610.39	5136.26	5498.27
		1.428	0.00105206	0.000844011	0.000732479		1.428	5611.45	5137.11	5499
		1.429	0.00104273	0.000840807	0.000728701		1.429	5612.5	5137.95	5499.73
		1.43	0.00103373	0.000837999	0.00072573		1.43	5613.53	5138.79	5500.46
		1.431	0.0010251	0.00083557	0.000723592		1.431	5614.56	5139.63	5501.19
		1.432	0.00101687	0.000833495	0.0007223		1.432	5615.58	5140.46	5501.91
		1.433	0.00100907	0.000831743	0.000721858		1.433	5616.6	5141.3	5502.63
		1.434	0.00100171	0.000830274	0.000722257		1.434	5617.6	5142.13	5503.35
		1.435	0.000994798	0.000829044	0.000723476		1.435	5618.6	5142.96	5504.08
		1.436	0.00098834	0.000828005	0.000725483		1.436	5619.59	5143.79	5504.8
		1.437	0.000982332	0.000827105	0.000728235		1.437	5620.58	5144.61	5505.53
		1.438	0.000976768	0.000826289	0.000731678		1.438	5621.56	5145.44	5506.26
		1.439	0.000971634	0.000825503	0.00073575		1.439	5622.53	5146.27	5506.99
		1.44	0.000966913	0.000824693	0.00074038		1.44	5623.5	5147.09	5507.73
		1.441	0.000962581	0.000823806	0.000745492		1.441	5624.47	5147.91	5508.47
		1.442	0.000958616	0.000822794	0.000751002		1.442	5625.43	5148.74	5509.22
		1.443	0.000954989	0.00082161	0.000756826		1.443	5626.38	5149.56	5509.97
		1.444	0.000951671	0.000820216	0.000762878		1.444	5627.34	5150.38	5510.73
		1.445	0.000948633	0.000818576	0.00076907		1.445	5628.29	5151.2	5511.5
		1.446	0.000945844	0.000816664	0.000775319		1.446	5629.23	5152.02	5512.27
		1.447	0.000943276	0.000814458	0.000781543		1.447	5630.18	5152.83	5513.05
		1.448	0.000940899	0.000811946	0.000787668		1.448	5631.12	5153.65	5513.84
		1.449	0.00093869	0.000809122	0.000793624		1.449	5632.06	5154.46	5514.63
		1.45	0.000936626	0.000805988	0.000799352		1.45	5633	5155.27	5515.42
		1.451	0.000934688	0.000802553	0.0008048		1.451	5633.93	5156.07	5516.23
		1.452	0.000932863	0.000798832	0.000809929		1.452	5634.87	5156.87	5517.03
		1.453	0.000931141	0.000794848	0.000814709		1.453	5635.8	5157.67	5517.84
		1.454	0.000929518	0.000790627	0.000819122		1.454	5636.73	5158.46	5518.66
		1.455	0.000927995	0.000786202	0.000823162		1.455	5637.66	5159.25	5519.48
		1.456	0.00092658	0.000781607	0.000826835		1.456	5638.59	5160.03	5520.31
		1.457	0.000925282	0.000776881	0.000830158		1.457	5639.51	5160.81	5521.14
		1.458	0.000924118	0.000772062	0.000833157		1.458	5640.44	5161.59	5521.97
		1.459	0.000923109	0.000767191	0.000835873		1.459	5641.36	5162.36	5522.8
		1.46	0.000922278	0.000762307	0.000838351		1.46	5642.28	5163.12	5523.64
		1.461	0.000921651	0.000757448	0.000840647		1.461	5643.2	5163.88	5524.48
		1.462	0.000921255	0.000752649	0.000842823		1.462	5644.13	5164.63	5525.32
		1.463	0.00092112	0.000747942	0.000844945		1.463	5645.05	5165.39	5526.16
		1.464	0.000921273	0.000743354	0.000847086		1.464	5645.97	5166.13	5527.01
		1.465	0.00092174	0.000738909	0.000849318		1.465	5646.89	5166.87	5527.86
		1.466	0.000922545	0.000734623	0.000851713		1.466	5647.81	5167.61	5528.71
		1.467	0.000923706	0.000730509	0.000854344		1.467	5648.74	5168.34	5529.56
		1.468	0.000925238	0.000726571	0.000857281		1.468	5649.66	5169.07	5530.42
		1.469	0.00092715	0.00072281	0.000860586		1.469	5650.59	5169.79	5531.28
		1.47	0.000929443	0.000719218	0.000864319		1.47	5651.51	5170.52	5532.14
		1.471	0.000932113	0.000715783	0.000868529		1.471	5652.45	5171.23	5533.01
		1.472	0.000935146	0.000712487	0.000873258		1.472	5653.38	5171.95	5533.88
		1.473	0.000938522	0.000709306	0.000878537		1.473	5654.32	5172.66	5534.75
		1.474	0.000942211	0.000706214	0.000884387		1.474	5655.26	5173.37	5535.63
		1.475	0.000946179	0.000703181	0.000890814		1.475	5656.2	5174.07	5536.52
		1.476	0.00095038	0.000700173	0.000897816		1.476	5657.15	5174.77	5537.42
		1.477	0.000954765	0.000697157	0.000905375		1.477	5658.1	5175.47	5538.32
		1.478	0.000959278	0.000694098	0.000913463		1.478	5659.06	5176.17	5539.23
		1.479	0.000963859	0.000690963	0.000922037		1.479	5660.02	5176.86	5540.15
		1.48	0.000968442	0.000687722	0.000931044		1.48	5660.99	5177.55	5541.07
		1.481	0.000972963	0.000684348	0.000940421		1.481	5661.96	5178.23	5542.01
		1.482	0.000977354	0.000680817	0.000950091		1.482	5662.93	5178.92	5542.95
		1.483	0.000981548	0.000677113	0.000959971		1.483	5663.91	5179.6	5543.91
		1.484	0.00098548	0.000673226	0.000969971		1.484	5664.89	5180.27	5544.87
		1.485	0.00098909	0.000669151	0.000979994		1.485	5665.88	5180.94	5545.85
		1.486	0.000992321	0.000664893	0.000989938		1.486	5666.87	5181.61	5546.83
		1.487	0.000995123	0.000660466	0.0009997		1.487	5667.87	5182.27	5547.83
		1.488	0.000997452	0.000655888	0.00100918		1.488	5668.86	5182.93	5548.83
		1.489	0.000999275	0.000651187	0.00101826		1.489	5669.86	5183.58	5549.85
		1.49	0.00100056	0.0006464	0.00102686		1.49	5670.86	5184.23	5550.87
		1.491	0.00100131	0.000641567	0.00103488		1.491	5671.86	5184.88	5551.9
		1.492	0.0010015	0.000636736	0.00104223		1.492	5672.86	5185.52	5552.94
		1.493	0.00100114	0.000631959	0.00104883		1.493	5673.86	5186.15	5553.98
		1.494	0.00100024	0.000627291	0.00105461		1.494	5674.87	5186.78	5555.03
		1.495	0.000998849	0.000622787	0.00105952		1.495	5675.86	5187.4	5556.09
		1.496	0.000996985	0.000618506	0.00106352		1.496	5676.86	5188.03	5557.15
		1.497	0.000994702	0.000614504	0.00106656		1.497	5677.86	5188.64	5558.22
		1.498	0.000992054	0.000610833	0.00106864		1.498	5678.85	5189.25	5559.29
		1.499	0.000989108	0.000607544	0.00106974		1.499	5679.84	5189.86	5560.36
		1.5	0.000985935	0.00060468	0.00106989		1.5	5680.83	5190.47	5561.42
		1.501	0.000982614	0.000602282	0.0010691		1.501	5681.81	5191.07	5562.49
		1.502	0.000979226	0.000600379	0.00106741		1.502	5682.8	5191.67	5563.56
		1.503	0.000975858	0.000598997	0.00106488		1.503	5683.77	5192.27	5564.63
		1.504	0.000972597	0.00059815	0.00106157		1.504	5684.75	5192.87	5565.69
		1.505	0.00096953	0.000597845	0.00105755		1.505	5685.72	5193.47	5566.75
		1.506	0.000966743	0.000598081	0.00105291		1.506	5686.69	5194.07	5567.81
		1.507	0.000964318	0.000598849	0.00104774		1.507	5687.65	5194.67	5568.86
		1.508	0.000962331	0.000600128	0.00104213		1.508	5688.62	5195.27	5569.9
		1.509	0.000960852	0.000601893	0.0010362		1.509	5689.58	5195.87	5570.94
		1.51	0.000959942	0.00060411	0.00103005		1.51	5690.54	5196.47	5571.97
		1.511	0.000959652	0.000606738	0.0010238		1.511	5691.5	5197.08	5573
		1.512	0.000960024	0.00060973	0.00101754		1.512	5692.46	5197.68	5574.02
		1.513	0.000961085	0.000613034	0.00101138		1.513	5693.42	5198.3	5575.04
		1.514	0.000962852	0.000616592	0.00100544		1.514	5694.38	5198.91	5576.04
		1.515	0.000965326	0.000620344	0.000999811		1.515	5695.34	5199.53	5577.05
		1.516	0.000968496	0.000624225	0.000994583		1.516	5696.31	5200.15	5578.04
		1.517	0.000972338	0.000628169	0.000989841		1.517	5697.28	5200.78	5579.04
		1.518	0.000976814	0.000632108	0.000985662		1.518	5698.26	5201.41	5580.02
		1.519	0.000981875	0.000635974	0.00098211		1.519	5699.23	5202.04	5581.01
		1.52	0.000987459	0.000639699	0.000979238		1.52	5700.22	5202.68	5581.99
		1.521	0.000993495	0.000643218	0.000977087		1.521	5701.21	5203.32	5582.97
		1.522	0.000999903	0.000646465	0.000975689		1.522	5702.21	5203.97	5583.94
		1.523	0.00100659	0.00064938	0.000975059		1.523	5703.21	5204.61	5584.92
		1.524	0.00101348	0.000651907	0.0009752		1.524	5704.22	5205.26	5585.89
		1.525	0.00102046	0.000653992	0.000976105		1.525	5705.24	5205.92	5586.87
		1.526	0.00102744	0.000655591	0.000977752		1.526	5706.26	5206.57	5587.85
		1.527	0.00103433	0.000656663	0.000980107		1.527	5707.29	5207.23	5588.83
		1.528	0.00104103	0.000657175	0.000983127		1.528	5708.33	5207.89	5589.81
		1.529	0.00104746	0.000657104	0.000986757		1.529	5709.37	5208.54	5590.79
		1.53	0.00105352	0.000656432	0.000990932		1.53	5710.42	5209.2	5591.78
		1.531	0.00105916	0.000655151	0.000995579		1.531	5711.48	5209.85	5592.77
		1.532	0.00106431	0.000653262	0.00100062		1.532	5712.54	5210.51	5593.77
		1.533	0.00106891	0.000650774	0.00100596		1.533	5713.61	5211.16	5594.78
		1.534	0.00107293	0.000647703	0.00101151		1.534	5714.68	5211.81	5595.78
		1.535	0.00107633	0.000644076	0.00101718		1.535	5715.75	5212.46	5596.8
		1.536	0.0010791	0.000639926	0.00102287		1.536	5716.83	5213.1	5597.82
		1.537	0.00108124	0.000635293	0.00102846		1.537	5717.91	5213.74	5598.84
		1.538	0.00108277	0.000630223	0.00103387		1.538	5718.99	5214.37	5599.88
		1.539	0.00108369	0.000624768	0.001039		1.539	5720.08	5215	5600.91
		1.54	0.00108404	0.000618986	0.00104373		1.54	5721.16	5215.62	5601.95
		1.541	0.00108387	0.000612936	0.00104798		1.541	5722.25	5216.23	5603
		1.542	0.00108322	0.000606683	0.00105164		1.542	5723.33	5216.84	5604.05
		1.543	0.00108215	0.00060029	0.00105465		1.543	5724.41	5217.45	5605.1
		1.544	0.00108073	0.000593825	0.0010569		1.544	5725.49	5218.04	5606.16
		1.545	0.00107901	0.000587352	0.00105834		1.545	5726.57	5218.63	5607.22
		1.546	0.00107707	0.000580936	0.00105888		1.546	5727.65	5219.22	5608.27
		1.547	0.00107496	0.000574641	0.00105847		1.547	5728.73	5219.8	5609.33
		1.548	0.00107274	0.000568527	0.00105706		1.548	5729.8	5220.37	5610.39
		1.549	0.00107049	0.00056265	0.00105461		1.549	5730.87	5220.93	5611.45
		1.55	0.00106824	0.000557064	0.00105108		1.55	5731.94	5221.49	5612.5
		1.551	0.00106604	0.000551817	0.00104647		1.551	5733.01	5222.05	5613.55
		1.552	0.00106393	0.000546951	0.00104076		1.552	5734.07	5222.6	5614.59
		1.553	0.00106194	0.000542504	0.00103395		1.553	5735.14	5223.14	5615.63
		1.554	0.00106007	0.000538508	0.00102606		1.554	5736.2	5223.68	5616.66
		1.555	0.00105834	0.000534987	0.00101712		1.555	5737.26	5224.22	5617.68
		1.556	0.00105675	0.00053196	0.00100715		1.556	5738.31	5224.75	5618.69
		1.557	0.00105527	0.000529438	0.000996206		1.557	5739.37	5225.28	5619.69
		1.558	0.00105388	0.000527427	0.000984343		1.558	5740.42	5225.81	5620.68
		1.559	0.00105256	0.000525925	0.000971627		1.559	5741.48	5226.34	5621.66
		1.56	0.00105126	0.000524923	0.00095813		1.56	5742.53	5226.86	5622.63
		1.561	0.00104993	0.000524405	0.000943935		1.561	5743.58	5227.39	5623.58
		1.562	0.00104852	0.000524351	0.000929129		1.562	5744.63	5227.91	5624.52
		1.563	0.00104699	0.000524732	0.000913805		1.563	5745.68	5228.44	5625.44
		1.564	0.00104527	0.000525514	0.000898062		1.564	5746.72	5228.96	5626.34
		1.565	0.00104331	0.000526659	0.000882001		1.565	5747.77	5229.49	5627.23
		1.566	0.00104104	0.000528123	0.000865726		1.566	5748.81	5230.02	5628.11
		1.567	0.00103843	0.000529856	0.00084934		1.567	5749.85	5230.55	5628.96
		1.568	0.00103542	0.000531808	0.000832949		1.568	5750.89	5231.08	5629.81
		1.569	0.00103197	0.000533921	0.000816656		1.569	5751.92	5231.61	5630.63
		1.57	0.00102805	0.000536139	0.000800561		1.57	5752.95	5232.14	5631.44
		1.571	0.00102364	0.0005384	0.000784764		1.571	5753.98	5232.68	5632.23
		1.572	0.00101871	0.000540645	0.000769358		1.572	5755	5233.22	5633.01
		1.573	0.00101326	0.000542812	0.000754431		1.573	5756.01	5233.76	5633.77
		1.574	0.0010073	0.00054484	0.000740067		1.574	5757.02	5234.31	5634.52
		1.575	0.00100085	0.00054667	0.000726343		1.575	5758.03	5234.85	5635.25
		1.576	0.000993918	0.000548246	0.000713328		1.576	5759.03	5235.4	5635.97
		1.577	0.000986555	0.000549513	0.000701084		1.577	5760.02	5235.95	5636.68
		1.578	0.000978805	0.000550422	0.000689665		1.578	5761	5236.5	5637.37
		1.579	0.000970725	0.000550927	0.000679117		1.579	5761.97	5237.05	5638.06
		1.58	0.000962383	0.00055099	0.000669477		1.58	5762.94	5237.6	5638.73
		1.581	0.000953852	0.000550577	0.000660772		1.581	5763.9	5238.15	5639.4
		1.582	0.000945213	0.000549662	0.000653024		1.582	5764.85	5238.7	5640.05
		1.583	0.000936551	0.000548227	0.000646243		1.583	5765.79	5239.25	5640.7
		1.584	0.000927958	0.000546261	0.000640433		1.584	5766.72	5239.8	5641.35
		1.585	0.000919526	0.000543764	0.000635591		1.585	5767.64	5240.34	5641.98
		1.586	0.000911346	0.00054074	0.000631705		1.586	5768.56	5240.88	5642.62
		1.587	0.000903512	0.000537207	0.000628759		1.587	5769.47	5241.42	5643.25
		1.588	0.000896111	0.000533188	0.000626728		1.588	5770.37	5241.96	5643.88
		1.589	0.000889228	0.000528719	0.000625587		1.589	5771.26	5242.49	5644.5
		1.59	0.00088294	0.000523839	0.000625304		1.59	5772.15	5243.02	5645.13
		1.591	0.000877319	0.000518601	0.000625845		1.591	5773.03	5243.54	5645.75
		1.592	0.000872424	0.000513062	0.000627174		1.592	5773.9	5244.05	5646.38
		1.593	0.000868308	0.000507288	0.000629254		1.593	5774.77	5244.56	5647.01
		1.594	0.00086501	0.000501351	0.000632048		1.594	5775.64	5245.07	5647.64
		1.595	0.000862559	0.000495329	0.000635518		1.595	5776.5	5245.57	5648.27
		1.596	0.000860972	0.000489304	0.00063963		1.596	5777.36	5246.06	5648.91
		1.597	0.000860253	0.000483364	0.000644349		1.597	5778.22	5246.54	5649.55
		1.598	0.000860395	0.000477598	0.000649644		1.598	5779.08	5247.03	5650.2
		1.599	0.000861377	0.000472099	0.000655484		1.599	5779.94	5247.5	5650.85
		1.6	0.000863171	0.000466959	0.000661843		1.6	5780.81	5247.97	5651.51
		1.601	0.000865735	0.000462271	0.000668695		1.601	5781.67	5248.43	5652.18
		1.602	0.00086902	0.000458125	0.000676019		1.602	5782.54	5248.89	5652.85
		1.603	0.000872969	0.00045461	0.000683794		1.603	5783.41	5249.35	5653.53
		1.604	0.000877517	0.000451809	0.000692001		1.604	5784.29	5249.8	5654.22
		1.605	0.000882595	0.0004498	0.000700623		1.605	5785.17	5250.25	5654.91
		1.606	0.000888131	0.000448657	0.000709642		1.606	5786.05	5250.7	5655.62
		1.607	0.000894048	0.000448442	0.000719042		1.607	5786.94	5251.15	5656.33
		1.608	0.000900272	0.00044921	0.000728804		1.608	5787.84	5251.6	5657.06
		1.609	0.000906726	0.000451006	0.00073891		1.609	5788.74	5252.05	5657.79
		1.61	0.000913337	0.000453863	0.000749339		1.61	5789.65	5252.5	5658.53
		1.611	0.000920034	0.000457801	0.000760068		1.611	5790.57	5252.96	5659.29
		1.612	0.000926753	0.00046283	0.000771072		1.612	5791.49	5253.42	5660.05
		1.613	0.000933433	0.000468944	0.000782321		1.613	5792.42	5253.89	5660.83
		1.614	0.000940018	0.000476127	0.000793782		1.614	5793.36	5254.36	5661.62
		1.615	0.000946462	0.000484345	0.000805418		1.615	5794.3	5254.84	5662.42
		1.616	0.000952722	0.000493556	0.000817188		1.616	5795.25	5255.33	5663.23
		1.617	0.000958766	0.000503704	0.000829048		1.617	5796.21	5255.83	5664.05
		1.618	0.000964567	0.000514719	0.000840948		1.618	5797.17	5256.34	5664.89
		1.619	0.000970105	0.000526527	0.000852835		1.619	5798.14	5256.86	5665.73
		1.62	0.000975369	0.000539038	0.000864654		1.62	5799.11	5257.39	5666.59
		1.621	0.000980353	0.000552161	0.000876345		1.621	5800.09	5257.93	5667.46
		1.622	0.000985055	0.000565796	0.000887847		1.622	5801.07	5258.49	5668.35
		1.623	0.000989482	0.000579839	0.000899098		1.623	5802.06	5259.07	5669.24
		1.624	0.000993641	0.000594187	0.000910034		1.624	5803.05	5259.65	5670.14
		1.625	0.000997545	0.000608734	0.000920591		1.625	5804.04	5260.25	5671.06
		1.626	0.00100121	0.000623376	0.000930707		1.626	5805.04	5260.87	5671.99
		1.627	0.00100465	0.000638015	0.00094032		1.627	5806.05	5261.5	5672.92
		1.628	0.00100789	0.000652556	0.000949373		1.628	5807.05	5262.15	5673.87
		1.629	0.00101093	0.000666909	0.000957811		1.629	5808.06	5262.81	5674.82
		1.63	0.00101381	0.000680993	0.000965583		1.63	5809.08	5263.48	5675.78
		1.631	0.00101652	0.000694735	0.000972646		1.631	5810.09	5264.17	5676.75
		1.632	0.00101908	0.000708072	0.00097896		1.632	5811.11	5264.87	5677.73
		1.633	0.0010215	0.000720949	0.000984492		1.633	5812.13	5265.58	5678.71
		1.634	0.00102379	0.00073332	0.000989217		1.634	5813.15	5266.31	5679.69
		1.635	0.00102593	0.000745151	0.000993116		1.635	5814.18	5267.05	5680.69
		1.636	0.00102794	0.000756415	0.000996178		1.636	5815.2	5267.8	5681.68
		1.637	0.0010298	0.000767096	0.000998398		1.637	5816.23	5268.56	5682.68
		1.638	0.0010315	0.000777185	0.000999779		1.638	5817.26	5269.34	5683.68
		1.639	0.00103302	0.00078668	0.00100033		1.639	5818.29	5270.12	5684.68
		1.64	0.00103434	0.000795585	0.00100007		1.64	5819.33	5270.91	5685.68
		1.641	0.00103545	0.000803913	0.00099902		1.641	5820.36	5271.71	5686.68
		1.642	0.00103632	0.000811678	0.000997205		1.642	5821.4	5272.52	5687.67
		1.643	0.00103691	0.000818898	0.000994655		1.643	5822.44	5273.33	5688.67
		1.644	0.00103721	0.000825594	0.000991407		1.644	5823.47	5274.15	5689.66
		1.645	0.00103718	0.000831788	0.000987497		1.645	5824.51	5274.98	5690.65
		1.646	0.0010368	0.000837503	0.000982963		1.646	5825.55	5275.82	5691.64
		1.647	0.00103603	0.000842759	0.000977844		1.647	5826.58	5276.66	5692.62
		1.648	0.00103486	0.000847576	0.00097218		1.648	5827.62	5277.5	5693.59
		1.649	0.00103326	0.000851972	0.000966009		1.649	5828.65	5278.35	5694.56
		1.65	0.00103122	0.000855962	0.000959367		1.65	5829.68	5279.21	5695.53
		1.651	0.00102871	0.000859555	0.000952288		1.651	5830.71	5280.06	5696.48
		1.652	0.00102573	0.00086276	0.000944805		1.652	5831.74	5280.92	5697.43
		1.653	0.00102228	0.000865581	0.000936945		1.653	5832.77	5281.79	5698.37
		1.654	0.00101834	0.000868016	0.000928732		1.654	5833.79	5282.66	5699.3
		1.655	0.00101393	0.00087006	0.000920189		1.655	5834.8	5283.52	5700.23
		1.656	0.00100906	0.000871708	0.000911333		1.656	5835.81	5284.4	5701.14
		1.657	0.00100374	0.000872947	0.000902178		1.657	5836.82	5285.27	5702.05
		1.658	0.000997994	0.000873763	0.000892735		1.658	5837.82	5286.14	5702.95
		1.659	0.000991846	0.000874142	0.00088301		1.659	5838.82	5287.02	5703.84
		1.66	0.000985326	0.000874068	0.000873009		1.66	5839.8	5287.89	5704.71
		1.661	0.000978469	0.000873521	0.000862734		1.661	5840.79	5288.76	5705.58
		1.662	0.00097131	0.000872487	0.000852184		1.662	5841.76	5289.64	5706.44
		1.663	0.000963891	0.000870951	0.000841357		1.663	5842.73	5290.51	5707.29
		1.664	0.000956252	0.000868899	0.00083025		1.664	5843.69	5291.38	5708.12
		1.665	0.000948437	0.000866322	0.000818859		1.665	5844.64	5292.25	5708.95
		1.666	0.000940489	0.000863214	0.000807177		1.666	5845.59	5293.11	5709.76
		1.667	0.000932452	0.000859575	0.000795201		1.667	5846.52	5293.97	5710.56
		1.668	0.00092437	0.000855408	0.000782925		1.668	5847.45	5294.83	5711.35
		1.669	0.000916282	0.000850725	0.000770344		1.669	5848.37	5295.68	5712.13
		1.67	0.000908231	0.000845543	0.000757456		1.67	5849.28	5296.53	5712.89
		1.671	0.000900254	0.000839883	0.000744259		1.671	5850.19	5297.37	5713.64
		1.672	0.000892386	0.000833776	0.000730753		1.672	5851.08	5298.21	5714.38
		1.673	0.000884661	0.000827259	0.000716941		1.673	5851.97	5299.04	5715.1
		1.674	0.000877107	0.000820373	0.000702828		1.674	5852.85	5299.86	5715.81
		1.675	0.000869754	0.000813166	0.000688423		1.675	5853.73	5300.68	5716.51
		1.676	0.000862623	0.000805692	0.000673736		1.676	5854.59	5301.49	5717.19
		1.677	0.000855738	0.000798007	0.000658785		1.677	5855.45	5302.29	5717.85
		1.678	0.000849114	0.000790172	0.000643589		1.678	5856.3	5303.09	5718.51
		1.679	0.000842769	0.000782249	0.000628171		1.679	5857.15	5303.87	5719.14
		1.68	0.000836714	0.000774303	0.000612559		1.68	5857.99	5304.65	5719.76
		1.681	0.000830961	0.000766396	0.000596786		1.681	5858.82	5305.42	5720.37
		1.682	0.000825516	0.000758591	0.000580888		1.682	5859.65	5306.18	5720.96
		1.683	0.000820386	0.000750947	0.000564906		1.683	5860.48	5306.94	5721.53
		1.684	0.000815575	0.000743521	0.000548884		1.684	5861.29	5307.69	5722.09
		1.685	0.000811086	0.000736364	0.000532871		1.685	5862.11	5308.43	5722.63
		1.686	0.000806918	0.00072952	0.000516918		1.686	5862.92	5309.16	5723.15
		1.687	0.000803071	0.000723028	0.000501078		1.687	5863.72	5309.88	5723.66
		1.688	0.000799543	0.000716921	0.000485408		1.688	5864.52	5310.6	5724.15
		1.689	0.000796329	0.000711221	0.000469964		1.689	5865.32	5311.32	5724.63
		1.69	0.000793424	0.000705944	0.000454805		1.69	5866.11	5312.03	5725.09
		1.691	0.000790821	0.000701096	0.00043999		1.691	5866.91	5312.73	5725.54
		1.692	0.000788512	0.000696677	0.000425575		1.692	5867.7	5313.43	5725.97
		1.693	0.000786486	0.000692677	0.000411618		1.693	5868.48	5314.12	5726.39
		1.694	0.000784732	0.000689079	0.000398174		1.694	5869.27	5314.82	5726.8
		1.695	0.000783237	0.000685859	0.000385293		1.695	5870.05	5315.5	5727.19
		1.696	0.000781985	0.000682987	0.000373026		1.696	5870.84	5316.19	5727.57
		1.697	0.00078096	0.000680427	0.000361418		1.697	5871.62	5316.87	5727.94
		1.698	0.000780143	0.000678139	0.00035051		1.698	5872.4	5317.55	5728.29
		1.699	0.000779517	0.000676082	0.000340339		1.699	5873.18	5318.23	5728.64
		1.7	0.000779059	0.000674209	0.000330937		1.7	5873.96	5318.9	5728.97
		1.701	0.00077875	0.000672476	0.000322332		1.701	5874.74	5319.57	5729.3
		1.702	0.000778567	0.000670838	0.000314546		1.702	5875.52	5320.25	5729.62
		1.703	0.00077849	0.000669252	0.000307596		1.703	5876.29	5320.92	5729.93
		1.704	0.000778497	0.000667681	0.000301494		1.704	5877.07	5321.58	5730.23
		1.705	0.000778569	0.000666087	0.000296248		1.705	5877.85	5322.25	5730.53
		1.706	0.000778688	0.000664443	0.000291862		1.706	5878.63	5322.92	5730.83
		1.707	0.000778836	0.000662725	0.000288334		1.707	5879.41	5323.58	5731.12
		1.708	0.000779002	0.000660917	0.000285659		1.708	5880.19	5324.24	5731.4
		1.709	0.000779175	0.00065901	0.00028383		1.709	5880.97	5324.9	5731.69
		1.71	0.000779347	0.000657003	0.000282834		1.71	5881.75	5325.56	5731.97
		1.711	0.000779518	0.000654904	0.000282658		1.711	5882.52	5326.22	5732.25
		1.712	0.000779686	0.000652728	0.000283286		1.712	5883.3	5326.87	5732.54
		1.713	0.00077986	0.000650496	0.000284698		1.713	5884.08	5327.52	5732.82
		1.714	0.000780047	0.00064824	0.000286876		1.714	5884.86	5328.17	5733.11
		1.715	0.000780262	0.000645994	0.000289798		1.715	5885.64	5328.82	5733.4
		1.716	0.000780522	0.000643798	0.000293441		1.716	5886.42	5329.46	5733.69
		1.717	0.00078085	0.000641698	0.000297783		1.717	5887.21	5330.11	5733.98
		1.718	0.000781268	0.00063974	0.000302799		1.718	5887.99	5330.75	5734.28
		1.719	0.000781804	0.000637975	0.000308463		1.719	5888.77	5331.38	5734.59
		1.72	0.000782485	0.000636449	0.00031475		1.72	5889.55	5332.02	5734.9
		1.721	0.000783342	0.000635213	0.000321631		1.721	5890.33	5332.66	5735.22
		1.722	0.000784404	0.000634309	0.00032908		1.722	5891.12	5333.29	5735.54
		1.723	0.000785699	0.000633779	0.000337065		1.723	5891.9	5333.93	5735.88
		1.724	0.000787255	0.000633658	0.000345556		1.724	5892.69	5334.56	5736.22
		1.725	0.000789098	0.000633976	0.00035452		1.725	5893.48	5335.19	5736.57
		1.726	0.000791248	0.000634753	0.000363923		1.726	5894.27	5335.83	5736.93
		1.727	0.000793723	0.000636005	0.00037373		1.727	5895.06	5336.46	5737.3
		1.728	0.000796538	0.000637734	0.000383902		1.728	5895.85	5337.1	5737.67
		1.729	0.000799698	0.000639938	0.000394402		1.729	5896.65	5337.74	5738.06
		1.73	0.000803206	0.000642602	0.000405188		1.73	5897.45	5338.38	5738.46
		1.731	0.000807057	0.000645704	0.000416218		1.731	5898.26	5339.02	5738.87
		1.732	0.000811238	0.000649213	0.000427449		1.732	5899.07	5339.67	5739.3
		1.733	0.000815732	0.000653087	0.000438838		1.733	5899.88	5340.32	5739.73
		1.734	0.000820511	0.000657279	0.000450339		1.734	5900.7	5340.98	5740.17
		1.735	0.000825541	0.000661736	0.000461907		1.735	5901.52	5341.64	5740.63
		1.736	0.000830784	0.000666395	0.000473496		1.736	5902.35	5342.3	5741.1
		1.737	0.000836191	0.000671192	0.000485061		1.737	5903.18	5342.97	5741.58
		1.738	0.000841708	0.000676059	0.000496557		1.738	5904.02	5343.64	5742.07
		1.739	0.000847278	0.000680925	0.00050794		1.739	5904.87	5344.32	5742.57
		1.74	0.000852834	0.000685718	0.000519167		1.74	5905.72	5345.01	5743.08
		1.741	0.00085831	0.000690368	0.000530197		1.741	5906.57	5345.69	5743.61
		1.742	0.000863632	0.000694806	0.00054099		1.742	5907.43	5346.39	5744.14
		1.743	0.000868726	0.000698968	0.000551508		1.743	5908.3	5347.08	5744.69
		1.744	0.000873515	0.000702793	0.000561715		1.744	5909.17	5347.78	5745.25
		1.745	0.000877924	0.000706226	0.00057158		1.745	5910.05	5348.49	5745.81
		1.746	0.000881877	0.000709219	0.00058107		1.746	5910.93	5349.2	5746.39
		1.747	0.000885298	0.00071173	0.00059016		1.747	5911.81	5349.91	5746.98
		1.748	0.000888116	0.000713727	0.000598823		1.748	5912.7	5350.62	5747.57
		1.749	0.000890264	0.000715185	0.000607039		1.749	5913.59	5351.33	5748.17
		1.75	0.000891678	0.000716088	0.000614788		1.75	5914.48	5352.05	5748.78
		1.751	0.000892303	0.000716428	0.000622054		1.751	5915.37	5352.77	5749.4
		1.752	0.000892088	0.000716204	0.000628824		1.752	5916.26	5353.48	5750.03
		1.753	0.000890992	0.000715425	0.000635089		1.753	5917.15	5354.2	5750.66
		1.754	0.000888982	0.000714105	0.000640841		1.754	5918.04	5354.91	5751.3
		1.755	0.000886034	0.000712267	0.000646075		1.755	5918.93	5355.63	5751.94
		1.756	0.000882135	0.000709936	0.000650789		1.756	5919.82	5356.34	5752.59
		1.757	0.000877281	0.000707144	0.000654985		1.757	5920.69	5357.05	5753.24
		1.758	0.00087148	0.000703926	0.000658665		1.758	5921.57	5357.75	5753.9
		1.759	0.00086475	0.000700321	0.000661835		1.759	5922.44	5358.45	5754.56
		1.76	0.00085712	0.000696367	0.000664502		1.76	5923.3	5359.15	5755.22
		1.761	0.000848627	0.000692105	0.000666677		1.761	5924.15	5359.85	5755.89
		1.762	0.00083932	0.000687577	0.000668371		1.762	5925	5360.54	5756.56
		1.763	0.000829255	0.000682822	0.000669599		1.763	5925.83	5361.22	5757.22
		1.764	0.000818497	0.000677879	0.000670377		1.764	5926.65	5361.9	5757.89
		1.765	0.000807115	0.000672787	0.000670723		1.765	5927.47	5362.58	5758.57
		1.766	0.000795188	0.000667581	0.000670658		1.766	5928.27	5363.25	5759.24
		1.767	0.000782793	0.000662296	0.000670203		1.767	5929.06	5363.91	5759.91
		1.768	0.000770016	0.000656964	0.000669385		1.768	5929.83	5364.57	5760.58
		1.769	0.000756938	0.000651617	0.000668229		1.769	5930.6	5365.23	5761.24
		1.77	0.000743645	0.000646284	0.000666765		1.77	5931.35	5365.88	5761.91
		1.771	0.00073022	0.000640993	0.000665026		1.771	5932.08	5366.52	5762.58
		1.772	0.000716741	0.000635773	0.000663044		1.772	5932.81	5367.16	5763.24
		1.773	0.000703288	0.000630651	0.000660858		1.773	5933.52	5367.79	5763.9
		1.774	0.000689931	0.000625654	0.000658505		1.774	5934.21	5368.42	5764.56
		1.775	0.000676738	0.000620811	0.000656027		1.775	5934.9	5369.04	5765.22
		1.776	0.00066377	0.00061615	0.000653468		1.776	5935.57	5369.66	5765.88
		1.777	0.000651084	0.0006117	0.000650873		1.777	5936.22	5370.27	5766.53
		1.778	0.000638729	0.000607491	0.000648289		1.778	5936.87	5370.88	5767.18
		1.779	0.000626748	0.000603555	0.000645762		1.779	5937.5	5371.49	5767.82
		1.78	0.000615178	0.000599923	0.000643343		1.78	5938.12	5372.09	5768.47
		1.781	0.000604052	0.000596626	0.000641078		1.781	5938.73	5372.69	5769.11
		1.782	0.000593393	0.000593698	0.000639016		1.782	5939.33	5373.28	5769.75
		1.783	0.000583225	0.000591169	0.000637204		1.783	5939.92	5373.88	5770.39
		1.784	0.000573564	0.00058907	0.000635685		1.784	5940.5	5374.47	5771.03
		1.785	0.000564424	0.000587431	0.000634501		1.785	5941.07	5375.06	5771.66
		1.786	0.000555814	0.00058628	0.000633689		1.786	5941.63	5375.64	5772.3
		1.787	0.000547742	0.00058564	0.000633283		1.787	5942.18	5376.23	5772.93
		1.788	0.000540214	0.000585533	0.00063331		1.788	5942.72	5376.81	5773.56
		1.789	0.000533236	0.000585976	0.000633791		1.789	5943.26	5377.4	5774.2
		1.79	0.000526811	0.000586983	0.000634743		1.79	5943.79	5377.99	5774.83
		1.791	0.000520944	0.000588561	0.000636173		1.791	5944.31	5378.57	5775.47
		1.792	0.000515639	0.000590712	0.000638079		1.792	5944.83	5379.16	5776.1
		1.793	0.000510902	0.000593433	0.000640455		1.793	5945.35	5379.76	5776.74
		1.794	0.000506737	0.000596714	0.000643283		1.794	5945.85	5380.35	5777.38
		1.795	0.000503152	0.000600539	0.000646538		1.795	5946.36	5380.95	5778.03
		1.796	0.000500154	0.000604885	0.000650186		1.796	5946.86	5381.55	5778.68
		1.797	0.000497752	0.000609722	0.000654184		1.797	5947.36	5382.16	5779.33
		1.798	0.000495955	0.000615013	0.000658481		1.798	5947.86	5382.77	5779.99
		1.799	0.000494774	0.000620717	0.000663021		1.799	5948.35	5383.39	5780.65
		1.8	0.000494218	0.000626782	0.000667738		1.8	5948.85	5384.01	5781.31
		1.801	0.000494298	0.000633155	0.000672562		1.801	5949.34	5384.64	5781.98
		1.802	0.000495024	0.000639774	0.000677417		1.802	5949.84	5385.28	5782.66
		1.803	0.000496404	0.000646574	0.000682226		1.803	5950.33	5385.92	5783.34
		1.804	0.000498446	0.000653486	0.000686906		1.804	5950.83	5386.57	5784.02
		1.805	0.000501154	0.000660436	0.000691376		1.805	5951.33	5387.23	5784.71
		1.806	0.000504531	0.000667351	0.000695554		1.806	5951.83	5387.89	5785.4
		1.807	0.000508577	0.000674153	0.000699362		1.807	5952.34	5388.56	5786.1
		1.808	0.000513288	0.000680766	0.000702724		1.808	5952.85	5389.24	5786.8
		1.809	0.000518656	0.000687116	0.000705571		1.809	5953.36	5389.93	5787.51
		1.81	0.000524668	0.000693129	0.000707839		1.81	5953.89	5390.62	5788.21
		1.811	0.000531308	0.000698737	0.000709474		1.811	5954.41	5391.31	5788.92
		1.812	0.000538555	0.000703876	0.000710431		1.812	5954.95	5392.01	5789.63
		1.813	0.000546381	0.000708486	0.000710674		1.813	5955.49	5392.72	5790.34
		1.814	0.000554755	0.000712516	0.000710181		1.814	5956.04	5393.43	5791.05
		1.815	0.000563642	0.000715924	0.000708938		1.815	5956.6	5394.14	5791.76
		1.816	0.000573002	0.000718673	0.000706947		1.816	5957.17	5394.86	5792.47
		1.817	0.000582789	0.000720737	0.000704219		1.817	5957.75	5395.58	5793.18
		1.818	0.000592955	0.000722101	0.00070078		1.818	5958.34	5396.3	5793.88
		1.819	0.00060345	0.000722755	0.000696666		1.819	5958.93	5397.03	5794.58
		1.82	0.000614218	0.000722702	0.000691922		1.82	5959.54	5397.75	5795.27
		1.821	0.000625205	0.000721953	0.000686606		1.821	5960.16	5398.47	5795.96
		1.822	0.000636352	0.000720527	0.000680782		1.822	5960.79	5399.19	5796.64
		1.823	0.000647601	0.000718451	0.000674524		1.823	5961.43	5399.91	5797.32
		1.824	0.000658895	0.000715757	0.00066791		1.824	5962.09	5400.63	5797.99
		1.825	0.000670176	0.000712484	0.000661021		1.825	5962.75	5401.34	5798.66
		1.826	0.000681388	0.000708676	0.000653945		1.826	5963.43	5402.05	5799.32
		1.827	0.000692477	0.000704378	0.000646766		1.827	5964.12	5402.76	5799.97
		1.828	0.000703391	0.000699639	0.000639572		1.828	5964.81	5403.46	5800.61
		1.829	0.000714084	0.000694506	0.000632444		1.829	5965.52	5404.16	5801.24
		1.83	0.000724509	0.000689026	0.000625464		1.83	5966.24	5404.85	5801.87
		1.831	0.000734626	0.000683244	0.000618706		1.831	5966.97	5405.54	5802.5
		1.832	0.000744398	0.000677203	0.000612237		1.832	5967.71	5406.22	5803.11
		1.833	0.000753793	0.000670938	0.00060612		1.833	5968.46	5406.89	5803.72
		1.834	0.000762784	0.000664485	0.000600406		1.834	5969.22	5407.56	5804.32
		1.835	0.000771346	0.000657869	0.00059514		1.835	5969.98	5408.22	5804.92
		1.836	0.000779461	0.000651113	0.000590354		1.836	5970.76	5408.87	5805.51
		1.837	0.000787114	0.000644233	0.000586072		1.837	5971.54	5409.52	5806.1
		1.838	0.000794294	0.000637239	0.000582309		1.838	5972.33	5410.16	5806.69
		1.839	0.000800994	0.000630138	0.000579068		1.839	5973.13	5410.8	5807.27
		1.84	0.000807212	0.000622932	0.000576341		1.84	5973.94	5411.42	5807.84
		1.841	0.000812946	0.00061562	0.000574114		1.841	5974.75	5412.04	5808.42
		1.842	0.000818198	0.000608197	0.00057236		1.842	5975.56	5412.65	5808.99
		1.843	0.000822975	0.000600659	0.000571046		1.843	5976.38	5413.26	5809.56
		1.844	0.000827281	0.000593001	0.00057013		1.844	5977.21	5413.85	5810.14
		1.845	0.000831125	0.00058522	0.000569564		1.845	5978.04	5414.44	5810.71
		1.846	0.000834516	0.000577315	0.000569293		1.846	5978.87	5415.03	5811.27
		1.847	0.000837463	0.000569287	0.000569257		1.847	5979.71	5415.6	5811.84
		1.848	0.000839978	0.000561142	0.000569392		1.848	5980.54	5416.16	5812.41
		1.849	0.00084207	0.000552892	0.000569632		1.849	5981.39	5416.72	5812.98
		1.85	0.000843749	0.000544553	0.000569906		1.85	5982.23	5417.27	5813.55
		1.851	0.000845026	0.000536145	0.000570146		1.851	5983.07	5417.81	5814.12
		1.852	0.000845909	0.000527694	0.000570281		1.852	5983.92	5418.34	5814.69
		1.853	0.000846409	0.000519233	0.000570243		1.853	5984.76	5418.87	5815.26
		1.854	0.000846533	0.000510797	0.000569963		1.854	5985.61	5419.38	5815.83
		1.855	0.00084629	0.000502425	0.000569379		1.855	5986.46	5419.89	5816.4
		1.856	0.000845689	0.000494159	0.000568428		1.856	5987.3	5420.39	5816.97
		1.857	0.000844736	0.000486043	0.000567056		1.857	5988.15	5420.88	5817.54
		1.858	0.000843441	0.000478121	0.000565211		1.858	5988.99	5421.36	5818.11
		1.859	0.000841812	0.000470437	0.000562848		1.859	5989.83	5421.83	5818.67
		1.86	0.000839859	0.000463033	0.000559928		1.86	5990.68	5422.3	5819.23
		1.861	0.00083759	0.000455949	0.000556418		1.861	5991.51	5422.76	5819.79
		1.862	0.000835016	0.00044922	0.000552292		1.862	5992.35	5423.21	5820.34
		1.863	0.00083215	0.000442876	0.000547532		1.863	5993.18	5423.66	5820.89
		1.864	0.000829005	0.000436944	0.000542128		1.864	5994.01	5424.1	5821.44
		1.865	0.000825594	0.000431442	0.000536076		1.865	5994.84	5424.53	5821.98
		1.866	0.000821933	0.000426384	0.000529378		1.866	5995.67	5424.96	5822.51
		1.867	0.000818039	0.000421775	0.000522046		1.867	5996.49	5425.38	5823.04
		1.868	0.000813928	0.000417615	0.000514096		1.868	5997.3	5425.8	5823.55
		1.869	0.000809618	0.000413898	0.000505552		1.869	5998.11	5426.22	5824.06
		1.87	0.000805128	0.00041061	0.000496445		1.87	5998.92	5426.63	5824.56
		1.871	0.000800476	0.000407735	0.000486808		1.871	5999.72	5427.04	5825.06
		1.872	0.000795681	0.000405249	0.000476682		1.872	6000.52	5427.45	5825.54
		1.873	0.000790759	0.000403127	0.000466112		1.873	6001.32	5427.85	5826.01
		1.874	0.000785728	0.000401339	0.000455145		1.874	6002.1	5428.25	5826.47
		1.875	0.000780601	0.000399857	0.000443832		1.875	6002.89	5428.65	5826.92
		1.876	0.000775393	0.00039865	0.000432228		1.876	6003.66	5429.05	5827.36
		1.877	0.000770114	0.000397688	0.000420387		1.877	6004.44	5429.45	5827.78
		1.878	0.000764773	0.000396944	0.000408366		1.878	6005.2	5429.85	5828.2
		1.879	0.000759378	0.000396395	0.000396223		1.879	6005.97	5430.25	5828.6
		1.88	0.000753931	0.00039602	0.000384015		1.88	6006.72	5430.64	5828.99
		1.881	0.000748436	0.000395805	0.000371799		1.881	6007.47	5431.04	5829.37
		1.882	0.000742891	0.000395742	0.000359632		1.882	6008.22	5431.43	5829.73
		1.883	0.000737293	0.000395827	0.000347569		1.883	6008.96	5431.83	5830.09
		1.884	0.000731638	0.000396067	0.000335665		1.884	6009.69	5432.22	5830.43
		1.885	0.00072592	0.000396473	0.000323972		1.885	6010.42	5432.62	5830.76
		1.886	0.00072013	0.000397063	0.000312541		1.886	6011.15	5433.02	5831.08
		1.887	0.000714262	0.000397864	0.00030142		1.887	6011.86	5433.42	5831.38
		1.888	0.000708307	0.000398906	0.000290656		1.888	6012.58	5433.81	5831.68
		1.889	0.000702255	0.000400227	0.000280294		1.889	6013.28	5434.21	5831.97
		1.89	0.0006961	0.000401866	0.000270375		1.89	6013.98	5434.61	5832.24
		1.891	0.000689835	0.000403868	0.000260939		1.891	6014.67	5435.02	5832.51
		1.892	0.000683455	0.000406277	0.000252022		1.892	6015.36	5435.42	5832.76
		1.893	0.000676955	0.000409137	0.000243657		1.893	6016.04	5435.83	5833.01
		1.894	0.000670337	0.000412491	0.000235876		1.894	6016.71	5436.24	5833.25
		1.895	0.000663599	0.000416377	0.000228707		1.895	6017.38	5436.66	5833.48
		1.896	0.000656749	0.000420829	0.000222174		1.896	6018.04	5437.07	5833.71
		1.897	0.000649792	0.000425872	0.000216297		1.897	6018.69	5437.5	5833.93
		1.898	0.000642739	0.000431524	0.000211094		1.898	6019.34	5437.93	5834.14
		1.899	0.000635606	0.000437791	0.00020658		1.899	6019.98	5438.36	5834.35
		1.9	0.000628408	0.000444669	0.000202765		1.9	6020.61	5438.8	5834.56
		1.901	0.000621168	0.000452141	0.000199654		1.901	6021.24	5439.25	5834.76
		1.902	0.000613909	0.000460177	0.000197251		1.902	6021.85	5439.71	5834.96
		1.903	0.00060666	0.000468734	0.000195555		1.903	6022.46	5440.17	5835.15
		1.904	0.000599451	0.000477755	0.000194563		1.904	6023.07	5440.64	5835.35
		1.905	0.000592315	0.00048717	0.000194266		1.905	6023.66	5441.13	5835.54
		1.906	0.000585289	0.000496897	0.000194656		1.906	6024.25	5441.62	5835.74
		1.907	0.00057841	0.000506844	0.00019572		1.907	6024.83	5442.12	5835.93
		1.908	0.000571717	0.000516905	0.000197444		1.908	6025.41	5442.63	5836.13
		1.909	0.000565251	0.000526971	0.000199812		1.909	6025.98	5443.15	5836.33
		1.91	0.000559053	0.000536922	0.000202808		1.91	6026.54	5443.69	5836.53
		1.911	0.000553164	0.000546636	0.000206414		1.911	6027.1	5444.23	5836.73
		1.912	0.000547621	0.000555989	0.000210615		1.912	6027.65	5444.78	5836.94
		1.913	0.000542464	0.000564856	0.000215394		1.913	6028.19	5445.34	5837.15
		1.914	0.000537726	0.000573116	0.000220736		1.914	6028.73	5445.91	5837.37
		1.915	0.000533439	0.000580651	0.000226629		1.915	6029.27	5446.49	5837.6
		1.916	0.000529629	0.000587354	0.000233062		1.916	6029.8	5447.07	5837.83
		1.917	0.000526318	0.000593124	0.000240028		1.917	6030.33	5447.66	5838.06
		1.918	0.000523521	0.000597874	0.000247522		1.918	6030.85	5448.26	5838.31
		1.919	0.000521246	0.000601528	0.00025554		1.919	6031.37	5448.86	5838.56
		1.92	0.000519496	0.000604027	0.000264085		1.92	6031.89	5449.46	5838.82
		1.921	0.000518264	0.000605327	0.00027316		1.921	6032.41	5450.06	5839.09
		1.922	0.000517535	0.000605399	0.000282771		1.922	6032.93	5450.67	5839.36
		1.923	0.000517289	0.000604235	0.000292927		1.923	6033.45	5451.27	5839.65
		1.924	0.000517494	0.000601841	0.000303639		1.924	6033.96	5451.88	5839.95
		1.925	0.000518114	0.00059824	0.000314918		1.925	6034.48	5452.48	5840.26
		1.926	0.000519103	0.000593472	0.000326776		1.926	6035	5453.07	5840.58
		1.927	0.000520411	0.000587592	0.000339224		1.927	6035.52	5453.66	5840.91
		1.928	0.000521982	0.000580669	0.000352272		1.928	6036.04	5454.25	5841.26
		1.929	0.000523757	0.000572783	0.000365927		1.929	6036.57	5454.82	5841.62
		1.93	0.000525671	0.000564025	0.000380194		1.93	6037.09	5455.39	5841.99
		1.931	0.000527661	0.000554497	0.000395072		1.931	6037.62	5455.95	5842.38
		1.932	0.000529662	0.000544304	0.000410556		1.932	6038.15	5456.5	5842.78
		1.933	0.000531613	0.000533559	0.000426635		1.933	6038.68	5457.04	5843.2
		1.934	0.000533454	0.000522374	0.000443289		1.934	6039.21	5457.57	5843.63
		1.935	0.000535132	0.000510865	0.000460494		1.935	6039.74	5458.08	5844.09
		1.936	0.000536597	0.000499145	0.000478216		1.936	6040.28	5458.59	5844.56
		1.937	0.000537811	0.000487323	0.000496414		1.937	6040.82	5459.08	5845.04
		1.938	0.00053874	0.000475505	0.000515038		1.938	6041.35	5459.56	5845.55
		1.939	0.000539364	0.00046379	0.000534032		1.939	6041.89	5460.03	5846.07
		1.94	0.000539671	0.000452269	0.00055333		1.94	6042.43	5460.49	5846.62
		1.941	0.00053966	0.000441025	0.000572862		1.941	6042.97	5460.94	5847.18
		1.942	0.000539342	0.000430131	0.000592548		1.942	6043.51	5461.37	5847.76
		1.943	0.000538736	0.000419649	0.000612305		1.943	6044.05	5461.8	5848.37
		1.944	0.000537877	0.000409632	0.000632045		1.944	6044.59	5462.21	5848.99
		1.945	0.000536804	0.000400121	0.000651675		1.945	6045.13	5462.62	5849.63
		1.946	0.00053557	0.000391146	0.000671102		1.946	6045.66	5463.01	5850.29
		1.947	0.000534232	0.000382727	0.000690229		1.947	6046.2	5463.4	5850.97
		1.948	0.000532858	0.000374872	0.000708963		1.948	6046.73	5463.78	5851.67
		1.949	0.000531517	0.00036758	0.000727208		1.949	6047.26	5464.15	5852.39
		1.95	0.000530285	0.000360842	0.000744873		1.95	6047.79	5464.51	5853.12
		1.951	0.000529238	0.00035464	0.00076187		1.951	6048.32	5464.87	5853.88
		1.952	0.000528453	0.000348949	0.000778117		1.952	6048.85	5465.22	5854.65
		1.953	0.000528006	0.000343738	0.000793535		1.953	6049.38	5465.57	5855.43
		1.954	0.000527967	0.000338972	0.000808056		1.954	6049.91	5465.91	5856.23
		1.955	0.000528404	0.000334612	0.000821615		1.955	6050.44	5466.25	5857.05
		1.956	0.000529376	0.000330619	0.000834158		1.956	6050.97	5466.58	5857.88
		1.957	0.000530935	0.000326952	0.000845639		1.957	6051.5	5466.91	5858.72
		1.958	0.000533124	0.00032357	0.00085602		1.958	6052.03	5467.24	5859.57
		1.959	0.000535972	0.000320439	0.000865273		1.959	6052.56	5467.56	5860.43
		1.96	0.000539499	0.000317523	0.000873379		1.96	6053.1	5467.88	5861.3
		1.961	0.000543712	0.000314793	0.000880327		1.961	6053.64	5468.19	5862.18
		1.962	0.000548606	0.000312228	0.000886116		1.962	6054.19	5468.51	5863.06
		1.963	0.000554162	0.000309809	0.000890753		1.963	6054.74	5468.82	5863.95
		1.964	0.000560347	0.000307527	0.000894252		1.964	6055.3	5469.13	5864.84
		1.965	0.00056712	0.000305378	0.000896634		1.965	6055.86	5469.43	5865.73
		1.966	0.000574423	0.000303369	0.000897927		1.966	6056.43	5469.74	5866.63
		1.967	0.000582192	0.000301511	0.000898165		1.967	6057.01	5470.04	5867.53
		1.968	0.000590351	0.000299822	0.000897384		1.968	6057.6	5470.34	5868.43
		1.969	0.000598817	0.00029833	0.000895629		1.969	6058.19	5470.64	5869.32
		1.97	0.000607501	0.000297064	0.000892941		1.97	6058.79	5470.94	5870.22
		1.971	0.000616309	0.000296063	0.000889369		1.971	6059.41	5471.23	5871.11
		1.972	0.000625144	0.000295366	0.00088496		1.972	6060.03	5471.53	5872
		1.973	0.000633908	0.000295017	0.000879761		1.973	6060.66	5471.82	5872.88
		1.974	0.000642504	0.000295061	0.00087382		1.974	6061.29	5472.12	5873.76
		1.975	0.000650839	0.000295543	0.000867183		1.975	6061.94	5472.41	5874.63
		1.976	0.000658822	0.000296506	0.000859892		1.976	6062.6	5472.71	5875.49
		1.977	0.000666369	0.000297994	0.00085199		1.977	6063.26	5473.01	5876.35
		1.978	0.000673405	0.000300046	0.000843514		1.978	6063.93	5473.31	5877.19
		1.979	0.00067986	0.000302695	0.0008345		1.979	6064.6	5473.61	5878.03
		1.98	0.000685678	0.000305971	0.000824979		1.98	6065.29	5473.91	5878.86
		1.981	0.000690809	0.000309897	0.000814979		1.981	6065.98	5474.22	5879.68
		1.982	0.000695218	0.00031449	0.000804526		1.982	6066.67	5474.53	5880.49
		1.983	0.000698879	0.00031976	0.000793642		1.983	6067.37	5474.85	5881.29
		1.984	0.000701778	0.000325708	0.000782349		1.984	6068.07	5475.17	5882.08
		1.985	0.000703911	0.000332331	0.000770663		1.985	6068.77	5475.5	5882.86
		1.986	0.000705288	0.000339616	0.000758604		1.986	6069.47	5475.84	5883.62
		1.987	0.000705927	0.000347545	0.000746188		1.987	6070.18	5476.18	5884.37
		1.988	0.000705854	0.000356091	0.000733433		1.988	6070.89	5476.53	5885.11
		1.989	0.000705108	0.000365224	0.000720356		1.989	6071.59	5476.89	5885.84
		1.99	0.000703733	0.000374907	0.000706979		1.99	6072.29	5477.26	5886.55
		1.991	0.000701778	0.000385098	0.000693321		1.991	6073	5477.64	5887.25
		1.992	0.000699299	0.000395752	0.000679409		1.992	6073.7	5478.03	5887.94
		1.993	0.000696356	0.00040682	0.00066527		1.993	6074.4	5478.43	5888.61
		1.994	0.000693011	0.00041825	0.000650932		1.994	6075.09	5478.85	5889.27
		1.995	0.000689325	0.000429989	0.000636431		1.995	6075.78	5479.27	5889.91
		1.996	0.000685361	0.000441983	0.000621801		1.996	6076.47	5479.71	5890.54
		1.997	0.000681179	0.000454174	0.00060708		1.997	6077.15	5480.16	5891.16
[truncated: 18,003 more rows]

## Sheet: subfigure c
Supplementary Fig. 16c
		t (ps)	FACF of bulk solution (1030 N2 mol-2)	FACF of Mid-position (1030 N2 mol-2)	FACF of Edge-position (1030 N2 mol-2)		t (ps)	IFACF of of bulk solution (1012 N2 mol-2 S)	IFACF of of Mid-position (1012 N2 mol-2 S)	IFACF of of Edge-position (1012 N2 mol-2 S)
		0	0.093273	0.088443	0.113933		0	0	0	0
		0.001	0.0931207	0.088286	0.113762		0.001	93.1968	88.3645	113.847
		0.002	0.0926658	0.0878174	0.113249		0.002	186.09	176.416	227.353
		0.003	0.0919144	0.0870438	0.112402		0.003	278.38	263.847	340.179
		0.004	0.0908768	0.0859763	0.111229		0.004	369.776	350.357	451.994
		0.005	0.0895668	0.0846299	0.109744		0.005	459.998	435.66	562.481
		0.006	0.0880015	0.0830233	0.107963		0.006	548.782	519.487	671.334
		0.007	0.0862012	0.0811786	0.105904		0.007	635.883	601.588	778.268
		0.008	0.0841887	0.0791203	0.10359		0.008	721.078	681.737	883.014
		0.009	0.0819887	0.0768755	0.101044		0.009	804.167	759.735	985.331
		0.01	0.0796275	0.0744726	0.098292		0.01	884.975	835.409	1085
		0.011	0.0771323	0.0719412	0.0953601		0.011	963.355	908.616	1181.83
		0.012	0.0745309	0.0693112	0.0922755		0.012	1039.19	979.242	1275.64
		0.013	0.0718508	0.0666124	0.0890655		0.013	1112.38	1047.2	1366.31
		0.014	0.0691188	0.0638738	0.0857572		0.014	1182.86	1112.45	1453.73
		0.015	0.0663609	0.0611232	0.0823768		0.015	1250.6	1174.95	1537.79
		0.016	0.0636012	0.0583865	0.0789498		0.016	1315.58	1234.7	1618.46
		0.017	0.0608623	0.0556877	0.0754999		0.017	1377.81	1291.74	1695.68
		0.018	0.0581643	0.0530482	0.0720492		0.018	1437.33	1346.11	1769.45
		0.019	0.055525	0.0504866	0.068618		0.019	1494.17	1397.87	1839.79
		0.02	0.0529596	0.0480187	0.0652242		0.02	1548.41	1447.13	1906.71
		0.021	0.0504804	0.0456569	0.0618834		0.021	1600.13	1493.96	1970.26
		0.022	0.048097	0.0434108	0.058609		0.022	1649.42	1538.5	2030.51
		0.023	0.0458163	0.0412867	0.0554119		0.023	1696.38	1580.85	2087.52
		0.024	0.0436422	0.0392876	0.0523005		0.024	1741.11	1621.13	2141.38
		0.025	0.0415763	0.0374139	0.0492808		0.025	1783.72	1659.48	2192.17
		0.026	0.0396175	0.0356631	0.0463568		0.026	1824.32	1696.02	2239.99
		0.027	0.0377626	0.0340301	0.0435301		0.027	1863.01	1730.87	2284.93
		0.028	0.0360064	0.0325079	0.0408007		0.028	1899.89	1764.14	2327.09
		0.029	0.0343419	0.0310871	0.0381666		0.029	1935.06	1795.94	2366.58
		0.03	0.032761	0.0297571	0.0356245		0.03	1968.62	1826.36	2403.47
		0.031	0.0312541	0.0285061	0.0331698		0.031	2000.62	1855.49	2437.87
		0.032	0.0298112	0.0273213	0.0307968		0.032	2031.16	1883.4	2469.85
		0.033	0.0284218	0.0261896	0.0284994		0.033	2060.27	1910.16	2499.5
		0.034	0.0270752	0.0250976	0.0262707		0.034	2088.02	1935.8	2526.89
		0.035	0.0257611	0.0240326	0.0241038		0.035	2114.44	1960.37	2552.07
		0.036	0.0244696	0.0229821	0.0219918		0.036	2139.55	1983.87	2575.12
		0.037	0.0231915	0.0219348	0.0199282		0.037	2163.39	2006.33	2596.08
		0.038	0.0219187	0.0208805	0.0179069		0.038	2185.94	2027.74	2615
		0.039	0.0206444	0.0198103	0.0159223		0.039	2207.22	2048.09	2631.91
		0.04	0.0193629	0.0187172	0.0139699		0.04	2227.23	2067.35	2646.86
		0.041	0.0180702	0.0175956	0.012046		0.041	2245.94	2085.51	2659.87
		0.042	0.0167636	0.0164419	0.0101478		0.042	2263.36	2102.52	2670.97
		0.043	0.0154421	0.0152543	0.00827394		0.043	2279.46	2118.37	2680.18
		0.044	0.0141061	0.0140331	0.00642374		0.044	2294.24	2133.02	2687.53
		0.045	0.0127575	0.0127799	0.00459782		0.045	2307.67	2146.42	2693.04
		0.046	0.0113995	0.0114984	0.00279776		0.046	2319.75	2158.56	2696.73
		0.047	0.0100367	0.0101935	0.00102611		0.047	2330.46	2169.41	2698.65
		0.048	0.00867434	0.00887178	-0.000713703		0.048	2339.82	2178.94	2698.8
		0.049	0.00731895	0.00754064	-0.00241755		0.049	2347.82	2187.15	2697.24
		0.05	0.00597749	0.00620855	-0.00408068		0.05	2354.46	2194.02	2693.99
		0.051	0.00465742	0.0048846	-0.0056979		0.051	2359.78	2199.57	2689.1
		0.052	0.00336642	0.00357828	-0.00726371		0.052	2363.79	2203.8	2682.62
		0.053	0.00211217	0.00229919	-0.00877249		0.053	2366.53	2206.74	2674.6
		0.054	0.000902164	0.00105687	-0.0102186		0.054	2368.04	2208.42	2665.1
		0.055	-0.000256502	-0.000139537	-0.0115967		0.055	2368.36	2208.88	2654.2
		0.056	-0.00135731	-0.00128144	-0.0129016		0.056	2367.56	2208.16	2641.95
		0.057	-0.00239446	-0.00236104	-0.0141286		0.057	2365.68	2206.34	2628.43
		0.058	-0.00336302	-0.00337148	-0.0152737		0.058	2362.8	2203.48	2613.73
		0.059	-0.00425904	-0.00430699	-0.0163335		0.059	2358.99	2199.64	2597.93
		0.06	-0.00507959	-0.00516304	-0.0173052		0.06	2354.32	2194.9	2581.11
		0.061	-0.00582284	-0.00593635	-0.0181869		0.061	2348.87	2189.35	2563.36
		0.062	-0.00648806	-0.00662499	-0.0189777		0.062	2342.71	2183.07	2544.78
		0.063	-0.00707561	-0.00722837	-0.0196773		0.063	2335.93	2176.15	2525.45
		0.064	-0.0075869	-0.00774719	-0.0202864		0.064	2328.6	2168.66	2505.47
		0.065	-0.00802432	-0.00818342	-0.0208063		0.065	2320.8	2160.69	2484.92
		0.066	-0.00839117	-0.00854021	-0.0212393		0.066	2312.59	2152.33	2463.9
		0.067	-0.00869151	-0.00882174	-0.0215884		0.067	2304.05	2143.65	2442.49
		0.068	-0.00893008	-0.00903313	-0.0218569		0.068	2295.24	2134.72	2420.76
		0.069	-0.00911211	-0.00918024	-0.022049		0.069	2286.22	2125.62	2398.81
		0.07	-0.00924324	-0.00926957	-0.0221691		0.07	2277.04	2116.39	2376.7
		0.071	-0.00932932	-0.00930802	-0.022222		0.071	2267.75	2107.1	2354.51
		0.072	-0.00937628	-0.00930275	-0.0222128		0.072	2258.4	2097.8	2332.29
		0.073	-0.00938997	-0.00926097	-0.0221464		0.073	2249.02	2088.51	2310.11
		0.074	-0.00937606	-0.00918981	-0.022028		0.074	2239.63	2079.29	2288.02
		0.075	-0.00933987	-0.00909611	-0.0218625		0.075	2230.27	2070.15	2266.08
		0.076	-0.0092863	-0.00898631	-0.0216548		0.076	2220.96	2061.11	2244.32
		0.077	-0.00921972	-0.00886631	-0.0214092		0.077	2211.71	2052.18	2222.79
		0.078	-0.00914388	-0.00874131	-0.02113		0.078	2202.53	2043.38	2201.52
		0.079	-0.0090619	-0.00861579	-0.0208207		0.079	2193.42	2034.7	2180.54
		0.08	-0.00897618	-0.00849339	-0.0204847		0.08	2184.4	2026.14	2159.89
		0.081	-0.00888843	-0.0083769	-0.0201246		0.081	2175.47	2017.71	2139.58
		0.082	-0.00879968	-0.00826821	-0.0197428		0.082	2166.63	2009.38	2119.65
		0.083	-0.00871028	-0.00816834	-0.0193409		0.083	2157.87	2001.17	2100.11
		0.084	-0.00861997	-0.00807748	-0.0189202		0.084	2149.21	1993.04	2080.98
		0.085	-0.00852792	-0.00799498	-0.0184815		0.085	2140.63	1985.01	2062.28
		0.086	-0.00843283	-0.00791948	-0.0180251		0.086	2132.15	1977.05	2044.02
		0.087	-0.008333	-0.00784899	-0.0175512		0.087	2123.77	1969.17	2026.24
		0.088	-0.0082264	-0.00778096	-0.0170592		0.088	2115.49	1961.35	2008.93
		0.089	-0.00811083	-0.00771239	-0.0165488		0.089	2107.32	1953.6	1992.13
		0.09	-0.00798395	-0.00763998	-0.0160191		0.09	2099.28	1945.93	1975.84
		0.091	-0.00784343	-0.00756022	-0.0154694		0.091	2091.36	1938.33	1960.1
		0.092	-0.007687	-0.00746953	-0.0148987		0.092	2083.6	1930.81	1944.91
		0.093	-0.00751259	-0.00736437	-0.0143064		0.093	2076	1923.4	1930.31
		0.094	-0.00731835	-0.00724134	-0.0136915		0.094	2068.58	1916.09	1916.31
		0.095	-0.00710276	-0.00709731	-0.0130537		0.095	2061.37	1908.92	1902.94
		0.096	-0.00686468	-0.00692947	-0.0123925		0.096	2054.39	1901.91	1890.22
		0.097	-0.00660339	-0.00673548	-0.0117079		0.097	2047.65	1895.08	1878.17
		0.098	-0.00631859	-0.00651346	-0.0110001		0.098	2041.19	1888.45	1866.81
		0.099	-0.00601047	-0.00626207	-0.0102697		0.099	2035.03	1882.07	1856.18
		0.1	-0.00567967	-0.00598054	-0.00951736		0.1	2029.18	1875.94	1846.28
		0.101	-0.00532727	-0.00566871	-0.00874446		0.101	2023.68	1870.12	1837.15
		0.102	-0.00495477	-0.00532699	-0.00795249		0.102	2018.54	1864.62	1828.81
		0.103	-0.00456407	-0.00495634	-0.00714331		0.103	2013.78	1859.48	1821.26
		0.104	-0.00415739	-0.00455829	-0.00631907		0.104	2009.42	1854.72	1814.53
		0.105	-0.00373722	-0.00413483	-0.00548218		0.105	2005.47	1850.38	1808.63
		0.106	-0.00330629	-0.00368841	-0.00463526		0.106	2001.95	1846.46	1803.57
		0.107	-0.00286745	-0.00322182	-0.00378114		0.107	1998.86	1843.01	1799.36
		0.108	-0.00242364	-0.00273817	-0.00292275		0.108	1996.22	1840.03	1796.01
		0.109	-0.00197781	-0.00224075	-0.0020631		0.109	1994.02	1837.54	1793.51
		0.11	-0.00153284	-0.001733	-0.00120525		0.11	1992.26	1835.55	1791.88
		0.111	-0.00109148	-0.00121841	-0.000352202		0.111	1990.95	1834.08	1791.1
		0.112	-0.000656313	-0.000700428	0.000493097		0.112	1990.07	1833.12	1791.17
		0.113	-0.000229663	-0.000182383	0.00132783		0.113	1989.63	1832.68	1792.08
		0.114	0.000186415	0.000332567	0.00214934		0.114	1989.61	1832.75	1793.82
		0.115	0.000590186	0.000841516	0.00295519		0.115	1990	1833.34	1796.37
		0.116	0.000980256	0.00134186	0.00374315		0.116	1990.78	1834.43	1799.72
		0.117	0.00135559	0.00183133	0.00451127		0.117	1991.95	1836.02	1803.85
		0.118	0.0017155	0.00230804	0.00525787		0.118	1993.49	1838.09	1808.73
		0.119	0.00205967	0.00277052	0.00598154		0.119	1995.37	1840.63	1814.35
		0.12	0.00238811	0.00321769	0.00668119		0.12	1997.6	1843.62	1820.68
		0.121	0.00270114	0.00364887	0.00735597		0.121	2000.14	1847.05	1827.7
		0.122	0.00299937	0.00406379	0.00800533		0.122	2002.99	1850.91	1835.38
		0.123	0.00328366	0.00446256	0.00862897		0.123	2006.13	1855.17	1843.7
		0.124	0.00355505	0.00484561	0.00922681		0.124	2009.55	1859.83	1852.63
		0.125	0.00381475	0.00521368	0.00979898		0.125	2013.24	1864.86	1862.14
		0.126	0.00406405	0.00556777	0.0103458		0.126	2017.18	1870.25	1872.21
		0.127	0.00430431	0.00590906	0.0108676		0.127	2021.36	1875.99	1882.82
		0.128	0.00453688	0.00623889	0.011365		0.128	2025.78	1882.06	1893.94
		0.129	0.00476308	0.00655871	0.0118386		0.129	2030.43	1888.46	1905.54
		0.13	0.00498412	0.00686998	0.0122891		0.13	2035.31	1895.17	1917.6
		0.131	0.0052011	0.00717415	0.012717		0.131	2040.4	1902.19	1930.11
		0.132	0.00541494	0.0074726	0.0131229		0.132	2045.71	1909.52	1943.03
		0.133	0.00562638	0.00776659	0.0135074		0.133	2051.23	1917.14	1956.34
		0.134	0.00583596	0.00805723	0.0138709		0.134	2056.96	1925.05	1970.03
		0.135	0.00604397	0.00834542	0.0142138		0.135	2062.9	1933.25	1984.07
		0.136	0.0062505	0.00863186	0.0145363		0.136	2069.05	1941.74	1998.45
		0.137	0.00645539	0.008917	0.0148385		0.137	2075.4	1950.51	2013.13
		0.138	0.0066583	0.00920102	0.0151205		0.138	2081.96	1959.57	2028.11
		0.139	0.00685864	0.00948387	0.015382		0.139	2088.71	1968.92	2043.37
		0.14	0.00705569	0.00976524	0.0156228		0.14	2095.67	1978.54	2058.87
		0.141	0.00724854	0.0100446	0.0158425		0.141	2102.82	1988.45	2074.6
		0.142	0.00743617	0.0103211	0.0160408		0.142	2110.17	1998.63	2090.54
		0.143	0.00761748	0.0105938	0.016217		0.143	2117.69	2009.09	2106.67
		0.144	0.0077913	0.0108617	0.0163705		0.144	2125.4	2019.81	2122.96
		0.145	0.00795646	0.0111233	0.0165009		0.145	2133.27	2030.81	2139.4
		0.146	0.00811179	0.0113774	0.0166075		0.146	2141.3	2042.06	2155.95
		0.147	0.0082562	0.0116225	0.0166897		0.147	2149.49	2053.56	2172.6
		0.148	0.00838866	0.0118572	0.016747		0.148	2157.81	2065.3	2189.32
		0.149	0.00850826	0.0120801	0.0167789		0.149	2166.26	2077.26	2206.08
		0.15	0.00861424	0.0122897	0.0167852		0.15	2174.82	2089.45	2222.87
		0.151	0.00870599	0.0124849	0.0167656		0.151	2183.48	2101.84	2239.64
		0.152	0.00878307	0.0126646	0.0167199		0.152	2192.23	2114.41	2256.38
		0.153	0.00884525	0.0128276	0.0166484		0.153	2201.04	2127.16	2273.07
		0.154	0.00889245	0.0129733	0.0165512		0.154	2209.91	2140.06	2289.67
		0.155	0.00892482	0.013101	0.0164286		0.155	2218.82	2153.1	2306.16
		0.156	0.00894266	0.0132103	0.0162813		0.156	2227.75	2166.25	2322.51
		0.157	0.00894647	0.0133011	0.01611		0.157	2236.7	2179.51	2338.71
		0.158	0.00893688	0.0133732	0.0159156		0.158	2245.64	2192.84	2354.72
		0.159	0.00891469	0.013427	0.0156991		0.159	2254.56	2206.24	2370.53
		0.16	0.00888078	0.0134628	0.0154617		0.16	2263.46	2219.69	2386.11
		0.161	0.00883616	0.0134813	0.0152047		0.161	2272.32	2233.16	2401.44
		0.162	0.00878187	0.0134832	0.0149296		0.162	2281.13	2246.64	2416.51
		0.163	0.00871901	0.0134694	0.0146377		0.163	2289.88	2260.12	2431.29
		0.164	0.00864871	0.0134409	0.0143307		0.164	2298.56	2273.57	2445.78
		0.165	0.00857204	0.0133987	0.0140101		0.165	2307.17	2286.99	2459.95
		0.166	0.00849009	0.013344	0.0136776		0.166	2315.7	2300.37	2473.79
		0.167	0.00840383	0.0132781	0.0133347		0.167	2324.15	2313.68	2487.3
		0.168	0.00831421	0.0132019	0.012983		0.168	2332.51	2326.92	2500.46
		0.169	0.00822205	0.0131168	0.012624		0.169	2340.78	2340.08	2513.26
		0.17	0.00812806	0.0130238	0.0122593		0.17	2348.95	2353.15	2525.7
		0.171	0.00803285	0.0129238	0.0118901		0.171	2357.03	2366.12	2537.78
		0.172	0.00793689	0.0128178	0.0115177		0.172	2365.02	2378.99	2549.48
		0.173	0.00784055	0.0127067	0.0111434		0.173	2372.91	2391.75	2560.81
		0.174	0.00774405	0.0125912	0.0107681		0.174	2380.7	2404.4	2571.77
		0.175	0.00764751	0.0124718	0.0103928		0.175	2388.4	2416.93	2582.35
		0.176	0.00755094	0.0123489	0.0100185		0.176	2395.99	2429.34	2592.55
		0.177	0.00745424	0.0122229	0.00964563		0.177	2403.5	2441.63	2602.39
		0.178	0.00735726	0.0120941	0.00927497		0.178	2410.9	2453.79	2611.85
		0.179	0.00725975	0.0119624	0.00890697		0.179	2418.21	2465.82	2620.94
		0.18	0.00716143	0.0118279	0.00854205		0.18	2425.42	2477.71	2629.66
		0.181	0.00706199	0.0116905	0.00818051		0.181	2432.53	2489.47	2638.02
		0.182	0.00696111	0.0115499	0.00782261		0.182	2439.55	2501.09	2646.02
		0.183	0.00685845	0.011406	0.00746854		0.183	2446.45	2512.57	2653.67
		0.184	0.00675372	0.0112585	0.00711846		0.184	2453.26	2523.9	2660.96
		0.185	0.00664666	0.011107	0.00677246		0.185	2459.96	2535.08	2667.91
		0.186	0.00653707	0.0109513	0.00643067		0.186	2466.55	2546.11	2674.51
		0.187	0.00642478	0.010791	0.00609317		0.187	2473.03	2556.98	2680.77
		0.188	0.00630973	0.010626	0.00576008		0.188	2479.4	2567.69	2686.7
		0.189	0.00619191	0.010456	0.00543152		0.189	2485.65	2578.23	2692.29
		0.19	0.0060714	0.0102808	0.00510765		0.19	2491.78	2588.6	2697.56
		0.191	0.00594838	0.0101005	0.00478866		0.191	2497.79	2598.79	2702.51
		0.192	0.00582307	0.00991489	0.00447479		0.192	2503.68	2608.8	2707.14
		0.193	0.00569579	0.00972418	0.00416629		0.193	2509.44	2618.62	2711.46
		0.194	0.00556694	0.0095285	0.00386351		0.194	2515.07	2628.25	2715.48
		0.195	0.00543696	0.00932811	0.00356679		0.195	2520.57	2637.67	2719.19
		0.196	0.00530633	0.00912335	0.00327654		0.196	2525.94	2646.9	2722.62
		0.197	0.0051756	0.00891462	0.00299319		0.197	2531.18	2655.92	2725.75
		0.198	0.00504531	0.00870242	0.0027172		0.198	2536.3	2664.73	2728.61
		0.199	0.00491603	0.00848729	0.00244907		0.199	2541.28	2673.32	2731.19
		0.2	0.00478832	0.00826982	0.00218928		0.2	2546.13	2681.7	2733.51
		0.201	0.00466273	0.00805065	0.00193835		0.201	2550.85	2689.86	2735.57
		0.202	0.00453978	0.00783043	0.00169675		0.202	2555.45	2697.8	2737.39
		0.203	0.00441994	0.00760983	0.00146497		0.203	2559.93	2705.52	2738.97
		0.204	0.00430365	0.00738952	0.00124346		0.204	2564.3	2713.02	2740.33
		0.205	0.00419128	0.00717016	0.00103262		0.205	2568.54	2720.3	2741.46
		0.206	0.00408313	0.00695236	0.000832841		0.206	2572.68	2727.36	2742.4
		0.207	0.00397945	0.00673672	0.000644425		0.207	2576.71	2734.21	2743.13
		0.208	0.0038804	0.00652378	0.000467639		0.208	2580.64	2740.84	2743.69
		0.209	0.00378607	0.00631404	0.000302681		0.209	2584.48	2747.26	2744.08
		0.21	0.00369649	0.00610791	0.000149684		0.21	2588.22	2753.47	2744.3
		0.211	0.00361162	0.00590577	8.71284e-06		0.211	2591.87	2759.47	2744.38
		0.212	0.00353134	0.0057079	-0.000120236		0.212	2595.44	2765.28	2744.33
		0.213	0.00345551	0.00551452	-0.000237233		0.213	2598.94	2770.89	2744.15
		0.214	0.00338391	0.00532581	-0.000342414		0.214	2602.36	2776.31	2743.86
		0.215	0.0033163	0.00514184	-0.000435979		0.215	2605.71	2781.55	2743.47
		0.216	0.0032524	0.00496265	-0.000518181		0.216	2608.99	2786.6	2742.99
		0.217	0.00319192	0.00478822	-0.000589327		0.217	2612.21	2791.47	2742.44
		0.218	0.00313455	0.00461847	-0.000649766		0.218	2615.38	2796.18	2741.82
		0.219	0.00307998	0.00445329	-0.000699889		0.219	2618.48	2800.71	2741.14
		0.22	0.00302793	0.00429254	-0.000740114		0.22	2621.54	2805.09	2740.42
		0.221	0.00297812	0.00413604	-0.000770882		0.221	2624.54	2809.3	2739.67
		0.222	0.0029303	0.00398362	-0.000792651		0.222	2627.49	2813.36	2738.89
		0.223	0.00288424	0.00383509	-0.000805887		0.223	2630.4	2817.27	2738.09
		0.224	0.00283975	0.00369024	-0.000811057		0.224	2633.26	2821.03	2737.28
		0.225	0.00279671	0.00354891	-0.000808622		0.225	2636.08	2824.65	2736.47
		0.226	0.00275499	0.00341093	-0.000799033		0.226	2638.86	2828.13	2735.66
		0.227	0.00271454	0.00327614	-0.000782729		0.227	2641.59	2831.48	2734.87
		0.228	0.00267533	0.00314444	-0.000760126		0.228	2644.29	2834.69	2734.1
		0.229	0.00263737	0.00301574	-0.000731619		0.229	2646.94	2837.77	2733.36
		0.23	0.00260072	0.00288996	-0.000697582		0.23	2649.56	2840.72	2732.64
		0.231	0.00256545	0.0027671	-0.00065836		0.231	2652.15	2843.55	2731.96
		0.232	0.00253167	0.00264714	-0.000614277		0.232	2654.69	2846.25	2731.33
		0.233	0.00249948	0.00253012	-0.000565629		0.233	2657.21	2848.84	2730.74
		0.234	0.00246901	0.00241612	-0.000512691		0.234	2659.69	2851.32	2730.2
		0.235	0.00244041	0.0023052	-0.000455718		0.235	2662.15	2853.68	2729.71
		0.236	0.00241381	0.00219747	-0.000394944		0.236	2664.58	2855.93	2729.29
		0.237	0.00238931	0.00209307	-0.000330591		0.237	2666.98	2858.07	2728.93
		0.238	0.00236704	0.00199211	-0.000262865		0.238	2669.36	2860.12	2728.63
		0.239	0.00234707	0.00189472	-0.000191968		0.239	2671.71	2862.06	2728.4
		0.24	0.00232948	0.00180106	-0.000118093		0.24	2674.05	2863.91	2728.25
		0.241	0.00231428	0.00171123	-4.14335e-05		0.241	2676.37	2865.66	2728.17
		0.242	0.00230149	0.00162535	3.78159e-05		0.242	2678.68	2867.33	2728.16
		0.243	0.00229107	0.00154352	0.000119457		0.243	2680.98	2868.92	2728.24
		0.244	0.00228296	0.00146583	0.000203285		0.244	2683.26	2870.42	2728.4
		0.245	0.00227706	0.00139231	0.000289085		0.245	2685.54	2871.85	2728.65
		0.246	0.00227325	0.00132301	0.000376634		0.246	2687.82	2873.21	2728.98
		0.247	0.00227137	0.00125792	0.000465698		0.247	2690.09	2874.5	2729.4
		0.248	0.00227126	0.00119701	0.000556032		0.248	2692.36	2875.73	2729.92
		0.249	0.0022727	0.00114022	0.00064738		0.249	2694.63	2876.89	2730.52
		0.25	0.00227549	0.00108747	0.000739476		0.25	2696.91	2878.01	2731.21
		0.251	0.0022794	0.00103866	0.000832048		0.251	2699.19	2879.07	2732
		0.252	0.00228421	0.000993645	0.000924815		0.252	2701.47	2880.09	2732.87
		0.253	0.00228969	0.000952275	0.0010175		0.253	2703.75	2881.06	2733.85
		0.254	0.00229563	0.000914383	0.00110981		0.254	2706.05	2881.99	2734.91
		0.255	0.00230182	0.000879788	0.00120146		0.255	2708.35	2882.89	2736.07
		0.256	0.00230806	0.000848301	0.00129219		0.256	2710.65	2883.75	2737.31
		0.257	0.00231418	0.000819732	0.00138172		0.257	2712.96	2884.59	2738.65
		0.258	0.00232005	0.000793888	0.00146979		0.258	2715.28	2885.4	2740.07
		0.259	0.00232553	0.000770586	0.00155616		0.259	2717.6	2886.18	2741.59
		0.26	0.00233053	0.000749647	0.00164061		0.26	2719.93	2886.94	2743.19
		0.261	0.002335	0.000730908	0.00172292		0.261	2722.26	2887.68	2744.87
		0.262	0.00233889	0.00071422	0.00180291		0.262	2724.6	2888.4	2746.63
		0.263	0.00234219	0.000699453	0.00188042		0.263	2726.94	2889.11	2748.47
		0.264	0.00234492	0.000686494	0.00195531		0.264	2729.28	2889.8	2750.39
		0.265	0.00234713	0.000675254	0.00202746		0.265	2731.63	2890.48	2752.38
		0.266	0.00234888	0.000665663	0.00209678		0.266	2733.98	2891.15	2754.44
		0.267	0.00235024	0.000657671	0.0021632		0.267	2736.33	2891.81	2756.57
		0.268	0.00235131	0.000651248	0.00222669		0.268	2738.68	2892.47	2758.77
		0.269	0.00235219	0.000646384	0.00228723		0.269	2741.03	2893.12	2761.03
		0.27	0.00235298	0.000643083	0.00234481		0.27	2743.38	2893.76	2763.34
		0.271	0.00235381	0.000641362	0.00239946		0.271	2745.74	2894.4	2765.71
		0.272	0.00235476	0.000641252	0.00245122		0.272	2748.09	2895.05	2768.14
		0.273	0.00235594	0.000642787	0.00250014		0.273	2750.45	2895.69	2770.61
		0.274	0.00235744	0.000646007	0.00254628		0.274	2752.8	2896.33	2773.14
		0.275	0.00235932	0.000650953	0.00258973		0.275	2755.16	2896.98	2775.71
		0.276	0.00236165	0.000657663	0.00263056		0.276	2757.52	2897.63	2778.32
		0.277	0.00236446	0.000666168	0.00266886		0.277	2759.88	2898.3	2780.97
		0.278	0.00236778	0.000676493	0.00270471		0.278	2762.25	2898.97	2783.65
		0.279	0.0023716	0.000688648	0.00273821		0.279	2764.62	2899.65	2786.37
		0.28	0.00237592	0.000702632	0.00276945		0.28	2766.99	2900.35	2789.13
		0.281	0.00238069	0.00071843	0.0027985		0.281	2769.37	2901.06	2791.91
		0.282	0.00238585	0.000736009	0.00282544		0.282	2771.76	2901.78	2794.72
		0.283	0.00239134	0.000755319	0.00285033		0.283	2774.14	2902.53	2797.56
		0.284	0.00239708	0.000776295	0.00287325		0.284	2776.54	2903.3	2800.42
		0.285	0.00240297	0.000798854	0.00289424		0.285	2778.94	2904.08	2803.31
		0.286	0.00240892	0.0008229	0.00291334		0.286	2781.34	2904.89	2806.21
		0.287	0.0024148	0.00084832	0.0029306		0.287	2783.76	2905.73	2809.13
		0.288	0.00242053	0.000874991	0.00294603		0.288	2786.17	2906.59	2812.07
		0.289	0.00242599	0.000902779	0.00295967		0.289	2788.6	2907.48	2815.02
		0.29	0.00243108	0.000931542	0.00297151		0.29	2791.03	2908.4	2817.99
		0.291	0.00243571	0.000961134	0.00298158		0.291	2793.46	2909.34	2820.97
		0.292	0.00243979	0.000991403	0.00298986		0.292	2795.9	2910.32	2823.95
		0.293	0.00244326	0.0010222	0.00299637		0.293	2798.34	2911.33	2826.95
		0.294	0.00244604	0.00105338	0.00300111		0.294	2800.78	2912.36	2829.94
		0.295	0.00244811	0.00108479	0.00300406		0.295	2803.23	2913.43	2832.95
		0.296	0.00244943	0.0011163	0.00300524		0.296	2805.68	2914.53	2835.95
		0.297	0.00244999	0.00114778	0.00300464		0.297	2808.13	2915.67	2838.96
		0.298	0.00244979	0.00117912	0.00300228		0.298	2810.58	2916.83	2841.96
		0.299	0.00244886	0.00121021	0.00299816		0.299	2813.03	2918.02	2844.96
		0.3	0.00244722	0.00124095	0.00299229		0.3	2815.48	2919.25	2847.96
		0.301	0.00244493	0.00127126	0.00298471		0.301	2817.92	2920.51	2850.94
		0.302	0.00244205	0.00130108	0.00297544		0.302	2820.37	2921.79	2853.92
		0.303	0.00243864	0.00133035	0.00296452		0.303	2822.81	2923.11	2856.89
		0.304	0.00243479	0.00135903	0.00295199		0.304	2825.24	2924.45	2859.85
		0.305	0.00243056	0.00138709	0.0029379		0.305	2827.67	2925.83	2862.8
		0.306	0.00242605	0.0014145	0.0029223		0.306	2830.1	2927.23	2865.73
		0.307	0.00242135	0.00144126	0.00290527		0.307	2832.53	2928.65	2868.64
		0.308	0.00241652	0.00146736	0.00288687		0.308	2834.95	2930.11	2871.54
		0.309	0.00241166	0.00149281	0.00286719		0.309	2837.36	2931.59	2874.41
		0.31	0.00240683	0.0015176	0.00284628		0.31	2839.77	2933.09	2877.27
		0.311	0.00240209	0.00154175	0.00282426		0.311	2842.17	2934.62	2880.11
		0.312	0.0023975	0.00156526	0.00280119		0.312	2844.57	2936.18	2882.92
		0.313	0.00239311	0.00158815	0.00277718		0.313	2846.97	2937.75	2885.71
		0.314	0.00238893	0.00161041	0.00275231		0.314	2849.36	2939.35	2888.47
		0.315	0.00238501	0.00163206	0.00272668		0.315	2851.75	2940.97	2891.21
		0.316	0.00238133	0.0016531	0.00270038		0.316	2854.13	2942.62	2893.93
		0.317	0.0023779	0.00167352	0.0026735		0.317	2856.51	2944.28	2896.61
		0.318	0.00237471	0.00169331	0.00264615		0.318	2858.89	2945.96	2899.27
		0.319	0.00237173	0.00171246	0.0026184		0.319	2861.26	2947.67	2901.9
		0.32	0.00236893	0.00173097	0.00259035		0.32	2863.63	2949.39	2904.51
		0.321	0.00236627	0.0017488	0.00256209		0.321	2866	2951.13	2907.09
		0.322	0.00236371	0.00176594	0.00253369		0.322	2868.36	2952.88	2909.63
		0.323	0.00236121	0.00178236	0.00250524		0.323	2870.72	2954.66	2912.15
		0.324	0.00235871	0.00179805	0.00247682		0.324	2873.08	2956.45	2914.64
		0.325	0.00235618	0.00181298	0.00244851		0.325	2875.44	2958.25	2917.11
		0.326	0.00235355	0.00182712	0.00242036		0.326	2877.8	2960.07	2919.54
		0.327	0.00235079	0.00184046	0.00239246		0.327	2880.15	2961.91	2921.95
		0.328	0.00234786	0.00185299	0.00236487		0.328	2882.5	2963.76	2924.33
		0.329	0.00234473	0.0018647	0.00233764		0.329	2884.84	2965.61	2926.68
		0.33	0.00234138	0.00187557	0.00231085		0.33	2887.19	2967.48	2929
		0.331	0.00233777	0.00188561	0.00228455		0.331	2889.53	2969.36	2931.3
		0.332	0.00233391	0.00189482	0.00225878		0.332	2891.86	2971.26	2933.57
		0.333	0.00232979	0.00190323	0.0022336		0.333	2894.19	2973.15	2935.82
		0.334	0.00232541	0.00191085	0.00220906		0.334	2896.52	2975.06	2938.04
		0.335	0.00232079	0.0019177	0.0021852		0.335	2898.85	2976.98	2940.24
		0.336	0.00231594	0.00192382	0.00216207		0.336	2901.16	2978.9	2942.41
		0.337	0.0023109	0.00192924	0.00213969		0.337	2903.48	2980.82	2944.56
		0.338	0.00230569	0.00193401	0.0021181		0.338	2905.79	2982.75	2946.69
		0.339	0.00230034	0.00193817	0.00209732		0.339	2908.09	2984.69	2948.8
		0.34	0.0022949	0.00194176	0.00207739		0.34	2910.39	2986.63	2950.88
		0.341	0.00228941	0.00194485	0.00205831		0.341	2912.68	2988.57	2952.95
		0.342	0.00228391	0.00194746	0.0020401		0.342	2914.96	2990.52	2955
		0.343	0.00227845	0.00194965	0.00202276		0.343	2917.25	2992.47	2957.03
		0.344	0.00227306	0.00195146	0.00200631		0.344	2919.52	2994.42	2959.05
		0.345	0.00226779	0.00195292	0.00199072		0.345	2921.79	2996.37	2961.05
		0.346	0.00226269	0.00195408	0.001976		0.346	2924.06	2998.32	2963.03
		0.347	0.00225777	0.00195494	0.00196212		0.347	2926.32	3000.28	2965
		0.348	0.00225309	0.00195553	0.00194908		0.348	2928.57	3002.23	2966.95
		0.349	0.00224866	0.00195586	0.00193683		0.349	2930.82	3004.19	2968.9
		0.35	0.00224451	0.00195593	0.00192536		0.35	2933.07	3006.15	2970.83
		0.351	0.00224066	0.00195573	0.00191462		0.351	2935.31	3008.1	2972.75
		0.352	0.00223714	0.00195524	0.0019046		0.352	2937.55	3010.06	2974.66
		0.353	0.00223393	0.00195445	0.00189523		0.353	2939.79	3012.01	2976.56
		0.354	0.00223107	0.00195332	0.0018865		0.354	2942.02	3013.97	2978.45
		0.355	0.00222855	0.00195182	0.00187835		0.355	2944.25	3015.92	2980.33
		0.356	0.00222636	0.00194992	0.00187074		0.356	2946.48	3017.87	2982.2
		0.357	0.00222451	0.00194756	0.00186364		0.357	2948.7	3019.82	2984.07
		0.358	0.00222299	0.00194472	0.001857		0.358	2950.93	3021.76	2985.93
		0.359	0.00222179	0.00194135	0.00185079		0.359	2953.15	3023.71	2987.79
		0.36	0.0022209	0.00193742	0.00184497		0.36	2955.37	3025.65	2989.63
		0.361	0.0022203	0.00193289	0.0018395		0.361	2957.59	3027.58	2991.48
		0.362	0.00221999	0.00192774	0.00183437		0.362	2959.81	3029.51	2993.31
		0.363	0.00221995	0.00192195	0.00182954		0.363	2962.03	3031.44	2995.15
		0.364	0.00222017	0.00191551	0.00182499		0.364	2964.25	3033.36	2996.97
		0.365	0.00222062	0.00190842	0.00182071		0.365	2966.47	3035.27	2998.8
		0.366	0.00222129	0.00190069	0.00181668		0.366	2968.69	3037.17	3000.61
		0.367	0.00222216	0.00189235	0.00181289		0.367	2970.91	3039.07	3002.43
		0.368	0.00222322	0.00188343	0.00180934		0.368	2973.14	3040.96	3004.24
		0.369	0.00222446	0.00187397	0.00180603		0.369	2975.36	3042.84	3006.05
		0.37	0.00222584	0.00186401	0.00180297		0.37	2977.59	3044.7	3007.85
		0.371	0.00222736	0.00185363	0.00180015		0.371	2979.81	3046.56	3009.65
		0.372	0.002229	0.00184289	0.00179759		0.372	2982.04	3048.41	3011.45
		0.373	0.00223075	0.00183187	0.0017953		0.373	2984.27	3050.25	3013.25
		0.374	0.00223258	0.00182065	0.00179331		0.374	2986.5	3052.08	3015.04
		0.375	0.00223448	0.00180931	0.00179162		0.375	2988.74	3053.89	3016.84
		0.376	0.00223644	0.00179793	0.00179025		0.376	2990.97	3055.69	3018.63
		0.377	0.00223845	0.00178662	0.00178924		0.377	2993.21	3057.49	3020.42
		0.378	0.00224048	0.00177544	0.00178859		0.378	2995.45	3059.27	3022.21
		0.379	0.00224252	0.00176449	0.00178833		0.379	2997.69	3061.04	3023.99
		0.38	0.00224457	0.00175384	0.00178848		0.38	2999.93	3062.8	3025.78
		0.381	0.00224661	0.00174356	0.00178906		0.381	3002.18	3064.54	3027.57
		0.382	0.00224863	0.00173372	0.00179009		0.382	3004.43	3066.28	3029.36
		0.383	0.00225062	0.00172438	0.00179158		0.383	3006.68	3068.01	3031.15
		0.384	0.00225257	0.00171559	0.00179355		0.384	3008.93	3069.73	3032.94
		0.385	0.00225448	0.00170738	0.00179601		0.385	3011.18	3071.44	3034.74
		0.386	0.00225633	0.00169978	0.00179897		0.386	3013.44	3073.15	3036.54
		0.387	0.00225814	0.00169282	0.00180243		0.387	3015.69	3074.84	3038.34
		0.388	0.00225988	0.0016865	0.0018064		0.388	3017.95	3076.53	3040.14
		0.389	0.00226156	0.00168083	0.00181087		0.389	3020.21	3078.22	3041.95
		0.39	0.00226318	0.00167579	0.00181584		0.39	3022.48	3079.9	3043.76
		0.391	0.00226475	0.00167137	0.0018213		0.391	3024.74	3081.57	3045.58
		0.392	0.00226625	0.00166753	0.00182723		0.392	3027.01	3083.24	3047.41
		0.393	0.0022677	0.00166426	0.00183363		0.393	3029.27	3084.9	3049.24
		0.394	0.00226909	0.0016615	0.00184048		0.394	3031.54	3086.57	3051.07
		0.395	0.00227044	0.00165921	0.00184774		0.395	3033.81	3088.23	3052.92
		0.396	0.00227174	0.00165736	0.00185541		0.396	3036.08	3089.89	3054.77
		0.397	0.00227301	0.00165589	0.00186346		0.397	3038.35	3091.54	3056.63
		0.398	0.00227424	0.00165475	0.00187186		0.398	3040.63	3093.2	3058.5
		0.399	0.00227545	0.00165391	0.00188058		0.399	3042.9	3094.85	3060.37
		0.4	0.00227663	0.00165333	0.0018896		0.4	3045.18	3096.51	3062.26
		0.401	0.00227781	0.00165296	0.00189889		0.401	3047.46	3098.16	3064.15
		0.402	0.00227897	0.00165278	0.00190842		0.402	3049.73	3099.81	3066.06
		0.403	0.00228014	0.00165276	0.00191817		0.403	3052.01	3101.46	3067.97
		0.404	0.0022813	0.0016529	0.0019281		0.404	3054.29	3103.12	3069.89
		0.405	0.00228247	0.00165317	0.00193819		0.405	3056.58	3104.77	3071.83
		0.406	0.00228365	0.00165359	0.00194842		0.406	3058.86	3106.42	3073.77
		0.407	0.00228484	0.00165417	0.00195877		0.407	3061.14	3108.08	3075.72
		0.408	0.00228605	0.00165491	0.00196921		0.408	3063.43	3109.73	3077.69
		0.409	0.00228727	0.00165585	0.00197972		0.409	3065.72	3111.39	3079.66
		0.41	0.0022885	0.00165701	0.00199029		0.41	3068	3113.04	3081.65
		0.411	0.00228974	0.00165843	0.00200089		0.411	3070.29	3114.7	3083.64
		0.412	0.00229098	0.00166016	0.00201151		0.412	3072.58	3116.36	3085.65
		0.413	0.00229222	0.00166222	0.00202213		0.413	3074.87	3118.02	3087.66
		0.414	0.00229346	0.00166467	0.00203274		0.414	3077.17	3119.69	3089.69
		0.415	0.00229467	0.00166754	0.00204331		0.415	3079.46	3121.35	3091.73
		0.416	0.00229586	0.00167087	0.00205384		0.416	3081.76	3123.02	3093.78
		0.417	0.002297	0.00167469	0.0020643		0.417	3084.05	3124.69	3095.84
		0.418	0.00229808	0.00167904	0.00207468		0.418	3086.35	3126.37	3097.91
		0.419	0.00229908	0.00168393	0.00208497		0.419	3088.65	3128.05	3099.99
		0.42	0.00229999	0.00168938	0.00209514		0.42	3090.95	3129.74	3102.08
		0.421	0.00230079	0.00169538	0.00210517		0.421	3093.25	3131.43	3104.18
		0.422	0.00230145	0.00170194	0.00211506		0.422	3095.55	3133.13	3106.29
		0.423	0.00230196	0.00170902	0.00212479		0.423	3097.85	3134.84	3108.41
		0.424	0.0023023	0.0017166	0.00213434		0.424	3100.15	3136.55	3110.54
		0.425	0.00230244	0.00172465	0.00214369		0.425	3102.46	3138.27	3112.68
		0.426	0.00230238	0.00173311	0.00215284		0.426	3104.76	3140	3114.82
		0.427	0.0023021	0.00174192	0.00216177		0.427	3107.06	3141.74	3116.98
		0.428	0.00230158	0.00175101	0.00217047		0.428	3109.36	3143.48	3119.15
		0.429	0.00230082	0.00176031	0.00217894		0.429	3111.66	3145.24	3121.32
		0.43	0.00229981	0.00176973	0.00218717		0.43	3113.96	3147	3123.5
		0.431	0.00229855	0.0017792	0.00219516		0.431	3116.26	3148.78	3125.7
		0.432	0.00229704	0.00178861	0.00220291		0.432	3118.56	3150.56	3127.89
		0.433	0.00229529	0.00179788	0.00221043		0.433	3120.86	3152.35	3130.1
		0.434	0.00229332	0.00180691	0.00221772		0.434	3123.15	3154.16	3132.32
		0.435	0.00229114	0.00181561	0.0022248		0.435	3125.44	3155.97	3134.54
		0.436	0.00228878	0.00182391	0.00223166		0.436	3127.73	3157.79	3136.77
		0.437	0.00228626	0.00183172	0.00223833		0.437	3130.02	3159.62	3139
		0.438	0.0022836	0.00183896	0.00224482		0.438	3132.31	3161.45	3141.24
		0.439	0.00228086	0.00184557	0.00225115		0.439	3134.59	3163.29	3143.49
		0.44	0.00227806	0.0018515	0.00225733		0.44	3136.87	3165.14	3145.74
		0.441	0.00227524	0.0018567	0.00226339		0.441	3139.14	3167	3148
		0.442	0.00227244	0.00186112	0.00226933		0.442	3141.42	3168.85	3150.27
		0.443	0.00226971	0.00186476	0.00227518		0.443	3143.69	3170.72	3152.54
		0.444	0.00226708	0.0018676	0.00228095		0.444	3145.96	3172.58	3154.82
		0.445	0.0022646	0.00186964	0.00228666		0.445	3148.22	3174.45	3157.1
		0.446	0.00226231	0.00187089	0.00229233		0.446	3150.49	3176.32	3159.39
		0.447	0.00226024	0.00187137	0.00229796		0.447	3152.75	3178.19	3161.69
		0.448	0.00225842	0.00187111	0.00230355		0.448	3155.01	3180.06	3163.99
		0.449	0.00225689	0.00187017	0.00230913		0.449	3157.27	3181.94	3166.3
		0.45	0.00225566	0.00186859	0.00231469		0.45	3159.52	3183.8	3168.61
		0.451	0.00225476	0.00186642	0.00232024		0.451	3161.78	3185.67	3170.93
		0.452	0.00225419	0.00186373	0.00232576		0.452	3164.03	3187.54	3173.25
		0.453	0.00225398	0.00186059	0.00233126		0.453	3166.29	3189.4	3175.58
		0.454	0.00225411	0.00185707	0.00233673		0.454	3168.54	3191.26	3177.91
		0.455	0.00225457	0.00185323	0.00234215		0.455	3170.79	3193.11	3180.25
		0.456	0.00225537	0.00184915	0.00234752		0.456	3173.05	3194.96	3182.6
		0.457	0.00225647	0.00184489	0.00235281		0.457	3175.31	3196.81	3184.95
		0.458	0.00225786	0.00184052	0.00235801		0.458	3177.56	3198.65	3187.3
		0.459	0.00225949	0.00183609	0.00236309		0.459	3179.82	3200.49	3189.66
		0.46	0.00226134	0.00183165	0.00236804		0.46	3182.08	3202.33	3192.03
		0.461	0.00226337	0.00182726	0.00237283		0.461	3184.34	3204.16	3194.4
		0.462	0.00226552	0.00182294	0.00237744		0.462	3186.61	3205.98	3196.77
		0.463	0.00226775	0.00181873	0.00238185		0.463	3188.87	3207.8	3199.15
		0.464	0.00227002	0.00181464	0.00238603		0.464	3191.14	3209.62	3201.54
		0.465	0.00227226	0.00181069	0.00238998		0.465	3193.41	3211.43	3203.92
		0.466	0.00227443	0.00180687	0.00239366		0.466	3195.69	3213.24	3206.32
		0.467	0.00227647	0.00180319	0.00239706		0.467	3197.96	3215.05	3208.71
		0.468	0.00227835	0.00179963	0.00240018		0.468	3200.24	3216.85	3211.11
		0.469	0.00228	0.00179616	0.00240301		0.469	3202.52	3218.64	3213.51
		0.47	0.00228139	0.00179277	0.00240553		0.47	3204.8	3220.44	3215.92
		0.471	0.00228249	0.00178943	0.00240775		0.471	3207.08	3222.23	3218.32
		0.472	0.00228325	0.00178611	0.00240968		0.472	3209.37	3224.02	3220.73
		0.473	0.00228365	0.00178277	0.00241131		0.473	3211.65	3225.8	3223.14
		0.474	0.00228366	0.00177938	0.00241266		0.474	3213.93	3227.58	3225.55
		0.475	0.00228328	0.0017759	0.00241375		0.475	3216.22	3229.36	3227.97
		0.476	0.00228249	0.0017723	0.0024146		0.476	3218.5	3231.14	3230.38
		0.477	0.0022813	0.00176855	0.00241523		0.477	3220.78	3232.91	3232.8
		0.478	0.0022797	0.00176464	0.00241566		0.478	3223.06	3234.67	3235.21
		0.479	0.0022777	0.00176052	0.00241592		0.479	3225.34	3236.43	3237.63
		0.48	0.00227533	0.0017562	0.00241606		0.48	3227.62	3238.19	3240.04
		0.481	0.0022726	0.00175165	0.00241608		0.481	3229.89	3239.95	3242.46
		0.482	0.00226954	0.00174687	0.00241604		0.482	3232.16	3241.7	3244.88
		0.483	0.00226619	0.00174185	0.00241596		0.483	3234.43	3243.44	3247.29
		0.484	0.00226259	0.00173661	0.00241587		0.484	3236.69	3245.18	3249.71
		0.485	0.00225876	0.00173115	0.0024158		0.485	3238.95	3246.91	3252.12
		0.486	0.00225475	0.00172549	0.00241579		0.486	3241.21	3248.64	3254.54
		0.487	0.00225061	0.00171964	0.00241584		0.487	3243.46	3250.36	3256.96
		0.488	0.00224639	0.00171363	0.00241599		0.488	3245.71	3252.08	3259.37
		0.489	0.00224212	0.0017075	0.00241624		0.489	3247.96	3253.79	3261.79
		0.49	0.00223785	0.00170126	0.00241661		0.49	3250.2	3255.5	3264.2
		0.491	0.00223363	0.00169495	0.0024171		0.491	3252.43	3257.19	3266.62
		0.492	0.0022295	0.00168861	0.00241772		0.492	3254.66	3258.89	3269.04
		0.493	0.00222549	0.00168227	0.00241844		0.493	3256.89	3260.57	3271.46
		0.494	0.00222165	0.00167598	0.00241927		0.494	3259.12	3262.25	3273.87
		0.495	0.002218	0.00166976	0.00242018		0.495	3261.34	3263.92	3276.29
		0.496	0.00221459	0.00166365	0.00242114		0.496	3263.55	3265.59	3278.72
		0.497	0.00221142	0.00165769	0.00242214		0.497	3265.76	3267.25	3281.14
		0.498	0.00220853	0.0016519	0.00242312		0.498	3267.97	3268.91	3283.56
		0.499	0.00220592	0.00164631	0.00242406		0.499	3270.18	3270.55	3285.98
		0.5	0.00220361	0.00164095	0.00242492		0.5	3272.39	3272.2	3288.41
		0.501	0.0022016	0.00163584	0.00242564		0.501	3274.59	3273.84	3290.83
		0.502	0.0021999	0.00163098	0.00242619		0.502	3276.79	3275.47	3293.26
		0.503	0.0021985	0.00162639	0.00242652		0.503	3278.99	3277.1	3295.68
		0.504	0.00219739	0.00162207	0.00242658		0.504	3281.19	3278.72	3298.11
		0.505	0.00219656	0.00161803	0.00242633		0.505	3283.38	3280.34	3300.54
		0.506	0.00219599	0.00161425	0.00242573		0.506	3285.58	3281.96	3302.96
		0.507	0.00219567	0.00161072	0.00242473		0.507	3287.78	3283.57	3305.39
		0.508	0.00219556	0.00160744	0.0024233		0.508	3289.97	3285.18	3307.81
		0.509	0.00219565	0.00160437	0.00242141		0.509	3292.17	3286.79	3310.24
		0.51	0.00219592	0.00160151	0.00241903		0.51	3294.36	3288.39	3312.66
		0.511	0.00219632	0.00159882	0.00241614		0.511	3296.56	3289.99	3315.07
		0.512	0.00219684	0.00159628	0.00241271		0.512	3298.76	3291.59	3317.49
		0.513	0.00219745	0.00159386	0.00240873		0.513	3300.95	3293.18	3319.9
		0.514	0.00219813	0.00159152	0.0024042		0.514	3303.15	3294.78	3322.31
		0.515	0.00219885	0.00158926	0.00239911		0.515	3305.35	3296.37	3324.71
		0.516	0.00219959	0.00158703	0.00239346		0.516	3307.55	3297.95	3327.1
		0.517	0.00220033	0.00158482	0.00238726		0.517	3309.75	3299.54	3329.49
		0.518	0.00220107	0.0015826	0.00238051		0.518	3311.95	3301.12	3331.88
		0.519	0.00220177	0.00158035	0.00237323		0.519	3314.15	3302.7	3334.25
		0.52	0.00220245	0.00157807	0.00236543		0.52	3316.35	3304.28	3336.62
		0.521	0.00220309	0.00157574	0.00235713		0.521	3318.56	3305.86	3338.98
		0.522	0.00220369	0.00157336	0.00234836		0.522	3320.76	3307.44	3341.34
		0.523	0.00220426	0.00157094	0.00233914		0.523	3322.96	3309.01	3343.68
		0.524	0.0022048	0.00156847	0.00232949		0.524	3325.17	3310.58	3346.02
		0.525	0.00220532	0.00156598	0.00231945		0.525	3327.37	3312.14	3348.34
		0.526	0.00220584	0.00156349	0.00230902		0.526	3329.58	3313.71	3350.65
		0.527	0.00220635	0.001561	0.00229825		0.527	3331.78	3315.27	3352.96
		0.528	0.00220688	0.00155857	0.00228716		0.528	3333.99	3316.83	3355.25
		0.529	0.00220744	0.00155621	0.00227578		0.529	3336.2	3318.39	3357.53
		0.53	0.00220804	0.00155398	0.00226413		0.53	3338.41	3319.94	3359.8
		0.531	0.0022087	0.0015519	0.00225224		0.531	3340.61	3321.5	3362.06
		0.532	0.00220942	0.00155003	0.00224014		0.532	3342.82	3323.05	3364.31
		0.533	0.0022102	0.00154841	0.00222783		0.533	3345.03	3324.6	3366.54
		0.534	0.00221106	0.00154709	0.00221536		0.534	3347.24	3326.14	3368.76
		0.535	0.00221199	0.00154612	0.00220272		0.535	3349.45	3327.69	3370.97
		0.536	0.00221299	0.00154554	0.00218995		0.536	3351.67	3329.24	3373.17
		0.537	0.00221405	0.00154539	0.00217706		0.537	3353.88	3330.78	3375.35
		0.538	0.00221515	0.00154571	0.00216406		0.538	3356.1	3332.33	3377.52
		0.539	0.00221628	0.00154655	0.00215096		0.539	3358.31	3333.87	3379.68
		0.54	0.00221741	0.00154792	0.00213778		0.54	3360.53	3335.42	3381.82
		0.541	0.00221853	0.00154986	0.00212453		0.541	3362.75	3336.97	3383.95
		0.542	0.0022196	0.00155238	0.00211122		0.542	3364.97	3338.52	3386.07
		0.543	0.00222058	0.0015555	0.00209785		0.543	3367.19	3340.08	3388.18
		0.544	0.00222146	0.0015592	0.00208445		0.544	3369.41	3341.63	3390.27
		0.545	0.00222219	0.00156349	0.00207101		0.545	3371.63	3343.19	3392.35
		0.546	0.00222273	0.00156834	0.00205754		0.546	3373.85	3344.76	3394.41
		0.547	0.00222307	0.00157374	0.00204407		0.547	3376.07	3346.33	3396.46
		0.548	0.00222315	0.00157964	0.00203059		0.548	3378.3	3347.91	3398.5
		0.549	0.00222295	0.00158601	0.00201712		0.549	3380.52	3349.49	3400.52
		0.55	0.00222246	0.00159278	0.00200366		0.55	3382.74	3351.08	3402.53
		0.551	0.00222163	0.00159991	0.00199024		0.551	3384.96	3352.68	3404.53
		0.552	0.00222047	0.00160732	0.00197687		0.552	3387.19	3354.28	3406.51
		0.553	0.00221895	0.00161494	0.00196355		0.553	3389.41	3355.89	3408.48
		0.554	0.00221706	0.0016227	0.00195031		0.554	3391.62	3357.51	3410.44
		0.555	0.00221482	0.00163051	0.00193715		0.555	3393.84	3359.14	3412.38
		0.556	0.00221223	0.00163828	0.0019241		0.556	3396.05	3360.77	3414.31
		0.557	0.00220929	0.00164594	0.00191116		0.557	3398.26	3362.41	3416.23
		0.558	0.00220603	0.0016534	0.00189836		0.558	3400.47	3364.06	3418.14
		0.559	0.00220248	0.00166056	0.00188571		0.559	3402.68	3365.72	3420.03
		0.56	0.00219866	0.00166735	0.00187323		0.56	3404.88	3367.38	3421.91
		0.561	0.00219462	0.0016737	0.00186093		0.561	3407.07	3369.05	3423.78
		0.562	0.00219038	0.00167952	0.00184885		0.562	3409.26	3370.73	3425.63
		0.563	0.00218599	0.00168475	0.00183698		0.563	3411.45	3372.41	3427.47
		0.564	0.00218149	0.00168934	0.00182536		0.564	3413.64	3374.1	3429.3
		0.565	0.00217694	0.00169324	0.00181401		0.565	3415.82	3375.79	3431.12
		0.566	0.00217236	0.00169642	0.00180294		0.566	3417.99	3377.49	3432.93
		0.567	0.00216782	0.00169884	0.00179218		0.567	3420.16	3379.18	3434.73
		0.568	0.00216335	0.00170049	0.00178175		0.568	3422.33	3380.88	3436.52
		0.569	0.00215899	0.00170137	0.00177168		0.569	3424.49	3382.58	3438.29
		0.57	0.00215477	0.00170149	0.00176199		0.57	3426.64	3384.29	3440.06
		0.571	0.00215073	0.00170087	0.0017527		0.571	3428.8	3385.99	3441.82
		0.572	0.00214689	0.00169955	0.00174383		0.572	3430.95	3387.69	3443.57
		0.573	0.00214326	0.00169757	0.00173542		0.573	3433.09	3389.39	3445.31
		0.574	0.00213986	0.00169498	0.00172748		0.574	3435.23	3391.08	3447.04
		0.575	0.00213669	0.00169186	0.00172005		0.575	3437.37	3392.78	3448.76
		0.576	0.00213375	0.00168826	0.00171314		0.576	3439.51	3394.47	3450.48
		0.577	0.00213104	0.00168428	0.00170677		0.577	3441.64	3396.15	3452.19
		0.578	0.00212853	0.00167998	0.00170097		0.578	3443.77	3397.83	3453.89
		0.579	0.0021262	0.00167546	0.00169576		0.579	3445.9	3399.51	3455.59
		0.58	0.00212404	0.0016708	0.00169116		0.58	3448.02	3401.18	3457.28
		0.581	0.002122	0.00166608	0.00168718		0.581	3450.14	3402.85	3458.97
		0.582	0.00212006	0.00166138	0.00168383		0.582	3452.26	3404.52	3460.66
		0.583	0.00211817	0.00165678	0.00168113		0.583	3454.38	3406.18	3462.34
		0.584	0.0021163	0.00165235	0.00167909		0.584	3456.5	3407.83	3464.02
		0.585	0.00211442	0.00164816	0.00167772		0.585	3458.62	3409.48	3465.7
		0.586	0.00211248	0.00164424	0.00167701		0.586	3460.73	3411.13	3467.38
		0.587	0.00211045	0.00164065	0.00167696		0.587	3462.84	3412.77	3469.05
		0.588	0.0021083	0.00163741	0.00167758		0.588	3464.95	3414.41	3470.73
		0.589	0.002106	0.00163455	0.00167887		0.589	3467.06	3416.04	3472.41
		0.59	0.00210353	0.00163208	0.0016808		0.59	3469.16	3417.68	3474.09
		0.591	0.00210086	0.00162998	0.00168337		0.591	3471.26	3419.31	3475.77
		0.592	0.002098	0.00162824	0.00168657		0.592	3473.36	3420.94	3477.46
		0.593	0.00209493	0.00162684	0.00169037		0.593	3475.46	3422.57	3479.14
		0.594	0.00209167	0.00162573	0.00169476		0.594	3477.55	3424.19	3480.84
		0.595	0.00208821	0.00162487	0.00169972		0.595	3479.64	3425.82	3482.53
		0.596	0.00208458	0.0016242	0.00170523		0.596	3481.73	3427.44	3484.24
		0.597	0.00208081	0.00162366	0.00171125		0.597	3483.81	3429.07	3485.94
		0.598	0.00207692	0.00162318	0.00171776		0.598	3485.89	3430.69	3487.66
		0.599	0.00207295	0.00162268	0.00172474		0.599	3487.97	3432.31	3489.38
		0.6	0.00206894	0.0016221	0.00173215		0.6	3490.04	3433.93	3491.11
		0.601	0.00206494	0.00162136	0.00173998		0.601	3492.1	3435.56	3492.84
		0.602	0.00206099	0.00162038	0.00174819		0.602	3494.17	3437.18	3494.59
		0.603	0.00205716	0.0016191	0.00175675		0.603	3496.23	3438.8	3496.34
		0.604	0.00205349	0.00161746	0.00176564		0.604	3498.28	3440.41	3498.1
		0.605	0.00205003	0.0016154	0.00177483		0.605	3500.33	3442.03	3499.87
		0.606	0.00204684	0.00161288	0.0017843		0.606	3502.38	3443.65	3501.65
		0.607	0.00204396	0.00160986	0.00179403		0.607	3504.43	3445.26	3503.44
		0.608	0.00204143	0.00160633	0.00180398		0.608	3506.47	3446.86	3505.24
		0.609	0.00203931	0.00160227	0.00181415		0.609	3508.51	3448.47	3507.05
		0.61	0.00203761	0.00159769	0.0018245		0.61	3510.55	3450.07	3508.87
		0.611	0.00203638	0.00159261	0.00183503		0.611	3512.59	3451.66	3510.7
		0.612	0.00203561	0.00158707	0.0018457		0.612	3514.62	3453.25	3512.54
		0.613	0.00203534	0.00158111	0.00185649		0.613	3516.66	3454.84	3514.39
		0.614	0.00203555	0.0015748	0.00186738		0.614	3518.69	3456.42	3516.25
		0.615	0.00203624	0.00156821	0.00187835		0.615	3520.73	3457.99	3518.13
		0.616	0.00203739	0.00156142	0.00188937		0.616	3522.77	3459.55	3520.01
		0.617	0.00203898	0.00155453	0.00190041		0.617	3524.8	3461.11	3521.9
		0.618	0.00204097	0.00154762	0.00191143		0.618	3526.84	3462.66	3523.81
		0.619	0.00204331	0.0015408	0.0019224		0.619	3528.89	3464.21	3525.73
		0.62	0.00204596	0.00153418	0.00193328		0.62	3530.93	3465.74	3527.65
		0.621	0.00204885	0.00152785	0.00194401		0.621	3532.98	3467.27	3529.59
		0.622	0.00205193	0.00152191	0.00195454		0.622	3535.03	3468.8	3531.54
		0.623	0.00205511	0.00151645	0.00196483		0.623	3537.08	3470.32	3533.5
		0.624	0.00205834	0.00151154	0.0019748		0.624	3539.14	3471.83	3535.47
		0.625	0.00206153	0.00150727	0.00198439		0.625	3541.2	3473.34	3537.45
		0.626	0.00206461	0.00150366	0.00199352		0.626	3543.26	3474.85	3539.44
		0.627	0.00206752	0.00150078	0.00200213		0.627	3545.33	3476.35	3541.44
		0.628	0.00207018	0.00149864	0.00201014		0.628	3547.4	3477.85	3543.44
		0.629	0.00207252	0.00149724	0.00201746		0.629	3549.47	3479.35	3545.46
		0.63	0.0020745	0.00149658	0.00202402		0.63	3551.54	3480.84	3547.48
		0.631	0.00207605	0.00149662	0.00202975		0.631	3553.62	3482.34	3549.51
		0.632	0.00207713	0.0014973	0.00203455		0.632	3555.69	3483.84	3551.54
		0.633	0.00207772	0.00149857	0.00203835		0.633	3557.77	3485.34	3553.57
		0.634	0.00207777	0.00150035	0.00204109		0.634	3559.85	3486.83	3555.61
		0.635	0.00207729	0.00150253	0.00204269		0.635	3561.93	3488.34	3557.66
		0.636	0.00207627	0.00150502	0.0020431		0.636	3564	3489.84	3559.7
		0.637	0.0020747	0.00150769	0.00204226		0.637	3566.08	3491.35	3561.74
		0.638	0.00207261	0.00151043	0.00204013		0.638	3568.15	3492.86	3563.78
		0.639	0.00207003	0.00151311	0.00203666		0.639	3570.22	3494.37	3565.82
		0.64	0.00206698	0.00151559	0.00203185		0.64	3572.29	3495.88	3567.86
		0.641	0.00206352	0.00151776	0.00202566		0.641	3574.36	3497.4	3569.88
		0.642	0.00205969	0.0015195	0.00201811		0.642	3576.42	3498.92	3571.91
		0.643	0.00205554	0.00152069	0.00200919		0.643	3578.48	3500.44	3573.92
		0.644	0.00205114	0.00152123	0.00199893		0.644	3580.53	3501.96	3575.92
		0.645	0.00204655	0.00152103	0.00198736		0.645	3582.58	3503.48	3577.92
		0.646	0.00204183	0.00152002	0.00197453		0.646	3584.62	3505	3579.9
		0.647	0.00203704	0.00151815	0.0019605		0.647	3586.66	3506.52	3581.87
		0.648	0.00203224	0.00151538	0.00194533		0.648	3588.7	3508.04	3583.82
		0.649	0.00202749	0.0015117	0.0019291		0.649	3590.73	3509.55	3585.76
		0.65	0.00202283	0.0015071	0.0019119		0.65	3592.75	3511.06	3587.68
		0.651	0.00201831	0.00150163	0.00189384		0.651	3594.77	3512.56	3589.58
		0.652	0.00201397	0.00149532	0.00187501		0.652	3596.79	3514.06	3591.46
		0.653	0.00200983	0.00148824	0.00185552		0.653	3598.8	3515.55	3593.33
		0.654	0.00200591	0.00148049	0.0018355		0.654	3600.81	3517.04	3595.17
		0.655	0.00200221	0.00147217	0.00181506		0.655	3602.81	3518.51	3597
		0.656	0.00199874	0.0014634	0.00179433		0.656	3604.81	3519.98	3598.8
		0.657	0.00199547	0.00145431	0.00177343		0.657	3606.81	3521.44	3600.59
		0.658	0.00199239	0.00144504	0.00175248		0.658	3608.8	3522.89	3602.35
		0.659	0.00198945	0.00143574	0.00173159		0.659	3610.79	3524.33	3604.09
		0.66	0.00198663	0.00142656	0.00171088		0.66	3612.78	3525.76	3605.81
		0.661	0.00198385	0.00141765	0.00169045		0.661	3614.77	3527.18	3607.51
		0.662	0.00198108	0.00140915	0.00167041		0.662	3616.75	3528.6	3609.2
		0.663	0.00197824	0.0014012	0.00165084		0.663	3618.73	3530	3610.86
		0.664	0.00197527	0.00139393	0.00163182		0.664	3620.71	3531.4	3612.5
		0.665	0.0019721	0.00138744	0.00161342		0.665	3622.68	3532.79	3614.12
		0.666	0.00196866	0.00138182	0.0015957		0.666	3624.65	3534.18	3615.72
		0.667	0.00196488	0.00137716	0.0015787		0.667	3626.62	3535.55	3617.31
		0.668	0.0019607	0.0013735	0.00156246		0.668	3628.58	3536.93	3618.88
		0.669	0.00195605	0.00137088	0.00154698		0.669	3630.54	3538.3	3620.44
		0.67	0.00195087	0.0013693	0.00153228		0.67	3632.49	3539.67	3621.98
		0.671	0.0019451	0.00136874	0.00151836		0.671	3634.44	3541.04	3623.5
		0.672	0.00193872	0.00136918	0.00150519		0.672	3636.38	3542.41	3625.01
		0.673	0.00193167	0.00137055	0.00149275		0.673	3638.32	3543.78	3626.51
		0.674	0.00192394	0.00137277	0.00148099		0.674	3640.25	3545.15	3628
		0.675	0.0019155	0.00137576	0.00146989		0.675	3642.17	3546.53	3629.47
		0.676	0.00190635	0.0013794	0.00145938		0.676	3644.08	3547.9	3630.94
		0.677	0.00189649	0.00138358	0.0014494		0.677	3645.98	3549.29	3632.39
		0.678	0.00188593	0.00138816	0.00143989		0.678	3647.87	3550.67	3633.84
		0.679	0.0018747	0.00139302	0.00143078		0.679	3649.75	3552.06	3635.27
		0.68	0.00186283	0.00139801	0.00142201		0.68	3651.62	3553.46	3636.7
		0.681	0.00185035	0.001403	0.00141351		0.681	3653.47	3554.86	3638.12
		0.682	0.00183733	0.00140785	0.00140522		0.682	3655.32	3556.26	3639.53
		0.683	0.0018238	0.00141245	0.00139707		0.683	3657.15	3557.67	3640.93
		0.684	0.00180985	0.00141668	0.00138901		0.684	3658.97	3559.09	3642.32
		0.685	0.00179553	0.00142043	0.00138098		0.685	3660.77	3560.51	3643.71
		0.686	0.00178091	0.00142362	0.00137296		0.686	3662.56	3561.93	3645.08
		0.687	0.00176608	0.00142616	0.00136489		0.687	3664.33	3563.35	3646.45
		0.688	0.00175109	0.00142802	0.00135676		0.688	3666.09	3564.78	3647.81
		0.689	0.00173604	0.00142914	0.00134856		0.689	3667.83	3566.21	3649.17
		0.69	0.00172099	0.00142951	0.00134027		0.69	3669.56	3567.64	3650.51
		0.691	0.00170601	0.00142913	0.00133192		0.691	3671.27	3569.07	3651.85
		0.692	0.00169118	0.00142802	0.00132351		0.692	3672.97	3570.5	3653.17
		0.693	0.00167656	0.00142622	0.00131507		0.693	3674.66	3571.92	3654.49
		0.694	0.00166221	0.00142376	0.00130665		0.694	3676.33	3573.35	3655.8
		0.695	0.00164819	0.00142073	0.00129828		0.695	3677.98	3574.77	3657.11
		0.696	0.00163453	0.00141721	0.00129002		0.696	3679.62	3576.19	3658.4
		0.697	0.0016213	0.00141327	0.00128194		0.697	3681.25	3577.6	3659.69
		0.698	0.00160851	0.00140902	0.00127409		0.698	3682.87	3579.02	3660.97
		0.699	0.0015962	0.00140456	0.00126655		0.699	3684.47	3580.42	3662.24
		0.7	0.0015844	0.00139999	0.00125938		0.7	3686.06	3581.82	3663.5
		0.701	0.0015731	0.00139543	0.00125267		0.701	3687.64	3583.22	3664.75
		0.702	0.00156233	0.00139097	0.00124647		0.702	3689.2	3584.62	3666
		0.703	0.00155209	0.00138672	0.00124085		0.703	3690.76	3586	3667.25
		0.704	0.00154235	0.00138276	0.00123587		0.704	3692.31	3587.39	3668.49
		0.705	0.00153313	0.00137917	0.0012316		0.705	3693.85	3588.77	3669.72
		0.706	0.00152439	0.00137602	0.00122807		0.706	3695.38	3590.15	3670.95
		0.707	0.00151612	0.00137337	0.00122534		0.707	3696.9	3591.52	3672.18
		0.708	0.0015083	0.00137126	0.00122342		0.708	3698.41	3592.89	3673.4
		0.709	0.00150089	0.0013697	0.00122235		0.709	3699.91	3594.27	3674.62
		0.71	0.00149386	0.00136871	0.00122213		0.71	3701.41	3595.63	3675.85
		0.711	0.00148719	0.00136828	0.00122276		0.711	3702.9	3597	3677.07
		0.712	0.00148085	0.00136839	0.00122424		0.712	3704.38	3598.37	3678.29
		0.713	0.00147479	0.001369	0.00122655		0.713	3705.86	3599.74	3679.52
		0.714	0.00146899	0.00137004	0.00122966		0.714	3707.33	3601.11	3680.75
		0.715	0.00146341	0.00137146	0.00123353		0.715	3708.8	3602.48	3681.98
		0.716	0.00145804	0.00137318	0.00123811		0.716	3710.26	3603.85	3683.21
		0.717	0.00145284	0.00137511	0.00124336		0.717	3711.72	3605.23	3684.45
		0.718	0.00144779	0.00137715	0.00124922		0.718	3713.17	3606.6	3685.7
		0.719	0.00144287	0.0013792	0.00125563		0.719	3714.61	3607.98	3686.95
		0.72	0.00143807	0.00138117	0.00126251		0.72	3716.05	3609.36	3688.21
		0.721	0.00143338	0.00138295	0.00126981		0.721	3717.49	3610.74	3689.48
		0.722	0.00142879	0.00138443	0.00127745		0.722	3718.92	3612.13	3690.75
		0.723	0.00142429	0.00138551	0.00128536		0.723	3720.35	3613.51	3692.03
		0.724	0.0014199	0.00138612	0.00129348		0.724	3721.77	3614.9	3693.32
		0.725	0.00141561	0.00138615	0.00130174		0.725	3723.19	3616.28	3694.62
		0.726	0.00141143	0.00138555	0.00131009		0.726	3724.6	3617.67	3695.93
		0.727	0.00140738	0.00138424	0.00131847		0.727	3726.01	3619.05	3697.24
		0.728	0.00140347	0.00138218	0.00132682		0.728	3727.41	3620.44	3698.56
		0.729	0.00139972	0.00137933	0.00133512		0.729	3728.82	3621.82	3699.89
		0.73	0.00139615	0.00137568	0.00134332		0.73	3730.21	3623.2	3701.23
		0.731	0.00139279	0.00137121	0.0013514		0.731	3731.61	3624.57	3702.58
		0.732	0.00138965	0.00136593	0.00135933		0.732	3733	3625.94	3703.94
		0.733	0.00138676	0.00135988	0.00136711		0.733	3734.39	3627.3	3705.3
		0.734	0.00138415	0.00135307	0.00137472		0.734	3735.77	3628.66	3706.67
		0.735	0.00138183	0.00134557	0.00138217		0.735	3737.16	3630.01	3708.05
		0.736	0.00137982	0.00133743	0.00138947		0.736	3738.54	3631.35	3709.43
		0.737	0.00137815	0.00132872	0.00139663		0.737	3739.92	3632.68	3710.83
		0.738	0.00137684	0.00131953	0.00140366		0.738	3741.29	3634.01	3712.23
		0.739	0.00137589	0.00130995	0.00141059		0.739	3742.67	3635.32	3713.63
		0.74	0.00137533	0.00130006	0.00141745		0.74	3744.05	3636.63	3715.05
		0.741	0.00137515	0.00128995	0.00142425		0.741	3745.42	3637.92	3716.47
		0.742	0.00137536	0.00127974	0.00143102		0.742	3746.8	3639.21	3717.9
		0.743	0.00137597	0.00126951	0.00143779		0.743	3748.17	3640.48	3719.33
		0.744	0.00137696	0.00125935	0.00144459		0.744	3749.55	3641.74	3720.77
		0.745	0.00137834	0.00124936	0.00145142		0.745	3750.93	3643	3722.22
		0.746	0.00138009	0.00123961	0.00145832		0.746	3752.3	3644.24	3723.67
		0.747	0.00138219	0.00123019	0.00146529		0.747	3753.69	3645.48	3725.14
		0.748	0.00138464	0.00122116	0.00147234		0.748	3755.07	3646.7	3726.61
		0.749	0.0013874	0.00121258	0.00147948		0.749	3756.46	3647.92	3728.08
		0.75	0.00139046	0.00120449	0.0014867		0.75	3757.84	3649.13	3729.56
		0.751	0.00139379	0.00119693	0.001494		0.751	3759.24	3650.33	3731.05
		0.752	0.00139736	0.00118993	0.00150136		0.752	3760.63	3651.52	3732.55
		0.753	0.00140114	0.00118348	0.00150876		0.753	3762.03	3652.71	3734.06
		0.754	0.0014051	0.0011776	0.00151617		0.754	3763.43	3653.89	3735.57
		0.755	0.00140922	0.00117227	0.00152357		0.755	3764.84	3655.07	3737.09
		0.756	0.00141346	0.00116748	0.00153093		0.756	3766.25	3656.24	3738.62
		0.757	0.00141781	0.00116318	0.00153819		0.757	3767.67	3657.4	3740.15
		0.758	0.00142222	0.00115933	0.00154533		0.758	3769.09	3658.56	3741.69
		0.759	0.00142668	0.0011559	0.00155229		0.759	3770.51	3659.72	3743.24
		0.76	0.00143117	0.00115283	0.00155904		0.76	3771.94	3660.87	3744.8
		0.761	0.00143566	0.00115005	0.00156552		0.761	3773.38	3662.03	3746.36
		0.762	0.00144014	0.0011475	0.0015717		0.762	3774.81	3663.17	3747.93
		0.763	0.00144459	0.00114513	0.00157753		0.763	3776.26	3664.32	3749.5
		0.764	0.001449	0.00114286	0.00158297		0.764	3777.7	3665.46	3751.08
		0.765	0.00145337	0.00114063	0.00158799		0.765	3779.15	3666.61	3752.67
		0.766	0.00145768	0.00113839	0.00159253		0.766	3780.61	3667.75	3754.26
		0.767	0.00146193	0.00113607	0.00159658		0.767	3782.07	3668.88	3755.85
		0.768	0.00146611	0.00113362	0.00160011		0.768	3783.53	3670.02	3757.45
		0.769	0.00147022	0.00113101	0.00160309		0.769	3785	3671.15	3759.05
		0.77	0.00147426	0.00112818	0.0016055		0.77	3786.47	3672.28	3760.66
		0.771	0.00147822	0.00112511	0.00160733		0.771	3787.95	3673.41	3762.26
		0.772	0.00148211	0.00112178	0.00160857		0.772	3789.43	3674.53	3763.87
		0.773	0.00148592	0.00111816	0.00160921		0.773	3790.91	3675.65	3765.48
		0.774	0.00148966	0.00111426	0.00160926		0.774	3792.4	3676.77	3767.09
		0.775	0.0014933	0.00111007	0.00160871		0.775	3793.89	3677.88	3768.7
		0.776	0.00149686	0.00110561	0.00160757		0.776	3795.39	3678.99	3770.31
		0.777	0.00150032	0.00110089	0.00160585		0.777	3796.89	3680.09	3771.91
		0.778	0.00150367	0.00109593	0.00160356		0.778	3798.39	3681.19	3773.52
		0.779	0.00150691	0.00109078	0.00160072		0.779	3799.89	3682.28	3775.12
		0.78	0.00151001	0.00108545	0.00159733		0.78	3801.4	3683.37	3776.72
		0.781	0.00151297	0.00107999	0.00159343		0.781	3802.91	3684.45	3778.32
		0.782	0.00151576	0.00107446	0.00158903		0.782	3804.43	3685.53	3779.91
		0.783	0.00151837	0.00106888	0.00158415		0.783	3805.95	3686.6	3781.49
		0.784	0.00152077	0.00106332	0.00157881		0.784	3807.46	3687.67	3783.07
		0.785	0.00152294	0.00105783	0.00157304		0.785	3808.99	3688.73	3784.65
		0.786	0.00152486	0.00105244	0.00156685		0.786	3810.51	3689.78	3786.22
		0.787	0.0015265	0.00104721	0.00156028		0.787	3812.04	3690.83	3787.78
		0.788	0.00152782	0.00104219	0.00155334		0.788	3813.56	3691.88	3789.34
		0.789	0.00152881	0.00103741	0.00154606		0.789	3815.09	3692.92	3790.89
		0.79	0.00152944	0.00103293	0.00153845		0.79	3816.62	3693.95	3792.43
		0.791	0.00152967	0.00102877	0.00153054		0.791	3818.15	3694.98	3793.97
		0.792	0.00152949	0.00102497	0.00152234		0.792	3819.68	3696.01	3795.49
		0.793	0.00152887	0.00102155	0.00151389		0.793	3821.21	3697.03	3797.01
		0.794	0.00152779	0.00101855	0.00150518		0.794	3822.74	3698.05	3798.52
		0.795	0.00152624	0.00101598	0.00149624		0.795	3824.26	3699.07	3800.02
		0.796	0.00152419	0.00101385	0.00148709		0.796	3825.79	3700.09	3801.51
		0.797	0.00152165	0.00101218	0.00147773		0.797	3827.31	3701.1	3803
		0.798	0.00151861	0.00101098	0.00146819		0.798	3828.83	3702.11	3804.47
		0.799	0.00151506	0.00101023	0.00145846		0.799	3830.35	3703.12	3805.93
		0.8	0.00151103	0.00100995	0.00144857		0.8	3831.86	3704.13	3807.39
		0.801	0.00150652	0.00101013	0.00143852		0.801	3833.37	3705.14	3808.83
		0.802	0.00150154	0.00101076	0.00142832		0.802	3834.88	3706.15	3810.26
		0.803	0.00149613	0.00101183	0.00141798		0.803	3836.37	3707.16	3811.69
		0.804	0.00149032	0.00101333	0.00140751		0.804	3837.87	3708.17	3813.1
		0.805	0.00148414	0.00101525	0.00139692		0.805	3839.35	3709.19	3814.5
		0.806	0.00147763	0.00101756	0.00138623		0.806	3840.84	3710.21	3815.89
		0.807	0.00147084	0.00102027	0.00137543		0.807	3842.31	3711.22	3817.27
		0.808	0.00146381	0.00102333	0.00136455		0.808	3843.78	3712.25	3818.64
		0.809	0.00145659	0.00102675	0.0013536		0.809	3845.24	3713.27	3820
		0.81	0.00144924	0.00103049	0.00134259		0.81	3846.69	3714.3	3821.35
		0.811	0.00144181	0.00103455	0.00133154		0.811	3848.14	3715.33	3822.69
		0.812	0.00143434	0.00103889	0.00132047		0.812	3849.57	3716.37	3824.01
		0.813	0.00142691	0.0010435	0.00130938		0.813	3851	3717.41	3825.33
		0.814	0.00141954	0.00104837	0.00129831		0.814	3852.43	3718.46	3826.63
		0.815	0.0014123	0.00105346	0.00128727		0.815	3853.84	3719.51	3827.93
		0.816	0.00140523	0.00105876	0.00127629		0.816	3855.25	3720.56	3829.21
		0.817	0.00139837	0.00106424	0.00126539		0.817	3856.65	3721.62	3830.48
		0.818	0.00139176	0.00106989	0.00125459		0.818	3858.05	3722.69	3831.74
		0.819	0.00138542	0.00107568	0.00124392		0.819	3859.44	3723.76	3832.99
		0.82	0.0013794	0.00108158	0.00123341		0.82	3860.82	3724.84	3834.23
		0.821	0.00137371	0.00108758	0.00122309		0.821	3862.2	3725.93	3835.45
		0.822	0.00136836	0.00109364	0.00121298		0.822	3863.57	3727.02	3836.67
		0.823	0.00136338	0.00109974	0.00120311		0.823	3864.93	3728.12	3837.88
		0.824	0.00135876	0.00110586	0.00119351		0.824	3866.3	3729.22	3839.08
		0.825	0.00135452	0.00111196	0.00118421		0.825	3867.65	3730.33	3840.27
		0.826	0.00135064	0.00111803	0.00117524		0.826	3869	3731.44	3841.45
		0.827	0.00134712	0.00112403	0.00116664		0.827	3870.35	3732.56	3842.62
		0.828	0.00134395	0.00112994	0.00115843		0.828	3871.7	3733.69	3843.78
		0.829	0.00134112	0.00113574	0.00115065		0.829	3873.04	3734.82	3844.94
		0.83	0.00133859	0.00114139	0.00114332		0.83	3874.38	3735.96	3846.08
		0.831	0.00133637	0.00114689	0.00113647		0.831	3875.72	3737.11	3847.22
		0.832	0.00133441	0.00115221	0.00113014		0.832	3877.05	3738.25	3848.36
		0.833	0.00133269	0.00115733	0.00112436		0.833	3878.39	3739.41	3849.48
		0.834	0.0013312	0.00116223	0.00111916		0.834	3879.72	3740.57	3850.6
		0.835	0.00132989	0.00116691	0.00111456		0.835	3881.05	3741.73	3851.72
		0.836	0.00132875	0.00117134	0.00111059		0.836	3882.38	3742.9	3852.83
		0.837	0.00132775	0.00117553	0.00110728		0.837	3883.71	3744.08	3853.94
		0.838	0.00132686	0.00117947	0.00110466		0.838	3885.03	3745.25	3855.05
		0.839	0.00132605	0.00118315	0.00110275		0.839	3886.36	3746.44	3856.15
		0.84	0.00132531	0.00118657	0.00110157		0.84	3887.69	3747.62	3857.25
		0.841	0.00132461	0.00118973	0.00110115		0.841	3889.01	3748.81	3858.36
		0.842	0.00132394	0.00119264	0.00110149		0.842	3890.34	3750	3859.46
		0.843	0.00132327	0.0011953	0.0011026		0.843	3891.66	3751.19	3860.56
		0.844	0.0013226	0.00119771	0.00110451		0.844	3892.98	3752.39	3861.66
		0.845	0.00132191	0.00119989	0.00110722		0.845	3894.31	3753.59	3862.77
		0.846	0.0013212	0.00120183	0.00111071		0.846	3895.63	3754.79	3863.88
		0.847	0.00132047	0.00120355	0.00111499		0.847	3896.95	3755.99	3864.99
		0.848	0.0013197	0.00120505	0.00112005		0.848	3898.27	3757.2	3866.11
		0.849	0.00131891	0.00120634	0.00112587		0.849	3899.59	3758.4	3867.23
		0.85	0.00131811	0.00120742	0.00113243		0.85	3900.91	3759.61	3868.36
		0.851	0.00131729	0.0012083	0.0011397		0.851	3902.22	3760.82	3869.5
		0.852	0.00131648	0.00120899	0.00114764		0.852	3903.54	3762.03	3870.64
		0.853	0.00131568	0.00120948	0.00115623		0.853	3904.86	3763.24	3871.79
		0.854	0.00131492	0.00120978	0.0011654		0.854	3906.17	3764.44	3872.95
		0.855	0.0013142	0.00120989	0.00117512		0.855	3907.49	3765.65	3874.12
		0.856	0.00131355	0.00120981	0.00118533		0.856	3908.8	3766.86	3875.3
		0.857	0.00131299	0.00120953	0.00119598		0.857	3910.11	3768.07	3876.49
		0.858	0.00131253	0.00120907	0.001207		0.858	3911.43	3769.28	3877.7
		0.859	0.00131219	0.0012084	0.00121834		0.859	3912.74	3770.49	3878.91
		0.86	0.00131198	0.00120754	0.00122992		0.86	3914.05	3771.7	3880.13
		0.861	0.00131193	0.00120647	0.00124169		0.861	3915.36	3772.91	3881.37
		0.862	0.00131205	0.00120519	0.00125358		0.862	3916.67	3774.11	3882.62
		0.863	0.00131233	0.0012037	0.00126553		0.863	3917.99	3775.32	3883.88
		0.864	0.0013128	0.001202	0.00127748		0.864	3919.3	3776.52	3885.15
		0.865	0.00131345	0.00120009	0.00128937		0.865	3920.61	3777.72	3886.43
		0.866	0.00131428	0.00119795	0.00130114		0.866	3921.93	3778.92	3887.73
		0.867	0.0013153	0.0011956	0.00131276		0.867	3923.24	3780.12	3889.03
		0.868	0.00131649	0.00119304	0.00132416		0.868	3924.56	3781.31	3890.35
		0.869	0.00131784	0.00119028	0.00133532		0.869	3925.87	3782.5	3891.68
		0.87	0.00131935	0.00118731	0.00134619		0.87	3927.19	3783.69	3893.02
		0.871	0.00132101	0.00118416	0.00135675		0.871	3928.51	3784.88	3894.37
		0.872	0.00132278	0.00118084	0.00136697		0.872	3929.83	3786.06	3895.73
		0.873	0.00132467	0.00117737	0.00137683		0.873	3931.16	3787.24	3897.11
		0.874	0.00132664	0.00117377	0.00138631		0.874	3932.48	3788.41	3898.49
		0.875	0.00132868	0.00117006	0.00139542		0.875	3933.81	3789.59	3899.88
		0.876	0.00133076	0.00116626	0.00140415		0.876	3935.14	3790.75	3901.28
		0.877	0.00133287	0.00116242	0.0014125		0.877	3936.47	3791.92	3902.69
		0.878	0.00133498	0.00115856	0.00142048		0.878	3937.81	3793.08	3904.1
		0.879	0.00133708	0.00115471	0.00142809		0.879	3939.14	3794.24	3905.53
		0.88	0.00133914	0.0011509	0.00143536		0.88	3940.48	3795.39	3906.96
		0.881	0.00134114	0.00114717	0.0014423		0.881	3941.82	3796.54	3908.4
		0.882	0.00134307	0.00114354	0.00144892		0.882	3943.16	3797.68	3909.84
		0.883	0.00134491	0.00114004	0.00145526		0.883	3944.51	3798.83	3911.3
		0.884	0.00134664	0.0011367	0.00146132		0.884	3945.85	3799.96	3912.75
		0.885	0.00134825	0.00113354	0.00146714		0.885	3947.2	3801.1	3914.22
		0.886	0.00134973	0.00113058	0.00147273		0.886	3948.55	3802.23	3915.69
		0.887	0.00135106	0.00112781	0.00147812		0.887	3949.9	3803.36	3917.16
		0.888	0.00135224	0.00112525	0.00148331		0.888	3951.25	3804.49	3918.64
		0.889	0.00135327	0.0011229	0.00148834		0.889	3952.6	3805.61	3920.13
		0.89	0.00135413	0.00112074	0.00149321		0.89	3953.96	3806.73	3921.62
		0.891	0.00135481	0.00111877	0.00149792		0.891	3955.31	3807.85	3923.12
		0.892	0.00135533	0.00111695	0.0015025		0.892	3956.67	3808.97	3924.62
		0.893	0.00135568	0.00111526	0.00150693		0.893	3958.02	3810.09	3926.12
		0.894	0.00135586	0.00111368	0.00151122		0.894	3959.38	3811.2	3927.63
		0.895	0.00135588	0.00111215	0.00151536		0.895	3960.73	3812.31	3929.14
		0.896	0.00135574	0.00111065	0.00151934		0.896	3962.09	3813.42	3930.66
		0.897	0.00135544	0.00110912	0.00152313		0.897	3963.45	3814.53	3932.18
		0.898	0.00135499	0.00110751	0.00152674		0.898	3964.8	3815.64	3933.71
		0.899	0.00135441	0.0011058	0.00153012		0.899	3966.16	3816.75	3935.24
		0.9	0.0013537	0.00110391	0.00153325		0.9	3967.51	3817.85	3936.77
		0.901	0.00135286	0.00110181	0.0015361		0.901	3968.86	3818.96	3938.3
		0.902	0.00135192	0.00109946	0.00153863		0.902	3970.22	3820.06	3939.84
		0.903	0.00135087	0.00109682	0.00154082		0.903	3971.57	3821.16	3941.38
		0.904	0.00134973	0.00109385	0.00154262		0.904	3972.92	3822.25	3942.92
		0.905	0.0013485	0.00109052	0.00154399		0.905	3974.27	3823.34	3944.46
		0.906	0.00134719	0.00108681	0.0015449		0.906	3975.61	3824.43	3946.01
		0.907	0.0013458	0.0010827	0.00154531		0.907	3976.96	3825.52	3947.55
		0.908	0.00134433	0.00107819	0.00154517		0.908	3978.31	3826.6	3949.1
		0.909	0.0013428	0.00107327	0.00154445		0.909	3979.65	3827.67	3950.64
		0.91	0.00134118	0.00106796	0.00154312		0.91	3980.99	3828.74	3952.19
		0.911	0.00133948	0.00106227	0.00154115		0.911	3982.33	3829.81	3953.73
		0.912	0.00133768	0.00105622	0.0015385		0.912	3983.67	3830.87	3955.27
		0.913	0.00133578	0.00104985	0.00153514		0.913	3985.01	3831.92	3956.81
		0.914	0.00133377	0.00104319	0.00153107		0.914	3986.34	3832.97	3958.34
		0.915	0.00133162	0.00103631	0.00152625		0.915	3987.67	3834.01	3959.87
		0.916	0.00132932	0.00102925	0.00152067		0.916	3989.01	3835.04	3961.39
		0.917	0.00132684	0.00102207	0.00151434		0.917	3990.33	3836.07	3962.91
		0.918	0.00132417	0.00101484	0.00150724		0.918	3991.66	3837.08	3964.42
		0.919	0.00132128	0.00100763	0.00149937		0.919	3992.98	3838.1	3965.92
		0.92	0.00131814	0.0010005	0.00149074		0.92	3994.3	3839.1	3967.42
		0.921	0.00131473	0.000993541	0.00148137		0.921	3995.62	3840.1	3968.9
		0.922	0.00131104	0.00098681	0.00147126		0.922	3996.93	3841.09	3970.38
		0.923	0.00130702	0.000980379	0.00146045		0.923	3998.24	3842.07	3971.85
		0.924	0.00130267	0.000974313	0.00144896		0.924	3999.54	3843.05	3973.3
		0.925	0.00129797	0.000968672	0.00143681		0.925	4000.84	3844.02	3974.74
		0.926	0.0012929	0.000963509	0.00142404		0.926	4002.14	3844.99	3976.17
		0.927	0.00128746	0.000958869	0.0014107		0.927	4003.43	3845.95	3977.59
		0.928	0.00128163	0.000954788	0.00139681		0.928	4004.71	3846.9	3979
		0.929	0.00127541	0.000951292	0.00138242		0.929	4005.99	3847.86	3980.39
		0.93	0.00126882	0.000948398	0.00136759		0.93	4007.27	3848.81	3981.76
		0.931	0.00126186	0.000946112	0.00135235		0.931	4008.53	3849.75	3983.12
		0.932	0.00125455	0.000944429	0.00133676		0.932	4009.79	3850.7	3984.47
		0.933	0.0012469	0.000943335	0.00132087		0.933	4011.04	3851.64	3985.79
		0.934	0.00123894	0.000942803	0.00130472		0.934	4012.28	3852.59	3987.11
		0.935	0.00123071	0.000942801	0.00128837		0.935	4013.52	3853.53	3988.4
		0.936	0.00122225	0.000943287	0.00127187		0.936	4014.74	3854.47	3989.68
		0.937	0.00121359	0.000944213	0.00125527		0.937	4015.96	3855.42	3990.95
		0.938	0.00120478	0.000945524	0.00123861		0.938	4017.17	3856.36	3992.19
		0.939	0.00119588	0.000947164	0.00122194		0.939	4018.37	3857.31	3993.42
		0.94	0.00118693	0.000949072	0.00120531		0.94	4019.56	3858.25	3994.64
		0.941	0.00117798	0.000951187	0.00118877		0.941	4020.75	3859.21	3995.83
		0.942	0.0011691	0.000953449	0.00117234		0.942	4021.92	3860.16	3997.02
		0.943	0.00116035	0.000955797	0.00115607		0.943	4023.08	3861.11	3998.18
		0.944	0.00115177	0.000958176	0.00114		0.944	4024.24	3862.07	3999.33
		0.945	0.00114342	0.000960533	0.00112416		0.945	4025.39	3863.03	4000.46
		0.946	0.00113536	0.000962822	0.00110856		0.946	4026.53	3863.99	4001.58
		0.947	0.00112764	0.000965	0.00109325		0.947	4027.66	3864.95	4002.68
		0.948	0.00112029	0.000967033	0.00107825		0.948	4028.78	3865.92	4003.76
		0.949	0.00111337	0.00096889	0.00106356		0.949	4029.9	3866.89	4004.83
		0.95	0.00110691	0.000970551	0.00104922		0.95	4031.01	3867.86	4005.89
		0.951	0.00110095	0.000971999	0.00103523		0.951	4032.11	3868.83	4006.93
		0.952	0.00109549	0.000973226	0.00102161		0.952	4033.21	3869.8	4007.96
		0.953	0.00109058	0.00097423	0.00100837		0.953	4034.3	3870.78	4008.98
		0.954	0.0010862	0.000975017	0.000995515		0.954	4035.39	3871.75	4009.98
		0.955	0.00108238	0.000975597	0.00098306		0.955	4036.48	3872.73	4010.97
		0.956	0.00107911	0.000975988	0.000971011		0.956	4037.56	3873.7	4011.94
		0.957	0.00107637	0.00097621	0.000959376		0.957	4038.64	3874.68	4012.91
		0.958	0.00107416	0.000976291	0.000948166		0.958	4039.71	3875.65	4013.86
		0.959	0.00107245	0.000976261	0.000937391		0.959	4040.78	3876.63	4014.81
		0.96	0.00107122	0.000976156	0.000927062		0.96	4041.86	3877.61	4015.74
		0.961	0.00107044	0.000976012	0.000917193		0.961	4042.93	3878.58	4016.66
		0.962	0.00107006	0.000975868	0.0009078		0.962	4044	3879.56	4017.57
		0.963	0.00107005	0.000975765	0.000898901		0.963	4045.07	3880.53	4018.48
		0.964	0.00107038	0.000975742	0.000890515		0.964	4046.14	3881.51	4019.37
		0.965	0.00107099	0.000975839	0.000882667		0.965	4047.21	3882.49	4020.26
		0.966	0.00107186	0.000976095	0.000875378		0.966	4048.28	3883.46	4021.14
		0.967	0.00107293	0.000976543	0.000868677		0.967	4049.35	3884.44	4022.01
		0.968	0.00107417	0.000977215	0.000862589		0.968	4050.43	3885.41	4022.87
		0.969	0.00107553	0.000978138	0.000857143		0.969	4051.5	3886.39	4023.73
		0.97	0.001077	0.000979332	0.000852368		0.97	4052.58	3887.37	4024.59
		0.971	0.00107853	0.000980811	0.00084829		0.971	4053.65	3888.35	4025.44
		0.972	0.00108011	0.000982583	0.000844936		0.972	4054.73	3889.33	4026.29
		0.973	0.00108171	0.00098465	0.000842331		0.973	4055.81	3890.32	4027.13
		0.974	0.00108331	0.000987003	0.000840496		0.974	4056.9	3891.3	4027.97
		0.975	0.00108493	0.000989627	0.000839448		0.975	4057.98	3892.29	4028.81
		0.976	0.00108654	0.000992501	0.000839201		0.976	4059.07	3893.28	4029.65
		0.977	0.00108816	0.000995595	0.000839761		0.977	4060.15	3894.28	4030.49
		0.978	0.0010898	0.000998873	0.000841133		0.978	4061.24	3895.27	4031.33
		0.979	0.00109147	0.00100229	0.00084331		0.979	4062.33	3896.27	4032.17
		0.98	0.0010932	0.00100581	0.000846282		0.98	4063.43	3897.28	4033.02
		0.981	0.001095	0.00100937	0.000850031		0.981	4064.52	3898.28	4033.86
		0.982	0.00109692	0.00101293	0.000854531		0.982	4065.62	3899.3	4034.72
		0.983	0.00109898	0.00101642	0.000859751		0.983	4066.71	3900.31	4035.57
		0.984	0.00110121	0.00101981	0.000865651		0.984	4067.81	3901.33	4036.44
		0.985	0.00110366	0.00102302	0.000872186		0.985	4068.92	3902.35	4037.31
		0.986	0.00110636	0.00102602	0.000879304		0.986	4070.02	3903.37	4038.18
		0.987	0.00110933	0.00102875	0.000886948		0.987	4071.13	3904.4	4039.06
		0.988	0.00111262	0.00103117	0.000895056		0.988	4072.24	3905.43	4039.96
		0.989	0.00111626	0.00103325	0.000903563		0.989	4073.35	3906.46	4040.86
		0.99	0.00112026	0.00103495	0.000912401		0.99	4074.47	3907.5	4041.76
		0.991	0.00112464	0.00103625	0.000921499		0.991	4075.6	3908.53	4042.68
		0.992	0.00112943	0.00103713	0.000930787		0.992	4076.72	3909.57	4043.61
		0.993	0.00113463	0.00103757	0.000940192		0.993	4077.85	3910.61	4044.54
		0.994	0.00114023	0.00103758	0.000949645		0.994	4078.99	3911.65	4045.49
		0.995	0.00114623	0.00103716	0.000959077		0.995	4080.14	3912.68	4046.44
		0.996	0.00115262	0.0010363	0.000968423		0.996	4081.28	3913.72	4047.4
		0.997	0.00115937	0.00103504	0.000977619		0.997	4082.44	3914.76	4048.38
		0.998	0.00116645	0.00103337	0.000986607		0.998	4083.6	3915.79	4049.36
		0.999	0.00117383	0.00103134	0.000995334		0.999	4084.77	3916.82	4050.35
		1	0.00118146	0.00102897	0.00100375		1	4085.95	3917.85	4051.35
		1.001	0.00118929	0.00102628	0.00101182		1.001	4087.14	3918.88	4052.36
		1.002	0.00119727	0.00102331	0.00101949		1.002	4088.33	3919.9	4053.37
		1.003	0.00120533	0.00102009	0.00102675		1.003	4089.53	3920.93	4054.4
		1.004	0.00121342	0.00101666	0.00103355		1.004	4090.74	3921.94	4055.43
		1.005	0.00122147	0.00101305	0.0010399		1.005	4091.96	3922.96	4056.46
		1.006	0.00122941	0.0010093	0.00104576		1.006	4093.18	3923.97	4057.51
		1.007	0.00123718	0.00100543	0.00105114		1.007	4094.42	3924.98	4058.56
		1.008	0.00124471	0.00100148	0.00105604		1.008	4095.66	3925.98	4059.61
		1.009	0.00125194	0.000997473	0.00106045		1.009	4096.91	3926.98	4060.67
		1.01	0.00125881	0.000993433	0.00106438		1.01	4098.16	3927.98	4061.73
		1.011	0.00126527	0.000989382	0.00106785		1.011	4099.42	3928.97	4062.8
		1.012	0.00127128	0.00098534	0.00107088		1.012	4100.69	3929.96	4063.86
		1.013	0.00127679	0.000981322	0.00107348		1.013	4101.97	3930.94	4064.94
		1.014	0.00128177	0.000977344	0.00107568		1.014	4103.24	3931.92	4066.01
		1.015	0.0012862	0.000973416	0.0010775		1.015	4104.53	3932.89	4067.09
		1.016	0.00129008	0.000969547	0.00107897		1.016	4105.82	3933.86	4068.17
		1.017	0.00129338	0.000965745	0.00108012		1.017	4107.11	3934.83	4069.25
		1.018	0.00129612	0.000962015	0.00108099		1.018	4108.4	3935.8	4070.33
		1.019	0.00129832	0.000958363	0.0010816		1.019	4109.7	3936.76	4071.41
		1.02	0.0013	0.000954793	0.00108198		1.02	4111	3937.71	4072.49
		1.021	0.00130118	0.000951309	0.00108218		1.021	4112.3	3938.67	4073.57
		1.022	0.00130192	0.000947914	0.00108222		1.022	4113.6	3939.62	4074.65
		1.023	0.00130225	0.000944611	0.00108214		1.023	4114.9	3940.56	4075.74
		1.024	0.00130223	0.000941405	0.00108196		1.024	4116.21	3941.5	4076.82
		1.025	0.00130192	0.0009383	0.00108172		1.025	4117.51	3942.44	4077.9
		1.026	0.00130137	0.0009353	0.00108146		1.026	4118.81	3943.38	4078.98
		1.027	0.00130064	0.000932411	0.00108119		1.027	4120.11	3944.32	4080.06
		1.028	0.00129979	0.00092964	0.00108096		1.028	4121.41	3945.25	4081.14
		1.029	0.00129888	0.000926994	0.00108079		1.029	4122.71	3946.17	4082.22
		1.03	0.00129796	0.000924481	0.0010807		1.03	4124.01	3947.1	4083.31
		1.031	0.00129709	0.000922109	0.00108072		1.031	4125.31	3948.02	4084.39
		1.032	0.00129629	0.00091989	0.00108088		1.032	4126.6	3948.94	4085.47
		1.033	0.00129561	0.000917835	0.00108119		1.033	4127.9	3949.86	4086.55
		1.034	0.00129507	0.000915956	0.00108168		1.034	4129.19	3950.78	4087.63
		1.035	0.0012947	0.000914268	0.00108236		1.035	4130.49	3951.7	4088.71
		1.036	0.00129449	0.000912785	0.00108326		1.036	4131.78	3952.61	4089.79
		1.037	0.00129444	0.000911524	0.00108437		1.037	4133.08	3953.52	4090.88
		1.038	0.00129454	0.000910502	0.00108572		1.038	4134.37	3954.43	4091.96
		1.039	0.00129477	0.000909739	0.00108732		1.039	4135.67	3955.34	4093.05
		1.04	0.0012951	0.000909253	0.00108916		1.04	4136.96	3956.25	4094.14
		1.041	0.00129548	0.000909065	0.00109126		1.041	4138.26	3957.16	4095.23
		1.042	0.00129586	0.000909196	0.00109361		1.042	4139.55	3958.07	4096.32
		1.043	0.00129619	0.000909666	0.00109621		1.043	4140.85	3958.98	4097.42
		1.044	0.0012964	0.000910495	0.00109907		1.044	4142.15	3959.89	4098.51
		1.045	0.00129644	0.000911702	0.00110216		1.045	4143.44	3960.8	4099.61
		1.046	0.00129623	0.000913306	0.00110549		1.046	4144.74	3961.71	4100.72
		1.047	0.0012957	0.00091532	0.00110905		1.047	4146.03	3962.63	4101.82
		1.048	0.0012948	0.000917759	0.00111281		1.048	4147.33	3963.54	4102.94
		1.049	0.00129344	0.000920632	0.00111676		1.049	4148.62	3964.46	4104.05
		1.05	0.00129157	0.000923946	0.00112089		1.05	4149.92	3965.39	4105.17
		1.051	0.00128915	0.000927704	0.00112517		1.051	4151.21	3966.31	4106.29
		1.052	0.00128611	0.000931902	0.00112959		1.052	4152.49	3967.24	4107.42
		1.053	0.00128242	0.000936535	0.00113411		1.053	4153.78	3968.18	4108.55
		1.054	0.00127806	0.00094159	0.00113873		1.054	4155.06	3969.11	4109.69
		1.055	0.001273	0.000947052	0.00114341		1.055	4156.33	3970.06	4110.83
		1.056	0.00126724	0.0009529	0.00114814		1.056	4157.6	3971.01	4111.97
		1.057	0.00126078	0.000959106	0.00115288		1.057	4158.87	3971.96	4113.13
		1.058	0.00125364	0.000965642	0.00115761		1.058	4160.13	3972.93	4114.28
		1.059	0.00124584	0.000972472	0.00116231		1.059	4161.38	3973.9	4115.44
		1.06	0.00123742	0.00097956	0.00116695		1.06	4162.62	3974.87	4116.61
		1.061	0.00122843	0.000986862	0.00117153		1.061	4163.85	3975.86	4117.77
		1.062	0.00121892	0.000994338	0.001176		1.062	4165.07	3976.85	4118.95
		1.063	0.00120897	0.00100194	0.00118036		1.063	4166.29	3977.84	4120.13
		1.064	0.00119864	0.00100962	0.00118459		1.064	4167.49	3978.85	4121.31
		1.065	0.00118801	0.00101734	0.00118867		1.065	4168.68	3979.86	4122.5
		1.066	0.00117715	0.00102504	0.00119259		1.066	4169.87	3980.88	4123.69
		1.067	0.00116617	0.00103268	0.00119634		1.067	4171.04	3981.91	4124.88
		1.068	0.00115512	0.00104022	0.0011999		1.068	4172.2	3982.95	4126.08
		1.069	0.00114411	0.00104762	0.00120327		1.069	4173.35	3983.99	4127.28
		1.07	0.0011332	0.00105483	0.00120644		1.07	4174.49	3985.05	4128.49
		1.071	0.00112247	0.00106181	0.0012094		1.071	4175.62	3986.1	4129.69
		1.072	0.001112	0.00106855	0.00121216		1.072	4176.73	3987.17	4130.9
		1.073	0.00110184	0.001075	0.0012147		1.073	4177.84	3988.24	4132.12
		1.074	0.00109205	0.00108115	0.00121703		1.074	4178.94	3989.32	4133.33
		1.075	0.00108267	0.00108697	0.00121914		1.075	4180.02	3990.4	4134.55
		1.076	0.00107375	0.00109245	0.00122103		1.076	4181.1	3991.49	4135.77
		1.077	0.0010653	0.00109758	0.00122269		1.077	4182.17	3992.59	4136.99
		1.078	0.00105735	0.00110235	0.00122414		1.078	4183.23	3993.69	4138.22
		1.079	0.0010499	0.00110677	0.00122535		1.079	4184.29	3994.79	4139.44
		1.08	0.00104295	0.00111083	0.00122634		1.08	4185.33	3995.9	4140.67
		1.081	0.00103649	0.00111455	0.0012271		1.081	4186.37	3997.01	4141.89
		1.082	0.00103049	0.00111793	0.00122763		1.082	4187.41	3998.13	4143.12
		1.083	0.00102493	0.00112099	0.00122791		1.083	4188.43	3999.25	4144.35
		1.084	0.00101977	0.00112374	0.00122795		1.084	4189.46	4000.37	4145.58
		1.085	0.00101496	0.0011262	0.00122774		1.085	4190.47	4001.5	4146.8
		1.086	0.00101047	0.0011284	0.00122727		1.086	4191.49	4002.62	4148.03
		1.087	0.00100624	0.00113034	0.00122652		1.087	4192.5	4003.75	4149.26
		1.088	0.00100223	0.00113206	0.0012255		1.088	4193.5	4004.88	4150.49
		1.089	0.000998381	0.00113357	0.00122418		1.089	4194.5	4006.02	4151.71
		1.09	0.00099465	0.00113489	0.00122255		1.09	4195.5	4007.15	4152.93
		1.091	0.000990991	0.00113605	0.0012206		1.091	4196.49	4008.29	4154.16
		1.092	0.000987364	0.00113705	0.0012183		1.092	4197.48	4009.42	4155.37
		1.093	0.000983733	0.00113793	0.00121565		1.093	4198.46	4010.56	4156.59
		1.094	0.000980072	0.00113869	0.00121263		1.094	4199.45	4011.7	4157.81
		1.095	0.000976358	0.00113936	0.00120921		1.095	4200.42	4012.84	4159.02
		1.096	0.000972582	0.00113994	0.00120539		1.096	4201.4	4013.98	4160.22
		1.097	0.000968737	0.00114044	0.00120113		1.097	4202.37	4015.12	4161.43
		1.098	0.000964831	0.00114088	0.00119644		1.098	4203.34	4016.26	4162.63
		1.099	0.000960876	0.00114127	0.00119129		1.099	4204.3	4017.4	4163.82
		1.1	0.000956896	0.00114161	0.00118568		1.1	4205.26	4018.54	4165.01
		1.101	0.00095292	0.00114191	0.00117959		1.101	4206.21	4019.68	4166.19
		1.102	0.000948986	0.00114217	0.00117302		1.102	4207.16	4020.82	4167.37
		1.103	0.000945139	0.00114239	0.00116597		1.103	4208.11	4021.97	4168.54
		1.104	0.000941426	0.00114257	0.00115843		1.104	4209.05	4023.11	4169.7
		1.105	0.0009379	0.00114272	0.00115042		1.105	4209.99	4024.25	4170.85
		1.106	0.000934617	0.00114281	0.00114193		1.106	4210.93	4025.4	4172
		1.107	0.000931631	0.00114286	0.00113299		1.107	4211.86	4026.54	4173.14
		1.108	0.000929	0.00114285	0.0011236		1.108	4212.79	4027.68	4174.27
		1.109	0.000926777	0.00114277	0.00111379		1.109	4213.72	4028.82	4175.38
		1.11	0.000925011	0.00114262	0.00110358		1.11	4214.65	4029.97	4176.49
		1.111	0.00092375	0.00114237	0.00109299		1.111	4215.57	4031.11	4177.59
		1.112	0.000923034	0.00114202	0.00108206		1.112	4216.49	4032.25	4178.68
		1.113	0.000922896	0.00114154	0.00107082		1.113	4217.42	4033.39	4179.75
		1.114	0.000923363	0.00114094	0.00105929		1.114	4218.34	4034.53	4180.82
		1.115	0.000924453	0.00114018	0.00104752		1.115	4219.26	4035.67	4181.87
		1.116	0.000926175	0.00113926	0.00103554		1.116	4220.19	4036.81	4182.91
		1.117	0.000928531	0.00113816	0.00102338		1.117	4221.12	4037.95	4183.94
		1.118	0.000931512	0.00113687	0.00101108		1.118	4222.05	4039.09	4184.96
		1.119	0.000935102	0.00113537	0.000998676		1.119	4222.98	4040.23	4185.97
		1.12	0.000939276	0.00113366	0.000986198		1.12	4223.92	4041.36	4186.96
		1.121	0.000944001	0.00113173	0.000973679		1.121	4224.86	4042.49	4187.94
		1.122	0.000949239	0.00112958	0.000961149		1.122	4225.81	4043.62	4188.91
		1.123	0.000954944	0.0011272	0.000948636		1.123	4226.76	4044.75	4189.86
		1.124	0.000961065	0.00112459	0.000936165		1.124	4227.72	4045.88	4190.8
		1.125	0.000967548	0.00112176	0.000923758		1.125	4228.68	4047	4191.73
		1.126	0.000974337	0.00111873	0.000911435		1.126	4229.65	4048.12	4192.65
		1.127	0.000981371	0.0011155	0.000899214		1.127	4230.63	4049.24	4193.56
		1.128	0.000988591	0.0011121	0.000887107		1.128	4231.61	4050.35	4194.45
		1.129	0.000995939	0.00110854	0.000875127		1.129	4232.61	4051.46	4195.33
		1.13	0.00100336	0.00110487	0.000863282		1.13	4233.61	4052.57	4196.2
		1.131	0.00101079	0.0011011	0.000851579		1.131	4234.61	4053.67	4197.06
		1.132	0.00101818	0.00109728	0.000840024		1.132	4235.63	4054.77	4197.9
		1.133	0.00102549	0.00109344	0.000828617		1.133	4236.65	4055.87	4198.74
		1.134	0.00103267	0.00108962	0.000817362		1.134	4237.68	4056.96	4199.56
		1.135	0.00103968	0.00108586	0.000806259		1.135	4238.71	4058.05	4200.37
		1.136	0.00104649	0.00108222	0.000795308		1.136	4239.76	4059.13	4201.17
		1.137	0.00105308	0.00107872	0.000784509		1.137	4240.81	4060.21	4201.96
		1.138	0.00105942	0.00107541	0.000773861		1.138	4241.86	4061.29	4202.74
		1.139	0.00106549	0.00107233	0.000763365		1.139	4242.93	4062.36	4203.51
		1.14	0.00107128	0.00106952	0.000753022		1.14	4243.99	4063.43	4204.27
		1.141	0.0010768	0.001067	0.000742833		1.141	4245.07	4064.5	4205.02
		1.142	0.00108202	0.00106479	0.000732803		1.142	4246.15	4065.57	4205.75
		1.143	0.00108697	0.00106293	0.000722936		1.143	4247.23	4066.63	4206.48
		1.144	0.00109165	0.00106141	0.000713239		1.144	4248.32	4067.69	4207.2
		1.145	0.00109605	0.00106024	0.00070372		1.145	4249.42	4068.75	4207.91
		1.146	0.0011002	0.00105942	0.000694388		1.146	4250.51	4069.81	4208.61
		1.147	0.00110411	0.00105894	0.000685257		1.147	4251.62	4070.87	4209.3
		1.148	0.00110778	0.00105877	0.000676339		1.148	4252.72	4071.93	4209.98
		1.149	0.00111124	0.00105888	0.00066765		1.149	4253.83	4072.99	4210.65
		1.15	0.00111449	0.00105924	0.000659207		1.15	4254.94	4074.05	4211.31
		1.151	0.00111756	0.00105981	0.000651029		1.151	4256.06	4075.11	4211.97
		1.152	0.00112044	0.00106052	0.000643136		1.152	4257.18	4076.17	4212.62
		1.153	0.00112315	0.00106134	0.000635549		1.153	4258.3	4077.23	4213.26
		1.154	0.0011257	0.00106219	0.00062829		1.154	4259.43	4078.29	4213.89
		1.155	0.0011281	0.00106302	0.000621383		1.155	4260.55	4079.36	4214.51
		1.156	0.00113034	0.00106376	0.000614849		1.156	4261.68	4080.42	4215.13
		1.157	0.00113243	0.00106434	0.000608714		1.157	4262.81	4081.48	4215.74
		1.158	0.00113437	0.0010647	0.000602999		1.158	4263.95	4082.55	4216.35
		1.159	0.00113616	0.00106478	0.000597728		1.159	4265.08	4083.61	4216.95
		1.16	0.00113779	0.00106452	0.000592923		1.16	4266.22	4084.68	4217.54
		1.161	0.00113926	0.00106385	0.000588606		1.161	4267.36	4085.74	4218.13
		1.162	0.00114056	0.00106274	0.000584797		1.162	4268.5	4086.8	4218.72
		1.163	0.00114168	0.00106113	0.000581516		1.163	4269.64	4087.87	4219.3
		1.164	0.00114262	0.001059	0.000578782		1.164	4270.78	4088.93	4219.88
		1.165	0.00114337	0.0010563	0.000576611		1.165	4271.92	4089.98	4220.46
		1.166	0.00114392	0.00105303	0.00057502		1.166	4273.07	4091.04	4221.04
		1.167	0.00114426	0.00104916	0.000574023		1.167	4274.21	4092.09	4221.61
		1.168	0.00114439	0.00104471	0.000573636		1.168	4275.36	4093.14	4222.19
		1.169	0.00114429	0.00103967	0.00057387		1.169	4276.5	4094.18	4222.76
		1.17	0.00114397	0.00103407	0.000574738		1.17	4277.64	4095.22	4223.33
		1.171	0.00114342	0.00102792	0.000576252		1.171	4278.79	4096.25	4223.91
		1.172	0.00114263	0.00102128	0.000578422		1.172	4279.93	4097.27	4224.49
		1.173	0.00114162	0.00101419	0.000581259		1.173	4281.07	4098.29	4225.07
		1.174	0.00114036	0.00100669	0.000584772		1.174	4282.21	4099.3	4225.65
		1.175	0.00113888	0.000998859	0.000588969		1.175	4283.35	4100.3	4226.24
		1.176	0.00113717	0.000990752	0.000593859		1.176	4284.49	4101.3	4226.83
		1.177	0.00113525	0.000982445	0.000599447		1.177	4285.63	4102.28	4227.43
		1.178	0.00113311	0.000974014	0.000605739		1.178	4286.76	4103.26	4228.03
		1.179	0.00113077	0.000965537	0.000612737		1.179	4287.89	4104.23	4228.64
		1.18	0.00112824	0.000957094	0.000620442		1.18	4289.02	4105.19	4229.25
		1.181	0.00112554	0.000948762	0.000628851		1.181	4290.15	4106.15	4229.88
		1.182	0.00112267	0.00094062	0.000637959		1.182	4291.27	4107.09	4230.51
		1.183	0.00111967	0.000932738	0.000647755		1.183	4292.4	4108.03	4231.15
		1.184	0.00111654	0.000925185	0.000658227		1.184	4293.51	4108.96	4231.81
		1.185	0.0011133	0.000918023	0.000669354		1.185	4294.63	4109.88	4232.47
		1.186	0.00110998	0.000911305	0.000681112		1.186	4295.74	4110.79	4233.15
		1.187	0.0011066	0.000905077	0.000693474		1.187	4296.85	4111.7	4233.83
		1.188	0.00110317	0.000899375	0.000706402		1.188	4297.95	4112.6	4234.53
		1.189	0.00109972	0.000894225	0.000719856		1.189	4299.05	4113.5	4235.25
		1.19	0.00109626	0.000889644	0.000733789		1.19	4300.15	4114.39	4235.97
		1.191	0.00109282	0.000885635	0.00074815		1.191	4301.25	4115.28	4236.71
		1.192	0.00108942	0.000882196	0.000762881		1.192	4302.34	4116.16	4237.47
		1.193	0.00108606	0.00087931	0.000777922		1.193	4303.43	4117.04	4238.24
		1.194	0.00108278	0.000876953	0.000793208		1.194	4304.51	4117.92	4239.03
		1.195	0.00107957	0.000875093	0.00080867		1.195	4305.59	4118.8	4239.83
		1.196	0.00107645	0.000873687	0.00082424		1.196	4306.67	4119.67	4240.64
		1.197	0.00107342	0.000872689	0.000839847		1.197	4307.74	4120.55	4241.48
		1.198	0.0010705	0.000872045	0.000855423		1.198	4308.82	4121.42	4242.32
		1.199	0.00106768	0.000871698	0.000870898		1.199	4309.89	4122.29	4243.19
		1.2	0.00106497	0.000871587	0.000886207		1.2	4310.95	4123.16	4244.07
		1.201	0.00106236	0.00087165	0.000901291		1.201	4312.02	4124.03	4244.96
		1.202	0.00105985	0.000871826	0.000916092		1.202	4313.08	4124.9	4245.87
		1.203	0.00105742	0.000872052	0.000930561		1.203	4314.14	4125.78	4246.79
		1.204	0.00105507	0.000872271	0.000944655		1.204	4315.19	4126.65	4247.73
		1.205	0.00105278	0.000872426	0.000958339		1.205	4316.25	4127.52	4248.68
		1.206	0.00105054	0.000872467	0.000971587		1.206	4317.3	4128.39	4249.64
		1.207	0.00104833	0.000872347	0.000984379		1.207	4318.35	4129.27	4250.62
		1.208	0.00104614	0.000872028	0.000996707		1.208	4319.39	4130.14	4251.61
		1.209	0.00104395	0.000871476	0.00100857		1.209	4320.44	4131.01	4252.62
		1.21	0.00104174	0.000870666	0.00101998		1.21	4321.48	4131.88	4253.63
		1.211	0.00103948	0.000869578	0.00103094		1.211	4322.52	4132.75	4254.66
		1.212	0.00103718	0.000868201	0.00104148		1.212	4323.56	4133.62	4255.69
		1.213	0.0010348	0.000866533	0.00105164		1.213	4324.6	4134.49	4256.74
		1.214	0.00103233	0.000864578	0.00106144		1.214	4325.63	4135.35	4257.8
		1.215	0.00102976	0.000862346	0.00107093		1.215	4326.66	4136.22	4258.86
		1.216	0.00102707	0.000859857	0.00108014		1.216	4327.69	4137.08	4259.94
		1.217	0.00102427	0.000857135	0.00108912		1.217	4328.72	4137.94	4261.02
		1.218	0.00102133	0.000854211	0.00109791		1.218	4329.74	4138.79	4262.11
		1.219	0.00101827	0.000851121	0.00110656		1.219	4330.76	4139.64	4263.22
		1.22	0.00101507	0.000847906	0.00111511		1.22	4331.77	4140.49	4264.33
		1.221	0.00101174	0.00084461	0.00112358		1.221	4332.79	4141.34	4265.45
		1.222	0.00100828	0.000841281	0.00113201		1.222	4333.8	4142.18	4266.58
		1.223	0.00100471	0.000837967	0.00114043		1.223	4334.8	4143.02	4267.71
		1.224	0.00100103	0.000834719	0.00114883		1.224	4335.81	4143.86	4268.86
		1.225	0.000997257	0.000831587	0.00115724		1.225	4336.81	4144.69	4270.01
		1.226	0.000993409	0.000828621	0.00116564		1.226	4337.8	4145.52	4271.17
		1.227	0.000989504	0.000825868	0.00117401		1.227	4338.79	4146.35	4272.34
		1.228	0.000985561	0.000823374	0.00118234		1.228	4339.78	4147.17	4273.52
		1.229	0.000981602	0.000821181	0.00119058		1.229	4340.76	4148	4274.7
		1.23	0.000977651	0.000819326	0.00119868		1.23	4341.74	4148.82	4275.9
		1.231	0.000973729	0.000817842	0.00120658		1.231	4342.72	4149.64	4277.1
		1.232	0.000969862	0.000816756	0.00121423		1.232	4343.69	4150.45	4278.31
		1.233	0.000966073	0.000816091	0.00122153		1.233	4344.66	4151.27	4279.53
		1.234	0.000962384	0.00081586	0.00122841		1.234	4345.62	4152.08	4280.76
		1.235	0.000958817	0.000816073	0.00123478		1.235	4346.58	4152.9	4281.99
		1.236	0.000955392	0.000816732	0.00124054		1.236	4347.54	4153.72	4283.22
		1.237	0.000952129	0.000817832	0.00124559		1.237	4348.5	4154.53	4284.47
		1.238	0.000949043	0.000819362	0.00124985		1.238	4349.45	4155.35	4285.72
		1.239	0.000946149	0.000821305	0.00125322		1.239	4350.39	4156.17	4286.97
		1.24	0.000943458	0.000823637	0.00125561		1.24	4351.34	4157	4288.22
		1.241	0.000940978	0.000826331	0.00125694		1.241	4352.28	4157.82	4289.48
		1.242	0.000938716	0.000829352	0.00125712		1.242	4353.22	4158.65	4290.73
		1.243	0.000936672	0.000832663	0.00125609		1.243	4354.16	4159.48	4291.99
		1.244	0.000934846	0.000836224	0.0012538		1.244	4355.09	4160.31	4293.25
		1.245	0.000933232	0.000839992	0.0012502		1.245	4356.03	4161.15	4294.5
		1.246	0.000931822	0.000843921	0.00124526		1.246	4356.96	4161.99	4295.75
		1.247	0.000930605	0.000847966	0.00123897		1.247	4357.89	4162.84	4296.99
		1.248	0.000929566	0.000852082	0.00123132		1.248	4358.82	4163.69	4298.22
		1.249	0.000928686	0.000856226	0.00122233		1.249	4359.75	4164.54	4299.45
		1.25	0.000927946	0.000860354	0.00121202		1.25	4360.68	4165.4	4300.67
		1.251	0.000927321	0.000864427	0.00120045		1.251	4361.61	4166.26	4301.87
		1.252	0.000926787	0.000868409	0.00118767		1.252	4362.53	4167.13	4303.07
		1.253	0.000926317	0.000872269	0.00117375		1.253	4363.46	4168	4304.25
		1.254	0.000925884	0.000875979	0.00115878		1.254	4364.39	4168.88	4305.41
		1.255	0.000925461	0.000879517	0.00114285		1.255	4365.31	4169.75	4306.57
		1.256	0.000925019	0.000882865	0.00112606		1.256	4366.24	4170.63	4307.7
		1.257	0.000924533	0.000886012	0.00110852		1.257	4367.16	4171.52	4308.82
		1.258	0.000923977	0.000888952	0.00109036		1.258	4368.09	4172.41	4309.92
		1.259	0.000923328	0.000891682	0.00107169		1.259	4369.01	4173.3	4311
		1.26	0.000922566	0.000894208	0.00105264		1.26	4369.93	4174.19	4312.06
		1.261	0.000921673	0.000896537	0.00103333		1.261	4370.86	4175.09	4313.1
		1.262	0.000920635	0.000898681	0.00101388		1.262	4371.78	4175.98	4314.13
		1.263	0.00091944	0.000900658	0.000994411		1.263	4372.7	4176.88	4315.13
		1.264	0.000918083	0.000902487	0.000975037		1.264	4373.62	4177.78	4316.12
		1.265	0.00091656	0.000904189	0.000955862		1.265	4374.53	4178.69	4317.08
		1.266	0.00091487	0.000905788	0.000936986		1.266	4375.45	4179.59	4318.03
		1.267	0.000913018	0.000907309	0.000918497		1.267	4376.36	4180.5	4318.95
		1.268	0.00091101	0.000908776	0.000900475		1.268	4377.27	4181.41	4319.86
		1.269	0.000908857	0.000910215	0.000882986		1.269	4378.18	4182.32	4320.76
		1.27	0.000906569	0.00091165	0.000866088		1.27	4379.09	4183.23	4321.63
		1.271	0.000904162	0.000913104	0.000849825		1.271	4380	4184.14	4322.49
		1.272	0.000901651	0.000914595	0.000834231		1.272	4380.9	4185.05	4323.33
		1.273	0.000899051	0.000916143	0.000819329		1.273	4381.8	4185.97	4324.16
		1.274	0.000896379	0.000917761	0.000805129		1.274	4382.7	4186.89	4324.97
		1.275	0.000893652	0.00091946	0.000791632		1.275	4383.59	4187.8	4325.77
		1.276	0.000890886	0.000921249	0.000778831		1.276	4384.49	4188.73	4326.55
		1.277	0.000888096	0.000923129	0.000766709		1.277	4385.38	4189.65	4327.33
		1.278	0.000885297	0.000925101	0.000755242		1.278	4386.26	4190.57	4328.09
		1.279	0.000882501	0.000927158	0.000744402		1.279	4387.15	4191.5	4328.84
		1.28	0.000879719	0.00092929	0.000734154		1.28	4388.03	4192.43	4329.58
		1.281	0.000876961	0.000931485	0.000724459		1.281	4388.91	4193.36	4330.31
		1.282	0.000874236	0.000933723	0.000715278		1.282	4389.78	4194.29	4331.03
		1.283	0.00087155	0.000935985	0.00070657		1.283	4390.65	4195.22	4331.74
		1.284	0.000868907	0.000938244	0.000698294		1.284	4391.52	4196.16	4332.44
		1.285	0.000866312	0.000940474	0.000690409		1.285	4392.39	4197.1	4333.13
		1.286	0.000863768	0.000942645	0.000682877		1.286	4393.26	4198.04	4333.82
		1.287	0.000861276	0.000944726	0.000675664		1.287	4394.12	4198.99	4334.5
		1.288	0.000858837	0.000946685	0.000668737		1.288	4394.98	4199.93	4335.17
		1.289	0.000856452	0.00094849	0.00066207		1.289	4395.84	4200.88	4335.84
		1.29	0.00085412	0.000950109	0.000655638		1.29	4396.69	4201.83	4336.5
		1.291	0.000851843	0.000951513	0.000649425		1.291	4397.54	4202.78	4337.15
		1.292	0.00084962	0.000952673	0.000643415		1.292	4398.4	4203.73	4337.79
		1.293	0.000847451	0.000953563	0.0006376		1.293	4399.24	4204.68	4338.43
		1.294	0.000845339	0.000954161	0.000631977		1.294	4400.09	4205.64	4339.07
		1.295	0.000843285	0.000954448	0.000626544		1.295	4400.93	4206.59	4339.7
		1.296	0.000841291	0.000954409	0.000621307		1.296	4401.78	4207.55	4340.32
		1.297	0.00083936	0.000954034	0.000616272		1.297	4402.62	4208.5	4340.94
		1.298	0.000837498	0.000953316	0.00061145		1.298	4403.46	4209.45	4341.56
		1.299	0.00083571	0.000952253	0.000606853		1.299	4404.29	4210.41	4342.16
		1.3	0.000834001	0.000950846	0.000602495		1.3	4405.13	4211.36	4342.77
		1.301	0.00083238	0.000949101	0.000598392		1.301	4405.96	4212.31	4343.37
		1.302	0.000830853	0.000947028	0.000594559		1.302	4406.79	4213.26	4343.97
		1.303	0.00082943	0.000944637	0.000591011		1.303	4407.62	4214.2	4344.56
		1.304	0.00082812	0.000941944	0.000587764		1.304	4408.45	4215.15	4345.15
		1.305	0.000826932	0.000938965	0.000584831		1.305	4409.28	4216.09	4345.73
		1.306	0.000825877	0.000935715	0.000582224		1.306	4410.11	4217.02	4346.32
		1.307	0.000824964	0.000932213	0.000579955		1.307	4410.93	4217.96	4346.9
		1.308	0.000824203	0.000928476	0.000578032		1.308	4411.76	4218.89	4347.48
		1.309	0.000823604	0.00092452	0.000576463		1.309	4412.58	4219.81	4348.06
		1.31	0.000823173	0.00092036	0.000575253		1.31	4413.4	4220.74	4348.63
		1.311	0.000822919	0.000916008	0.000574407		1.311	4414.23	4221.66	4349.21
		1.312	0.000822848	0.000911476	0.000573927		1.312	4415.05	4222.57	4349.78
		1.313	0.000822964	0.00090677	0.000573814		1.313	4415.87	4223.48	4350.35
		1.314	0.000823269	0.000901896	0.00057407		1.314	4416.69	4224.38	4350.93
		1.315	0.000823766	0.000896856	0.000574695		1.315	4417.52	4225.28	4351.5
		1.316	0.000824454	0.000891648	0.00057569		1.316	4418.34	4226.18	4352.08
		1.317	0.00082533	0.00088627	0.000577056		1.317	4419.17	4227.06	4352.65
		1.318	0.000826389	0.000880714	0.000578796		1.318	4419.99	4227.95	4353.23
		1.319	0.000827626	0.000874973	0.000580911		1.319	4420.82	4228.83	4353.81
		1.32	0.000829033	0.000869036	0.000583406		1.32	4421.65	4229.7	4354.39
		1.321	0.0008306	0.000862892	0.000586288		1.321	4422.48	4230.56	4354.98
		1.322	0.000832317	0.00085653	0.000589565		1.322	4423.31	4231.42	4355.57
		1.323	0.000834173	0.000849936	0.000593245		1.323	4424.14	4232.28	4356.16
		1.324	0.000836158	0.000843102	0.00059734		1.324	4424.98	4233.12	4356.75
		1.325	0.000838257	0.000836016	0.000601863		1.325	4425.81	4233.96	4357.35
		1.326	0.000840461	0.000828673	0.000606828		1.326	4426.65	4234.8	4357.96
		1.327	0.000842758	0.000821067	0.000612249		1.327	4427.5	4235.62	4358.57
		1.328	0.000845138	0.000813198	0.000618141		1.328	4428.34	4236.44	4359.18
		1.329	0.000847593	0.000805068	0.000624519		1.329	4429.19	4237.25	4359.8
		1.33	0.000850113	0.000796684	0.000631396		1.33	4430.04	4238.05	4360.43
		1.331	0.000852694	0.000788059	0.000638785		1.331	4430.89	4238.84	4361.07
		1.332	0.000855332	0.00077921	0.000646695		1.332	4431.74	4239.62	4361.71
		1.333	0.000858024	0.000770159	0.000655133		1.333	4432.6	4240.4	4362.36
		1.334	0.000860768	0.000760933	0.000664099		1.334	4433.46	4241.16	4363.02
		1.335	0.000863567	0.000751565	0.000673592		1.335	4434.32	4241.92	4363.69
		1.336	0.000866423	0.000742093	0.000683604		1.336	4435.18	4242.67	4364.37
		1.337	0.000869339	0.000732558	0.000694119		1.337	4436.05	4243.4	4365.06
		1.338	0.000872319	0.000723007	0.000705117		1.338	4436.92	4244.13	4365.76
		1.339	0.000875368	0.000713489	0.000716569		1.339	4437.8	4244.85	4366.47
		1.34	0.000878491	0.000704056	0.000728439		1.34	4438.67	4245.56	4367.19
		1.341	0.000881692	0.000694764	0.000740683		1.341	4439.55	4246.26	4367.92
		1.342	0.000884973	0.000685668	0.00075325		1.342	4440.44	4246.95	4368.67
		1.343	0.000888336	0.000676823	0.00076608		1.343	4441.32	4247.63	4369.43
		1.344	0.00089178	0.000668285	0.000779108		1.344	4442.21	4248.3	4370.2
		1.345	0.000895302	0.000660106	0.000792261		1.345	4443.11	4248.97	4370.99
		1.346	0.000898896	0.000652337	0.000805461		1.346	4444	4249.62	4371.79
		1.347	0.000902552	0.000645023	0.000818624		1.347	4444.9	4250.27	4372.6
		1.348	0.000906258	0.000638207	0.000831664		1.348	4445.81	4250.91	4373.42
		1.349	0.000909998	0.000631924	0.000844492		1.349	4446.72	4251.55	4374.26
		1.35	0.000913752	0.000626201	0.000857017		1.35	4447.63	4252.18	4375.11
		1.351	0.000917499	0.000621062	0.000869151		1.351	4448.54	4252.8	4375.98
		1.352	0.000921212	0.000616518	0.000880805		1.352	4449.46	4253.42	4376.85
		1.353	0.000924864	0.000612575	0.000891897		1.353	4450.39	4254.03	4377.74
		1.354	0.000928425	0.00060923	0.000902347		1.354	4451.31	4254.65	4378.63
		1.355	0.000931865	0.000606469	0.000912085		1.355	4452.24	4255.25	4379.54
		1.356	0.000935151	0.000604273	0.000921045		1.356	4453.18	4255.86	4380.46
		1.357	0.000938252	0.000602611	0.000929176		1.357	4454.11	4256.46	4381.38
		1.358	0.000941137	0.000601448	0.000936433		1.358	4455.05	4257.06	4382.32
		1.359	0.000943774	0.00060074	0.000942785		1.359	4456	4257.66	4383.26
		1.36	0.000946137	0.000600437	0.000948212		1.36	4456.94	4258.27	4384.2
		1.361	0.000948199	0.000600486	0.000952708		1.361	4457.89	4258.87	4385.15
		1.362	0.000949937	0.000600828	0.000956281		1.362	4458.84	4259.47	4386.11
		1.363	0.000951331	0.000601405	0.00095895		1.363	4459.79	4260.07	4387.06
		1.364	0.000952366	0.000602155	0.000960749		1.364	4460.74	4260.67	4388.02
		1.365	0.00095303	0.000603018	0.000961723		1.365	4461.69	4261.27	4388.99
		1.366	0.000953312	0.000603937	0.000961931		1.366	4462.65	4261.88	4389.95
		1.367	0.00095321	0.000604858	0.000961441		1.367	4463.6	4262.48	4390.91
		1.368	0.000952722	0.000605732	0.000960333		1.368	4464.55	4263.09	4391.87
		1.369	0.000951851	0.000606515	0.000958693		1.369	4465.5	4263.69	4392.83
		1.37	0.000950603	0.000607172	0.000956615		1.37	4466.46	4264.3	4393.79
		1.371	0.000948988	0.000607673	0.000954198		1.371	4467.41	4264.91	4394.74
		1.372	0.000947017	0.000607998	0.000951545		1.372	4468.35	4265.51	4395.7
		1.373	0.000944706	0.000608135	0.00094876		1.373	4469.3	4266.12	4396.65
		1.374	0.000942071	0.000608081	0.000945945		1.374	4470.24	4266.73	4397.59
		1.375	0.000939131	0.00060784	0.000943203		1.375	4471.18	4267.34	4398.54
		1.376	0.000935905	0.000607425	0.000940628		1.376	4472.12	4267.95	4399.48
		1.377	0.000932413	0.000606856	0.00093831		1.377	4473.05	4268.55	4400.42
		1.378	0.000928676	0.000606157	0.000936332		1.378	4473.99	4269.16	4401.36
		1.379	0.000924714	0.00060536	0.000934766		1.379	4474.91	4269.76	4402.29
		1.38	0.000920548	0.000604497	0.000933673		1.38	4475.83	4270.37	4403.23
		1.381	0.000916196	0.000603607	0.000933102		1.381	4476.75	4270.97	4404.16
		1.382	0.000911676	0.000602725	0.00093309		1.382	4477.67	4271.58	4405.09
		1.383	0.000907004	0.00060189	0.000933661		1.383	4478.58	4272.18	4406.03
		1.384	0.000902194	0.000601136	0.000934824		1.384	4479.48	4272.78	4406.96
		1.385	0.000897259	0.000600497	0.000936575		1.385	4480.38	4273.38	4407.9
		1.386	0.000892208	0.0006	0.000938897		1.386	4481.28	4273.98	4408.83
		1.387	0.00088705	0.000599668	0.000941762		1.387	4482.17	4274.58	4409.77
		1.388	0.000881791	0.00059952	0.000945128		1.388	4483.05	4275.18	4410.72
		1.389	0.000876434	0.000599566	0.000948944		1.389	4483.93	4275.78	4411.66
		1.39	0.000870983	0.00059981	0.000953149		1.39	4484.8	4276.38	4412.62
		1.391	0.000865437	0.000600249	0.000957677		1.391	4485.67	4276.98	4413.57
		1.392	0.000859797	0.000600874	0.000962453		1.392	4486.53	4277.58	4414.53
		1.393	0.000854064	0.000601669	0.000967399		1.393	4487.39	4278.18	4415.5
		1.394	0.000848235	0.000602611	0.000972433		1.394	4488.24	4278.78	4416.47
		1.395	0.000842311	0.000603673	0.000977476		1.395	4489.09	4279.39	4417.44
		1.396	0.000836294	0.000604823	0.000982446		1.396	4489.93	4279.99	4418.42
		1.397	0.000830186	0.000606026	0.000987265		1.397	4490.76	4280.6	4419.41
		1.398	0.000823992	0.000607246	0.000991859		1.398	4491.59	4281.2	4420.39
		1.399	0.000817719	0.000608444	0.000996159		1.399	4492.41	4281.81	4421.39
		1.4	0.000811378	0.000609584	0.0010001		1.4	4493.22	4282.42	4422.39
		1.401	0.000804981	0.000610629	0.00100364		1.401	4494.03	4283.03	4423.39
		1.402	0.000798546	0.000611547	0.00100672		1.402	4494.83	4283.64	4424.39
		1.403	0.000792094	0.000612311	0.0010093		1.403	4495.63	4284.25	4425.4
		1.404	0.000785647	0.000612897	0.00101137		1.404	4496.42	4284.87	4426.41
		1.405	0.000779234	0.000613288	0.00101289		1.405	4497.2	4285.48	4427.42
		1.406	0.000772883	0.000613475	0.00101387		1.406	4497.97	4286.09	4428.44
		1.407	0.000766628	0.000613456	0.00101429		1.407	4498.74	4286.71	4429.45
		1.408	0.000760504	0.000613236	0.00101418		1.408	4499.51	4287.32	4430.47
		1.409	0.000754545	0.000612829	0.00101354		1.409	4500.27	4287.93	4431.48
		1.41	0.00074879	0.000612256	0.0010124		1.41	4501.02	4288.55	4432.49
		1.411	0.000743275	0.000611546	0.00101079		1.411	4501.76	4289.16	4433.5
		1.412	0.000738038	0.000610735	0.00100873		1.412	4502.5	4289.77	4434.51
		1.413	0.000733111	0.000609864	0.00100627		1.413	4503.24	4290.38	4435.52
		1.414	0.00072853	0.000608981	0.00100343		1.414	4503.97	4290.99	4436.53
		1.415	0.000724324	0.000608135	0.00100026		1.415	4504.7	4291.6	4437.53
		1.416	0.000720519	0.000607379	0.000996799		1.416	4505.42	4292.2	4438.53
		1.417	0.000717139	0.000606769	0.000993067		1.417	4506.14	4292.81	4439.52
		1.418	0.000714201	0.000606357	0.000989099		1.418	4506.85	4293.42	4440.51
		1.419	0.000711718	0.000606197	0.000984916		1.419	4507.57	4294.02	4441.5
		1.42	0.000709699	0.000606335	0.000980536		1.42	4508.28	4294.63	4442.48
		1.421	0.000708145	0.000606817	0.000975969		1.421	4508.99	4295.24	4443.46
		1.422	0.000707055	0.00060768	0.000971218		1.422	4509.69	4295.84	4444.43
		1.423	0.000706419	0.000608953	0.000966278		1.423	4510.4	4296.45	4445.4
		1.424	0.000706226	0.00061066	0.000961137		1.424	4511.11	4297.06	4446.37
		1.425	0.000706456	0.000612813	0.000955774		1.425	4511.81	4297.67	4447.33
		1.426	0.000707087	0.000615414	0.000950163		1.426	4512.52	4298.29	4448.28
		1.427	0.000708095	0.000618459	0.00094427		1.427	4513.23	4298.91	4449.23
		1.428	0.000709449	0.000621929	0.000938056		1.428	4513.94	4299.53	4450.17
		1.429	0.000711118	0.000625798	0.000931481		1.429	4514.65	4300.15	4451.1
		1.43	0.000713071	0.000630031	0.000924498		1.43	4515.36	4300.78	4452.03
		1.431	0.000715271	0.000634584	0.000917061		1.431	4516.07	4301.41	4452.95
		1.432	0.000717687	0.000639404	0.000909125		1.432	4516.79	4302.05	4453.86
		1.433	0.000720283	0.000644433	0.000900644		1.433	4517.51	4302.69	4454.77
		1.434	0.000723029	0.000649609	0.000891579		1.434	4518.23	4303.34	4455.66
		1.435	0.000725895	0.000654862	0.000881893		1.435	4518.95	4303.99	4456.55
		1.436	0.000728852	0.000660125	0.000871556		1.436	4519.68	4304.65	4457.43
		1.437	0.000731878	0.000665326	0.000860545		1.437	4520.41	4305.31	4458.29
		1.438	0.000734951	0.000670395	0.000848847		1.438	4521.15	4305.98	4459.15
		1.439	0.000738054	0.000675265	0.000836455		1.439	4521.88	4306.65	4459.99
		1.44	0.000741176	0.00067987	0.000823375		1.44	4522.62	4307.33	4460.82
		1.441	0.000744307	0.000684152	0.00080962		1.441	4523.36	4308.01	4461.64
		1.442	0.000747442	0.000688055	0.000795215		1.442	4524.11	4308.69	4462.44
		1.443	0.000750582	0.000691533	0.000780194		1.443	4524.86	4309.38	4463.23
		1.444	0.000753729	0.000694546	0.0007646		1.444	4525.61	4310.08	4464
		1.445	0.00075689	0.000697065	0.000748486		1.445	4526.37	4310.77	4464.76
		1.446	0.000760073	0.000699065	0.00073191		1.446	4527.12	4311.47	4465.5
		1.447	0.00076329	0.000700536	0.00071494		1.447	4527.89	4312.17	4466.22
		1.448	0.000766555	0.000701474	0.000697648		1.448	4528.65	4312.87	4466.93
		1.449	0.000769881	0.000701886	0.000680108		1.449	4529.42	4313.57	4467.62
		1.45	0.000773282	0.000701787	0.000662401		1.45	4530.19	4314.28	4468.29
		1.451	0.000776774	0.000701202	0.000644605		1.451	4530.97	4314.98	4468.94
		1.452	0.000780369	0.000700165	0.000626802		1.452	4531.74	4315.68	4469.58
		1.453	0.000784079	0.000698717	0.000609068		1.453	4532.53	4316.38	4470.19
		1.454	0.000787914	0.000696905	0.000591479		1.454	4533.31	4317.07	4470.79
		1.455	0.000791881	0.000694784	0.000574107		1.455	4534.1	4317.77	4471.38
		1.456	0.000795982	0.000692414	0.000557019		1.456	4534.9	4318.46	4471.94
		1.457	0.000800218	0.000689856	0.000540273		1.457	4535.69	4319.16	4472.49
		1.458	0.000804585	0.000687177	0.000523925		1.458	4536.5	4319.84	4473.02
		1.459	0.000809073	0.000684444	0.000508018		1.459	4537.3	4320.53	4473.54
		1.46	0.00081367	0.000681723	0.000492593		1.46	4538.12	4321.21	4474.04
		1.461	0.000818358	0.000679079	0.000477679		1.461	4538.93	4321.89	4474.52
		1.462	0.000823115	0.000676577	0.000463298		1.462	4539.75	4322.57	4475
		1.463	0.000827913	0.000674273	0.000449465		1.463	4540.58	4323.25	4475.45
		1.464	0.000832722	0.000672223	0.000436187		1.464	4541.41	4323.92	4475.89
		1.465	0.000837507	0.000670474	0.000423463		1.465	4542.24	4324.59	4476.32
		1.466	0.000842229	0.000669067	0.000411288		1.466	4543.08	4325.26	4476.74
		1.467	0.000846848	0.000668036	0.00039965		1.467	4543.93	4325.93	4477.15
		1.468	0.000851319	0.000667406	0.000388532		1.468	4544.78	4326.6	4477.54
		1.469	0.000855599	0.000667193	0.000377913		1.469	4545.63	4327.26	4477.92
		1.47	0.00085964	0.000667406	0.000367772		1.47	4546.49	4327.93	4478.3
		1.471	0.000863397	0.000668045	0.000358084		1.471	4547.35	4328.6	4478.66
		1.472	0.000866825	0.000669101	0.000348823		1.472	4548.21	4329.27	4479.01
		1.473	0.00086988	0.000670557	0.000339965		1.473	4549.08	4329.94	4479.36
		1.474	0.000872521	0.000672392	0.000331487		1.474	4549.95	4330.61	4479.69
		1.475	0.00087471	0.000674574	0.000323367		1.475	4550.83	4331.28	4480.02
		1.476	0.000876413	0.000677069	0.000315587		1.476	4551.7	4331.96	4480.34
		1.477	0.000877599	0.000679837	0.000308133		1.477	4552.58	4332.64	4480.65
		1.478	0.000878246	0.000682834	0.000300995		1.478	4553.46	4333.32	4480.96
		1.479	0.000878333	0.000686014	0.000294165		1.479	4554.34	4334	4481.25
		1.48	0.000877848	0.000689331	0.000287644		1.48	4555.21	4334.69	4481.55
		1.481	0.000876785	0.000692735	0.000281433		1.481	4556.09	4335.38	4481.83
		1.482	0.000875142	0.000696179	0.000275542		1.482	4556.97	4336.08	4482.11
		1.483	0.000872927	0.000699617	0.000269981		1.483	4557.84	4336.77	4482.38
		1.484	0.000870151	0.000703003	0.000264766		1.484	4558.71	4337.48	4482.65
		1.485	0.000866833	0.000706297	0.000259916		1.485	4559.58	4338.18	4482.91
		1.486	0.000862996	0.000709458	0.000255453		1.486	4560.45	4338.89	4483.17
		1.487	0.00085867	0.000712451	0.000251401		1.487	4561.31	4339.6	4483.42
		1.488	0.000853887	0.000715246	0.000247783		1.488	4562.16	4340.31	4483.67
		1.489	0.000848684	0.000717814	0.000244624		1.489	4563.02	4341.03	4483.92
		1.49	0.000843104	0.000720133	0.00024195		1.49	4563.86	4341.75	4484.16
		1.491	0.000837188	0.000722183	0.000239783		1.491	4564.7	4342.47	4484.4
		1.492	0.000830982	0.000723949	0.000238143		1.492	4565.54	4343.19	4484.64
		1.493	0.000824532	0.00072542	0.00023705		1.493	4566.36	4343.92	4484.88
[truncated: 18,507 more rows]

## Sheet: subfigure d
Supplementary Fig. 16d
[truncated: 20,002 more rows]

## Sheet: subfigure e
Supplementary Fig. 16e
[truncated: 20,002 more rows]

[truncated: 2 more sheets: subfigure f, subfigure g]
