# Supplementary material for: Theoretical framework for confined ion transport in two-dimensional nanochannels
Source: Nat Commun. 2025 Jul 20;16:6675. doi: 10.1038/s41467-025-61735-9 (PMC12276316; doi:10.1038/s41467-025-61735-9)
Supplement: Supplementary file 3 — Source data [file 41467_2025_61735_MOESM3_ESM.zip › Source Data/Source Data of Supplementary Information/Source Data of Supplementary Fig. 17.xlsx]

## Sheet: subfigure a
Supplementary Fig. 17a
		t (ps)	FACF of bulk solution (1030 N2 mol-2)	FACF of Mid-position (1030 N2 mol-2)	FACF of Edge-position (1030 N2 mol-2)		t (ps)	IFACF of of bulk solution (1012 N2 mol-2 S)	IFACF of of Mid-position (1012 N2 mol-2 S)	IFACF of of Edge-position (1012 N2 mol-2 S)
		0	0.209587	0.19898	0.241657		0	0	0	0
		0.001	0.209062	0.198483	0.241045		0.001	209.325	198.731	241.351
		0.002	0.207495	0.196998	0.239215		0.002	417.604	396.472	481.48
		0.003	0.204905	0.194546	0.23619		0.003	623.803	592.243	719.183
		0.004	0.201326	0.191158	0.232008		0.004	826.918	785.095	953.282
		0.005	0.196804	0.186881	0.226719		0.005	1025.98	974.115	1182.65
		0.006	0.191396	0.181768	0.220387		0.006	1220.08	1158.44	1406.2
		0.007	0.185169	0.175885	0.213086		0.007	1408.37	1337.27	1622.93
		0.008	0.178199	0.169305	0.2049		0.008	1590.05	1509.86	1831.93
		0.009	0.170568	0.162107	0.195921		0.009	1764.43	1675.57	2032.34
		0.01	0.162363	0.154377	0.186246		0.01	1930.9	1833.81	2223.42
		0.011	0.153675	0.146203	0.175978		0.011	2088.92	1984.1	2404.53
		0.012	0.144596	0.137673	0.165221		0.012	2238.05	2126.04	2575.13
		0.013	0.13522	0.128878	0.154078		0.013	2377.96	2259.31	2734.78
		0.014	0.125636	0.119905	0.142654		0.014	2508.39	2383.7	2883.15
		0.015	0.115932	0.11084	0.131048		0.015	2629.17	2499.08	3020
		0.016	0.106192	0.101763	0.119358		0.016	2740.23	2605.38	3145.2
		0.017	0.0964931	0.0927498	0.107672		0.017	2841.57	2702.63	3258.72
		0.018	0.0869073	0.0838688	0.0960775		0.018	2933.27	2790.94	3360.59
		0.019	0.0774989	0.0751823	0.0846497		0.019	3015.48	2870.47	3450.96
		0.02	0.0683244	0.0667447	0.0734583		0.02	3088.39	2941.43	3530.01
		0.021	0.0594327	0.0586025	0.0625644		0.021	3152.27	3004.11	3598.02
		0.022	0.0508643	0.0507942	0.0520203		0.022	3207.42	3058.8	3655.31
		0.023	0.0426517	0.0433502	0.0418701		0.023	3254.17	3105.88	3702.26
		0.024	0.0348196	0.0362927	0.032149		0.024	3292.91	3145.7	3739.27
		0.025	0.0273849	0.0296367	0.0228845		0.025	3324.01	3178.66	3766.79
		0.026	0.0203577	0.0233896	0.0140959		0.026	3347.88	3205.18	3785.28
		0.027	0.0137413	0.0175526	0.00579557		0.027	3364.93	3225.65	3795.22
		0.028	0.00753339	0.0121207	-0.00201091		0.028	3375.57	3240.48	3797.11
		0.029	0.00172655	0.00708349	-0.00932388		0.029	3380.2	3250.09	3791.45
		0.03	-0.00369095	0.00242639	-0.0161489		0.03	3379.22	3254.84	3778.71
		0.031	-0.0087343	-0.00186899	-0.0224958		0.031	3373.01	3255.12	3759.39
		0.032	-0.0134213	-0.0058238	-0.0283783		0.032	3361.93	3251.27	3733.95
		0.033	-0.0177715	-0.00946122	-0.0338125		0.033	3346.33	3243.63	3702.86
		0.034	-0.0218054	-0.0128055	-0.0388168		0.034	3326.54	3232.5	3666.54
		0.035	-0.0255439	-0.0158815	-0.0434108		0.035	3302.87	3218.15	3625.43
		0.036	-0.0290073	-0.0187135	-0.0476145		0.036	3275.59	3200.86	3579.91
		0.037	-0.0322149	-0.0213248	-0.0514477		0.037	3244.98	3180.84	3530.38
		0.038	-0.0351843	-0.0237373	-0.0549298		0.038	3211.28	3158.31	3477.19
		0.039	-0.0379313	-0.0259706	-0.0580785		0.039	3174.72	3133.45	3420.69
		0.04	-0.040469	-0.0280421	-0.0609102		0.04	3135.52	3106.45	3361.2
		0.041	-0.0428081	-0.0299661	-0.0634392		0.041	3093.89	3077.44	3299.02
		0.042	-0.0449565	-0.031754	-0.0656774		0.042	3050	3046.58	3234.46
		0.043	-0.0469191	-0.0334142	-0.0676344		0.043	3004.07	3014	3167.81
		0.044	-0.0486982	-0.0349518	-0.0693174		0.044	2956.26	2979.81	3099.33
		0.045	-0.0502935	-0.036369	-0.070731		0.045	2906.76	2944.15	3029.31
		0.046	-0.0517023	-0.037665	-0.0718774		0.046	2855.76	2907.14	2958
		0.047	-0.0529195	-0.0388364	-0.0727567		0.047	2803.45	2868.89	2885.69
		0.048	-0.0539387	-0.0398775	-0.0733671		0.048	2750.02	2829.53	2812.62
		0.049	-0.0547517	-0.0407805	-0.073705		0.049	2695.68	2789.2	2739.09
		0.05	-0.0553495	-0.0415362	-0.0737655		0.05	2640.63	2748.04	2665.35
		0.051	-0.0557227	-0.0421342	-0.0735427		0.051	2585.09	2706.21	2591.7
		0.052	-0.0558615	-0.0425635	-0.0730303		0.052	2529.3	2663.86	2518.41
		0.053	-0.055757	-0.0428126	-0.0722215		0.053	2473.49	2621.17	2445.79
		0.054	-0.0554005	-0.0428706	-0.0711102		0.054	2417.91	2578.33	2374.12
		0.055	-0.054785	-0.0427271	-0.0696905		0.055	2362.82	2535.53	2303.72
		0.056	-0.0539049	-0.0423728	-0.0679579		0.056	2308.47	2492.98	2234.9
		0.057	-0.0527563	-0.0417999	-0.0659091		0.057	2255.14	2450.89	2167.96
		0.058	-0.0513377	-0.0410023	-0.0635426		0.058	2203.1	2409.49	2103.24
		0.059	-0.0496498	-0.0399759	-0.060859		0.059	2152.6	2369	2041.04
		0.06	-0.0476957	-0.0387191	-0.0578609		0.06	2103.93	2329.66	1981.68
		0.061	-0.0454813	-0.0372324	-0.0545536		0.061	2057.34	2291.68	1925.47
		0.062	-0.0430147	-0.035519	-0.0509448		0.062	2013.09	2255.3	1872.72
		0.063	-0.040307	-0.0335844	-0.047045		0.063	1971.43	2220.75	1823.72
		0.064	-0.0373711	-0.0314369	-0.0428671		0.064	1932.59	2188.24	1778.77
		0.065	-0.0342228	-0.029087	-0.038427		0.065	1896.8	2157.98	1738.12
		0.066	-0.0308794	-0.0265473	-0.033743		0.066	1864.24	2130.16	1702.04
		0.067	-0.0273604	-0.0238327	-0.0288356		0.067	1835.12	2104.97	1670.75
		0.068	-0.0236866	-0.0209599	-0.0237281		0.068	1809.6	2082.58	1644.47
		0.069	-0.0198803	-0.017947	-0.0184453		0.069	1787.82	2063.12	1623.38
		0.07	-0.0159643	-0.0148136	-0.0130141		0.07	1769.9	2046.74	1607.65
		0.071	-0.0119625	-0.01158	-0.00746296		0.071	1755.93	2033.55	1597.41
		0.072	-0.00789874	-0.00826735	-0.00182148		0.072	1746	2023.62	1592.77
		0.073	-0.00379707	-0.00489703	0.00387972		0.073	1740.15	2017.04	1593.8
		0.074	0.000318892	-0.00149048	0.00960942		0.074	1738.41	2013.85	1600.54
		0.075	0.00442603	0.00193113	0.015336		0.075	1740.79	2014.07	1613.01
		0.076	0.00850204	0.00534719	0.021028		0.076	1747.25	2017.71	1631.2
		0.077	0.0125257	0.00873788	0.0266539		0.077	1757.77	2024.75	1655.04
		0.078	0.0164768	0.0120844	0.032183		0.078	1772.27	2035.16	1684.46
		0.079	0.0203365	0.0153691	0.0375854		0.079	1790.67	2048.89	1719.34
		0.08	0.0240877	0.0185756	0.0428321		0.08	1812.88	2065.86	1759.55
		0.081	0.0277142	0.0216892	0.0478954		0.081	1838.79	2085.99	1804.91
		0.082	0.0312017	0.0246965	0.0527493		0.082	1868.24	2109.18	1855.23
		0.083	0.0345372	0.0275857	0.0573692		0.083	1901.11	2135.32	1910.29
		0.084	0.0377093	0.0303464	0.0617323		0.084	1937.24	2164.29	1969.84
		0.085	0.0407079	0.03297	0.0658177		0.085	1976.45	2195.95	2033.62
		0.086	0.043524	0.0354489	0.0696065		0.086	2018.56	2230.16	2101.33
		0.087	0.0461502	0.0377772	0.0730818		0.087	2063.4	2266.77	2172.68
		0.088	0.0485798	0.0399501	0.0762289		0.088	2110.76	2305.64	2247.33
		0.089	0.0508073	0.0419638	0.0790351		0.089	2160.46	2346.59	2324.96
		0.09	0.0528279	0.0438155	0.0814897		0.09	2212.27	2389.48	2405.23
		0.091	0.0546376	0.0455033	0.0835842		0.091	2266.01	2434.14	2487.76
		0.092	0.0562331	0.0470258	0.0853121		0.092	2321.44	2480.41	2572.21
		0.093	0.0576115	0.0483824	0.086669		0.093	2378.36	2528.11	2658.2
		0.094	0.0587705	0.0495726	0.0876523		0.094	2436.56	2577.09	2745.36
		0.095	0.0597081	0.0505964	0.0882613		0.095	2495.79	2627.17	2833.32
		0.096	0.0604227	0.051454	0.0884972		0.096	2555.86	2678.2	2921.7
		0.097	0.0609133	0.0521456	0.0883631		0.097	2616.53	2730	3010.13
		0.098	0.0611788	0.0526715	0.0878634		0.098	2677.57	2782.41	3098.24
		0.099	0.0612189	0.0530322	0.0870045		0.099	2738.77	2835.26	3185.68
		0.1	0.0610336	0.0532279	0.0857941		0.1	2799.9	2888.39	3272.07
		0.101	0.0606234	0.0532591	0.0842415		0.101	2860.73	2941.63	3357.09
		0.102	0.0599892	0.0531262	0.0823573		0.102	2921.03	2994.82	3440.39
		0.103	0.0591329	0.0528297	0.0801535		0.103	2980.6	3047.8	3521.65
		0.104	0.0580567	0.0523704	0.0776432		0.104	3039.19	3100.4	3600.55
		0.105	0.0567641	0.0517491	0.074841		0.105	3096.6	3152.46	3676.79
		0.106	0.055259	0.0509671	0.0717624		0.106	3152.61	3203.82	3750.09
		0.107	0.0535468	0.0500261	0.068424		0.107	3207.02	3254.32	3820.18
		0.108	0.0516334	0.0489281	0.0648432		0.108	3259.61	3303.79	3886.82
		0.109	0.0495264	0.0476759	0.0610387		0.109	3310.19	3352.09	3949.76
		0.11	0.0472342	0.0462729	0.0570298		0.11	3358.57	3399.07	4008.79
		0.111	0.0447663	0.0447232	0.0528364		0.111	3404.57	3444.57	4063.72
		0.112	0.0421337	0.043032	0.0484794		0.112	3448.02	3488.44	4114.38
		0.113	0.0393483	0.041205	0.04398		0.113	3488.76	3530.56	4160.61
		0.114	0.0364233	0.0392491	0.0393599		0.114	3526.64	3570.79	4202.28
		0.115	0.0333727	0.0371719	0.0346414		0.115	3561.54	3609	4239.28
		0.116	0.0302116	0.034982	0.0298469		0.116	3593.33	3645.08	4271.53
		0.117	0.0269561	0.0326891	0.0249988		0.117	3621.92	3678.91	4298.95
		0.118	0.0236226	0.0303035	0.0201197		0.118	3647.21	3710.41	4321.51
		0.119	0.0202285	0.0278364	0.0152322		0.119	3669.13	3739.48	4339.19
		0.12	0.0167913	0.0252996	0.0103584		0.12	3687.64	3766.05	4351.98
		0.121	0.0133288	0.0227057	0.00552026		0.121	3702.7	3790.05	4359.92
		0.122	0.00985881	0.0200675	0.000739163		0.122	3714.29	3811.44	4363.05
		0.123	0.00639917	0.0173983	-0.00396407		0.123	3722.42	3830.17	4361.44
		0.124	0.00296724	0.0147118	-0.00856935		0.124	3727.11	3846.23	4355.17
		0.125	-0.000420056	0.0120213	-0.0130574		0.125	3728.38	3859.59	4344.36
		0.126	-0.00374643	0.00934053	-0.0174101		0.126	3726.3	3870.27	4329.12
		0.127	-0.00699643	0.00668262	-0.02161		0.127	3720.93	3878.28	4309.61
		0.128	-0.0101555	0.00406051	-0.0256411		0.128	3712.35	3883.66	4285.99
		0.129	-0.0132102	0.00148658	-0.0294887		0.129	3700.67	3886.43	4258.42
		0.13	-0.0161482	-0.00102741	-0.033139		0.13	3685.99	3886.66	4227.11
		0.131	-0.0189585	-0.00347044	-0.0365799		0.131	3668.43	3884.41	4192.25
		0.132	-0.0216312	-0.00583233	-0.0398005		0.132	3648.14	3879.76	4154.06
		0.133	-0.0241579	-0.00810382	-0.0427916		0.133	3625.25	3872.79	4112.76
		0.134	-0.0265314	-0.0102766	-0.0455449		0.134	3599.9	3863.6	4068.6
		0.135	-0.0287459	-0.0123435	-0.048054		0.135	3572.26	3852.29	4021.8
		0.136	-0.0307968	-0.0142981	-0.0503137		0.136	3542.49	3838.97	3972.61
		0.137	-0.0326808	-0.0161355	-0.0523201		0.137	3510.75	3823.75	3921.29
		0.138	-0.0343956	-0.0178513	-0.0540707		0.138	3477.21	3806.76	3868.1
		0.139	-0.0359402	-0.0194426	-0.0555643		0.139	3442.05	3788.11	3813.28
		0.14	-0.0373143	-0.020907	-0.0568009		0.14	3405.42	3767.94	3757.1
		0.141	-0.0385186	-0.0222434	-0.0577815		0.141	3367.5	3746.36	3699.81
		0.142	-0.0395545	-0.0234513	-0.0585082		0.142	3328.47	3723.51	3641.66
		0.143	-0.0404241	-0.024531	-0.058984		0.143	3288.48	3699.52	3582.92
		0.144	-0.04113	-0.0254835	-0.0592131		0.144	3247.7	3674.52	3523.82
		0.145	-0.0416751	-0.0263102	-0.0592001		0.145	3206.3	3648.62	3464.61
		0.146	-0.0420628	-0.0270133	-0.0589505		0.146	3164.43	3621.96	3405.54
		0.147	-0.0422965	-0.0275951	-0.0584704		0.147	3122.25	3594.65	3346.83
		0.148	-0.04238	-0.0280584	-0.0577664		0.148	3079.91	3566.83	3288.71
		0.149	-0.0423171	-0.0284061	-0.0568458		0.149	3037.56	3538.59	3231.4
		0.15	-0.0421115	-0.0286412	-0.0557161		0.15	2995.35	3510.07	3175.12
		0.151	-0.041767	-0.028767	-0.0543852		0.151	2953.41	3481.37	3120.07
		0.152	-0.0412874	-0.0287866	-0.0528615		0.152	2911.88	3452.59	3066.45
		0.153	-0.0406766	-0.0287034	-0.0511536		0.153	2870.9	3423.85	3014.44
		0.154	-0.0399381	-0.0285203	-0.0492704		0.154	2830.59	3395.23	2964.23
		0.155	-0.0390757	-0.0282407	-0.047221		0.155	2791.08	3366.85	2915.98
		0.156	-0.0380933	-0.0278674	-0.0450148		0.156	2752.5	3338.8	2869.86
		0.157	-0.0369946	-0.0274036	-0.0426615		0.157	2714.96	3311.16	2826.03
		0.158	-0.0357835	-0.0268522	-0.0401709		0.158	2678.57	3284.04	2784.61
		0.159	-0.0344643	-0.0262161	-0.0375534		0.159	2643.44	3257.5	2745.75
		0.16	-0.0330413	-0.0254982	-0.0348192		0.16	2609.69	3231.64	2709.56
		0.161	-0.0315191	-0.0247017	-0.0319792		0.161	2577.41	3206.54	2676.16
		0.162	-0.0299027	-0.0238296	-0.0290443		0.162	2546.7	3182.28	2645.65
		0.163	-0.0281976	-0.0228851	-0.026026		0.163	2517.65	3158.92	2618.11
		0.164	-0.0264095	-0.0218717	-0.0229358		0.164	2490.35	3136.54	2593.63
		0.165	-0.0245447	-0.020793	-0.0197857		0.165	2464.87	3115.21	2572.27
		0.166	-0.02261	-0.0196528	-0.0165881		0.166	2441.29	3094.99	2554.09
		0.167	-0.0206127	-0.0184553	-0.0133553		0.167	2419.68	3075.93	2539.11
		0.168	-0.0185605	-0.017205	-0.0101004		0.168	2400.09	3058.1	2527.39
		0.169	-0.0164617	-0.0159066	-0.00683643		0.169	2382.58	3041.55	2518.92
		0.17	-0.0143251	-0.0145653	-0.00357663		0.17	2367.19	3026.31	2513.71
		0.171	-0.0121597	-0.0131865	-0.000334486		0.171	2353.95	3012.44	2511.76
		0.172	-0.00997507	-0.0117759	0.00287644		0.172	2342.88	2999.95	2513.03
		0.173	-0.00778103	-0.0103396	0.00604254		0.173	2334	2988.9	2517.49
		0.174	-0.00558758	-0.00888382	0.00915028		0.174	2327.32	2979.28	2525.08
		0.175	-0.00340492	-0.00741511	0.0121862		0.175	2322.82	2971.14	2535.75
		0.176	-0.00124326	-0.00594018	0.0151371		0.176	2320.5	2964.46	2549.41
		0.177	0.000887205	-0.00446583	0.01799		0.177	2320.32	2959.25	2565.98
		0.178	0.00297642	-0.00299896	0.0207325		0.178	2322.25	2955.52	2585.34
		0.179	0.00501456	-0.00154645	0.0233523		0.179	2326.25	2953.25	2607.38
		0.18	0.00699213	-0.000115136	0.0258381		0.18	2332.25	2952.42	2631.98
		0.181	0.00890006	0.00128828	0.0281791		0.181	2340.19	2953.01	2658.98
		0.182	0.0107298	0.0026573	0.0303652		0.182	2350.01	2954.98	2688.26
		0.183	0.0124733	0.00398565	0.0323873		0.183	2361.61	2958.3	2719.63
		0.184	0.0141234	0.0052674	0.034237		0.184	2374.91	2962.93	2752.94
		0.185	0.0156733	0.00649699	0.0359071		0.185	2389.81	2968.81	2788.02
		0.186	0.0171172	0.00766926	0.0373914		0.186	2406.2	2975.89	2824.67
		0.187	0.0184501	0.00877954	0.0386848		0.187	2423.99	2984.12	2862.7
		0.188	0.0196677	0.00982366	0.0397833		0.188	2443.05	2993.42	2901.94
		0.189	0.0207668	0.010798	0.0406841		0.189	2463.26	3003.73	2942.17
		0.19	0.0217446	0.0116994	0.0413855		0.19	2484.52	3014.98	2983.21
		0.191	0.0225995	0.0125253	0.041887		0.191	2506.69	3027.09	3024.84
		0.192	0.0233306	0.0132739	0.0421894		0.192	2529.66	3039.99	3066.88
		0.193	0.0239377	0.0139437	0.0422946		0.193	2553.29	3053.6	3109.12
		0.194	0.0244213	0.0145338	0.0422054		0.194	2577.47	3067.84	3151.37
		0.195	0.0247828	0.0150439	0.0419258		0.195	2602.07	3082.63	3193.44
		0.196	0.025024	0.0154743	0.0414609		0.196	2626.97	3097.88	3235.13
		0.197	0.0251473	0.0158254	0.0408165		0.197	2652.06	3113.53	3276.27
		0.198	0.0251558	0.0160985	0.0399996		0.198	2677.21	3129.5	3316.68
		0.199	0.0250527	0.016295	0.0390176		0.199	2702.32	3145.69	3356.19
		0.2	0.024842	0.0164167	0.0378788		0.2	2727.26	3162.05	3394.64
		0.201	0.0245277	0.0164657	0.0365922		0.201	2751.95	3178.49	3431.87
		0.202	0.0241141	0.0164445	0.0351671		0.202	2776.27	3194.94	3467.75
		0.203	0.023606	0.0163556	0.0336135		0.203	2800.13	3211.34	3502.14
		0.204	0.0230079	0.0162017	0.0319415		0.204	2823.44	3227.62	3534.92
		0.205	0.0223249	0.015986	0.0301616		0.205	2846.1	3243.72	3565.97
		0.206	0.0215619	0.0157112	0.0282847		0.206	2868.05	3259.57	3595.19
		0.207	0.0207239	0.0153805	0.0263213		0.207	2889.19	3275.11	3622.5
		0.208	0.019816	0.014997	0.0242825		0.208	2909.46	3290.3	3647.8
		0.209	0.0188432	0.0145638	0.022179		0.209	2928.79	3305.08	3671.03
		0.21	0.0178107	0.014084	0.0200216		0.21	2947.12	3319.4	3692.13
		0.211	0.0167236	0.0135606	0.0178209		0.211	2964.38	3333.23	3711.05
		0.212	0.0155868	0.0129967	0.0155875		0.212	2980.54	3346.51	3727.75
		0.213	0.0144057	0.0123952	0.0133314		0.213	2995.53	3359.2	3742.21
		0.214	0.0131852	0.0117591	0.0110629		0.214	3009.33	3371.28	3754.41
		0.215	0.0119305	0.0110912	0.00879148		0.215	3021.89	3382.7	3764.34
		0.216	0.0106467	0.0103944	0.00652674		0.216	3033.18	3393.45	3772
		0.217	0.00933914	0.00967146	0.00427778		0.217	3043.17	3403.48	3777.4
		0.218	0.00801296	0.00892514	0.00205344		0.218	3051.85	3412.78	3780.57
		0.219	0.00667346	0.0081582	-0.000137774		0.219	3059.19	3421.32	3781.52
		0.22	0.005326	0.00737341	-0.00228769		0.22	3065.19	3429.09	3780.31
		0.221	0.00397596	0.00657353	-0.00438847		0.221	3069.84	3436.06	3776.97
		0.222	0.00262877	0.00576134	-0.00643261		0.222	3073.14	3442.23	3771.56
		0.223	0.00128989	0.00493969	-0.00841293		0.223	3075.1	3447.58	3764.14
		0.224	-3.5206e-05	0.00411142	-0.0103226		0.224	3075.73	3452.1	3754.77
		0.225	-0.00134104	0.00327946	-0.0121551		0.225	3075.04	3455.8	3743.53
		0.226	-0.00262218	0.00244677	-0.0139043		0.226	3073.06	3458.66	3730.5
		0.227	-0.00387322	0.00161635	-0.0155644		0.227	3069.81	3460.69	3715.77
		0.228	-0.00508887	0.000791277	-0.01713		0.228	3065.33	3461.9	3699.42
		0.229	-0.00626394	-2.53598e-05	-0.0185958		0.229	3059.65	3462.28	3681.56
		0.23	-0.00739342	-0.000830435	-0.0199573		0.23	3052.82	3461.85	3662.28
		0.231	-0.00847247	-0.00162081	-0.02121		0.231	3044.89	3460.63	3641.7
		0.232	-0.00949651	-0.00239334	-0.0223499		0.232	3035.91	3458.62	3619.92
		0.233	-0.0104612	-0.00314493	-0.0233736		0.233	3025.93	3455.85	3597.06
		0.234	-0.0113625	-0.00387249	-0.0242778		0.234	3015.02	3452.34	3573.23
		0.235	-0.0121969	-0.00457304	-0.0250599		0.235	3003.24	3448.12	3548.56
		0.236	-0.0129608	-0.00524366	-0.0257176		0.236	2990.66	3443.21	3523.17
		0.237	-0.0136516	-0.00588157	-0.0262492		0.237	2977.35	3437.65	3497.19
		0.238	-0.0142666	-0.00648414	-0.0266535		0.238	2963.39	3431.46	3470.74
		0.239	-0.0148039	-0.00704889	-0.0269297		0.239	2948.86	3424.7	3443.95
		0.24	-0.0152617	-0.00757355	-0.0270775		0.24	2933.82	3417.39	3416.94
		0.241	-0.0156391	-0.00805606	-0.0270973		0.241	2918.37	3409.57	3389.86
		0.242	-0.0159353	-0.00849461	-0.02699		0.242	2902.59	3401.3	3362.81
		0.243	-0.0161501	-0.00888763	-0.026757		0.243	2886.54	3392.61	3335.94
		0.244	-0.0162838	-0.00923383	-0.0264004		0.244	2870.33	3383.54	3309.36
		0.245	-0.0163369	-0.0095322	-0.0259226		0.245	2854.02	3374.16	3283.2
		0.246	-0.0163106	-0.00978202	-0.0253269		0.246	2837.69	3364.5	3257.57
		0.247	-0.0162063	-0.00998286	-0.0246168		0.247	2821.43	3354.62	3232.6
		0.248	-0.0160259	-0.0101346	-0.0237966		0.248	2805.32	3344.56	3208.39
		0.249	-0.0157714	-0.0102374	-0.0228711		0.249	2789.42	3334.38	3185.06
		0.25	-0.0154455	-0.0102917	-0.0218453		0.25	2773.81	3324.11	3162.7
		0.251	-0.0150509	-0.0102981	-0.020725		0.251	2758.56	3313.82	3141.42
		0.252	-0.0145905	-0.0102578	-0.0195162		0.252	2743.74	3303.54	3121.3
		0.253	-0.0140675	-0.0101718	-0.0182253		0.253	2729.41	3293.33	3102.43
		0.254	-0.0134853	-0.0100417	-0.0168593		0.254	2715.64	3283.22	3084.88
		0.255	-0.0128475	-0.00986897	-0.0154252		0.255	2702.47	3273.26	3068.74
		0.256	-0.0121576	-0.00965552	-0.0139304		0.256	2689.97	3263.5	3054.06
		0.257	-0.0114194	-0.00940328	-0.0123824		0.257	2678.18	3253.97	3040.91
		0.258	-0.0106367	-0.00911437	-0.010789		0.258	2667.15	3244.71	3029.32
		0.259	-0.0098132	-0.00879097	-0.00915802		0.259	2656.93	3235.76	3019.35
		0.26	-0.00895284	-0.00843538	-0.00749733		0.26	2647.54	3227.15	3011.02
		0.261	-0.00805943	-0.00804995	-0.00581484		0.261	2639.04	3218.9	3004.36
		0.262	-0.00713683	-0.00763707	-0.00411844		0.262	2631.44	3211.06	2999.4
		0.263	-0.00618885	-0.00719915	-0.00241589		0.263	2624.78	3203.64	2996.13
		0.264	-0.00521928	-0.00673862	-0.000714855		0.264	2619.07	3196.67	2994.57
		0.265	-0.00423189	-0.00625789	0.00097718		0.265	2614.35	3190.18	2994.7
		0.266	-0.00323042	-0.00575934	0.00265294		0.266	2610.62	3184.17	2996.51
		0.267	-0.00221857	-0.00524534	0.00430539		0.267	2607.89	3178.66	2999.99
		0.268	-0.0012	-0.00471819	0.00592775		0.268	2606.18	3173.68	3005.11
		0.269	-0.000178345	-0.00418017	0.00751358		0.269	2605.49	3169.23	3011.83
		0.27	0.000842806	-0.00363346	0.00905672		0.27	2605.83	3165.33	3020.11
		0.271	0.00185989	-0.00308022	0.0105514		0.271	2607.18	3161.97	3029.92
		0.272	0.00286938	-0.00252254	0.0119921		0.272	2609.54	3159.17	3041.19
		0.273	0.0038678	-0.00196242	0.0133739		0.273	2612.91	3156.93	3053.87
		0.274	0.0048517	-0.00140182	0.0146921		0.274	2617.27	3155.24	3067.91
		0.275	0.0058177	-0.000842641	0.0159422		0.275	2622.6	3154.12	3083.22
		0.276	0.00676246	-0.000286701	0.0171206		0.276	2628.89	3153.56	3099.75
		0.277	0.00768271	0.000264226	0.0182235		0.277	2636.12	3153.55	3117.43
		0.278	0.00857527	0.000808434	0.0192481		0.278	2644.25	3154.08	3136.16
		0.279	0.00943704	0.00134427	0.0201914		0.279	2653.25	3155.16	3155.88
		0.28	0.010265	0.00187013	0.0210512		0.28	2663.1	3156.77	3176.5
		0.281	0.0110564	0.00238448	0.0218255		0.281	2673.76	3158.89	3197.94
		0.282	0.0118084	0.00288584	0.0225127		0.282	2685.2	3161.53	3220.11
		0.283	0.0125185	0.00337276	0.0231117		0.283	2697.36	3164.66	3242.92
		0.284	0.0131843	0.00384388	0.0236215		0.284	2710.21	3168.27	3266.29
		0.285	0.0138036	0.00429789	0.0240417		0.285	2723.7	3172.34	3290.12
		0.286	0.0143745	0.00473352	0.0243721		0.286	2737.79	3176.85	3314.33
		0.287	0.0148951	0.0051496	0.0246129		0.287	2752.43	3181.79	3338.82
		0.288	0.0153641	0.00554502	0.0247647		0.288	2767.56	3187.14	3363.51
		0.289	0.0157801	0.00591873	0.0248282		0.289	2783.13	3192.87	3388.3
		0.29	0.0161421	0.00626977	0.0248047		0.29	2799.09	3198.97	3413.12
		0.291	0.0164496	0.00659729	0.0246956		0.291	2815.39	3205.4	3437.87
		0.292	0.016702	0.00690049	0.0245027		0.292	2831.96	3212.15	3462.47
		0.293	0.0168992	0.00717871	0.0242281		0.293	2848.76	3219.19	3486.84
		0.294	0.0170413	0.00743135	0.0238743		0.294	2865.73	3226.49	3510.89
		0.295	0.0171288	0.00765795	0.0234437		0.295	2882.82	3234.04	3534.55
		0.296	0.0171624	0.00785814	0.0229394		0.296	2899.96	3241.8	3557.74
		0.297	0.0171429	0.00803166	0.0223644		0.297	2917.12	3249.74	3580.39
		0.298	0.0170716	0.00817837	0.0217224		0.298	2934.22	3257.85	3602.43
		0.299	0.01695	0.00829824	0.0210168		0.299	2951.24	3266.09	3623.8
		0.3	0.0167797	0.00839137	0.0202515		0.3	2968.1	3274.43	3644.44
		0.301	0.0165624	0.00845794	0.0194306		0.301	2984.77	3282.85	3664.28
		0.302	0.0163004	0.00849827	0.0185583		0.302	3001.2	3291.33	3683.27
		0.303	0.0159958	0.00851279	0.0176391		0.303	3017.35	3299.84	3701.37
		0.304	0.0156509	0.00850203	0.0166774		0.304	3033.17	3308.35	3718.53
		0.305	0.0152681	0.00846662	0.015678		0.305	3048.63	3316.83	3734.71
		0.306	0.0148502	0.00840731	0.0146456		0.306	3063.69	3325.27	3749.87
		0.307	0.0143997	0.00832493	0.013585		0.307	3078.32	3333.63	3763.98
		0.308	0.0139193	0.00822039	0.0125012		0.308	3092.48	3341.91	3777.03
		0.309	0.0134118	0.00809471	0.011399		0.309	3106.14	3350.06	3788.98
		0.31	0.0128799	0.00794897	0.0102836		0.31	3119.29	3358.09	3799.82
		0.311	0.0123265	0.00778431	0.00915967		0.311	3131.89	3365.95	3809.54
		0.312	0.0117543	0.00760196	0.00803224		0.312	3143.93	3373.64	3818.14
		0.313	0.0111661	0.00740317	0.00690615		0.313	3155.39	3381.15	3825.61
		0.314	0.0105646	0.00718925	0.00578613		0.314	3166.26	3388.44	3831.95
		0.315	0.00995249	0.00696154	0.00467687		0.315	3176.52	3395.52	3837.18
		0.316	0.0093324	0.00672143	0.0035829		0.316	3186.16	3402.36	3841.31
		0.317	0.00870691	0.00647029	0.00250862		0.317	3195.18	3408.96	3844.36
		0.318	0.00807854	0.00620953	0.00145827		0.318	3203.57	3415.3	3846.34
		0.319	0.00744974	0.00594055	0.000435931		0.319	3211.34	3421.37	3847.29
		0.32	0.0068229	0.00566474	-0.000554532		0.32	3218.47	3427.17	3847.23
		0.321	0.00620033	0.00538349	-0.00150944		0.321	3224.98	3432.7	3846.2
		0.322	0.00558427	0.00509815	-0.00242534		0.322	3230.88	3437.94	3844.23
		0.323	0.00497691	0.00481005	-0.003299		0.323	3236.16	3442.89	3841.37
		0.324	0.00438033	0.0045205	-0.00412743		0.324	3240.83	3447.56	3837.65
		0.325	0.00379658	0.00423075	-0.00490788		0.325	3244.92	3451.93	3833.14
		0.326	0.00322762	0.00394201	-0.00563786		0.326	3248.44	3456.02	3827.86
		0.327	0.00267533	0.00365546	-0.00631513		0.327	3251.39	3459.82	3821.89
		0.328	0.00214153	0.0033722	-0.00693771		0.328	3253.8	3463.33	3815.26
		0.329	0.00162795	0.0030933	-0.00750389		0.329	3255.68	3466.57	3808.04
		0.33	0.00113626	0.00281977	-0.00801222		0.33	3257.06	3469.52	3800.28
		0.331	0.000668032	0.00255254	-0.00846152		0.331	3257.96	3472.21	3792.05
		0.332	0.000224759	0.00229251	-0.00885086		0.332	3258.41	3474.63	3783.39
		0.333	-0.000192164	0.0020405	-0.0091796		0.333	3258.43	3476.8	3774.37
		0.334	-0.000581442	0.0017973	-0.00944735		0.334	3258.04	3478.72	3765.06
		0.335	-0.000941883	0.00156359	-0.00965398		0.335	3257.28	3480.4	3755.51
		0.336	-0.00127241	0.00134005	-0.00979961		0.336	3256.17	3481.85	3745.78
		0.337	-0.00157208	0.00112727	-0.00988462		0.337	3254.75	3483.08	3735.94
		0.338	-0.00184006	0.000925783	-0.00990963		0.338	3253.04	3484.11	3726.04
		0.339	-0.00207567	0.000736076	-0.00987553		0.339	3251.09	3484.94	3716.15
		0.34	-0.00227836	0.000558581	-0.0097834		0.34	3248.91	3485.59	3706.32
		0.341	-0.00244776	0.000393677	-0.00963459		0.341	3246.54	3486.06	3696.61
		0.342	-0.00258363	0.000241689	-0.00943065		0.342	3244.03	3486.38	3687.08
		0.343	-0.00268589	0.000102895	-0.00917335		0.343	3241.39	3486.55	3677.78
		0.344	-0.00275464	-2.24798e-05	-0.00886467		0.344	3238.67	3486.59	3668.76
		0.345	-0.00279014	-0.000134255	-0.00850677		0.345	3235.9	3486.51	3660.07
		0.346	-0.00279281	-0.000232299	-0.008102		0.346	3233.11	3486.33	3651.77
		0.347	-0.00276324	-0.000316524	-0.00765289		0.347	3230.33	3486.06	3643.89
		0.348	-0.00270217	-0.000386889	-0.00716212		0.348	3227.6	3485.71	3636.48
		0.349	-0.00261051	-0.000443395	-0.0066325		0.349	3224.94	3485.29	3629.59
		0.35	-0.00248929	-0.000486087	-0.006067		0.35	3222.39	3484.83	3623.24
		0.351	-0.0023397	-0.000515048	-0.00546869		0.351	3219.98	3484.33	3617.47
		0.352	-0.00216306	-0.000530406	-0.00484072		0.352	3217.73	3483.8	3612.31
		0.353	-0.00196079	-0.000532321	-0.00418636		0.353	3215.67	3483.27	3607.8
		0.354	-0.00173443	-0.000520999	-0.00350894		0.354	3213.82	3482.74	3603.95
		0.355	-0.00148559	-0.000496678	-0.00281182		0.355	3212.21	3482.24	3600.79
		0.356	-0.00121598	-0.000459635	-0.00209841		0.356	3210.86	3481.76	3598.34
		0.357	-0.000927368	-0.000410181	-0.00137215		0.357	3209.79	3481.32	3596.6
		0.358	-0.000621556	-0.000348661	-0.00063648		0.358	3209.01	3480.94	3595.6
		0.359	-0.000300395	-0.000275456	0.000105189		0.359	3208.55	3480.63	3595.33
		0.36	3.42464e-05	-0.000190976	0.000849455		0.36	3208.42	3480.4	3595.81
		0.361	0.000380493	-9.56618e-05	0.00159297		0.361	3208.62	3480.25	3597.03
		0.362	0.000736475	1.00122e-05	0.00233244		0.362	3209.18	3480.21	3598.99
		0.363	0.00110034	0.000125547	0.00306464		0.363	3210.1	3480.28	3601.69
		0.364	0.00147026	0.000250416	0.00378643		0.364	3211.39	3480.47	3605.12
		0.365	0.00184444	0.000384066	0.0044948		0.365	3213.04	3480.78	3609.26
		0.366	0.00222114	0.00052592	0.00518682		0.366	3215.08	3481.24	3614.1
		0.367	0.00259866	0.000675379	0.00585968		0.367	3217.49	3481.84	3619.62
		0.368	0.00297537	0.000831821	0.00651075		0.368	3220.27	3482.59	3625.81
		0.369	0.00334969	0.000994605	0.00713751		0.369	3223.44	3483.51	3632.63
		0.37	0.00372012	0.00116307	0.0077376		0.37	3226.97	3484.59	3640.07
		0.371	0.0040852	0.00133654	0.00830884		0.371	3230.87	3485.84	3648.09
		0.372	0.00444358	0.00151431	0.0088492		0.372	3235.14	3487.26	3656.67
		0.373	0.00479394	0.00169567	0.00935684		0.373	3239.76	3488.87	3665.78
		0.374	0.00513505	0.00187989	0.00983011		0.374	3244.72	3490.65	3675.37
		0.375	0.00546575	0.00206623	0.0102675		0.375	3250.02	3492.63	3685.42
		0.376	0.00578494	0.00225391	0.0106678		0.376	3255.65	3494.79	3695.89
		0.377	0.00609159	0.00244217	0.0110298		0.377	3261.59	3497.14	3706.73
		0.378	0.00638474	0.0026302	0.0113526		0.378	3267.82	3499.67	3717.92
		0.379	0.00666348	0.00281719	0.0116355		0.379	3274.35	3502.39	3729.42
		0.38	0.00692697	0.00300233	0.011878		0.38	3281.14	3505.3	3741.18
		0.381	0.00717445	0.00318478	0.0120796		0.381	3288.19	3508.4	3753.15
		0.382	0.00740519	0.00336369	0.0122403		0.382	3295.48	3511.67	3765.31
		0.383	0.00761854	0.00353821	0.0123599		0.383	3303	3515.12	3777.61
		0.384	0.00781392	0.0037075	0.0124388		0.384	3310.71	3518.75	3790.01
		0.385	0.00799078	0.0038707	0.0124771		0.385	3318.61	3522.54	3802.47
		0.386	0.00814868	0.00402698	0.0124755		0.386	3326.68	3526.48	3814.95
		0.387	0.00828721	0.00417552	0.0124346		0.387	3334.9	3530.59	3827.4
		0.388	0.00840604	0.00431552	0.0123551		0.388	3343.25	3534.83	3839.8
		0.389	0.00850491	0.00444621	0.0122381		0.389	3351.7	3539.21	3852.09
		0.39	0.00858364	0.00456687	0.0120846		0.39	3360.25	3543.72	3864.26
		0.391	0.00864211	0.00467682	0.0118959		0.391	3368.86	3548.34	3876.25
		0.392	0.00868029	0.00477545	0.0116734		0.392	3377.52	3553.07	3888.03
		0.393	0.00869821	0.00486221	0.0114184		0.393	3386.21	3557.89	3899.58
		0.394	0.00869601	0.00493663	0.0111325		0.394	3394.91	3562.78	3910.85
		0.395	0.0086739	0.00499832	0.0108176		0.395	3403.59	3567.75	3921.83
		0.396	0.00863215	0.00504699	0.0104752		0.396	3412.25	3572.77	3932.47
		0.397	0.00857115	0.00508243	0.0101073		0.397	3420.85	3577.84	3942.77
		0.398	0.00849135	0.00510455	0.00971577		0.398	3429.38	3582.93	3952.68
		0.399	0.00839328	0.00511335	0.00930262		0.399	3437.82	3588.04	3962.19
		0.4	0.00827755	0.00510893	0.0088699		0.4	3446.16	3593.15	3971.27
		0.401	0.00814486	0.00509152	0.00841969		0.401	3454.37	3598.25	3979.92
		0.402	0.00799597	0.00506141	0.00795413		0.402	3462.44	3603.33	3988.1
		0.403	0.00783169	0.00501904	0.00747538		0.403	3470.35	3608.37	3995.82
		0.404	0.00765293	0.0049649	0.00698562		0.404	3478.09	3613.36	4003.05
		0.405	0.00746063	0.00489959	0.00648703		0.405	3485.65	3618.29	4009.79
		0.406	0.00725578	0.00482378	0.00598181		0.406	3493.01	3623.16	4016.02
		0.407	0.00703942	0.00473822	0.00547214		0.407	3500.16	3627.94	4021.75
		0.408	0.00681262	0.00464372	0.0049602		0.408	3507.08	3632.63	4026.96
		0.409	0.00657648	0.00454114	0.00444812		0.409	3513.78	3637.22	4031.67
		0.41	0.00633213	0.00443139	0.00393801		0.41	3520.23	3641.71	4035.86
		0.411	0.0060807	0.00431541	0.00343196		0.411	3526.44	3646.08	4039.55
		0.412	0.00582332	0.00419414	0.00293198		0.412	3532.39	3650.33	4042.73
		0.413	0.00556113	0.00406855	0.00244003		0.413	3538.08	3654.47	4045.41
		0.414	0.00529526	0.00393961	0.00195802		0.414	3543.51	3658.47	4047.61
		0.415	0.00502681	0.00380826	0.00148778		0.415	3548.67	3662.34	4049.33
		0.416	0.00475688	0.00367544	0.00103106		0.416	3553.56	3666.09	4050.59
		0.417	0.00448651	0.00354204	0.000589532		0.417	3558.19	3669.69	4051.4
		0.418	0.00421673	0.00340891	0.000164771		0.418	3562.54	3673.17	4051.78
		0.419	0.00394853	0.00327685	-0.000241738		0.419	3566.62	3676.51	4051.74
		0.42	0.00368285	0.00314662	-0.000628616		0.42	3570.44	3679.72	4051.31
		0.421	0.00342059	0.0030189	-0.000994586		0.421	3573.99	3682.81	4050.5
		0.422	0.0031626	0.00289429	-0.00133848		0.422	3577.28	3685.76	4049.33
		0.423	0.0029097	0.00277336	-0.00165925		0.423	3580.32	3688.6	4047.83
		0.424	0.00266263	0.00265656	-0.00195597		0.424	3583.1	3691.31	4046.02
		0.425	0.00242212	0.00254429	-0.0022278		0.425	3585.64	3693.91	4043.93
		0.426	0.00218881	0.00243687	-0.00247406		0.426	3587.95	3696.4	4041.58
		0.427	0.00196333	0.00233453	-0.00269416		0.427	3590.03	3698.79	4039
		0.428	0.00174624	0.00223744	-0.00288767		0.428	3591.88	3701.08	4036.21
		0.429	0.00153807	0.00214571	-0.00305423		0.429	3593.52	3703.27	4033.23
		0.43	0.0013393	0.00205936	-0.00319364		0.43	3594.96	3705.37	4030.11
		0.431	0.00115038	0.00197836	-0.00330582		0.431	3596.21	3707.39	4026.86
		0.432	0.000971712	0.00190263	-0.00339077		0.432	3597.27	3709.33	4023.51
		0.433	0.000803653	0.00183204	-0.00344864		0.433	3598.15	3711.2	4020.09
		0.434	0.000646535	0.00176642	-0.00347968		0.434	3598.88	3713	4016.63
		0.435	0.000500651	0.00170556	-0.00348425		0.435	3599.45	3714.73	4013.15
		0.436	0.000366257	0.00164924	-0.00346282		0.436	3599.89	3716.41	4009.67
		0.437	0.000243576	0.00159721	-0.00341593		0.437	3600.19	3718.03	4006.23
		0.438	0.000132795	0.00154924	-0.00334426		0.438	3600.38	3719.61	4002.85
		0.439	3.40664e-05	0.00150507	-0.00324855		0.439	3600.46	3721.13	3999.56
		0.44	-5.24938e-05	0.00146446	-0.00312965		0.44	3600.45	3722.62	3996.37
		0.441	-0.000126806	0.00142719	-0.00298845		0.441	3600.36	3724.06	3993.31
		0.442	-0.000188828	0.00139305	-0.00282597		0.442	3600.21	3725.47	3990.4
		0.443	-0.000238558	0.00136187	-0.00264324		0.443	3599.99	3726.85	3987.67
		0.444	-0.000276032	0.00133348	-0.00244141		0.444	3599.74	3728.2	3985.13
		0.445	-0.00030133	0.00130777	-0.00222165		0.445	3599.45	3729.52	3982.79
		0.446	-0.000314571	0.00128464	-0.00198518		0.446	3599.14	3730.82	3980.69
		0.447	-0.000315922	0.00126402	-0.0017333		0.447	3598.82	3732.09	3978.83
		0.448	-0.000305593	0.00124586	-0.00146732		0.448	3598.51	3733.34	3977.23
		0.449	-0.000283838	0.00123016	-0.0011886		0.449	3598.22	3734.58	3975.9
		0.45	-0.00025096	0.00121691	-0.000898503		0.45	3597.95	3735.81	3974.86
		0.451	-0.000207305	0.00120613	-0.000598449		0.451	3597.72	3737.02	3974.11
		0.452	-0.000153266	0.00119785	-0.000289855		0.452	3597.54	3738.22	3973.67
		0.453	-8.92818e-05	0.0011921	2.58446e-05		0.453	3597.42	3739.41	3973.53
		0.454	-1.58318e-05	0.00118891	0.00034721		0.454	3597.37	3740.61	3973.72
		0.455	6.65623e-05	0.0011883	0.000672803		0.455	3597.39	3741.79	3974.23
		0.456	0.000157341	0.0011903	0.00100119		0.456	3597.5	3742.98	3975.07
		0.457	0.000255909	0.00119489	0.00133094		0.457	3597.71	3744.18	3976.23
		0.458	0.000361642	0.00120208	0.00166065		0.458	3598.02	3745.37	3977.73
		0.459	0.000473886	0.00121181	0.00198893		0.459	3598.44	3746.58	3979.55
		0.46	0.000591968	0.00122404	0.00231443		0.46	3598.97	3747.8	3981.71
		0.461	0.000715197	0.00123868	0.00263583		0.461	3599.62	3749.03	3984.18
		0.462	0.000842871	0.00125565	0.00295182		0.462	3600.4	3750.28	3986.98
		0.463	0.000974282	0.00127481	0.00326119		0.463	3601.31	3751.54	3990.08
		0.464	0.00110872	0.00129604	0.00356273		0.464	3602.35	3752.83	3993.49
		0.465	0.00124549	0.00131918	0.00385531		0.465	3603.53	3754.14	3997.2
		0.466	0.00138389	0.00134408	0.00413784		0.466	3604.85	3755.47	4001.2
		0.467	0.00152324	0.00137057	0.00440931		0.467	3606.3	3756.82	4005.47
		0.468	0.00166288	0.00139848	0.00466878		0.468	3607.89	3758.21	4010.01
		0.469	0.00180219	0.00142764	0.00491536		0.469	3609.62	3759.62	4014.8
		0.47	0.00194055	0.00145789	0.00514826		0.47	3611.5	3761.07	4019.84
		0.471	0.00207737	0.00148907	0.00536674		0.471	3613.5	3762.54	4025.09
		0.472	0.00221211	0.00152106	0.00557015		0.472	3615.65	3764.04	4030.56
		0.473	0.00234425	0.0015537	0.00575792		0.473	3617.93	3765.58	4036.23
		0.474	0.00247332	0.00158691	0.00592957		0.474	3620.34	3767.15	4042.07
		0.475	0.00259885	0.00162057	0.00608469		0.475	3622.87	3768.75	4048.08
		0.476	0.00272043	0.00165463	0.00622295		0.476	3625.53	3770.39	4054.23
		0.477	0.00283769	0.001689	0.00634412		0.477	3628.31	3772.06	4060.51
		0.478	0.00295027	0.00172366	0.00644802		0.478	3631.21	3773.77	4066.91
		0.479	0.00305787	0.00175855	0.00653456		0.479	3634.21	3775.51	4073.4
		0.48	0.0031602	0.00179367	0.00660375		0.48	3637.32	3777.29	4079.97
		0.481	0.003257	0.00182897	0.00665564		0.481	3640.53	3779.1	4086.6
		0.482	0.00334805	0.00186445	0.00669036		0.482	3643.83	3780.95	4093.27
		0.483	0.00343316	0.00190007	0.00670812		0.483	3647.22	3782.83	4099.97
		0.484	0.00351215	0.0019358	0.00670919		0.484	3650.69	3784.75	4106.68
		0.485	0.00358488	0.00197158	0.00669388		0.485	3654.24	3786.7	4113.38
		0.486	0.00365124	0.00200735	0.00666257		0.486	3657.86	3788.69	4120.06
		0.487	0.00371112	0.00204302	0.00661571		0.487	3661.54	3790.71	4126.7
		0.488	0.00376445	0.00207846	0.00655378		0.488	3665.28	3792.78	4133.28
		0.489	0.00381117	0.00211352	0.00647729		0.489	3669.07	3794.87	4139.8
		0.49	0.00385125	0.00214802	0.00638684		0.49	3672.9	3797	4146.23
		0.491	0.00388467	0.00218175	0.00628301		0.491	3676.77	3799.17	4152.57
		0.492	0.00391145	0.00221446	0.00616646		0.492	3680.66	3801.36	4158.79
		0.493	0.00393161	0.00224586	0.00603787		0.493	3684.58	3803.6	4164.89
		0.494	0.00394518	0.00227563	0.00589793		0.494	3688.52	3805.86	4170.86
		0.495	0.00395223	0.00230343	0.00574739		0.495	3692.47	3808.15	4176.68
		0.496	0.00395283	0.0023289	0.005587		0.496	3696.42	3810.46	4182.35
		0.497	0.00394709	0.00235162	0.00541753		0.497	3700.37	3812.8	4187.85
		0.498	0.0039351	0.00237121	0.00523978		0.498	3704.32	3815.16	4193.18
		0.499	0.00391701	0.00238725	0.00505457		0.499	3708.24	3817.54	4198.33
		0.5	0.00389295	0.00239932	0.0048627		0.5	3712.15	3819.94	4203.29
		0.501	0.0038631	0.00240701	0.00466501		0.501	3716.02	3822.34	4208.05
		0.502	0.00382761	0.00240994	0.00446235		0.502	3719.87	3824.75	4212.62
		0.503	0.0037867	0.00240774	0.00425554		0.503	3723.68	3827.16	4216.98
		0.504	0.00374056	0.00240008	0.00404545		0.504	3727.44	3829.56	4221.13
		0.505	0.00368943	0.00238668	0.0038329		0.505	3731.16	3831.95	4225.06
		0.506	0.00363355	0.00236731	0.00361874		0.506	3734.82	3834.33	4228.79
		0.507	0.00357316	0.0023418	0.00340381		0.507	3738.42	3836.69	4232.3
		0.508	0.00350854	0.00231004	0.00318894		0.508	3741.96	3839.01	4235.6
		0.509	0.00343996	0.00227202	0.00297493		0.509	3745.44	3841.3	4238.68
		0.51	0.00336774	0.00222779	0.00276259		0.51	3748.84	3843.55	4241.55
		0.511	0.00329216	0.00217749	0.00255273		0.511	3752.17	3845.75	4244.21
		0.512	0.00321354	0.00212134	0.0023461		0.512	3755.42	3847.9	4246.66
		0.513	0.00313222	0.00205968	0.00214347		0.513	3758.6	3849.99	4248.9
		0.514	0.00304852	0.00199289	0.00194557		0.514	3761.69	3852.02	4250.95
		0.515	0.00296279	0.00192147	0.00175312		0.515	3764.69	3853.98	4252.79
		0.516	0.00287536	0.00184599	0.00156682		0.516	3767.61	3855.86	4254.45
		0.517	0.00278659	0.00176709	0.00138733		0.517	3770.44	3857.67	4255.93
		0.518	0.00269682	0.00168549	0.00121528		0.518	3773.18	3859.39	4257.23
		0.519	0.0026064	0.00160194	0.00105131		0.519	3775.83	3861.04	4258.37
		0.52	0.00251568	0.00151728	0.000895971		0.52	3778.4	3862.6	4259.34
		0.521	0.00242501	0.00143235	0.000749824		0.521	3780.87	3864.07	4260.16
		0.522	0.00233471	0.00134802	0.000613377		0.522	3783.25	3865.46	4260.84
		0.523	0.00224512	0.00126519	0.0004871		0.523	3785.54	3866.77	4261.39
		0.524	0.00215658	0.00118475	0.000371422		0.524	3787.74	3867.99	4261.82
		0.525	0.00206939	0.00110754	0.000266727		0.525	3789.85	3869.14	4262.14
		0.526	0.00198386	0.00103443	0.000173352		0.526	3791.88	3870.21	4262.36
		0.527	0.0019003	0.000966181	9.15831e-05		0.527	3793.82	3871.21	4262.5
		0.528	0.00181899	0.000903543	2.1653e-05		0.528	3795.68	3872.15	4262.55
		0.529	0.00174021	0.000847181	-3.62614e-05		0.529	3797.46	3873.02	4262.55
		0.53	0.00166422	0.000797678	-8.2041e-05		0.53	3799.16	3873.84	4262.49
		0.531	0.00159128	0.000755531	-0.000115626		0.531	3800.79	3874.62	4262.39
		0.532	0.00152162	0.000721141	-0.000137019		0.532	3802.34	3875.36	4262.26
		0.533	0.00145548	0.000694806	-0.000146282		0.533	3803.83	3876.07	4262.12
		0.534	0.00139306	0.000676721	-0.00014354		0.534	3805.26	3876.75	4261.97
		0.535	0.00133457	0.00066697	-0.000128979		0.535	3806.62	3877.43	4261.84
		0.536	0.00128017	0.000665535	-0.000102845		0.536	3807.93	3878.09	4261.72
		0.537	0.00123004	0.000672288	-6.54429e-05		0.537	3809.18	3878.76	4261.64
		0.538	0.00118433	0.000687006	-1.71338e-05		0.538	3810.39	3879.44	4261.6
		0.539	0.00114315	0.000709369	4.16682e-05		0.539	3811.55	3880.14	4261.61
		0.54	0.00110664	0.000738974	0.000110498		0.54	3812.68	3880.86	4261.68
		0.541	0.00107486	0.00077534	0.000188845		0.541	3813.77	3881.62	4261.83
		0.542	0.00104789	0.000817922	0.000276155		0.542	3814.83	3882.42	4262.07
		0.543	0.00102579	0.000866122	0.000371835		0.543	3815.87	3883.26	4262.39
		0.544	0.00100857	0.0009193	0.000475258		0.544	3816.88	3884.15	4262.81
		0.545	0.000996237	0.000976789	0.000585768		0.545	3817.89	3885.1	4263.35
		0.546	0.000988773	0.00103791	0.000702683		0.546	3818.88	3886.11	4263.99
		0.547	0.000986135	0.00110198	0.000825301		0.547	3819.87	3887.18	4264.75
		0.548	0.000988256	0.00116832	0.000952905		0.548	3820.85	3888.31	4265.64
		0.549	0.000995048	0.00123629	0.00108477		0.549	3821.85	3889.51	4266.66
		0.55	0.0010064	0.00130527	0.00122015		0.55	3822.85	3890.78	4267.81
		0.551	0.00102218	0.00137468	0.00135831		0.551	3823.86	3892.12	4269.1
		0.552	0.00104224	0.001444	0.00149851		0.552	3824.89	3893.53	4270.53
		0.553	0.0010664	0.00151277	0.00164003		0.553	3825.95	3895.01	4272.1
		0.554	0.00109448	0.00158056	0.00178213		0.554	3827.03	3896.56	4273.81
		0.555	0.00112628	0.00164702	0.00192412		0.555	3828.14	3898.17	4275.66
		0.556	0.00116158	0.00171186	0.00206529		0.556	3829.28	3899.85	4277.66
		0.557	0.00120016	0.00177486	0.00220497		0.557	3830.46	3901.6	4279.79
		0.558	0.00124178	0.00183582	0.00234252		0.558	3831.68	3903.4	4282.07
		0.559	0.0012862	0.00189462	0.0024773		0.559	3832.95	3905.27	4284.48
		0.56	0.00133317	0.00195117	0.00260872		0.56	3834.26	3907.19	4287.02
		0.561	0.00138244	0.00200542	0.00273622		0.561	3835.62	3909.17	4289.69
		0.562	0.00143376	0.00205734	0.00285926		0.562	3837.02	3911.2	4292.49
		0.563	0.00148688	0.00210691	0.00297734		0.563	3838.48	3913.28	4295.41
		0.564	0.00154156	0.00215415	0.00309		0.564	3840	3915.41	4298.44
		0.565	0.00159755	0.00219906	0.00319681		0.565	3841.57	3917.59	4301.59
		0.566	0.00165462	0.00224164	0.00329739		0.566	3843.19	3919.81	4304.83
		0.567	0.00171254	0.00228187	0.0033914		0.567	3844.88	3922.07	4308.18
		0.568	0.00177108	0.00231973	0.00347852		0.568	3846.62	3924.37	4311.61
		0.569	0.00183003	0.00235516	0.00355851		0.569	3848.42	3926.71	4315.13
		0.57	0.00188918	0.00238811	0.00363113		0.57	3850.28	3929.08	4318.73
		0.571	0.00194835	0.00241848	0.00369621		0.571	3852.2	3931.48	4322.39
		0.572	0.00200733	0.00244615	0.00375362		0.572	3854.18	3933.92	4326.12
		0.573	0.00206596	0.00247098	0.00380325		0.573	3856.21	3936.37	4329.89
		0.574	0.00212407	0.00249284	0.00384504		0.574	3858.31	3938.86	4333.72
		0.575	0.00218149	0.00251154	0.00387899		0.575	3860.46	3941.36	4337.58
		0.576	0.00223809	0.00252693	0.00390511		0.576	3862.67	3943.88	4341.47
		0.577	0.00229372	0.00253883	0.00392346		0.577	3864.94	3946.41	4345.39
		0.578	0.00234824	0.00254708	0.00393413		0.578	3867.26	3948.95	4349.32
		0.579	0.00240155	0.00255154	0.00393725		0.579	3869.63	3951.5	4353.25
		0.58	0.00245351	0.00255208	0.00393296		0.58	3872.06	3954.05	4357.19
		0.581	0.00250403	0.00254861	0.00392146		0.581	3874.54	3956.6	4361.11
		0.582	0.002553	0.00254107	0.00390296		0.582	3877.07	3959.15	4365.03
		0.583	0.00260033	0.00252943	0.00387767		0.583	3879.64	3961.68	4368.92
		0.584	0.00264591	0.00251372	0.00384587		0.584	3882.27	3964.21	4372.78
		0.585	0.00268967	0.002494	0.00380781		0.585	3884.93	3966.71	4376.6
		0.586	0.00273151	0.00247041	0.00376379		0.586	3887.65	3969.19	4380.39
		0.587	0.00277136	0.0024431	0.0037141		0.587	3890.4	3971.65	4384.13
		0.588	0.00280913	0.00241229	0.00365904		0.588	3893.19	3974.08	4387.82
		0.589	0.00284475	0.00237825	0.00359894		0.589	3896.01	3976.47	4391.44
		0.59	0.00287812	0.00234126	0.0035341		0.59	3898.88	3978.83	4395.01
		0.591	0.00290918	0.00230168	0.00346486		0.591	3901.77	3981.15	4398.51
		0.592	0.00293783	0.00225985	0.00339152		0.592	3904.69	3983.43	4401.94
		0.593	0.00296401	0.00221616	0.0033144		0.593	3907.64	3985.67	4405.29
		0.594	0.00298763	0.002171	0.00323382		0.594	3910.62	3987.87	4408.57
		0.595	0.00300862	0.00212477	0.00315007		0.595	3913.62	3990.01	4411.76
		0.596	0.00302689	0.00207787	0.00306347		0.596	3916.63	3992.11	4414.86
		0.597	0.00304238	0.00203067	0.00297431		0.597	3919.67	3994.17	4417.88
		0.598	0.00305502	0.00198353	0.00288287		0.598	3922.72	3996.18	4420.81
		0.599	0.00306474	0.00193676	0.00278943		0.599	3925.78	3998.14	4423.65
		0.6	0.00307148	0.00189066	0.00269427		0.6	3928.85	4000.05	4426.39
		0.601	0.0030752	0.00184548	0.00259766		0.601	3931.92	4001.92	4429.04
		0.602	0.00307586	0.0018014	0.00249986		0.602	3935	4003.74	4431.58
		0.603	0.00307344	0.00175858	0.00240116		0.603	3938.07	4005.52	4434.04
		0.604	0.00306792	0.00171713	0.0023018		0.604	3941.14	4007.26	4436.39
		0.605	0.00305931	0.00167708	0.00220208		0.605	3944.2	4008.96	4438.64
		0.606	0.00304762	0.00163844	0.00210227		0.606	3947.26	4010.61	4440.79
		0.607	0.00303289	0.00160117	0.00200266		0.607	3950.3	4012.23	4442.84
		0.608	0.00301518	0.00156519	0.00190354		0.608	3953.32	4013.82	4444.8
		0.609	0.00299455	0.00153038	0.00180523		0.609	3956.33	4015.36	4446.65
		0.61	0.00297109	0.0014966	0.00170805		0.61	3959.31	4016.88	4448.41
		0.611	0.00294491	0.00146369	0.00161234		0.611	3962.27	4018.36	4450.07
		0.612	0.00291613	0.00143148	0.00151845		0.612	3965.2	4019.81	4451.63
		0.613	0.00288489	0.0013998	0.00142674		0.613	3968.1	4021.22	4453.11
		0.614	0.00285135	0.00136849	0.00133759		0.614	3970.97	4022.61	4454.49
		0.615	0.00281568	0.0013374	0.00125136		0.615	3973.8	4023.96	4455.78
		0.616	0.00277805	0.0013064	0.00116846		0.616	3976.6	4025.28	4456.99
		0.617	0.00273865	0.00127539	0.00108926		0.617	3979.36	4026.57	4458.12
		0.618	0.0026977	0.00124433	0.00101416		0.618	3982.07	4027.83	4459.17
		0.619	0.00265538	0.00121319	0.000943515		0.619	3984.75	4029.06	4460.15
		0.62	0.00261191	0.00118199	0.000877698		0.62	3987.38	4030.26	4461.06
		0.621	0.00256751	0.00115082	0.000817051		0.621	3989.97	4031.42	4461.91
		0.622	0.00252239	0.00111979	0.000761893		0.622	3992.52	4032.56	4462.7
		0.623	0.00247674	0.00108909	0.000712515		0.623	3995.02	4033.66	4463.44
		0.624	0.0024308	0.00105891	0.000669177		0.624	3997.47	4034.74	4464.13
		0.625	0.00238474	0.00102954	0.000632099		0.625	3999.88	4035.78	4464.78
		0.626	0.00233878	0.00100127	0.000601462		0.626	4002.24	4036.8	4465.39
		0.627	0.0022931	0.000974434	0.000577404		0.627	4004.56	4037.79	4465.98
		0.628	0.00224788	0.000949395	0.000560017		0.628	4006.83	4038.75	4466.55
		0.629	0.00220328	0.000926538	0.000549347		0.629	4009.05	4039.69	4467.11
		0.63	0.00215948	0.000906257	0.000545392		0.63	4011.23	4040.6	4467.65
		0.631	0.0021166	0.000888949	0.000548103		0.631	4013.37	4041.5	4468.2
		0.632	0.00207481	0.000875012	0.000557385		0.632	4015.47	4042.38	4468.75
		0.633	0.00203421	0.000864826	0.0005731		0.633	4017.52	4043.25	4469.32
		0.634	0.00199494	0.000858755	0.000595068		0.634	4019.54	4044.11	4469.9
		0.635	0.0019571	0.000857128	0.000623067		0.635	4021.51	4044.97	4470.51
		0.636	0.00192078	0.000860249	0.000656845		0.636	4023.45	4045.83	4471.15
		0.637	0.00188608	0.000868374	0.000696113		0.637	4025.36	4046.69	4471.83
		0.638	0.00185308	0.000881711	0.000740558		0.638	4027.23	4047.57	4472.55
		0.639	0.00182185	0.000900419	0.000789842		0.639	4029.06	4048.46	4473.31
		0.64	0.00179246	0.000924606	0.000843609		0.64	4030.87	4049.37	4474.13
		0.641	0.00176497	0.000954319	0.00090149		0.641	4032.65	4050.31	4475
		0.642	0.00173943	0.000989547	0.000963106		0.642	4034.4	4051.28	4475.93
		0.643	0.00171591	0.00103023	0.00102807		0.643	4036.13	4052.29	4476.93
		0.644	0.00169444	0.00107623	0.001096		0.644	4037.83	4053.35	4477.99
		0.645	0.00167506	0.00112738	0.00116651		0.645	4039.52	4054.45	4479.12
		0.646	0.00165782	0.00118344	0.00123923		0.646	4041.19	4055.6	4480.33
		0.647	0.00164275	0.00124414	0.00131379		0.647	4042.84	4056.82	4481.6
		0.648	0.00162988	0.00130915	0.00138982		0.648	4044.47	4058.09	4482.95
		0.649	0.00161925	0.00137812	0.00146699		0.649	4046.1	4059.44	4484.38
		0.65	0.00161086	0.00145064	0.00154497		0.65	4047.71	4060.85	4485.89
		0.651	0.00160474	0.00152629	0.00162343		0.651	4049.32	4062.34	4487.47
		0.652	0.00160091	0.00160464	0.00170208		0.652	4050.92	4063.91	4489.14
		0.653	0.00159936	0.0016852	0.00178064		0.653	4052.52	4065.55	4490.88
		0.654	0.00160011	0.00176751	0.00185882		0.654	4054.12	4067.28	4492.7
		0.655	0.00160313	0.00185107	0.00193636		0.655	4055.72	4069.09	4494.59
		0.656	0.00160842	0.00193541	0.00201301		0.656	4057.33	4070.98	4496.57
		0.657	0.00161594	0.00202002	0.00208852		0.657	4058.94	4072.96	4498.62
		0.658	0.00162566	0.00210443	0.00216267		0.658	4060.56	4075.02	4500.75
		0.659	0.00163753	0.00218815	0.00223521		0.659	4062.19	4077.17	4502.94
		0.66	0.00165149	0.00227072	0.00230593		0.66	4063.84	4079.4	4505.21
		0.661	0.00166746	0.00235167	0.00237459		0.661	4065.5	4081.71	4507.55
		0.662	0.00168536	0.00243055	0.00244098		0.662	4067.17	4084.1	4509.96
		0.663	0.00170509	0.00250695	0.00250488		0.663	4068.87	4086.57	4512.44
		0.664	0.00172654	0.00258044	0.00256606		0.664	4070.59	4089.11	4514.97
		0.665	0.00174957	0.00265062	0.00262431		0.665	4072.32	4091.73	4517.57
		0.666	0.00177406	0.00271712	0.00267942		0.666	4074.09	4094.41	4520.22
		0.667	0.00179986	0.00277957	0.00273118		0.667	4075.87	4097.16	4522.92
		0.668	0.0018268	0.00283764	0.00277937		0.668	4077.69	4099.97	4525.68
		0.669	0.00185473	0.00289101	0.00282381		0.669	4079.53	4102.83	4528.48
		0.67	0.00188347	0.00293938	0.00286429		0.67	4081.4	4105.75	4531.32
		0.671	0.00191285	0.00298248	0.00290063		0.671	4083.29	4108.71	4534.21
		0.672	0.00194269	0.00302008	0.00293266		0.672	4085.22	4111.71	4537.12
		0.673	0.00197282	0.00305194	0.00296021		0.673	4087.18	4114.74	4540.07
		0.674	0.00200306	0.00307789	0.00298314		0.674	4089.17	4117.81	4543.04
		0.675	0.00203325	0.00309776	0.00300131		0.675	4091.19	4120.9	4546.03
		0.676	0.00206321	0.00311142	0.0030146		0.676	4093.23	4124	4549.04
		0.677	0.00209281	0.00311876	0.00302292		0.677	4095.31	4127.12	4552.06
		0.678	0.00212189	0.00311972	0.00302618		0.678	4097.42	4130.24	4555.09
		0.679	0.00215033	0.00311425	0.00302431		0.679	4099.55	4133.35	4558.11
		0.68	0.002178	0.00310235	0.00301728		0.68	4101.72	4136.46	4561.13
		0.681	0.00220482	0.00308404	0.00300505		0.681	4103.91	4139.56	4564.14
		0.682	0.00223068	0.0030594	0.00298763		0.682	4106.13	4142.63	4567.14
		0.683	0.00225551	0.0030285	0.00296503		0.683	4108.37	4145.67	4570.11
		0.684	0.00227926	0.00299149	0.0029373		0.684	4110.64	4148.68	4573.07
		0.685	0.00230188	0.00294852	0.0029045		0.685	4112.93	4151.65	4575.99
		0.686	0.00232334	0.00289982	0.00286673		0.686	4115.24	4154.57	4578.87
		0.687	0.00234361	0.00284561	0.00282409		0.687	4117.58	4157.45	4581.72
		0.688	0.00236269	0.00278618	0.00277674		0.688	4119.93	4160.26	4584.52
		0.689	0.00238058	0.00272183	0.00272484		0.689	4122.3	4163.02	4587.27
		0.69	0.00239728	0.00265292	0.00266859		0.69	4124.69	4165.7	4589.97
		0.691	0.00241281	0.00257984	0.00260821		0.691	4127.09	4168.32	4592.6
		0.692	0.00242717	0.00250299	0.00254396		0.692	4129.51	4170.86	4595.18
		0.693	0.00244039	0.00242282	0.00247612		0.693	4131.95	4173.33	4597.69
		0.694	0.00245248	0.00233982	0.00240499		0.694	4134.39	4175.71	4600.13
		0.695	0.00246346	0.00225447	0.00233091		0.695	4136.85	4178	4602.5
		0.696	0.00247334	0.00216729	0.00225424		0.696	4139.32	4180.21	4604.79
		0.697	0.00248212	0.00207881	0.00217536		0.697	4141.8	4182.34	4607.01
		0.698	0.00248981	0.00198957	0.00209467		0.698	4144.28	4184.37	4609.14
		0.699	0.00249641	0.00190013	0.00201259		0.699	4146.78	4186.32	4611.2
		0.7	0.00250191	0.00181103	0.00192955		0.7	4149.28	4188.17	4613.17
		0.701	0.0025063	0.0017228	0.001846		0.701	4151.78	4189.94	4615.05
		0.702	0.00250957	0.00163598	0.0017624		0.702	4154.29	4191.62	4616.86
		0.703	0.00251168	0.00155107	0.00167919		0.703	4156.8	4193.21	4618.58
		0.704	0.00251262	0.00146857	0.00159682		0.704	4159.31	4194.72	4620.22
		0.705	0.00251235	0.00138894	0.00151575		0.705	4161.82	4196.15	4621.77
		0.706	0.00251084	0.0013126	0.00143641		0.706	4164.34	4197.5	4623.25
		0.707	0.00250807	0.00123995	0.00135922		0.707	4166.84	4198.78	4624.65
		0.708	0.002504	0.00117134	0.00128459		0.708	4169.35	4199.98	4625.97
		0.709	0.0024986	0.0011071	0.0012129		0.709	4171.85	4201.12	4627.22
		0.71	0.00249185	0.00104749	0.00114449		0.71	4174.35	4202.2	4628.4
		0.711	0.00248374	0.000992739	0.00107971		0.711	4176.84	4203.22	4629.51
		0.712	0.00247423	0.000943033	0.00101885		0.712	4179.31	4204.19	4630.56
		0.713	0.00246334	0.000898508	0.000962172		0.713	4181.78	4205.11	4631.55
		0.714	0.00245105	0.000859256	0.000909902		0.714	4184.24	4205.99	4632.48
		0.715	0.00243738	0.000825324	0.000862233		0.715	4186.68	4206.83	4633.37
		0.716	0.00242234	0.000796717	0.00081932		0.716	4189.11	4207.64	4634.21
		0.717	0.00240596	0.000773398	0.000781281		0.717	4191.53	4208.43	4635.01
		0.718	0.00238828	0.000755288	0.000748193		0.718	4193.93	4209.19	4635.78
		0.719	0.00236934	0.000742274	0.000720101		0.719	4196.3	4209.94	4636.51
		0.72	0.00234919	0.000734201	0.000697007		0.72	4198.66	4210.68	4637.22
		0.721	0.00232791	0.000730887	0.000678884		0.721	4201	4211.41	4637.91
		0.722	0.00230555	0.000732116	0.000665668		0.722	4203.32	4212.14	4638.58
		0.723	0.00228219	0.000737647	0.000657265		0.723	4205.61	4212.88	4639.24
		0.724	0.00225792	0.000747217	0.000653551		0.724	4207.88	4213.62	4639.9
		0.725	0.00223281	0.000760539	0.000654376		0.725	4210.13	4214.37	4640.55
		0.726	0.00220697	0.000777314	0.000659566		0.726	4212.35	4215.14	4641.21
		0.727	0.00218049	0.000797231	0.000668928		0.727	4214.54	4215.93	4641.87
		0.728	0.00215345	0.000819972	0.000682251		0.728	4216.71	4216.74	4642.55
		0.729	0.00212597	0.000845214	0.00069931		0.729	4218.85	4217.57	4643.24
		0.73	0.00209812	0.000872638	0.000719872		0.73	4220.96	4218.43	4643.95
		0.731	0.00207002	0.000901927	0.000743698		0.731	4223.04	4219.32	4644.68
		0.732	0.00204176	0.000932776	0.000770542		0.732	4225.1	4220.23	4645.44
		0.733	0.00201342	0.000964889	0.000800165		0.733	4227.13	4221.18	4646.22
		0.734	0.00198511	0.000997988	0.000832327		0.734	4229.13	4222.16	4647.04
		0.735	0.00195692	0.00103181	0.000866796		0.735	4231.1	4223.18	4647.89
		0.736	0.00192893	0.00106611	0.00090335		0.736	4233.04	4224.23	4648.77
		0.737	0.00190123	0.00110067	0.000941777		0.737	4234.96	4225.31	4649.69
		0.738	0.00187391	0.00113529	0.000981879		0.738	4236.84	4226.43	4650.66
		0.739	0.00184705	0.00116978	0.00102347		0.739	4238.7	4227.58	4651.66
		0.74	0.00182073	0.00120398	0.00106638		0.74	4240.54	4228.77	4652.7
		0.741	0.00179503	0.00123775	0.00111046		0.741	4242.35	4229.99	4653.79
		0.742	0.00177003	0.00127096	0.00115557		0.742	4244.13	4231.24	4654.93
		0.743	0.00174579	0.0013035	0.00120157		0.743	4245.89	4232.53	4656.1
		0.744	0.0017224	0.00133528	0.00124835		0.744	4247.62	4233.85	4657.33
		0.745	0.00169992	0.00136619	0.00129581		0.745	4249.33	4235.2	4658.6
		0.746	0.00167843	0.00139616	0.00134386		0.746	4251.02	4236.58	4659.92
		0.747	0.00165798	0.00142511	0.0013924		0.747	4252.69	4237.99	4661.29
		0.748	0.00163865	0.00145296	0.00144135		0.748	4254.34	4239.43	4662.71
		0.749	0.00162049	0.00147963	0.00149063		0.749	4255.97	4240.9	4664.17
		0.75	0.00160357	0.00150506	0.00154015		0.75	4257.58	4242.39	4665.69
		0.751	0.00158793	0.00152914	0.00158983		0.751	4259.17	4243.91	4667.25
		0.752	0.00157364	0.00155181	0.00163956		0.752	4260.76	4245.45	4668.87
		0.753	0.00156074	0.00157298	0.00168925		0.753	4262.32	4247.01	4670.53
		0.754	0.00154928	0.00159255	0.00173878		0.754	4263.88	4248.59	4672.25
		0.755	0.0015393	0.00161044	0.00178802		0.755	4265.42	4250.19	4674.01
		0.756	0.00153083	0.00162656	0.00183684		0.756	4266.96	4251.81	4675.82
		0.757	0.00152391	0.00164082	0.00188506		0.757	4268.48	4253.45	4677.68
		0.758	0.00151855	0.00165314	0.00193253		0.758	4270.01	4255.09	4679.59
		0.759	0.00151478	0.00166344	0.00197905		0.759	4271.52	4256.75	4681.55
		0.76	0.0015126	0.00167165	0.00202442		0.76	4273.04	4258.42	4683.55
		0.761	0.00151202	0.00167772	0.00206842		0.761	4274.55	4260.09	4685.6
		0.762	0.00151304	0.00168161	0.00211083		0.762	4276.06	4261.77	4687.68
		0.763	0.00151563	0.00168328	0.00215142		0.763	4277.58	4263.46	4689.82
		0.764	0.00151978	0.00168275	0.00218994		0.764	4279.09	4265.14	4691.99
		0.765	0.00152546	0.00168002	0.00222615		0.765	4280.62	4266.82	4694.19
		0.766	0.00153262	0.00167512	0.00225981		0.766	4282.14	4268.5	4696.44
		0.767	0.00154121	0.00166811	0.00229067		0.767	4283.68	4270.17	4698.71
		0.768	0.00155118	0.00165908	0.00231851		0.768	4285.23	4271.83	4701.02
		0.769	0.00156244	0.00164811	0.00234312		0.769	4286.78	4273.49	4703.35
		0.77	0.00157493	0.00163533	0.00236427		0.77	4288.35	4275.13	4705.7
		0.771	0.00158856	0.00162087	0.0023818		0.771	4289.94	4276.76	4708.08
		0.772	0.00160323	0.00160489	0.00239553		0.772	4291.53	4278.37	4710.46
		0.773	0.00161884	0.00158755	0.00240531		0.773	4293.14	4279.97	4712.86
		0.774	0.00163528	0.00156902	0.00241104		0.774	4294.77	4281.54	4715.27
		0.775	0.00165244	0.00154948	0.00241263		0.775	4296.41	4283.1	4717.68
		0.776	0.00167019	0.0015291	0.00241001		0.776	4298.07	4284.64	4720.1
		0.777	0.00168843	0.00150807	0.00240314		0.777	4299.75	4286.16	4722.5
		0.778	0.00170702	0.00148654	0.00239204		0.778	4301.45	4287.66	4724.9
		0.779	0.00172585	0.00146467	0.00237674		0.779	4303.17	4289.13	4727.28
		0.78	0.0017448	0.0014426	0.00235728		0.78	4304.9	4290.59	4729.65
		0.781	0.00176374	0.00142045	0.00233377		0.781	4306.66	4292.02	4732
		0.782	0.00178257	0.00139833	0.00230633		0.782	4308.43	4293.43	4734.32
		0.783	0.00180117	0.00137631	0.0022751		0.783	4310.22	4294.82	4736.61
		0.784	0.00181944	0.00135445	0.00224027		0.784	4312.03	4296.18	4738.86
		0.785	0.00183728	0.00133279	0.00220203		0.785	4313.86	4297.53	4741.09
		0.786	0.0018546	0.00131135	0.0021606		0.786	4315.71	4298.85	4743.27
		0.787	0.00187131	0.0012901	0.00211624		0.787	4317.57	4300.15	4745.41
		0.788	0.00188733	0.00126903	0.0020692		0.788	4319.45	4301.43	4747.5
		0.789	0.00190259	0.00124808	0.00201976		0.789	4321.34	4302.69	4749.54
		0.79	0.00191703	0.00122719	0.00196821		0.79	4323.25	4303.92	4751.54
		0.791	0.00193059	0.00120629	0.00191485		0.791	4325.18	4305.14	4753.48
		0.792	0.00194322	0.00118528	0.00185998		0.792	4327.11	4306.34	4755.37
		0.793	0.00195487	0.00116408	0.00180392		0.793	4329.06	4307.51	4757.2
		0.794	0.0019655	0.00114258	0.00174697		0.794	4331.02	4308.66	4758.97
		0.795	0.00197509	0.00112069	0.00168944		0.795	4332.99	4309.8	4760.69
		0.796	0.0019836	0.00109831	0.00163163		0.796	4334.97	4310.91	4762.35
		0.797	0.00199102	0.00107533	0.00157386		0.797	4336.96	4311.99	4763.95
		0.798	0.00199734	0.00105167	0.0015164		0.798	4338.96	4313.06	4765.5
		0.799	0.00200253	0.00102724	0.00145955		0.799	4340.95	4314.1	4766.99
		0.8	0.00200659	0.00100198	0.00140358		0.8	4342.96	4315.11	4768.42
		0.801	0.00200954	0.000975821	0.00134875		0.801	4344.97	4316.1	4769.8
		0.802	0.00201137	0.000948728	0.00129533		0.802	4346.98	4317.06	4771.12
		0.803	0.0020121	0.000920668	0.00124355		0.803	4348.99	4318	4772.39
		0.804	0.00201175	0.000891634	0.00119366		0.804	4351	4318.9	4773.61
		0.805	0.00201035	0.000861638	0.00114587		0.805	4353.01	4319.78	4774.78
		0.806	0.00200792	0.000830714	0.0011004		0.806	4355.02	4320.63	4775.9
		0.807	0.00200451	0.000798919	0.00105745		0.807	4357.03	4321.44	4776.98
		0.808	0.00200016	0.000766339	0.0010172		0.808	4359.03	4322.22	4778.01
		0.809	0.00199491	0.00073308	0.000979839		0.809	4361.03	4322.97	4779.01
		0.81	0.00198884	0.000699281	0.000945523		0.81	4363.02	4323.69	4779.98
		0.811	0.001982	0.000665104	0.000914406		0.811	4365.01	4324.37	4780.91
		0.812	0.00197445	0.000630739	0.000886626		0.812	4366.98	4325.02	4781.81
		0.813	0.00196627	0.0005964	0.000862306		0.813	4368.95	4325.63	4782.68
		0.814	0.00195754	0.000562323	0.000841552		0.814	4370.92	4326.21	4783.53
		0.815	0.00194833	0.000528766	0.000824455		0.815	4372.87	4326.76	4784.37
		0.816	0.00193871	0.000495998	0.000811084		0.816	4374.81	4327.27	4785.18
		0.817	0.00192878	0.000464302	0.00080149		0.817	4376.75	4327.75	4785.99
		0.818	0.0019186	0.000433965	0.000795702		0.818	4378.67	4328.2	4786.79
		0.819	0.00190826	0.000405273	0.000793724		0.819	4380.58	4328.62	4787.58
		0.82	0.00189783	0.000378504	0.000795537		0.82	4382.49	4329.01	4788.38
		0.821	0.00188738	0.000353921	0.000801096		0.821	4384.38	4329.38	4789.18
		0.822	0.00187697	0.000331768	0.00081033		0.822	4386.26	4329.72	4789.98
		0.823	0.00186667	0.000312256	0.000823141		0.823	4388.13	4330.04	4790.8
		0.824	0.00185652	0.000295567	0.000839402		0.824	4389.99	4330.35	4791.63
		0.825	0.00184658	0.000281837	0.000858964		0.825	4391.85	4330.63	4792.48
		0.826	0.00183688	0.00027116	0.000881649		0.826	4393.69	4330.91	4793.35
		0.827	0.00182745	0.000263579	0.000907257		0.827	4395.52	4331.18	4794.24
		0.828	0.00181832	0.000259087	0.000935567		0.828	4397.34	4331.44	4795.17
		0.829	0.0018095	0.000257617	0.000966341		0.829	4399.16	4331.7	4796.12
		0.83	0.001801	0.000259054	0.000999325		0.83	4400.96	4331.96	4797.1
		0.831	0.00179283	0.000263228	0.00103426		0.831	4402.76	4332.22	4798.12
		0.832	0.00178498	0.000269916	0.00107086		0.832	4404.55	4332.48	4799.17
		0.833	0.00177744	0.00027885	0.00110887		0.833	4406.33	4332.76	4800.26
		0.834	0.00177021	0.000289717	0.00114801		0.834	4408.1	4333.04	4801.39
		0.835	0.00176326	0.000302175	0.00118802		0.835	4409.87	4333.34	4802.55
		0.836	0.00175659	0.000315844	0.00122865		0.836	4411.63	4333.65	4803.76
		0.837	0.00175016	0.000330325	0.00126967		0.837	4413.38	4333.97	4805.01
		0.838	0.00174397	0.000345205	0.00131085		0.838	4415.13	4334.31	4806.3
		0.839	0.00173798	0.000360069	0.001352		0.839	4416.87	4334.66	4807.63
		0.84	0.00173218	0.0003745	0.00139296		0.84	4418.61	4335.03	4809.01
		0.841	0.00172656	0.000388095	0.00143357		0.841	4420.34	4335.41	4810.42
		0.842	0.00172108	0.000400472	0.00147371		0.842	4422.06	4335.8	4811.87
		0.843	0.00171573	0.000411278	0.00151328		0.843	4423.78	4336.21	4813.37
		0.844	0.00171049	0.000420193	0.00155222		0.844	4425.49	4336.63	4814.9
		0.845	0.00170535	0.000426943	0.00159047		0.845	4427.2	4337.05	4816.47
		0.846	0.00170029	0.000431302	0.00162799		0.846	4428.9	4337.48	4818.08
		0.847	0.0016953	0.000433098	0.00166477		0.847	4430.6	4337.91	4819.73
		0.848	0.00169038	0.000432217	0.00170081		0.848	4432.29	4338.34	4821.41
		0.849	0.00168551	0.000428608	0.00173611		0.849	4433.98	4338.77	4823.13
		0.85	0.00168069	0.000422282	0.00177067		0.85	4435.66	4339.2	4824.88
		0.851	0.00167591	0.000413309	0.00180451		0.851	4437.34	4339.62	4826.67
		0.852	0.00167119	0.000401826	0.00183764		0.852	4439.01	4340.02	4828.49
		0.853	0.00166651	0.000388029	0.00187005		0.853	4440.68	4340.42	4830.34
		0.854	0.00166191	0.000372169	0.00190173		0.854	4442.35	4340.8	4832.23
		0.855	0.00165737	0.000354548	0.00193267		0.855	4444.01	4341.16	4834.15
		0.856	0.00165293	0.000335517	0.00196283		0.856	4445.66	4341.51	4836.09
		0.857	0.0016486	0.000315462	0.00199216		0.857	4447.31	4341.83	4838.07
		0.858	0.00164439	0.000294805	0.0020206		0.858	4448.96	4342.14	4840.08
		0.859	0.00164035	0.000273989	0.00204805		0.859	4450.6	4342.42	4842.11
		0.86	0.00163649	0.000253476	0.00207441		0.86	4452.24	4342.69	4844.17
		0.861	0.00163285	0.000233731	0.00209958		0.861	4453.88	4342.93	4846.26
		0.862	0.00162946	0.000215218	0.00212341		0.862	4455.51	4343.15	4848.37
		0.863	0.00162634	0.000198393	0.00214576		0.863	4457.13	4343.36	4850.51
		0.864	0.00162352	0.00018369	0.00216647		0.864	4458.76	4343.55	4852.66
		0.865	0.00162104	0.000171516	0.00218538		0.865	4460.38	4343.73	4854.84
		0.866	0.00161891	0.000162248	0.00220231		0.866	4462	4343.9	4857.03
		0.867	0.00161715	0.000156215	0.00221707		0.867	4463.62	4344.06	4859.24
		0.868	0.00161579	0.000153706	0.0022295		0.868	4465.24	4344.21	4861.47
		0.869	0.00161481	0.000154954	0.00223942		0.869	4466.85	4344.36	4863.7
		0.87	0.00161424	0.000160137	0.00224665		0.87	4468.47	4344.52	4865.94
		0.871	0.00161405	0.000169377	0.00225102		0.871	4470.08	4344.69	4868.19
		0.872	0.00161424	0.000182734	0.0022524		0.872	4471.69	4344.86	4870.44
		0.873	0.00161479	0.000200206	0.00225062		0.873	4473.31	4345.05	4872.7
		0.874	0.00161567	0.000221736	0.00224557		0.874	4474.92	4345.27	4874.94
		0.875	0.00161685	0.000247206	0.00223714		0.875	4476.54	4345.5	4877.18
		0.876	0.00161829	0.000276439	0.00222524		0.876	4478.16	4345.76	4879.42
		0.877	0.00161996	0.000309218	0.0022098		0.877	4479.78	4346.05	4881.63
		0.878	0.0016218	0.000345267	0.00219077		0.878	4481.4	4346.38	4883.83
		0.879	0.00162378	0.000384278	0.00216814		0.879	4483.02	4346.75	4886.01
		0.88	0.00162583	0.000425903	0.0021419		0.88	4484.65	4347.15	4888.17
		0.881	0.00162792	0.000469773	0.00211209		0.881	4486.27	4347.6	4890.3
		0.882	0.00163	0.000515493	0.00207877		0.882	4487.9	4348.09	4892.39
		0.883	0.00163201	0.000562664	0.00204202		0.883	4489.53	4348.63	4894.45
		0.884	0.00163391	0.000610869	0.00200195		0.884	4491.17	4349.22	4896.47
		0.885	0.00163566	0.000659706	0.00195871		0.885	4492.8	4349.85	4898.45
		0.886	0.00163721	0.000708772	0.00191246		0.886	4494.44	4350.54	4900.39
		0.887	0.00163852	0.000757689	0.00186339		0.887	4496.07	4351.27	4902.28
		0.888	0.00163956	0.000806093	0.00181173		0.888	4497.71	4352.05	4904.11
		0.889	0.00164029	0.000853642	0.00175771		0.889	4499.35	4352.88	4905.9
		0.89	0.00164068	0.000900029	0.0017016		0.89	4500.99	4353.76	4907.63
		0.891	0.00164069	0.000944978	0.00164367		0.891	4502.63	4354.68	4909.3
		0.892	0.00164029	0.000988241	0.00158423		0.892	4504.27	4355.65	4910.92
		0.893	0.00163947	0.00102962	0.00152358		0.893	4505.91	4356.66	4912.47
		0.894	0.00163819	0.00106893	0.00146205		0.894	4507.55	4357.71	4913.96
		0.895	0.00163644	0.00110602	0.00139997		0.895	4509.19	4358.79	4915.39
		0.896	0.00163419	0.0011408	0.00133766		0.896	4510.83	4359.92	4916.76
		0.897	0.00163144	0.00117318	0.00127547		0.897	4512.46	4361.07	4918.07
		0.898	0.00162818	0.00120309	0.00121373		0.898	4514.09	4362.26	4919.31
		0.899	0.0016244	0.00123052	0.00115276		0.899	4515.72	4363.48	4920.5
		0.9	0.00162011	0.00125546	0.00109288		0.9	4517.34	4364.72	4921.62
		0.901	0.00161533	0.00127791	0.00103441		0.901	4518.96	4365.99	4922.68
		0.902	0.00161006	0.00129791	0.000977646		0.902	4520.57	4367.28	4923.69
		0.903	0.00160435	0.00131549	0.000922866		0.903	4522.18	4368.58	4924.64
		0.904	0.00159822	0.00133069	0.000870342		0.904	4523.78	4369.91	4925.54
		0.905	0.00159172	0.00134357	0.000820325		0.905	4525.37	4371.24	4926.38
		0.906	0.00158491	0.00135419	0.000773047		0.906	4526.96	4372.59	4927.18
		0.907	0.00157784	0.00136261	0.000728724		0.907	4528.54	4373.95	4927.93
		0.908	0.0015706	0.00136888	0.000687553		0.908	4530.12	4375.32	4928.64
		0.909	0.00156325	0.00137307	0.00064971		0.909	4531.68	4376.69	4929.31
		0.91	0.00155589	0.00137524	0.000615353		0.91	4533.24	4378.06	4929.94
		0.911	0.00154859	0.00137545	0.000584624		0.911	4534.79	4379.44	4930.54
		0.912	0.00154145	0.00137375	0.000557641		0.912	4536.34	4380.81	4931.11
		0.913	0.00153455	0.0013702	0.000534508		0.913	4537.88	4382.18	4931.66
		0.914	0.001528	0.00136487	0.000515309		0.914	4539.41	4383.55	4932.18
		0.915	0.00152187	0.00135781	0.00050011		0.915	4540.93	4384.91	4932.69
		0.916	0.00151625	0.0013491	0.000488958		0.916	4542.45	4386.27	4933.18
		0.917	0.00151121	0.00133879	0.000481884		0.917	4543.97	4387.61	4933.67
		0.918	0.00150683	0.00132697	0.0004789		0.918	4545.48	4388.94	4934.15
		0.919	0.00150315	0.00131373	0.000479999		0.919	4546.98	4390.26	4934.63
		0.92	0.00150023	0.00129914	0.000485157		0.92	4548.48	4391.57	4935.11
		0.921	0.00149811	0.00128331	0.00049433		0.921	4549.98	4392.86	4935.6
		0.922	0.00149679	0.00126635	0.000507459		0.922	4551.48	4394.14	4936.1
		0.923	0.0014963	0.00124836	0.000524463		0.923	4552.97	4395.39	4936.62
		0.924	0.00149663	0.00122948	0.000545245		0.924	4554.47	4396.63	4937.15
		0.925	0.00149776	0.00120981	0.000569686		0.925	4555.97	4397.85	4937.71
		0.926	0.00149966	0.00118949	0.000597655		0.926	4557.47	4399.05	4938.29
		0.927	0.00150229	0.00116864	0.000628996		0.927	4558.97	4400.23	4938.91
		0.928	0.00150561	0.00114739	0.000663541		0.928	4560.47	4401.39	4939.55
		0.929	0.00150954	0.00112587	0.000701102		0.929	4561.98	4402.53	4940.23
		0.93	0.00151404	0.00110419	0.000741476		0.93	4563.49	4403.64	4940.96
		0.931	0.00151903	0.00108247	0.000784446		0.931	4565.01	4404.73	4941.72
		0.932	0.00152443	0.00106081	0.000829777		0.932	4566.53	4405.81	4942.53
		0.933	0.00153017	0.0010393	0.000877224		0.933	4568.06	4406.86	4943.38
		0.934	0.00153618	0.00101805	0.00092653		0.934	4569.59	4407.88	4944.28
		0.935	0.00154239	0.000997126	0.000977427		0.935	4571.13	4408.89	4945.23
		0.936	0.00154873	0.000976601	0.00102964		0.936	4572.68	4409.88	4946.24
		0.937	0.00155513	0.000956538	0.00108289		0.937	4574.23	4410.85	4947.29
		0.938	0.00156153	0.000936991	0.00113689		0.938	4575.79	4411.79	4948.4
		0.939	0.0015679	0.000918005	0.00119134		0.939	4577.35	4412.72	4949.57
		0.94	0.00157418	0.000899619	0.00124598		0.94	4578.92	4413.63	4950.79
		0.941	0.00158034	0.000881866	0.00130051		0.941	4580.5	4414.52	4952.06
		0.942	0.00158635	0.000864769	0.00135466		0.942	4582.08	4415.39	4953.39
		0.943	0.00159219	0.000848352	0.00140815		0.943	4583.67	4416.25	4954.77
		0.944	0.00159785	0.000832627	0.00146075		0.944	4585.27	4417.09	4956.2
		0.945	0.00160332	0.000817606	0.0015122		0.945	4586.87	4417.91	4957.69
		0.946	0.00160861	0.000803293	0.00156228		0.946	4588.47	4418.73	4959.23
		0.947	0.00161372	0.000789691	0.00161079		0.947	4590.08	4419.52	4960.81
		0.948	0.00161865	0.000776797	0.00165755		0.948	4591.7	4420.3	4962.45
		0.949	0.00162342	0.000764606	0.00170238		0.949	4593.32	4421.08	4964.13
		0.95	0.00162806	0.00075311	0.00174517		0.95	4594.95	4421.83	4965.85
		0.951	0.00163256	0.000742297	0.00178579		0.951	4596.58	4422.58	4967.62
		0.952	0.00163696	0.000732156	0.00182417		0.952	4598.21	4423.32	4969.42
		0.953	0.00164125	0.00072267	0.00186023		0.953	4599.85	4424.05	4971.26
		0.954	0.00164547	0.000713826	0.00189396		0.954	4601.49	4424.76	4973.14
		0.955	0.0016496	0.000705606	0.00192532		0.955	4603.14	4425.47	4975.05
		0.956	0.00165367	0.000697998	0.00195435		0.956	4604.79	4426.18	4976.99
		0.957	0.00165765	0.000690988	0.00198106		0.957	4606.45	4426.87	4978.96
		0.958	0.00166155	0.000684567	0.00200551		0.958	4608.11	4427.56	4980.95
		0.959	0.00166535	0.00067873	0.00202776		0.959	4609.77	4428.24	4982.97
		0.96	0.00166902	0.000673476	0.00204789		0.96	4611.44	4428.92	4985.01
		0.961	0.00167254	0.00066881	0.00206599		0.961	4613.11	4429.59	4987.06
		0.962	0.00167587	0.000664746	0.00208214		0.962	4614.78	4430.25	4989.14
		0.963	0.00167895	0.000661305	0.00209646		0.963	4616.46	4430.92	4991.23
		0.964	0.00168174	0.000658517	0.00210902		0.964	4618.14	4431.58	4993.33
		0.965	0.00168419	0.00065642	0.00211992		0.965	4619.82	4432.23	4995.44
		0.966	0.00168623	0.000655063	0.00212925		0.966	4621.51	4432.89	4997.57
		0.967	0.0016878	0.000654503	0.00213708		0.967	4623.2	4433.55	4999.7
		0.968	0.00168885	0.000654808	0.00214347		0.968	4624.89	4434.2	5001.84
		0.969	0.0016893	0.000656051	0.00214847		0.969	4626.57	4434.86	5003.99
		0.97	0.0016891	0.000658312	0.00215212		0.97	4628.26	4435.51	5006.14
		0.971	0.0016882	0.000661678	0.00215444		0.971	4629.95	4436.17	5008.29
		0.972	0.00168656	0.000666236	0.00215542		0.972	4631.64	4436.84	5010.45
		0.973	0.00168413	0.000672076	0.00215504		0.973	4633.33	4437.51	5012.6
		0.974	0.0016809	0.000679286	0.00215328		0.974	4635.01	4438.18	5014.75
		0.975	0.00167685	0.000687947	0.00215007		0.975	4636.69	4438.87	5016.91
		0.976	0.00167198	0.000698139	0.00214536		0.976	4638.36	4439.56	5019.05
		0.977	0.00166631	0.000709928	0.00213908		0.977	4640.03	4440.26	5021.2
		0.978	0.00165986	0.00072337	0.00213112		0.978	4641.69	4440.98	5023.33
		0.979	0.00165267	0.000738509	0.0021214		0.979	4643.35	4441.71	5025.46
		0.98	0.00164481	0.000755373	0.00210982		0.98	4645	4442.46	5027.57
		0.981	0.00163634	0.000773969	0.00209629		0.981	4646.64	4443.22	5029.68
		0.982	0.00162733	0.000794291	0.0020807		0.982	4648.27	4444.01	5031.77
		0.983	0.00161788	0.000816311	0.00206299		0.983	4649.89	4444.81	5033.84
		0.984	0.00160808	0.000839979	0.00204306		0.984	4651.51	4445.64	5035.89
		0.985	0.00159804	0.000865228	0.00202088		0.985	4653.11	4446.49	5037.92
		0.986	0.00158785	0.000891966	0.00199638		0.986	4654.7	4447.37	5039.93
		0.987	0.00157762	0.000920083	0.00196957		0.987	4656.28	4448.28	5041.91
		0.988	0.00156746	0.000949448	0.00194045		0.988	4657.86	4449.21	5043.87
		0.989	0.00155746	0.000979914	0.00190907		0.989	4659.42	4450.18	5045.79
		0.99	0.00154771	0.00101131	0.00187547		0.99	4660.97	4451.17	5047.69
		0.991	0.0015383	0.00104346	0.00183978		0.991	4662.52	4452.2	5049.54
		0.992	0.00152931	0.00107616	0.00180212		0.992	4664.05	4453.26	5051.36
		0.993	0.00152079	0.0011092	0.00176264		0.993	4665.57	4454.35	5053.15
		0.994	0.0015128	0.00114237	0.00172156		0.994	4667.09	4455.48	5054.89
		0.995	0.00150537	0.00117543	0.00167908		0.995	4668.6	4456.64	5056.59
		0.996	0.00149853	0.00120815	0.00163547		0.996	4670.1	4457.83	5058.25
		0.997	0.00149227	0.00124031	0.00159099		0.997	4671.6	4459.05	5059.86
		0.998	0.00148661	0.00127166	0.00154593		0.998	4673.09	4460.31	5061.43
		0.999	0.0014815	0.00130197	0.00150062		0.999	4674.57	4461.59	5062.95
		1	0.00147693	0.00133103	0.00145536		1	4676.05	4462.91	5064.43
		1.001	0.00147285	0.00135861	0.0014105		1.001	4677.53	4464.26	5065.86
		1.002	0.0014692	0.00138451	0.00136636		1.002	4679	4465.63	5067.25
		1.003	0.0014659	0.00140854	0.00132327		1.003	4680.46	4467.02	5068.6
		1.004	0.0014629	0.00143051	0.00128156		1.004	4681.93	4468.44	5069.9
		1.005	0.0014601	0.00145026	0.00124152		1.005	4683.39	4469.88	5071.16
		1.006	0.00145741	0.00146765	0.00120346		1.006	4684.85	4471.34	5072.38
		1.007	0.00145475	0.00148255	0.00116764		1.007	4686.3	4472.82	5073.57
		1.008	0.00145203	0.00149486	0.0011343		1.008	4687.76	4474.31	5074.72
		1.009	0.00144915	0.00150449	0.00110367		1.009	4689.21	4475.81	5075.84
		1.01	0.00144603	0.00151138	0.00107594		1.01	4690.66	4477.31	5076.93
		1.011	0.00144258	0.00151548	0.00105127		1.011	4692.1	4478.83	5077.99
		1.012	0.00143874	0.00151678	0.00102977		1.012	4693.54	4480.34	5079.03
		1.013	0.00143442	0.00151526	0.00101154		1.013	4694.98	4481.86	5080.05
		1.014	0.00142958	0.00151095	0.000996637		1.014	4696.41	4483.37	5081.06
		1.015	0.00142416	0.00150389	0.000985086		1.015	4697.84	4484.88	5082.05
		1.016	0.00141814	0.00149413	0.000976879		1.016	4699.26	4486.38	5083.03
		1.017	0.00141149	0.00148173	0.000971981		1.017	4700.67	4487.87	5084
		1.018	0.00140421	0.0014668	0.000970328		1.018	4702.08	4489.34	5084.97
		1.019	0.0013963	0.00144944	0.00097183		1.019	4703.48	4490.8	5085.94
		1.02	0.00138778	0.00142976	0.000976375		1.02	4704.87	4492.24	5086.92
		1.021	0.0013787	0.00140791	0.000983833		1.021	4706.26	4493.66	5087.9
		1.022	0.00136911	0.00138401	0.000994059		1.022	4707.63	4495.05	5088.89
		1.023	0.00135907	0.00135823	0.00100689		1.023	4708.99	4496.43	5089.89
		1.024	0.00134866	0.00133072	0.00102217		1.024	4710.35	4497.77	5090.9
		1.025	0.00133796	0.00130166	0.00103971		1.025	4711.69	4499.09	5091.93
		1.026	0.00132709	0.00127121	0.00105934		1.026	4713.02	4500.37	5092.98
		1.027	0.00131615	0.00123957	0.00108089		1.027	4714.35	4501.63	5094.05
		1.028	0.00130526	0.00120689	0.00110419		1.028	4715.66	4502.85	5095.15
		1.029	0.00129455	0.00117337	0.00112906		1.029	4716.96	4504.04	5096.26
		1.03	0.00128413	0.00113917	0.00115535		1.03	4718.25	4505.2	5097.4
		1.031	0.00127415	0.00110448	0.0011829		1.031	4719.52	4506.32	5098.57
		1.032	0.00126474	0.00106946	0.00121158		1.032	4720.79	4507.41	5099.77
		1.033	0.00125601	0.00103428	0.00124124		1.033	4722.05	4508.46	5101
		1.034	0.0012481	0.000999093	0.00127177		1.034	4723.31	4509.47	5102.25
		1.035	0.00124112	0.000964059	0.00130305		1.035	4724.55	4510.46	5103.54
		1.036	0.00123519	0.00092932	0.00133496		1.036	4725.79	4511.4	5104.86
		1.037	0.00123039	0.00089501	0.00136741		1.037	4727.02	4512.32	5106.21
		1.038	0.00122682	0.00086126	0.00140029		1.038	4728.25	4513.19	5107.6
		1.039	0.00122455	0.000828187	0.0014335		1.039	4729.48	4514.04	5109.01
		1.04	0.00122364	0.000795899	0.00146696		1.04	4730.7	4514.85	5110.46
		1.041	0.00122412	0.000764497	0.00150054		1.041	4731.92	4515.63	5111.95
		1.042	0.00122602	0.000734073	0.00153416		1.042	4733.15	4516.38	5113.46
		1.043	0.00122934	0.000704709	0.0015677		1.043	4734.38	4517.1	5115.01
		1.044	0.00123408	0.000676475	0.00160103		1.044	4735.61	4517.79	5116.6
		1.045	0.0012402	0.000649434	0.00163402		1.045	4736.85	4518.45	5118.22
		1.046	0.00124765	0.000623641	0.00166653		1.046	4738.09	4519.09	5119.87
		1.047	0.00125638	0.000599139	0.0016984		1.047	4739.34	4519.7	5121.55
		1.048	0.00126629	0.000575969	0.00172948		1.048	4740.6	4520.29	5123.26
		1.049	0.0012773	0.000554159	0.00175957		1.049	4741.87	4520.85	5125.01
		1.05	0.0012893	0.000533734	0.00178849		1.05	4743.16	4521.4	5126.78
		1.051	0.00130217	0.000514713	0.00181605		1.051	4744.45	4521.92	5128.58
		1.052	0.00131578	0.000497112	0.00184204		1.052	4745.76	4522.43	5130.41
		1.053	0.00133	0.000480945	0.00186626		1.053	4747.09	4522.92	5132.27
		1.054	0.00134469	0.000466225	0.00188848		1.054	4748.42	4523.39	5134.14
		1.055	0.0013597	0.000452966	0.00190851		1.055	4749.78	4523.85	5136.04
		1.056	0.00137488	0.000441182	0.00192615		1.056	4751.14	4524.3	5137.96
		1.057	0.0013901	0.000430892	0.0019412		1.057	4752.52	4524.73	5139.89
		1.058	0.0014052	0.000422117	0.00195349		1.058	4753.92	4525.16	5141.84
		1.059	0.00142004	0.000414881	0.00196284		1.059	4755.34	4525.58	5143.8
		1.06	0.0014345	0.000409213	0.00196912		1.06	4756.76	4525.99	5145.77
		1.061	0.00144844	0.000405142	0.00197221		1.061	4758.2	4526.4	5147.74
		1.062	0.00146176	0.000402696	0.001972		1.062	4759.66	4526.8	5149.71
		1.063	0.00147433	0.000401905	0.00196842		1.063	4761.13	4527.2	5151.68
		1.064	0.00148608	0.000402792	0.00196145		1.064	4762.61	4527.61	5153.64
		1.065	0.00149691	0.000405377	0.00195105		1.065	4764.1	4528.01	5155.6
		1.066	0.00150677	0.000409666	0.00193726		1.066	4765.6	4528.42	5157.54
		1.067	0.00151559	0.000415655	0.00192012		1.067	4767.11	4528.83	5159.47
		1.068	0.00152335	0.000423321	0.00189971		1.068	4768.63	4529.25	5161.38
		1.069	0.00153001	0.000432626	0.00187616		1.069	4770.16	4529.68	5163.27
		1.07	0.00153558	0.000443509	0.00184959		1.07	4771.69	4530.11	5165.13
		1.071	0.00154006	0.000455885	0.00182019		1.071	4773.23	4530.56	5166.97
		1.072	0.00154346	0.000469645	0.00178815		1.072	4774.77	4531.03	5168.77
		1.073	0.00154583	0.000484658	0.00175368		1.073	4776.31	4531.5	5170.54
		1.074	0.0015472	0.000500768	0.00171702		1.074	4777.86	4532	5172.28
		1.075	0.00154763	0.000517796	0.00167844		1.075	4779.41	4532.51	5173.98
		1.076	0.00154717	0.000535547	0.0016382		1.076	4780.96	4533.03	5175.63
		1.077	0.0015459	0.000553809	0.00159659		1.077	4782.5	4533.58	5177.25
		1.078	0.00154389	0.00057236	0.00155389		1.078	4784.05	4534.14	5178.83
		1.079	0.0015412	0.000590974	0.00151039		1.079	4785.59	4534.72	5180.36
		1.08	0.00153792	0.000609423	0.00146639		1.08	4787.13	4535.32	5181.85
		1.081	0.00153412	0.00062749	0.00142216		1.081	4788.67	4535.94	5183.29
		1.082	0.00152988	0.000644971	0.001378		1.082	4790.2	4536.58	5184.69
		1.083	0.00152525	0.000661679	0.00133417		1.083	4791.73	4537.23	5186.05
		1.084	0.00152029	0.000677458	0.00129093		1.084	4793.25	4537.9	5187.36
		1.085	0.00151507	0.000692179	0.00124852		1.085	4794.77	4538.59	5188.63
		1.086	0.00150962	0.000705751	0.00120717		1.086	4796.28	4539.28	5189.86
		1.087	0.00150397	0.00071812	0.00116708		1.087	4797.78	4540	5191.05
		1.088	0.00149816	0.000729274	0.00112845		1.088	4799.29	4540.72	5192.19
		1.089	0.00149219	0.000739241	0.00109145		1.089	4800.78	4541.45	5193.3
		1.09	0.00148606	0.000748092	0.00105623		1.09	4802.27	4542.2	5194.38
		1.091	0.00147977	0.000755932	0.00102292		1.091	4803.75	4542.95	5195.42
		1.092	0.00147329	0.000762905	0.000991645		1.092	4805.23	4543.71	5196.42
		1.093	0.0014666	0.000769186	0.000962493		1.093	4806.7	4544.48	5197.4
		1.094	0.00145964	0.000774971	0.000935546		1.094	4808.16	4545.25	5198.35
		1.095	0.00145239	0.000780481	0.00091087		1.095	4809.62	4546.03	5199.27
		1.096	0.00144478	0.000785943	0.000888512		1.096	4811.07	4546.81	5200.17
		1.097	0.00143676	0.000791595	0.000868508		1.097	4812.51	4547.6	5201.05
		1.098	0.00142828	0.000797667	0.00085088		1.098	4813.94	4548.39	5201.91
		1.099	0.00141928	0.000804381	0.000835638		1.099	4815.36	4549.19	5202.75
		1.1	0.00140972	0.000811944	0.000822779		1.1	4816.78	4550	5203.58
		1.101	0.00139954	0.000820536	0.000812291		1.101	4818.18	4550.82	5204.4
		1.102	0.00138871	0.000830307	0.000804154		1.102	4819.58	4551.64	5205.21
		1.103	0.00137721	0.000841374	0.000798335		1.103	4820.96	4552.48	5206.01
		1.104	0.00136503	0.000853811	0.000794795		1.104	4822.33	4553.33	5206.81
		1.105	0.00135215	0.000867649	0.000793487		1.105	4823.69	4554.19	5207.6
		1.106	0.00133861	0.000882871	0.000794355		1.106	4825.04	4555.06	5208.4
		1.107	0.00132442	0.000899415	0.000797336		1.107	4826.37	4555.95	5209.19
		1.108	0.00130964	0.000917168	0.00080236		1.108	4827.68	4556.86	5209.99
		1.109	0.00129433	0.000935972	0.000809351		1.109	4828.99	4557.79	5210.8
		1.11	0.00127856	0.00095562	0.000818225		1.11	4830.27	4558.73	5211.61
		1.111	0.00126242	0.000975865	0.000828894		1.111	4831.54	4559.7	5212.43
		1.112	0.00124603	0.000996419	0.000841261		1.112	4832.8	4560.69	5213.27
		1.113	0.00122948	0.00101697	0.000855228		1.113	4834.04	4561.69	5214.12
		1.114	0.00121292	0.00103716	0.000870688		1.114	4835.26	4562.72	5214.98
		1.115	0.00119646	0.00105663	0.00088753		1.115	4836.46	4563.77	5215.86
		1.116	0.00118024	0.00107499	0.000905642		1.116	4837.65	4564.83	5216.76
		1.117	0.00116439	0.00109188	0.000924904		1.117	4838.82	4565.92	5217.67
		1.118	0.00114906	0.0011069	0.000945196		1.118	4839.98	4567.01	5218.61
		1.119	0.00113437	0.00111969	0.000966396		1.119	4841.12	4568.13	5219.56
		1.12	0.00112043	0.00112991	0.000988378		1.12	4842.25	4569.25	5220.54
		1.121	0.00110737	0.00113725	0.00101102		1.121	4843.36	4570.39	5221.54
		1.122	0.00109528	0.00114144	0.00103419		1.122	4844.46	4571.53	5222.56
		1.123	0.00108426	0.00114226	0.00105776		1.123	4845.55	4572.67	5223.61
		1.124	0.00107437	0.00113953	0.00108162		1.124	4846.63	4573.81	5224.68
		1.125	0.00106566	0.00113315	0.00110563		1.125	4847.7	4574.95	5225.77
		1.126	0.00105817	0.00112307	0.00112967		1.126	4848.76	4576.07	5226.89
		1.127	0.00105193	0.00110932	0.00115363		1.127	4849.82	4577.19	5228.03
		1.128	0.00104693	0.00109199	0.00117739		1.128	4850.87	4578.29	5229.2
		1.129	0.00104316	0.00107125	0.00120083		1.129	4851.91	4579.37	5230.38
		1.13	0.00104058	0.00104731	0.00122385		1.13	4852.96	4580.43	5231.6
		1.131	0.00103915	0.00102048	0.00124632		1.131	4854	4581.46	5232.83
		1.132	0.00103881	0.000991092	0.00126815		1.132	4855.03	4582.47	5234.09
		1.133	0.00103948	0.000959551	0.00128923		1.133	4856.07	4583.45	5235.37
		1.134	0.00104109	0.000926296	0.00130946		1.134	4857.11	4584.39	5236.67
		1.135	0.00104355	0.000891797	0.00132874		1.135	4858.16	4585.3	5237.99
		1.136	0.00104678	0.000856547	0.00134697		1.136	4859.2	4586.17	5239.32
		1.137	0.0010507	0.00082105	0.00136407		1.137	4860.25	4587.01	5240.68
		1.138	0.0010552	0.000785809	0.00137993		1.138	4861.3	4587.81	5242.05
		1.139	0.00106023	0.000751315	0.00139447		1.139	4862.36	4588.58	5243.44
		1.14	0.00106569	0.000718036	0.00140761		1.14	4863.42	4589.32	5244.84
		1.141	0.00107155	0.00068641	0.00141925		1.141	4864.49	4590.02	5246.25
		1.142	0.00107773	0.00065683	0.00142931		1.142	4865.57	4590.69	5247.68
		1.143	0.0010842	0.000629636	0.00143771		1.143	4866.65	4591.33	5249.11
		1.144	0.00109094	0.000605117	0.00144437		1.144	4867.74	4591.95	5250.55
		1.145	0.00109793	0.000583498	0.0014492		1.145	4868.83	4592.55	5252
		1.146	0.00110517	0.000564932	0.00145213		1.146	4869.93	4593.12	5253.45
		1.147	0.00111267	0.000549509	0.00145309		1.147	4871.04	4593.68	5254.9
		1.148	0.00112045	0.000537246	0.001452		1.148	4872.16	4594.22	5256.36
		1.149	0.00112855	0.000528098	0.00144879		1.149	4873.28	4594.75	5257.81
		1.15	0.00113699	0.000521949	0.00144341		1.15	4874.41	4595.28	5259.25
		1.151	0.00114584	0.000518626	0.0014358		1.151	4875.56	4595.8	5260.69
		1.152	0.00115514	0.0005179	0.00142591		1.152	4876.71	4596.32	5262.12
		1.153	0.00116493	0.000519496	0.00141371		1.153	4877.87	4596.84	5263.54
		1.154	0.00117527	0.000523094	0.00139917		1.154	4879.04	4597.36	5264.95
		1.155	0.0011862	0.000528351	0.00138228		1.155	4880.22	4597.88	5266.34
		1.156	0.00119776	0.000534899	0.00136305		1.156	4881.41	4598.41	5267.71
		1.157	0.00120999	0.000542356	0.00134149		1.157	4882.61	4598.95	5269.06
		1.158	0.00122289	0.00055034	0.00131766		1.158	4883.83	4599.5	5270.39
		1.159	0.00123648	0.000558474	0.0012916		1.159	4885.06	4600.05	5271.7
		1.16	0.00125075	0.000566397	0.00126342		1.16	4886.3	4600.62	5272.98
		1.161	0.00126569	0.000573774	0.00123321		1.161	4887.56	4601.19	5274.22
		1.162	0.00128125	0.000580299	0.00120111		1.162	4888.83	4601.76	5275.44
		1.163	0.00129739	0.000585703	0.00116726		1.163	4890.12	4602.35	5276.63
		1.164	0.00131405	0.000589766	0.00113184		1.164	4891.43	4602.93	5277.78
		1.165	0.00133114	0.00059231	0.00109505		1.165	4892.75	4603.53	5278.89
		1.166	0.00134857	0.00059321	0.00105711		1.166	4894.09	4604.12	5279.96
		1.167	0.00136623	0.000592396	0.00101825		1.167	4895.45	4604.71	5281
		1.168	0.00138403	0.000589846	0.00097871		1.168	4896.82	4605.3	5282
		1.169	0.00140183	0.000585598	0.00093876		1.169	4898.22	4605.89	5282.96
		1.17	0.0014195	0.000579737	0.000898667		1.17	4899.63	4606.47	5283.88
		1.171	0.00143693	0.000572398	0.000858706		1.171	4901.06	4607.05	5284.76
		1.172	0.00145399	0.000563765	0.000819153		1.172	4902.5	4607.62	5285.6
		1.173	0.00147054	0.000554056	0.000780282		1.173	4903.96	4608.18	5286.4
		1.174	0.00148646	0.00054353	0.000742363		1.174	4905.44	4608.72	5287.16
		1.175	0.00150165	0.000532476	0.000705652		1.175	4906.94	4609.26	5287.88
		1.176	0.00151599	0.000521202	0.000670398		1.176	4908.44	4609.79	5288.57
		1.177	0.0015294	0.000510034	0.000636827		1.177	4909.97	4610.3	5289.22
		1.178	0.00154178	0.000499305	0.000605152		1.178	4911.5	4610.81	5289.84
		1.179	0.00155307	0.00048935	0.000575562		1.179	4913.05	4611.3	5290.43
		1.18	0.00156321	0.000480496	0.000548224		1.18	4914.61	4611.79	5291
		1.181	0.00157216	0.000473056	0.000523279		1.181	4916.18	4612.27	5291.53
		1.182	0.0015799	0.000467321	0.000500845		1.182	4917.75	4612.74	5292.04
		1.183	0.00158641	0.000463554	0.000481015		1.183	4919.34	4613.2	5292.53
		1.184	0.0015917	0.000461984	0.000463856		1.184	4920.92	4613.66	5293.01
		1.185	0.00159576	0.0004628	0.000449411		1.185	4922.52	4614.13	5293.46
		1.186	0.00159864	0.00046615	0.000437701		1.186	4924.12	4614.59	5293.91
		1.187	0.00160036	0.000472131	0.000428723		1.187	4925.72	4615.06	5294.34
		1.188	0.00160097	0.000480795	0.000422455		1.188	4927.32	4615.54	5294.77
		1.189	0.00160052	0.000492144	0.000418858		1.189	4928.92	4616.02	5295.19
		1.19	0.00159906	0.000506127	0.000417874		1.19	4930.52	4616.52	5295.6
		1.191	0.00159666	0.00052265	0.000419431		1.191	4932.11	4617.04	5296.02
		1.192	0.00159337	0.000541572	0.000423445		1.192	4933.71	4617.57	5296.45
		1.193	0.00158927	0.00056271	0.000429823		1.193	4935.3	4618.12	5296.87
		1.194	0.00158442	0.000585844	0.000438459		1.194	4936.89	4618.69	5297.31
		1.195	0.00157888	0.000610725	0.000449245		1.195	4938.47	4619.29	5297.75
		1.196	0.00157272	0.000637078	0.000462064		1.196	4940.04	4619.92	5298.21
		1.197	0.001566	0.000664612	0.000476797		1.197	4941.61	4620.57	5298.67
		1.198	0.00155876	0.000693023	0.000493323		1.198	4943.18	4621.25	5299.16
		1.199	0.00155106	0.000722001	0.000511519		1.199	4944.73	4621.95	5299.66
		1.2	0.00154295	0.000751242	0.000531264		1.2	4946.28	4622.69	5300.18
		1.201	0.00153446	0.000780446	0.000552435		1.201	4947.82	4623.46	5300.73
		1.202	0.00152564	0.000809325	0.000574914		1.202	4949.35	4624.25	5301.29
		1.203	0.00151651	0.00083761	0.000598585		1.203	4950.87	4625.08	5301.88
		1.204	0.0015071	0.000865048	0.000623335		1.204	4952.38	4625.93	5302.49
		1.205	0.00149744	0.000891408	0.000649055		1.205	4953.88	4626.8	5303.12
		1.206	0.00148754	0.000916482	0.000675639		1.206	4955.37	4627.71	5303.79
		1.207	0.00147741	0.000940083	0.000702987		1.207	4956.86	4628.64	5304.47
		1.208	0.00146707	0.000962043	0.000731003		1.208	4958.33	4629.59	5305.19
		1.209	0.00145654	0.000982215	0.000759595		1.209	4959.79	4630.56	5305.94
		1.21	0.00144581	0.00100047	0.000788676		1.21	4961.24	4631.55	5306.71
		1.211	0.00143491	0.00101668	0.000818161		1.211	4962.68	4632.56	5307.51
		1.212	0.00142384	0.00103075	0.000847972		1.212	4964.11	4633.58	5308.35
		1.213	0.00141262	0.00104258	0.000878034		1.213	4965.53	4634.62	5309.21
		1.214	0.00140125	0.00105209	0.000908273		1.214	4966.94	4635.67	5310.1
		1.215	0.00138977	0.00105917	0.000938622		1.215	4968.33	4636.72	5311.03
		1.216	0.00137819	0.00106376	0.000969014		1.216	4969.72	4637.78	5311.98
		1.217	0.00136653	0.00106578	0.000999388		1.217	4971.09	4638.85	5312.97
		1.218	0.00135483	0.00106515	0.00102968		1.218	4972.45	4639.91	5313.98
		1.219	0.00134312	0.00106181	0.00105984		1.219	4973.8	4640.98	5315.02
		1.22	0.00133144	0.00105568	0.00108981		1.22	4975.14	4642.04	5316.1
		1.221	0.00131984	0.00104672	0.00111953		1.221	4976.46	4643.09	5317.2
		1.222	0.00130835	0.00103489	0.00114896		1.222	4977.78	4644.13	5318.34
		1.223	0.00129703	0.00102015	0.00117804		1.223	4979.08	4645.16	5319.5
		1.224	0.00128593	0.00100248	0.00120672		1.224	4980.37	4646.17	5320.69
		1.225	0.00127511	0.000981901	0.00123496		1.225	4981.65	4647.16	5321.91
		1.226	0.00126463	0.000958436	0.00126269		1.226	4982.92	4648.13	5323.16
		1.227	0.00125454	0.000932141	0.00128986		1.227	4984.18	4649.08	5324.44
		1.228	0.00124491	0.000903102	0.00131643		1.228	4985.43	4649.99	5325.74
		1.229	0.0012358	0.000871436	0.00134231		1.229	4986.67	4650.88	5327.07
		1.23	0.00122725	0.000837289	0.00136745		1.23	4987.9	4651.73	5328.43
		1.231	0.00121933	0.000800846	0.00139177		1.231	4989.13	4652.55	5329.81
		1.232	0.00121207	0.000762323	0.0014152		1.232	4990.34	4653.34	5331.21
		1.233	0.00120553	0.00072197	0.00143764		1.233	4991.55	4654.08	5332.64
		1.234	0.00119974	0.000680072	0.001459		1.234	4992.75	4654.78	5334.09
		1.235	0.00119473	0.00063694	0.00147918		1.235	4993.95	4655.44	5335.55
		1.236	0.00119053	0.000592917	0.00149806		1.236	4995.14	4656.05	5337.04
		1.237	0.00118713	0.000548367	0.00151553		1.237	4996.33	4656.62	5338.55
		1.238	0.00118456	0.000503672	0.00153147		1.238	4997.52	4657.15	5340.07
		1.239	0.00118279	0.000459231	0.00154574		1.239	4998.7	4657.63	5341.61
		1.24	0.00118183	0.000415451	0.00155821		1.24	4999.88	4658.07	5343.16
		1.241	0.00118164	0.000372738	0.00156874		1.241	5001.06	4658.46	5344.73
		1.242	0.00118218	0.000331496	0.0015772		1.242	5002.25	4658.81	5346.3
		1.243	0.00118343	0.000292116	0.00158346		1.243	5003.43	4659.13	5347.88
		1.244	0.00118534	0.000254973	0.00158738		1.244	5004.61	4659.4	5349.47
		1.245	0.00118784	0.000220413	0.00158884		1.245	5005.8	4659.64	5351.05
		1.246	0.00119089	0.000188757	0.00158774		1.246	5006.99	4659.84	5352.64
		1.247	0.00119443	0.000160282	0.00158398		1.247	5008.18	4660.02	5354.23
		1.248	0.00119839	0.00013523	0.00157746		1.248	5009.38	4660.16	5355.81
		1.249	0.00120272	0.000113794	0.00156814		1.249	5010.58	4660.29	5357.38
		1.25	0.00120735	9.61192e-05	0.00155597		1.25	5011.78	4660.39	5358.94
		1.251	0.00121223	8.22992e-05	0.00154094		1.251	5012.99	4660.48	5360.49
		1.252	0.0012173	7.23762e-05	0.00152304		1.252	5014.21	4660.56	5362.02
		1.253	0.00122252	6.63432e-05	0.00150233		1.253	5015.43	4660.63	5363.54
		1.254	0.00122784	6.41402e-05	0.00147885		1.254	5016.65	4660.69	5365.03
		1.255	0.00123324	6.56632e-05	0.00145271		1.255	5017.88	4660.76	5366.49
		1.256	0.00123867	7.07612e-05	0.00142402		1.256	5019.12	4660.83	5367.93
		1.257	0.00124412	7.92442e-05	0.00139292		1.257	5020.36	4660.9	5369.34
		1.258	0.00124956	9.08882e-05	0.0013596		1.258	5021.61	4660.99	5370.72
		1.259	0.001255	0.000105436	0.00132423		1.259	5022.86	4661.09	5372.06
		1.26	0.00126041	0.000122609	0.00128705		1.26	5024.12	4661.2	5373.36
		1.261	0.00126581	0.000142107	0.00124827		1.261	5025.38	4661.33	5374.63
		1.262	0.00127118	0.000163619	0.00120815		1.262	5026.65	4661.48	5375.86
		1.263	0.00127654	0.000186823	0.00116695		1.263	5027.92	4661.66	5377.05
		1.264	0.00128189	0.000211399	0.00112494		1.264	5029.2	4661.86	5378.19
		1.265	0.00128723	0.000237028	0.00108238		1.265	5030.49	4662.08	5379.3
		1.266	0.00129256	0.000263401	0.00103955		1.266	5031.78	4662.33	5380.36
		1.267	0.00129789	0.00029022	0.000996718		1.267	5033.07	4662.61	5381.38
		1.268	0.0013032	0.000317209	0.000954157		1.268	5034.37	4662.91	5382.35
		1.269	0.00130848	0.000344111	0.000912127		1.269	5035.68	4663.24	5383.28
		1.27	0.00131372	0.000370697	0.000870881		1.27	5036.99	4663.6	5384.18
		1.271	0.00131888	0.000396767	0.000830665		1.271	5038.31	4663.99	5385.03
		1.272	0.00132392	0.000422149	0.000791712		1.272	5039.63	4664.4	5385.84
		1.273	0.00132881	0.00044671	0.000754244		1.273	5040.95	4664.83	5386.61
		1.274	0.00133348	0.000470349	0.000718472		1.274	5042.29	4665.29	5387.35
		1.275	0.00133786	0.000493002	0.000684593		1.275	5043.62	4665.77	5388.05
		1.276	0.00134189	0.000514641	0.000652793		1.276	5044.96	4666.27	5388.72
		1.277	0.00134547	0.000535272	0.000623244		1.277	5046.3	4666.8	5389.36
		1.278	0.00134852	0.000554941	0.000596104		1.278	5047.65	4667.34	5389.97
		1.279	0.00135094	0.000573714	0.000571519		1.279	5049	4667.91	5390.55
		1.28	0.00135263	0.000591707	0.00054962		1.28	5050.35	4668.49	5391.11
		1.281	0.0013535	0.000609044	0.000530524		1.281	5051.71	4669.09	5391.65
		1.282	0.00135344	0.000625886	0.000514333		1.282	5053.06	4669.71	5392.17
		1.283	0.00135235	0.000642408	0.000501134		1.283	5054.41	4670.34	5392.68
		1.284	0.00135016	0.000658804	0.000490998		1.284	5055.76	4670.99	5393.18
		1.285	0.00134677	0.000675279	0.000483978		1.285	5057.11	4671.66	5393.66
		1.286	0.00134214	0.000692044	0.000480111		1.286	5058.46	4672.34	5394.15
		1.287	0.00133619	0.000709315	0.000479418		1.287	5059.8	4673.05	5394.63
		1.288	0.00132891	0.000727303	0.000481898		1.288	5061.13	4673.76	5395.11
		1.289	0.00132028	0.000746213	0.000487536		1.289	5062.45	4674.5	5395.59
		1.29	0.0013103	0.000766233	0.000496297		1.29	5063.77	4675.26	5396.08
		1.291	0.00129901	0.00078754	0.000508127		1.291	5065.07	4676.03	5396.58
		1.292	0.00128647	0.000810283	0.000522955		1.292	5066.37	4676.83	5397.1
		1.293	0.00127275	0.000834586	0.000540695		1.293	5067.65	4677.65	5397.63
		1.294	0.00125795	0.000860538	0.000561241		1.294	5068.91	4678.5	5398.18
		1.295	0.00124221	0.000888196	0.000584477		1.295	5070.16	4679.38	5398.76
		1.296	0.00122567	0.000917575	0.000610267		1.296	5071.39	4680.28	5399.35
		1.297	0.00120849	0.000948652	0.000638468		1.297	5072.61	4681.21	5399.98
		1.298	0.00119085	0.000981351	0.000668921		1.298	5073.81	4682.18	5400.63
		1.299	0.00117295	0.00101556	0.000701461		1.299	5074.99	4683.18	5401.32
		1.3	0.00115498	0.00105112	0.000735911		1.3	5076.16	4684.21	5402.04
		1.301	0.00113715	0.0010878	0.000772091		1.301	5077.3	4685.28	5402.79
		1.302	0.00111967	0.00112537	0.000809813		1.302	5078.43	4686.39	5403.58
		1.303	0.00110273	0.00116351	0.000848888		1.303	5079.54	4687.53	5404.41
		1.304	0.00108653	0.0012019	0.000889123		1.304	5080.64	4688.71	5405.28
		1.305	0.00107124	0.00124015	0.000930327		1.305	5081.72	4689.93	5406.19
		1.306	0.00105703	0.00127785	0.000972309		1.306	5082.78	4691.19	5407.14
		1.307	0.00104403	0.00131458	0.00101488		1.307	5083.83	4692.49	5408.13
		1.308	0.00103237	0.00134986	0.00105786		1.308	5084.87	4693.82	5409.17
		1.309	0.00102214	0.00138325	0.00110107		1.309	5085.9	4695.19	5410.25
		1.31	0.00101341	0.00141425	0.00114433		1.31	5086.91	4696.59	5411.37
		1.311	0.00100623	0.0014424	0.00118749		1.311	5087.92	4698.01	5412.54
		1.312	0.00100059	0.00146723	0.00123039		1.312	5088.93	4699.47	5413.75
		1.313	0.000996501	0.00148829	0.00127288		1.313	5089.93	4700.95	5415
		1.314	0.000993911	0.00150516	0.00131483		1.314	5090.92	4702.44	5416.29
		1.315	0.000992756	0.00151745	0.0013561		1.315	5091.91	4703.96	5417.63
		1.316	0.00099295	0.0015248	0.00139659		1.316	5092.91	4705.48	5419
		1.317	0.000994385	0.00152692	0.00143618		1.317	5093.9	4707	5420.42
		1.318	0.000996936	0.00152354	0.00147478		1.318	5094.9	4708.53	5421.88
		1.319	0.00100046	0.00151446	0.00151229		1.319	5095.9	4710.05	5423.37
		1.32	0.00100481	0.00149955	0.00154862		1.32	5096.9	4711.55	5424.9
		1.321	0.00100983	0.00147873	0.0015837		1.321	5097.91	4713.04	5426.47
		1.322	0.00101535	0.00145198	0.00161745		1.322	5098.92	4714.51	5428.07
		1.323	0.00102122	0.00141938	0.00164979		1.323	5099.94	4715.94	5429.7
		1.324	0.00102726	0.00138103	0.00168066		1.324	5100.96	4717.34	5431.37
		1.325	0.00103333	0.00133712	0.00170998		1.325	5101.99	4718.7	5433.06
		1.326	0.00103927	0.00128791	0.00173768		1.326	5103.03	4720.02	5434.78
		1.327	0.00104496	0.00123371	0.00176369		1.327	5104.07	4721.28	5436.54
		1.328	0.00105028	0.00117487	0.00178793		1.328	5105.12	4722.48	5438.31
		1.329	0.00105512	0.00111181	0.00181032		1.329	5106.17	4723.62	5440.11
		1.33	0.00105939	0.00104501	0.0018308		1.33	5107.23	4724.7	5441.93
		1.331	0.00106303	0.00097494	0.00184927		1.331	5108.29	4725.71	5443.77
		1.332	0.001066	0.000902151	0.00186566		1.332	5109.35	4726.65	5445.63
		1.333	0.00106826	0.000827195	0.00187988		1.333	5110.42	4727.52	5447.5
		1.334	0.00106982	0.000750647	0.00189186		1.334	5111.49	4728.3	5449.39
		1.335	0.00107068	0.000673094	0.00190153		1.335	5112.56	4729.02	5451.28
		1.336	0.00107088	0.000595126	0.0019088		1.336	5113.63	4729.65	5453.19
		1.337	0.00107047	0.000517331	0.00191362		1.337	5114.7	4730.21	5455.1
		1.338	0.00106951	0.000440284	0.00191592		1.338	5115.77	4730.69	5457.01
		1.339	0.00106809	0.000364549	0.00191566		1.339	5116.84	4731.09	5458.93
		1.34	0.00106629	0.000290666	0.0019128		1.34	5117.91	4731.42	5460.84
		1.341	0.00106422	0.000219145	0.00190731		1.341	5118.97	4731.67	5462.75
		1.342	0.00106197	0.000150469	0.00189918		1.342	5120.04	4731.86	5464.66
		1.343	0.00105966	8.50812e-05	0.0018884		1.343	5121.1	4731.97	5466.55
		1.344	0.0010574	2.33862e-05	0.001875		1.344	5122.15	4732.03	5468.43
		1.345	0.0010553	-3.42538e-05	0.00185901		1.345	5123.21	4732.02	5470.3
		1.346	0.00105345	-8.75218e-05	0.00184046		1.346	5124.27	4731.96	5472.15
		1.347	0.00105196	-0.000136149	0.00181942		1.347	5125.32	4731.85	5473.98
		1.348	0.0010509	-0.000179912	0.00179596		1.348	5126.37	4731.69	5475.79
		1.349	0.00105036	-0.000218636	0.00177017		1.349	5127.42	4731.49	5477.57
		1.35	0.00105039	-0.000252196	0.00174217		1.35	5128.47	4731.26	5479.33
		1.351	0.00105103	-0.000280513	0.00171206		1.351	5129.52	4730.99	5481.05
		1.352	0.00105232	-0.000303554	0.00167998		1.352	5130.57	4730.7	5482.75
		1.353	0.00105427	-0.000321328	0.00164608		1.353	5131.63	4730.39	5484.41
		1.354	0.00105688	-0.000333888	0.0016105		1.354	5132.68	4730.06	5486.04
		1.355	0.00106013	-0.000341324	0.00157341		1.355	5133.74	4729.72	5487.63
		1.356	0.00106397	-0.00034376	0.00153499		1.356	5134.8	4729.38	5489.19
		1.357	0.00106837	-0.000341353	0.00149542		1.357	5135.87	4729.04	5490.7
		1.358	0.00107325	-0.000334282	0.00145488		1.358	5136.94	4728.7	5492.18
		1.359	0.00107855	-0.000322753	0.00141356		1.359	5138.01	4728.37	5493.61
		1.36	0.00108418	-0.000306985	0.00137166		1.36	5139.1	4728.05	5495.01
		1.361	0.00109005	-0.00028721	0.00132938		1.361	5140.18	4727.76	5496.36
		1.362	0.00109605	-0.000263667	0.00128691		1.362	5141.28	4727.48	5497.66
		1.363	0.0011021	-0.000236597	0.00124445		1.363	5142.38	4727.23	5498.93
		1.364	0.00110809	-0.000206236	0.00120221		1.364	5143.48	4727.01	5500.15
		1.365	0.00111393	-0.000172814	0.00116038		1.365	5144.59	4726.82	5501.33
		1.366	0.0011195	-0.000136548	0.00111914		1.366	5145.71	4726.67	5502.47
		1.367	0.00112473	-9.76398e-05	0.0010787		1.367	5146.83	4726.55	5503.57
		1.368	0.00112953	-5.62758e-05	0.00103923		1.368	5147.96	4726.47	5504.63
		1.369	0.00113382	-1.26198e-05	0.00100093		1.369	5149.09	4726.44	5505.65
		1.37	0.00113753	3.31822e-05	0.000963957		1.37	5150.22	4726.45	5506.63
		1.371	0.00114061	8.10062e-05	0.000928493		1.371	5151.36	4726.5	5507.58
		1.372	0.00114299	0.000130746	0.000894699		1.372	5152.51	4726.61	5508.49
		1.373	0.00114465	0.000182314	0.00086273		1.373	5153.65	4726.77	5509.37
		1.374	0.00114554	0.000235633	0.000832734		1.374	5154.79	4726.98	5510.22
		1.375	0.00114566	0.000290641	0.000804849		1.375	5155.94	4727.24	5511.04
		1.376	0.00114499	0.000347277	0.000779204		1.376	5157.09	4727.56	5511.83
		1.377	0.00114353	0.000405482	0.000755917		1.377	5158.23	4727.93	5512.6
		1.378	0.00114128	0.000465193	0.000735094		1.378	5159.37	4728.37	5513.34
		1.379	0.00113828	0.000526336	0.000716828		1.379	5160.51	4728.87	5514.07
		1.38	0.00113453	0.000588822	0.000701202		1.38	5161.65	4729.42	5514.78
		1.381	0.00113007	0.000652542	0.000688281		1.381	5162.78	4730.04	5515.47
		1.382	0.00112493	0.000717361	0.000678119		1.382	5163.91	4730.73	5516.16
		1.383	0.00111917	0.000783118	0.000670752		1.383	5165.03	4731.48	5516.83
		1.384	0.00111282	0.000849623	0.000666204		1.384	5166.15	4732.3	5517.5
		1.385	0.00110594	0.00091665	0.000664481		1.385	5167.26	4733.18	5518.16
		1.386	0.00109859	0.000983947	0.000665573		1.386	5168.36	4734.13	5518.83
		1.387	0.00109083	0.00105123	0.000669455		1.387	5169.45	4735.15	5519.5
		1.388	0.00108272	0.00111817	0.000676085		1.388	5170.54	4736.23	5520.17
		1.389	0.00107432	0.00118445	0.000685406		1.389	5171.62	4737.38	5520.85
		1.39	0.00106571	0.00124969	0.000697346		1.39	5172.69	4738.6	5521.54
		1.391	0.00105696	0.00131351	0.000711815		1.391	5173.75	4739.88	5522.25
		1.392	0.00104813	0.00137553	0.00072871		1.392	5174.8	4741.23	5522.97
		1.393	0.00103931	0.00143534	0.000747915		1.393	5175.85	4742.63	5523.7
		1.394	0.00103057	0.00149255	0.0007693		1.394	5176.88	4744.09	5524.46
		1.395	0.00102197	0.00154677	0.00079272		1.395	5177.91	4745.61	5525.24
		1.396	0.00101361	0.00159761	0.000818024		1.396	5178.92	4747.19	5526.05
		1.397	0.00100556	0.00164472	0.000845046		1.397	5179.93	4748.81	5526.88
		1.398	0.00099788	0.00168774	0.000873615		1.398	5180.94	4750.47	5527.74
		1.399	0.000990655	0.00172637	0.000903551		1.399	5181.93	4752.18	5528.63
		1.4	0.000983954	0.00176031	0.000934669		1.4	5182.92	4753.92	5529.55
		1.401	0.00097784	0.0017893	0.00096678		1.401	5183.9	4755.7	5530.5
		1.402	0.000972377	0.00181313	0.000999692		1.402	5184.87	4757.5	5531.48
		1.403	0.00096762	0.00183159	0.00103321		1.403	5185.84	4759.32	5532.5
		1.404	0.000963619	0.00184454	0.00106715		1.404	5186.81	4761.16	5533.55
		1.405	0.000960416	0.00185186	0.00110132		1.405	5187.77	4763.01	5534.63
		1.406	0.000958046	0.00185346	0.00113553		1.406	5188.73	4764.86	5535.75
		1.407	0.000956535	0.00184929	0.00116961		1.407	5189.69	4766.71	5536.9
		1.408	0.000955899	0.00183934	0.00120337		1.408	5190.64	4768.56	5538.09
		1.409	0.000956145	0.00182362	0.00123667		1.409	5191.6	4770.39	5539.31
		1.41	0.000957272	0.00180219	0.00126934		1.41	5192.56	4772.2	5540.56
		1.411	0.000959267	0.00177512	0.00130125		1.411	5193.51	4773.99	5541.85
		1.412	0.00096211	0.00174254	0.00133225		1.412	5194.48	4775.75	5543.17
		1.413	0.00096577	0.00170459	0.00136222		1.413	5195.44	4777.47	5544.51
		1.414	0.000970209	0.00166143	0.00139107		1.414	5196.41	4779.16	5545.89
		1.415	0.000975381	0.00161329	0.0014187		1.415	5197.38	4780.79	5547.29
		1.416	0.00098123	0.00156039	0.00144501		1.416	5198.36	4782.38	5548.73
		1.417	0.000987697	0.00150299	0.00146994		1.417	5199.34	4783.91	5550.18
		1.418	0.000994716	0.0014414	0.00149343		1.418	5200.33	4785.38	5551.66
		1.419	0.00100222	0.00137593	0.00151543		1.419	5201.33	4786.79	5553.17
		1.42	0.00101013	0.00130691	0.0015359		1.42	5202.34	4788.13	5554.69
		1.421	0.00101836	0.00123472	0.0015548		1.421	5203.35	4789.4	5556.24
		1.422	0.00102686	0.00115975	0.0015721		1.422	5204.38	4790.6	5557.8
		1.423	0.00103552	0.0010824	0.00158778		1.423	5205.41	4791.72	5559.38
		1.424	0.00104429	0.00100308	0.00160183		1.424	5206.45	4792.77	5560.98
		1.425	0.00105307	0.000922233	0.00161421		1.425	5207.5	4793.73	5562.59
		1.426	0.00106181	0.000840293	0.0016249		1.426	5208.55	4794.61	5564.21
		1.427	0.00107043	0.000757698	0.00163389		1.427	5209.62	4795.41	5565.84
		1.428	0.00107888	0.000674885	0.00164116		1.428	5210.69	4796.13	5567.47
		1.429	0.00108709	0.000592285	0.00164666		1.429	5211.78	4796.76	5569.12
		1.43	0.00109502	0.000510317	0.00165038		1.43	5212.87	4797.31	5570.77
		1.431	0.00110263	0.000429384	0.00165227		1.431	5213.97	4797.78	5572.42
		1.432	0.00110989	0.000349873	0.0016523		1.432	5215.07	4798.17	5574.07
		1.433	0.00111678	0.000272146	0.00165044		1.433	5216.19	4798.48	5575.72
		1.434	0.00112328	0.000196537	0.00164663		1.434	5217.31	4798.71	5577.37
		1.435	0.00112939	0.000123357	0.00164083		1.435	5218.43	4798.87	5579.01
		1.436	0.00113511	5.28842e-05	0.00163301		1.436	5219.56	4798.96	5580.65
		1.437	0.00114046	-1.46358e-05	0.00162311		1.437	5220.7	4798.98	5582.28
		1.438	0.00114546	-7.89868e-05	0.00161111		1.438	5221.85	4798.94	5583.89
		1.439	0.00115013	-0.000139984	0.00159698		1.439	5222.99	4798.83	5585.5
		1.44	0.0011545	-0.000197477	0.00158069		1.44	5224.15	4798.66	5587.09
		1.441	0.00115861	-0.000251341	0.00156223		1.441	5225.3	4798.43	5588.66
		1.442	0.00116248	-0.000301481	0.00154159		1.442	5226.46	4798.16	5590.21
		1.443	0.00116617	-0.000347829	0.0015188		1.443	5227.63	4797.83	5591.74
		1.444	0.0011697	-0.000390336	0.00149387		1.444	5228.8	4797.46	5593.25
		1.445	0.00117311	-0.000428978	0.00146685		1.445	5229.97	4797.05	5594.73
		1.446	0.00117643	-0.000463747	0.0014378		1.446	5231.14	4796.61	5596.18
		1.447	0.00117969	-0.00049465	0.0014068		1.447	5232.32	4796.13	5597.6
		1.448	0.0011829	-0.000521705	0.00137395		1.448	5233.5	4795.62	5598.99
		1.449	0.00118609	-0.000544939	0.00133937		1.449	5234.69	4795.09	5600.35
		1.45	0.00118925	-0.000564388	0.00130319		1.45	5235.87	4794.53	5601.67
		1.451	0.00119239	-0.000580087	0.00126559		1.451	5237.06	4793.96	5602.96
		1.452	0.00119549	-0.000592078	0.00122673		1.452	5238.26	4793.37	5604.2
		1.453	0.00119855	-0.000600399	0.00118682		1.453	5239.45	4792.78	5605.41
		1.454	0.00120152	-0.000605087	0.00114605		1.454	5240.65	4792.17	5606.57
		1.455	0.0012044	-0.000606175	0.00110467		1.455	5241.86	4791.57	5607.7
		1.456	0.00120712	-0.000603695	0.00106291		1.456	5243.06	4790.96	5608.78
		1.457	0.00120966	-0.000597672	0.00102101		1.457	5244.27	4790.36	5609.83
		1.458	0.00121197	-0.000588131	0.00097925		1.458	5245.48	4789.77	5610.83
		1.459	0.00121399	-0.000575089	0.000937878		1.459	5246.7	4789.19	5611.78
		1.46	0.00121566	-0.000558566	0.000897164		1.46	5247.91	4788.62	5612.7
		1.461	0.00121695	-0.00053858	0.000857374		1.461	5249.13	4788.07	5613.58
		1.462	0.00121779	-0.000515153	0.00081877		1.462	5250.34	4787.55	5614.42
		1.463	0.00121813	-0.000488311	0.000781606		1.463	5251.56	4787.04	5615.22
		1.464	0.00121792	-0.000458088	0.000746128		1.464	5252.78	4786.57	5615.98
		1.465	0.00121712	-0.00042453	0.000712566		1.465	5254	4786.13	5616.71
		1.466	0.00121568	-0.000387699	0.000681137		1.466	5255.21	4785.72	5617.41
		1.467	0.00121357	-0.000347673	0.000652036		1.467	5256.43	4785.36	5618.07
		1.468	0.00121075	-0.000304552	0.000625437		1.468	5257.64	4785.03	5618.71
		1.469	0.00120721	-0.00025846	0.00060149		1.469	5258.85	4784.75	5619.33
		1.47	0.00120291	-0.00020955	0.000580319		1.47	5260.05	4784.51	5619.92
		1.471	0.00119786	-0.000158	0.000562018		1.471	5261.26	4784.33	5620.49
		1.472	0.00119205	-0.000104021	0.000546655		1.472	5262.45	4784.2	5621.04
		1.473	0.00118548	-4.78548e-05	0.000534267		1.473	5263.64	4784.12	5621.58
		1.474	0.00117818	1.02252e-05	0.000524859		1.474	5264.82	4784.1	5622.11
		1.475	0.00117015	6.99172e-05	0.000518411		1.475	5265.99	4784.14	5622.63
		1.476	0.00116143	0.000130887	0.00051487		1.476	5267.16	4784.24	5623.15
		1.477	0.00115207	0.000192779	0.00051416		1.477	5268.32	4784.41	5623.67
		1.478	0.00114212	0.000255212	0.000516177		1.478	5269.46	4784.63	5624.18
		1.479	0.00113162	0.000317785	0.000520795		1.479	5270.6	4784.92	5624.7
		1.48	0.00112066	0.000380087	0.00052787		1.48	5271.73	4785.27	5625.22
		1.481	0.0011093	0.000441697	0.000537237		1.481	5272.84	4785.68	5625.76
		1.482	0.00109764	0.000502192	0.000548719		1.482	5273.95	4786.15	5626.3
		1.483	0.00108576	0.000561156	0.00056213		1.483	5275.04	4786.68	5626.85
		1.484	0.00107377	0.000618184	0.000577274		1.484	5276.12	4787.27	5627.42
		1.485	0.00106177	0.00067289	0.000593952		1.485	5277.19	4787.92	5628.01
		1.486	0.00104987	0.000724912	0.000611965		1.486	5278.24	4788.61	5628.61
		1.487	0.00103818	0.000773925	0.000631117		1.487	5279.29	4789.36	5629.23
		1.488	0.00102682	0.000819636	0.000651216		1.488	5280.32	4790.16	5629.88
		1.489	0.00101591	0.0008618	0.00067208		1.489	5281.34	4791	5630.54
		1.49	0.00100555	0.000900221	0.000693537		1.49	5282.35	4791.88	5631.22
		1.491	0.000995861	0.000934752	0.000715428		1.491	5283.35	4792.8	5631.92
		1.492	0.000986941	0.000965302	0.000737609		1.492	5284.34	4793.75	5632.65
		1.493	0.000978886	0.000991838	0.000759951		1.493	5285.32	4794.73	5633.4
		1.494	0.000971784	0.00101438	0.000782341		1.494	5286.3	4795.73	5634.17
		1.495	0.00096571	0.00103301	0.000804684		1.495	5287.27	4796.76	5634.96
		1.496	0.000960724	0.00104784	0.000826901		1.496	5288.23	4797.8	5635.78
		1.497	0.000956875	0.00105907	0.000848931		1.497	5289.19	4798.85	5636.62
		1.498	0.000954195	0.00106691	0.000870727		1.498	5290.15	4799.91	5637.48
		1.499	0.000952698	0.00107163	0.000892256		1.499	5291.1	4800.98	5638.36
		1.5	0.000952383	0.00107351	0.000913499		1.5	5292.05	4802.05	5639.26
		1.501	0.00095323	0.00107286	0.000934445		1.501	5293.01	4803.13	5640.19
		1.502	0.000955204	0.00107002	0.000955095		1.502	5293.96	4804.2	5641.13
		1.503	0.00095825	0.00106533	0.000975453		1.503	5294.92	4805.27	5642.1
		1.504	0.000962299	0.00105911	0.00099553		1.504	5295.88	4806.33	5643.08
		1.505	0.000967268	0.00105168	0.00101533		1.505	5296.84	4807.38	5644.09
		1.506	0.00097306	0.00104334	0.00103487		1.506	5297.81	4808.43	5645.11
		1.507	0.000979566	0.00103437	0.00105415		1.507	5298.79	4809.47	5646.16
		1.508	0.000986671	0.00102499	0.00107317		1.508	5299.77	4810.5	5647.22
		1.509	0.00099425	0.00101541	0.00109191		1.509	5300.76	4811.52	5648.3
		1.51	0.00100218	0.00100578	0.00111035		1.51	5301.76	4812.53	5649.4
		1.511	0.00101032	0.000996173	0.00112846		1.511	5302.77	4813.53	5650.52
		1.512	0.00101856	0.000986653	0.00114619		1.512	5303.78	4814.52	5651.66
		1.513	0.00102676	0.000977202	0.00116347		1.513	5304.8	4815.51	5652.82
		1.514	0.00103481	0.000967758	0.00118022		1.514	5305.83	4816.48	5653.99
		1.515	0.0010426	0.000958203	0.00119636		1.515	5306.87	4817.44	5655.18
		1.516	0.00105002	0.000948372	0.00121176		1.516	5307.92	4818.39	5656.38
		1.517	0.00105698	0.000938053	0.00122633		1.517	5308.97	4819.34	5657.6
		1.518	0.00106341	0.000926998	0.00123992		1.518	5310.03	4820.27	5658.83
		1.519	0.00106924	0.000914923	0.0012524		1.519	5311.1	4821.19	5660.08
		1.52	0.00107441	0.00090152	0.00126362		1.52	5312.17	4822.1	5661.34
		1.521	0.00107888	0.000886466	0.00127345		1.521	5313.25	4822.99	5662.6
		1.522	0.00108262	0.000869427	0.00128174		1.522	5314.33	4823.87	5663.88
		1.523	0.00108562	0.000850073	0.00128835		1.523	5315.41	4824.73	5665.17
		1.524	0.00108787	0.000828083	0.00129315		1.524	5316.5	4825.57	5666.46
		1.525	0.00108936	0.000803158	0.00129604		1.525	5317.59	4826.39	5667.75
		1.526	0.00109011	0.000775027	0.00129689		1.526	5318.68	4827.17	5669.05
		1.527	0.00109013	0.000743459	0.00129564		1.527	5319.77	4827.93	5670.35
		1.528	0.00108944	0.000708268	0.00129221		1.528	5320.86	4828.66	5671.64
		1.529	0.00108807	0.000669323	0.00128657		1.529	5321.95	4829.35	5672.93
		1.53	0.00108605	0.000626553	0.0012787		1.53	5323.03	4830	5674.21
		1.531	0.00108339	0.000579951	0.00126861		1.531	5324.12	4830.6	5675.49
		1.532	0.00108013	0.000529579	0.00125634		1.532	5325.2	4831.15	5676.75
		1.533	0.00107629	0.000475571	0.00124195		1.533	5326.28	4831.66	5678
		1.534	0.0010719	0.000418129	0.00122554		1.534	5327.35	4832.1	5679.23
		1.535	0.00106698	0.000357534	0.00120722		1.535	5328.42	4832.49	5680.45
		1.536	0.00106156	0.000294124	0.00118714		1.536	5329.49	4832.82	5681.64
		1.537	0.00105564	0.00022831	0.00116546		1.537	5330.54	4833.08	5682.82
		1.538	0.00104925	0.000160557	0.00114238		1.538	5331.6	4833.27	5683.97
		1.539	0.0010424	9.13862e-05	0.0011181		1.539	5332.64	4833.4	5685.1
		1.54	0.00103511	2.13572e-05	0.00109285		1.54	5333.68	4833.46	5686.21
		1.541	0.00102738	-4.89308e-05	0.00106685		1.541	5334.71	4833.44	5687.29
		1.542	0.00101923	-0.000118855	0.00104036		1.542	5335.74	4833.36	5688.34
		1.543	0.00101066	-0.000187779	0.00101363		1.543	5336.75	4833.2	5689.37
		1.544	0.00100169	-0.00025506	0.00098689		1.544	5337.76	4832.98	5690.37
		1.545	0.000992333	-0.000320065	0.000960399		1.545	5338.75	4832.7	5691.34
		1.546	0.000982604	-0.000382177	0.000934391		1.546	5339.74	4832.34	5692.29
		1.547	0.000972521	-0.000440805	0.000909094		1.547	5340.72	4831.93	5693.21
		1.548	0.000962109	-0.000495397	0.000884719		1.548	5341.69	4831.46	5694.11
		1.549	0.000951395	-0.000545446	0.000861458		1.549	5342.64	4830.94	5694.98
		1.55	0.000940413	-0.000590496	0.000839484		1.55	5343.59	4830.38	5695.83
		1.551	0.000929201	-0.000630154	0.000818947		1.551	5344.52	4829.77	5696.66
		1.552	0.000917805	-0.000664084	0.000799969		1.552	5345.45	4829.12	5697.47
		1.553	0.000906276	-0.000692021	0.000782647		1.553	5346.36	4828.44	5698.26
		1.554	0.000894671	-0.000713766	0.00076705		1.554	5347.26	4827.74	5699.04
		1.555	0.000883052	-0.000729188	0.000753218		1.555	5348.15	4827.02	5699.8
		1.556	0.000871488	-0.000738224	0.000741163		1.556	5349.03	4826.28	5700.55
		1.557	0.000860051	-0.000740874	0.000730873		1.557	5349.89	4825.54	5701.28
		1.558	0.000848815	-0.0007372	0.000722305		1.558	5350.75	4824.8	5702.01
		1.559	0.000837858	-0.000727319	0.000715396		1.559	5351.59	4824.07	5702.73
		1.56	0.000827258	-0.000711398	0.000710059		1.56	5352.42	4823.35	5703.44
		1.561	0.000817092	-0.000689651	0.000706187		1.561	5353.24	4822.65	5704.15
		1.562	0.000807436	-0.00066233	0.000703659		1.562	5354.06	4821.98	5704.85
		1.563	0.000798361	-0.000629714	0.000702337		1.563	5354.86	4821.33	5705.56
		1.564	0.000789934	-0.000592112	0.000702075		1.564	5355.65	4820.72	5706.26
		1.565	0.000782213	-0.000549848	0.00070272		1.565	5356.44	4820.15	5706.96
		1.566	0.000775253	-0.000503256	0.000704116		1.566	5357.22	4819.62	5707.66
		1.567	0.000769096	-0.000452677	0.000706106		1.567	5357.99	4819.14	5708.37
		1.568	0.000763778	-0.00039845	0.000708539		1.568	5358.76	4818.72	5709.08
		1.569	0.000759324	-0.00034091	0.000711271		1.569	5359.52	4818.35	5709.79
		1.57	0.000755748	-0.000280378	0.000714166		1.57	5360.28	4818.04	5710.5
		1.571	0.000753055	-0.000217166	0.000717103		1.571	5361.03	4817.79	5711.21
		1.572	0.000751241	-0.000151568	0.000719975		1.572	5361.78	4817.6	5711.93
		1.573	0.000750292	-8.38608e-05	0.000722691		1.573	5362.53	4817.49	5712.65
		1.574	0.000750186	-1.43048e-05	0.000725178		1.574	5363.28	4817.44	5713.38
		1.575	0.000750893	5.68602e-05	0.000727383		1.575	5364.03	4817.46	5714.11
		1.576	0.000752377	0.00012941	0.000729268		1.576	5364.79	4817.55	5714.83
		1.577	0.000754597	0.000203136	0.000730814		1.577	5365.54	4817.72	5715.56
		1.578	0.000757508	0.000277841	0.00073202		1.578	5366.29	4817.96	5716.29
		1.579	0.000761062	0.00035334	0.000732896		1.579	5367.05	4818.27	5717.03
		1.58	0.000765211	0.000429455	0.000733468		1.58	5367.82	4818.67	5717.76
		1.581	0.000769905	0.000506011	0.00073377		1.581	5368.58	4819.13	5718.49
		1.582	0.000775096	0.000582833	0.000733844		1.582	5369.36	4819.68	5719.23
		1.583	0.00078074	0.000659744	0.000733736		1.583	5370.14	4820.3	5719.96
		1.584	0.000786793	0.000736557	0.000733493		1.584	5370.92	4821	5720.7
		1.585	0.000793218	0.000813079	0.000733161		1.585	5371.71	4821.77	5721.43
		1.586	0.000799981	0.000889102	0.000732782		1.586	5372.51	4822.62	5722.16
		1.587	0.000807053	0.000964401	0.000732392		1.587	5373.31	4823.55	5722.89
		1.588	0.000814412	0.00103874	0.000732016		1.588	5374.12	4824.55	5723.63
		1.589	0.000822039	0.00111185	0.000731671		1.589	5374.94	4825.63	5724.36
		1.59	0.00082992	0.00118346	0.000731362		1.59	5375.76	4826.77	5725.09
		1.591	0.000838049	0.00125326	0.000731082		1.591	5376.6	4827.99	5725.82
		1.592	0.000846421	0.00132095	0.00073081		1.592	5377.44	4829.28	5726.55
		1.593	0.000855035	0.00138618	0.000730515		1.593	5378.29	4830.63	5727.28
		1.594	0.000863891	0.0014486	0.000730154		1.594	5379.15	4832.05	5728.01
		1.595	0.000872994	0.00150784	0.000729674		1.595	5380.02	4833.53	5728.74
		1.596	0.000882346	0.00156354	0.000729014		1.596	5380.9	4835.07	5729.47
		1.597	0.000891949	0.00161531	0.000728103		1.597	5381.78	4836.65	5730.2
		1.598	0.000901803	0.00166279	0.00072687		1.598	5382.68	4838.29	5730.93
		1.599	0.000911904	0.00170558	0.000725237		1.599	5383.59	4839.98	5731.65
		1.6	0.000922244	0.00174336	0.000723128		1.6	5384.5	4841.7	5732.38
		1.601	0.000932809	0.00177576	0.00072047		1.601	5385.43	4843.46	5733.1
		1.602	0.000943578	0.00180249	0.000717192		1.602	5386.37	4845.25	5733.82
		1.603	0.000954525	0.00182327	0.000713232		1.603	5387.32	4847.06	5734.53
		1.604	0.000965612	0.00183785	0.000708537		1.604	5388.28	4848.89	5735.25
		1.605	0.000976796	0.00184604	0.000703065		1.605	5389.25	4850.74	5735.95
		1.606	0.000988023	0.0018477	0.000696788		1.606	5390.23	4852.58	5736.65
		1.607	0.000999233	0.00184273	0.000689694		1.607	5391.23	4854.43	5737.34
		1.608	0.00101036	0.00183112	0.000681788		1.608	5392.23	4856.27	5738.03
		1.609	0.00102131	0.00181287	0.000673092		1.609	5393.25	4858.09	5738.71
		1.61	0.00103202	0.00178809	0.000663646		1.61	5394.27	4859.89	5739.38
		1.611	0.00104239	0.00175692	0.00065351		1.611	5395.31	4861.66	5740.03
		1.612	0.00105232	0.00171958	0.000642763		1.612	5396.36	4863.4	5740.68
		1.613	0.00106172	0.00167634	0.0006315		1.613	5397.42	4865.1	5741.32
		1.614	0.00107049	0.00162752	0.000619836		1.614	5398.48	4866.75	5741.95
		1.615	0.00107852	0.00157351	0.000607896		1.615	5399.56	4868.35	5742.56
		1.616	0.00108572	0.00151472	0.000595821		1.616	5400.64	4869.89	5743.16
		1.617	0.00109198	0.00145163	0.000583761		1.617	5401.73	4871.38	5743.75
		1.618	0.00109722	0.00138473	0.000571872		1.618	5402.82	4872.79	5744.33
		1.619	0.00110135	0.00131456	0.000560314		1.619	5403.92	4874.14	5744.89
		1.62	0.0011043	0.00124167	0.000549245		1.62	5405.02	4875.42	5745.45
		1.621	0.00110599	0.00116662	0.000538819		1.621	5406.13	4876.63	5745.99
		1.622	0.00110637	0.00108999	0.000529182		1.622	5407.24	4877.75	5746.53
		1.623	0.0011054	0.00101234	0.000520468		1.623	5408.34	4878.81	5747.05
		1.624	0.00110304	0.000934249	0.000512793		1.624	5409.45	4879.78	5747.57
		1.625	0.00109928	0.000856264	0.000506257		1.625	5410.55	4880.67	5748.08
		1.626	0.00109411	0.000778922	0.000500933		1.626	5411.64	4881.49	5748.58
		1.627	0.00108753	0.00070273	0.000496873		1.627	5412.73	4882.23	5749.08
		1.628	0.00107958	0.000628169	0.000494103		1.628	5413.82	4882.9	5749.58
		1.629	0.00107027	0.000555686	0.000492619		1.629	5414.89	4883.49	5750.07
		1.63	0.00105967	0.000485688	0.000492392		1.63	5415.96	4884.01	5750.56
		1.631	0.00104782	0.000418543	0.000493366		1.631	5417.01	4884.46	5751.06
		1.632	0.0010348	0.000354574	0.000495458		1.632	5418.05	4884.85	5751.55
		1.633	0.00102067	0.000294062	0.000498563		1.633	5419.08	4885.17	5752.05
		1.634	0.00100553	0.000237241	0.000502556		1.634	5420.09	4885.44	5752.55
		1.635	0.000989449	0.0001843	0.000507293		1.635	5421.09	4885.65	5753.05
		1.636	0.00097253	0.000135383	0.00051262		1.636	5422.07	4885.81	5753.56
		1.637	0.000954864	9.05902e-05	0.000518369		1.637	5423.04	4885.92	5754.08
		1.638	0.000936545	4.99842e-05	0.000524373		1.638	5423.98	4885.99	5754.6
		1.639	0.000917667	1.35842e-05	0.000530461		1.639	5424.91	4886.03	5755.13
		1.64	0.000898322	-1.86218e-05	0.000536467		1.64	5425.82	4886.02	5755.66
		1.641	0.000878601	-4.66808e-05	0.000542233		1.641	5426.7	4885.99	5756.2
		1.642	0.000858589	-7.06678e-05	0.000547614		1.642	5427.57	4885.93	5756.74
		1.643	0.00083837	-9.06788e-05	0.00055248		1.643	5428.42	4885.85	5757.29
		1.644	0.000818022	-0.000106835	0.00055672		1.644	5429.25	4885.75	5757.85
		1.645	0.000797619	-0.000119269	0.000560243		1.645	5430.06	4885.64	5758.41
		1.646	0.00077723	-0.000128131	0.000562979		1.646	5430.85	4885.52	5758.97
		1.647	0.000756922	-0.000133577	0.000564884		1.647	5431.61	4885.38	5759.53
		1.648	0.000736758	-0.000135769	0.000565936		1.648	5432.36	4885.25	5760.1
		1.649	0.000716797	-0.000134874	0.000566136		1.649	5433.09	4885.11	5760.66
		1.65	0.000697097	-0.000131055	0.000565506		1.65	5433.79	4884.98	5761.23
		1.651	0.000677714	-0.000124477	0.000564091		1.651	5434.48	4884.85	5761.79
		1.652	0.000658706	-0.000115297	0.000561953		1.652	5435.15	4884.73	5762.36
		1.653	0.000640128	-0.000103671	0.000559169		1.653	5435.8	4884.62	5762.92
		1.654	0.000622038	-8.97448e-05	0.000555831		1.654	5436.43	4884.53	5763.48
		1.655	0.000604495	-7.36608e-05	0.000552042		1.655	5437.04	4884.45	5764.03
		1.656	0.000587562	-5.55518e-05	0.000547909		1.656	5437.64	4884.38	5764.58
		1.657	0.000571301	-3.55468e-05	0.000543547		1.657	5438.22	4884.34	5765.13
		1.658	0.000555779	-1.37678e-05	0.000539068		1.658	5438.78	4884.31	5765.67
		1.659	0.000541066	9.66717e-06	0.000534584		1.659	5439.33	4884.31	5766.2
		1.66	0.000527231	3.46432e-05	0.000530205		1.66	5439.86	4884.33	5766.74
		1.661	0.000514348	6.10482e-05	0.000526029		1.661	5440.38	4884.38	5767.26
		1.662	0.000502489	8.87712e-05	0.000522148		1.662	5440.89	4884.45	5767.79
		1.663	0.000491728	0.000117698	0.000518643		1.663	5441.39	4884.56	5768.31
		1.664	0.000482138	0.000147715	0.000515582		1.664	5441.88	4884.69	5768.83
		1.665	0.000473789	0.000178704	0.00051302		1.665	5442.35	4884.85	5769.34
		1.666	0.00046675	0.000210541	0.000510999		1.666	5442.83	4885.05	5769.85
		1.667	0.000461083	0.000243102	0.000509545		1.667	5443.29	4885.27	5770.36
		1.668	0.000456847	0.000276253	0.000508672		1.668	5443.75	4885.53	5770.87
		1.669	0.000454094	0.000309858	0.000508379		1.669	5444.2	4885.83	5771.38
		1.67	0.000452869	0.000343773	0.000508652		1.67	5444.66	4886.15	5771.89
		1.671	0.000453209	0.000377853	0.000509464		1.671	5445.11	4886.51	5772.4
		1.672	0.000455141	0.000411949	0.00051078		1.672	5445.56	4886.91	5772.91
		1.673	0.000458683	0.000445912	0.000512551		1.673	5446.02	4887.34	5773.42
		1.674	0.000463842	0.000479589	0.000514723		1.674	5446.48	4887.8	5773.93
		1.675	0.000470617	0.000512834	0.000517234		1.675	5446.95	4888.3	5774.45
		1.676	0.000478993	0.000545503	0.000520017		1.676	5447.42	4888.83	5774.97
		1.677	0.000488946	0.000577457	0.000523001		1.677	5447.91	4889.39	5775.49
		1.678	0.000500439	0.000608571	0.000526116		1.678	5448.4	4889.98	5776.01
		1.679	0.000513427	0.000638727	0.000529288		1.679	5448.91	4890.6	5776.54
		1.68	0.00052785	0.000667819	0.000532446		1.68	5449.43	4891.26	5777.07
		1.681	0.000543644	0.000695758	0.000535522		1.681	5449.97	4891.94	5777.61
		1.682	0.000560729	0.000722472	0.000538453		1.682	5450.52	4892.65	5778.14
		1.683	0.00057902	0.000747901	0.000541178		1.683	5451.09	4893.38	5778.68
		1.684	0.000598422	0.000772009	0.000543644		1.684	5451.68	4894.14	5779.23
		1.685	0.000618832	0.000794775	0.000545803		1.685	5452.29	4894.93	5779.77
		1.686	0.000640143	0.000816195	0.000547617		1.686	5452.92	4895.73	5780.32
		1.687	0.000662238	0.000836284	0.000549052		1.687	5453.57	4896.56	5780.87
		1.688	0.000684999	0.000855072	0.000550086		1.688	5454.24	4897.41	5781.41
		1.689	0.000708303	0.000872605	0.000550703		1.689	5454.94	4898.27	5781.97
		1.69	0.000732024	0.000888939	0.000550898		1.69	5455.66	4899.15	5782.52
		1.691	0.000756034	0.000904142	0.000550674		1.691	5456.4	4900.05	5783.07
		1.692	0.000780205	0.000918288	0.000550045		1.692	5457.17	4900.96	5783.62
		1.693	0.000804411	0.000931458	0.000549034		1.693	5457.96	4901.88	5784.17
		1.694	0.000828524	0.000943731	0.000547675		1.694	5458.78	4902.82	5784.71
		1.695	0.00085242	0.000955191	0.000546011		1.695	5459.62	4903.77	5785.26
		1.696	0.000875979	0.000965912	0.000544098		1.696	5460.48	4904.73	5785.81
		1.697	0.000899081	0.000975968	0.000541999		1.697	5461.37	4905.7	5786.35
		1.698	0.000921614	0.00098542	0.000539787		1.698	5462.28	4906.68	5786.89
		1.699	0.000943469	0.000994321	0.000537546		1.699	5463.21	4907.67	5787.43
		1.7	0.000964542	0.00100271	0.000535365		1.7	5464.17	4908.67	5787.97
		1.701	0.000984736	0.00101062	0.00053334		1.701	5465.14	4909.68	5788.5
		1.702	0.00100396	0.00101806	0.000531572		1.702	5466.14	4910.69	5789.03
		1.703	0.00102212	0.00102503	0.000530165		1.703	5467.15	4911.71	5789.56
		1.704	0.00103916	0.00103152	0.000529223		1.704	5468.18	4912.74	5790.09
		1.705	0.00105499	0.00103749	0.000528847		1.705	5469.23	4913.78	5790.62
		1.706	0.00106956	0.0010429	0.000529137		1.706	5470.29	4914.82	5791.15
		1.707	0.00108282	0.00104771	0.000530184		1.707	5471.37	4915.86	5791.68
		1.708	0.00109472	0.00105184	0.00053207		1.708	5472.45	4916.91	5792.21
		1.709	0.00110523	0.00105522	0.000534867		1.709	5473.55	4917.96	5792.75
		1.71	0.00111433	0.00105776	0.000538633		1.71	5474.66	4919.02	5793.28
		1.711	0.00112201	0.00105937	0.000543413		1.711	5475.78	4920.08	5793.82
		1.712	0.00112826	0.00105997	0.000549235		1.712	5476.91	4921.14	5794.37
		1.713	0.00113311	0.00105947	0.000556109		1.713	5478.04	4922.2	5794.92
		1.714	0.00113656	0.00105776	0.00056403		1.714	5479.17	4923.26	5795.48
		1.715	0.00113866	0.00105476	0.000572976		1.715	5480.31	4924.31	5796.05
		1.716	0.00113944	0.0010504	0.000582907		1.716	5481.45	4925.37	5796.63
		1.717	0.00113895	0.00104459	0.000593769		1.717	5482.59	4926.41	5797.22
		1.718	0.00113726	0.00103727	0.000605494		1.718	5483.73	4927.45	5797.82
		1.719	0.00113442	0.0010284	0.000618001		1.719	5484.86	4928.49	5798.43
		1.72	0.00113052	0.00101792	0.000631199		1.72	5485.99	4929.51	5799.05
		1.721	0.00112563	0.00100584	0.000644987		1.721	5487.12	4930.52	5799.69
		1.722	0.00111984	0.000992124	0.000659261		1.722	5488.25	4931.52	5800.34
		1.723	0.00111323	0.000976807	0.00067391		1.723	5489.36	4932.51	5801.01
		1.724	0.00110589	0.000959915	0.000688823		1.724	5490.47	4933.47	5801.69
		1.725	0.0010979	0.000941503	0.00070389		1.725	5491.57	4934.42	5802.39
		1.726	0.00108937	0.000921644	0.000719003		1.726	5492.67	4935.36	5803.1
		1.727	0.00108037	0.000900429	0.00073406		1.727	5493.75	4936.27	5803.83
		1.728	0.00107099	0.000877973	0.000748964		1.728	5494.83	4937.16	5804.57
		1.729	0.00106131	0.000854403	0.000763625		1.729	5495.89	4938.02	5805.32
		1.73	0.00105142	0.000829865	0.000777965		1.73	5496.95	4938.86	5806.09
		1.731	0.00104138	0.000804518	0.000791914		1.731	5498	4939.68	5806.88
		1.732	0.00103126	0.000778532	0.00080541		1.732	5499.03	4940.47	5807.68
		1.733	0.00102113	0.000752081	0.000818406		1.733	5500.06	4941.24	5808.49
		1.734	0.00101104	0.000725346	0.000830862		1.734	5501.08	4941.98	5809.31
		1.735	0.00100104	0.000698505	0.000842749		1.735	5502.08	4942.69	5810.15
		1.736	0.000991162	0.000671733	0.000854047		1.736	5503.08	4943.37	5811
		1.737	0.00098145	0.000645193	0.000864745		1.737	5504.06	4944.03	5811.86
		1.738	0.000971927	0.000619038	0.000874837		1.738	5505.04	4944.67	5812.73
		1.739	0.000962613	0.000593402	0.000884325		1.739	5506.01	4945.27	5813.61
		1.74	0.000953518	0.000568399	0.000893212		1.74	5506.97	4945.85	5814.5
		1.741	0.000944649	0.000544118	0.000901506		1.741	5507.91	4946.41	5815.39
		1.742	0.000936002	0.000520627	0.000909214		1.742	5508.86	4946.94	5816.3
		1.743	0.000927569	0.000497961	0.000916341		1.743	5509.79	4947.45	5817.21
		1.744	0.000919338	0.000476131	0.000922888		1.744	5510.71	4947.94	5818.13
		1.745	0.00091129	0.000455122	0.000928854		1.745	5511.63	4948.4	5819.06
		1.746	0.000903403	0.000434886	0.000934228		1.746	5512.53	4948.85	5819.99
		1.747	0.000895651	0.000415358	0.000938991		1.747	5513.43	4949.27	5820.93
		1.748	0.000888005	0.000396447	0.000943118		1.748	5514.32	4949.68	5821.87
		1.749	0.000880436	0.000378043	0.00094657		1.749	5515.21	4950.07	5822.81
		1.75	0.000872913	0.000360022	0.0009493		1.75	5516.09	4950.44	5823.76
		1.751	0.000865407	0.00034225	0.000951248		1.751	5516.95	4950.79	5824.71
		1.752	0.000857888	0.000324586	0.000952346		1.752	5517.82	4951.12	5825.66
		1.753	0.000850328	0.000306888	0.000952515		1.753	5518.67	4951.44	5826.61
		1.754	0.000842704	0.000289016	0.000951665		1.754	5519.52	4951.73	5827.57
		1.755	0.000834994	0.00027084	0.000949701		1.755	5520.36	4952.01	5828.52
		1.756	0.000827181	0.000252239	0.000946519		1.756	5521.19	4952.28	5829.47
		1.757	0.000819252	0.000233111	0.000942014		1.757	5522.01	4952.52	5830.41
		1.758	0.0008112	0.000213371	0.000936075		1.758	5522.83	4952.74	5831.35
		1.759	0.000803023	0.000192952	0.000928595		1.759	5523.63	4952.94	5832.28
		1.76	0.000794724	0.000171818	0.000919467		1.76	5524.43	4953.13	5833.21
		1.761	0.000786312	0.000149953	0.00090859		1.761	5525.22	4953.29	5834.12
		1.762	0.000777802	0.000127367	0.000895871		1.762	5526	4953.43	5835.02
		1.763	0.000769215	0.000104097	0.000881229		1.763	5526.78	4953.54	5835.91
		1.764	0.000760577	8.02052e-05	0.000864597		1.764	5527.54	4953.63	5836.78
		1.765	0.000751919	5.57792e-05	0.000845923		1.765	5528.3	4953.7	5837.64
		1.766	0.000743279	3.09282e-05	0.000825176		1.766	5529.05	4953.75	5838.47
		1.767	0.000734698	5.78417e-06	0.000802346		1.767	5529.78	4953.76	5839.29
		1.768	0.000726223	-1.94998e-05	0.000777449		1.768	5530.52	4953.76	5840.08
		1.769	0.000717904	-4.47578e-05	0.000750525		1.769	5531.24	4953.72	5840.84
		1.77	0.000709795	-6.98038e-05	0.000721642		1.77	5531.95	4953.67	5841.58
		1.771	0.000701952	-9.44438e-05	0.000690897		1.771	5532.66	4953.59	5842.28
		1.772	0.000694435	-0.000118473	0.000658417		1.772	5533.36	4953.48	5842.96
		1.773	0.000687305	-0.000141679	0.000624356		1.773	5534.05	4953.35	5843.6
		1.774	0.000680624	-0.000163849	0.000588897		1.774	5534.73	4953.2	5844.21
		1.775	0.000674454	-0.000184768	0.000552249		1.775	5535.41	4953.02	5844.78
		1.776	0.000668856	-0.000204221	0.000514645		1.776	5536.08	4952.83	5845.31
		1.777	0.000663889	-0.000222003	0.00047634		1.777	5536.75	4952.61	5845.81
		1.778	0.000659611	-0.000237918	0.000437607		1.778	5537.41	4952.38	5846.26
		1.779	0.000656074	-0.000251777	0.000398731		1.779	5538.07	4952.14	5846.68
		1.78	0.000653325	-0.000263411	0.000360009		1.78	5538.72	4951.88	5847.06
		1.781	0.000651405	-0.000272663	0.000321741		1.781	5539.37	4951.61	5847.4
		1.782	0.000650349	-0.000279405	0.00028423		1.782	5540.02	4951.34	5847.7
		1.783	0.000650181	-0.00028352	0.000247769		1.783	5540.67	4951.06	5847.97
		1.784	0.000650917	-0.000284924	0.000212646		1.784	5541.32	4950.77	5848.2
		1.785	0.000652563	-0.000283561	0.000179134		1.785	5541.98	4950.49	5848.4
		1.786	0.000655112	-0.000279399	0.000147485		1.786	5542.63	4950.21	5848.56
		1.787	0.000658545	-0.000272437	0.000117931		1.787	5543.29	4949.93	5848.69
		1.788	0.000662832	-0.000262708	9.06798e-05		1.788	5543.95	4949.66	5848.8
		1.789	0.000667928	-0.000250276	6.59074e-05		1.789	5544.61	4949.41	5848.87
		1.79	0.000673775	-0.000235231	4.37625e-05		1.79	5545.28	4949.16	5848.93
		1.791	0.0006803	-0.000217695	2.43609e-05		1.791	5545.96	4948.94	5848.96
		1.792	0.000687418	-0.000197828	7.78684e-06		1.792	5546.64	4948.73	5848.98
		1.793	0.000695031	-0.000175809	-5.90738e-06		1.793	5547.34	4948.54	5848.98
		1.794	0.000703028	-0.000151841	-1.67013e-05		1.794	5548.03	4948.38	5848.97
		1.795	0.000711286	-0.000126156	-2.46041e-05		1.795	5548.74	4948.24	5848.95
		1.796	0.000719675	-9.90018e-05	-2.96527e-05		1.796	5549.46	4948.13	5848.92
		1.797	0.000728052	-7.06408e-05	-3.19102e-05		1.797	5550.18	4948.04	5848.89
		1.798	0.00073627	-4.13468e-05	-3.14614e-05		1.798	5550.91	4947.99	5848.86
		1.799	0.000744177	-1.13998e-05	-2.84109e-05		1.799	5551.65	4947.96	5848.83
		1.8	0.00075162	1.89152e-05	-2.28785e-05		1.8	5552.4	4947.96	5848.8
		1.801	0.000758444	4.93182e-05	-1.49961e-05		1.801	5553.16	4948	5848.78
		1.802	0.000764499	7.95392e-05	-4.90358e-06		1.802	5553.92	4948.06	5848.77
		1.803	0.000769641	0.000109314	7.25515e-06		1.803	5554.68	4948.16	5848.78
		1.804	0.000773733	0.0001384	2.13352e-05		1.804	5555.46	4948.28	5848.79
		1.805	0.000776651	0.000166575	3.71951e-05		1.805	5556.23	4948.43	5848.82
		1.806	0.000778285	0.000193639	5.46986e-05		1.806	5557.01	4948.61	5848.87
		1.807	0.000778542	0.000219424	7.37184e-05		1.807	5557.79	4948.82	5848.93
		1.808	0.000777347	0.000243788	9.41374e-05		1.808	5558.57	4949.05	5849.01
		1.809	0.000774648	0.000266625	0.000115851		1.809	5559.34	4949.31	5849.12
		1.81	0.000770413	0.000287865	0.000138768		1.81	5560.11	4949.58	5849.25
		1.811	0.000764635	0.000307467	0.00016281		1.811	5560.88	4949.88	5849.4
		1.812	0.000757331	0.000325428	0.000187912		1.812	5561.64	4950.2	5849.57
		1.813	0.000748541	0.000341779	0.000214024		1.813	5562.4	4950.53	5849.77
		1.814	0.000738333	0.000356577	0.000241105		1.814	5563.14	4950.88	5850
		1.815	0.000726794	0.00036991	0.000269125		1.815	5563.87	4951.24	5850.26
		1.816	0.000714035	0.000381888	0.00029806		1.816	5564.59	4951.62	5850.54
		1.817	0.000700186	0.000392641	0.000327895		1.817	5565.3	4952.01	5850.85
		1.818	0.000685397	0.000402311	0.000358612		1.818	5565.99	4952.4	5851.2
		1.819	0.00066983	0.000411053	0.000390199		1.819	5566.67	4952.81	5851.57
		1.82	0.000653662	0.000419021	0.000422637		1.82	5567.33	4953.23	5851.98
		1.821	0.000637075	0.000426369	0.000455902		1.821	5567.98	4953.65	5852.42
		1.822	0.000620261	0.000433246	0.000489961		1.822	5568.61	4954.08	5852.89
		1.823	0.00060341	0.000439786	0.000524774		1.823	5569.22	4954.52	5853.4
		1.824	0.00058671	0.000446109	0.000560282		1.824	5569.81	4954.96	5853.94
		1.825	0.000570345	0.000452315	0.000596417		1.825	5570.39	4955.41	5854.52
		1.826	0.000554489	0.000458482	0.000633092		1.826	5570.95	4955.86	5855.13
		1.827	0.000539305	0.000464661	0.000670204		1.827	5571.5	4956.32	5855.78
		1.828	0.000524939	0.00047088	0.000707634		1.828	5572.03	4956.79	5856.47
		1.829	0.000511521	0.000477135	0.000745245		1.829	5572.55	4957.27	5857.2
		1.83	0.000499162	0.000483398	0.000782887		1.83	5573.06	4957.75	5857.96
		1.831	0.000487951	0.000489612	0.000820391		1.831	5573.55	4958.23	5858.76
		1.832	0.000477956	0.000495696	0.000857579		1.832	5574.03	4958.73	5859.6
		1.833	0.000469223	0.000501542	0.000894261		1.833	5574.51	4959.22	5860.48
		1.834	0.000461776	0.00050702	0.000930237		1.834	5574.97	4959.73	5861.39
		1.835	0.000455618	0.000511983	0.000965304		1.835	5575.43	4960.24	5862.34
		1.836	0.000450733	0.000516263	0.000999254		1.836	5575.88	4960.75	5863.32
		1.837	0.000447085	0.000519678	0.00103188		1.837	5576.33	4961.27	5864.34
		1.838	0.000444623	0.000522036	0.00106298		1.838	5576.78	4961.79	5865.38
		1.839	0.000443284	0.000523137	0.00109235		1.839	5577.22	4962.31	5866.46
		1.84	0.000442991	0.000522775	0.00111981		1.84	5577.67	4962.84	5867.57
		1.841	0.00044366	0.000520742	0.00114517		1.841	5578.11	4963.36	5868.7
		1.842	0.000445203	0.000516836	0.00116827		1.842	5578.55	4963.88	5869.86
		1.843	0.000447526	0.000510858	0.00118896		1.843	5579	4964.39	5871.04
		1.844	0.000450539	0.00050262	0.00120711		1.844	5579.45	4964.9	5872.23
		1.845	0.00045415	0.000491949	0.0012226		1.845	5579.9	4965.39	5873.45
		1.846	0.000458275	0.000478692	0.00123534		1.846	5580.36	4965.88	5874.68
		1.847	0.000462836	0.000462717	0.00124524		1.847	5580.82	4966.35	5875.92
		1.848	0.000467763	0.000443918	0.00125227		1.848	5581.28	4966.8	5877.17
		1.849	0.000472996	0.000422224	0.00125637		1.849	5581.75	4967.24	5878.42
		1.85	0.000478486	0.000397596	0.00125754		1.85	5582.23	4967.65	5879.68
		1.851	0.000484193	0.000370034	0.00125577		1.851	5582.71	4968.03	5880.93
		1.852	0.000490091	0.000339579	0.0012511		1.852	5583.2	4968.39	5882.19
		1.853	0.000496161	0.000306318	0.00124357		1.853	5583.69	4968.71	5883.44
		1.854	0.000502398	0.000270381	0.00123322		1.854	5584.19	4969	5884.67
		1.855	0.000508804	0.000231947	0.00122014		1.855	5584.7	4969.25	5885.9
		1.856	0.00051539	0.00019124	0.00120441		1.856	5585.21	4969.46	5887.11
		1.857	0.000522173	0.000148533	0.00118613		1.857	5585.73	4969.63	5888.31
		1.858	0.000529175	0.000104139	0.00116541		1.858	5586.25	4969.76	5889.48
		1.859	0.000536423	5.84162e-05	0.00114236		1.859	5586.78	4969.84	5890.64
		1.86	0.000543946	1.17592e-05	0.0011171		1.86	5587.32	4969.87	5891.77
		1.861	0.00055177	-3.54038e-05	0.00108976		1.861	5587.87	4969.86	5892.87
		1.862	0.000559923	-8.26188e-05	0.00106048		1.862	5588.43	4969.8	5893.95
		1.863	0.00056843	-0.00012941	0.00102938		1.863	5588.99	4969.7	5894.99
		1.864	0.000577309	-0.000175289	0.000996596		1.864	5589.57	4969.54	5896
		1.865	0.000586575	-0.000219762	0.000962264		1.865	5590.15	4969.35	5896.98
		1.866	0.000596235	-0.000262338	0.000926513		1.866	5590.74	4969.1	5897.93
		1.867	0.000606288	-0.000302534	0.000889476		1.867	5591.34	4968.82	5898.84
		1.868	0.000616725	-0.00033989	0.000851281		1.868	5591.95	4968.5	5899.71
		1.869	0.000627528	-0.00037397	0.000812058		1.869	5592.57	4968.14	5900.54
		1.87	0.00063867	-0.000404372	0.000771936		1.87	5593.21	4967.75	5901.33
		1.871	0.000650116	-0.000430734	0.000731043		1.871	5593.85	4967.34	5902.08
		1.872	0.000661819	-0.000452743	0.000689512		1.872	5594.51	4966.9	5902.79
		1.873	0.000673726	-0.000470132	0.000647474		1.873	5595.18	4966.43	5903.46
		1.874	0.000685776	-0.000482691	0.000605065		1.874	5595.85	4965.96	5904.09
		1.875	0.000697901	-0.000490265	0.000562426		1.875	5596.55	4965.47	5904.67
		1.876	0.000710027	-0.000492759	0.0005197		1.876	5597.25	4964.98	5905.21
		1.877	0.000722074	-0.000490133	0.000477038		1.877	5597.97	4964.49	5905.71
		1.878	0.000733962	-0.000482403	0.000434597		1.878	5598.69	4964	5906.17
		1.879	0.000745606	-0.000469641	0.000392538		1.879	5599.43	4963.53	5906.58
		1.88	0.000756921	-0.000451971	0.000351032		1.88	5600.19	4963.07	5906.95
		1.881	0.000767825	-0.000429565	0.000310253		1.881	5600.95	4962.62	5907.28
		1.882	0.000778235	-0.000402635	0.000270385		1.882	5601.72	4962.21	5907.57
		1.883	0.000788075	-0.000371434	0.000231615		1.883	5602.5	4961.82	5907.82
		1.884	0.000797271	-0.000336249	0.000194137		1.884	5603.3	4961.47	5908.04
		1.885	0.000805756	-0.000297394	0.000158146		1.885	5604.1	4961.15	5908.21
		1.886	0.000813469	-0.000255201	0.000123843		1.886	5604.91	4960.87	5908.35
		1.887	0.000820358	-0.000210021	9.14282e-05		1.887	5605.73	4960.64	5908.46
		1.888	0.000826378	-0.000162212	6.11021e-05		1.888	5606.55	4960.46	5908.54
		1.889	0.000831493	-0.000112138	3.30621e-05		1.889	5607.38	4960.32	5908.58
		1.89	0.000835674	-6.01578e-05	7.5009e-06		1.89	5608.21	4960.23	5908.6
		1.891	0.000838903	-6.62583e-06	-1.5396e-05		1.891	5609.05	4960.2	5908.6
		1.892	0.000841169	4.81172e-05	-3.5453e-05		1.892	5609.89	4960.22	5908.57
		1.893	0.00084247	0.000103749	-5.25069e-05		1.893	5610.73	4960.3	5908.53
		1.894	0.000842812	0.000159962	-6.64099e-05		1.894	5611.57	4960.43	5908.47
		1.895	0.000842206	0.000216475	-7.70325e-05		1.895	5612.42	4960.62	5908.4
		1.896	0.000840673	0.000273033	-8.4266e-05		1.896	5613.26	4960.86	5908.32
		1.897	0.000838239	0.000329402	-8.80254e-05		1.897	5614.1	4961.16	5908.23
		1.898	0.000834933	0.000385378	-8.8252e-05		1.898	5614.93	4961.52	5908.14
		1.899	0.00083079	0.000440783	-8.49151e-05		1.899	5615.77	4961.93	5908.06
		1.9	0.00082585	0.000495461	-7.80152e-05		1.9	5616.59	4962.4	5907.98
		1.901	0.000820153	0.00054928	-6.75834e-05		1.901	5617.42	4962.92	5907.9
		1.902	0.000813742	0.000602127	-5.36842e-05		1.902	5618.23	4963.5	5907.84
		1.903	0.000806663	0.000653907	-3.64148e-05		1.903	5619.04	4964.13	5907.8
		1.904	0.000798959	0.000704537	-1.59048e-05		1.904	5619.85	4964.81	5907.77
		1.905	0.000790675	0.000753943	7.68474e-06		1.905	5620.64	4965.53	5907.77
		1.906	0.000781855	0.000802058	3.41627e-05		1.906	5621.43	4966.31	5907.79
		1.907	0.000772541	0.000848816	6.33115e-05		1.907	5622.21	4967.14	5907.84
		1.908	0.000762775	0.000894144	9.48898e-05		1.908	5622.97	4968.01	5907.92
		1.909	0.000752595	0.000937966	0.000128637		1.909	5623.73	4968.93	5908.03
		1.91	0.000742039	0.0009802	0.000164276		1.91	5624.48	4969.88	5908.17
		1.911	0.000731142	0.00102075	0.000201523		1.911	5625.21	4970.89	5908.36
		1.912	0.00071994	0.00105949	0.000240086		1.912	5625.94	4971.93	5908.58
		1.913	0.000708465	0.00109631	0.000279678		1.913	5626.65	4973	5908.84
		1.914	0.000696752	0.00113106	0.000320017		1.914	5627.36	4974.12	5909.14
		1.915	0.000684832	0.00116357	0.000360836		1.915	5628.05	4975.26	5909.48
		1.916	0.000672741	0.00119368	0.000401882		1.916	5628.73	4976.44	5909.86
		1.917	0.000660514	0.00122119	0.00044293		1.917	5629.39	4977.65	5910.28
		1.918	0.00064819	0.0012459	0.000483777		1.918	5630.05	4978.88	5910.75
		1.919	0.000635809	0.0012676	0.000524255		1.919	5630.69	4980.14	5911.25
		1.92	0.000623416	0.00128607	0.000564223		1.92	5631.32	4981.42	5911.79
		1.921	0.000611061	0.00130111	0.000603578		1.921	5631.94	4982.71	5912.38
		1.922	0.000598798	0.0013125	0.000642249		1.922	5632.54	4984.02	5913
		1.923	0.000586684	0.00132004	0.000680197		1.923	5633.13	4985.33	5913.66
		1.924	0.000574782	0.00132356	0.000717417		1.924	5633.71	4986.66	5914.36
		1.925	0.00056316	0.0013229	0.000753929		1.925	5634.28	4987.98	5915.1
		1.926	0.000551887	0.00131792	0.000789778		1.926	5634.84	4989.3	5915.87
		1.927	0.000541039	0.00130853	0.000825031		1.927	5635.39	4990.61	5916.68
		1.928	0.000530692	0.00129466	0.000859767		1.928	5635.92	4991.91	5917.52
		1.929	0.00052092	0.00127629	0.000894075		1.929	5636.45	4993.2	5918.4
		1.93	0.000511802	0.00125344	0.000928049		1.93	5636.97	4994.46	5919.31
		1.931	0.000503412	0.00122618	0.000961778		1.931	5637.47	4995.7	5920.25
		1.932	0.000495821	0.00119462	0.000995344		1.932	5637.97	4996.91	5921.23
		1.933	0.000489096	0.00115892	0.00102882		1.933	5638.47	4998.09	5922.24
		1.934	0.000483297	0.00111928	0.00106225		1.934	5638.95	4999.23	5923.29
		1.935	0.000478477	0.00107594	0.00109566		1.935	5639.43	5000.33	5924.37
		1.936	0.000474679	0.00102917	0.00112906		1.936	5639.91	5001.38	5925.48
		1.937	0.000471937	0.000979282	0.00116241		1.937	5640.38	5002.39	5926.62
		1.938	0.000470274	0.000926601	0.00119566		1.938	5640.85	5003.34	5927.8
		1.939	0.0004697	0.000871478	0.00122871		1.939	5641.32	5004.24	5929.02
		1.94	0.000470213	0.000814273	0.00126144		1.94	5641.79	5005.08	5930.26
		1.941	0.000471798	0.000755349	0.00129369		1.941	5642.26	5005.86	5931.54
		1.942	0.000474428	0.000695069	0.00132526		1.942	5642.74	5006.59	5932.85
		1.943	0.000478063	0.000633787	0.00135595		1.943	5643.21	5007.25	5934.19
		1.944	0.00048265	0.000571836	0.00138551		1.944	5643.69	5007.86	5935.56
		1.945	0.000488125	0.000509536	0.00141369		1.945	5644.18	5008.4	5936.96
		1.946	0.000494416	0.000447176	0.0014402		1.946	5644.67	5008.88	5938.39
		1.947	0.00050144	0.000385015	0.00146476		1.947	5645.17	5009.29	5939.84
		1.948	0.000509105	0.000323282	0.00148708		1.948	5645.67	5009.65	5941.31
		1.949	0.000517315	0.00026217	0.00150687		1.949	5646.19	5009.94	5942.81
		1.95	0.000525969	0.000201838	0.00152386		1.95	5646.71	5010.17	5944.33
		1.951	0.000534963	0.000142406	0.00153778		1.951	5647.24	5010.34	5945.86
		1.952	0.000544193	8.39652e-05	0.00154838		1.952	5647.78	5010.46	5947.4
		1.953	0.000553556	2.65742e-05	0.00155545		1.953	5648.33	5010.51	5948.95
		1.954	0.000562952	-2.97368e-05	0.0015588		1.954	5648.89	5010.51	5950.51
		1.955	0.000572284	-8.49588e-05	0.00155828		1.955	5649.45	5010.45	5952.07
		1.956	0.000581463	-0.000139104	0.00155378		1.956	5650.03	5010.34	5953.62
		1.957	0.000590409	-0.000192191	0.00154522		1.957	5650.62	5010.18	5955.17
		1.958	0.000599048	-0.00024425	0.00153258		1.958	5651.21	5009.96	5956.71
		1.959	0.000607318	-0.000295309	0.00151588		1.959	5651.81	5009.69	5958.24
		1.96	0.00061517	-0.000345394	0.00149519		1.96	5652.43	5009.37	5959.74
		1.961	0.000622563	-0.000394513	0.00147061		1.961	5653.04	5009	5961.22
		1.962	0.000629472	-0.000442661	0.0014423		1.962	5653.67	5008.58	5962.68
		1.963	0.000635882	-0.000489812	0.00141045		1.963	5654.3	5008.11	5964.11
		1.964	0.000641793	-0.000535912	0.00137529		1.964	5654.94	5007.6	5965.5
		1.965	0.000647214	-0.000580875	0.0013371		1.965	5655.59	5007.04	5966.86
		1.966	0.000652169	-0.00062459	0.00129617		1.966	5656.24	5006.44	5968.17
		1.967	0.000656691	-0.000666908	0.00125282		1.967	5656.89	5005.79	5969.45
		1.968	0.000660825	-0.000707649	0.0012074		1.968	5657.55	5005.11	5970.68
		1.969	0.000664624	-0.000746602	0.00116027		1.969	5658.21	5004.38	5971.86
		1.97	0.000668148	-0.000783525	0.00111181		1.97	5658.88	5003.61	5973
		1.971	0.000671464	-0.000818153	0.0010624		1.971	5659.55	5002.81	5974.08
		1.972	0.000674645	-0.000850195	0.00101242		1.972	5660.22	5001.98	5975.12
		1.973	0.000677765	-0.000879345	0.000962261		1.973	5660.9	5001.11	5976.11
		1.974	0.0006809	-0.000905286	0.000912285		1.974	5661.58	5000.22	5977.05
		1.975	0.000684124	-0.000927694	0.000862855		1.975	5662.26	4999.3	5977.93
		1.976	0.000687512	-0.000946248	0.000814314		1.976	5662.95	4998.37	5978.77
		1.977	0.00069113	-0.000960634	0.000766985		1.977	5663.63	4997.41	5979.56
		1.978	0.00069504	-0.000970555	0.000721166		1.978	5664.33	4996.45	5980.31
		1.979	0.000699297	-0.000975734	0.00067713		1.979	5665.02	4995.48	5981.01
		1.98	0.000703944	-0.000975922	0.000635118		1.98	5665.73	4994.5	5981.66
		1.981	0.000709015	-0.000970907	0.000595343		1.981	5666.43	4993.53	5982.28
		1.982	0.000714533	-0.000960515	0.000557982		1.982	5667.14	4992.56	5982.86
		1.983	0.000720505	-0.000944616	0.000523181		1.983	5667.86	4991.61	5983.4
		1.984	0.000726929	-0.000923133	0.000491054		1.984	5668.59	4990.67	5983.9
		1.985	0.000733787	-0.000896036	0.000461679		1.985	5669.32	4989.76	5984.38
		1.986	0.000741047	-0.000863353	0.000435103		1.986	5670.05	4988.88	5984.83
		1.987	0.000748665	-0.000825168	0.000411343		1.987	5670.8	4988.04	5985.25
		1.988	0.000756585	-0.000781619	0.000390386		1.988	5671.55	4987.24	5985.65
		1.989	0.000764738	-0.0007329	0.000372194		1.989	5672.31	4986.48	5986.03
		1.99	0.000773046	-0.00067926	0.000356702		1.99	5673.08	4985.77	5986.4
		1.991	0.000781421	-0.000620996	0.000343827		1.991	5673.86	4985.12	5986.75
		1.992	0.000789768	-0.000558455	0.000333466		1.992	5674.64	4984.53	5987.09
		1.993	0.000797988	-0.000492027	0.0003255		1.993	5675.44	4984.01	5987.42
		1.994	0.000805976	-0.000422139	0.0003198		1.994	5676.24	4983.55	5987.74
		1.995	0.000813629	-0.000349252	0.000316228		1.995	5677.05	4983.17	5988.06
		1.996	0.000820843	-0.000273854	0.000314641		1.996	5677.87	4982.85	5988.37
		1.997	0.00082752	-0.000196456	0.000314896		1.997	5678.69	4982.62	5988.69
[truncated: 18,003 more rows]

## Sheet: subfigure b
Supplementary Fig. 17b
		t (ps)	FACF of bulk solution (1030 N2 mol-2)	FACF of Mid-position (1030 N2 mol-2)	FACF of Edge-position (1030 N2 mol-2)		t (ps)	IFACF of of bulk solution (1012 N2 mol-2 S)	IFACF of of Mid-position (1012 N2 mol-2 S)	IFACF of of Edge-position (1012 N2 mol-2 S)
		0	0.132109	0.1243	0.168512		0	0	0	0
		0.001	0.13188	0.124073	0.16824		0.001	131.994	124.186	168.376
		0.002	0.131193	0.123392	0.167428		0.002	263.531	247.919	336.21
		0.003	0.130059	0.122268	0.166083		0.003	394.157	370.749	502.966
		0.004	0.128491	0.120715	0.164218		0.004	523.431	492.24	668.117
		0.005	0.126509	0.118754	0.161852		0.005	650.931	611.975	831.152
		0.006	0.124137	0.116409	0.159007		0.006	776.254	729.556	991.581
		0.007	0.121405	0.11371	0.155709		0.007	899.025	844.615	1148.94
		0.008	0.118345	0.110691	0.151989		0.008	1018.9	956.815	1302.79
		0.009	0.114991	0.107388	0.147881		0.009	1135.57	1065.85	1452.72
		0.01	0.111383	0.10384	0.143419		0.01	1248.76	1171.47	1598.37
		0.011	0.107558	0.100087	0.138643		0.011	1358.23	1273.43	1739.4
		0.012	0.103558	0.0961704	0.133592		0.012	1463.78	1371.56	1875.52
		0.013	0.0994206	0.092131	0.128304		0.013	1565.27	1465.71	2006.47
		0.014	0.0951867	0.0880091	0.122821		0.014	1662.58	1555.78	2132.03
		0.015	0.0908937	0.0838436	0.117181		0.015	1755.62	1641.71	2252.03
		0.016	0.0865775	0.0796711	0.111425		0.016	1844.35	1723.47	2366.34
		0.017	0.0822718	0.0755259	0.105588		0.017	1928.78	1801.06	2474.84
		0.018	0.0780071	0.0714391	0.0997068		0.018	2008.92	1874.55	2577.49
		0.019	0.0738108	0.0674383	0.0938145		0.019	2084.82	1943.98	2674.25
		0.02	0.0697068	0.0635474	0.0879421		0.02	2156.58	2009.48	2765.13
		0.021	0.0657152	0.0597865	0.0821179		0.021	2224.29	2071.14	2850.16
		0.022	0.0618526	0.0561715	0.0763675		0.022	2288.08	2129.12	2929.4
		0.023	0.0581316	0.0527144	0.0707132		0.023	2348.07	2183.57	3002.94
		0.024	0.0545609	0.0494232	0.0651748		0.024	2404.42	2234.64	3070.89
		0.025	0.051146	0.046302	0.0597687		0.025	2457.27	2282.5	3133.36
		0.026	0.0478888	0.0433513	0.0545086		0.026	2506.79	2327.32	3190.5
		0.027	0.0447881	0.0405684	0.0494053		0.027	2553.13	2369.28	3242.45
		0.028	0.04184	0.0379476	0.0444669		0.028	2596.44	2408.54	3289.39
		0.029	0.0390382	0.0354803	0.039699		0.029	2636.88	2445.26	3331.47
		0.03	0.0363743	0.0331561	0.035105		0.03	2674.59	2479.57	3368.87
		0.031	0.0338383	0.0309626	0.0306862		0.031	2709.69	2511.63	3401.77
		0.032	0.0314189	0.0288862	0.0264421		0.032	2742.32	2541.56	3430.33
		0.033	0.0291043	0.0269125	0.0223706		0.033	2772.58	2569.46	3454.74
		0.034	0.0268822	0.0250266	0.0184684		0.034	2800.58	2595.43	3475.16
		0.035	0.0247402	0.0232137	0.0147313		0.035	2826.39	2619.55	3491.76
		0.036	0.0226665	0.0214597	0.0111543		0.036	2850.09	2641.88	3504.7
		0.037	0.0206502	0.019751	0.00773177		0.037	2871.75	2662.49	3514.15
		0.038	0.0186812	0.0180753	0.0044581		0.038	2891.41	2681.4	3520.24
		0.039	0.0167507	0.0164219	0.00132753		0.039	2909.13	2698.65	3523.13
		0.04	0.0148517	0.0147817	-0.00166552		0.04	2924.93	2714.25	3522.96
		0.041	0.0129785	0.0131474	-0.00452626		0.041	2938.85	2728.22	3519.87
		0.042	0.0111274	0.011514	-0.00725945		0.042	2950.9	2740.55	3513.98
		0.043	0.00929633	0.00987809	-0.00986926		0.043	2961.11	2751.24	3505.41
		0.044	0.00748507	0.00823878	-0.0123592		0.044	2969.5	2760.3	3494.3
		0.045	0.00569503	0.00659692	-0.014732		0.045	2976.09	2767.72	3480.75
		0.046	0.00392917	0.00495535	-0.0169899		0.046	2980.9	2773.5	3464.89
		0.047	0.00219189	0.00331861	-0.0191341		0.047	2983.96	2777.63	3446.83
		0.048	0.000488786	0.00169282	-0.0211652		0.048	2985.3	2780.14	3426.68
		0.049	-0.00117354	8.5365e-05	-0.0230834		0.049	2984.96	2781.03	3404.55
		0.05	-0.00278776	-0.00149527	-0.024888		0.05	2982.98	2780.32	3380.57
		0.051	-0.00434601	-0.00303985	-0.026578		0.051	2979.41	2778.06	3354.84
		0.052	-0.00584024	-0.00453865	-0.0281521		0.052	2974.32	2774.27	3327.47
		0.053	-0.00726238	-0.00598173	-0.0296085		0.053	2967.77	2769.01	3298.59
		0.054	-0.00860464	-0.00735928	-0.0309454		0.054	2959.84	2762.34	3268.31
		0.055	-0.00985974	-0.0086618	-0.0321609		0.055	2950.6	2754.33	3236.76
		0.056	-0.0110211	-0.00988046	-0.0332532		0.056	2940.16	2745.05	3204.05
		0.057	-0.012083	-0.0110072	-0.0342205		0.057	2928.61	2734.61	3170.32
		0.058	-0.0130409	-0.0120352	-0.0350616		0.058	2916.05	2723.09	3135.68
		0.059	-0.0138912	-0.0129586	-0.0357753		0.059	2902.58	2710.59	3100.26
		0.06	-0.0146317	-0.013773	-0.036361		0.06	2888.32	2697.23	3064.19
		0.061	-0.0152615	-0.0144755	-0.0368185		0.061	2873.38	2683.1	3027.6
		0.062	-0.0157809	-0.0150646	-0.0371482		0.062	2857.86	2668.33	2990.62
		0.063	-0.0161916	-0.0155403	-0.037351		0.063	2841.87	2653.03	2953.37
		0.064	-0.0164965	-0.0159041	-0.0374285		0.064	2825.52	2637.31	2915.98
		0.065	-0.0166996	-0.016159	-0.0373826		0.065	2808.93	2621.28	2878.57
		0.066	-0.0168058	-0.0163091	-0.037216		0.066	2792.17	2605.04	2841.27
		0.067	-0.0168212	-0.0163598	-0.0369319		0.067	2775.36	2588.71	2804.2
		0.068	-0.0167522	-0.0163176	-0.0365339		0.068	2758.57	2572.37	2767.46
		0.069	-0.0166061	-0.0161897	-0.036026		0.069	2741.89	2556.12	2731.18
		0.07	-0.0163905	-0.0159841	-0.0354128		0.07	2725.4	2540.03	2695.47
		0.071	-0.0161132	-0.0157092	-0.034699		0.071	2709.14	2524.18	2660.41
		0.072	-0.0157818	-0.0153737	-0.0338898		0.072	2693.2	2508.64	2626.11
		0.073	-0.015404	-0.0149864	-0.0329903		0.073	2677.6	2493.46	2592.67
		0.074	-0.0149871	-0.0145558	-0.0320059		0.074	2662.41	2478.69	2560.18
		0.075	-0.0145379	-0.0140904	-0.0309422		0.075	2647.65	2464.37	2528.7
		0.076	-0.0140628	-0.013598	-0.0298045		0.076	2633.35	2450.52	2498.33
		0.077	-0.0135673	-0.0130857	-0.0285982		0.077	2619.53	2437.18	2469.13
		0.078	-0.0130563	-0.01256	-0.0273286		0.078	2606.22	2424.36	2441.16
		0.079	-0.0125336	-0.0120266	-0.0260009		0.079	2593.42	2412.06	2414.5
		0.08	-0.0120026	-0.01149	-0.02462		0.08	2581.16	2400.31	2389.19
		0.081	-0.0114654	-0.010954	-0.0231907		0.081	2569.42	2389.08	2365.28
		0.082	-0.0109236	-0.0104213	-0.0217176		0.082	2558.23	2378.4	2342.83
		0.083	-0.0103779	-0.00989358	-0.020205		0.083	2547.58	2368.24	2321.87
		0.084	-0.00982827	-0.00937158	-0.0186571		0.084	2537.47	2358.61	2302.44
		0.085	-0.00927405	-0.00885516	-0.0170778		0.085	2527.92	2349.49	2284.57
		0.086	-0.00871407	-0.00834339	-0.0154709		0.086	2518.93	2340.89	2268.3
		0.087	-0.00814676	-0.0078346	-0.0138401		0.087	2510.5	2332.8	2253.64
		0.088	-0.0075702	-0.00732652	-0.0121887		0.088	2502.64	2325.22	2240.63
		0.089	-0.00698232	-0.00681644	-0.0105203		0.089	2495.36	2318.15	2229.27
		0.09	-0.006381	-0.00630128	-0.00883808		0.09	2488.68	2311.59	2219.59
		0.091	-0.00576416	-0.00577777	-0.00714547		0.091	2482.61	2305.55	2211.6
		0.092	-0.00512991	-0.00524258	-0.00544575		0.092	2477.16	2300.04	2205.3
		0.093	-0.00447661	-0.00469244	-0.00374229		0.093	2472.36	2295.08	2200.71
		0.094	-0.00380303	-0.0041243	-0.00203851		0.094	2468.22	2290.67	2197.82
		0.095	-0.00310835	-0.0035354	-0.000337911		0.095	2464.76	2286.84	2196.63
		0.096	-0.00239226	-0.00292338	0.00135589		0.096	2462.01	2283.61	2197.14
		0.097	-0.001655	-0.00228641	0.00303916		0.097	2459.99	2281	2199.34
		0.098	-0.000897384	-0.0016232	0.00470807		0.098	2458.71	2279.05	2203.21
		0.099	-0.000120781	-0.0009331	0.00635867		0.099	2458.2	2277.77	2208.75
		0.1	0.000672865	-0.000216096	0.0079869		0.1	2458.48	2277.2	2215.92
		0.101	0.00148108	0.000527159	0.00958861		0.101	2459.56	2277.35	2224.71
		0.102	0.00230091	0.00129536	0.0111596		0.102	2461.45	2278.26	2235.08
		0.103	0.00312897	0.00208657	0.0126956		0.103	2464.16	2279.95	2247.01
		0.104	0.0039615	0.00289827	0.0141924		0.104	2467.71	2282.45	2260.45
		0.105	0.00479449	0.0037274	0.0156457		0.105	2472.09	2285.76	2275.37
		0.106	0.00562373	0.00457046	0.0170515		0.106	2477.3	2289.91	2291.72
		0.107	0.0064449	0.00542354	0.0184056		0.107	2483.33	2294.9	2309.45
		0.108	0.00725367	0.00628248	0.0197043		0.108	2490.18	2300.76	2328.5
		0.109	0.00804581	0.00714288	0.0209438		0.109	2497.83	2307.47	2348.83
		0.11	0.00881725	0.00800027	0.0221208		0.11	2506.26	2315.04	2370.36
		0.111	0.00956416	0.00885017	0.023232		0.111	2515.45	2323.47	2393.04
		0.112	0.010283	0.00968817	0.0242746		0.112	2525.37	2332.74	2416.79
		0.113	0.0109708	0.0105101	0.0252462		0.113	2536	2342.84	2441.55
		0.114	0.0116247	0.0113119	0.0261445		0.114	2547.3	2353.75	2467.25
		0.115	0.0122425	0.01209	0.026968		0.115	2559.23	2365.45	2493.8
		0.116	0.0128226	0.0128412	0.0277152		0.116	2571.77	2377.91	2521.14
		0.117	0.0133637	0.0135627	0.0283852		0.117	2584.86	2391.12	2549.19
		0.118	0.0138651	0.0142521	0.0289774		0.118	2598.47	2405.02	2577.87
		0.119	0.0143266	0.0149076	0.0294918		0.119	2612.57	2419.6	2607.11
		0.12	0.0147483	0.0155278	0.0299286		0.12	2627.11	2434.82	2636.82
		0.121	0.0151311	0.0161119	0.0302885		0.121	2642.05	2450.64	2666.93
		0.122	0.0154758	0.0166596	0.0305724		0.122	2657.35	2467.03	2697.36
		0.123	0.0157838	0.0171708	0.0307816		0.123	2672.98	2483.94	2728.04
		0.124	0.0160567	0.0176462	0.0309177		0.124	2688.9	2501.35	2758.88
		0.125	0.0162964	0.0180866	0.0309826		0.125	2705.08	2519.22	2789.84
		0.126	0.0165047	0.018493	0.0309782		0.126	2721.48	2537.51	2820.82
		0.127	0.0166836	0.018867	0.0309068		0.127	2738.07	2556.19	2851.76
		0.128	0.0168351	0.01921	0.0307708		0.128	2754.83	2575.22	2882.6
		0.129	0.0169611	0.0195238	0.0305727		0.129	2771.73	2594.59	2913.27
		0.13	0.0170634	0.0198101	0.0303149		0.13	2788.74	2614.26	2943.71
		0.131	0.0171436	0.0200706	0.03		0.131	2805.84	2634.2	2973.87
		0.132	0.0172033	0.020307	0.0296307		0.132	2823.02	2654.39	3003.69
		0.133	0.0172436	0.0205208	0.0292095		0.133	2840.24	2674.8	3033.11
		0.134	0.0172654	0.0207135	0.028739		0.134	2857.49	2695.42	3062.08
		0.135	0.0172695	0.0208861	0.0282215		0.135	2874.76	2716.22	3090.56
		0.136	0.0172563	0.0210396	0.0276596		0.136	2892.03	2737.18	3118.5
		0.137	0.017226	0.0211747	0.0270555		0.137	2909.27	2758.29	3145.86
		0.138	0.0171784	0.0212919	0.0264115		0.138	2926.47	2779.52	3172.59
		0.139	0.0171135	0.0213914	0.0257298		0.139	2943.61	2800.86	3198.66
		0.14	0.0170306	0.0214729	0.0250125		0.14	2960.69	2822.3	3224.03
		0.141	0.0169293	0.0215363	0.0242616		0.141	2977.67	2843.8	3248.67
		0.142	0.0168088	0.021581	0.0234792		0.142	2994.54	2865.36	3272.54
		0.143	0.0166684	0.0216064	0.0226671		0.143	3011.27	2886.95	3295.61
		0.144	0.0165073	0.0216115	0.0218274		0.144	3027.86	2908.56	3317.86
		0.145	0.0163248	0.0215955	0.0209619		0.145	3044.28	2930.16	3339.26
		0.146	0.0161203	0.0215573	0.0200726		0.146	3060.5	2951.74	3359.77
		0.147	0.0158932	0.021496	0.0191614		0.147	3076.51	2973.27	3379.39
		0.148	0.0156433	0.0214105	0.0182305		0.148	3092.28	2994.72	3398.09
		0.149	0.0153703	0.0213	0.0172818		0.149	3107.78	3016.08	3415.84
		0.15	0.0150744	0.0211637	0.0163175		0.15	3123	3037.31	3432.64
		0.151	0.0147558	0.0210009	0.0153399		0.151	3137.92	3058.39	3448.47
		0.152	0.0144151	0.0208113	0.0143512		0.152	3152.51	3079.3	3463.32
		0.153	0.0140532	0.0205945	0.0133539		0.153	3166.74	3100	3477.17
		0.154	0.013671	0.0203507	0.0123504		0.154	3180.6	3120.47	3490.02
		0.155	0.0132699	0.02008	0.0113434		0.155	3194.07	3140.69	3501.87
		0.156	0.0128514	0.0197829	0.0103354		0.156	3207.13	3160.62	3512.71
		0.157	0.0124174	0.0194604	0.00932928		0.157	3219.77	3180.24	3522.54
		0.158	0.0119696	0.0191133	0.00832774		0.158	3231.96	3199.53	3531.37
		0.159	0.0115103	0.018743	0.0073336		0.159	3243.7	3218.46	3539.2
		0.16	0.0110415	0.0183509	0.00634968		0.16	3254.98	3237	3546.04
		0.161	0.0105655	0.0179386	0.00537881		0.161	3265.78	3255.15	3551.9
		0.162	0.0100845	0.0175082	0.00442378		0.162	3276.1	3272.87	3556.81
		0.163	0.00960099	0.0170614	0.00348733		0.163	3285.95	3290.16	3560.76
		0.164	0.00911701	0.0166004	0.00257212		0.164	3295.31	3306.99	3563.79
		0.165	0.00863474	0.0161274	0.00168072		0.165	3304.18	3323.35	3565.92
		0.166	0.0081562	0.0156444	0.000815577		0.166	3312.58	3339.24	3567.17
		0.167	0.00768326	0.0151536	-2.10148e-05		0.167	3320.5	3354.64	3567.56
		0.168	0.00721762	0.0146572	-0.000826913		0.168	3327.95	3369.54	3567.14
		0.169	0.00676078	0.0141571	-0.00160016		0.169	3334.94	3383.95	3565.92
		0.17	0.00631406	0.0136552	-0.00233898		0.17	3341.47	3397.85	3563.96
		0.171	0.00587852	0.0131534	-0.00304183		0.171	3347.57	3411.26	3561.26
		0.172	0.00545505	0.0126532	-0.00370736		0.172	3353.24	3424.16	3557.89
		0.173	0.0050443	0.0121561	-0.00433443		0.173	3358.49	3436.57	3553.87
		0.174	0.00464671	0.0116633	-0.00492216		0.174	3363.33	3448.48	3549.24
		0.175	0.00426254	0.011176	-0.00546985		0.175	3367.79	3459.9	3544.05
		0.176	0.00389188	0.010695	-0.00597704		0.176	3371.86	3470.83	3538.32
		0.177	0.00353464	0.010221	-0.00644348		0.177	3375.58	3481.29	3532.11
		0.178	0.00319062	0.00975457	-0.00686911		0.178	3378.94	3491.28	3525.46
		0.179	0.00285951	0.00929599	-0.00725406		0.179	3381.97	3500.8	3518.39
		0.18	0.00254091	0.00884551	-0.00759865		0.18	3384.67	3509.87	3510.97
		0.181	0.00223438	0.00840319	-0.00790333		0.181	3387.05	3518.5	3503.22
		0.182	0.00193945	0.00796901	-0.00816873		0.182	3389.14	3526.68	3495.18
		0.183	0.00165567	0.00754284	-0.00839556		0.183	3390.94	3534.44	3486.9
		0.184	0.00138259	0.0071245	-0.00858469		0.184	3392.46	3541.77	3478.41
		0.185	0.00111981	0.00671378	-0.00873703		0.185	3393.71	3548.69	3469.75
		0.186	0.000867006	0.00631045	-0.00885359		0.186	3394.7	3555.2	3460.95
		0.187	0.000623922	0.00591429	-0.00893544		0.187	3395.45	3561.32	3452.06
		0.188	0.000390393	0.00552509	-0.00898367		0.188	3395.95	3567.04	3443.1
		0.189	0.000166347	0.00514271	-0.00899942		0.189	3396.23	3572.37	3434.11
		0.19	-4.81912e-05	0.00476707	-0.00898384		0.19	3396.29	3577.32	3425.11
		0.191	-0.000253102	0.00439814	-0.00893808		0.191	3396.14	3581.91	3416.15
		0.192	-0.000448178	0.00403598	-0.00886329		0.192	3395.79	3586.12	3407.25
		0.193	-0.000633131	0.00368075	-0.00876062		0.193	3395.25	3589.98	3398.44
		0.194	-0.000807606	0.00333268	-0.00863121		0.194	3394.53	3593.49	3389.74
		0.195	-0.000971196	0.00299208	-0.00847617		0.195	3393.64	3596.65	3381.19
		0.196	-0.00112346	0.00265935	-0.00829661		0.196	3392.59	3599.48	3372.8
		0.197	-0.00126392	0.00233497	-0.00809362		0.197	3391.4	3601.97	3364.61
		0.198	-0.00139214	0.00201945	-0.00786828		0.198	3390.07	3604.15	3356.63
		0.199	-0.00150766	0.00171336	-0.00762166		0.199	3388.62	3606.02	3348.88
		0.2	-0.00161008	0.00141731	-0.00735483		0.2	3387.06	3607.58	3341.4
		0.201	-0.00169907	0.00113193	-0.00706886		0.201	3385.41	3608.86	3334.18
		0.202	-0.00177433	0.000857822	-0.00676484		0.202	3383.67	3609.85	3327.27
		0.203	-0.00183569	0.000595603	-0.00644383		0.203	3381.87	3610.58	3320.66
		0.204	-0.00188304	0.000345841	-0.00610696		0.204	3380.01	3611.05	3314.39
		0.205	-0.00191641	0.00010906	-0.00575534		0.205	3378.11	3611.28	3308.46
		0.206	-0.00193591	-0.000114277	-0.00539013		0.206	3376.18	3611.28	3302.88
		0.207	-0.00194178	-0.000323782	-0.0050125		0.207	3374.24	3611.06	3297.68
		0.208	-0.00193438	-0.000519148	-0.00462366		0.208	3372.3	3610.64	3292.86
		0.209	-0.00191415	-0.000700162	-0.00422484		0.209	3370.38	3610.03	3288.44
		0.21	-0.00188166	-0.00086671	-0.00381731		0.21	3368.48	3609.24	3284.42
		0.211	-0.00183755	-0.00101877	-0.00340236		0.211	3366.62	3608.3	3280.81
		0.212	-0.00178258	-0.00115644	-0.00298131		0.212	3364.81	3607.21	3277.62
		0.213	-0.00171752	-0.0012799	-0.00255549		0.213	3363.06	3605.99	3274.85
		0.214	-0.00164325	-0.00138943	-0.00212627		0.214	3361.38	3604.66	3272.51
		0.215	-0.00156065	-0.00148539	-0.00169499		0.215	3359.78	3603.22	3270.6
		0.216	-0.00147063	-0.00156824	-0.00126304		0.216	3358.26	3601.69	3269.12
		0.217	-0.00137412	-0.0016385	-0.000831764		0.217	3356.84	3600.09	3268.07
		0.218	-0.00127201	-0.00169675	-0.000402514		0.218	3355.52	3598.42	3267.45
		0.219	-0.00116519	-0.0017436	2.33822e-05		0.219	3354.3	3596.7	3267.26
		0.22	-0.00105448	-0.00177973	0.000444626		0.22	3353.19	3594.94	3267.5
		0.221	-0.000940686	-0.00180581	0.000859957		0.221	3352.19	3593.15	3268.15
		0.222	-0.000824516	-0.00182253	0.00126816		0.222	3351.31	3591.33	3269.21
		0.223	-0.000706624	-0.00183058	0.00166807		0.223	3350.54	3589.51	3270.68
		0.224	-0.000587585	-0.00183062	0.00205857		0.224	3349.9	3587.68	3272.55
		0.225	-0.000467892	-0.00182331	0.00243864		0.225	3349.37	3585.85	3274.79
		0.226	-0.000347958	-0.00180924	0.0028073		0.226	3348.96	3584.03	3277.42
		0.227	-0.000228119	-0.00178898	0.00316364		0.227	3348.67	3582.24	3280.4
		0.228	-0.000108632	-0.00176306	0.00350686		0.228	3348.51	3580.46	3283.74
		0.229	1.03128e-05	-0.00173192	0.0038362		0.229	3348.46	3578.71	3287.41
		0.23	0.00012859	-0.001696	0.00415101		0.23	3348.53	3577	3291.4
		0.231	0.000246127	-0.00165563	0.0044507		0.231	3348.71	3575.32	3295.7
		0.232	0.000362894	-0.00161113	0.00473478		0.232	3349.02	3573.69	3300.3
		0.233	0.000478894	-0.00156273	0.00500282		0.233	3349.44	3572.1	3305.17
		0.234	0.000594153	-0.00151065	0.00525448		0.234	3349.97	3570.56	3310.29
		0.235	0.000708705	-0.00145505	0.00548947		0.235	3350.63	3569.08	3315.67
		0.236	0.000822587	-0.00139605	0.0057076		0.236	3351.39	3567.66	3321.26
		0.237	0.000935822	-0.00133375	0.00590873		0.237	3352.27	3566.29	3327.07
		0.238	0.00104842	-0.00126823	0.00609278		0.238	3353.26	3564.99	3333.07
		0.239	0.00116035	-0.00119956	0.00625973		0.239	3354.37	3563.76	3339.25
		0.24	0.00127155	-0.0011278	0.00640962		0.24	3355.58	3562.59	3345.58
		0.241	0.00138194	-0.00105302	0.00654253		0.241	3356.91	3561.5	3352.06
		0.242	0.00149138	-0.000975277	0.0066586		0.242	3358.35	3560.49	3358.66
		0.243	0.00159967	-0.000894675	0.00675798		0.243	3359.89	3559.55	3365.37
		0.244	0.00170661	-0.00081132	0.00684089		0.244	3361.55	3558.7	3372.17
		0.245	0.00181192	-0.000725347	0.00690758		0.245	3363.3	3557.93	3379.04
		0.246	0.0019153	-0.000636919	0.00695831		0.246	3365.17	3557.25	3385.98
		0.247	0.00201642	-0.000546228	0.00699341		0.247	3367.13	3556.66	3392.95
		0.248	0.00211492	-0.000453496	0.00701321		0.248	3369.2	3556.16	3399.96
		0.249	0.00221043	-0.000358973	0.00701808		0.249	3371.36	3555.75	3406.97
		0.25	0.00230255	-0.000262937	0.0070084		0.25	3373.62	3555.44	3413.98
		0.251	0.00239092	-0.00016569	0.00698461		0.251	3375.97	3555.23	3420.98
		0.252	0.00247515	-6.75542e-05	0.00694714		0.252	3378.4	3555.11	3427.95
		0.253	0.00255488	3.11327e-05	0.00689648		0.253	3380.91	3555.09	3434.87
		0.254	0.00262979	0.000130023	0.00683313		0.254	3383.51	3555.17	3441.73
		0.255	0.00269958	0.000228763	0.00675762		0.255	3386.17	3555.35	3448.53
		0.256	0.002764	0.000327003	0.00667051		0.256	3388.9	3555.63	3455.24
		0.257	0.00282284	0.000424398	0.00657237		0.257	3391.7	3556.01	3461.86
		0.258	0.00287595	0.000520616	0.00646383		0.258	3394.55	3556.48	3468.38
		0.259	0.00292323	0.000615344	0.00634551		0.259	3397.45	3557.05	3474.79
		0.26	0.00296464	0.000708291	0.00621807		0.26	3400.39	3557.71	3481.07
		0.261	0.0030002	0.000799193	0.00608221		0.261	3403.37	3558.46	3487.22
		0.262	0.00302999	0.000887818	0.00593862		0.262	3406.39	3559.31	3493.23
		0.263	0.00305414	0.000973966	0.00578802		0.263	3409.43	3560.24	3499.09
		0.264	0.00307282	0.00105747	0.00563114		0.264	3412.49	3561.25	3504.8
		0.265	0.00308628	0.00113821	0.00546875		0.265	3415.57	3562.35	3510.35
		0.266	0.00309478	0.00121608	0.00530159		0.266	3418.66	3563.53	3515.74
		0.267	0.00309863	0.00129103	0.00513041		0.267	3421.76	3564.78	3520.95
		0.268	0.00309815	0.00136303	0.00495598		0.268	3424.86	3566.11	3526
		0.269	0.00309371	0.00143209	0.00477906		0.269	3427.95	3567.51	3530.86
		0.27	0.00308567	0.00149824	0.00460038		0.27	3431.04	3568.97	3535.55
		0.271	0.0030744	0.00156154	0.00442069		0.271	3434.12	3570.5	3540.06
		0.272	0.00306026	0.00162206	0.00424068		0.272	3437.19	3572.09	3544.39
		0.273	0.00304361	0.0016799	0.00406105		0.273	3440.24	3573.74	3548.55
		0.274	0.00302479	0.00173516	0.00388246		0.274	3443.28	3575.45	3552.52
		0.275	0.00300412	0.00178794	0.00370555		0.275	3446.29	3577.21	3556.31
		0.276	0.0029819	0.00183836	0.00353092		0.276	3449.28	3579.03	3559.93
		0.277	0.00295838	0.00188652	0.00335913		0.277	3452.25	3580.89	3563.37
		0.278	0.0029338	0.00193252	0.00319071		0.278	3455.2	3582.8	3566.65
		0.279	0.00290835	0.00197645	0.00302614		0.279	3458.12	3584.75	3569.76
		0.28	0.0028822	0.00201838	0.00286588		0.28	3461.02	3586.75	3572.7
		0.281	0.00285548	0.00205837	0.00271032		0.281	3463.89	3588.79	3575.49
		0.282	0.00282829	0.00209646	0.00255983		0.282	3466.73	3590.87	3578.13
		0.283	0.00280069	0.00213267	0.00241474		0.283	3469.54	3592.98	3580.61
		0.284	0.00277272	0.00216701	0.00227534		0.284	3472.33	3595.13	3582.96
		0.285	0.00274442	0.00219944	0.00214185		0.285	3475.09	3597.31	3585.17
		0.286	0.00271577	0.00222995	0.00201451		0.286	3477.82	3599.53	3587.25
		0.287	0.00268677	0.00225848	0.00189349		0.287	3480.52	3601.77	3589.2
		0.288	0.00265739	0.00228495	0.00177894		0.288	3483.19	3604.04	3591.04
		0.289	0.00262763	0.0023093	0.00167097		0.289	3485.83	3606.34	3592.76
		0.29	0.00259745	0.00233145	0.00156969		0.29	3488.45	3608.66	3594.38
		0.291	0.00256684	0.00235129	0.00147516		0.291	3491.03	3611	3595.9
		0.292	0.0025358	0.00236875	0.00138745		0.292	3493.58	3613.36	3597.34
		0.293	0.00250434	0.00238374	0.00130659		0.293	3496.1	3615.74	3598.68
		0.294	0.00247248	0.00239617	0.00123261		0.294	3498.59	3618.13	3599.95
		0.295	0.00244027	0.00240598	0.00116552		0.295	3501.04	3620.53	3601.15
		0.296	0.00240778	0.00241312	0.00110533		0.296	3503.47	3622.94	3602.29
		0.297	0.0023751	0.00241753	0.00105204		0.297	3505.86	3625.36	3603.37
		0.298	0.00234233	0.0024192	0.00100563		0.298	3508.22	3627.77	3604.39
		0.299	0.0023096	0.00241813	0.000966091		0.299	3510.54	3630.19	3605.38
		0.3	0.00227707	0.00241434	0.000933407		0.3	3512.84	3632.61	3606.33
		0.301	0.00224489	0.00240787	0.000907549		0.301	3515.1	3635.02	3607.25
		0.302	0.00221323	0.00239879	0.000888488		0.302	3517.33	3637.42	3608.15
		0.303	0.0021823	0.00238718	0.000876186		0.303	3519.53	3639.82	3609.03
		0.304	0.00215227	0.00237316	0.000870598		0.304	3521.69	3642.2	3609.9
		0.305	0.00212333	0.00235683	0.000871672		0.305	3523.83	3644.56	3610.78
		0.306	0.00209568	0.00233836	0.000879344		0.306	3525.94	3646.91	3611.65
		0.307	0.00206949	0.00231789	0.000893537		0.307	3528.02	3649.24	3612.54
		0.308	0.00204494	0.0022956	0.000914166		0.308	3530.08	3651.54	3613.44
		0.309	0.00202218	0.00227165	0.000941123		0.309	3532.11	3653.83	3614.37
		0.31	0.00200135	0.00224623	0.000974287		0.31	3534.12	3656.09	3615.33
		0.311	0.00198256	0.00221952	0.00101352		0.311	3536.12	3658.32	3616.32
		0.312	0.00196591	0.00219169	0.00105866		0.312	3538.09	3660.52	3617.36
		0.313	0.00195146	0.00216291	0.00110952		0.313	3540.05	3662.7	3618.44
		0.314	0.00193926	0.00213336	0.00116591		0.314	3542	3664.85	3619.58
		0.315	0.00192932	0.00210319	0.00122759		0.315	3543.93	3666.97	3620.77
		0.316	0.00192164	0.00207254	0.00129432		0.316	3545.85	3669.06	3622.04
		0.317	0.00191618	0.00204153	0.00136582		0.317	3547.77	3671.11	3623.37
		0.318	0.0019129	0.00201029	0.0014418		0.318	3549.69	3673.14	3624.77
		0.319	0.00191171	0.0019789	0.00152193		0.319	3551.6	3675.13	3626.25
		0.32	0.00191252	0.00194745	0.0016059		0.32	3553.51	3677.1	3627.82
		0.321	0.00191523	0.001916	0.00169332		0.321	3555.43	3679.03	3629.47
		0.322	0.00191972	0.0018846	0.00178384		0.322	3557.34	3680.93	3631.2
		0.323	0.00192587	0.00185329	0.00187706		0.323	3559.27	3682.8	3633.03
		0.324	0.00193355	0.0018221	0.00197258		0.324	3561.2	3684.64	3634.96
		0.325	0.00194262	0.00179104	0.00206999		0.325	3563.13	3686.44	3636.98
		0.326	0.00195296	0.00176011	0.00216887		0.326	3565.08	3688.22	3639.1
		0.327	0.00196445	0.00172933	0.0022688		0.327	3567.04	3689.96	3641.32
		0.328	0.00197698	0.00169868	0.00236934		0.328	3569.01	3691.68	3643.64
		0.329	0.00199044	0.00166818	0.00247009		0.329	3571	3693.36	3646.06
		0.33	0.00200473	0.00163781	0.00257062		0.33	3572.99	3695.01	3648.58
		0.331	0.00201979	0.00160759	0.00267052		0.331	3575.01	3696.64	3651.2
		0.332	0.00203555	0.00157752	0.0027694		0.332	3577.03	3698.23	3653.92
		0.333	0.00205195	0.00154764	0.00286687		0.333	3579.08	3699.79	3656.74
		0.334	0.00206895	0.00151796	0.00296256		0.334	3581.14	3701.32	3659.65
		0.335	0.00208655	0.00148852	0.00305614		0.335	3583.22	3702.83	3662.66
		0.336	0.00210471	0.00145937	0.00314726		0.336	3585.31	3704.3	3665.76
		0.337	0.00212345	0.00143058	0.00323564		0.337	3587.42	3705.75	3668.95
		0.338	0.00214276	0.0014022	0.003321		0.338	3589.56	3707.16	3672.23
		0.339	0.00216266	0.00137433	0.00340309		0.339	3591.71	3708.55	3675.59
		0.34	0.00218317	0.00134705	0.00348169		0.34	3593.88	3709.91	3679.04
		0.341	0.0022043	0.00132045	0.0035566		0.341	3596.08	3711.24	3682.56
		0.342	0.00222608	0.00129464	0.00362765		0.342	3598.29	3712.55	3686.15
		0.343	0.00224851	0.00126971	0.00369473		0.343	3600.53	3713.83	3689.81
		0.344	0.0022716	0.00124578	0.00375771		0.344	3602.79	3715.09	3693.53
		0.345	0.00229537	0.00122294	0.00381651		0.345	3605.07	3716.33	3697.32
		0.346	0.00231981	0.00120131	0.00387108		0.346	3607.38	3717.54	3701.17
		0.347	0.0023449	0.00118096	0.00392139		0.347	3609.71	3718.73	3705.06
		0.348	0.00237063	0.001162	0.00396743		0.348	3612.07	3719.9	3709.01
		0.349	0.00239695	0.00114449	0.00400921		0.349	3614.45	3721.05	3712.99
		0.35	0.00242383	0.00112851	0.00404677		0.35	3616.87	3722.19	3717.02
		0.351	0.00245121	0.0011141	0.00408016		0.351	3619.3	3723.31	3721.09
		0.352	0.00247903	0.00110131	0.00410945		0.352	3621.77	3724.42	3725.18
		0.353	0.00250721	0.00109016	0.00413471		0.353	3624.26	3725.52	3729.3
		0.354	0.00253569	0.00108065	0.00415606		0.354	3626.78	3726.6	3733.45
		0.355	0.00256437	0.00107277	0.00417359		0.355	3629.33	3727.68	3737.61
		0.356	0.00259317	0.00106649	0.00418741		0.356	3631.91	3728.75	3741.79
		0.357	0.00262199	0.00106177	0.00419766		0.357	3634.52	3729.81	3745.99
		0.358	0.00265075	0.00105854	0.00420445		0.358	3637.16	3730.87	3750.19
		0.359	0.00267935	0.00105673	0.00420792		0.359	3639.82	3731.93	3754.39
		0.36	0.00270769	0.00105624	0.00420821		0.36	3642.51	3732.99	3758.6
		0.361	0.00273571	0.00105697	0.00420545		0.361	3645.24	3734.04	3762.81
		0.362	0.0027633	0.0010588	0.00419979		0.362	3647.98	3735.1	3767.01
		0.363	0.0027904	0.00106162	0.00419136		0.363	3650.76	3736.16	3771.21
		0.364	0.00281695	0.00106529	0.00418029		0.364	3653.57	3737.22	3775.39
		0.365	0.00284287	0.00106968	0.00416674		0.365	3656.4	3738.29	3779.57
		0.366	0.00286812	0.00107465	0.00415083		0.366	3659.25	3739.36	3783.72
		0.367	0.00289265	0.00108008	0.0041327		0.367	3662.13	3740.44	3787.87
		0.368	0.00291643	0.00108582	0.00411248		0.368	3665.04	3741.52	3791.99
		0.369	0.00293943	0.00109177	0.00409032		0.369	3667.96	3742.61	3796.09
		0.37	0.00296162	0.00109779	0.00406632		0.37	3670.91	3743.71	3800.17
		0.371	0.00298299	0.00110379	0.00404064		0.371	3673.89	3744.81	3804.22
		0.372	0.00300353	0.00110967	0.00401339		0.372	3676.88	3745.92	3808.25
		0.373	0.00302323	0.00111535	0.0039847		0.373	3679.89	3747.03	3812.25
		0.374	0.0030421	0.00112075	0.00395471		0.374	3682.93	3748.15	3816.22
		0.375	0.00306013	0.00112583	0.00392353		0.375	3685.98	3749.27	3820.16
		0.376	0.00307733	0.00113055	0.00389131		0.376	3689.05	3750.4	3824.06
		0.377	0.00309369	0.0011349	0.00385817		0.377	3692.13	3751.53	3827.94
		0.378	0.00310923	0.00113886	0.00382425		0.378	3695.23	3752.67	3831.78
		0.379	0.00312394	0.00114245	0.00378967		0.379	3698.35	3753.81	3835.59
		0.38	0.00313784	0.0011457	0.00375457		0.38	3701.48	3754.95	3839.36
		0.381	0.00315091	0.00114864	0.0037191		0.381	3704.62	3756.1	3843.1
		0.382	0.00316317	0.00115134	0.00368338		0.382	3707.78	3757.25	3846.8
		0.383	0.00317462	0.00115387	0.00364756		0.383	3710.95	3758.4	3850.46
		0.384	0.00318524	0.00115629	0.00361177		0.384	3714.13	3759.56	3854.09
		0.385	0.00319505	0.00115871	0.00357617		0.385	3717.32	3760.71	3857.69
		0.386	0.00320405	0.0011612	0.00354088		0.386	3720.52	3761.87	3861.25
		0.387	0.00321223	0.00116387	0.00350604		0.387	3723.73	3763.04	3864.77
		0.388	0.0032196	0.00116681	0.00347179		0.388	3726.94	3764.2	3868.26
		0.389	0.00322616	0.00117013	0.00343826		0.389	3730.17	3765.37	3871.71
		0.39	0.00323193	0.00117392	0.00340558		0.39	3733.4	3766.54	3875.13
		0.391	0.00323692	0.00117828	0.00337386		0.391	3736.63	3767.72	3878.52
		0.392	0.00324115	0.00118327	0.00334323		0.392	3739.87	3768.9	3881.88
		0.393	0.00324464	0.00118899	0.0033138		0.393	3743.11	3770.09	3885.21
		0.394	0.00324742	0.00119549	0.00328566		0.394	3746.36	3771.28	3888.51
		0.395	0.00324953	0.00120283	0.00325889		0.395	3749.61	3772.48	3891.78
		0.396	0.00325099	0.00121104	0.00323359		0.396	3752.86	3773.68	3895.03
		0.397	0.00325187	0.00122014	0.00320983		0.397	3756.11	3774.9	3898.25
		0.398	0.0032522	0.00123015	0.00318766		0.398	3759.36	3776.12	3901.45
		0.399	0.00325205	0.00124105	0.00316712		0.399	3762.61	3777.36	3904.63
		0.4	0.00325147	0.00125282	0.00314827		0.4	3765.86	3778.61	3907.79
		0.401	0.00325052	0.00126543	0.00313112		0.401	3769.12	3779.87	3910.92
		0.402	0.00324926	0.0012788	0.0031157		0.402	3772.37	3781.14	3914.05
		0.403	0.00324777	0.00129288	0.00310201		0.403	3775.61	3782.42	3917.16
		0.404	0.00324609	0.00130757	0.00309005		0.404	3778.86	3783.72	3920.25
		0.405	0.00324429	0.00132279	0.0030798		0.405	3782.11	3785.04	3923.34
		0.406	0.00324243	0.00133843	0.00307125		0.406	3785.35	3786.37	3926.41
		0.407	0.00324057	0.00135437	0.00306438		0.407	3788.59	3787.72	3929.48
		0.408	0.00323875	0.0013705	0.00305915		0.408	3791.83	3789.08	3932.54
		0.409	0.00323702	0.0013867	0.00305553		0.409	3795.07	3790.46	3935.6
		0.41	0.00323541	0.00140283	0.00305347		0.41	3798.3	3791.85	3938.66
		0.411	0.00323394	0.00141877	0.00305294		0.411	3801.54	3793.26	3941.71
		0.412	0.00323264	0.00143441	0.00305389		0.412	3804.77	3794.69	3944.76
		0.413	0.00323151	0.00144962	0.00305628		0.413	3808	3796.13	3947.82
		0.414	0.00323056	0.0014643	0.00306006		0.414	3811.24	3797.59	3950.87
		0.415	0.00322976	0.00147835	0.00306519		0.415	3814.47	3799.06	3953.94
		0.416	0.00322909	0.00149169	0.00307164		0.416	3817.7	3800.54	3957.01
		0.417	0.00322854	0.00150425	0.00307936		0.417	3820.92	3802.04	3960.08
		0.418	0.00322805	0.00151597	0.00308831		0.418	3824.15	3803.55	3963.17
		0.419	0.00322757	0.0015268	0.00309847		0.419	3827.38	3805.07	3966.26
		0.42	0.00322707	0.00153674	0.00310981		0.42	3830.61	3806.61	3969.36
		0.421	0.00322647	0.00154577	0.00312229		0.421	3833.83	3808.15	3972.48
		0.422	0.00322571	0.0015539	0.00313589		0.422	3837.06	3809.7	3975.61
		0.423	0.00322473	0.00156118	0.00315059		0.423	3840.29	3811.25	3978.75
		0.424	0.00322347	0.00156765	0.00316637		0.424	3843.51	3812.82	3981.91
		0.425	0.00322187	0.00157338	0.00318319		0.425	3846.73	3814.39	3985.08
		0.426	0.00321987	0.00157845	0.00320105		0.426	3849.95	3815.97	3988.28
		0.427	0.00321742	0.00158295	0.00321991		0.427	3853.17	3817.55	3991.49
		0.428	0.00321448	0.001587	0.00323974		0.428	3856.39	3819.13	3994.72
		0.429	0.00321102	0.00159072	0.00326052		0.429	3859.6	3820.72	3997.97
		0.43	0.00320701	0.00159422	0.0032822		0.43	3862.81	3822.31	4001.24
		0.431	0.00320245	0.00159765	0.00330475		0.431	3866.01	3823.91	4004.53
		0.432	0.00319734	0.00160113	0.00332813		0.432	3869.21	3825.51	4007.85
		0.433	0.00319169	0.00160479	0.00335226		0.433	3872.41	3827.11	4011.19
		0.434	0.00318555	0.00160876	0.0033771		0.434	3875.6	3828.72	4014.55
		0.435	0.00317894	0.00161317	0.00340256		0.435	3878.78	3830.33	4017.94
		0.436	0.00317193	0.00161813	0.00342859		0.436	3881.96	3831.94	4021.36
		0.437	0.00316458	0.00162373	0.00345507		0.437	3885.12	3833.57	4024.8
		0.438	0.00315698	0.00163008	0.00348193		0.438	3888.28	3835.19	4028.27
		0.439	0.00314921	0.00163723	0.00350906		0.439	3891.44	3836.83	4031.76
		0.44	0.00314136	0.00164524	0.00353635		0.44	3894.58	3838.47	4035.29
		0.441	0.00313353	0.00165416	0.00356367		0.441	3897.72	3840.12	4038.84
		0.442	0.00312581	0.001664	0.00359092		0.442	3900.85	3841.78	4042.41
		0.443	0.00311832	0.00167476	0.00361796		0.443	3903.97	3843.45	4046.02
		0.444	0.00311115	0.00168642	0.00364466		0.444	3907.09	3845.13	4049.65
		0.445	0.00310439	0.00169894	0.00367088		0.445	3910.19	3846.82	4053.31
		0.446	0.00309813	0.00171227	0.0036965		0.446	3913.3	3848.52	4056.99
		0.447	0.00309245	0.00172634	0.00372138		0.447	3916.39	3850.24	4060.7
		0.448	0.00308742	0.00174105	0.00374538		0.448	3919.48	3851.98	4064.43
		0.449	0.00308309	0.00175633	0.00376838		0.449	3922.57	3853.73	4068.19
		0.45	0.00307951	0.00177206	0.00379026		0.45	3925.65	3855.49	4071.97
		0.451	0.0030767	0.00178812	0.0038109		0.451	3928.73	3857.27	4075.77
		0.452	0.00307468	0.00180441	0.00383019		0.452	3931.8	3859.07	4079.59
		0.453	0.00307346	0.00182082	0.00384804		0.453	3934.88	3860.88	4083.43
		0.454	0.003073	0.00183722	0.00386436		0.454	3937.95	3862.71	4087.29
		0.455	0.00307328	0.0018535	0.00387908		0.455	3941.02	3864.55	4091.16
		0.456	0.00307426	0.00186957	0.00389213		0.456	3944.1	3866.41	4095.04
		0.457	0.00307586	0.00188534	0.00390348		0.457	3947.17	3868.29	4098.94
		0.458	0.00307801	0.00190071	0.00391308		0.458	3950.25	3870.19	4102.85
		0.459	0.00308063	0.00191562	0.00392092		0.459	3953.33	3872.09	4106.77
		0.46	0.00308362	0.00193002	0.003927		0.46	3956.41	3874.02	4110.69
		0.461	0.00308688	0.00194387	0.00393134		0.461	3959.49	3875.95	4114.62
		0.462	0.00309028	0.00195713	0.00393395		0.462	3962.58	3877.9	4118.55
		0.463	0.00309373	0.00196981	0.00393487		0.463	3965.67	3879.87	4122.49
		0.464	0.00309709	0.0019819	0.00393417		0.464	3968.77	3881.84	4126.42
		0.465	0.00310025	0.00199342	0.0039319		0.465	3971.87	3883.83	4130.35
		0.466	0.0031031	0.0020044	0.00392815		0.466	3974.97	3885.83	4134.28
		0.467	0.00310551	0.00201489	0.00392298		0.467	3978.07	3887.84	4138.21
		0.468	0.00310738	0.00202494	0.00391651		0.468	3981.18	3889.86	4142.13
		0.469	0.00310861	0.00203459	0.00390882		0.469	3984.29	3891.89	4146.04
		0.47	0.0031091	0.00204393	0.00390001		0.47	3987.4	3893.93	4149.95
		0.471	0.00310878	0.002053	0.00389019		0.471	3990.51	3895.98	4153.84
		0.472	0.00310757	0.00206187	0.00387946		0.472	3993.62	3898.03	4157.73
		0.473	0.00310543	0.00207062	0.00386792		0.473	3996.72	3900.1	4161.6
		0.474	0.00310229	0.00207928	0.00385567		0.474	3999.83	3902.18	4165.46
		0.475	0.00309814	0.00208792	0.0038428		0.475	4002.93	3904.26	4169.31
		0.476	0.00309296	0.00209657	0.00382939		0.476	4006.02	3906.35	4173.15
		0.477	0.00308674	0.00210526	0.00381552		0.477	4009.11	3908.45	4176.97
		0.478	0.00307951	0.00211401	0.00380125		0.478	4012.19	3910.56	4180.78
		0.479	0.00307127	0.00212283	0.00378663		0.479	4015.27	3912.68	4184.57
		0.48	0.00306208	0.0021317	0.0037717		0.48	4018.34	3914.81	4188.35
		0.481	0.00305197	0.0021406	0.0037565		0.481	4021.39	3916.94	4192.12
		0.482	0.00304102	0.00214949	0.00374103		0.482	4024.44	3919.09	4195.86
		0.483	0.00302928	0.00215832	0.00372532		0.483	4027.47	3921.24	4199.6
		0.484	0.00301684	0.00216702	0.00370934		0.484	4030.5	3923.41	4203.32
		0.485	0.00300378	0.00217551	0.00369309		0.485	4033.51	3925.58	4207.02
		0.486	0.00299019	0.00218369	0.00367653		0.486	4036.51	3927.76	4210.7
		0.487	0.00297615	0.00219148	0.00365964		0.487	4039.49	3929.94	4214.37
		0.488	0.00296178	0.00219877	0.00364237		0.488	4042.46	3932.14	4218.02
		0.489	0.00294714	0.00220543	0.00362469		0.489	4045.41	3934.34	4221.65
		0.49	0.00293236	0.00221138	0.00360654		0.49	4048.35	3936.55	4225.27
		0.491	0.0029175	0.00221648	0.00358787		0.491	4051.28	3938.76	4228.87
		0.492	0.00290267	0.00222064	0.00356865		0.492	4054.19	3940.98	4232.44
		0.493	0.00288794	0.00222375	0.00354882		0.493	4057.08	3943.2	4236
		0.494	0.00287339	0.00222571	0.00352835		0.494	4059.96	3945.43	4239.54
		0.495	0.0028591	0.00222645	0.0035072		0.495	4062.83	3947.65	4243.06
		0.496	0.00284513	0.00222589	0.00348536		0.496	4065.68	3949.88	4246.56
		0.497	0.00283153	0.00222397	0.00346281		0.497	4068.52	3952.11	4250.03
		0.498	0.00281835	0.00222066	0.00343953		0.498	4071.34	3954.33	4253.48
		0.499	0.00280564	0.00221592	0.00341555		0.499	4074.16	3956.55	4256.91
		0.5	0.00279343	0.00220977	0.00339088		0.5	4076.96	3958.76	4260.31
		0.501	0.00278175	0.0022022	0.00336555		0.501	4079.74	3960.97	4263.69
		0.502	0.0027706	0.00219326	0.00333962		0.502	4082.52	3963.16	4267.04
		0.503	0.00276002	0.002183	0.00331313		0.503	4085.28	3965.35	4270.37
		0.504	0.00274999	0.00217147	0.00328617		0.504	4088.04	3967.53	4273.67
		0.505	0.00274053	0.00215878	0.00325881		0.505	4090.79	3969.69	4276.94
		0.506	0.00273163	0.00214501	0.00323115		0.506	4093.52	3971.85	4280.19
		0.507	0.00272328	0.00213027	0.0032033		0.507	4096.25	3973.98	4283.4
		0.508	0.00271547	0.00211469	0.00317536		0.508	4098.97	3976.11	4286.59
		0.509	0.00270821	0.0020984	0.00314746		0.509	4101.68	3978.21	4289.75
		0.51	0.00270146	0.00208154	0.00311972		0.51	4104.38	3980.3	4292.89
		0.511	0.00269522	0.00206423	0.00309226		0.511	4107.08	3982.37	4295.99
		0.512	0.00268949	0.00204662	0.00306521		0.512	4109.78	3984.43	4299.07
		0.513	0.00268424	0.00202885	0.00303871		0.513	4112.46	3986.47	4302.12
		0.514	0.00267948	0.00201103	0.00301286		0.514	4115.14	3988.49	4305.15
		0.515	0.00267519	0.0019933	0.0029878		0.515	4117.82	3990.49	4308.15
		0.516	0.00267138	0.00197577	0.00296364		0.516	4120.49	3992.47	4311.13
		0.517	0.00266803	0.00195855	0.00294047		0.517	4123.16	3994.44	4314.08
		0.518	0.00266516	0.00194171	0.00291839		0.518	4125.83	3996.39	4317.01
		0.519	0.00266275	0.00192533	0.0028975		0.519	4128.49	3998.33	4319.92
		0.52	0.00266083	0.00190949	0.00287784		0.52	4131.16	4000.24	4322.8
		0.521	0.00265938	0.00189422	0.0028595		0.521	4133.82	4002.14	4325.67
		0.522	0.00265842	0.00187957	0.00284251		0.522	4136.48	4004.03	4328.52
		0.523	0.00265795	0.00186555	0.0028269		0.523	4139.13	4005.9	4331.36
		0.524	0.00265799	0.00185217	0.0028127		0.524	4141.79	4007.76	4334.18
		0.525	0.00265852	0.00183943	0.00279992		0.525	4144.45	4009.61	4336.98
		0.526	0.00265956	0.00182732	0.00278855		0.526	4147.11	4011.44	4339.78
		0.527	0.00266111	0.00181582	0.00277857		0.527	4149.77	4013.26	4342.56
		0.528	0.00266317	0.0018049	0.00276996		0.528	4152.43	4015.07	4345.34
		0.529	0.00266573	0.00179454	0.00276268		0.529	4155.1	4016.87	4348.1
		0.53	0.00266879	0.00178469	0.00275669		0.53	4157.76	4018.66	4350.86
		0.531	0.00267233	0.00177534	0.00275192		0.531	4160.43	4020.44	4353.62
		0.532	0.00267634	0.00176646	0.00274833		0.532	4163.11	4022.21	4356.37
		0.533	0.00268081	0.001758	0.00274584		0.533	4165.79	4023.98	4359.11
		0.534	0.00268571	0.00174996	0.00274438		0.534	4168.47	4025.73	4361.86
		0.535	0.00269103	0.00174232	0.00274388		0.535	4171.16	4027.48	4364.6
		0.536	0.00269673	0.00173506	0.00274426		0.536	4173.85	4029.22	4367.35
		0.537	0.00270278	0.00172819	0.00274545		0.537	4176.55	4030.95	4370.09
		0.538	0.00270917	0.00172171	0.00274736		0.538	4179.26	4032.67	4372.84
		0.539	0.00271584	0.00171564	0.00274992		0.539	4181.97	4034.39	4375.59
		0.54	0.00272278	0.00171	0.00275305		0.54	4184.69	4036.1	4378.34
		0.541	0.00272993	0.00170481	0.00275668		0.541	4187.42	4037.81	4381.09
		0.542	0.00273728	0.00170012	0.00276074		0.542	4190.15	4039.51	4383.85
		0.543	0.00274478	0.00169595	0.00276516		0.543	4192.89	4041.21	4386.62
		0.544	0.00275239	0.00169236	0.00276987		0.544	4195.64	4042.91	4389.38
		0.545	0.00276008	0.00168938	0.00277482		0.545	4198.4	4044.6	4392.15
		0.546	0.00276782	0.00168706	0.00277994		0.546	4201.16	4046.28	4394.93
		0.547	0.00277556	0.00168544	0.00278518		0.547	4203.93	4047.97	4397.71
		0.548	0.00278327	0.00168457	0.00279051		0.548	4206.71	4049.66	4400.5
		0.549	0.00279092	0.00168448	0.00279586		0.549	4209.5	4051.34	4403.3
		0.55	0.00279847	0.0016852	0.00280121		0.55	4212.29	4053.03	4406.09
		0.551	0.00280589	0.00168675	0.00280651		0.551	4215.09	4054.71	4408.9
		0.552	0.00281315	0.00168913	0.00281173		0.552	4217.9	4056.4	4411.71
		0.553	0.00282021	0.00169236	0.00281683		0.553	4220.72	4058.09	4414.52
		0.554	0.00282705	0.00169642	0.00282178		0.554	4223.54	4059.78	4417.34
		0.555	0.00283364	0.00170129	0.00282656		0.555	4226.37	4061.48	4420.17
		0.556	0.00283993	0.00170693	0.00283112		0.556	4229.21	4063.19	4422.99
		0.557	0.00284592	0.0017133	0.00283544		0.557	4232.05	4064.9	4425.83
		0.558	0.00285155	0.00172033	0.00283948		0.558	4234.9	4066.61	4428.66
		0.559	0.0028568	0.00172797	0.00284321		0.559	4237.76	4068.34	4431.51
		0.56	0.00286165	0.00173613	0.00284659		0.56	4240.62	4070.07	4434.35
		0.561	0.00286605	0.00174473	0.0028496		0.561	4243.48	4071.81	4437.2
		0.562	0.00286998	0.00175367	0.00285218		0.562	4246.35	4073.56	4440.05
		0.563	0.00287342	0.00176286	0.0028543		0.563	4249.22	4075.32	4442.9
		0.564	0.00287631	0.00177219	0.00285591		0.564	4252.1	4077.09	4445.76
		0.565	0.00287865	0.00178156	0.00285698		0.565	4254.97	4078.86	4448.61
		0.566	0.00288039	0.00179087	0.00285746		0.566	4257.85	4080.65	4451.47
		0.567	0.00288151	0.00180002	0.0028573		0.567	4260.73	4082.44	4454.33
		0.568	0.00288199	0.00180893	0.00285647		0.568	4263.61	4084.25	4457.19
		0.569	0.0028818	0.00181749	0.00285492		0.569	4266.5	4086.06	4460.04
		0.57	0.00288093	0.00182564	0.00285262		0.57	4269.38	4087.88	4462.9
		0.571	0.00287936	0.00183331	0.00284953		0.571	4272.26	4089.71	4465.75
		0.572	0.00287708	0.00184043	0.00284562		0.572	4275.14	4091.55	4468.59
		0.573	0.00287408	0.00184696	0.00284086		0.573	4278.01	4093.39	4471.44
		0.574	0.00287036	0.00185287	0.00283523		0.574	4280.88	4095.24	4474.28
		0.575	0.00286593	0.00185813	0.0028287		0.575	4283.75	4097.1	4477.11
		0.576	0.00286081	0.00186273	0.00282128		0.576	4286.62	4098.96	4479.93
		0.577	0.002855	0.00186668	0.00281295		0.577	4289.47	4100.82	4482.75
		0.578	0.00284854	0.00186997	0.00280372		0.578	4292.33	4102.69	4485.56
		0.579	0.00284145	0.00187264	0.0027936		0.579	4295.17	4104.56	4488.36
		0.58	0.00283377	0.00187471	0.00278261		0.58	4298.01	4106.44	4491.14
		0.581	0.00282554	0.00187622	0.00277076		0.581	4300.84	4108.31	4493.92
		0.582	0.0028168	0.0018772	0.00275811		0.582	4303.66	4110.19	4496.69
		0.583	0.0028076	0.00187771	0.00274468		0.583	4306.47	4112.07	4499.44
		0.584	0.002798	0.00187779	0.00273052		0.584	4309.27	4113.94	4502.17
		0.585	0.00278803	0.00187749	0.0027157		0.585	4312.07	4115.82	4504.9
		0.586	0.00277777	0.00187685	0.00270027		0.586	4314.85	4117.7	4507.61
		0.587	0.00276727	0.00187591	0.00268431		0.587	4317.62	4119.58	4510.3
		0.588	0.00275658	0.00187471	0.00266788		0.588	4320.38	4121.45	4512.97
		0.589	0.00274575	0.00187328	0.00265107		0.589	4323.14	4123.33	4515.63
		0.59	0.00273484	0.00187164	0.00263397		0.59	4325.88	4125.2	4518.28
		0.591	0.00272389	0.0018698	0.00261665		0.591	4328.61	4127.07	4520.9
		0.592	0.00271294	0.00186777	0.0025992		0.592	4331.32	4128.94	4523.51
		0.593	0.00270205	0.00186555	0.00258172		0.593	4334.03	4130.8	4526.1
		0.594	0.00269123	0.00186313	0.00256429		0.594	4336.73	4132.67	4528.67
		0.595	0.00268051	0.00186048	0.00254699		0.595	4339.41	4134.53	4531.23
		0.596	0.00266993	0.00185759	0.00252991		0.596	4342.09	4136.39	4533.77
		0.597	0.00265948	0.00185442	0.00251313		0.597	4344.75	4138.25	4536.29
		0.598	0.00264918	0.00185093	0.00249671		0.598	4347.41	4140.1	4538.79
		0.599	0.00263903	0.0018471	0.00248073		0.599	4350.05	4141.95	4541.28
		0.6	0.00262901	0.00184288	0.00246525		0.6	4352.69	4143.79	4543.76
		0.601	0.00261911	0.00183823	0.0024503		0.601	4355.31	4145.63	4546.21
		0.602	0.00260931	0.00183312	0.00243595		0.602	4357.92	4147.47	4548.66
		0.603	0.00259958	0.00182753	0.00242222		0.603	4360.53	4149.3	4551.09
		0.604	0.00258989	0.00182142	0.00240914		0.604	4363.12	4151.12	4553.5
		0.605	0.00258019	0.00181478	0.00239673		0.605	4365.71	4152.94	4555.9
		0.606	0.00257044	0.00180761	0.00238498		0.606	4368.28	4154.75	4558.29
		0.607	0.0025606	0.00179991	0.00237392		0.607	4370.85	4156.56	4560.67
		0.608	0.00255062	0.00179171	0.00236351		0.608	4373.4	4158.35	4563.04
		0.609	0.00254046	0.00178301	0.00235376		0.609	4375.95	4160.14	4565.4
		0.61	0.00253006	0.00177388	0.00234464		0.61	4378.49	4161.92	4567.75
		0.611	0.00251938	0.00176435	0.00233612		0.611	4381.01	4163.69	4570.09
		0.612	0.00250839	0.0017545	0.00232817		0.612	4383.52	4165.45	4572.42
		0.613	0.00249704	0.0017444	0.00232076		0.613	4386.03	4167.2	4574.75
		0.614	0.00248531	0.00173413	0.00231386		0.614	4388.52	4168.93	4577.07
		0.615	0.00247316	0.0017238	0.00230743		0.615	4391	4170.66	4579.38
		0.616	0.00246059	0.00171349	0.00230143		0.616	4393.46	4172.38	4581.68
		0.617	0.00244757	0.00170333	0.00229582		0.617	4395.92	4174.09	4583.98
		0.618	0.00243412	0.00169342	0.00229058		0.618	4398.36	4175.79	4586.27
		0.619	0.00242024	0.00168387	0.00228568		0.619	4400.79	4177.48	4588.56
		0.62	0.00240594	0.0016748	0.00228109		0.62	4403.2	4179.16	4590.84
		0.621	0.00239126	0.00166631	0.00227679		0.621	4405.6	4180.83	4593.12
		0.622	0.00237623	0.00165853	0.00227276		0.622	4407.98	4182.49	4595.4
		0.623	0.0023609	0.00165154	0.002269		0.623	4410.35	4184.15	4597.67
		0.624	0.00234532	0.00164543	0.0022655		0.624	4412.7	4185.79	4599.94
		0.625	0.00232956	0.00164031	0.00226225		0.625	4415.04	4187.44	4602.2
		0.626	0.00231367	0.00163622	0.00225927		0.626	4417.36	4189.07	4604.46
		0.627	0.00229775	0.00163324	0.00225657		0.627	4419.67	4190.71	4606.72
		0.628	0.00228187	0.0016314	0.00225415		0.628	4421.96	4192.34	4608.97
		0.629	0.00226612	0.00163075	0.00225205		0.629	4424.23	4193.97	4611.23
		0.63	0.00225058	0.00163129	0.00225028		0.63	4426.49	4195.6	4613.48
		0.631	0.00223535	0.00163302	0.00224888		0.631	4428.73	4197.24	4615.73
		0.632	0.0022205	0.00163592	0.00224785		0.632	4430.96	4198.87	4617.98
		0.633	0.00220612	0.00163998	0.00224725		0.633	4433.17	4200.51	4620.22
		0.634	0.00219231	0.00164513	0.00224708		0.634	4435.37	4202.15	4622.47
		0.635	0.00217912	0.00165131	0.00224738		0.635	4437.56	4203.8	4624.72
		0.636	0.00216664	0.00165846	0.00224818		0.636	4439.73	4205.45	4626.97
		0.637	0.00215492	0.00166648	0.00224949		0.637	4441.89	4207.12	4629.21
		0.638	0.00214402	0.00167528	0.00225133		0.638	4444.04	4208.79	4631.46
		0.639	0.00213397	0.00168474	0.00225371		0.639	4446.18	4210.47	4633.72
		0.64	0.00212482	0.00169476	0.00225664		0.64	4448.31	4212.16	4635.97
		0.641	0.00211657	0.0017052	0.00226012		0.641	4450.43	4213.86	4638.23
		0.642	0.00210923	0.00171595	0.00226414		0.642	4452.54	4215.57	4640.49
		0.643	0.00210281	0.00172687	0.0022687		0.643	4454.65	4217.29	4642.76
		0.644	0.00209728	0.00173783	0.00227377		0.644	4456.75	4219.02	4645.03
		0.645	0.00209261	0.00174871	0.00227933		0.645	4458.85	4220.76	4647.31
		0.646	0.00208878	0.00175936	0.00228534		0.646	4460.94	4222.52	4649.59
		0.647	0.00208573	0.00176966	0.00229177		0.647	4463.02	4224.28	4651.88
		0.648	0.0020834	0.0017795	0.00229857		0.648	4465.11	4226.06	4654.17
		0.649	0.00208174	0.00178877	0.00230569		0.649	4467.19	4227.84	4656.48
		0.65	0.00208068	0.00179735	0.00231308		0.65	4469.27	4229.64	4658.78
		0.651	0.00208014	0.00180515	0.00232066		0.651	4471.35	4231.44	4661.1
		0.652	0.00208006	0.00181209	0.00232839		0.652	4473.43	4233.25	4663.43
		0.653	0.00208035	0.00181809	0.00233619		0.653	4475.51	4235.06	4665.76
		0.654	0.00208095	0.00182309	0.002344		0.654	4477.59	4236.88	4668.1
		0.655	0.00208179	0.00182703	0.00235173		0.655	4479.67	4238.71	4670.45
		0.656	0.0020828	0.00182989	0.00235932		0.656	4481.76	4240.53	4672.8
		0.657	0.00208393	0.00183164	0.0023667		0.657	4483.84	4242.37	4675.16
		0.658	0.00208511	0.00183226	0.00237379		0.658	4485.92	4244.2	4677.53
		0.659	0.0020863	0.00183176	0.00238052		0.659	4488.01	4246.03	4679.91
		0.66	0.00208747	0.00183016	0.00238684		0.66	4490.1	4247.86	4682.3
		0.661	0.00208858	0.00182748	0.00239267		0.661	4492.19	4249.69	4684.69
		0.662	0.00208962	0.00182376	0.00239796		0.662	4494.27	4251.51	4687.08
		0.663	0.00209058	0.00181905	0.00240265		0.663	4496.36	4253.34	4689.48
		0.664	0.00209144	0.0018134	0.0024067		0.664	4498.46	4255.15	4691.89
		0.665	0.00209222	0.00180689	0.00241006		0.665	4500.55	4256.96	4694.29
		0.666	0.00209293	0.00179959	0.0024127		0.666	4502.64	4258.77	4696.71
		0.667	0.00209359	0.00179157	0.0024146		0.667	4504.73	4260.56	4699.12
		0.668	0.00209421	0.00178292	0.00241572		0.668	4506.83	4262.35	4701.53
		0.669	0.00209484	0.00177373	0.00241606		0.669	4508.92	4264.13	4703.95
		0.67	0.0020955	0.00176407	0.0024156		0.67	4511.02	4265.9	4706.37
		0.671	0.00209621	0.00175404	0.00241436		0.671	4513.11	4267.65	4708.78
		0.672	0.00209703	0.00174371	0.00241233		0.672	4515.21	4269.4	4711.19
		0.673	0.00209797	0.00173317	0.00240953		0.673	4517.31	4271.14	4713.61
		0.674	0.00209908	0.00172249	0.00240597		0.674	4519.41	4272.87	4716.01
		0.675	0.00210037	0.00171173	0.00240168		0.675	4521.51	4274.59	4718.42
		0.676	0.00210188	0.00170096	0.00239668		0.676	4523.61	4276.29	4720.82
		0.677	0.00210362	0.00169022	0.00239101		0.677	4525.71	4277.99	4723.21
		0.678	0.00210561	0.00167957	0.00238469		0.678	4527.81	4279.67	4725.6
		0.679	0.00210785	0.00166904	0.00237775		0.679	4529.92	4281.35	4727.98
		0.68	0.00211036	0.00165864	0.00237024		0.68	4532.03	4283.01	4730.35
		0.681	0.00211312	0.00164841	0.00236218		0.681	4534.14	4284.67	4732.72
		0.682	0.00211612	0.00163834	0.00235361		0.682	4536.26	4286.31	4735.08
		0.683	0.00211936	0.00162843	0.00234455		0.683	4538.37	4287.94	4737.43
		0.684	0.0021228	0.00161868	0.00233504		0.684	4540.49	4289.57	4739.77
		0.685	0.00212641	0.00160906	0.00232511		0.685	4542.62	4291.18	4742.1
		0.686	0.00213017	0.00159955	0.00231478		0.686	4544.75	4292.78	4744.42
		0.687	0.00213404	0.00159012	0.00230408		0.687	4546.88	4294.38	4746.73
		0.688	0.00213797	0.00158073	0.00229301		0.688	4549.02	4295.96	4749.02
		0.689	0.00214193	0.00157134	0.00228161		0.689	4551.16	4297.54	4751.31
		0.69	0.00214586	0.00156191	0.00226989		0.69	4553.3	4299.11	4753.59
		0.691	0.00214972	0.00155239	0.00225786		0.691	4555.45	4300.66	4755.85
		0.692	0.00215347	0.00154273	0.00224554		0.692	4557.6	4302.21	4758.1
		0.693	0.00215706	0.00153289	0.00223293		0.693	4559.75	4303.75	4760.34
		0.694	0.00216046	0.00152282	0.00222006		0.694	4561.91	4305.28	4762.57
		0.695	0.00216361	0.00151246	0.00220692		0.695	4564.08	4306.79	4764.78
		0.696	0.0021665	0.00150179	0.00219353		0.696	4566.24	4308.3	4766.98
		0.697	0.00216908	0.00149076	0.0021799		0.697	4568.41	4309.8	4769.17
		0.698	0.00217135	0.00147933	0.00216605		0.698	4570.58	4311.28	4771.34
		0.699	0.00217327	0.00146749	0.00215199		0.699	4572.75	4312.76	4773.5
		0.7	0.00217484	0.0014552	0.00213774		0.7	4574.92	4314.22	4775.65
		0.701	0.00217605	0.00144245	0.00212331		0.701	4577.1	4315.67	4777.78
		0.702	0.0021769	0.00142924	0.00210872		0.702	4579.28	4317.1	4779.89
		0.703	0.0021774	0.00141557	0.00209399		0.703	4581.45	4318.52	4781.99
		0.704	0.00217756	0.00140145	0.00207914		0.704	4583.63	4319.93	4784.08
		0.705	0.00217739	0.0013869	0.0020642		0.705	4585.81	4321.33	4786.15
		0.706	0.00217692	0.00137195	0.00204918		0.706	4587.99	4322.71	4788.21
		0.707	0.00217618	0.00135663	0.00203412		0.707	4590.16	4324.07	4790.25
		0.708	0.00217518	0.001341	0.00201902		0.708	4592.34	4325.42	4792.28
		0.709	0.00217397	0.0013251	0.00200392		0.709	4594.51	4326.75	4794.29
		0.71	0.00217258	0.001309	0.00198883		0.71	4596.69	4328.07	4796.28
		0.711	0.00217103	0.00129277	0.00197378		0.711	4598.86	4329.37	4798.27
		0.712	0.00216937	0.00127649	0.00195878		0.712	4601.03	4330.66	4800.23
		0.713	0.00216762	0.00126022	0.00194386		0.713	4603.2	4331.92	4802.18
		0.714	0.00216582	0.00124407	0.00192902		0.714	4605.36	4333.18	4804.12
		0.715	0.002164	0.00122812	0.00191428		0.715	4607.53	4334.41	4806.04
		0.716	0.00216218	0.00121246	0.00189965		0.716	4609.69	4335.63	4807.95
		0.717	0.00216039	0.00119717	0.00188513		0.717	4611.85	4336.84	4809.84
		0.718	0.00215865	0.00118234	0.00187075		0.718	4614.01	4338.03	4811.72
		0.719	0.00215698	0.00116807	0.0018565		0.719	4616.17	4339.2	4813.58
		0.72	0.00215537	0.00115444	0.00184238		0.72	4618.33	4340.36	4815.43
		0.721	0.00215385	0.00114151	0.00182839		0.721	4620.48	4341.51	4817.27
		0.722	0.0021524	0.00112937	0.00181454		0.722	4622.63	4342.65	4819.09
		0.723	0.00215104	0.00111809	0.00180083		0.723	4624.79	4343.77	4820.9
		0.724	0.00214974	0.00110772	0.00178725		0.724	4626.94	4344.88	4822.69
		0.725	0.00214849	0.00109831	0.0017738		0.725	4629.08	4345.99	4824.47
		0.726	0.00214727	0.00108992	0.00176049		0.726	4631.23	4347.08	4826.24
		0.727	0.00214606	0.00108258	0.0017473		0.727	4633.38	4348.17	4827.99
		0.728	0.00214484	0.00107632	0.00173424		0.728	4635.52	4349.25	4829.73
		0.729	0.00214358	0.00107117	0.0017213		0.729	4637.67	4350.32	4831.46
		0.73	0.00214224	0.00106714	0.00170851		0.73	4639.81	4351.39	4833.18
		0.731	0.00214079	0.00106424	0.00169584		0.731	4641.95	4352.46	4834.88
		0.732	0.00213919	0.00106248	0.00168333		0.732	4644.09	4353.52	4836.57
		0.733	0.00213742	0.00106186	0.00167097		0.733	4646.23	4354.58	4838.24
		0.734	0.00213544	0.00106237	0.00165878		0.734	4648.37	4355.64	4839.91
		0.735	0.00213321	0.00106401	0.00164678		0.735	4650.5	4356.71	4841.56
		0.736	0.00213071	0.00106675	0.00163499		0.736	4652.63	4357.77	4843.2
		0.737	0.00212791	0.00107059	0.00162343		0.737	4654.76	4358.84	4844.83
		0.738	0.00212478	0.0010755	0.00161212		0.738	4656.89	4359.91	4846.45
		0.739	0.00212131	0.00108146	0.00160111		0.739	4659.01	4360.99	4848.06
		0.74	0.00211748	0.00108846	0.00159043		0.74	4661.13	4362.08	4849.65
		0.741	0.00211328	0.00109645	0.0015801		0.741	4663.25	4363.17	4851.24
		0.742	0.0021087	0.00110542	0.00157016		0.742	4665.36	4364.27	4852.81
		0.743	0.00210375	0.00111533	0.00156066		0.743	4667.46	4365.38	4854.38
		0.744	0.00209842	0.00112616	0.00155163		0.744	4669.57	4366.5	4855.93
		0.745	0.00209272	0.00113787	0.0015431		0.745	4671.66	4367.63	4857.48
		0.746	0.00208668	0.00115043	0.00153512		0.746	4673.75	4368.78	4859.02
		0.747	0.00208031	0.0011638	0.00152771		0.747	4675.83	4369.93	4860.55
		0.748	0.00207362	0.00117795	0.00152092		0.748	4677.91	4371.11	4862.08
		0.749	0.00206665	0.00119284	0.00151476		0.749	4679.98	4372.29	4863.59
		0.75	0.00205943	0.00120842	0.00150927		0.75	4682.04	4373.49	4865.11
		0.751	0.00205198	0.00122465	0.00150445		0.751	4684.1	4374.71	4866.61
		0.752	0.00204434	0.00124148	0.00150034		0.752	4686.15	4375.94	4868.12
		0.753	0.00203654	0.00125887	0.00149693		0.753	4688.19	4377.19	4869.61
		0.754	0.00202862	0.00127676	0.00149422		0.754	4690.22	4378.46	4871.11
		0.755	0.00202062	0.0012951	0.00149222		0.755	4692.25	4379.74	4872.6
		0.756	0.00201256	0.00131384	0.00149091		0.756	4694.26	4381.05	4874.09
		0.757	0.00200449	0.00133291	0.00149027		0.757	4696.27	4382.37	4875.58
		0.758	0.00199643	0.00135225	0.00149028		0.758	4698.27	4383.72	4877.08
		0.759	0.00198841	0.00137181	0.00149091		0.759	4700.26	4385.08	4878.57
		0.76	0.00198047	0.00139151	0.00149212		0.76	4702.25	4386.46	4880.06
		0.761	0.00197262	0.00141129	0.00149386		0.761	4704.23	4387.86	4881.55
		0.762	0.00196489	0.00143109	0.00149609		0.762	4706.19	4389.28	4883.05
		0.763	0.0019573	0.00145082	0.00149875		0.763	4708.16	4390.72	4884.54
		0.764	0.00194986	0.00147043	0.00150178		0.764	4710.11	4392.18	4886.04
		0.765	0.00194259	0.00148984	0.00150512		0.765	4712.06	4393.66	4887.55
		0.766	0.0019355	0.00150897	0.0015087		0.766	4713.99	4395.16	4889.05
		0.767	0.00192859	0.00152777	0.00151246		0.767	4715.93	4396.68	4890.56
		0.768	0.00192187	0.00154617	0.00151633		0.768	4717.85	4398.22	4892.08
		0.769	0.00191534	0.00156409	0.00152025		0.769	4719.77	4399.77	4893.6
		0.77	0.00190901	0.00158147	0.00152414		0.77	4721.68	4401.35	4895.12
		0.771	0.00190287	0.00159825	0.00152795		0.771	4723.59	4402.94	4896.64
		0.772	0.00189692	0.00161438	0.00153161		0.772	4725.49	4404.54	4898.17
		0.773	0.00189117	0.0016298	0.00153507		0.773	4727.38	4406.16	4899.71
		0.774	0.0018856	0.00164446	0.00153827		0.774	4729.27	4407.8	4901.24
		0.775	0.00188022	0.00165832	0.00154117		0.775	4731.15	4409.45	4902.78
		0.776	0.00187503	0.00167134	0.00154372		0.776	4733.03	4411.12	4904.33
		0.777	0.00187002	0.0016835	0.0015459		0.777	4734.9	4412.79	4905.87
		0.778	0.00186519	0.00169476	0.00154767		0.778	4736.77	4414.48	4907.42
		0.779	0.00186054	0.00170512	0.001549		0.779	4738.63	4416.18	4908.97
		0.78	0.00185609	0.00171455	0.00154989		0.78	4740.49	4417.89	4910.52
		0.781	0.00185182	0.00172305	0.00155032		0.781	4742.35	4419.61	4912.07
		0.782	0.00184774	0.00173063	0.0015503		0.782	4744.2	4421.34	4913.62
		0.783	0.00184387	0.00173729	0.00154982		0.783	4746.04	4423.07	4915.17
		0.784	0.0018402	0.00174306	0.0015489		0.784	4747.88	4424.81	4916.72
		0.785	0.00183675	0.00174794	0.00154756		0.785	4749.72	4426.56	4918.26
		0.786	0.00183352	0.00175196	0.00154582		0.786	4751.56	4428.31	4919.81
		0.787	0.00183052	0.00175515	0.00154372		0.787	4753.39	4430.06	4921.36
		0.788	0.00182776	0.00175754	0.00154128		0.788	4755.22	4431.82	4922.9
		0.789	0.00182526	0.00175916	0.00153856		0.789	4757.05	4433.58	4924.44
		0.79	0.00182303	0.00176006	0.00153559		0.79	4758.87	4435.34	4925.98
		0.791	0.00182107	0.00176026	0.00153242		0.791	4760.69	4437.1	4927.51
		0.792	0.0018194	0.00175979	0.0015291		0.792	4762.51	4438.86	4929.04
		0.793	0.00181802	0.0017587	0.00152569		0.793	4764.33	4440.62	4930.57
		0.794	0.00181696	0.001757	0.00152225		0.794	4766.15	4442.37	4932.09
		0.795	0.00181621	0.00175473	0.00151882		0.795	4767.96	4444.13	4933.61
		0.796	0.00181579	0.0017519	0.00151548		0.796	4769.78	4445.88	4935.13
		0.797	0.00181571	0.00174854	0.00151226		0.797	4771.6	4447.63	4936.64
		0.798	0.00181597	0.00174465	0.00150923		0.798	4773.41	4449.38	4938.15
		0.799	0.00181658	0.00174024	0.00150644		0.799	4775.23	4451.12	4939.66
		0.8	0.00181754	0.00173531	0.00150395		0.8	4777.05	4452.86	4941.17
		0.801	0.00181886	0.00172985	0.0015018		0.801	4778.86	4454.59	4942.67
		0.802	0.00182054	0.00172386	0.00150005		0.802	4780.68	4456.32	4944.17
		0.803	0.00182257	0.00171731	0.00149872		0.803	4782.5	4458.04	4945.67
		0.804	0.00182497	0.00171018	0.00149786		0.804	4784.33	4459.75	4947.17
		0.805	0.00182771	0.00170244	0.00149751		0.805	4786.15	4461.46	4948.67
		0.806	0.0018308	0.00169406	0.0014977		0.806	4787.98	4463.16	4950.16
		0.807	0.00183424	0.00168501	0.00149845		0.807	4789.82	4464.85	4951.66
		0.808	0.001838	0.00167525	0.00149977		0.808	4791.65	4466.53	4953.16
		0.809	0.00184208	0.00166473	0.00150169		0.809	4793.49	4468.2	4954.66
		0.81	0.00184646	0.00165343	0.00150422		0.81	4795.34	4469.86	4956.16
		0.811	0.00185113	0.0016413	0.00150735		0.811	4797.19	4471.5	4957.67
		0.812	0.00185606	0.00162831	0.00151108		0.812	4799.04	4473.14	4959.18
		0.813	0.00186125	0.00161442	0.00151541		0.813	4800.9	4474.76	4960.69
		0.814	0.00186665	0.00159961	0.00152032		0.814	4802.76	4476.37	4962.21
		0.815	0.00187226	0.00158387	0.00152579		0.815	4804.63	4477.96	4963.73
		0.816	0.00187804	0.00156718	0.0015318		0.816	4806.51	4479.54	4965.26
		0.817	0.00188396	0.00154953	0.00153832		0.817	4808.39	4481.09	4966.8
		0.818	0.00189	0.00153094	0.0015453		0.818	4810.27	4482.63	4968.34
		0.819	0.00189612	0.00151142	0.00155272		0.819	4812.17	4484.15	4969.89
		0.82	0.00190228	0.001491	0.00156052		0.82	4814.07	4485.66	4971.44
		0.821	0.00190846	0.00146972	0.00156865		0.821	4815.97	4487.14	4973.01
		0.822	0.00191461	0.00144765	0.00157708		0.822	4817.88	4488.6	4974.58
		0.823	0.00192071	0.00142483	0.00158573		0.823	4819.8	4490.03	4976.16
		0.824	0.00192671	0.00140136	0.00159456		0.824	4821.73	4491.44	4977.75
		0.825	0.00193257	0.00137733	0.0016035		0.825	4823.65	4492.83	4979.35
		0.826	0.00193826	0.00135282	0.00161251		0.826	4825.59	4494.2	4980.96
		0.827	0.00194375	0.00132797	0.00162151		0.827	4827.53	4495.54	4982.58
		0.828	0.00194899	0.00130288	0.00163046		0.828	4829.48	4496.85	4984.2
		0.829	0.00195394	0.00127768	0.0016393		0.829	4831.43	4498.15	4985.84
		0.83	0.00195858	0.00125251	0.00164797		0.83	4833.39	4499.41	4987.48
		0.831	0.00196288	0.00122751	0.00165642		0.831	4835.35	4500.65	4989.13
		0.832	0.0019668	0.0012028	0.0016646		0.832	4837.31	4501.87	4990.8
		0.833	0.00197031	0.00117854	0.00167247		0.833	4839.28	4503.06	4992.46
		0.834	0.00197339	0.00115486	0.00167998		0.834	4841.25	4504.22	4994.14
		0.835	0.00197601	0.0011319	0.0016871		0.835	4843.23	4505.37	4995.82
		0.836	0.00197817	0.00110979	0.00169379		0.836	4845.2	4506.49	4997.51
		0.837	0.00197983	0.00108865	0.00170003		0.837	4847.18	4507.59	4999.21
		0.838	0.001981	0.00106861	0.00170578		0.838	4849.16	4508.66	5000.91
		0.839	0.00198165	0.00104977	0.00171104		0.839	4851.14	4509.72	5002.62
		0.84	0.00198179	0.00103224	0.00171577		0.84	4853.13	4510.77	5004.34
		0.841	0.00198141	0.00101611	0.00171998		0.841	4855.11	4511.79	5006.05
		0.842	0.0019805	0.00100145	0.00172365		0.842	4857.09	4512.8	5007.78
		0.843	0.00197908	0.00098834	0.00172678		0.843	4859.07	4513.79	5009.5
		0.844	0.00197715	0.000976837	0.00172936		0.844	4861.05	4514.78	5011.23
		0.845	0.00197471	0.00096699	0.0017314		0.845	4863.02	4515.75	5012.96
		0.846	0.00197178	0.000958834	0.0017329		0.846	4865	4516.71	5014.69
		0.847	0.00196837	0.000952397	0.00173388		0.847	4866.97	4517.67	5016.42
		0.848	0.00196448	0.000947694	0.00173433		0.848	4868.93	4518.62	5018.16
		0.849	0.00196013	0.000944731	0.00173427		0.849	4870.89	4519.56	5019.89
		0.85	0.00195534	0.000943502	0.00173371		0.85	4872.85	4520.51	5021.63
		0.851	0.00195013	0.000943994	0.00173267		0.851	4874.8	4521.45	5023.36
		0.852	0.0019445	0.000946183	0.00173115		0.852	4876.75	4522.4	5025.09
		0.853	0.00193848	0.00095004	0.00172918		0.853	4878.69	4523.34	5026.82
		0.854	0.00193207	0.000955524	0.00172676		0.854	4880.63	4524.3	5028.55
		0.855	0.00192531	0.00096259	0.0017239		0.855	4882.56	4525.26	5030.28
		0.856	0.0019182	0.000971184	0.00172062		0.856	4884.48	4526.22	5032
		0.857	0.00191077	0.000981248	0.00171694		0.857	4886.39	4527.2	5033.72
		0.858	0.00190302	0.000992718	0.00171286		0.858	4888.3	4528.19	5035.43
		0.859	0.00189499	0.00100552	0.00170839		0.859	4890.2	4529.18	5037.14
		0.86	0.00188667	0.0010196	0.00170354		0.86	4892.09	4530.2	5038.85
		0.861	0.0018781	0.00103486	0.00169832		0.861	4893.97	4531.22	5040.55
		0.862	0.0018693	0.00105123	0.00169275		0.862	4895.85	4532.27	5042.24
		0.863	0.00186028	0.00106863	0.00168682		0.863	4897.71	4533.33	5043.93
		0.864	0.00185106	0.00108698	0.00168055		0.864	4899.57	4534.4	5045.62
		0.865	0.00184168	0.0011062	0.00167395		0.865	4901.41	4535.5	5047.29
		0.866	0.00183215	0.00112619	0.00166702		0.866	4903.25	4536.62	5048.97
		0.867	0.0018225	0.00114689	0.00165978		0.867	4905.08	4537.75	5050.63
		0.868	0.00181276	0.0011682	0.00165223		0.868	4906.89	4538.91	5052.28
		0.869	0.00180297	0.00119003	0.00164439		0.869	4908.7	4540.09	5053.93
		0.87	0.00179316	0.00121232	0.00163626		0.87	4910.5	4541.29	5055.57
		0.871	0.00178338	0.00123496	0.00162785		0.871	4912.29	4542.52	5057.21
		0.872	0.00177365	0.00125789	0.00161919		0.872	4914.07	4543.76	5058.83
		0.873	0.00176403	0.00128102	0.00161027		0.873	4915.84	4545.03	5060.44
		0.874	0.00175456	0.00130426	0.00160113		0.874	4917.6	4546.32	5062.05
		0.875	0.0017453	0.00132754	0.00159176		0.875	4919.35	4547.64	5063.65
		0.876	0.00173628	0.00135078	0.0015822		0.876	4921.09	4548.98	5065.23
		0.877	0.00172758	0.0013739	0.00157245		0.877	4922.82	4550.34	5066.81
		0.878	0.00171923	0.00139682	0.00156254		0.878	4924.54	4551.73	5068.38
		0.879	0.00171129	0.00141947	0.00155249		0.879	4926.26	4553.14	5069.94
		0.88	0.00170381	0.00144177	0.00154232		0.88	4927.96	4554.57	5071.48
		0.881	0.00169685	0.00146365	0.00153206		0.881	4929.67	4556.02	5073.02
		0.882	0.00169045	0.00148505	0.00152173		0.882	4931.36	4557.49	5074.55
		0.883	0.00168465	0.00150589	0.00151137		0.883	4933.05	4558.99	5076.06
		0.884	0.00167949	0.00152612	0.001501		0.884	4934.73	4560.5	5077.57
		0.885	0.00167502	0.00154568	0.00149066		0.885	4936.41	4562.04	5079.07
		0.886	0.00167126	0.00156451	0.00148038		0.886	4938.08	4563.6	5080.55
		0.887	0.00166823	0.00158258	0.0014702		0.887	4939.75	4565.17	5082.03
		0.888	0.00166596	0.00159983	0.00146015		0.888	4941.42	4566.76	5083.49
		0.889	0.00166446	0.00161623	0.00145027		0.889	4943.08	4568.37	5084.95
		0.89	0.00166372	0.00163175	0.0014406		0.89	4944.74	4569.99	5086.39
		0.891	0.00166374	0.00164638	0.00143117		0.891	4946.41	4571.63	5087.83
		0.892	0.00166451	0.0016601	0.00142201		0.892	4948.07	4573.28	5089.25
		0.893	0.00166602	0.00167289	0.00141317		0.893	4949.74	4574.95	5090.67
		0.894	0.00166823	0.00168476	0.00140467		0.894	4951.41	4576.63	5092.08
		0.895	0.00167112	0.00169572	0.00139654		0.895	4953.07	4578.32	5093.48
		0.896	0.00167464	0.00170577	0.00138879		0.896	4954.75	4580.02	5094.87
		0.897	0.00167874	0.00171493	0.00138146		0.897	4956.42	4581.73	5096.26
		0.898	0.00168339	0.00172324	0.00137454		0.898	4958.11	4583.45	5097.64
		0.899	0.00168851	0.00173071	0.00136804		0.899	4959.79	4585.18	5099.01
		0.9	0.00169407	0.00173737	0.00136197		0.9	4961.48	4586.91	5100.37
		0.901	0.00169998	0.00174327	0.00135631		0.901	4963.18	4588.65	5101.73
		0.902	0.00170621	0.00174843	0.00135105		0.902	4964.88	4590.4	5103.09
		0.903	0.00171267	0.0017529	0.00134618		0.903	4966.59	4592.15	5104.43
		0.904	0.00171932	0.00175671	0.00134165		0.904	4968.31	4593.9	5105.78
		0.905	0.00172609	0.0017599	0.00133745		0.905	4970.03	4595.66	5107.12
		0.906	0.00173293	0.00176251	0.00133352		0.906	4971.76	4597.42	5108.45
		0.907	0.00173979	0.00176456	0.00132983		0.907	4973.5	4599.19	5109.79
		0.908	0.00174661	0.0017661	0.00132632		0.908	4975.24	4600.95	5111.11
		0.909	0.00175335	0.00176715	0.00132294		0.909	4976.99	4602.72	5112.44
		0.91	0.00175997	0.00176773	0.00131964		0.91	4978.75	4604.49	5113.76
		0.911	0.00176645	0.00176787	0.00131637		0.911	4980.51	4606.25	5115.08
		0.912	0.00177274	0.00176758	0.00131306		0.912	4982.28	4608.02	5116.39
		0.913	0.00177884	0.00176688	0.00130967		0.913	4984.06	4609.79	5117.7
		0.914	0.00178471	0.00176577	0.00130614		0.914	4985.84	4611.55	5119.01
		0.915	0.00179036	0.00176427	0.00130242		0.915	4987.62	4613.32	5120.32
		0.916	0.00179577	0.00176237	0.00129846		0.916	4989.42	4615.08	5121.62
		0.917	0.00180094	0.00176008	0.00129424		0.917	4991.22	4616.84	5122.91
		0.918	0.00180587	0.00175739	0.00128971		0.918	4993.02	4618.6	5124.2
		0.919	0.00181057	0.0017543	0.00128484		0.919	4994.83	4620.36	5125.49
		0.92	0.00181504	0.0017508	0.00127962		0.92	4996.64	4622.11	5126.77
		0.921	0.00181928	0.00174688	0.00127402		0.921	4998.46	4623.86	5128.05
		0.922	0.00182331	0.00174255	0.00126804		0.922	5000.28	4625.6	5129.32
		0.923	0.00182714	0.00173779	0.00126168		0.923	5002.1	4627.34	5130.59
		0.924	0.00183075	0.00173261	0.00125494		0.924	5003.93	4629.08	5131.85
		0.925	0.00183417	0.00172699	0.00124784		0.925	5005.77	4630.81	5133.1
		0.926	0.00183739	0.00172093	0.00124039		0.926	5007.6	4632.53	5134.34
		0.927	0.00184041	0.00171444	0.00123262		0.927	5009.44	4634.25	5135.58
		0.928	0.00184322	0.00170752	0.00122455		0.928	5011.28	4635.96	5136.81
		0.929	0.0018458	0.00170019	0.00121623		0.929	5013.13	4637.67	5138.03
		0.93	0.00184815	0.00169244	0.00120769		0.93	5014.97	4639.36	5139.24
		0.931	0.00185023	0.0016843	0.00119898		0.931	5016.82	4641.05	5140.44
		0.932	0.00185203	0.00167579	0.00119015		0.932	5018.67	4642.73	5141.64
		0.933	0.00185352	0.00166692	0.00118125		0.933	5020.53	4644.4	5142.82
		0.934	0.00185465	0.00165773	0.00117233		0.934	5022.38	4646.06	5144
		0.935	0.00185538	0.00164824	0.00116344		0.935	5024.24	4647.72	5145.17
		0.936	0.00185569	0.00163849	0.00115465		0.936	5026.09	4649.36	5146.33
		0.937	0.00185552	0.0016285	0.00114601		0.937	5027.95	4650.99	5147.48
		0.938	0.00185482	0.00161833	0.00113758		0.938	5029.8	4652.62	5148.62
		0.939	0.00185356	0.00160799	0.00112943		0.939	5031.66	4654.23	5149.75
		0.94	0.00185169	0.00159753	0.0011216		0.94	5033.51	4655.83	5150.88
		0.941	0.00184916	0.00158699	0.00111417		0.941	5035.36	4657.43	5151.99
		0.942	0.00184594	0.00157639	0.00110718		0.942	5037.21	4659.01	5153.11
		0.943	0.001842	0.00156578	0.0011007		0.943	5039.05	4660.58	5154.21
		0.944	0.0018373	0.00155516	0.00109478		0.944	5040.89	4662.14	5155.31
		0.945	0.00183182	0.00154458	0.00108947		0.945	5042.72	4663.69	5156.4
		0.946	0.00182555	0.00153404	0.00108484		0.946	5044.55	4665.23	5157.49
		0.947	0.00181849	0.00152355	0.00108094		0.947	5046.38	4666.76	5158.57
		0.948	0.00181063	0.00151313	0.00107781		0.948	5048.19	4668.28	5159.65
		0.949	0.001802	0.00150278	0.0010755		0.949	5050	4669.78	5160.73
		0.95	0.00179261	0.00149248	0.00107406		0.95	5051.79	4671.28	5161.8
		0.951	0.0017825	0.00148223	0.00107354		0.951	5053.58	4672.77	5162.87
		0.952	0.00177171	0.001472	0.00107397		0.952	5055.36	4674.25	5163.95
		0.953	0.0017603	0.00146179	0.0010754		0.953	5057.12	4675.71	5165.02
		0.954	0.00174834	0.00145157	0.00107785		0.954	5058.88	4677.17	5166.1
		0.955	0.00173588	0.00144131	0.00108136		0.955	5060.62	4678.62	5167.18
		0.956	0.00172302	0.001431	0.00108595		0.956	5062.35	4680.05	5168.26
		0.957	0.00170983	0.00142059	0.00109165		0.957	5064.07	4681.48	5169.35
		0.958	0.00169642	0.00141008	0.00109848		0.958	5065.77	4682.89	5170.45
		0.959	0.00168287	0.00139945	0.00110644		0.959	5067.46	4684.3	5171.55
		0.96	0.00166928	0.00138869	0.00111555		0.96	5069.14	4685.69	5172.66
		0.961	0.00165577	0.00137778	0.0011258		0.961	5070.8	4687.07	5173.78
		0.962	0.00164242	0.00136675	0.00113719		0.962	5072.45	4688.45	5174.91
		0.963	0.00162934	0.00135559	0.00114971		0.963	5074.08	4689.81	5176.05
		0.964	0.00161662	0.00134433	0.00116334		0.964	5075.71	4691.16	5177.21
		0.965	0.00160436	0.00133301	0.00117806		0.965	5077.32	4692.5	5178.38
		0.966	0.00159265	0.00132167	0.00119383		0.966	5078.92	4693.82	5179.57
		0.967	0.00158156	0.00131035	0.00121062		0.967	5080.5	4695.14	5180.77
		0.968	0.00157117	0.00129912	0.00122839		0.968	5082.08	4696.45	5181.99
		0.969	0.00156154	0.00128805	0.00124708		0.969	5083.64	4697.74	5183.23
		0.97	0.00155272	0.00127722	0.00126664		0.97	5085.2	4699.02	5184.48
		0.971	0.00154476	0.0012667	0.001287		0.971	5086.75	4700.29	5185.76
		0.972	0.0015377	0.00125659	0.0013081		0.972	5088.29	4701.55	5187.06
		0.973	0.00153155	0.00124697	0.00132986		0.973	5089.83	4702.81	5188.38
		0.974	0.00152632	0.00123793	0.0013522		0.974	5091.36	4704.05	5189.72
		0.975	0.00152203	0.00122957	0.00137504		0.975	5092.88	4705.28	5191.08
		0.976	0.00151865	0.00122197	0.00139831		0.976	5094.4	4706.51	5192.47
		0.977	0.00151616	0.0012152	0.0014219		0.977	5095.92	4707.73	5193.88
		0.978	0.00151455	0.00120934	0.00144573		0.978	5097.43	4708.94	5195.31
		0.979	0.00151376	0.00120446	0.0014697		0.979	5098.95	4710.15	5196.77
		0.98	0.00151376	0.0012006	0.00149374		0.98	5100.46	4711.35	5198.25
		0.981	0.00151448	0.00119781	0.00151773		0.981	5101.97	4712.55	5199.76
		0.982	0.00151588	0.00119611	0.00154161		0.982	5103.49	4713.75	5201.29
		0.983	0.00151788	0.00119551	0.00156527		0.983	5105.01	4714.94	5202.84
		0.984	0.00152042	0.001196	0.00158863		0.984	5106.53	4716.14	5204.42
		0.985	0.00152341	0.00119758	0.00161161		0.985	5108.05	4717.33	5206.02
		0.986	0.0015268	0.0012002	0.00163414		0.986	5109.57	4718.53	5207.64
		0.987	0.00153051	0.0012038	0.00165613		0.987	5111.1	4719.73	5209.29
		0.988	0.00153445	0.00120833	0.00167753		0.988	5112.63	4720.94	5210.95
		0.989	0.00153857	0.00121369	0.00169826		0.989	5114.17	4722.15	5212.64
		0.99	0.00154279	0.0012198	0.00171828		0.99	5115.71	4723.37	5214.35
		0.991	0.00154704	0.00122654	0.00173752		0.991	5117.26	4724.59	5216.08
		0.992	0.00155128	0.00123381	0.00175595		0.992	5118.81	4725.82	5217.82
		0.993	0.00155543	0.00124148	0.00177353		0.993	5120.36	4727.06	5219.59
		0.994	0.00155945	0.00124943	0.00179021		0.994	5121.92	4728.3	5221.37
		0.995	0.0015633	0.00125752	0.00180599		0.995	5123.48	4729.56	5223.17
		0.996	0.00156695	0.00126563	0.00182082		0.996	5125.04	4730.82	5224.98
		0.997	0.00157037	0.00127362	0.0018347		0.997	5126.61	4732.09	5226.81
		0.998	0.00157354	0.00128138	0.00184762		0.998	5128.18	4733.37	5228.65
		0.999	0.00157644	0.0012888	0.00185956		0.999	5129.76	4734.65	5230.5
		1	0.00157908	0.00129576	0.00187051		1	5131.34	4735.94	5232.37
		1.001	0.00158145	0.00130217	0.00188048		1.001	5132.92	4737.24	5234.25
		1.002	0.00158356	0.00130796	0.00188946		1.002	5134.5	4738.55	5236.13
		1.003	0.00158544	0.00131305	0.00189746		1.003	5136.08	4739.86	5238.02
		1.004	0.00158709	0.00131739	0.00190446		1.004	5137.67	4741.17	5239.92
		1.005	0.00158854	0.00132095	0.00191048		1.005	5139.26	4742.49	5241.83
		1.006	0.00158982	0.0013237	0.0019155		1.006	5140.85	4743.82	5243.74
		1.007	0.00159096	0.00132563	0.00191953		1.007	5142.44	4745.14	5245.66
		1.008	0.00159199	0.00132677	0.00192257		1.008	5144.03	4746.47	5247.58
		1.009	0.00159295	0.00132713	0.00192461		1.009	5145.62	4747.79	5249.51
		1.01	0.00159385	0.00132675	0.00192564		1.01	5147.21	4749.12	5251.43
		1.011	0.00159474	0.00132567	0.00192565		1.011	5148.81	4750.45	5253.36
		1.012	0.00159564	0.00132397	0.00192464		1.012	5150.4	4751.77	5255.28
		1.013	0.00159657	0.00132171	0.0019226		1.013	5152	4753.09	5257.21
		1.014	0.00159756	0.00131897	0.00191951		1.014	5153.6	4754.41	5259.13
		1.015	0.00159861	0.00131582	0.00191536		1.015	5155.2	4755.73	5261.05
		1.016	0.00159975	0.00131236	0.00191014		1.016	5156.79	4757.05	5262.96
		1.017	0.00160097	0.00130867	0.00190383		1.017	5158.39	4758.36	5264.86
		1.018	0.00160229	0.00130484	0.00189643		1.018	5160	4759.66	5266.76
		1.019	0.00160369	0.00130095	0.00188791		1.019	5161.6	4760.97	5268.66
		1.02	0.00160516	0.00129708	0.00187827		1.02	5163.2	4762.27	5270.54
		1.021	0.00160671	0.00129331	0.00186751		1.021	5164.81	4763.56	5272.41
		1.022	0.00160831	0.00128971	0.0018556		1.022	5166.42	4764.85	5274.27
		1.023	0.00160994	0.00128633	0.00184255		1.023	5168.03	4766.14	5276.12
		1.024	0.00161159	0.00128322	0.00182836		1.024	5169.64	4767.42	5277.96
		1.025	0.00161323	0.00128044	0.00181302		1.025	5171.25	4768.71	5279.78
		1.026	0.00161484	0.00127801	0.00179655		1.026	5172.86	4769.99	5281.58
		1.027	0.0016164	0.00127595	0.00177895		1.027	5174.48	4771.26	5283.37
		1.028	0.00161789	0.00127427	0.00176022		1.028	5176.1	4772.54	5285.14
		1.029	0.00161928	0.00127299	0.0017404		1.029	5177.71	4773.81	5286.89
		1.03	0.00162056	0.00127208	0.0017195		1.03	5179.33	4775.08	5288.62
		1.031	0.00162172	0.00127154	0.00169755		1.031	5180.96	4776.36	5290.33
		1.032	0.00162274	0.00127134	0.00167457		1.032	5182.58	4777.63	5292.02
		1.033	0.00162362	0.00127145	0.00165061		1.033	5184.2	4778.9	5293.68
		1.034	0.00162434	0.00127183	0.0016257		1.034	5185.83	4780.17	5295.32
		1.035	0.00162492	0.00127244	0.0015999		1.035	5187.45	4781.44	5296.93
		1.036	0.00162534	0.00127323	0.00157324		1.036	5189.08	4782.72	5298.52
		1.037	0.00162562	0.00127416	0.00154578		1.037	5190.7	4783.99	5300.08
		1.038	0.00162576	0.00127517	0.0015176		1.038	5192.33	4785.26	5301.61
		1.039	0.00162577	0.00127622	0.00148874		1.039	5193.95	4786.54	5303.11
		1.04	0.00162566	0.00127725	0.00145928		1.04	5195.58	4787.82	5304.59
		1.041	0.00162545	0.00127822	0.00142929		1.041	5197.2	4789.09	5306.03
		1.042	0.00162515	0.0012791	0.00139885		1.042	5198.83	4790.37	5307.44
		1.043	0.00162477	0.00127983	0.00136805		1.043	5200.45	4791.65	5308.83
		1.044	0.00162433	0.00128039	0.00133695		1.044	5202.08	4792.93	5310.18
		1.045	0.00162382	0.00128075	0.00130566		1.045	5203.7	4794.21	5311.5
		1.046	0.00162327	0.00128091	0.00127426		1.046	5205.33	4795.49	5312.79
		1.047	0.00162268	0.00128084	0.00124284		1.047	5206.95	4796.77	5314.05
		1.048	0.00162204	0.00128056	0.0012115		1.048	5208.57	4798.05	5315.28
		1.049	0.00162135	0.00128006	0.00118034		1.049	5210.19	4799.34	5316.47
		1.05	0.00162062	0.00127937	0.00114944		1.05	5211.81	4800.61	5317.64
		1.051	0.00161983	0.00127851	0.0011189		1.051	5213.43	4801.89	5318.77
		1.052	0.00161896	0.00127752	0.00108882		1.052	5215.05	4803.17	5319.88
		1.053	0.00161799	0.00127643	0.00105929		1.053	5216.67	4804.45	5320.95
		1.054	0.0016169	0.00127529	0.00103041		1.054	5218.29	4805.72	5321.99
		1.055	0.00161567	0.00127416	0.00100225		1.055	5219.91	4807	5323.01
		1.056	0.00161427	0.00127309	0.000974903		1.056	5221.52	4808.27	5324
		1.057	0.00161266	0.00127214	0.000948451		1.057	5223.13	4809.55	5324.96
		1.058	0.00161081	0.00127137	0.000922965		1.058	5224.75	4810.82	5325.9
		1.059	0.00160868	0.00127084	0.000898513		1.059	5226.36	4812.09	5326.81
		1.06	0.00160624	0.00127061	0.000875156		1.06	5227.96	4813.36	5327.69
		1.061	0.00160346	0.00127073	0.00085295		1.061	5229.57	4814.63	5328.56
		1.062	0.00160031	0.00127125	0.00083194		1.062	5231.17	4815.9	5329.4
		1.063	0.00159676	0.00127223	0.000812166		1.063	5232.77	4817.17	5330.22
		1.064	0.00159279	0.00127369	0.000793658		1.064	5234.36	4818.45	5331.03
		1.065	0.00158839	0.00127567	0.00077644		1.065	5235.95	4819.72	5331.81
		1.066	0.00158354	0.0012782	0.000760528		1.066	5237.54	4821	5332.58
		1.067	0.00157824	0.00128128	0.00074593		1.067	5239.12	4822.28	5333.33
		1.068	0.00157251	0.00128491	0.000732647		1.068	5240.7	4823.56	5334.07
		1.069	0.00156634	0.0012891	0.000720676		1.069	5242.27	4824.85	5334.8
		1.07	0.00155978	0.00129383	0.000710004		1.07	5243.83	4826.14	5335.51
		1.071	0.00155285	0.00129908	0.000700618		1.071	5245.38	4827.43	5336.22
		1.072	0.00154559	0.00130481	0.000692499		1.072	5246.93	4828.74	5336.92
		1.073	0.00153804	0.001311	0.000685626		1.073	5248.48	4830.04	5337.6
		1.074	0.00153027	0.00131758	0.000679975		1.074	5250.01	4831.36	5338.29
		1.075	0.00152233	0.00132452	0.000675523		1.075	5251.54	4832.68	5338.97
		1.076	0.00151428	0.00133176	0.000672246		1.076	5253.05	4834.01	5339.64
		1.077	0.0015062	0.00133925	0.000670121		1.077	5254.56	4835.34	5340.31
		1.078	0.00149816	0.00134692	0.000669127		1.078	5256.07	4836.69	5340.98
		1.079	0.00149022	0.00135472	0.000669245		1.079	5257.56	4838.04	5341.65
		1.08	0.00148246	0.00136258	0.000670459		1.08	5259.05	4839.4	5342.32
		1.081	0.00147494	0.00137047	0.000672756		1.081	5260.53	4840.76	5342.99
		1.082	0.00146773	0.00137831	0.000676127		1.082	5262	4842.14	5343.67
		1.083	0.00146089	0.00138606	0.000680567		1.083	5263.46	4843.52	5344.34
		1.084	0.00145448	0.00139368	0.000686075		1.084	5264.92	4844.91	5345.03
		1.085	0.00144855	0.00140112	0.000692651		1.085	5266.37	4846.31	5345.72
		1.086	0.00144313	0.00140834	0.000700301		1.086	5267.82	4847.71	5346.41
		1.087	0.00143826	0.00141532	0.000709034		1.087	5269.26	4849.12	5347.12
		1.088	0.00143396	0.00142202	0.000718859		1.088	5270.69	4850.54	5347.83
		1.089	0.00143026	0.00142843	0.000729788		1.089	5272.13	4851.97	5348.56
		1.09	0.00142714	0.00143451	0.000741836		1.09	5273.55	4853.4	5349.29
		1.091	0.00142463	0.00144027	0.000755014		1.091	5274.98	4854.84	5350.04
		1.092	0.0014227	0.00144567	0.000769337		1.092	5276.4	4856.28	5350.8
		1.093	0.00142133	0.00145072	0.000784815		1.093	5277.83	4857.73	5351.58
		1.094	0.00142051	0.00145541	0.000801458		1.094	5279.25	4859.18	5352.37
		1.095	0.0014202	0.00145972	0.000819271		1.095	5280.67	4860.64	5353.18
		1.096	0.00142037	0.00146366	0.000838255		1.096	5282.09	4862.1	5354.01
		1.097	0.00142097	0.00146722	0.000858406		1.097	5283.51	4863.56	5354.86
		1.098	0.00142195	0.0014704	0.000879713		1.098	5284.93	4865.03	5355.73
		1.099	0.00142328	0.00147318	0.000902159		1.099	5286.35	4866.51	5356.62
		1.1	0.0014249	0.00147558	0.000925719		1.1	5287.78	4867.98	5357.53
		1.101	0.00142676	0.00147758	0.000950359		1.101	5289.2	4869.46	5358.47
		1.102	0.00142883	0.00147918	0.000976035		1.102	5290.63	4870.93	5359.43
		1.103	0.00143104	0.00148036	0.00100269		1.103	5292.06	4872.41	5360.42
		1.104	0.00143337	0.00148114	0.00103028		1.104	5293.49	4873.9	5361.44
		1.105	0.00143578	0.00148149	0.0010587		1.105	5294.93	4875.38	5362.49
		1.106	0.00143822	0.00148142	0.0010879		1.106	5296.36	4876.86	5363.56
		1.107	0.00144068	0.00148092	0.00111777		1.107	5297.8	4878.34	5364.66
		1.108	0.00144314	0.00147998	0.00114822		1.108	5299.25	4879.82	5365.79
		1.109	0.00144558	0.0014786	0.00117913		1.109	5300.69	4881.3	5366.96
		1.11	0.00144799	0.00147678	0.0012104		1.11	5302.14	4882.78	5368.15
		1.111	0.00145037	0.00147452	0.00124189		1.111	5303.59	4884.25	5369.38
		1.112	0.00145272	0.00147182	0.00127348		1.112	5305.04	4885.73	5370.64
		1.113	0.00145506	0.00146868	0.00130503		1.113	5306.49	4887.2	5371.93
		1.114	0.0014574	0.00146512	0.00133642		1.114	5307.95	4888.66	5373.25
		1.115	0.00145976	0.00146115	0.0013675		1.115	5309.41	4890.13	5374.6
		1.116	0.00146217	0.00145678	0.00139814		1.116	5310.87	4891.58	5375.98
		1.117	0.00146466	0.00145202	0.00142819		1.117	5312.33	4893.04	5377.39
		1.118	0.00146726	0.00144691	0.00145754		1.118	5313.8	4894.49	5378.84
		1.119	0.00147	0.00144146	0.00148605		1.119	5315.26	4895.93	5380.31
		1.12	0.00147292	0.0014357	0.00151359		1.12	5316.74	4897.37	5381.81
		1.121	0.00147606	0.00142967	0.00154006		1.121	5318.21	4898.8	5383.34
		1.122	0.00147945	0.00142339	0.00156535		1.122	5319.69	4900.23	5384.89
		1.123	0.00148313	0.00141691	0.00158936		1.123	5321.17	4901.65	5386.47
		1.124	0.00148712	0.00141026	0.001612		1.124	5322.65	4903.06	5388.07
		1.125	0.00149146	0.00140348	0.00163321		1.125	5324.14	4904.47	5389.69
		1.126	0.00149617	0.00139661	0.00165291		1.126	5325.64	4905.87	5391.33
		1.127	0.00150127	0.00138969	0.00167107		1.127	5327.14	4907.26	5392.99
		1.128	0.00150678	0.00138275	0.00168764		1.128	5328.64	4908.65	5394.67
		1.129	0.00151269	0.00137584	0.00170259		1.129	5330.15	4910.03	5396.37
		1.13	0.00151902	0.00136899	0.00171593		1.13	5331.67	4911.4	5398.08
		1.131	0.00152575	0.00136224	0.00172763		1.131	5333.19	4912.77	5399.8
		1.132	0.00153288	0.00135561	0.00173773		1.132	5334.72	4914.13	5401.53
		1.133	0.00154037	0.00134914	0.00174624		1.133	5336.25	4915.48	5403.27
		1.134	0.0015482	0.00134283	0.0017532		1.134	5337.8	4916.83	5405.02
		1.135	0.00155633	0.00133672	0.00175864		1.135	5339.35	4918.17	5406.78
		1.136	0.00156472	0.00133081	0.00176261		1.136	5340.91	4919.5	5408.54
		1.137	0.00157332	0.00132511	0.00176517		1.137	5342.48	4920.83	5410.3
		1.138	0.00158206	0.00131962	0.00176638		1.138	5344.06	4922.15	5412.07
		1.139	0.00159089	0.00131434	0.0017663		1.139	5345.64	4923.47	5413.84
		1.14	0.00159973	0.00130925	0.001765		1.14	5347.24	4924.78	5415.6
		1.141	0.00160853	0.00130434	0.00176255		1.141	5348.84	4926.08	5417.37
		1.142	0.00161719	0.00129958	0.00175902		1.142	5350.46	4927.39	5419.13
		1.143	0.00162565	0.00129495	0.00175447		1.143	5352.08	4928.68	5420.88
		1.144	0.00163383	0.00129043	0.00174898		1.144	5353.71	4929.98	5422.64
		1.145	0.00164165	0.00128598	0.00174262		1.145	5355.35	4931.26	5424.38
		1.146	0.00164905	0.00128156	0.00173544		1.146	5356.99	4932.55	5426.12
		1.147	0.00165595	0.00127713	0.00172752		1.147	5358.64	4933.83	5427.85
		1.148	0.00166229	0.00127268	0.0017189		1.148	5360.3	4935.1	5429.57
		1.149	0.00166799	0.00126815	0.00170964		1.149	5361.97	4936.37	5431.29
		1.15	0.00167302	0.00126353	0.00169979		1.15	5363.64	4937.64	5432.99
		1.151	0.00167731	0.00125877	0.0016894		1.151	5365.31	4938.9	5434.69
		1.152	0.00168083	0.00125387	0.00167851		1.152	5366.99	4940.16	5436.37
		1.153	0.00168355	0.00124879	0.00166717		1.153	5368.67	4941.41	5438.05
		1.154	0.00168543	0.00124353	0.0016554		1.154	5370.36	4942.65	5439.71
		1.155	0.00168645	0.00123809	0.00164324		1.155	5372.05	4943.89	5441.36
		1.156	0.00168662	0.00123246	0.00163071		1.156	5373.73	4945.13	5442.99
		1.157	0.00168592	0.00122665	0.00161785		1.157	5375.42	4946.36	5444.62
		1.158	0.00168438	0.00122069	0.00160467		1.158	5377.1	4947.58	5446.23
		1.159	0.00168199	0.00121459	0.0015912		1.159	5378.79	4948.8	5447.83
		1.16	0.0016788	0.00120839	0.00157746		1.16	5380.47	4950.01	5449.41
		1.161	0.00167483	0.00120212	0.00156345		1.161	5382.14	4951.22	5450.98
		1.162	0.00167012	0.00119584	0.00154919		1.162	5383.82	4952.42	5452.54
		1.163	0.00166472	0.00118958	0.0015347		1.163	5385.48	4953.61	5454.08
		1.164	0.00165868	0.0011834	0.00151998		1.164	5387.15	4954.8	5455.61
		1.165	0.00165206	0.00117737	0.00150505		1.165	5388.8	4955.98	5457.12
		1.166	0.00164493	0.00117154	0.00148991		1.166	5390.45	4957.15	5458.62
		1.167	0.00163734	0.00116597	0.00147457		1.167	5392.09	4958.32	5460.1
		1.168	0.00162937	0.00116073	0.00145903		1.168	5393.72	4959.48	5461.57
		1.169	0.00162108	0.00115588	0.00144331		1.169	5395.35	4960.64	5463.02
		1.17	0.00161256	0.00115148	0.00142741		1.17	5396.97	4961.79	5464.45
		1.171	0.00160386	0.00114759	0.00141133		1.171	5398.57	4962.94	5465.87
		1.172	0.00159506	0.00114426	0.00139509		1.172	5400.17	4964.09	5467.27
		1.173	0.00158624	0.00114153	0.00137869		1.173	5401.76	4965.23	5468.66
		1.174	0.00157744	0.00113944	0.00136213		1.174	5403.35	4966.37	5470.03
		1.175	0.00156874	0.00113803	0.00134543		1.175	5404.92	4967.51	5471.39
		1.176	0.0015602	0.00113732	0.00132859		1.176	5406.48	4968.65	5472.72
		1.177	0.00155186	0.00113732	0.00131162		1.177	5408.04	4969.79	5474.04
		1.178	0.00154379	0.00113803	0.00129453		1.178	5409.59	4970.93	5475.35
		1.179	0.00153601	0.00113945	0.00127734		1.179	5411.13	4972.06	5476.63
		1.18	0.00152858	0.00114155	0.00126006		1.18	5412.66	4973.2	5477.9
		1.181	0.00152151	0.0011443	0.00124269		1.181	5414.18	4974.35	5479.15
		1.182	0.00151485	0.00114767	0.00122526		1.182	5415.7	4975.49	5480.39
		1.183	0.0015086	0.0011516	0.00120779		1.183	5417.21	4976.64	5481.6
		1.184	0.00150279	0.00115602	0.00119028		1.184	5418.72	4977.8	5482.8
		1.185	0.00149741	0.00116088	0.00117276		1.185	5420.22	4978.96	5483.98
		1.186	0.00149248	0.00116609	0.00115525		1.186	5421.72	4980.12	5485.15
		1.187	0.00148799	0.00117157	0.00113777		1.187	5423.21	4981.29	5486.29
		1.188	0.00148393	0.00117724	0.00112036		1.188	5424.69	4982.46	5487.42
		1.189	0.00148028	0.00118301	0.00110303		1.189	5426.17	4983.64	5488.53
		1.19	0.00147704	0.00118878	0.00108583		1.19	5427.65	4984.83	5489.63
		1.191	0.00147419	0.00119447	0.00106878		1.191	5429.13	4986.02	5490.71
		1.192	0.00147168	0.00119999	0.00105192		1.192	5430.6	4987.22	5491.77
		1.193	0.00146951	0.00120526	0.00103529		1.193	5432.07	4988.42	5492.81
		1.194	0.00146763	0.0012102	0.00101894		1.194	5433.54	4989.63	5493.84
		1.195	0.00146602	0.00121475	0.0010029		1.195	5435.01	4990.84	5494.85
		1.196	0.00146464	0.00121883	0.000987223		1.196	5436.47	4992.06	5495.84
		1.197	0.00146347	0.0012224	0.000971965		1.197	5437.94	4993.28	5496.82
		1.198	0.00146246	0.00122541	0.000957174		1.198	5439.4	4994.5	5497.79
		1.199	0.00146158	0.00122783	0.000942905		1.199	5440.86	4995.73	5498.74
		1.2	0.0014608	0.00122963	0.000929212		1.2	5442.32	4996.96	5499.67
		1.201	0.00146009	0.00123079	0.000916153		1.201	5443.78	4998.19	5500.6
		1.202	0.00145941	0.00123131	0.000903782		1.202	5445.24	4999.42	5501.51
		1.203	0.00145875	0.00123119	0.000892156		1.203	5446.7	5000.65	5502.4
		1.204	0.00145808	0.00123045	0.000881328		1.204	5448.16	5001.88	5503.29
		1.205	0.00145738	0.00122911	0.000871349		1.205	5449.62	5003.11	5504.17
		1.206	0.00145662	0.00122718	0.000862267		1.206	5451.07	5004.34	5505.03
		1.207	0.00145581	0.0012247	0.000854125		1.207	5452.53	5005.56	5505.89
		1.208	0.00145493	0.00122171	0.000846962		1.208	5453.99	5006.79	5506.74
		1.209	0.00145397	0.00121825	0.000840808		1.209	5455.44	5008.01	5507.59
		1.21	0.00145295	0.00121436	0.000835689		1.21	5456.89	5009.22	5508.42
		1.211	0.00145185	0.00121007	0.00083162		1.211	5458.35	5010.44	5509.26
		1.212	0.0014507	0.00120544	0.00082861		1.212	5459.8	5011.64	5510.09
		1.213	0.00144949	0.0012005	0.000826657		1.213	5461.25	5012.85	5510.92
		1.214	0.00144826	0.0011953	0.000825752		1.214	5462.7	5014.04	5511.74
		1.215	0.00144701	0.00118986	0.000825873		1.215	5464.14	5015.24	5512.57
		1.216	0.00144576	0.00118423	0.000826992		1.216	5465.59	5016.42	5513.39
		1.217	0.00144455	0.00117844	0.000829071		1.217	5467.04	5017.6	5514.22
		1.218	0.00144338	0.00117251	0.000832062		1.218	5468.48	5018.78	5515.05
		1.219	0.00144228	0.00116646	0.000835912		1.219	5469.92	5019.95	5515.89
		1.22	0.00144128	0.0011603	0.000840557		1.22	5471.36	5021.11	5516.73
		1.221	0.00144039	0.00115406	0.000845933		1.221	5472.81	5022.27	5517.57
		1.222	0.00143964	0.00114774	0.000851965		1.222	5474.25	5023.42	5518.42
		1.223	0.00143904	0.00114134	0.000858581		1.223	5475.68	5024.57	5519.27
		1.224	0.00143861	0.00113486	0.000865701		1.224	5477.12	5025.7	5520.13
		1.225	0.00143835	0.00112829	0.00087325		1.225	5478.56	5026.84	5521
		1.226	0.00143828	0.00112163	0.00088115		1.226	5480	5027.96	5521.88
		1.227	0.0014384	0.00111485	0.000889327		1.227	5481.44	5029.08	5522.77
		1.228	0.00143872	0.00110796	0.000897711		1.228	5482.88	5030.19	5523.66
		1.229	0.00143922	0.00110092	0.000906236		1.229	5484.32	5031.29	5524.56
		1.23	0.00143991	0.00109373	0.000914842		1.23	5485.76	5032.39	5525.47
		1.231	0.00144077	0.00108635	0.000923476		1.231	5487.2	5033.48	5526.39
		1.232	0.00144179	0.00107877	0.000932091		1.232	5488.64	5034.56	5527.32
		1.233	0.00144296	0.00107098	0.00094065		1.233	5490.08	5035.64	5528.26
		1.234	0.00144426	0.00106295	0.000949121		1.234	5491.52	5036.71	5529.2
		1.235	0.00144567	0.00105466	0.000957483		1.235	5492.97	5037.76	5530.15
		1.236	0.00144716	0.00104612	0.000965722		1.236	5494.41	5038.82	5531.12
		1.237	0.00144871	0.0010373	0.000973831		1.237	5495.86	5039.86	5532.09
		1.238	0.0014503	0.00102822	0.00098181		1.238	5497.31	5040.89	5533.06
		1.239	0.0014519	0.00101888	0.000989667		1.239	5498.76	5041.91	5534.05
		1.24	0.00145349	0.00100928	0.000997413		1.24	5500.22	5042.93	5535.04
		1.241	0.00145504	0.000999456	0.00100507		1.241	5501.67	5043.93	5536.04
		1.242	0.00145653	0.000989428	0.00101265		1.242	5503.13	5044.93	5537.05
		1.243	0.00145792	0.000979234	0.00102018		1.243	5504.58	5045.91	5538.07
		1.244	0.00145921	0.000968918	0.0010277		1.244	5506.04	5046.88	5539.09
		1.245	0.00146037	0.000958532	0.00103522		1.245	5507.5	5047.85	5540.12
		1.246	0.00146137	0.000948135	0.00104277		1.246	5508.96	5048.8	5541.16
		1.247	0.00146221	0.000937793	0.00105038		1.247	5510.42	5049.74	5542.21
		1.248	0.00146286	0.000927576	0.00105808		1.248	5511.89	5050.68	5543.26
		1.249	0.00146331	0.000917559	0.00106588		1.249	5513.35	5051.6	5544.33
		1.25	0.00146354	0.00090782	0.0010738		1.25	5514.81	5052.51	5545.4
		1.251	0.00146356	0.000898438	0.00108187		1.251	5516.28	5053.42	5546.47
		1.252	0.00146334	0.000889493	0.00109009		1.252	5517.74	5054.31	5547.56
		1.253	0.00146288	0.000881062	0.00109846		1.253	5519.2	5055.2	5548.65
		1.254	0.00146219	0.000873218	0.001107		1.254	5520.67	5056.07	5549.76
		1.255	0.00146124	0.000866031	0.0011157		1.255	5522.13	5056.94	5550.87
		1.256	0.00146006	0.000859564	0.00112456		1.256	5523.59	5057.8	5551.99
		1.257	0.00145863	0.000853872	0.00113357		1.257	5525.05	5058.66	5553.12
		1.258	0.00145696	0.000849002	0.00114272		1.258	5526.51	5059.51	5554.26
		1.259	0.00145505	0.00084499	0.001152		1.259	5527.96	5060.36	5555.4
		1.26	0.00145291	0.000841863	0.00116138		1.26	5529.42	5061.2	5556.56
		1.261	0.00145055	0.000839638	0.00117087		1.261	5530.87	5062.04	5557.73
		1.262	0.00144797	0.000838317	0.00118043		1.262	5532.32	5062.88	5558.9
		1.263	0.00144519	0.000837896	0.00119005		1.263	5533.76	5063.72	5560.09
		1.264	0.00144222	0.000838356	0.00119971		1.264	5535.21	5064.56	5561.28
		1.265	0.00143906	0.00083967	0.0012094		1.265	5536.65	5065.4	5562.49
		1.266	0.00143574	0.000841801	0.00121911		1.266	5538.08	5066.24	5563.7
		1.267	0.00143227	0.000844701	0.00122881		1.267	5539.52	5067.08	5564.92
		1.268	0.00142866	0.000848316	0.00123851		1.268	5540.95	5067.93	5566.16
		1.269	0.00142492	0.000852585	0.00124818		1.269	5542.38	5068.78	5567.4
		1.27	0.00142108	0.000857442	0.00125783		1.27	5543.8	5069.63	5568.65
		1.271	0.00141715	0.000862816	0.00126746		1.271	5545.22	5070.49	5569.92
		1.272	0.00141315	0.000868633	0.00127706		1.272	5546.63	5071.36	5571.19
		1.273	0.00140909	0.000874819	0.00128663		1.273	5548.04	5072.23	5572.47
		1.274	0.001405	0.000881299	0.00129617		1.274	5549.45	5073.11	5573.76
		1.275	0.00140088	0.000887999	0.0013057		1.275	5550.85	5073.99	5575.06
		1.276	0.00139676	0.00089485	0.00131521		1.276	5552.25	5074.89	5576.37
		1.277	0.00139265	0.000901785	0.0013247		1.277	5553.65	5075.78	5577.69
		1.278	0.00138858	0.000908742	0.00133419		1.278	5555.04	5076.69	5579.02
		1.279	0.00138454	0.000915667	0.00134366		1.279	5556.43	5077.6	5580.36
		1.28	0.00138057	0.000922512	0.00135313		1.28	5557.81	5078.52	5581.71
		1.281	0.00137668	0.000929233	0.00136257		1.281	5559.19	5079.45	5583.07
		1.282	0.00137288	0.0009358	0.001372		1.282	5560.56	5080.38	5584.44
		1.283	0.00136919	0.000942185	0.00138139		1.283	5561.93	5081.32	5585.81
		1.284	0.00136563	0.000948372	0.00139073		1.284	5563.3	5082.26	5587.2
		1.285	0.0013622	0.000954352	0.0014		1.285	5564.66	5083.21	5588.59
		1.286	0.00135892	0.000960121	0.00140917		1.286	5566.02	5084.17	5590
		1.287	0.00135581	0.000965684	0.00141822		1.287	5567.38	5085.13	5591.41
		1.288	0.00135288	0.000971051	0.0014271		1.288	5568.74	5086.1	5592.84
		1.289	0.00135013	0.000976238	0.00143579		1.289	5570.09	5087.08	5594.27
		1.29	0.00134759	0.000981264	0.00144423		1.29	5571.44	5088.06	5595.71
		1.291	0.00134526	0.00098615	0.00145239		1.291	5572.78	5089.04	5597.15
		1.292	0.00134316	0.00099092	0.00146021		1.292	5574.13	5090.03	5598.61
		1.293	0.00134128	0.000995596	0.00146764		1.293	5575.47	5091.02	5600.08
		1.294	0.00133965	0.0010002	0.00147462		1.294	5576.81	5092.02	5601.55
		1.295	0.00133826	0.00100475	0.00148112		1.295	5578.15	5093.02	5603.02
		1.296	0.00133713	0.00100927	0.00148707		1.296	5579.49	5094.03	5604.51
		1.297	0.00133625	0.00101376	0.00149242		1.297	5580.82	5095.04	5606
		1.298	0.00133564	0.00101824	0.00149714		1.298	5582.16	5096.06	5607.49
		1.299	0.00133529	0.00102269	0.00150116		1.299	5583.49	5097.08	5608.99
		1.3	0.00133519	0.00102712	0.00150447		1.3	5584.83	5098.1	5610.49
		1.301	0.00133537	0.00103151	0.00150701		1.301	5586.16	5099.13	5612
		1.302	0.00133579	0.00103584	0.00150876		1.302	5587.5	5100.16	5613.51
		1.303	0.00133647	0.00104009	0.00150971		1.303	5588.84	5101.2	5615.02
		1.304	0.0013374	0.00104422	0.00150983		1.304	5590.17	5102.24	5616.53
		1.305	0.00133856	0.00104819	0.00150911		1.305	5591.51	5103.29	5618.04
		1.306	0.00133994	0.00105197	0.00150755		1.306	5592.85	5104.34	5619.55
		1.307	0.00134154	0.0010555	0.00150516		1.307	5594.19	5105.39	5621.05
		1.308	0.00134334	0.00105875	0.00150195		1.308	5595.53	5106.45	5622.56
		1.309	0.00134531	0.00106166	0.00149794		1.309	5596.88	5107.51	5624.05
		1.31	0.00134745	0.00106418	0.00149315		1.31	5598.22	5108.57	5625.55
		1.311	0.00134973	0.00106628	0.00148762		1.311	5599.57	5109.64	5627.04
		1.312	0.00135214	0.0010679	0.00148137		1.312	5600.92	5110.71	5628.53
		1.313	0.00135465	0.00106902	0.00147445		1.313	5602.28	5111.78	5630
		1.314	0.00135725	0.00106959	0.0014669		1.314	5603.63	5112.84	5631.47
		1.315	0.0013599	0.0010696	0.00145877		1.315	5604.99	5113.91	5632.94
		1.316	0.0013626	0.00106903	0.0014501		1.316	5606.35	5114.98	5634.39
		1.317	0.00136532	0.00106787	0.00144095		1.317	5607.72	5116.05	5635.84
		1.318	0.00136804	0.00106612	0.00143136		1.318	5609.08	5117.12	5637.27
		1.319	0.00137075	0.00106379	0.00142137		1.319	5610.45	5118.18	5638.7
		1.32	0.00137342	0.0010609	0.00141105		1.32	5611.83	5119.25	5640.12
		1.321	0.00137605	0.00105748	0.00140042		1.321	5613.2	5120.31	5641.52
		1.322	0.00137861	0.00105357	0.00138953		1.322	5614.58	5121.36	5642.92
		1.323	0.00138111	0.00104921	0.00137842		1.323	5615.96	5122.41	5644.3
		1.324	0.00138353	0.00104446	0.00136712		1.324	5617.34	5123.46	5645.67
		1.325	0.00138587	0.00103937	0.00135566		1.325	5618.72	5124.5	5647.03
		1.326	0.00138811	0.00103402	0.00134406		1.326	5620.11	5125.54	5648.38
		1.327	0.00139027	0.00102848	0.00133234		1.327	5621.5	5126.57	5649.72
		1.328	0.00139233	0.0010228	0.00132052		1.328	5622.89	5127.59	5651.05
		1.329	0.00139429	0.00101706	0.00130861		1.329	5624.29	5128.61	5652.36
		1.33	0.00139616	0.00101134	0.00129661		1.33	5625.68	5129.63	5653.67
		1.331	0.00139793	0.00100569	0.00128452		1.331	5627.08	5130.64	5654.96
		1.332	0.00139962	0.00100017	0.00127235		1.332	5628.48	5131.64	5656.24
		1.333	0.00140121	0.000994847	0.00126008		1.333	5629.88	5132.64	5657.5
		1.334	0.00140271	0.000989754	0.0012477		1.334	5631.28	5133.63	5658.76
		1.335	0.00140411	0.000984932	0.00123521		1.335	5632.68	5134.62	5660
		1.336	0.00140543	0.000980409	0.0012226		1.336	5634.09	5135.6	5661.23
		1.337	0.00140666	0.0009762	0.00120984		1.337	5635.49	5136.58	5662.44
		1.338	0.00140779	0.000972312	0.00119692		1.338	5636.9	5137.55	5663.65
		1.339	0.00140883	0.00096874	0.00118382		1.339	5638.31	5138.52	5664.84
		1.34	0.00140977	0.00096547	0.00117054		1.34	5639.72	5139.49	5666.01
		1.341	0.0014106	0.000962478	0.00115706		1.341	5641.13	5140.45	5667.18
		1.342	0.00141134	0.000959732	0.00114336		1.342	5642.54	5141.42	5668.33
		1.343	0.00141196	0.00095719	0.00112944		1.343	5643.95	5142.37	5669.46
		1.344	0.00141248	0.000954807	0.00111529		1.344	5645.36	5143.33	5670.59
		1.345	0.00141288	0.000952529	0.00110091		1.345	5646.78	5144.28	5671.69
		1.346	0.00141316	0.000950303	0.0010863		1.346	5648.19	5145.24	5672.79
		1.347	0.00141332	0.00094807	0.00107148		1.347	5649.6	5146.18	5673.87
		1.348	0.00141336	0.000945773	0.00105644		1.348	5651.01	5147.13	5674.93
		1.349	0.00141328	0.000943356	0.00104123		1.349	5652.43	5148.08	5675.98
		1.35	0.00141308	0.000940764	0.00102585		1.35	5653.84	5149.02	5677.01
		1.351	0.00141275	0.00093795	0.00101034		1.351	5655.25	5149.96	5678.03
		1.352	0.00141229	0.000934867	0.000994735		1.352	5656.67	5150.89	5679.03
		1.353	0.00141172	0.000931478	0.000979082		1.353	5658.08	5151.83	5680.02
		1.354	0.00141102	0.000927754	0.000963428		1.354	5659.49	5152.76	5680.99
		1.355	0.00141021	0.000923673	0.000947826		1.355	5660.9	5153.68	5681.95
		1.356	0.00140928	0.000919221	0.000932336		1.356	5662.31	5154.6	5682.89
		1.357	0.00140824	0.000914395	0.000917021		1.357	5663.72	5155.52	5683.81
		1.358	0.00140709	0.0009092	0.000901946		1.358	5665.13	5156.43	5684.72
		1.359	0.00140583	0.000903651	0.000887181		1.359	5666.53	5157.34	5685.62
		1.36	0.00140447	0.000897771	0.000872795		1.36	5667.94	5158.24	5686.5
		1.361	0.00140301	0.000891593	0.000858859		1.361	5669.34	5159.13	5687.36
		1.362	0.00140146	0.000885155	0.000845445		1.362	5670.74	5160.02	5688.21
		1.363	0.00139981	0.000878505	0.000832619		1.363	5672.15	5160.9	5689.05
		1.364	0.00139808	0.000871694	0.000820449		1.364	5673.54	5161.78	5689.88
		1.365	0.00139627	0.00086478	0.000808996		1.365	5674.94	5162.65	5690.69
		1.366	0.00139438	0.000857822	0.000798317		1.366	5676.34	5163.51	5691.5
		1.367	0.00139243	0.000850883	0.000788464		1.367	5677.73	5164.36	5692.29
		1.368	0.00139041	0.000844026	0.00077948		1.368	5679.12	5165.21	5693.07
		1.369	0.00138833	0.000837312	0.000771403		1.369	5680.51	5166.05	5693.85
		1.37	0.00138621	0.000830803	0.000764259		1.37	5681.9	5166.89	5694.62
		1.371	0.00138405	0.000824554	0.000758068		1.371	5683.28	5167.71	5695.38
		1.372	0.00138185	0.00081862	0.000752839		1.372	5684.67	5168.53	5696.13
		1.373	0.00137963	0.000813045	0.00074857		1.373	5686.05	5169.35	5696.89
		1.374	0.00137739	0.000807872	0.00074525		1.374	5687.43	5170.16	5697.63
		1.375	0.00137513	0.000803134	0.000742857		1.375	5688.8	5170.97	5698.38
		1.376	0.00137286	0.000798856	0.000741361		1.376	5690.18	5171.77	5699.12
		1.377	0.0013706	0.000795057	0.000740718		1.377	5691.55	5172.56	5699.86
		1.378	0.00136833	0.000791746	0.00074088		1.378	5692.92	5173.36	5700.6
		1.379	0.00136606	0.000788925	0.000741787		1.379	5694.28	5174.15	5701.34
		1.38	0.00136379	0.000786588	0.000743372		1.38	5695.65	5174.94	5702.08
		1.381	0.00136153	0.000784722	0.000745563		1.381	5697.01	5175.72	5702.83
		1.382	0.00135926	0.000783306	0.000748282		1.382	5698.37	5176.51	5703.58
		1.383	0.00135697	0.000782314	0.000751444		1.383	5699.73	5177.29	5704.33
		1.384	0.00135467	0.000781715	0.000754966		1.384	5701.09	5178.07	5705.08
		1.385	0.00135235	0.000781473	0.00075876		1.385	5702.44	5178.85	5705.84
		1.386	0.00134998	0.000781549	0.000762741		1.386	5703.79	5179.63	5706.6
		1.387	0.00134756	0.000781901	0.000766823		1.387	5705.14	5180.42	5707.36
		1.388	0.00134507	0.000782489	0.000770925		1.388	5706.49	5181.2	5708.13
		1.389	0.00134251	0.000783268	0.000774969		1.389	5707.83	5181.98	5708.9
		1.39	0.00133984	0.000784198	0.000778885		1.39	5709.17	5182.76	5709.68
		1.391	0.00133706	0.000785239	0.000782606		1.391	5710.51	5183.55	5710.46
		1.392	0.00133415	0.000786354	0.000786075		1.392	5711.84	5184.33	5711.24
		1.393	0.0013311	0.000787511	0.000789246		1.393	5713.18	5185.12	5712.03
		1.394	0.00132789	0.000788683	0.000792077		1.394	5714.51	5185.91	5712.82
		1.395	0.0013245	0.000789845	0.000794541		1.395	5715.83	5186.7	5713.62
		1.396	0.00132092	0.000790981	0.000796618		1.396	5717.16	5187.49	5714.41
		1.397	0.00131715	0.000792082	0.000798299		1.397	5718.47	5188.28	5715.21
		1.398	0.00131318	0.000793142	0.000799583		1.398	5719.79	5189.07	5716.01
		1.399	0.001309	0.000794166	0.000800487		1.399	5721.1	5189.87	5716.81
		1.4	0.00130461	0.000795164	0.000801029		1.4	5722.41	5190.66	5717.61
		1.401	0.0013	0.000796151	0.000801239		1.401	5723.71	5191.46	5718.41
		1.402	0.00129519	0.00079715	0.000801157		1.402	5725.01	5192.25	5719.21
		1.403	0.00129018	0.00079819	0.000800829		1.403	5726.3	5193.05	5720.01
		1.404	0.00128498	0.000799303	0.000800309		1.404	5727.59	5193.85	5720.81
		1.405	0.0012796	0.000800526	0.000799656		1.405	5728.87	5194.65	5721.61
		1.406	0.00127406	0.000801899	0.000798936		1.406	5730.15	5195.45	5722.41
		1.407	0.00126839	0.000803464	0.000798216		1.407	5731.42	5196.25	5723.21
		1.408	0.0012626	0.000805262	0.000797562		1.408	5732.68	5197.06	5724.01
		1.409	0.00125672	0.000807335	0.000797051		1.409	5733.94	5197.86	5724.81
		1.41	0.00125079	0.000809721	0.000796751		1.41	5735.2	5198.67	5725.6
		1.411	0.00124483	0.000812457	0.000796733		1.411	5736.45	5199.48	5726.4
		1.412	0.00123889	0.000815572	0.000797062		1.412	5737.69	5200.3	5727.2
		1.413	0.00123299	0.000819094	0.000797805		1.413	5738.92	5201.12	5727.99
		1.414	0.00122719	0.000823039	0.000799014		1.414	5740.15	5201.94	5728.79
		1.415	0.00122153	0.00082742	0.000800745		1.415	5741.38	5202.76	5729.59
		1.416	0.00121603	0.000832239	0.000803042		1.416	5742.6	5203.59	5730.39
		1.417	0.00121076	0.000837489	0.000805937		1.417	5743.81	5204.43	5731.2
		1.418	0.00120575	0.000843156	0.000809465		1.418	5745.02	5205.27	5732.01
		1.419	0.00120105	0.000849216	0.00081364		1.419	5746.22	5206.11	5732.82
		1.42	0.00119668	0.000855636	0.000818473		1.42	5747.42	5206.97	5733.63
		1.421	0.00119271	0.000862375	0.000823961		1.421	5748.61	5207.82	5734.46
		1.422	0.00118915	0.000869386	0.000830094		1.422	5749.81	5208.69	5735.28
		1.423	0.00118604	0.000876612	0.000836854		1.423	5750.99	5209.56	5736.12
		1.424	0.00118341	0.000883995	0.000844206		1.424	5752.18	5210.44	5736.96
		1.425	0.00118128	0.000891469	0.000852117		1.425	5753.36	5211.33	5737.8
		1.426	0.00117967	0.000898966	0.000860539		1.426	5754.54	5212.23	5738.66
		1.427	0.0011786	0.000906416	0.000869417		1.427	5755.72	5213.13	5739.53
		1.428	0.00117806	0.000913751	0.000878694		1.428	5756.9	5214.04	5740.4
		1.429	0.00117806	0.000920902	0.000888304		1.429	5758.08	5214.96	5741.28
		1.43	0.00117859	0.000927802	0.000898179		1.43	5759.25	5215.88	5742.18
		1.431	0.00117963	0.00093439	0.00090825		1.431	5760.43	5216.81	5743.08
		1.432	0.00118118	0.000940608	0.000918446		1.432	5761.61	5217.75	5743.99
		1.433	0.00118319	0.000946404	0.000928696		1.433	5762.8	5218.69	5744.92
		1.434	0.00118565	0.000951735	0.000938932		1.434	5763.98	5219.64	5745.85
		1.435	0.0011885	0.000956562	0.000949089		1.435	5765.17	5220.6	5746.79
		1.436	0.00119172	0.000960855	0.000959107		1.436	5766.36	5221.56	5747.75
		1.437	0.00119525	0.000964592	0.00096893		1.437	5767.55	5222.52	5748.71
		1.438	0.00119904	0.00096776	0.00097851		1.438	5768.75	5223.48	5749.69
		1.439	0.00120303	0.000970352	0.000987806		1.439	5769.95	5224.45	5750.67
		1.44	0.00120718	0.000972369	0.000996787		1.44	5771.15	5225.42	5751.66
		1.441	0.00121143	0.000973819	0.00100543		1.441	5772.36	5226.4	5752.66
		1.442	0.00121571	0.000974717	0.00101372		1.442	5773.58	5227.37	5753.67
		1.443	0.00121998	0.000975083	0.00102164		1.443	5774.8	5228.35	5754.69
		1.444	0.00122417	0.000974942	0.00102921		1.444	5776.02	5229.32	5755.72
		1.445	0.00122824	0.000974322	0.00103644		1.445	5777.24	5230.3	5756.75
		1.446	0.00123213	0.000973254	0.00104334		1.446	5778.47	5231.27	5757.79
		1.447	0.00123581	0.000971772	0.00104995		1.447	5779.71	5232.24	5758.84
		1.448	0.00123923	0.00096991	0.00105629		1.448	5780.95	5233.21	5759.89
		1.449	0.00124236	0.0009677	0.00106241		1.449	5782.19	5234.18	5760.95
		1.45	0.00124518	0.000965176	0.00106835		1.45	5783.43	5235.15	5762.01
		1.451	0.00124765	0.000962368	0.00107415		1.451	5784.68	5236.11	5763.08
		1.452	0.00124978	0.000959303	0.00107987		1.452	5785.93	5237.07	5764.16
		1.453	0.00125154	0.000956006	0.00108554		1.453	5787.18	5238.03	5765.24
		1.454	0.00125294	0.000952496	0.00109122		1.454	5788.43	5238.99	5766.33
		1.455	0.00125399	0.000948789	0.00109695		1.455	5789.68	5239.94	5767.43
		1.456	0.00125469	0.000944897	0.00110277		1.456	5790.94	5240.88	5768.53
		1.457	0.00125506	0.000940824	0.0011087		1.457	5792.19	5241.83	5769.63
		1.458	0.00125514	0.000936572	0.00111478		1.458	5793.45	5242.76	5770.74
		1.459	0.00125493	0.000932137	0.00112102		1.459	5794.7	5243.7	5771.86
		1.46	0.00125448	0.000927511	0.00112743		1.46	5795.96	5244.63	5772.99
		1.461	0.00125381	0.00092268	0.001134		1.461	5797.21	5245.55	5774.12
		1.462	0.00125297	0.000917626	0.00114074		1.462	5798.46	5246.47	5775.25
		1.463	0.00125199	0.00091233	0.00114761		1.463	5799.72	5247.39	5776.4
		1.464	0.0012509	0.000906768	0.00115459		1.464	5800.97	5248.3	5777.55
		1.465	0.00124974	0.000900912	0.00116164		1.465	5802.22	5249.2	5778.71
		1.466	0.00124855	0.000894735	0.00116871		1.466	5803.47	5250.1	5779.87
		1.467	0.00124735	0.000888206	0.00117574		1.467	5804.71	5250.99	5781.04
		1.468	0.00124617	0.000881295	0.00118267		1.468	5805.96	5251.88	5782.22
		1.469	0.00124504	0.000873973	0.00118943		1.469	5807.21	5252.75	5783.41
		1.47	0.00124398	0.000866211	0.00119594		1.47	5808.45	5253.62	5784.6
		1.471	0.00124301	0.00085798	0.00120213		1.471	5809.69	5254.49	5785.8
		1.472	0.00124212	0.000849257	0.00120792		1.472	5810.94	5255.34	5787.01
		1.473	0.00124134	0.000840021	0.00121324		1.473	5812.18	5256.18	5788.22
		1.474	0.00124065	0.000830254	0.00121799		1.474	5813.42	5257.02	5789.43
		1.475	0.00124005	0.000819945	0.00122213		1.475	5814.66	5257.84	5790.65
		1.476	0.00123954	0.000809087	0.00122557		1.476	5815.9	5258.66	5791.88
		1.477	0.0012391	0.000797681	0.00122826		1.477	5817.14	5259.46	5793.1
		1.478	0.00123871	0.000785733	0.00123014		1.478	5818.38	5260.25	5794.33
		1.479	0.00123835	0.000773258	0.00123117		1.479	5819.62	5261.03	5795.56
		1.48	0.001238	0.000760276	0.00123132		1.48	5820.86	5261.8	5796.79
		1.481	0.00123765	0.000746816	0.00123056		1.481	5822.09	5262.55	5798.03
		1.482	0.00123726	0.000732914	0.00122888		1.482	5823.33	5263.29	5799.26
		1.483	0.00123681	0.000718612	0.00122626		1.483	5824.57	5264.02	5800.48
		1.484	0.00123629	0.000703961	0.00122273		1.484	5825.8	5264.73	5801.71
		1.485	0.00123567	0.000689015	0.00121829		1.485	5827.04	5265.43	5802.93
		1.486	0.00123494	0.000673835	0.00121297		1.486	5828.28	5266.11	5804.14
		1.487	0.00123409	0.000658487	0.0012068		1.487	5829.51	5266.78	5805.35
		1.488	0.00123312	0.000643039	0.00119982		1.488	5830.74	5267.43	5806.56
		1.489	0.00123202	0.000627562	0.00119207		1.489	5831.98	5268.06	5807.75
		1.49	0.00123079	0.000612129	0.00118361		1.49	5833.21	5268.68	5808.94
		1.491	0.00122944	0.000596813	0.0011745		1.491	5834.44	5269.29	5810.12
		1.492	0.00122799	0.000581688	0.00116477		1.492	5835.67	5269.87	5811.29
		1.493	0.00122646	0.000566824	0.0011545		1.493	5836.89	5270.45	5812.45
		1.494	0.00122486	0.00055229	0.00114373		1.494	5838.12	5271.01	5813.6
		1.495	0.00122322	0.000538151	0.00113252		1.495	5839.34	5271.55	5814.74
		1.496	0.00122158	0.000524469	0.00112093		1.496	5840.57	5272.09	5815.86
		1.497	0.00121996	0.000511302	0.00110899		1.497	5841.79	5272.6	5816.98
		1.498	0.0012184	0.0004987	0.00109676		1.498	5843.01	5273.11	5818.08
		1.499	0.00121693	0.000486709	0.00108427		1.499	5844.22	5273.6	5819.17
		1.5	0.00121559	0.000475369	0.00107155		1.5	5845.44	5274.08	5820.25
		1.501	0.00121441	0.000464715	0.00105864		1.501	5846.65	5274.55	5821.31
		1.502	0.00121341	0.000454773	0.00104556		1.502	5847.87	5275.01	5822.37
		1.503	0.00121263	0.000445564	0.00103233		1.503	5849.08	5275.46	5823.41
		1.504	0.00121209	0.000437102	0.00101896		1.504	5850.29	5275.9	5824.43
		1.505	0.00121181	0.000429397	0.00100546		1.505	5851.51	5276.34	5825.44
		1.506	0.0012118	0.000422449	0.000991839		1.506	5852.72	5276.76	5826.44
		1.507	0.00121206	0.000416256	0.000978107		1.507	5853.93	5277.18	5827.43
		1.508	0.0012126	0.000410808	0.000964265		1.508	5855.14	5277.6	5828.4
		1.509	0.00121341	0.000406091	0.000950315		1.509	5856.35	5278	5829.36
		1.51	0.00121447	0.000402085	0.000936261		1.51	5857.57	5278.41	5830.3
		1.511	0.00121577	0.000398769	0.000922105		1.511	5858.78	5278.81	5831.23
		1.512	0.00121727	0.000396113	0.000907852		1.512	5860	5279.21	5832.14
		1.513	0.00121895	0.00039409	0.000893509		1.513	5861.22	5279.6	5833.04
		1.514	0.00122076	0.000392666	0.000879085		1.514	5862.44	5279.99	5833.93
		1.515	0.00122267	0.000391808	0.000864592		1.515	5863.66	5280.39	5834.8
		1.516	0.00122463	0.000391479	0.000850045		1.516	5864.88	5280.78	5835.66
		1.517	0.00122659	0.000391644	0.000835463		1.517	5866.11	5281.17	5836.5
		1.518	0.00122851	0.000392265	0.000820867		1.518	5867.34	5281.56	5837.33
		1.519	0.00123034	0.000393309	0.000806281		1.519	5868.57	5281.95	5838.14
		1.52	0.00123202	0.000394739	0.000791733		1.52	5869.8	5282.35	5838.94
		1.521	0.00123352	0.000396523	0.000777252		1.521	5871.03	5282.74	5839.73
		1.522	0.0012348	0.000398629	0.00076287		1.522	5872.26	5283.14	5840.5
		1.523	0.00123582	0.00040103	0.000748622		1.523	5873.5	5283.54	5841.25
		1.524	0.00123655	0.000403699	0.000734539		1.524	5874.74	5283.94	5841.99
		1.525	0.00123697	0.000406615	0.000720658		1.525	5875.97	5284.35	5842.72
		1.526	0.00123707	0.000409757	0.000707011		1.526	5877.21	5284.76	5843.44
		1.527	0.00123684	0.000413112	0.000693634		1.527	5878.45	5285.17	5844.14
		1.528	0.00123628	0.000416667	0.000680558		1.528	5879.68	5285.58	5844.82
		1.529	0.0012354	0.000420415	0.000667814		1.529	5880.92	5286	5845.5
		1.53	0.00123422	0.000424353	0.000655432		1.53	5882.15	5286.42	5846.16
		1.531	0.00123278	0.000428481	0.000643439		1.531	5883.39	5286.85	5846.81
		1.532	0.00123109	0.000432803	0.000631861		1.532	5884.62	5287.28	5847.45
		1.533	0.00122921	0.000437326	0.00062072		1.533	5885.85	5287.72	5848.07
		1.534	0.00122719	0.000442061	0.000610035		1.534	5887.08	5288.16	5848.69
		1.535	0.00122506	0.000447021	0.00059983		1.535	5888.3	5288.6	5849.29
		1.536	0.0012229	0.000452223	0.000590116		1.536	5889.53	5289.05	5849.89
		1.537	0.00122074	0.000457683	0.000580911		1.537	5890.75	5289.51	5850.47
		1.538	0.00121866	0.000463422	0.000572228		1.538	5891.97	5289.97	5851.05
		1.539	0.00121671	0.000469458	0.00056408		1.539	5893.19	5290.43	5851.62
		1.54	0.00121494	0.000475812	0.000556476		1.54	5894.4	5290.9	5852.18
		1.541	0.00121341	0.000482503	0.000549428		1.541	5895.62	5291.38	5852.73
		1.542	0.00121214	0.000489551	0.000542945		1.542	5896.83	5291.87	5853.28
		1.543	0.00121119	0.000496971	0.000537037		1.543	5898.04	5292.36	5853.82
		1.544	0.00121058	0.00050478	0.000531713		1.544	5899.25	5292.86	5854.35
		1.545	0.00121033	0.000512989	0.00052698		1.545	5900.46	5293.37	5854.88
		1.546	0.00121045	0.000521607	0.000522848		1.546	5901.67	5293.89	5855.41
		1.547	0.00121094	0.000530641	0.000519326		1.547	5902.88	5294.42	5855.93
		1.548	0.00121179	0.000540092	0.000516421		1.548	5904.1	5294.95	5856.44
		1.549	0.00121298	0.000549958	0.000514142		1.549	5905.31	5295.5	5856.96
		1.55	0.00121448	0.000560232	0.000512495		1.55	5906.52	5296.05	5857.47
		1.551	0.00121625	0.000570902	0.000511486		1.551	5907.74	5296.62	5857.99
		1.552	0.00121823	0.000581953	0.00051112		1.552	5908.95	5297.19	5858.5
		1.553	0.00122037	0.000593362	0.000511402		1.553	5910.17	5297.78	5859.01
		1.554	0.0012226	0.000605103	0.000512333		1.554	5911.39	5298.38	5859.52
		1.555	0.00122486	0.000617146	0.000513914		1.555	5912.62	5298.99	5860.03
		1.556	0.00122708	0.000629454	0.00051614		1.556	5913.84	5299.62	5860.55
		1.557	0.00122917	0.000641988	0.000519007		1.557	5915.07	5300.25	5861.07
		1.558	0.00123105	0.0006547	0.000522505		1.558	5916.3	5300.9	5861.59
		1.559	0.00123267	0.000667544	0.000526623		1.559	5917.53	5301.56	5862.11
		1.56	0.00123395	0.000680464	0.000531344		1.56	5918.77	5302.23	5862.64
		1.561	0.00123481	0.000693407	0.00053665		1.561	5920	5302.92	5863.17
		1.562	0.00123521	0.000706311	0.000542514		1.562	5921.24	5303.62	5863.71
		1.563	0.00123509	0.000719117	0.000548911		1.563	5922.47	5304.33	5864.26
		1.564	0.0012344	0.000731762	0.000555806		1.564	5923.71	5305.06	5864.81
		1.565	0.00123313	0.000744184	0.000563165		1.565	5924.94	5305.8	5865.37
		1.566	0.00123123	0.000756321	0.000570946		1.566	5926.17	5306.55	5865.94
		1.567	0.00122871	0.000768111	0.000579105		1.567	5927.4	5307.31	5866.51
		1.568	0.00122557	0.000779497	0.000587595		1.568	5928.63	5308.08	5867.1
		1.569	0.00122181	0.000790424	0.000596365		1.569	5929.85	5308.87	5867.69
		1.57	0.00121745	0.00080084	0.000605361		1.57	5931.07	5309.66	5868.29
		1.571	0.00121255	0.000810701	0.000614528		1.571	5932.29	5310.47	5868.9
		1.572	0.00120712	0.000819966	0.000623808		1.572	5933.5	5311.29	5869.52
		1.573	0.00120123	0.000828602	0.000633144		1.573	5934.7	5312.11	5870.15
		1.574	0.00119494	0.000836583	0.000642476		1.574	5935.9	5312.94	5870.78
		1.575	0.00118831	0.000843892	0.000651746		1.575	5937.09	5313.78	5871.43
		1.576	0.00118141	0.000850518	0.000660899		1.576	5938.28	5314.63	5872.09
		1.577	0.00117432	0.000856457	0.000669878		1.577	5939.45	5315.48	5872.75
		1.578	0.0011671	0.000861716	0.000678632		1.578	5940.63	5316.34	5873.43
		1.579	0.00115984	0.000866307	0.000687111		1.579	5941.79	5317.21	5874.11
		1.58	0.0011526	0.000870249	0.000695271		1.58	5942.95	5318.07	5874.8
		1.581	0.00114546	0.00087357	0.000703072		1.581	5944.09	5318.95	5875.5
		1.582	0.00113849	0.000876301	0.000710478		1.582	5945.24	5319.82	5876.21
		1.583	0.00113174	0.00087848	0.000717459		1.583	5946.37	5320.7	5876.92
		1.584	0.00112527	0.000880147	0.000723992		1.584	5947.5	5321.58	5877.64
		1.585	0.00111913	0.000881345	0.00073006		1.585	5948.62	5322.46	5878.37
		1.586	0.00111336	0.000882122	0.000735649		1.586	5949.74	5323.34	5879.1
		1.587	0.00110799	0.000882523	0.000740756		1.587	5950.85	5324.22	5879.84
		1.588	0.00110304	0.000882596	0.000745381		1.588	5951.95	5325.11	5880.58
		1.589	0.00109852	0.000882385	0.000749531		1.589	5953.06	5325.99	5881.33
		1.59	0.00109445	0.000881933	0.000753218		1.59	5954.15	5326.87	5882.08
		1.591	0.00109082	0.000881281	0.000756461		1.591	5955.24	5327.75	5882.84
		1.592	0.00108761	0.000880464	0.000759282		1.592	5956.33	5328.63	5883.6
		1.593	0.00108481	0.000879514	0.000761708		1.593	5957.42	5329.51	5884.36
		1.594	0.0010824	0.000878458	0.000763771		1.594	5958.5	5330.39	5885.12
		1.595	0.00108034	0.000877315	0.000765506		1.595	5959.58	5331.27	5885.88
		1.596	0.0010786	0.0008761	0.000766948		1.596	5960.66	5332.15	5886.65
		1.597	0.00107716	0.000874821	0.000768138		1.597	5961.74	5333.02	5887.42
		1.598	0.00107596	0.000873479	0.000769117		1.598	5962.82	5333.9	5888.19
		1.599	0.00107497	0.00087207	0.000769924		1.599	5963.89	5334.77	5888.96
		1.6	0.00107416	0.000870584	0.000770603		1.6	5964.97	5335.64	5889.73
		1.601	0.00107348	0.000869003	0.000771195		1.601	5966.04	5336.51	5890.5
		1.602	0.0010729	0.000867308	0.00077174		1.602	5967.12	5337.38	5891.27
		1.603	0.0010724	0.000865473	0.000772279		1.603	5968.19	5338.24	5892.04
		1.604	0.00107195	0.000863469	0.000772849		1.604	5969.26	5339.11	5892.81
		1.605	0.00107153	0.000861264	0.000773486		1.605	5970.33	5339.97	5893.59
		1.606	0.00107112	0.000858827	0.000774227		1.606	5971.4	5340.83	5894.36
		1.607	0.0010707	0.000856124	0.0007751		1.607	5972.47	5341.69	5895.13
		1.608	0.00107029	0.000853123	0.000776138		1.608	5973.55	5342.54	5895.91
		1.609	0.00106987	0.000849793	0.000777367		1.609	5974.62	5343.39	5896.69
		1.61	0.00106944	0.000846105	0.000778814		1.61	5975.68	5344.24	5897.46
		1.611	0.00106903	0.000842036	0.000780499		1.611	5976.75	5345.09	5898.24
		1.612	0.00106863	0.000837566	0.000782446		1.612	5977.82	5345.93	5899.03
		1.613	0.00106827	0.000832679	0.000784671		1.613	5978.89	5346.76	5899.81
		1.614	0.00106796	0.000827367	0.000787192		1.614	5979.96	5347.59	5900.6
		1.615	0.00106772	0.000821625	0.000790024		1.615	5981.03	5348.42	5901.38
		1.616	0.00106757	0.000815455	0.000793181		1.616	5982.09	5349.23	5902.18
		1.617	0.00106753	0.000808866	0.000796675		1.617	5983.16	5350.05	5902.97
		1.618	0.0010676	0.000801871	0.000800516		1.618	5984.23	5350.85	5903.77
		1.619	0.00106781	0.000794489	0.000804715		1.619	5985.3	5351.65	5904.57
		1.62	0.00106817	0.000786743	0.00080928		1.62	5986.37	5352.44	5905.38
		1.621	0.00106868	0.000778661	0.000814217		1.621	5987.43	5353.22	5906.19
		1.622	0.00106934	0.000770273	0.000819535		1.622	5988.5	5354	5907.01
		1.623	0.00107016	0.000761612	0.000825237		1.623	5989.57	5354.76	5907.83
		1.624	0.00107112	0.000752712	0.000831327		1.624	5990.64	5355.52	5908.66
		1.625	0.0010722	0.00074361	0.000837809		1.625	5991.72	5356.27	5909.49
		1.626	0.0010734	0.00073434	0.000844682		1.626	5992.79	5357.01	5910.33
		1.627	0.00107468	0.000724938	0.000851947		1.627	5993.86	5357.74	5911.18
		1.628	0.00107602	0.000715438	0.000859601		1.628	5994.94	5358.46	5912.04
		1.629	0.00107737	0.000705871	0.000867639		1.629	5996.01	5359.17	5912.9
		1.63	0.00107871	0.000696268	0.000876054		1.63	5997.09	5359.87	5913.77
		1.631	0.00107997	0.000686658	0.000884836		1.631	5998.17	5360.56	5914.65
		1.632	0.00108113	0.000677065	0.000893974		1.632	5999.25	5361.24	5915.54
		1.633	0.00108212	0.000667511	0.000903453		1.633	6000.33	5361.92	5916.44
		1.634	0.0010829	0.000658017	0.000913255		1.634	6001.42	5362.58	5917.35
		1.635	0.00108342	0.000648601	0.000923357		1.635	6002.5	5363.23	5918.27
		1.636	0.00108364	0.000639275	0.000933736		1.636	6003.58	5363.88	5919.2
		1.637	0.00108349	0.000630053	0.000944363		1.637	6004.67	5364.51	5920.14
		1.638	0.00108295	0.000620943	0.000955206		1.638	6005.75	5365.14	5921.09
		1.639	0.00108197	0.000611955	0.00096623		1.639	6006.83	5365.75	5922.05
		1.64	0.00108052	0.000603094	0.000977397		1.64	6007.91	5366.36	5923.02
		1.641	0.00107857	0.000594365	0.000988662		1.641	6008.99	5366.96	5924
		1.642	0.00107612	0.00058577	0.00099998		1.642	6010.07	5367.55	5925
		1.643	0.00107314	0.000577314	0.0010113		1.643	6011.14	5368.13	5926
		1.644	0.00106963	0.000568999	0.00102257		1.644	6012.22	5368.7	5927.02
		1.645	0.00106562	0.000560826	0.00103374		1.645	6013.28	5369.27	5928.05
		1.646	0.0010611	0.0005528	0.00104474		1.646	6014.35	5369.82	5929.09
		1.647	0.0010561	0.000544922	0.00105552		1.647	6015.41	5370.37	5930.14
		1.648	0.00105067	0.000537199	0.00106602		1.648	6016.46	5370.91	5931.2
		1.649	0.00104483	0.000529635	0.00107617		1.649	6017.51	5371.45	5932.27
		1.65	0.00103865	0.000522237	0.0010859		1.65	6018.55	5371.97	5933.35
		1.651	0.00103216	0.000515015	0.00109517		1.651	6019.58	5372.49	5934.44
		1.652	0.00102544	0.000507979	0.0011039		1.652	6020.61	5373	5935.54
		1.653	0.00101854	0.000501142	0.00111204		1.653	6021.63	5373.51	5936.65
		1.654	0.00101153	0.000494519	0.00111953		1.654	6022.65	5374.01	5937.76
		1.655	0.00100448	0.000488127	0.00112632		1.655	6023.66	5374.5	5938.89
		1.656	0.000997459	0.000481985	0.00113237		1.656	6024.66	5374.98	5940.01
		1.657	0.000990534	0.000476111	0.00113763		1.657	6025.65	5375.46	5941.15
		1.658	0.00098377	0.000470528	0.00114206		1.658	6026.64	5375.94	5942.29
		1.659	0.000977231	0.000465257	0.00114565		1.659	6027.62	5376.4	5943.43
		1.66	0.000970976	0.000460323	0.00114835		1.66	6028.59	5376.87	5944.58
		1.661	0.000965061	0.000455747	0.00115017		1.661	6029.56	5377.32	5945.73
		1.662	0.000959533	0.000451554	0.00115109		1.662	6030.52	5377.78	5946.88
		1.663	0.000954438	0.000447764	0.00115111		1.663	6031.48	5378.23	5948.03
		1.664	0.000949811	0.000444399	0.00115023		1.664	6032.43	5378.67	5949.18
		1.665	0.000945683	0.000441478	0.00114846		1.665	6033.38	5379.12	5950.33
		1.666	0.000942078	0.000439019	0.00114583		1.666	6034.33	5379.56	5951.48
		1.667	0.000939011	0.000437035	0.00114236		1.667	6035.27	5379.99	5952.62
		1.668	0.00093649	0.000435538	0.00113808		1.668	6036.2	5380.43	5953.76
		1.669	0.000934517	0.000434535	0.00113302		1.669	6037.14	5380.87	5954.9
		1.67	0.000933088	0.000434032	0.00112722		1.67	6038.07	5381.3	5956.03
		1.671	0.00093219	0.000434026	0.00112071		1.671	6039.01	5381.73	5957.15
		1.672	0.000931804	0.000434514	0.00111355		1.672	6039.94	5382.17	5958.27
		1.673	0.000931908	0.000435485	0.00110577		1.673	6040.87	5382.6	5959.38
		1.674	0.00093247	0.000436924	0.00109742		1.674	6041.8	5383.04	5960.48
		1.675	0.000933458	0.00043881	0.00108854		1.675	6042.73	5383.48	5961.57
		1.676	0.000934834	0.000441117	0.00107918		1.676	6043.67	5383.92	5962.66
		1.677	0.000936554	0.000443813	0.00106938		1.677	6044.6	5384.36	5963.73
		1.678	0.000938576	0.00044686	0.00105918		1.678	6045.54	5384.81	5964.8
		1.679	0.000940852	0.000450217	0.00104862		1.679	6046.48	5385.25	5965.85
		1.68	0.000943335	0.000453834	0.00103774		1.68	6047.42	5385.71	5966.89
		1.681	0.000945977	0.000457661	0.00102656		1.681	6048.37	5386.16	5967.93
		1.682	0.000948728	0.000461641	0.00101512		1.682	6049.32	5386.62	5968.95
		1.683	0.000951541	0.000465714	0.00100344		1.683	6050.27	5387.09	5969.96
		1.684	0.000954371	0.000469817	0.000991554		1.684	6051.22	5387.55	5970.95
		1.685	0.000957173	0.000473887	0.000979483		1.685	6052.17	5388.02	5971.94
		1.686	0.000959904	0.000477857	0.000967246		1.686	6053.13	5388.5	5972.91
		1.687	0.000962527	0.000481664	0.000954864		1.687	6054.09	5388.98	5973.87
		1.688	0.000965006	0.000485243	0.00094236		1.688	6055.06	5389.46	5974.82
		1.689	0.000967308	0.000488533	0.000929751		1.689	6056.02	5389.95	5975.76
		1.69	0.000969405	0.000491476	0.000917057		1.69	6056.99	5390.44	5976.68
		1.691	0.000971272	0.000494019	0.000904302		1.691	6057.96	5390.93	5977.59
		1.692	0.000972888	0.000496116	0.000891508		1.692	6058.94	5391.43	5978.49
		1.693	0.000974236	0.000497724	0.000878702		1.693	6059.91	5391.93	5979.37
		1.694	0.000975302	0.000498813	0.000865911		1.694	6060.88	5392.42	5980.25
		1.695	0.000976075	0.000499356	0.000853166		1.695	6061.86	5392.92	5981.11
		1.696	0.000976546	0.00049934	0.000840504		1.696	6062.84	5393.42	5981.95
		1.697	0.00097671	0.000498759	0.000827962		1.697	6063.81	5393.92	5982.79
		1.698	0.000976563	0.000497616	0.000815581		1.698	6064.79	5394.42	5983.61
		1.699	0.000976103	0.000495927	0.000803408		1.699	6065.77	5394.92	5984.42
		1.7	0.000975331	0.000493715	0.000791491		1.7	6066.74	5395.41	5985.22
		1.701	0.000974246	0.000491014	0.000779881		1.701	6067.72	5395.9	5986
		1.702	0.00097285	0.000487866	0.000768633		1.702	6068.69	5396.39	5986.78
		1.703	0.000971144	0.000484323	0.000757803		1.703	6069.66	5396.88	5987.54
		1.704	0.00096913	0.000480441	0.000747448		1.704	6070.63	5397.36	5988.29
		1.705	0.000966812	0.000476286	0.000737628		1.705	6071.6	5397.84	5989.03
		1.706	0.00096419	0.000471926	0.000728398		1.706	6072.57	5398.31	5989.77
		1.707	0.000961267	0.000467436	0.000719818		1.707	6073.53	5398.78	5990.49
		1.708	0.000958046	0.000462891	0.00071194		1.708	6074.49	5399.25	5991.21
		1.709	0.000954529	0.000458369	0.000704817		1.709	6075.44	5399.71	5991.92
		1.71	0.000950718	0.000453947	0.000698497		1.71	6076.4	5400.17	5992.62
		1.711	0.000946619	0.0004497	0.000693022		1.711	6077.34	5400.62	5993.31
		1.712	0.000942234	0.000445701	0.00068843		1.712	6078.29	5401.06	5994
		1.713	0.00093757	0.00044202	0.000684751		1.713	6079.23	5401.51	5994.69
		1.714	0.000932634	0.000438721	0.000682008		1.714	6080.16	5401.95	5995.37
		1.715	0.000927433	0.00043586	0.000680216		1.715	6081.09	5402.39	5996.06
		1.716	0.00092198	0.00043349	0.000679383		1.716	6082.02	5402.82	5996.74
		1.717	0.000916286	0.000431654	0.000679506		1.717	6082.94	5403.25	5997.41
		1.718	0.000910366	0.000430386	0.000680575		1.718	6083.85	5403.68	5998.09
		1.719	0.000904238	0.000429713	0.000682571		1.719	6084.76	5404.11	5998.78
		1.72	0.000897923	0.000429652	0.000685464		1.72	6085.66	5404.54	5999.46
		1.721	0.000891441	0.000430211	0.000689219		1.721	6086.55	5404.97	6000.15
		1.722	0.00088482	0.00043139	0.000693792		1.722	6087.44	5405.41	6000.84
		1.723	0.000878086	0.000433178	0.000699129		1.723	6088.32	5405.84	6001.54
		1.724	0.000871269	0.000435559	0.000705175		1.724	6089.2	5406.27	6002.24
		1.725	0.000864401	0.000438506	0.000711866		1.725	6090.07	5406.71	6002.95
		1.726	0.000857516	0.000441988	0.000719134		1.726	6090.93	5407.15	6003.66
		1.727	0.000850648	0.000445965	0.00072691		1.727	6091.78	5407.59	6004.38
		1.728	0.000843834	0.000450394	0.000735124		1.728	6092.63	5408.04	6005.12
		1.729	0.00083711	0.000455226	0.000743703		1.729	6093.47	5408.49	6005.86
		1.73	0.000830514	0.000460411	0.000752578		1.73	6094.3	5408.95	6006.6
		1.731	0.000824082	0.000465894	0.000761682		1.731	6095.13	5409.41	6007.36
		1.732	0.000817851	0.000471623	0.000770953		1.732	6095.95	5409.88	6008.13
		1.733	0.000811855	0.000477542	0.000780334		1.733	6096.77	5410.36	6008.9
		1.734	0.000806129	0.000483599	0.000789774		1.734	6097.58	5410.84	6009.69
		1.735	0.000800705	0.000489745	0.00079923		1.735	6098.38	5411.33	6010.48
		1.736	0.000795611	0.000495932	0.000808667		1.736	6099.18	5411.82	6011.29
		1.737	0.000790875	0.000502116	0.000818059		1.737	6099.97	5412.32	6012.1
		1.738	0.00078652	0.000508259	0.000827389		1.738	6100.76	5412.82	6012.92
		1.739	0.000782568	0.000514326	0.000836649		1.739	6101.54	5413.33	6013.75
		1.74	0.000779033	0.000520289	0.00084584		1.74	6102.32	5413.85	6014.6
		1.741	0.00077593	0.000526123	0.00085497		1.741	6103.1	5414.37	6015.45
		1.742	0.000773266	0.000531812	0.000864057		1.742	6103.88	5414.9	6016.31
		1.743	0.000771046	0.000537341	0.000873122		1.743	6104.65	5415.44	6017.17
		1.744	0.000769269	0.000542702	0.000882197		1.744	6105.42	5415.98	6018.05
		1.745	0.000767931	0.000547891	0.000891314		1.745	6106.19	5416.52	6018.94
		1.746	0.000767022	0.000552908	0.000900508		1.746	6106.95	5417.07	6019.83
		1.747	0.000766528	0.000557757	0.000909819		1.747	6107.72	5417.63	6020.74
		1.748	0.000766432	0.000562443	0.000919283		1.748	6108.49	5418.19	6021.65
		1.749	0.000766711	0.000566977	0.000928936		1.749	6109.25	5418.75	6022.58
		1.75	0.00076734	0.000571367	0.00093881		1.75	6110.02	5419.32	6023.51
		1.751	0.00076829	0.000575626	0.000948933		1.751	6110.79	5419.9	6024.46
		1.752	0.000769528	0.000579765	0.000959327		1.752	6111.56	5420.47	6025.41
		1.753	0.000771018	0.000583796	0.000970004		1.753	6112.33	5421.06	6026.37
		1.754	0.000772725	0.000587731	0.00098097		1.754	6113.1	5421.64	6027.35
		1.755	0.00077461	0.00059158	0.00099222		1.755	6113.87	5422.23	6028.34
		1.756	0.000776632	0.000595351	0.00100374		1.756	6114.65	5422.82	6029.33
		1.757	0.000778751	0.000599051	0.0010155		1.757	6115.43	5423.42	6030.34
		1.758	0.000780927	0.000602685	0.00102746		1.758	6116.21	5424.02	6031.37
		1.759	0.000783119	0.000606256	0.00103958		1.759	6116.99	5424.63	6032.4
		1.76	0.00078529	0.000609763	0.0010518		1.76	6117.77	5425.24	6033.44
		1.761	0.0007874	0.000613203	0.00106404		1.761	6118.56	5425.85	6034.5
		1.762	0.000789414	0.000616571	0.00107622		1.762	6119.35	5426.46	6035.57
		1.763	0.000791299	0.000619858	0.00108826		1.763	6120.14	5427.08	6036.66
		1.764	0.000793023	0.000623053	0.00110006		1.764	6120.93	5427.7	6037.75
		1.765	0.000794558	0.000626142	0.00111152		1.765	6121.72	5428.33	6038.85
		1.766	0.000795879	0.000629109	0.00112254		1.766	6122.52	5428.95	6039.97
		1.767	0.000796964	0.000631935	0.001133		1.767	6123.32	5429.58	6041.1
		1.768	0.000797794	0.000634599	0.00114281		1.768	6124.11	5430.22	6042.24
		1.769	0.000798353	0.000637081	0.00115185		1.769	6124.91	5430.85	6043.39
		1.77	0.000798631	0.000639357	0.00116003		1.77	6125.71	5431.49	6044.54
		1.771	0.000798618	0.000641404	0.00116724		1.771	6126.51	5432.13	6045.7
		1.772	0.000798311	0.000643198	0.0011734		1.772	6127.31	5432.77	6046.87
		1.773	0.000797707	0.000644718	0.00117844		1.773	6128.11	5433.42	6048.05
		1.774	0.000796808	0.000645941	0.00118227		1.774	6128.9	5434.06	6049.23
		1.775	0.00079562	0.000646848	0.00118484		1.775	6129.7	5434.71	6050.41
		1.776	0.000794151	0.000647422	0.0011861		1.776	6130.49	5435.36	6051.6
		1.777	0.000792411	0.000647648	0.00118601		1.777	6131.29	5436	6052.79
		1.778	0.000790416	0.000647516	0.00118456		1.778	6132.08	5436.65	6053.97
		1.779	0.00078818	0.000647019	0.00118173		1.779	6132.87	5437.3	6055.15
		1.78	0.000785722	0.000646154	0.00117752		1.78	6133.65	5437.95	6056.33
		1.781	0.000783064	0.000644923	0.00117196		1.781	6134.44	5438.59	6057.51
		1.782	0.000780227	0.000643331	0.00116506		1.782	6135.22	5439.24	6058.68
		1.783	0.000777237	0.000641391	0.00115687		1.783	6136	5439.88	6059.84
		1.784	0.000774118	0.000639116	0.00114743		1.784	6136.78	5440.52	6060.99
		1.785	0.000770897	0.000636528	0.00113679		1.785	6137.55	5441.16	6062.13
		1.786	0.000767603	0.000633649	0.00112503		1.786	6138.32	5441.79	6063.26
		1.787	0.000764263	0.000630506	0.0011122		1.787	6139.08	5442.42	6064.38
		1.788	0.000760906	0.00062713	0.00109839		1.788	6139.85	5443.05	6065.49
		1.789	0.000757561	0.000623553	0.00108367		1.789	6140.6	5443.68	6066.58
		1.79	0.000754257	0.000619807	0.00106812		1.79	6141.36	5444.3	6067.65
		1.791	0.000751022	0.000615929	0.00105183		1.791	6142.11	5444.92	6068.71
		1.792	0.000747883	0.000611952	0.00103488		1.792	6142.86	5445.53	6069.76
		1.793	0.000744868	0.000607909	0.00101734		1.793	6143.61	5446.14	6070.78
		1.794	0.000741999	0.000603834	0.000999288		1.794	6144.35	5446.75	6071.79
		1.795	0.000739301	0.000599756	0.000980807		1.795	6145.09	5447.35	6072.78
		1.796	0.000736793	0.000595701	0.000961964		1.796	6145.83	5447.95	6073.75
		1.797	0.000734493	0.000591692	0.000942824		1.797	6146.57	5448.54	6074.71
		1.798	0.000732416	0.000587748	0.000923448		1.798	6147.3	5449.13	6075.64
		1.799	0.000730572	0.000583883	0.000903891		1.799	6148.03	5449.72	6076.55
		1.8	0.000728969	0.000580106	0.0008842		1.8	6148.76	5450.3	6077.45
		1.801	0.000727611	0.00057642	0.000864419		1.801	6149.49	5450.88	6078.32
		1.802	0.000726495	0.000572823	0.000844586		1.802	6150.22	5451.45	6079.18
		1.803	0.000725619	0.00056931	0.000824731		1.803	6150.94	5452.02	6080.01
		1.804	0.000724971	0.000565867	0.000804879		1.804	6151.67	5452.59	6080.83
		1.805	0.000724539	0.000562478	0.000785052		1.805	6152.39	5453.15	6081.62
		1.806	0.000724307	0.000559123	0.000765266		1.806	6153.12	5453.71	6082.4
		1.807	0.000724252	0.000555775	0.000745535		1.807	6153.84	5454.27	6083.15
		1.808	0.000724353	0.000552409	0.000725867		1.808	6154.57	5454.83	6083.89
		1.809	0.000724582	0.000548993	0.000706272		1.809	6155.29	5455.38	6084.6
		1.81	0.000724912	0.000545498	0.000686757		1.81	6156.02	5455.92	6085.3
		1.811	0.000725314	0.000541891	0.000667329		1.811	6156.74	5456.47	6085.98
		1.812	0.000725756	0.00053814	0.000647995		1.812	6157.47	5457.01	6086.63
		1.813	0.000726209	0.000534218	0.000628766		1.813	6158.19	5457.54	6087.27
		1.814	0.000726645	0.000530097	0.000609651		1.814	6158.92	5458.08	6087.89
		1.815	0.000727034	0.000525752	0.000590668		1.815	6159.64	5458.6	6088.49
		1.816	0.000727351	0.000521165	0.000571836		1.816	6160.37	5459.13	6089.07
		1.817	0.000727574	0.000516322	0.000553177		1.817	6161.1	5459.65	6089.64
		1.818	0.000727682	0.000511214	0.000534719		1.818	6161.83	5460.16	6090.18
		1.819	0.000727659	0.000505838	0.000516497		1.819	6162.55	5460.67	6090.7
		1.82	0.000727493	0.000500199	0.000498547		1.82	6163.28	5461.17	6091.21
		1.821	0.000727177	0.000494308	0.000480913		1.821	6164.01	5461.67	6091.7
		1.822	0.000726707	0.000488185	0.000463642		1.822	6164.74	5462.16	6092.17
		1.823	0.000726086	0.000481854	0.000446786		1.823	6165.46	5462.64	6092.63
		1.824	0.00072532	0.000475348	0.0004304		1.824	6166.19	5463.12	6093.07
		1.825	0.000724419	0.000468706	0.000414542		1.825	6166.91	5463.6	6093.49
		1.826	0.000723401	0.000461972	0.000399274		1.826	6167.64	5464.06	6093.9
		1.827	0.000722285	0.000455198	0.000384656		1.827	6168.36	5464.52	6094.29
		1.828	0.000721094	0.000448436	0.000370752		1.828	6169.08	5464.97	6094.67
		1.829	0.000719856	0.000441746	0.000357623		1.829	6169.8	5465.42	6095.03
		1.83	0.0007186	0.000435185	0.000345331		1.83	6170.52	5465.85	6095.38
		1.831	0.000717359	0.000428816	0.000333934		1.831	6171.24	5466.29	6095.72
		1.832	0.000716165	0.0004227	0.000323487		1.832	6171.96	5466.71	6096.05
		1.833	0.000715054	0.000416895	0.000314042		1.833	6172.67	5467.13	6096.37
		1.834	0.00071406	0.000411459	0.000305645		1.834	6173.39	5467.55	6096.68
		1.835	0.000713215	0.000406444	0.000298338		1.835	6174.1	5467.96	6096.98
		1.836	0.000712551	0.000401899	0.000292157		1.836	6174.81	5468.36	6097.28
		1.837	0.000712098	0.000397865	0.000287129		1.837	6175.53	5468.76	6097.57
		1.838	0.000711882	0.000394377	0.000283278		1.838	6176.24	5469.16	6097.85
		1.839	0.000711925	0.00039146	0.000280617		1.839	6176.95	5469.55	6098.13
		1.84	0.000712246	0.000389134	0.000279156		1.84	6177.66	5469.94	6098.41
		1.841	0.000712859	0.000387406	0.000278894		1.841	6178.37	5470.33	6098.69
		1.842	0.000713771	0.000386275	0.000279826		1.842	6179.09	5470.71	6098.97
		1.843	0.000714985	0.000385731	0.00028194		1.843	6179.8	5471.1	6099.25
		1.844	0.0007165	0.000385753	0.000285215		1.844	6180.52	5471.49	6099.54
		1.845	0.000718309	0.000386311	0.000289629		1.845	6181.24	5471.87	6099.82
		1.846	0.000720397	0.000387365	0.00029515		1.846	6181.95	5472.26	6100.12
		1.847	0.000722747	0.000388869	0.000301746		1.847	6182.68	5472.65	6100.41
		1.848	0.000725337	0.000390767	0.000309378		1.848	6183.4	5473.04	6100.72
		1.849	0.000728141	0.000392997	0.000318005		1.849	6184.13	5473.43	6101.03
		1.85	0.000731128	0.000395493	0.000327582		1.85	6184.86	5473.82	6101.36
		1.851	0.000734266	0.000398182	0.000338064		1.851	6185.59	5474.22	6101.69
		1.852	0.000737519	0.00040099	0.000349401		1.852	6186.32	5474.62	6102.03
		1.853	0.00074085	0.00040384	0.000361545		1.853	6187.06	5475.02	6102.39
		1.854	0.000744223	0.000406658	0.000374445		1.854	6187.81	5475.43	6102.76
		1.855	0.000747598	0.000409367	0.000388051		1.855	6188.55	5475.83	6103.14
		1.856	0.000750938	0.000411895	0.000402311		1.856	6189.3	5476.24	6103.53
		1.857	0.000754208	0.000414175	0.000417174		1.857	6190.05	5476.66	6103.94
		1.858	0.000757373	0.000416143	0.000432587		1.858	6190.81	5477.07	6104.37
		1.859	0.0007604	0.000417744	0.0004485		1.859	6191.57	5477.49	6104.81
		1.86	0.000763262	0.000418929	0.00046486		1.86	6192.33	5477.91	6105.27
		1.861	0.000765931	0.000419657	0.000481615		1.861	6193.1	5478.33	6105.74
		1.862	0.000768386	0.000419898	0.000498713		1.862	6193.86	5478.75	6106.23
		1.863	0.000770608	0.00041963	0.0005161		1.863	6194.63	5479.17	6106.74
		1.864	0.000772585	0.000418842	0.000533723		1.864	6195.4	5479.59	6107.26
		1.865	0.000774306	0.000417533	0.000551528		1.865	6196.18	5480	6107.8
		1.866	0.000775765	0.000415711	0.000569459		1.866	6196.95	5480.42	6108.36
		1.867	0.000776962	0.000413396	0.000587461		1.867	6197.73	5480.84	6108.94
		1.868	0.0007779	0.000410615	0.000605476		1.868	6198.51	5481.25	6109.54
		1.869	0.000778586	0.000407403	0.000623447		1.869	6199.28	5481.66	6110.15
		1.87	0.000779029	0.000403807	0.000641313		1.87	6200.06	5482.06	6110.79
		1.871	0.000779244	0.000399875	0.000659015		1.871	6200.84	5482.46	6111.44
		1.872	0.000779246	0.000395664	0.000676492		1.872	6201.62	5482.86	6112.1
		1.873	0.000779054	0.000391234	0.000693681		1.873	6202.4	5483.26	6112.79
		1.874	0.000778687	0.000386651	0.000710519		1.874	6203.18	5483.64	6113.49
		1.875	0.000778167	0.000381978	0.000726943		1.875	6203.96	5484.03	6114.21
		1.876	0.000777515	0.000377282	0.000742891		1.876	6204.74	5484.41	6114.94
		1.877	0.000776754	0.000372628	0.000758299		1.877	6205.51	5484.78	6115.7
		1.878	0.000775903	0.000368081	0.000773103		1.878	6206.29	5485.15	6116.46
		1.879	0.000774985	0.0003637	0.000787242		1.879	6207.06	5485.52	6117.24
		1.88	0.000774017	0.000359544	0.000800655		1.88	6207.84	5485.88	6118.03
		1.881	0.000773017	0.000355665	0.000813283		1.881	6208.61	5486.24	6118.84
		1.882	0.000772001	0.000352111	0.000825067		1.882	6209.39	5486.59	6119.66
		1.883	0.00077098	0.000348925	0.000835953		1.883	6210.16	5486.94	6120.49
		1.884	0.000769965	0.000346143	0.000845885		1.884	6210.93	5487.29	6121.33
		1.885	0.000768965	0.000343798	0.000854816		1.885	6211.7	5487.64	6122.18
		1.886	0.000767983	0.000341916	0.000862697		1.886	6212.47	5487.98	6123.04
		1.887	0.000767023	0.000340517	0.000869485		1.887	6213.23	5488.32	6123.91
		1.888	0.000766083	0.000339618	0.000875141		1.888	6214	5488.66	6124.78
		1.889	0.000765163	0.000339231	0.000879632		1.889	6214.76	5489	6125.66
		1.89	0.000764259	0.000339364	0.000882926		1.89	6215.53	5489.34	6126.54
		1.891	0.000763364	0.000340022	0.000885		1.891	6216.29	5489.68	6127.42
		1.892	0.000762474	0.000341207	0.000885836		1.892	6217.06	5490.02	6128.31
		1.893	0.00076158	0.00034292	0.000885423		1.893	6217.82	5490.36	6129.19
		1.894	0.000760678	0.000345159	0.000883755		1.894	6218.58	5490.7	6130.08
		1.895	0.000759761	0.000347922	0.000880835		1.895	6219.34	5491.05	6130.96
		1.896	0.000758825	0.000351206	0.000876672		1.896	6220.1	5491.4	6131.84
		1.897	0.000757869	0.000355008	0.000871286		1.897	6220.86	5491.75	6132.71
		1.898	0.000756893	0.000359325	0.000864699		1.898	6221.61	5492.11	6133.58
		1.899	0.000755902	0.000364153	0.000856945		1.899	6222.37	5492.47	6134.44
		1.9	0.000754903	0.00036949	0.000848067		1.9	6223.13	5492.84	6135.29
		1.901	0.000753907	0.000375332	0.000838113		1.901	6223.88	5493.21	6136.14
		1.902	0.000752931	0.000381677	0.000827138		1.902	6224.63	5493.59	6136.97
		1.903	0.000751995	0.00038852	0.000815207		1.903	6225.39	5493.98	6137.79
		1.904	0.000751123	0.000395858	0.000802387		1.904	6226.14	5494.37	6138.6
		1.905	0.000750344	0.000403686	0.000788753		1.905	6226.89	5494.77	6139.4
		1.906	0.000749688	0.000411997	0.000774386		1.906	6227.64	5495.18	6140.18
		1.907	0.000749193	0.000420783	0.000759369		1.907	6228.39	5495.59	6140.94
		1.908	0.000748894	0.000430032	0.000743789		1.908	6229.14	5496.02	6141.7
		1.909	0.00074883	0.000439731	0.000727733		1.909	6229.89	5496.45	6142.43
		1.91	0.000749041	0.000449864	0.000711294		1.91	6230.64	5496.9	6143.15
		1.911	0.000749566	0.000460409	0.000694557		1.911	6231.38	5497.35	6143.85
		1.912	0.000750441	0.000471343	0.000677616		1.912	6232.13	5497.82	6144.54
		1.913	0.000751702	0.000482636	0.000660556		1.913	6232.89	5498.3	6145.21
		1.914	0.000753378	0.000494255	0.000643463		1.914	6233.64	5498.78	6145.86
		1.915	0.000755497	0.000506163	0.000626416		1.915	6234.39	5499.28	6146.5
		1.916	0.000758077	0.000518316	0.000609499		1.916	6235.15	5499.8	6147.11
		1.917	0.000761133	0.000530669	0.000592777		1.917	6235.91	5500.32	6147.72
		1.918	0.00076467	0.00054317	0.000576326		1.918	6236.67	5500.86	6148.3
		1.919	0.000768685	0.000555764	0.000560206		1.919	6237.44	5501.41	6148.87
		1.92	0.000773168	0.000568392	0.000544477		1.92	6238.21	5501.97	6149.42
		1.921	0.000778101	0.000580993	0.000529193		1.921	6238.99	5502.54	6149.96
		1.922	0.000783453	0.000593501	0.000514403		1.922	6239.77	5503.13	6150.48
		1.923	0.00078919	0.000605851	0.000500149		1.923	6240.55	5503.73	6150.99
		1.924	0.000795266	0.000617975	0.000486474		1.924	6241.34	5504.34	6151.48
		1.925	0.00080163	0.000629805	0.00047341		1.925	6242.14	5504.97	6151.96
		1.926	0.000808221	0.000641273	0.000460989		1.926	6242.95	5505.6	6152.43
		1.927	0.000814977	0.000652312	0.000449239		1.927	6243.76	5506.25	6152.88
		1.928	0.000821827	0.000662859	0.000438181		1.928	6244.58	5506.91	6153.33
		1.929	0.000828698	0.000672852	0.00042784		1.929	6245.4	5507.57	6153.76
		1.93	0.000835516	0.000682233	0.000418232		1.93	6246.24	5508.25	6154.18
		1.931	0.000842205	0.00069095	0.000409374		1.931	6247.07	5508.94	6154.6
		1.932	0.000848688	0.000698955	0.000401282		1.932	6247.92	5509.63	6155
		1.933	0.000854894	0.000706208	0.000393969		1.933	6248.77	5510.34	6155.4
		1.934	0.000860752	0.000712676	0.000387445		1.934	6249.63	5511.05	6155.79
		1.935	0.000866196	0.000718333	0.000381723		1.935	6250.49	5511.76	6156.17
		1.936	0.000871167	0.000723161	0.000376811		1.936	6251.36	5512.48	6156.55
		1.937	0.000875612	0.000727151	0.000372718		1.937	6252.23	5513.21	6156.93
		1.938	0.000879487	0.000730305	0.000369453		1.938	6253.11	5513.94	6157.3
		1.939	0.000882757	0.000732632	0.000367024		1.939	6253.99	5514.67	6157.67
		1.94	0.000885394	0.00073415	0.000365437		1.94	6254.88	5515.4	6158.03
		1.941	0.000887382	0.000734887	0.000364698		1.941	6255.76	5516.13	6158.4
		1.942	0.000888716	0.000734878	0.00036481		1.942	6256.65	5516.87	6158.76
		1.943	0.000889399	0.000734165	0.000365779		1.943	6257.54	5517.6	6159.13
		1.944	0.000889444	0.0007328	0.000367603		1.944	6258.43	5518.34	6159.5
		1.945	0.000888875	0.000730836	0.000370285		1.945	6259.32	5519.07	6159.86
		1.946	0.000887724	0.000728335	0.000373821		1.946	6260.21	5519.8	6160.24
		1.947	0.000886032	0.00072536	0.000378206		1.947	6261.09	5520.53	6160.61
		1.948	0.000883844	0.000721975	0.000383433		1.948	6261.98	5521.25	6160.99
		1.949	0.000881215	0.000718247	0.000389491		1.949	6262.86	5521.97	6161.38
		1.95	0.000878202	0.000714241	0.000396366		1.95	6263.74	5522.69	6161.77
		1.951	0.000874864	0.000710018	0.000404039		1.951	6264.62	5523.4	6162.17
		1.952	0.000871265	0.00070564	0.000412489		1.952	6265.49	5524.11	6162.58
		1.953	0.000867467	0.000701159	0.000421689		1.953	6266.36	5524.81	6163
		1.954	0.000863531	0.000696625	0.000431609		1.954	6267.23	5525.51	6163.42
		1.955	0.000859516	0.000692081	0.000442212		1.955	6268.09	5526.2	6163.86
		1.956	0.000855475	0.000687562	0.00045346		1.956	6268.95	5526.89	6164.31
		1.957	0.000851458	0.000683094	0.000465309		1.957	6269.8	5527.58	6164.77
		1.958	0.000847507	0.000678698	0.000477711		1.958	6270.65	5528.26	6165.24
		1.959	0.000843659	0.000674384	0.000490615		1.959	6271.49	5528.94	6165.72
		1.96	0.000839941	0.000670156	0.000503967		1.96	6272.34	5529.61	6166.22
		1.961	0.000836372	0.000666009	0.000517711		1.961	6273.17	5530.28	6166.73
		1.962	0.000832964	0.000661933	0.000531787		1.962	6274.01	5530.94	6167.26
		1.963	0.000829719	0.000657908	0.000546136		1.963	6274.84	5531.6	6167.8
		1.964	0.000826632	0.000653912	0.000560699		1.964	6275.67	5532.26	6168.35
		1.965	0.000823689	0.000649915	0.000575416		1.965	6276.49	5532.91	6168.92
		1.966	0.000820871	0.000645887	0.000590229		1.966	6277.32	5533.56	6169.5
		1.967	0.000818151	0.000641792	0.000605082		1.967	6278.14	5534.2	6170.1
		1.968	0.000815499	0.000637595	0.000619922		1.968	6278.95	5534.84	6170.71
		1.969	0.000812879	0.00063326	0.000634699		1.969	6279.77	5535.47	6171.34
		1.97	0.000810255	0.000628753	0.000649366		1.97	6280.58	5536.11	6171.98
		1.971	0.000807587	0.000624042	0.000663883		1.971	6281.39	5536.73	6172.64
		1.972	0.000804837	0.000619098	0.000678213		1.972	6282.19	5537.35	6173.31
		1.973	0.000801968	0.000613899	0.000692324		1.973	6283	5537.97	6173.99
		1.974	0.000798945	0.000608426	0.000706191		1.974	6283.8	5538.58	6174.69
		1.975	0.000795737	0.000602667	0.000719791		1.975	6284.59	5539.19	6175.41
		1.976	0.000792317	0.00059662	0.000733109		1.976	6285.39	5539.79	6176.13
		1.977	0.000788665	0.000590286	0.000746136		1.977	6286.18	5540.38	6176.87
		1.978	0.000784767	0.000583677	0.000758864		1.978	6286.97	5540.97	6177.62
		1.979	0.000780613	0.00057681	0.000771292		1.979	6287.75	5541.55	6178.39
		1.98	0.000776204	0.00056971	0.000783422		1.98	6288.53	5542.12	6179.17
		1.981	0.000771545	0.00056241	0.000795261		1.981	6289.3	5542.69	6179.96
		1.982	0.00076665	0.000554945	0.000806816		1.982	6290.07	5543.24	6180.76
		1.983	0.000761538	0.000547357	0.0008181		1.983	6290.83	5543.8	6181.57
		1.984	0.000756236	0.00053969	0.000829124		1.984	6291.59	5544.34	6182.39
		1.985	0.000750775	0.000531991	0.000839901		1.985	6292.35	5544.88	6183.23
		1.986	0.000745192	0.000524305	0.000850448		1.986	6293.09	5545.4	6184.07
		1.987	0.000739526	0.000516679	0.000860776		1.987	6293.84	5545.92	6184.93
		1.988	0.000733821	0.000509154	0.000870899		1.988	6294.57	5546.44	6185.79
		1.989	0.000728123	0.000501768	0.000880829		1.989	6295.3	5546.94	6186.67
		1.99	0.000722476	0.000494556	0.000890575		1.99	6296.03	5547.44	6187.56
		1.991	0.000716926	0.000487544	0.000900144		1.991	6296.75	5547.93	6188.45
		1.992	0.000711517	0.000480751	0.000909541		1.992	6297.46	5548.42	6189.36
		1.993	0.000706292	0.00047419	0.000918767		1.993	6298.17	5548.89	6190.27
		1.994	0.00070129	0.000467865	0.000927819		1.994	6298.88	5549.36	6191.19
		1.995	0.000696544	0.000461771	0.000936692		1.995	6299.57	5549.83	6192.13
		1.996	0.000692086	0.000455896	0.000945376		1.996	6300.27	5550.29	6193.07
		1.997	0.000687942	0.000450222	0.000953858		1.997	6300.96	5550.74	6194.02
[truncated: 18,003 more rows]

## Sheet: subfigure c
Supplementary Fig. 17c
		t (ps)	FACF of bulk solution (1030 N2 mol-2)	FACF of Mid-position (1030 N2 mol-2)	FACF of Edge-position (1030 N2 mol-2)		t (ps)	IFACF of of bulk solution (1012 N2 mol-2 S)	IFACF of of Mid-position (1012 N2 mol-2 S)	IFACF of of Edge-position (1012 N2 mol-2 S)
		0	0.0859069	0.084722	0.110889		0	0	0	0
		0.001	0.0857726	0.0845797	0.110745		0.001	85.8398	84.6508	110.817
		0.002	0.0853715	0.0841548	0.110315		0.002	171.412	169.018	221.346
		0.003	0.0847092	0.0834536	0.109602		0.003	256.452	252.822	331.305
		0.004	0.0837947	0.0824862	0.108615		0.004	340.704	335.792	440.413
		0.005	0.0826404	0.0812664	0.107361		0.005	423.922	417.669	548.401
		0.006	0.0812617	0.0798114	0.105854		0.006	505.873	498.207	655.009
		0.007	0.0796768	0.0781413	0.104107		0.007	586.342	577.184	759.99
		0.008	0.077906	0.0762788	0.102136		0.008	665.133	654.394	863.111
		0.009	0.0759714	0.0742486	0.0999577		0.009	742.072	729.658	964.158
		0.01	0.0738963	0.0720766	0.0975916		0.01	817.006	802.82	1062.93
		0.011	0.0717052	0.0697897	0.0950571		0.011	889.807	873.753	1159.26
		0.012	0.0694225	0.0674151	0.0923744		0.012	960.371	942.356	1252.97
		0.013	0.0670727	0.0649799	0.0895641		0.013	1028.62	1008.55	1343.94
		0.014	0.0646796	0.0625101	0.0866467		0.014	1094.49	1072.3	1432.05
		0.015	0.062266	0.0600308	0.0836422		0.015	1157.97	1133.57	1517.19
		0.016	0.0598533	0.0575651	0.0805704		0.016	1219.03	1192.37	1599.3
		0.017	0.0574612	0.0551345	0.0774501		0.017	1277.68	1248.72	1678.31
		0.018	0.0551072	0.0527577	0.0742989		0.018	1333.97	1302.66	1754.18
		0.019	0.0528069	0.050451	0.0711334		0.019	1387.93	1354.27	1826.9
		0.02	0.0505733	0.0482281	0.0679687		0.02	1439.62	1403.61	1896.45
		0.021	0.0484169	0.0460995	0.0648187		0.021	1489.11	1450.77	1962.84
		0.022	0.0463457	0.044073	0.0616954		0.022	1536.49	1495.86	2026.1
		0.023	0.0443654	0.0421535	0.0586094		0.023	1581.85	1538.97	2086.25
		0.024	0.0424789	0.040343	0.0555697		0.024	1625.27	1580.22	2143.34
		0.025	0.040687	0.0386408	0.0525836		0.025	1666.85	1619.71	2197.42
		0.026	0.0389883	0.0370439	0.0496569		0.026	1706.69	1657.55	2248.54
		0.027	0.0373792	0.0355468	0.046794		0.027	1744.87	1693.85	2296.76
		0.028	0.0358547	0.0341422	0.0439979		0.028	1781.49	1728.69	2342.16
		0.029	0.0344079	0.0328212	0.0412703		0.029	1816.62	1762.17	2384.8
		0.03	0.0330309	0.0315733	0.0386118		0.03	1850.34	1794.37	2424.74
		0.031	0.0317148	0.0303873	0.036022		0.031	1882.71	1825.35	2462.05
		0.032	0.0304501	0.0292513	0.0334996		0.032	1913.8	1855.17	2496.81
		0.033	0.029227	0.0281528	0.0310428		0.033	1943.64	1883.87	2529.09
		0.034	0.0280356	0.0270799	0.0286491		0.034	1972.27	1911.49	2558.93
		0.035	0.0268661	0.0260207	0.0263158		0.035	1999.72	1938.04	2586.41
		0.036	0.0257095	0.0249642	0.02404		0.036	2026.01	1963.53	2611.59
		0.037	0.0245573	0.0239002	0.0218185		0.037	2051.14	1987.96	2634.52
		0.038	0.0234019	0.0228198	0.0196485		0.038	2075.12	2011.32	2655.25
		0.039	0.0222372	0.0217157	0.0175274		0.039	2097.94	2033.59	2673.84
		0.04	0.0210579	0.020582	0.0154526		0.04	2119.59	2054.74	2690.33
		0.041	0.0198604	0.0194145	0.0134223		0.041	2140.04	2074.74	2704.77
		0.042	0.0186423	0.0182109	0.0114348		0.042	2159.3	2093.55	2717.2
		0.043	0.0174028	0.0169704	0.00948933		0.043	2177.32	2111.14	2727.66
		0.044	0.0161424	0.0156943	0.0075853		0.044	2194.09	2127.47	2736.2
		0.045	0.014863	0.0143853	0.00572287		0.045	2209.59	2142.51	2742.85
		0.046	0.0135678	0.0130478	0.00390272		0.046	2223.81	2156.23	2747.66
		0.047	0.0122612	0.0116876	0.00212602		0.047	2236.72	2168.6	2750.68
		0.048	0.0109483	0.0103115	0.000394445		0.048	2248.33	2179.6	2751.94
		0.049	0.0096354	0.00892772	-0.00128991		0.049	2258.62	2189.22	2751.49
		0.05	0.00832922	0.00754485	-0.00292461		0.05	2267.6	2197.45	2749.38
		0.051	0.00703694	0.0061722	-0.00450694		0.051	2275.29	2204.31	2745.67
		0.052	0.00576603	0.00481932	-0.00603398		0.052	2281.69	2209.81	2740.4
		0.053	0.00452395	0.00349579	-0.00750273		0.053	2286.83	2213.97	2733.63
		0.054	0.00331802	0.00221099	-0.00891013		0.054	2290.75	2216.82	2725.42
		0.055	0.00215523	0.000973828	-0.0102532		0.055	2293.49	2218.41	2715.84
		0.056	0.00104205	-0.000207413	-0.0115292		0.056	2295.09	2218.79	2704.95
		0.057	-1.5719e-05	-0.0013253	-0.0127355		0.057	2295.6	2218.03	2692.82
		0.058	-0.00101303	-0.0023734	-0.0138698		0.058	2295.09	2216.18	2679.52
		0.059	-0.00194572	-0.00334641	-0.0149301		0.059	2293.61	2213.32	2665.12
		0.06	-0.00281062	-0.00424025	-0.015915		0.06	2291.23	2209.53	2649.69
		0.061	-0.00360552	-0.00505211	-0.0168233		0.061	2288.02	2204.88	2633.32
		0.062	-0.00432927	-0.00578053	-0.0176545		0.062	2284.05	2199.46	2616.08
		0.063	-0.00498174	-0.00642533	-0.0184084		0.063	2279.4	2193.36	2598.05
		0.064	-0.00556377	-0.00698762	-0.0190854		0.064	2274.13	2186.65	2579.31
		0.065	-0.00607715	-0.00746971	-0.0196862		0.065	2268.31	2179.43	2559.92
		0.066	-0.00652453	-0.00787502	-0.0202123		0.066	2262	2171.75	2539.97
		0.067	-0.00690933	-0.00820797	-0.0206653		0.067	2255.29	2163.71	2519.53
		0.068	-0.0072356	-0.00847381	-0.0210474		0.068	2248.22	2155.37	2498.68
		0.069	-0.00750795	-0.0086785	-0.0213609		0.069	2240.84	2146.79	2477.47
		0.07	-0.00773137	-0.00882851	-0.0216088		0.07	2233.22	2138.04	2455.99
		0.071	-0.00791113	-0.00893068	-0.0217939		0.071	2225.4	2129.16	2434.29
		0.072	-0.00805263	-0.00899201	-0.0219195		0.072	2217.42	2120.2	2412.43
		0.073	-0.00816124	-0.0090195	-0.0219888		0.073	2209.31	2111.19	2390.47
		0.074	-0.00824225	-0.00901999	-0.0220052		0.074	2201.11	2102.17	2368.48
		0.075	-0.00830068	-0.00899998	-0.0219721		0.075	2192.84	2093.16	2346.49
		0.076	-0.00834118	-0.00896553	-0.0218926		0.076	2184.52	2084.18	2324.56
		0.077	-0.008368	-0.00892209	-0.0217701		0.077	2176.17	2075.24	2302.73
		0.078	-0.00838484	-0.00887442	-0.0216076		0.078	2167.79	2066.34	2281.04
		0.079	-0.00839487	-0.0088265	-0.021408		0.079	2159.4	2057.49	2259.53
		0.08	-0.00840062	-0.0087815	-0.0211738		0.08	2151	2048.69	2238.24
		0.081	-0.00840401	-0.0087417	-0.0209076		0.081	2142.6	2039.92	2217.2
		0.082	-0.00840632	-0.00870851	-0.0206115		0.082	2134.19	2031.2	2196.44
		0.083	-0.00840825	-0.00868251	-0.0202876		0.083	2125.79	2022.5	2175.99
		0.084	-0.00840989	-0.00866342	-0.0199373		0.084	2117.38	2013.83	2155.88
		0.085	-0.00841083	-0.00865023	-0.0195624		0.085	2108.97	2005.17	2136.13
		0.086	-0.00841018	-0.00864122	-0.0191638		0.086	2100.56	1996.53	2116.76
		0.087	-0.00840663	-0.00863409	-0.0187428		0.087	2092.15	1987.89	2097.81
		0.088	-0.00839859	-0.00862604	-0.0183002		0.088	2083.75	1979.26	2079.29
		0.089	-0.00838421	-0.00861389	-0.0178366		0.089	2075.35	1970.64	2061.22
		0.09	-0.00836149	-0.00859423	-0.0173527		0.09	2066.98	1962.04	2043.62
		0.091	-0.00832837	-0.00856347	-0.0168491		0.091	2058.64	1953.46	2026.52
		0.092	-0.00828281	-0.00851804	-0.0163261		0.092	2050.33	1944.92	2009.94
		0.093	-0.00822285	-0.00845445	-0.0157844		0.093	2042.08	1936.43	1993.88
		0.094	-0.00814672	-0.00836941	-0.0152243		0.094	2033.89	1928.02	1978.38
		0.095	-0.00805287	-0.00825998	-0.0146464		0.095	2025.79	1919.7	1963.44
		0.096	-0.00794005	-0.00812357	-0.0140513		0.096	2017.8	1911.51	1949.09
		0.097	-0.00780733	-0.00795808	-0.0134398		0.097	2009.92	1903.47	1935.35
		0.098	-0.00765415	-0.00776194	-0.0128127		0.098	2002.19	1895.61	1922.22
		0.099	-0.00748031	-0.00753415	-0.0121708		0.099	1994.63	1887.96	1909.73
		0.1	-0.00728602	-0.0072743	-0.0115154		0.1	1987.24	1880.56	1897.89
		0.101	-0.00707185	-0.00698257	-0.0108476		0.101	1980.06	1873.43	1886.7
		0.102	-0.00683876	-0.00665974	-0.0101687		0.102	1973.11	1866.61	1876.2
		0.103	-0.00658804	-0.00630718	-0.00948034		0.103	1966.39	1860.13	1866.37
		0.104	-0.00632125	-0.00592674	-0.00878397		0.104	1959.94	1854.01	1857.24
		0.105	-0.00604027	-0.00552079	-0.00808133		0.105	1953.76	1848.28	1848.81
		0.106	-0.00574712	-0.00509208	-0.00737418		0.106	1947.87	1842.98	1841.08
		0.107	-0.00544403	-0.0046437	-0.00666433		0.107	1942.27	1838.11	1834.06
		0.108	-0.0051333	-0.00417902	-0.00595364		0.108	1936.98	1833.7	1827.75
		0.109	-0.00481727	-0.00370156	-0.00524398		0.109	1932.01	1829.76	1822.15
		0.11	-0.00449827	-0.00321493	-0.00453718		0.11	1927.35	1826.3	1817.26
		0.111	-0.00417854	-0.00272275	-0.00383507		0.111	1923.01	1823.33	1813.08
		0.112	-0.00386021	-0.00222856	-0.00313937		0.112	1918.99	1820.86	1809.59
		0.113	-0.00354524	-0.00173574	-0.00245174		0.113	1915.29	1818.87	1806.79
		0.114	-0.00323537	-0.00124743	-0.00177374		0.114	1911.9	1817.38	1804.68
		0.115	-0.00293212	-0.000766484	-0.00110679		0.115	1908.81	1816.38	1803.24
		0.116	-0.00263671	-0.000295426	-0.000452192		0.116	1906.03	1815.84	1802.46
		0.117	-0.00235011	0.000163622	0.000188915		0.117	1903.54	1815.78	1802.33
		0.118	-0.00207299	0.000608946	0.000815531		0.118	1901.32	1816.16	1802.83
		0.119	-0.00180573	0.00103927	0.00142681		0.119	1899.38	1816.99	1803.95
		0.12	-0.00154845	0.00145374	0.00202207		0.12	1897.71	1818.24	1805.68
		0.121	-0.00130099	0.00185195	0.00260076		0.121	1896.28	1819.89	1807.99
		0.122	-0.00106295	0.00223391	0.00316249		0.122	1895.1	1821.93	1810.87
		0.123	-0.000833759	0.00259999	0.00370697		0.123	1894.15	1824.35	1814.3
		0.124	-0.00061263	0.00295092	0.00423405		0.124	1893.43	1827.12	1818.27
		0.125	-0.000398661	0.00328775	0.00474367		0.125	1892.92	1830.24	1822.76
		0.126	-0.000190849	0.00361177	0.00523586		0.126	1892.63	1833.69	1827.75
		0.127	1.18657e-05	0.00392444	0.00571071		0.127	1892.54	1837.46	1833.23
		0.128	0.00021056	0.00422738	0.00616835		0.128	1892.65	1841.54	1839.17
		0.129	0.000406286	0.0045223	0.00660895		0.129	1892.96	1845.91	1845.55
		0.13	0.000600041	0.0048109	0.00703269		0.13	1893.46	1850.58	1852.38
		0.131	0.000792728	0.00509484	0.00743975		0.131	1894.16	1855.53	1859.61
		0.132	0.000985131	0.0053757	0.00783027		0.132	1895.05	1860.77	1867.25
		0.133	0.00117789	0.00565491	0.00820438		0.133	1896.13	1866.28	1875.26
		0.134	0.00137148	0.00593371	0.00856216		0.134	1897.4	1872.08	1883.65
		0.135	0.00156621	0.00621311	0.00890365		0.135	1898.87	1878.15	1892.38
		0.136	0.00176221	0.00649389	0.00922881		0.136	1900.54	1884.5	1901.45
		0.137	0.00195941	0.00677654	0.00953757		0.137	1902.4	1891.14	1910.83
		0.138	0.00215759	0.00706129	0.00982978		0.138	1904.46	1898.06	1920.51
		0.139	0.00235635	0.00734805	0.0101053		0.139	1906.71	1905.26	1930.48
		0.14	0.00255515	0.00763649	0.0103638		0.14	1909.17	1912.75	1940.72
		0.141	0.0027533	0.007926	0.0106051		0.141	1911.82	1920.53	1951.2
		0.142	0.00295004	0.00821572	0.0108288		0.142	1914.67	1928.61	1961.92
		0.143	0.00314448	0.00850458	0.0110346		0.143	1917.72	1936.97	1972.85
		0.144	0.00333573	0.00879133	0.0112222		0.144	1920.96	1945.61	1983.98
		0.145	0.00352283	0.00907458	0.0113913		0.145	1924.39	1954.55	1995.28
		0.146	0.00370485	0.00935281	0.0115416		0.146	1928.01	1963.76	2006.75
		0.147	0.00388087	0.00962445	0.0116728		0.147	1931.8	1973.25	2018.36
		0.148	0.00405004	0.00988791	0.0117846		0.148	1935.76	1983.01	2030.09
		0.149	0.0042116	0.0101416	0.011877		0.149	1939.89	1993.02	2041.92
		0.15	0.00436485	0.010384	0.0119499		0.15	1944.18	2003.28	2053.83
		0.151	0.00450924	0.0106138	0.0120032		0.151	1948.62	2013.78	2065.81
		0.152	0.00464433	0.0108296	0.0120371		0.152	1953.2	2024.5	2077.83
		0.153	0.00476984	0.0110302	0.0120517		0.153	1957.9	2035.43	2089.87
		0.154	0.0048856	0.0112149	0.0120474		0.154	1962.73	2046.56	2101.92
		0.155	0.00499161	0.0113827	0.0120246		0.155	1967.67	2057.85	2113.96
		0.156	0.00508799	0.0115333	0.0119837		0.156	1972.71	2069.31	2125.96
		0.157	0.005175	0.0116663	0.0119253		0.157	1977.84	2080.91	2137.92
		0.158	0.00525301	0.0117816	0.0118502		0.158	1983.06	2092.64	2149.8
		0.159	0.00532251	0.0118794	0.0117591		0.159	1988.34	2104.47	2161.61
		0.16	0.00538406	0.01196	0.0116529		0.16	1993.7	2116.39	2173.31
		0.161	0.00543831	0.012024	0.0115324		0.161	1999.11	2128.38	2184.91
		0.162	0.00548596	0.0120721	0.0113987		0.162	2004.57	2140.43	2196.37
		0.163	0.00552772	0.0121051	0.0112527		0.163	2010.08	2152.52	2207.7
		0.164	0.00556433	0.0121241	0.0110955		0.164	2015.62	2164.63	2218.87
		0.165	0.00559651	0.0121302	0.0109282		0.165	2021.2	2176.76	2229.88
		0.166	0.00562497	0.0121244	0.0107518		0.166	2026.81	2188.88	2240.72
		0.167	0.00565034	0.012108	0.0105673		0.167	2032.45	2201	2251.38
		0.168	0.00567324	0.0120821	0.0103758		0.168	2038.11	2213.1	2261.85
		0.169	0.00569417	0.0120479	0.0101781		0.169	2043.8	2225.16	2272.13
		0.17	0.00571358	0.0120066	0.0099754		0.17	2049.5	2237.19	2282.21
		0.171	0.00573182	0.011959	0.0097684		0.171	2055.22	2249.17	2292.08
		0.172	0.00574915	0.0119063	0.00955795		0.172	2060.96	2261.1	2301.74
		0.173	0.00576574	0.0118493	0.0093448		0.173	2066.72	2272.98	2311.19
		0.174	0.00578166	0.0117886	0.00912964		0.174	2072.49	2284.8	2320.43
		0.175	0.0057969	0.0117248	0.00891306		0.175	2078.28	2296.56	2329.45
		0.176	0.00581137	0.0116584	0.00869561		0.176	2084.09	2308.25	2338.26
		0.177	0.00582492	0.0115897	0.00847775		0.177	2089.91	2319.87	2346.84
		0.178	0.00583733	0.0115189	0.00825987		0.178	2095.74	2331.43	2355.21
		0.179	0.00584834	0.0114461	0.0080423		0.179	2101.58	2342.91	2363.36
		0.18	0.00585764	0.0113711	0.00782534		0.18	2107.43	2354.32	2371.3
		0.181	0.00586492	0.0112939	0.00760921		0.181	2113.29	2365.65	2379.02
		0.182	0.00586987	0.0112142	0.00739411		0.182	2119.16	2376.9	2386.52
		0.183	0.00587217	0.0111317	0.00718018		0.183	2125.03	2388.08	2393.8
		0.184	0.00587153	0.0110461	0.00696756		0.184	2130.9	2399.17	2400.88
		0.185	0.0058677	0.0109569	0.00675636		0.185	2136.77	2410.17	2407.74
		0.186	0.00586044	0.0108638	0.0065467		0.186	2142.64	2421.08	2414.39
		0.187	0.00584961	0.0107663	0.00633868		0.187	2148.49	2431.89	2420.83
		0.188	0.00583509	0.0106642	0.00613241		0.188	2154.34	2442.61	2427.07
		0.189	0.00581683	0.0105572	0.00592802		0.189	2160.16	2453.22	2433.1
		0.19	0.00579485	0.0104449	0.00572565		0.19	2165.97	2463.72	2438.93
		0.191	0.00576922	0.0103271	0.00552547		0.191	2171.75	2474.11	2444.55
		0.192	0.0057401	0.0102038	0.00532767		0.192	2177.5	2484.37	2449.98
		0.193	0.00570766	0.010075	0.00513246		0.193	2183.23	2494.51	2455.21
		0.194	0.00567217	0.00994057	0.00494008		0.194	2188.92	2504.52	2460.25
		0.195	0.00563391	0.00980079	0.0047508		0.195	2194.57	2514.39	2465.09
		0.196	0.00559321	0.00965585	0.0045649		0.196	2200.18	2524.12	2469.75
		0.197	0.00555044	0.00950606	0.0043827		0.197	2205.76	2533.7	2474.22
		0.198	0.00550595	0.00935179	0.00420452		0.198	2211.28	2543.13	2478.52
		0.199	0.00546013	0.0091935	0.00403069		0.199	2216.77	2552.4	2482.63
		0.2	0.00541336	0.00903169	0.00386156		0.2	2222.2	2561.51	2486.58
		0.201	0.005366	0.0088669	0.00369746		0.201	2227.59	2570.46	2490.36
		0.202	0.0053184	0.00869972	0.00353872		0.202	2232.94	2579.25	2493.98
		0.203	0.00527087	0.00853074	0.00338568		0.203	2238.23	2587.86	2497.44
		0.204	0.00522369	0.00836057	0.00323862		0.204	2243.48	2596.31	2500.75
		0.205	0.0051771	0.00818981	0.00309784		0.205	2248.68	2604.58	2503.92
		0.206	0.0051313	0.00801904	0.00296357		0.206	2253.83	2612.69	2506.95
		0.207	0.00508643	0.0078488	0.00283603		0.207	2258.94	2620.62	2509.85
		0.208	0.0050426	0.0076796	0.0027154		0.208	2264.01	2628.38	2512.63
		0.209	0.00499986	0.00751192	0.00260183		0.209	2269.03	2635.98	2515.28
		0.21	0.00495822	0.00734614	0.00249539		0.21	2274.01	2643.41	2517.83
		0.211	0.00491764	0.00718261	0.00239614		0.211	2278.94	2650.67	2520.28
		0.212	0.00487807	0.00702162	0.00230409		0.212	2283.84	2657.78	2522.63
		0.213	0.0048394	0.00686338	0.0022192		0.213	2288.7	2664.72	2524.89
		0.214	0.0048015	0.00670803	0.00214139		0.214	2293.52	2671.5	2527.07
		0.215	0.00476424	0.00655568	0.00207054		0.215	2298.3	2678.14	2529.18
		0.216	0.00472745	0.00640634	0.0020065		0.216	2303.05	2684.62	2531.22
		0.217	0.00469098	0.00626	0.00194907		0.217	2307.76	2690.95	2533.19
		0.218	0.00465468	0.00611658	0.00189804		0.218	2312.43	2697.14	2535.12
		0.219	0.00461839	0.00597598	0.00185317		0.219	2317.07	2703.18	2536.99
		0.22	0.00458197	0.00583805	0.00181419		0.22	2321.67	2709.09	2538.83
		0.221	0.00454533	0.00570263	0.00178083		0.221	2326.23	2714.86	2540.62
		0.222	0.00450836	0.00556954	0.00175281		0.222	2330.76	2720.5	2542.39
		0.223	0.00447101	0.00543859	0.00172982		0.223	2335.25	2726	2544.13
		0.224	0.00443324	0.00530961	0.00171159		0.224	2339.7	2731.38	2545.85
		0.225	0.00439504	0.00518243	0.00169782		0.225	2344.12	2736.62	2547.56
		0.226	0.00435644	0.00505688	0.00168823		0.226	2348.49	2741.74	2549.25
		0.227	0.00431749	0.00493283	0.00168255		0.227	2352.83	2746.74	2550.94
		0.228	0.00427828	0.00481017	0.00168054		0.228	2357.13	2751.61	2552.62
		0.229	0.00423891	0.00468883	0.00168194		0.229	2361.38	2756.36	2554.3
		0.23	0.0041995	0.00456876	0.00168653		0.23	2365.6	2760.99	2555.98
		0.231	0.0041602	0.00444996	0.00169411		0.231	2369.78	2765.5	2557.67
		0.232	0.00412114	0.00433244	0.00170449		0.232	2373.92	2769.89	2559.37
		0.233	0.00408248	0.00421625	0.0017175		0.233	2378.03	2774.16	2561.08
		0.234	0.00404437	0.00410149	0.00173299		0.234	2382.09	2778.32	2562.81
		0.235	0.00400697	0.00398826	0.00175081		0.235	2386.12	2782.36	2564.55
		0.236	0.00397039	0.0038767	0.00177086		0.236	2390.1	2786.3	2566.31
		0.237	0.00393477	0.00376696	0.00179301		0.237	2394.06	2790.12	2568.09
		0.238	0.0039002	0.0036592	0.00181716		0.238	2397.97	2793.83	2569.9
		0.239	0.00386676	0.00355359	0.00184322		0.239	2401.86	2797.44	2571.73
		0.24	0.00383448	0.00345032	0.0018711		0.24	2405.71	2800.94	2573.59
		0.241	0.00380341	0.00334955	0.00190071		0.241	2409.53	2804.34	2575.47
		0.242	0.00377352	0.00325145	0.00193196		0.242	2413.32	2807.64	2577.39
		0.243	0.00374479	0.00315617	0.00196476		0.243	2417.07	2810.84	2579.34
		0.244	0.00371715	0.00306385	0.00199903		0.244	2420.81	2813.95	2581.32
		0.245	0.00369051	0.0029746	0.00203465		0.245	2424.51	2816.97	2583.33
		0.246	0.00366477	0.00288852	0.00207152		0.246	2428.19	2819.91	2585.39
		0.247	0.00363979	0.00280567	0.00210953		0.247	2431.84	2822.75	2587.48
		0.248	0.00361543	0.00272611	0.00214855		0.248	2435.47	2825.52	2589.61
		0.249	0.00359154	0.00264985	0.00218845		0.249	2439.07	2828.21	2591.78
		0.25	0.00356795	0.00257689	0.00222909		0.25	2442.65	2830.82	2593.98
		0.251	0.00354451	0.00250718	0.00227031		0.251	2446.21	2833.36	2596.23
		0.252	0.00352106	0.00244069	0.00231197		0.252	2449.74	2835.84	2598.53
		0.253	0.00349745	0.00237734	0.00235389		0.253	2453.25	2838.24	2600.86
		0.254	0.00347356	0.00231704	0.00239592		0.254	2456.73	2840.59	2603.23
		0.255	0.00344926	0.00225968	0.00243787		0.255	2460.2	2842.88	2605.65
		0.256	0.00342445	0.00220515	0.0024796		0.256	2463.63	2845.11	2608.11
		0.257	0.00339908	0.00215332	0.00252092		0.257	2467.04	2847.29	2610.61
		0.258	0.00337309	0.00210408	0.00256167		0.258	2470.43	2849.42	2613.15
		0.259	0.00334646	0.00205728	0.00260169		0.259	2473.79	2851.5	2615.73
		0.26	0.00331919	0.00201281	0.00264084		0.26	2477.12	2853.54	2618.35
		0.261	0.00329133	0.00197054	0.00267897		0.261	2480.43	2855.53	2621.01
		0.262	0.00326291	0.00193037	0.00271594		0.262	2483.71	2857.48	2623.71
		0.263	0.00323404	0.00189219	0.00275165		0.263	2486.95	2859.39	2626.44
		0.264	0.00320479	0.00185591	0.00278596		0.264	2490.17	2861.26	2629.21
		0.265	0.00317529	0.00182144	0.00281881		0.265	2493.36	2863.1	2632.02
		0.266	0.00314566	0.00178874	0.0028501		0.266	2496.52	2864.91	2634.85
		0.267	0.00311604	0.00175773	0.00287976		0.267	2499.65	2866.68	2637.72
		0.268	0.00308657	0.00172838	0.00290776		0.268	2502.76	2868.42	2640.61
		0.269	0.00305739	0.00170065	0.00293404		0.269	2505.83	2870.14	2643.53
		0.27	0.00302863	0.00167453	0.00295858		0.27	2508.87	2871.83	2646.48
		0.271	0.00300043	0.00165	0.00298137		0.271	2511.89	2873.49	2649.45
		0.272	0.0029729	0.00162705	0.00300241		0.272	2514.87	2875.13	2652.44
		0.273	0.00294613	0.00160569	0.00302171		0.273	2517.83	2876.74	2655.45
		0.274	0.00292023	0.00158591	0.00303929		0.274	2520.76	2878.34	2658.48
		0.275	0.00289524	0.00156771	0.00305517		0.275	2523.67	2879.92	2661.53
		0.276	0.00287122	0.00155108	0.00306939		0.276	2526.56	2881.48	2664.59
		0.277	0.00284819	0.00153602	0.00308199		0.277	2529.42	2883.02	2667.67
		0.278	0.00282614	0.00152252	0.00309301		0.278	2532.25	2884.55	2670.75
		0.279	0.00280505	0.00151054	0.00310251		0.279	2535.07	2886.06	2673.85
		0.28	0.00278489	0.00150008	0.00311053		0.28	2537.86	2887.57	2676.96
		0.281	0.00276559	0.00149108	0.00311714		0.281	2540.64	2889.07	2680.07
		0.282	0.00274707	0.0014835	0.00312237		0.282	2543.39	2890.55	2683.19
		0.283	0.00272923	0.00147727	0.00312629		0.283	2546.13	2892.03	2686.32
		0.284	0.00271198	0.00147234	0.00312894		0.284	2548.85	2893.51	2689.44
		0.285	0.00269521	0.00146862	0.00313039		0.285	2551.56	2894.98	2692.57
		0.286	0.00267878	0.00146604	0.00313068		0.286	2554.24	2896.45	2695.7
		0.287	0.0026626	0.00146449	0.00312987		0.287	2556.91	2897.91	2698.83
		0.288	0.00264653	0.0014639	0.003128		0.288	2559.57	2899.38	2701.96
		0.289	0.00263047	0.00146415	0.00312512		0.289	2562.21	2900.84	2705.09
		0.29	0.00261432	0.00146514	0.00312128		0.29	2564.83	2902.3	2708.21
		0.291	0.00259798	0.00146679	0.00311652		0.291	2567.44	2903.77	2711.33
		0.292	0.00258137	0.00146898	0.00311089		0.292	2570.03	2905.24	2714.44
		0.293	0.00256443	0.00147163	0.00310442		0.293	2572.6	2906.71	2717.55
		0.294	0.00254712	0.00147465	0.00309717		0.294	2575.15	2908.18	2720.65
		0.295	0.0025294	0.00147795	0.00308918		0.295	2577.69	2909.66	2723.75
		0.296	0.00251127	0.00148146	0.00308048		0.296	2580.21	2911.14	2726.83
		0.297	0.00249272	0.00148512	0.00307112		0.297	2582.72	2912.62	2729.91
		0.298	0.00247379	0.00148887	0.00306114		0.298	2585.2	2914.11	2732.97
		0.299	0.00245452	0.00149267	0.00305058		0.299	2587.66	2915.6	2736.03
		0.3	0.00243495	0.00149648	0.00303949		0.3	2590.11	2917.09	2739.07
		0.301	0.00241517	0.00150028	0.00302789		0.301	2592.53	2918.59	2742.11
		0.302	0.00239524	0.00150405	0.00301584		0.302	2594.94	2920.09	2745.13
		0.303	0.00237526	0.00150778	0.00300337		0.303	2597.32	2921.6	2748.14
		0.304	0.00235531	0.00151148	0.00299053		0.304	2599.69	2923.11	2751.14
		0.305	0.0023355	0.00151517	0.00297734		0.305	2602.03	2924.62	2754.12
		0.306	0.00231593	0.00151884	0.00296385		0.306	2604.36	2926.14	2757.09
		0.307	0.00229667	0.00152252	0.0029501		0.307	2606.67	2927.66	2760.05
		0.308	0.00227783	0.00152624	0.00293613		0.308	2608.95	2929.18	2762.99
		0.309	0.00225948	0.00153002	0.00292196		0.309	2611.22	2930.71	2765.92
		0.31	0.00224169	0.00153388	0.00290763		0.31	2613.47	2932.24	2768.83
		0.311	0.00222453	0.00153784	0.00289319		0.311	2615.71	2933.78	2771.74
		0.312	0.00220803	0.00154192	0.00287865		0.312	2617.92	2935.32	2774.62
		0.313	0.00219224	0.00154615	0.00286405		0.313	2620.12	2936.86	2777.49
		0.314	0.00217718	0.00155053	0.00284943		0.314	2622.31	2938.41	2780.35
		0.315	0.00216284	0.00155506	0.00283481		0.315	2624.48	2939.97	2783.19
		0.316	0.00214922	0.00155975	0.00282023		0.316	2626.63	2941.52	2786.02
		0.317	0.00213629	0.00156459	0.00280571		0.317	2628.78	2943.08	2788.83
		0.318	0.00212404	0.00156956	0.00279127		0.318	2630.91	2944.65	2791.63
		0.319	0.0021124	0.00157465	0.00277696		0.319	2633.02	2946.22	2794.41
		0.32	0.00210133	0.00157984	0.0027628		0.32	2635.13	2947.8	2797.18
		0.321	0.00209077	0.00158508	0.00274882		0.321	2637.23	2949.38	2799.94
		0.322	0.00208065	0.00159034	0.00273505		0.322	2639.31	2950.97	2802.68
		0.323	0.00207092	0.00159558	0.00272152		0.323	2641.39	2952.56	2805.41
		0.324	0.00206149	0.00160076	0.00270826		0.324	2643.45	2954.16	2808.13
		0.325	0.0020523	0.00160583	0.00269531		0.325	2645.51	2955.77	2810.83
		0.326	0.0020433	0.00161074	0.0026827		0.326	2647.56	2957.37	2813.52
		0.327	0.00203443	0.00161545	0.00267046		0.327	2649.6	2958.99	2816.19
		0.328	0.00202562	0.00161992	0.00265862		0.328	2651.63	2960.6	2818.86
		0.329	0.00201685	0.0016241	0.00264724		0.329	2653.65	2962.23	2821.51
		0.33	0.00200807	0.00162794	0.00263633		0.33	2655.66	2963.85	2824.15
		0.331	0.00199927	0.00163143	0.00262594		0.331	2657.67	2965.48	2826.78
		0.332	0.00199042	0.00163451	0.00261611		0.332	2659.66	2967.12	2829.4
		0.333	0.00198152	0.00163718	0.00260687		0.333	2661.65	2968.75	2832.02
		0.334	0.00197258	0.00163941	0.00259826		0.334	2663.62	2970.39	2834.62
		0.335	0.00196361	0.00164118	0.00259031		0.335	2665.59	2972.03	2837.21
		0.336	0.00195464	0.00164249	0.00258304		0.336	2667.55	2973.67	2839.8
		0.337	0.00194568	0.00164333	0.0025765		0.337	2669.5	2975.31	2842.38
		0.338	0.00193679	0.0016437	0.00257069		0.338	2671.44	2976.96	2844.95
		0.339	0.00192799	0.00164361	0.00256565		0.339	2673.37	2978.6	2847.52
		0.34	0.00191933	0.00164308	0.00256138		0.34	2675.3	2980.25	2850.08
		0.341	0.00191087	0.00164211	0.00255789		0.341	2677.21	2981.89	2852.64
		0.342	0.00190263	0.00164072	0.0025552		0.342	2679.12	2983.53	2855.2
		0.343	0.00189468	0.00163893	0.00255329		0.343	2681.02	2985.17	2857.75
		0.344	0.00188705	0.00163676	0.00255217		0.344	2682.91	2986.81	2860.31
		0.345	0.00187978	0.00163423	0.00255181		0.345	2684.79	2988.44	2862.86
		0.346	0.00187292	0.00163136	0.0025522		0.346	2686.67	2990.08	2865.41
		0.347	0.00186648	0.00162819	0.00255332		0.347	2688.54	2991.7	2867.96
		0.348	0.00186049	0.00162471	0.00255513		0.348	2690.4	2993.33	2870.52
		0.349	0.00185497	0.00162097	0.00255759		0.349	2692.26	2994.95	2873.07
		0.35	0.00184992	0.00161697	0.00256067		0.35	2694.11	2996.57	2875.63
		0.351	0.00184536	0.00161273	0.00256433		0.351	2695.96	2998.19	2878.2
		0.352	0.00184128	0.00160827	0.00256851		0.352	2697.8	2999.8	2880.76
		0.353	0.00183766	0.0016036	0.00257317		0.353	2699.64	3001.4	2883.33
		0.354	0.00183449	0.00159873	0.00257825		0.354	2701.48	3003.01	2885.91
		0.355	0.00183176	0.00159368	0.0025837		0.355	2703.31	3004.6	2888.49
		0.356	0.00182942	0.00158844	0.00258947		0.356	2705.14	3006.19	2891.08
		0.357	0.00182746	0.00158304	0.00259549		0.357	2706.97	3007.78	2893.67
		0.358	0.00182585	0.00157748	0.00260172		0.358	2708.8	3009.36	2896.27
		0.359	0.00182454	0.00157175	0.00260809		0.359	2710.62	3010.93	2898.87
		0.36	0.00182352	0.00156588	0.00261455		0.36	2712.45	3012.5	2901.48
		0.361	0.00182274	0.00155987	0.00262105		0.361	2714.27	3014.07	2904.1
		0.362	0.00182219	0.00155372	0.00262754		0.362	2716.09	3015.62	2906.73
		0.363	0.00182183	0.00154744	0.00263396		0.363	2717.91	3017.17	2909.36
		0.364	0.00182165	0.00154105	0.00264027		0.364	2719.74	3018.72	2911.99
		0.365	0.00182161	0.00153456	0.00264641		0.365	2721.56	3020.25	2914.64
		0.366	0.00182172	0.00152797	0.00265235		0.366	2723.38	3021.79	2917.29
		0.367	0.00182196	0.00152132	0.00265803		0.367	2725.2	3023.31	2919.94
		0.368	0.00182233	0.0015146	0.00266341		0.368	2727.02	3024.83	2922.6
		0.369	0.00182281	0.00150785	0.00266845		0.369	2728.85	3026.34	2925.27
		0.37	0.00182343	0.00150109	0.00267312		0.37	2730.67	3027.84	2927.94
		0.371	0.00182417	0.00149433	0.00267738		0.371	2732.49	3029.34	2930.61
		0.372	0.00182505	0.00148761	0.00268118		0.372	2734.32	3030.83	2933.29
		0.373	0.00182608	0.00148094	0.0026845		0.373	2736.14	3032.32	2935.98
		0.374	0.00182727	0.00147436	0.0026873		0.374	2737.97	3033.79	2938.66
		0.375	0.00182862	0.00146788	0.00268955		0.375	2739.8	3035.27	2941.35
		0.376	0.00183014	0.00146155	0.00269121		0.376	2741.63	3036.73	2944.04
		0.377	0.00183183	0.00145538	0.00269228		0.377	2743.46	3038.19	2946.73
		0.378	0.00183371	0.0014494	0.0026927		0.378	2745.29	3039.64	2949.43
		0.379	0.00183575	0.00144364	0.00269247		0.379	2747.13	3041.09	2952.12
		0.38	0.00183796	0.00143812	0.00269155		0.38	2748.96	3042.53	2954.81
		0.381	0.00184033	0.00143286	0.00268992		0.381	2750.8	3043.96	2957.5
		0.382	0.00184284	0.00142789	0.00268758		0.382	2752.64	3045.39	2960.19
		0.383	0.00184546	0.00142323	0.00268449		0.383	2754.49	3046.82	2962.88
		0.384	0.00184817	0.00141889	0.00268064		0.384	2756.33	3048.24	2965.56
		0.385	0.00185095	0.0014149	0.00267602		0.385	2758.18	3049.66	2968.24
		0.386	0.00185374	0.00141127	0.00267062		0.386	2760.04	3051.07	2970.91
		0.387	0.00185653	0.00140801	0.00266443		0.387	2761.89	3052.48	2973.58
		0.388	0.00185925	0.00140515	0.00265745		0.388	2763.75	3053.89	2976.24
		0.389	0.00186189	0.00140268	0.00264967		0.389	2765.61	3055.29	2978.89
		0.39	0.00186438	0.00140064	0.0026411		0.39	2767.47	3056.69	2981.54
		0.391	0.0018667	0.00139902	0.00263175		0.391	2769.34	3058.09	2984.17
		0.392	0.00186879	0.00139785	0.00262161		0.392	2771.21	3059.49	2986.8
		0.393	0.00187063	0.00139713	0.00261071		0.393	2773.08	3060.89	2989.42
		0.394	0.00187219	0.00139688	0.00259907		0.394	2774.95	3062.29	2992.02
		0.395	0.00187342	0.00139712	0.00258669		0.395	2776.82	3063.68	2994.61
		0.396	0.00187432	0.00139784	0.00257362		0.396	2778.69	3065.08	2997.19
		0.397	0.00187487	0.00139908	0.00255988		0.397	2780.57	3066.48	2999.76
		0.398	0.00187506	0.00140084	0.00254549		0.398	2782.44	3067.88	3002.31
		0.399	0.00187488	0.00140314	0.0025305		0.399	2784.32	3069.28	3004.85
		0.4	0.00187435	0.001406	0.00251495		0.4	2786.19	3070.69	3007.37
		0.401	0.00187347	0.00140943	0.00249887		0.401	2788.07	3072.09	3009.88
		0.402	0.00187228	0.00141343	0.00248232		0.402	2789.94	3073.5	3012.37
		0.403	0.00187079	0.00141803	0.00246533		0.403	2791.81	3074.92	3014.85
		0.404	0.00186904	0.00142323	0.00244797		0.404	2793.68	3076.34	3017.3
		0.405	0.00186708	0.00142904	0.00243027		0.405	2795.55	3077.77	3019.74
		0.406	0.00186493	0.00143546	0.00241229		0.406	2797.42	3079.2	3022.16
		0.407	0.00186265	0.00144249	0.00239408		0.407	2799.28	3080.64	3024.57
		0.408	0.00186029	0.00145013	0.00237569		0.408	2801.14	3082.08	3026.95
		0.409	0.00185789	0.00145836	0.00235717		0.409	2803	3083.54	3029.32
		0.41	0.00185551	0.00146718	0.00233857		0.41	2804.86	3085	3031.67
		0.411	0.00185318	0.00147657	0.00231993		0.411	2806.71	3086.47	3033.99
		0.412	0.00185096	0.0014865	0.00230131		0.412	2808.56	3087.95	3036.31
		0.413	0.00184888	0.00149693	0.00228274		0.413	2810.41	3089.45	3038.6
		0.414	0.00184697	0.00150785	0.00226427		0.414	2812.26	3090.95	3040.87
		0.415	0.00184527	0.00151921	0.00224594		0.415	2814.11	3092.46	3043.13
		0.416	0.0018438	0.00153097	0.00222777		0.416	2815.95	3093.99	3045.36
		0.417	0.00184257	0.00154308	0.00220981		0.417	2817.79	3095.52	3047.58
		0.418	0.0018416	0.0015555	0.00219209		0.418	2819.64	3097.07	3049.78
		0.419	0.00184088	0.00156819	0.00217463		0.419	2821.48	3098.64	3051.97
		0.42	0.00184043	0.00158109	0.00215746		0.42	2823.32	3100.21	3054.13
		0.421	0.00184021	0.00159415	0.00214061		0.421	2825.16	3101.8	3056.28
		0.422	0.00184023	0.00160733	0.0021241		0.422	2827	3103.4	3058.41
		0.423	0.00184045	0.00162058	0.00210795		0.423	2828.84	3105.01	3060.53
		0.424	0.00184085	0.00163385	0.00209219		0.424	2830.68	3106.64	3062.63
		0.425	0.00184142	0.00164712	0.00207683		0.425	2832.52	3108.28	3064.71
		0.426	0.0018421	0.00166033	0.00206189		0.426	2834.36	3109.93	3066.78
		0.427	0.00184287	0.00167346	0.0020474		0.427	2836.21	3111.6	3068.84
		0.428	0.00184371	0.00168648	0.00203337		0.428	2838.05	3113.28	3070.88
		0.429	0.00184456	0.00169936	0.00201983		0.429	2839.89	3114.97	3072.91
		0.43	0.00184541	0.00171208	0.00200679		0.43	2841.74	3116.68	3074.92
		0.431	0.00184623	0.00172463	0.00199428		0.431	2843.58	3118.4	3076.92
		0.432	0.00184698	0.001737	0.00198231		0.432	2845.43	3120.13	3078.91
		0.433	0.00184764	0.00174917	0.00197092		0.433	2847.28	3121.87	3080.88
		0.434	0.0018482	0.00176115	0.00196012		0.434	2849.13	3123.63	3082.85
		0.435	0.00184865	0.00177294	0.00194994		0.435	2850.97	3125.39	3084.8
		0.436	0.00184897	0.00178454	0.00194041		0.436	2852.82	3127.17	3086.75
		0.437	0.00184917	0.00179595	0.00193155		0.437	2854.67	3128.96	3088.69
		0.438	0.00184924	0.00180719	0.00192338		0.438	2856.52	3130.76	3090.61
		0.439	0.0018492	0.00181825	0.00191594		0.439	2858.37	3132.58	3092.53
		0.44	0.00184905	0.00182914	0.00190925		0.44	2860.22	3134.4	3094.45
		0.441	0.00184882	0.00183987	0.00190334		0.441	2862.07	3136.24	3096.35
		0.442	0.00184852	0.00185045	0.00189823		0.442	2863.92	3138.08	3098.25
		0.443	0.00184818	0.00186087	0.00189394		0.443	2865.77	3139.94	3100.15
		0.444	0.00184783	0.00187114	0.0018905		0.444	2867.61	3141.8	3102.04
		0.445	0.00184748	0.00188126	0.00188793		0.445	2869.46	3143.68	3103.93
		0.446	0.00184716	0.0018912	0.00188625		0.446	2871.31	3145.56	3105.82
		0.447	0.00184691	0.00190097	0.00188547		0.447	2873.16	3147.46	3107.7
		0.448	0.00184675	0.00191055	0.00188561		0.448	2875	3149.37	3109.59
		0.449	0.0018467	0.00191991	0.00188668		0.449	2876.85	3151.28	3111.47
		0.45	0.00184677	0.00192905	0.00188869		0.45	2878.7	3153.21	3113.36
		0.451	0.00184699	0.00193793	0.00189164		0.451	2880.54	3155.14	3115.25
		0.452	0.00184736	0.00194652	0.00189554		0.452	2882.39	3157.08	3117.15
		0.453	0.00184789	0.00195481	0.00190037		0.453	2884.24	3159.03	3119.04
		0.454	0.00184859	0.00196275	0.00190614		0.454	2886.09	3160.99	3120.95
		0.455	0.00184944	0.00197032	0.00191283		0.455	2887.93	3162.96	3122.86
		0.456	0.00185043	0.00197749	0.00192044		0.456	2889.78	3164.93	3124.77
		0.457	0.00185155	0.00198424	0.00192893		0.457	2891.64	3166.91	3126.7
		0.458	0.00185279	0.00199054	0.0019383		0.458	2893.49	3168.9	3128.63
		0.459	0.0018541	0.00199638	0.00194852		0.459	2895.34	3170.89	3130.57
		0.46	0.00185547	0.00200173	0.00195954		0.46	2897.2	3172.89	3132.53
		0.461	0.00185687	0.0020066	0.00197136		0.461	2899.05	3174.9	3134.49
		0.462	0.00185825	0.00201096	0.00198391		0.462	2900.91	3176.91	3136.47
		0.463	0.00185957	0.00201484	0.00199718		0.463	2902.77	3178.92	3138.46
		0.464	0.00186081	0.00201822	0.0020111		0.464	2904.63	3180.94	3140.47
		0.465	0.00186192	0.00202113	0.00202565		0.465	2906.49	3182.95	3142.49
		0.466	0.00186286	0.00202359	0.00204076		0.466	2908.35	3184.98	3144.52
		0.467	0.0018636	0.00202562	0.00205639		0.467	2910.22	3187	3146.57
		0.468	0.0018641	0.00202725	0.0020725		0.468	2912.08	3189.03	3148.63
		0.469	0.00186435	0.00202852	0.00208901		0.469	2913.94	3191.06	3150.71
		0.47	0.0018643	0.00202947	0.00210589		0.47	2915.81	3193.09	3152.81
		0.471	0.00186394	0.00203013	0.00212307		0.471	2917.67	3195.11	3154.92
		0.472	0.00186327	0.00203057	0.00214049		0.472	2919.54	3197.15	3157.06
		0.473	0.00186226	0.00203082	0.00215812		0.473	2921.4	3199.18	3159.21
		0.474	0.00186091	0.00203093	0.00217588		0.474	2923.26	3201.21	3161.37
		0.475	0.00185924	0.00203095	0.00219372		0.475	2925.12	3203.24	3163.56
		0.476	0.00185724	0.00203093	0.00221159		0.476	2926.98	3205.27	3165.76
		0.477	0.00185494	0.00203091	0.00222944		0.477	2928.83	3207.3	3167.98
		0.478	0.00185235	0.00203094	0.00224721		0.478	2930.69	3209.33	3170.22
		0.479	0.0018495	0.00203104	0.00226486		0.479	2932.54	3211.36	3172.47
		0.48	0.00184642	0.00203126	0.00228234		0.48	2934.39	3213.39	3174.75
		0.481	0.00184314	0.00203161	0.00229959		0.481	2936.23	3215.42	3177.04
		0.482	0.0018397	0.00203213	0.00231659		0.482	2938.07	3217.46	3179.35
		0.483	0.00183613	0.00203281	0.00233328		0.483	2939.91	3219.49	3181.67
		0.484	0.00183247	0.00203366	0.00234963		0.484	2941.75	3221.52	3184.01
		0.485	0.00182876	0.00203469	0.00236559		0.485	2943.58	3223.56	3186.37
		0.486	0.00182503	0.00203589	0.00238114		0.486	2945.4	3225.59	3188.74
		0.487	0.00182131	0.00203723	0.00239623		0.487	2947.23	3227.63	3191.13
		0.488	0.00181764	0.0020387	0.00241084		0.488	2949.05	3229.67	3193.54
		0.489	0.00181404	0.00204028	0.00242494		0.489	2950.86	3231.71	3195.95
		0.49	0.00181052	0.00204192	0.00243849		0.49	2952.67	3233.75	3198.39
		0.491	0.00180712	0.0020436	0.00245148		0.491	2954.48	3235.79	3200.83
		0.492	0.00180383	0.00204528	0.00246389		0.492	2956.29	3237.83	3203.29
		0.493	0.00180066	0.00204692	0.00247568		0.493	2958.09	3239.88	3205.76
		0.494	0.00179762	0.00204849	0.00248685		0.494	2959.89	3241.93	3208.24
		0.495	0.00179469	0.00204994	0.00249738		0.495	2961.69	3243.98	3210.73
		0.496	0.00179186	0.00205125	0.00250726		0.496	2963.48	3246.03	3213.23
		0.497	0.00178912	0.00205238	0.00251647		0.497	2965.27	3248.08	3215.75
		0.498	0.00178644	0.00205332	0.00252502		0.498	2967.06	3250.13	3218.27
		0.499	0.0017838	0.00205404	0.00253289		0.499	2968.84	3252.19	3220.8
		0.5	0.00178116	0.00205454	0.00254009		0.5	2970.62	3254.24	3223.33
		0.501	0.00177851	0.00205481	0.00254662		0.501	2972.4	3256.29	3225.88
		0.502	0.0017758	0.00205486	0.00255249		0.502	2974.18	3258.35	3228.43
		0.503	0.00177301	0.00205469	0.00255769		0.503	2975.96	3260.4	3230.98
		0.504	0.00177011	0.00205435	0.00256224		0.504	2977.73	3262.46	3233.54
		0.505	0.00176706	0.00205384	0.00256615		0.505	2979.5	3264.51	3236.1
		0.506	0.00176384	0.0020532	0.00256942		0.506	2981.26	3266.57	3238.67
		0.507	0.00176043	0.00205248	0.00257208		0.507	2983.02	3268.62	3241.24
		0.508	0.00175681	0.00205172	0.00257414		0.508	2984.78	3270.67	3243.82
		0.509	0.00175298	0.00205096	0.00257561		0.509	2986.54	3272.72	3246.39
		0.51	0.00174892	0.00205026	0.0025765		0.51	2988.29	3274.77	3248.97
		0.511	0.00174465	0.00204967	0.00257684		0.511	2990.03	3276.82	3251.54
		0.512	0.00174017	0.00204923	0.00257662		0.512	2991.78	3278.87	3254.12
		0.513	0.00173549	0.00204898	0.00257587		0.513	2993.52	3280.92	3256.7
		0.514	0.00173065	0.00204898	0.0025746		0.514	2995.25	3282.97	3259.27
		0.515	0.00172566	0.00204926	0.00257281		0.515	2996.98	3285.02	3261.85
		0.516	0.00172057	0.00204983	0.00257052		0.516	2998.7	3287.07	3264.42
		0.517	0.00171541	0.00205074	0.00256773		0.517	3000.42	3289.12	3266.99
		0.518	0.00171023	0.00205197	0.00256444		0.518	3002.13	3291.17	3269.55
		0.519	0.00170507	0.00205354	0.00256065		0.519	3003.84	3293.22	3272.12
		0.52	0.00169998	0.00205545	0.00255638		0.52	3005.54	3295.28	3274.67
		0.521	0.00169501	0.00205766	0.00255162		0.521	3007.24	3297.33	3277.23
		0.522	0.00169022	0.00206016	0.00254635		0.522	3008.93	3299.39	3279.78
		0.523	0.00168563	0.0020629	0.0025406		0.523	3010.62	3301.46	3282.32
		0.524	0.00168131	0.00206584	0.00253434		0.524	3012.3	3303.52	3284.86
		0.525	0.00167729	0.00206894	0.00252758		0.525	3013.98	3305.59	3287.39
		0.526	0.0016736	0.00207211	0.00252031		0.526	3015.66	3307.66	3289.91
		0.527	0.00167028	0.00207531	0.00251253		0.527	3017.33	3309.73	3292.43
		0.528	0.00166735	0.00207846	0.00250423		0.528	3019	3311.81	3294.94
		0.529	0.00166482	0.00208149	0.00249543		0.529	3020.66	3313.89	3297.44
		0.53	0.0016627	0.00208432	0.00248611		0.53	3022.33	3315.97	3299.93
		0.531	0.001661	0.00208689	0.00247629		0.531	3023.99	3318.06	3302.41
		0.532	0.00165971	0.00208912	0.00246597		0.532	3025.65	3320.14	3304.88
		0.533	0.00165882	0.00209095	0.00245517		0.533	3027.31	3322.23	3307.34
		0.534	0.00165831	0.00209231	0.00244389		0.534	3028.97	3324.33	3309.79
		0.535	0.00165817	0.00209315	0.00243216		0.535	3030.63	3326.42	3312.23
		0.536	0.00165835	0.00209342	0.00242		0.536	3032.28	3328.51	3314.65
		0.537	0.00165882	0.00209309	0.00240743		0.537	3033.94	3330.61	3317.07
		0.538	0.00165956	0.00209213	0.00239448		0.538	3035.6	3332.7	3319.47
		0.539	0.00166051	0.00209051	0.00238118		0.539	3037.26	3334.79	3321.86
		0.54	0.00166165	0.00208822	0.00236757		0.54	3038.92	3336.88	3324.23
		0.541	0.00166293	0.00208528	0.00235369		0.541	3040.58	3338.97	3326.59
		0.542	0.00166431	0.00208169	0.00233957		0.542	3042.25	3341.05	3328.94
		0.543	0.00166576	0.00207748	0.00232525		0.543	3043.91	3343.13	3331.27
		0.544	0.00166725	0.00207268	0.00231078		0.544	3045.58	3345.2	3333.59
		0.545	0.00166873	0.00206732	0.00229621		0.545	3047.25	3347.27	3335.89
		0.546	0.0016702	0.00206146	0.00228156		0.546	3048.92	3349.34	3338.18
		0.547	0.00167162	0.00205516	0.00226689		0.547	3050.59	3351.4	3340.46
		0.548	0.00167299	0.00204848	0.00225223		0.548	3052.26	3353.45	3342.72
		0.549	0.00167429	0.00204148	0.00223763		0.549	3053.93	3355.49	3344.96
		0.55	0.00167553	0.00203423	0.00222311		0.55	3055.61	3357.53	3347.19
		0.551	0.0016767	0.00202681	0.00220872		0.551	3057.29	3359.56	3349.41
		0.552	0.00167782	0.00201929	0.00219449		0.552	3058.96	3361.58	3351.61
		0.553	0.0016789	0.00201173	0.00218043		0.553	3060.64	3363.6	3353.8
		0.554	0.00167996	0.0020042	0.00216659		0.554	3062.32	3365.61	3355.97
		0.555	0.00168102	0.00199676	0.00215296		0.555	3064	3367.61	3358.13
		0.556	0.0016821	0.00198947	0.00213958		0.556	3065.68	3369.6	3360.28
		0.557	0.00168324	0.00198237	0.00212645		0.557	3067.37	3371.59	3362.41
		0.558	0.00168446	0.00197552	0.00211358		0.558	3069.05	3373.57	3364.53
		0.559	0.00168579	0.00196893	0.00210098		0.559	3070.73	3375.54	3366.64
		0.56	0.00168726	0.00196264	0.00208864		0.56	3072.42	3377.5	3368.73
		0.561	0.0016889	0.00195665	0.00207657		0.561	3074.11	3379.46	3370.81
		0.562	0.00169071	0.00195097	0.00206475		0.562	3075.8	3381.42	3372.88
		0.563	0.00169274	0.0019456	0.00205319		0.563	3077.49	3383.37	3374.94
		0.564	0.00169497	0.00194053	0.00204187		0.564	3079.18	3385.31	3376.99
		0.565	0.00169743	0.00193573	0.00203079		0.565	3080.88	3387.25	3379.03
		0.566	0.00170012	0.00193118	0.00201992		0.566	3082.58	3389.18	3381.05
		0.567	0.00170302	0.00192683	0.00200926		0.567	3084.28	3391.11	3383.07
		0.568	0.00170613	0.00192267	0.0019988		0.568	3085.99	3393.03	3385.07
		0.569	0.00170943	0.00191864	0.00198851		0.569	3087.69	3394.96	3387.06
		0.57	0.00171288	0.00191471	0.00197839		0.57	3089.4	3396.87	3389.05
		0.571	0.00171646	0.00191082	0.00196842		0.571	3091.12	3398.78	3391.02
		0.572	0.00172013	0.00190695	0.0019586		0.572	3092.84	3400.69	3392.98
		0.573	0.00172384	0.00190304	0.0019489		0.573	3094.56	3402.6	3394.94
		0.574	0.00172754	0.00189908	0.00193933		0.574	3096.28	3404.5	3396.88
		0.575	0.00173117	0.00189502	0.00192987		0.575	3098.01	3406.4	3398.82
		0.576	0.00173468	0.00189084	0.00192051		0.576	3099.75	3408.29	3400.74
		0.577	0.00173801	0.00188652	0.00191125		0.577	3101.48	3410.18	3402.66
		0.578	0.0017411	0.00188205	0.00190209		0.578	3103.22	3412.06	3404.56
		0.579	0.00174387	0.00187744	0.00189301		0.579	3104.97	3413.94	3406.46
		0.58	0.00174629	0.00187267	0.00188403		0.58	3106.71	3415.82	3408.35
		0.581	0.00174828	0.00186777	0.00187513		0.581	3108.46	3417.69	3410.23
		0.582	0.0017498	0.00186274	0.00186633		0.582	3110.21	3419.55	3412.1
		0.583	0.00175079	0.00185763	0.00185762		0.583	3111.96	3421.41	3413.96
		0.584	0.00175121	0.00185245	0.00184901		0.584	3113.71	3423.27	3415.82
		0.585	0.00175104	0.00184724	0.00184049		0.585	3115.46	3425.12	3417.66
		0.586	0.00175023	0.00184204	0.00183208		0.586	3117.21	3426.96	3419.5
		0.587	0.00174876	0.00183691	0.00182379		0.587	3118.96	3428.8	3421.33
		0.588	0.00174663	0.00183187	0.00181561		0.588	3120.71	3430.64	3423.14
		0.589	0.00174384	0.00182699	0.00180755		0.589	3122.45	3432.47	3424.96
		0.59	0.00174037	0.00182232	0.00179963		0.59	3124.19	3434.29	3426.76
		0.591	0.00173626	0.00181788	0.00179185		0.591	3125.93	3436.11	3428.56
		0.592	0.00173152	0.00181374	0.00178422		0.592	3127.67	3437.93	3430.34
		0.593	0.00172618	0.00180993	0.00177676		0.593	3129.4	3439.74	3432.12
		0.594	0.00172028	0.00180649	0.00176947		0.594	3131.12	3441.55	3433.9
		0.595	0.00171386	0.00180345	0.00176236		0.595	3132.84	3443.35	3435.66
		0.596	0.00170698	0.00180083	0.00175546		0.596	3134.55	3445.15	3437.42
		0.597	0.00169969	0.00179866	0.00174877		0.597	3136.25	3446.95	3439.17
		0.598	0.00169206	0.00179693	0.00174232		0.598	3137.95	3448.75	3440.92
		0.599	0.00168414	0.00179566	0.00173612		0.599	3139.63	3450.55	3442.66
		0.6	0.00167601	0.00179483	0.00173019		0.6	3141.31	3452.34	3444.39
		0.601	0.00166773	0.00179443	0.00172455		0.601	3142.99	3454.14	3446.12
		0.602	0.00165936	0.00179443	0.00171923		0.602	3144.65	3455.93	3447.84
		0.603	0.00165098	0.00179482	0.00171424		0.603	3146.3	3457.73	3449.56
		0.604	0.00164265	0.00179555	0.00170962		0.604	3147.95	3459.52	3451.27
		0.605	0.00163443	0.00179657	0.00170538		0.605	3149.59	3461.32	3452.98
		0.606	0.00162637	0.00179785	0.00170155		0.606	3151.22	3463.11	3454.68
		0.607	0.00161853	0.00179933	0.00169814		0.607	3152.84	3464.91	3456.38
		0.608	0.00161095	0.00180095	0.00169519		0.608	3154.46	3466.71	3458.08
		0.609	0.00160368	0.00180267	0.0016927		0.609	3156.06	3468.52	3459.77
		0.61	0.00159674	0.00180443	0.00169071		0.61	3157.66	3470.32	3461.46
		0.611	0.00159016	0.00180618	0.00168921		0.611	3159.26	3472.12	3463.15
		0.612	0.00158397	0.00180786	0.00168822		0.612	3160.85	3473.93	3464.84
		0.613	0.00157817	0.00180944	0.00168774		0.613	3162.43	3475.74	3466.53
		0.614	0.00157276	0.00181087	0.00168778		0.614	3164	3477.55	3468.22
		0.615	0.00156774	0.00181211	0.00168834		0.615	3165.57	3479.36	3469.91
		0.616	0.00156311	0.00181314	0.0016894		0.616	3167.14	3481.17	3471.59
		0.617	0.00155884	0.00181393	0.00169096		0.617	3168.7	3482.99	3473.28
		0.618	0.00155491	0.00181447	0.00169298		0.618	3170.26	3484.8	3474.98
		0.619	0.0015513	0.00181474	0.00169546		0.619	3171.81	3486.62	3476.67
		0.62	0.00154797	0.00181475	0.00169836		0.62	3173.36	3488.43	3478.37
		0.621	0.00154489	0.00181448	0.00170165		0.621	3174.9	3490.25	3480.07
		0.622	0.00154201	0.00181396	0.00170528		0.622	3176.45	3492.06	3481.77
		0.623	0.0015393	0.0018132	0.00170921		0.623	3177.99	3493.87	3483.48
		0.624	0.00153672	0.0018122	0.00171341		0.624	3179.53	3495.69	3485.19
		0.625	0.00153422	0.001811	0.00171781		0.625	3181.06	3497.5	3486.91
		0.626	0.00153177	0.00180962	0.00172237		0.626	3182.6	3499.31	3488.63
		0.627	0.00152934	0.00180807	0.00172702		0.627	3184.13	3501.12	3490.35
		0.628	0.00152688	0.00180639	0.00173172		0.628	3185.65	3502.92	3492.08
		0.629	0.00152437	0.0018046	0.00173642		0.629	3187.18	3504.73	3493.81
		0.63	0.00152179	0.00180272	0.00174104		0.63	3188.7	3506.53	3495.55
		0.631	0.00151911	0.00180078	0.00174555		0.631	3190.22	3508.34	3497.3
		0.632	0.00151632	0.0017988	0.00174989		0.632	3191.74	3510.14	3499.04
		0.633	0.0015134	0.0017968	0.00175401		0.633	3193.26	3511.93	3500.8
		0.634	0.00151036	0.0017948	0.00175787		0.634	3194.77	3513.73	3502.55
		0.635	0.0015072	0.0017928	0.00176143		0.635	3196.28	3515.52	3504.31
		0.636	0.00150391	0.00179081	0.00176464		0.636	3197.78	3517.31	3506.07
		0.637	0.00150052	0.00178885	0.00176749		0.637	3199.28	3519.1	3507.84
		0.638	0.00149704	0.00178691	0.00176995		0.638	3200.78	3520.89	3509.61
		0.639	0.00149348	0.001785	0.00177199		0.639	3202.28	3522.68	3511.38
		0.64	0.00148987	0.00178311	0.00177361		0.64	3203.77	3524.46	3513.15
		0.641	0.00148624	0.00178123	0.0017748		0.641	3205.26	3526.24	3514.93
		0.642	0.0014826	0.00177936	0.00177557		0.642	3206.74	3528.02	3516.7
		0.643	0.00147899	0.00177748	0.00177591		0.643	3208.22	3529.8	3518.48
		0.644	0.00147544	0.00177558	0.00177584		0.644	3209.7	3531.58	3520.25
		0.645	0.00147197	0.00177365	0.00177537		0.645	3211.17	3533.35	3522.03
		0.646	0.00146862	0.00177167	0.00177454		0.646	3212.64	3535.13	3523.8
		0.647	0.0014654	0.00176962	0.00177336		0.647	3214.11	3536.9	3525.58
		0.648	0.00146234	0.00176747	0.00177187		0.648	3215.58	3538.67	3527.35
		0.649	0.00145948	0.00176523	0.00177009		0.649	3217.04	3540.43	3529.12
		0.65	0.00145681	0.00176285	0.00176806		0.65	3218.49	3542.2	3530.89
		0.651	0.00145437	0.00176033	0.00176582		0.651	3219.95	3543.96	3532.66
		0.652	0.00145216	0.00175765	0.0017634		0.652	3221.4	3545.72	3534.42
		0.653	0.0014502	0.00175478	0.00176083		0.653	3222.85	3547.47	3536.18
		0.654	0.00144848	0.00175172	0.00175815		0.654	3224.3	3549.23	3537.94
		0.655	0.00144701	0.00174845	0.00175538		0.655	3225.75	3550.98	3539.7
		0.656	0.00144578	0.00174495	0.00175255		0.656	3227.2	3552.72	3541.45
		0.657	0.00144479	0.00174121	0.00174968		0.657	3228.64	3554.47	3543.21
		0.658	0.00144403	0.00173722	0.00174679		0.658	3230.09	3556.21	3544.95
		0.659	0.00144347	0.00173297	0.0017439		0.659	3231.53	3557.94	3546.7
		0.66	0.00144311	0.00172845	0.001741		0.66	3232.97	3559.67	3548.44
		0.661	0.00144292	0.00172366	0.00173811		0.661	3234.42	3561.4	3550.18
		0.662	0.00144289	0.00171859	0.00173522		0.662	3235.86	3563.12	3551.92
		0.663	0.00144297	0.00171324	0.00173233		0.663	3237.3	3564.83	3553.65
		0.664	0.00144316	0.00170761	0.00172942		0.664	3238.75	3566.54	3555.38
		0.665	0.00144342	0.00170169	0.00172648		0.665	3240.19	3568.25	3557.11
		0.666	0.00144373	0.00169549	0.0017235		0.666	3241.63	3569.95	3558.84
		0.667	0.00144406	0.00168902	0.00172045		0.667	3243.08	3571.64	3560.56
		0.668	0.00144439	0.00168227	0.00171731		0.668	3244.52	3573.33	3562.28
		0.669	0.00144469	0.00167525	0.00171405		0.669	3245.97	3575	3563.99
		0.67	0.00144494	0.00166798	0.00171066		0.67	3247.41	3576.68	3565.7
		0.671	0.00144512	0.00166046	0.00170711		0.671	3248.86	3578.34	3567.41
		0.672	0.00144522	0.00165271	0.00170337		0.672	3250.3	3580	3569.12
		0.673	0.00144522	0.00164474	0.00169942		0.673	3251.75	3581.65	3570.82
		0.674	0.0014451	0.00163658	0.00169524		0.674	3253.19	3583.29	3572.52
		0.675	0.00144486	0.00162824	0.00169083		0.675	3254.64	3584.92	3574.21
		0.676	0.00144449	0.00161975	0.00168615		0.676	3256.08	3586.54	3575.9
		0.677	0.00144398	0.00161114	0.00168121		0.677	3257.53	3588.16	3577.58
		0.678	0.00144334	0.00160245	0.001676		0.678	3258.97	3589.77	3579.26
		0.679	0.00144256	0.00159369	0.00167052		0.679	3260.41	3591.36	3580.93
		0.68	0.00144165	0.00158492	0.00166477		0.68	3261.85	3592.95	3582.6
		0.681	0.00144061	0.00157618	0.00165876		0.681	3263.29	3594.53	3584.26
		0.682	0.00143944	0.00156749	0.0016525		0.682	3264.73	3596.1	3585.92
		0.683	0.00143816	0.00155891	0.001646		0.683	3266.17	3597.67	3587.57
		0.684	0.00143677	0.00155047	0.00163929		0.684	3267.61	3599.22	3589.21
		0.685	0.00143527	0.00154223	0.0016324		0.685	3269.05	3600.77	3590.85
		0.686	0.00143368	0.00153422	0.00162534		0.686	3270.48	3602.31	3592.48
		0.687	0.00143201	0.00152648	0.00161816		0.687	3271.91	3603.84	3594.1
		0.688	0.00143026	0.00151905	0.00161088		0.688	3273.35	3605.36	3595.71
		0.689	0.00142843	0.00151196	0.00160354		0.689	3274.78	3606.88	3597.32
		0.69	0.00142655	0.00150526	0.00159617		0.69	3276.2	3608.38	3598.92
		0.691	0.0014246	0.00149896	0.00158881		0.691	3277.63	3609.89	3600.51
		0.692	0.0014226	0.00149309	0.00158151		0.692	3279.05	3611.38	3602.1
		0.693	0.00142055	0.00148766	0.00157429		0.693	3280.47	3612.87	3603.68
		0.694	0.00141846	0.00148269	0.00156719		0.694	3281.89	3614.36	3605.25
		0.695	0.00141631	0.00147818	0.00156024		0.695	3283.31	3615.84	3606.81
		0.696	0.00141412	0.00147414	0.00155348		0.696	3284.73	3617.31	3608.37
		0.697	0.00141189	0.00147054	0.00154694		0.697	3286.14	3618.79	3609.92
		0.698	0.0014096	0.00146739	0.00154064		0.698	3287.55	3620.26	3611.46
		0.699	0.00140727	0.00146465	0.00153459		0.699	3288.96	3621.72	3613
		0.7	0.00140488	0.00146232	0.00152883		0.7	3290.36	3623.19	3614.53
		0.701	0.00140244	0.00146035	0.00152336		0.701	3291.77	3624.65	3616.06
		0.702	0.00139994	0.00145872	0.00151819		0.702	3293.17	3626.11	3617.58
		0.703	0.00139738	0.00145738	0.00151332		0.703	3294.57	3627.56	3619.09
		0.704	0.00139476	0.0014563	0.00150876		0.704	3295.96	3629.02	3620.6
		0.705	0.00139207	0.00145542	0.00150449		0.705	3297.36	3630.48	3622.11
		0.706	0.00138932	0.00145472	0.0015005		0.706	3298.75	3631.93	3623.61
		0.707	0.0013865	0.00145414	0.00149677		0.707	3300.14	3633.39	3625.11
		0.708	0.00138361	0.00145364	0.0014933		0.708	3301.52	3634.84	3626.61
		0.709	0.00138065	0.00145317	0.00149004		0.709	3302.9	3636.29	3628.1
		0.71	0.00137763	0.0014527	0.00148697		0.71	3304.28	3637.75	3629.59
		0.711	0.00137455	0.00145218	0.00148405		0.711	3305.66	3639.2	3631.07
		0.712	0.0013714	0.00145158	0.00148126		0.712	3307.03	3640.65	3632.55
		0.713	0.0013682	0.00145086	0.00147855		0.713	3308.4	3642.1	3634.03
		0.714	0.00136495	0.00145001	0.00147587		0.714	3309.77	3643.55	3635.51
		0.715	0.00136166	0.001449	0.0014732		0.715	3311.13	3645	3636.99
		0.716	0.00135833	0.00144781	0.00147048		0.716	3312.49	3646.45	3638.46
		0.717	0.00135497	0.00144644	0.00146768		0.717	3313.85	3647.9	3639.93
		0.718	0.00135159	0.00144487	0.00146475		0.718	3315.2	3649.34	3641.39
		0.719	0.00134819	0.00144312	0.00146165		0.719	3316.55	3650.79	3642.86
		0.72	0.00134478	0.00144118	0.00145836		0.72	3317.9	3652.23	3644.32
		0.721	0.00134137	0.00143907	0.00145483		0.721	3319.24	3653.67	3645.77
		0.722	0.00133797	0.0014368	0.00145103		0.722	3320.58	3655.11	3647.23
		0.723	0.00133457	0.00143439	0.00144695		0.723	3321.92	3656.54	3648.67
		0.724	0.00133119	0.00143187	0.00144257		0.724	3323.25	3657.98	3650.12
		0.725	0.00132782	0.00142925	0.00143787		0.725	3324.58	3659.41	3651.56
		0.726	0.00132447	0.00142658	0.00143284		0.726	3325.9	3660.83	3653
		0.727	0.00132113	0.00142387	0.00142748		0.727	3327.23	3662.26	3654.43
		0.728	0.00131782	0.00142115	0.0014218		0.728	3328.55	3663.68	3655.85
		0.729	0.00131451	0.00141846	0.00141581		0.729	3329.86	3665.1	3657.27
		0.73	0.00131123	0.00141582	0.00140953		0.73	3331.18	3666.52	3658.68
		0.731	0.00130795	0.00141326	0.00140299		0.731	3332.49	3667.93	3660.09
		0.732	0.00130469	0.0014108	0.00139621		0.732	3333.79	3669.35	3661.49
		0.733	0.00130143	0.00140847	0.00138924		0.733	3335.09	3670.76	3662.88
		0.734	0.00129818	0.00140629	0.00138211		0.734	3336.39	3672.16	3664.27
		0.735	0.00129494	0.00140427	0.00137488		0.735	3337.69	3673.57	3665.64
		0.736	0.0012917	0.00140243	0.00136761		0.736	3338.98	3674.97	3667.02
		0.737	0.00128848	0.00140077	0.00136033		0.737	3340.27	3676.37	3668.38
		0.738	0.00128527	0.0013993	0.00135313		0.738	3341.56	3677.77	3669.74
		0.739	0.00128208	0.00139803	0.00134605		0.739	3342.84	3679.17	3671.09
		0.74	0.00127892	0.00139694	0.00133917		0.74	3344.13	3680.57	3672.43
		0.741	0.00127579	0.00139603	0.00133255		0.741	3345.4	3681.97	3673.76
		0.742	0.00127271	0.00139529	0.00132626		0.742	3346.68	3683.36	3675.09
		0.743	0.00126969	0.00139471	0.00132036		0.743	3347.95	3684.76	3676.42
		0.744	0.00126675	0.00139425	0.00131492		0.744	3349.22	3686.15	3677.73
		0.745	0.00126389	0.00139391	0.00130999		0.745	3350.48	3687.55	3679.05
		0.746	0.00126113	0.00139364	0.00130565		0.746	3351.74	3688.94	3680.35
		0.747	0.00125849	0.00139343	0.00130193		0.747	3353	3690.33	3681.66
		0.748	0.00125599	0.00139323	0.0012989		0.748	3354.26	3691.73	3682.96
		0.749	0.00125363	0.00139302	0.00129659		0.749	3355.52	3693.12	3684.26
		0.75	0.00125143	0.00139276	0.00129506		0.75	3356.77	3694.51	3685.55
		0.751	0.00124941	0.0013924	0.00129432		0.751	3358.02	3695.9	3686.85
		0.752	0.00124758	0.00139192	0.0012944		0.752	3359.27	3697.3	3688.14
		0.753	0.00124594	0.00139128	0.00129533		0.753	3360.51	3698.69	3689.44
		0.754	0.00124451	0.00139045	0.00129711		0.754	3361.76	3700.08	3690.73
		0.755	0.00124329	0.00138938	0.00129974		0.755	3363	3701.47	3692.03
		0.756	0.00124228	0.00138806	0.00130322		0.756	3364.25	3702.86	3693.33
		0.757	0.00124149	0.00138646	0.00130753		0.757	3365.49	3704.25	3694.64
		0.758	0.00124091	0.00138455	0.00131266		0.758	3366.73	3705.63	3695.95
		0.759	0.00124054	0.00138231	0.00131857		0.759	3367.97	3707.01	3697.26
		0.76	0.00124038	0.00137975	0.00132523		0.76	3369.21	3708.4	3698.59
		0.761	0.0012404	0.00137683	0.00133259		0.761	3370.45	3709.77	3699.91
		0.762	0.00124061	0.00137357	0.00134062		0.762	3371.69	3711.15	3701.25
		0.763	0.00124098	0.00136997	0.00134926		0.763	3372.93	3712.52	3702.6
		0.764	0.0012415	0.00136603	0.00135845		0.764	3374.17	3713.89	3703.95
		0.765	0.00124214	0.00136176	0.00136813		0.765	3375.42	3715.25	3705.31
		0.766	0.0012429	0.0013572	0.00137824		0.766	3376.66	3716.61	3706.69
		0.767	0.00124373	0.00135234	0.00138872		0.767	3377.9	3717.97	3708.07
		0.768	0.00124462	0.00134723	0.0013995		0.768	3379.15	3719.32	3709.46
		0.769	0.00124555	0.00134189	0.00141051		0.769	3380.39	3720.66	3710.87
		0.77	0.00124649	0.00133636	0.00142169		0.77	3381.64	3722	3712.29
		0.771	0.00124741	0.00133067	0.00143298		0.771	3382.88	3723.33	3713.71
		0.772	0.00124828	0.00132486	0.00144432		0.772	3384.13	3724.66	3715.15
		0.773	0.0012491	0.00131896	0.00145564		0.773	3385.38	3725.98	3716.6
		0.774	0.00124982	0.00131302	0.00146688		0.774	3386.63	3727.3	3718.06
		0.775	0.00125044	0.00130707	0.00147799		0.775	3387.88	3728.61	3719.53
		0.776	0.00125092	0.00130114	0.00148893		0.776	3389.13	3729.91	3721.02
		0.777	0.00125127	0.00129527	0.00149963		0.777	3390.38	3731.21	3722.51
		0.778	0.00125146	0.00128949	0.00151007		0.778	3391.63	3732.5	3724.02
		0.779	0.00125148	0.00128383	0.0015202		0.779	3392.88	3733.79	3725.53
		0.78	0.00125132	0.00127831	0.00152998		0.78	3394.14	3735.07	3727.06
		0.781	0.00125099	0.00127296	0.00153939		0.781	3395.39	3736.35	3728.59
		0.782	0.00125047	0.00126779	0.00154839		0.782	3396.64	3737.62	3730.14
		0.783	0.00124978	0.00126281	0.00155698		0.783	3397.89	3738.88	3731.69
		0.784	0.00124891	0.00125804	0.00156511		0.784	3399.14	3740.14	3733.25
		0.785	0.00124788	0.00125347	0.00157279		0.785	3400.39	3741.4	3734.82
		0.786	0.00124669	0.00124912	0.00158		0.786	3401.63	3742.65	3736.4
		0.787	0.00124536	0.00124498	0.00158672		0.787	3402.88	3743.9	3737.98
		0.788	0.00124392	0.00124105	0.00159296		0.788	3404.12	3745.14	3739.57
		0.789	0.00124237	0.00123733	0.00159869		0.789	3405.37	3746.38	3741.16
		0.79	0.00124073	0.0012338	0.00160393		0.79	3406.61	3747.62	3742.77
		0.791	0.00123904	0.00123047	0.00160866		0.791	3407.85	3748.85	3744.37
		0.792	0.00123731	0.00122733	0.00161288		0.792	3409.09	3750.08	3745.98
		0.793	0.00123557	0.00122437	0.00161659		0.793	3410.32	3751.3	3747.6
		0.794	0.00123383	0.00122158	0.00161978		0.794	3411.56	3752.53	3749.22
		0.795	0.00123213	0.00121897	0.00162246		0.795	3412.79	3753.75	3750.84
		0.796	0.00123049	0.00121654	0.00162462		0.796	3414.02	3754.96	3752.46
		0.797	0.00122893	0.00121427	0.00162625		0.797	3415.25	3756.18	3754.09
		0.798	0.00122746	0.00121218	0.00162735		0.798	3416.48	3757.39	3755.71
		0.799	0.00122611	0.00121026	0.00162792		0.799	3417.71	3758.6	3757.34
		0.8	0.00122489	0.00120853	0.00162795		0.8	3418.93	3759.81	3758.97
		0.801	0.0012238	0.00120698	0.00162743		0.801	3420.16	3761.02	3760.6
		0.802	0.00122287	0.00120563	0.00162635		0.802	3421.38	3762.23	3762.22
		0.803	0.00122209	0.00120449	0.00162472		0.803	3422.6	3763.43	3763.85
		0.804	0.00122147	0.00120355	0.00162253		0.804	3423.82	3764.64	3765.47
		0.805	0.00122101	0.00120284	0.00161976		0.805	3425.04	3765.84	3767.09
		0.806	0.00122069	0.00120235	0.00161641		0.806	3426.27	3767.04	3768.71
		0.807	0.00122052	0.0012021	0.00161249		0.807	3427.49	3768.24	3770.33
		0.808	0.00122048	0.00120209	0.00160798		0.808	3428.71	3769.45	3771.94
		0.809	0.00122056	0.00120232	0.00160289		0.809	3429.93	3770.65	3773.54
		0.81	0.00122075	0.00120279	0.00159721		0.81	3431.15	3771.85	3775.14
		0.811	0.00122102	0.00120349	0.00159095		0.811	3432.37	3773.05	3776.74
		0.812	0.00122136	0.00120443	0.00158412		0.812	3433.59	3774.26	3778.32
		0.813	0.00122175	0.00120558	0.00157671		0.813	3434.81	3775.46	3779.9
		0.814	0.00122216	0.00120694	0.00156874		0.814	3436.03	3776.67	3781.48
		0.815	0.00122257	0.00120849	0.00156021		0.815	3437.26	3777.88	3783.04
		0.816	0.00122296	0.00121021	0.00155114		0.816	3438.48	3779.09	3784.6
		0.817	0.00122331	0.00121208	0.00154154		0.817	3439.7	3780.3	3786.14
		0.818	0.0012236	0.00121407	0.00153144		0.818	3440.93	3781.51	3787.68
		0.819	0.0012238	0.00121617	0.00152085		0.819	3442.15	3782.73	3789.21
		0.82	0.0012239	0.00121834	0.00150979		0.82	3443.37	3783.94	3790.72
		0.821	0.00122389	0.00122055	0.00149829		0.821	3444.6	3785.16	3792.22
		0.822	0.00122373	0.00122278	0.00148638		0.822	3445.82	3786.38	3793.72
		0.823	0.00122343	0.001225	0.00147409		0.823	3447.04	3787.61	3795.2
		0.824	0.00122297	0.00122718	0.00146145		0.824	3448.27	3788.83	3796.66
		0.825	0.00122234	0.0012293	0.00144849		0.825	3449.49	3790.06	3798.12
		0.826	0.00122153	0.00123134	0.00143526		0.826	3450.71	3791.29	3799.56
		0.827	0.00122055	0.00123326	0.00142179		0.827	3451.93	3792.52	3800.99
		0.828	0.00121939	0.00123506	0.00140813		0.828	3453.15	3793.76	3802.41
		0.829	0.00121805	0.00123671	0.00139431		0.829	3454.37	3794.99	3803.81
		0.83	0.00121655	0.00123821	0.00138039		0.83	3455.59	3796.23	3805.19
		0.831	0.00121487	0.00123954	0.0013664		0.831	3456.8	3797.47	3806.57
		0.832	0.00121305	0.0012407	0.00135239		0.832	3458.02	3798.71	3807.93
		0.833	0.00121108	0.00124169	0.00133841		0.833	3459.23	3799.95	3809.27
		0.834	0.00120898	0.00124251	0.0013245		0.834	3460.44	3801.19	3810.6
		0.835	0.00120676	0.00124317	0.00131069		0.835	3461.65	3802.44	3811.92
		0.836	0.00120444	0.00124367	0.00129704		0.836	3462.85	3803.68	3813.22
		0.837	0.00120204	0.00124403	0.00128358		0.837	3464.06	3804.92	3814.52
		0.838	0.00119956	0.00124427	0.00127034		0.838	3465.26	3806.17	3815.79
		0.839	0.00119703	0.0012444	0.00125735		0.839	3466.46	3807.41	3817.06
		0.84	0.00119446	0.00124444	0.00124464		0.84	3467.65	3808.66	3818.31
		0.841	0.00119185	0.00124441	0.00123225		0.841	3468.85	3809.9	3819.55
		0.842	0.00118923	0.00124434	0.00122017		0.842	3470.04	3811.15	3820.77
		0.843	0.0011866	0.00124425	0.00120845		0.843	3471.22	3812.39	3821.99
		0.844	0.00118396	0.00124416	0.00119708		0.844	3472.41	3813.63	3823.19
		0.845	0.00118131	0.00124409	0.00118608		0.845	3473.59	3814.88	3824.38
		0.846	0.00117867	0.00124407	0.00117544		0.846	3474.77	3816.12	3825.56
		0.847	0.00117602	0.00124411	0.00116519		0.847	3475.95	3817.37	3826.73
		0.848	0.00117335	0.00124423	0.0011553		0.848	3477.12	3818.61	3827.89
		0.849	0.00117067	0.00124445	0.00114579		0.849	3478.3	3819.86	3829.04
		0.85	0.00116796	0.00124478	0.00113665		0.85	3479.46	3821.1	3830.18
		0.851	0.00116521	0.00124522	0.00112787		0.851	3480.63	3822.34	3831.32
		0.852	0.00116241	0.00124579	0.00111944		0.852	3481.8	3823.59	3832.44
		0.853	0.00115953	0.0012465	0.00111135		0.853	3482.96	3824.84	3833.55
		0.854	0.00115657	0.00124733	0.0011036		0.854	3484.11	3826.08	3834.66
		0.855	0.0011535	0.00124829	0.00109618		0.855	3485.27	3827.33	3835.76
		0.856	0.00115032	0.00124937	0.00108907		0.856	3486.42	3828.58	3836.85
		0.857	0.001147	0.00125058	0.00108228		0.857	3487.57	3829.83	3837.94
		0.858	0.00114354	0.0012519	0.00107579		0.858	3488.72	3831.08	3839.02
		0.859	0.00113992	0.00125332	0.00106959		0.859	3489.86	3832.33	3840.09
		0.86	0.00113613	0.00125484	0.00106369		0.86	3490.99	3833.59	3841.16
		0.861	0.00113217	0.00125643	0.00105807		0.861	3492.13	3834.84	3842.22
		0.862	0.00112804	0.0012581	0.00105273		0.862	3493.26	3836.1	3843.27
		0.863	0.00112373	0.00125983	0.00104767		0.863	3494.39	3837.36	3844.33
		0.864	0.00111924	0.0012616	0.0010429		0.864	3495.51	3838.62	3845.37
		0.865	0.00111459	0.00126342	0.0010384		0.865	3496.62	3839.88	3846.41
		0.866	0.00110978	0.00126525	0.00103419		0.866	3497.74	3841.15	3847.45
		0.867	0.00110483	0.00126711	0.00103026		0.867	3498.84	3842.41	3848.48
		0.868	0.00109975	0.00126898	0.00102663		0.868	3499.95	3843.68	3849.51
		0.869	0.00109456	0.00127084	0.00102328		0.869	3501.04	3844.95	3850.53
		0.87	0.00108928	0.0012727	0.00102024		0.87	3502.13	3846.22	3851.55
		0.871	0.00108394	0.00127456	0.0010175		0.871	3503.22	3847.5	3852.57
		0.872	0.00107856	0.00127639	0.00101508		0.872	3504.3	3848.77	3853.59
		0.873	0.00107317	0.00127821	0.00101298		0.873	3505.38	3850.05	3854.6
		0.874	0.00106779	0.00128	0.0010112		0.874	3506.45	3851.33	3855.62
		0.875	0.00106245	0.00128177	0.00100975		0.875	3507.51	3852.61	3856.63
		0.876	0.00105718	0.00128351	0.00100863		0.876	3508.57	3853.89	3857.64
		0.877	0.00105201	0.00128521	0.00100785		0.877	3509.63	3855.18	3858.64
		0.878	0.00104696	0.00128687	0.00100741		0.878	3510.68	3856.46	3859.65
		0.879	0.00104204	0.0012885	0.00100731		0.879	3511.72	3857.75	3860.66
		0.88	0.0010373	0.00129007	0.00100755		0.88	3512.76	3859.04	3861.67
		0.881	0.00103273	0.00129159	0.00100812		0.881	3513.8	3860.33	3862.67
		0.882	0.00102835	0.00129306	0.00100903		0.882	3514.83	3861.62	3863.68
		0.883	0.00102418	0.00129446	0.00101025		0.883	3515.85	3862.92	3864.69
		0.884	0.00102022	0.00129578	0.00101178		0.884	3516.88	3864.21	3865.7
		0.885	0.00101649	0.00129703	0.00101361		0.885	3517.89	3865.51	3866.72
		0.886	0.00101297	0.00129818	0.00101573		0.886	3518.91	3866.81	3867.73
		0.887	0.00100967	0.00129922	0.00101812		0.887	3519.92	3868.1	3868.75
		0.888	0.00100659	0.00130016	0.00102077		0.888	3520.93	3869.4	3869.77
		0.889	0.00100371	0.00130096	0.00102365		0.889	3521.93	3870.7	3870.79
		0.89	0.00100103	0.00130164	0.00102674		0.89	3522.94	3872.01	3871.81
		0.891	0.000998539	0.00130216	0.00103004		0.891	3523.94	3873.31	3872.84
		0.892	0.000996223	0.00130253	0.00103351		0.892	3524.93	3874.61	3873.87
		0.893	0.00099407	0.00130272	0.00103713		0.893	3525.93	3875.91	3874.91
		0.894	0.000992065	0.00130273	0.00104089		0.894	3526.92	3877.22	3875.95
		0.895	0.000990196	0.00130256	0.00104475		0.895	3527.91	3878.52	3876.99
		0.896	0.00098845	0.00130218	0.0010487		0.896	3528.9	3879.82	3878.04
		0.897	0.000986815	0.0013016	0.00105272		0.897	3529.89	3881.12	3879.09
		0.898	0.000985279	0.00130079	0.00105677		0.898	3530.88	3882.42	3880.14
		0.899	0.000983834	0.00129977	0.00106085		0.899	3531.86	3883.72	3881.2
		0.9	0.000982471	0.00129853	0.00106492		0.9	3532.84	3885.02	3882.27
		0.901	0.000981185	0.00129705	0.00106896		0.901	3533.82	3886.32	3883.33
		0.902	0.00097997	0.00129534	0.00107296		0.902	3534.81	3887.62	3884.4
		0.903	0.000978826	0.00129341	0.0010769		0.903	3535.78	3888.91	3885.48
		0.904	0.00097775	0.00129124	0.00108074		0.904	3536.76	3890.2	3886.56
		0.905	0.000976744	0.00128886	0.00108448		0.905	3537.74	3891.49	3887.64
		0.906	0.000975811	0.00128625	0.0010881		0.906	3538.72	3892.78	3888.73
		0.907	0.000974956	0.00128342	0.00109158		0.907	3539.69	3894.07	3889.82
		0.908	0.000974182	0.00128039	0.00109489		0.908	3540.67	3895.35	3890.91
		0.909	0.000973499	0.00127716	0.00109804		0.909	3541.64	3896.63	3892.01
		0.91	0.000972912	0.00127375	0.00110099		0.91	3542.61	3897.9	3893.11
		0.911	0.000972431	0.00127015	0.00110373		0.911	3543.59	3899.17	3894.21
		0.912	0.000972065	0.00126638	0.00110626		0.912	3544.56	3900.44	3895.31
		0.913	0.000971822	0.00126245	0.00110856		0.913	3545.53	3901.71	3896.42
		0.914	0.000971714	0.00125838	0.00111062		0.914	3546.5	3902.97	3897.53
		0.915	0.000971749	0.00125416	0.00111243		0.915	3547.47	3904.22	3898.64
		0.916	0.000971937	0.00124981	0.00111398		0.916	3548.45	3905.48	3899.75
		0.917	0.000972288	0.00124534	0.00111526		0.917	3549.42	3906.72	3900.87
		0.918	0.000972809	0.00124074	0.00111628		0.918	3550.39	3907.97	3901.98
		0.919	0.000973508	0.00123604	0.00111702		0.919	3551.36	3909.2	3903.1
		0.92	0.000974392	0.00123123	0.00111749		0.92	3552.34	3910.44	3904.22
		0.921	0.000975467	0.00122631	0.00111769		0.921	3553.31	3911.67	3905.34
		0.922	0.000976737	0.00122128	0.00111762		0.922	3554.29	3912.89	3906.45
		0.923	0.000978206	0.00121615	0.0011173		0.923	3555.27	3914.11	3907.57
		0.924	0.000979875	0.00121092	0.00111672		0.924	3556.25	3915.32	3908.69
		0.925	0.000981745	0.00120557	0.0011159		0.925	3557.23	3916.53	3909.8
		0.926	0.000983814	0.00120013	0.00111486		0.926	3558.21	3917.73	3910.92
		0.927	0.000986079	0.00119457	0.0011136		0.927	3559.19	3918.93	3912.03
		0.928	0.000988537	0.0011889	0.00111216		0.928	3560.18	3920.12	3913.15
		0.929	0.000991181	0.00118312	0.00111054		0.929	3561.17	3921.31	3914.26
		0.93	0.000994004	0.00117723	0.00110877		0.93	3562.16	3922.49	3915.37
		0.931	0.000996999	0.00117123	0.00110688		0.931	3563.16	3923.66	3916.48
		0.932	0.00100015	0.00116512	0.00110489		0.932	3564.16	3924.83	3917.58
		0.933	0.00100346	0.0011589	0.00110282		0.933	3565.16	3925.99	3918.69
		0.934	0.00100691	0.00115258	0.00110071		0.934	3566.16	3927.15	3919.79
		0.935	0.00101048	0.00114616	0.00109858		0.935	3567.17	3928.3	3920.89
		0.936	0.00101417	0.00113966	0.00109645		0.936	3568.19	3929.44	3921.98
		0.937	0.00101796	0.00113307	0.00109435		0.937	3569.2	3930.58	3923.08
		0.938	0.00102184	0.00112642	0.00109231		0.938	3570.22	3931.71	3924.17
		0.939	0.00102579	0.00111972	0.00109035		0.939	3571.25	3932.83	3925.26
		0.94	0.00102981	0.00111297	0.00108849		0.94	3572.27	3933.95	3926.35
		0.941	0.00103388	0.0011062	0.00108675		0.941	3573.3	3935.06	3927.44
		0.942	0.00103799	0.00109943	0.00108515		0.942	3574.34	3936.16	3928.53
		0.943	0.00104213	0.00109266	0.00108371		0.943	3575.38	3937.26	3929.61
		0.944	0.00104629	0.00108592	0.00108243		0.944	3576.43	3938.35	3930.7
		0.945	0.00105046	0.00107923	0.00108133		0.945	3577.47	3939.43	3931.78
		0.946	0.00105463	0.00107261	0.00108041		0.946	3578.53	3940.5	3932.86
		0.947	0.0010588	0.00106608	0.00107967		0.947	3579.58	3941.57	3933.94
		0.948	0.00106296	0.00105966	0.00107913		0.948	3580.64	3942.64	3935.02
		0.949	0.0010671	0.00105336	0.00107876		0.949	3581.71	3943.69	3936.1
		0.95	0.00107123	0.00104721	0.00107858		0.95	3582.78	3944.74	3937.18
		0.951	0.00107533	0.00104121	0.00107857		0.951	3583.85	3945.79	3938.25
		0.952	0.00107941	0.00103539	0.00107872		0.952	3584.93	3946.83	3939.33
		0.953	0.00108347	0.00102974	0.00107902		0.953	3586.01	3947.86	3940.41
		0.954	0.0010875	0.00102429	0.00107945		0.954	3587.1	3948.88	3941.49
		0.955	0.0010915	0.00101902	0.00108		0.955	3588.18	3949.91	3942.57
		0.956	0.00109548	0.00101395	0.00108065		0.956	3589.28	3950.92	3943.65
		0.957	0.00109942	0.00100906	0.00108137		0.957	3590.38	3951.93	3944.73
		0.958	0.00110334	0.00100435	0.00108216		0.958	3591.48	3952.94	3945.81
		0.959	0.00110722	0.000999805	0.00108298		0.959	3592.58	3953.94	3946.9
		0.96	0.00111107	0.000995406	0.00108382		0.96	3593.69	3954.94	3947.98
		0.961	0.00111488	0.000991132	0.00108465		0.961	3594.8	3955.93	3949.06
		0.962	0.00111865	0.00098696	0.00108546		0.962	3595.92	3956.92	3950.15
		0.963	0.00112238	0.00098286	0.00108623		0.963	3597.04	3957.91	3951.23
		0.964	0.00112605	0.000978802	0.00108693		0.964	3598.17	3958.89	3952.32
		0.965	0.00112967	0.000974755	0.00108755		0.965	3599.29	3959.87	3953.41
		0.966	0.00113322	0.000970686	0.00108808		0.966	3600.43	3960.84	3954.5
		0.967	0.0011367	0.000966561	0.00108849		0.967	3601.56	3961.81	3955.58
		0.968	0.00114009	0.000962348	0.00108878		0.968	3602.7	3962.77	3956.67
		0.969	0.00114339	0.000958018	0.00108893		0.969	3603.84	3963.73	3957.76
		0.97	0.00114657	0.000953544	0.00108894		0.97	3604.99	3964.69	3958.85
		0.971	0.00114962	0.000948901	0.0010888		0.971	3606.13	3965.64	3959.94
		0.972	0.00115253	0.000944073	0.0010885		0.972	3607.28	3966.59	3961.03
		0.973	0.00115528	0.000939045	0.00108804		0.973	3608.44	3967.53	3962.12
		0.974	0.00115784	0.000933812	0.00108742		0.974	3609.6	3968.46	3963.2
		0.975	0.00116021	0.000928374	0.00108665		0.975	3610.75	3969.39	3964.29
		0.976	0.00116235	0.000922738	0.00108572		0.976	3611.92	3970.32	3965.38
		0.977	0.00116425	0.000916919	0.00108463		0.977	3613.08	3971.24	3966.46
		0.978	0.00116588	0.00091094	0.0010834		0.978	3614.24	3972.15	3967.55
		0.979	0.00116722	0.00090483	0.00108203		0.979	3615.41	3973.06	3968.63
		0.98	0.00116825	0.000898626	0.00108052		0.98	3616.58	3973.96	3969.71
		0.981	0.00116895	0.000892369	0.00107889		0.981	3617.75	3974.86	3970.79
		0.982	0.0011693	0.000886108	0.00107715		0.982	3618.92	3975.75	3971.87
		0.983	0.00116927	0.000879896	0.0010753		0.983	3620.09	3976.63	3972.94
		0.984	0.00116886	0.000873789	0.00107335		0.984	3621.25	3977.51	3974.02
		0.985	0.00116805	0.000867844	0.00107131		0.985	3622.42	3978.38	3975.09
		0.986	0.00116682	0.000862121	0.0010692		0.986	3623.59	3979.24	3976.16
		0.987	0.00116516	0.000856677	0.00106701		0.987	3624.76	3980.1	3977.23
		0.988	0.00116307	0.000851571	0.00106475		0.988	3625.92	3980.96	3978.3
		0.989	0.00116055	0.000846853	0.00106245		0.989	3627.08	3981.81	3979.36
		0.99	0.00115758	0.000842573	0.00106009		0.99	3628.24	3982.65	3980.42
		0.991	0.00115418	0.000838772	0.00105768		0.991	3629.4	3983.49	3981.48
		0.992	0.00115035	0.000835486	0.00105523		0.992	3630.55	3984.33	3982.54
		0.993	0.0011461	0.000832741	0.00105275		0.993	3631.7	3985.16	3983.59
		0.994	0.00114145	0.000830554	0.00105024		0.994	3632.84	3985.99	3984.64
		0.995	0.00113641	0.000828935	0.00104769		0.995	3633.98	3986.82	3985.69
		0.996	0.00113101	0.000827882	0.00104512		0.996	3635.11	3987.65	3986.74
		0.997	0.00112526	0.000827382	0.00104252		0.997	3636.24	3988.48	3987.78
		0.998	0.0011192	0.000827416	0.0010399		0.998	3637.36	3989.31	3988.82
		0.999	0.00111286	0.000827952	0.00103725		0.999	3638.48	3990.14	3989.86
		1	0.00110627	0.000828951	0.0010346		1	3639.59	3990.96	3990.9
		1.001	0.00109947	0.000830368	0.00103192		1.001	3640.69	3991.79	3991.93
		1.002	0.00109248	0.00083215	0.00102923		1.002	3641.79	3992.62	3992.96
		1.003	0.00108535	0.000834239	0.00102654		1.003	3642.88	3993.46	3993.99
		1.004	0.00107812	0.000836575	0.00102384		1.004	3643.96	3994.29	3995.01
		1.005	0.00107083	0.000839093	0.00102114		1.005	3645.03	3995.13	3996.04
		1.006	0.0010635	0.000841732	0.00101845		1.006	3646.1	3995.97	3997.06
		1.007	0.00105618	0.000844429	0.00101577		1.007	3647.16	3996.81	3998.07
		1.008	0.0010489	0.000847126	0.00101311		1.008	3648.21	3997.66	3999.09
		1.009	0.00104169	0.000849769	0.00101047		1.009	3649.26	3998.51	4000.1
		1.01	0.00103458	0.000852309	0.00100786		1.01	3650.3	3999.36	4001.11
		1.011	0.0010276	0.000854707	0.00100528		1.011	3651.33	4000.21	4002.11
		1.012	0.00102077	0.00085693	0.00100275		1.012	3652.35	4001.07	4003.12
		1.013	0.0010141	0.000858954	0.00100026		1.013	3653.37	4001.93	4004.12
		1.014	0.00100761	0.000860765	0.000997822		1.014	3654.38	4002.79	4005.12
		1.015	0.00100131	0.00086236	0.000995441		1.015	3655.38	4003.65	4006.12
		1.016	0.000995201	0.000863744	0.00099312		1.016	3656.38	4004.51	4007.11
		1.017	0.000989289	0.000864932	0.000990864		1.017	3657.38	4005.38	4008.1
		1.018	0.000983568	0.000865951	0.000988675		1.018	3658.36	4006.24	4009.09
		1.019	0.000978029	0.000866832	0.000986558		1.019	3659.34	4007.11	4010.08
		1.02	0.000972663	0.000867617	0.000984514		1.02	3660.32	4007.98	4011.06
		1.021	0.000967454	0.000868353	0.000982548		1.021	3661.29	4008.84	4012.05
		1.022	0.000962385	0.000869092	0.000980662		1.022	3662.25	4009.71	4013.03
		1.023	0.000957436	0.000869891	0.00097886		1.023	3663.21	4010.58	4014.01
		1.024	0.000952587	0.000870809	0.000977145		1.024	3664.17	4011.45	4014.99
		1.025	0.000947816	0.000871905	0.000975521		1.025	3665.12	4012.32	4015.96
		1.026	0.000943099	0.00087324	0.000973993		1.026	3666.06	4013.2	4016.94
		1.027	0.000938416	0.00087487	0.000972567		1.027	3667	4014.07	4017.91
		1.028	0.000933744	0.000876852	0.000971249		1.028	3667.94	4014.95	4018.88
		1.029	0.000929065	0.000879235	0.000970048		1.029	3668.87	4015.82	4019.85
		1.03	0.000924361	0.000882063	0.000968971		1.03	3669.8	4016.7	4020.82
		1.031	0.000919619	0.000885377	0.000968027		1.031	3670.72	4017.59	4021.79
		1.032	0.000914827	0.000889206	0.000967227		1.032	3671.64	4018.48	4022.76
		1.033	0.000909978	0.000893574	0.000966582		1.033	3672.55	4019.37	4023.73
		1.034	0.000905068	0.000898497	0.000966102		1.034	3673.46	4020.26	4024.69
		1.035	0.000900098	0.000903979	0.000965801		1.035	3674.36	4021.16	4025.66
		1.036	0.000895073	0.000910019	0.000965689		1.036	3675.26	4022.07	4026.63
		1.037	0.000890002	0.000916603	0.00096578		1.037	3676.15	4022.98	4027.59
		1.038	0.000884897	0.000923712	0.000966084		1.038	3677.04	4023.9	4028.56
		1.039	0.000879775	0.000931318	0.000966614		1.039	3677.92	4024.83	4029.52
		1.04	0.000874657	0.000939382	0.00096738		1.04	3678.8	4025.77	4030.49
		1.041	0.000869564	0.00094786	0.000968392		1.041	3679.67	4026.71	4031.46
		1.042	0.000864522	0.000956704	0.000969659		1.042	3680.54	4027.66	4032.43
		1.043	0.000859558	0.000965855	0.000971188		1.043	3681.4	4028.62	4033.4
		1.044	0.000854699	0.000975254	0.000972987		1.044	3682.26	4029.59	4034.37
		1.045	0.000849973	0.000984837	0.000975058		1.045	3683.11	4030.57	4035.34
		1.046	0.00084541	0.000994536	0.000977406		1.046	3683.96	4031.56	4036.32
		1.047	0.000841035	0.00100428	0.000980032		1.047	3684.8	4032.56	4037.3
		1.048	0.000836873	0.00101401	0.000982933		1.048	3685.64	4033.57	4038.28
		1.049	0.000832948	0.00102365	0.000986108		1.049	3686.47	4034.59	4039.26
		1.05	0.000829279	0.00103314	0.000989551		1.05	3687.3	4035.62	4040.25
		1.051	0.000825883	0.00104241	0.000993255		1.051	3688.13	4036.66	4041.24
		1.052	0.000822773	0.00105141	0.000997211		1.052	3688.96	4037.71	4042.24
		1.053	0.000819957	0.00106008	0.00100141		1.053	3689.78	4038.76	4043.24
		1.054	0.000817439	0.00106837	0.00100583		1.054	3690.6	4039.83	4044.24
		1.055	0.000815219	0.00107623	0.00101046		1.055	3691.41	4040.9	4045.25
		1.056	0.00081329	0.00108364	0.00101528		1.056	3692.23	4041.98	4046.26
		1.057	0.000811643	0.00109055	0.00102028		1.057	3693.04	4043.06	4047.28
		1.058	0.000810263	0.00109694	0.00102543		1.058	3693.85	4044.16	4048.3
		1.059	0.00080913	0.0011028	0.0010307		1.059	3694.66	4045.26	4049.33
		1.06	0.000808222	0.00110811	0.00103608		1.06	3695.47	4046.36	4050.37
		1.061	0.00080751	0.00111287	0.00104153		1.061	3696.28	4047.47	4051.4
		1.062	0.000806965	0.00111708	0.00104704		1.062	3697.08	4048.59	4052.45
		1.063	0.000806553	0.00112075	0.00105256		1.063	3697.89	4049.71	4053.5
		1.064	0.000806238	0.00112389	0.00105808		1.064	3698.7	4050.83	4054.55
		1.065	0.000805984	0.00112651	0.00106357		1.065	3699.5	4051.96	4055.61
		1.066	0.000805753	0.00112865	0.001069		1.066	3700.31	4053.08	4056.68
		1.067	0.000805508	0.00113033	0.00107434		1.067	3701.11	4054.21	4057.75
		1.068	0.000805211	0.00113157	0.00107957		1.068	3701.92	4055.34	4058.83
		1.069	0.00080483	0.00113242	0.00108466		1.069	3702.72	4056.48	4059.91
		1.07	0.00080433	0.00113291	0.00108959		1.07	3703.53	4057.61	4061
		1.071	0.000803684	0.00113307	0.00109434		1.071	3704.33	4058.74	4062.09
		1.072	0.000802866	0.00113295	0.00109888		1.072	3705.14	4059.87	4063.19
		1.073	0.000801858	0.00113257	0.0011032		1.073	3705.94	4061.01	4064.29
		1.074	0.000800645	0.00113199	0.00110729		1.074	3706.74	4062.14	4065.39
		1.075	0.000799219	0.00113122	0.00111112		1.075	3707.54	4063.27	4066.5
		1.076	0.000797578	0.00113031	0.00111469		1.076	3708.34	4064.4	4067.62
		1.077	0.000795725	0.00112928	0.00111798		1.077	3709.13	4065.53	4068.73
		1.078	0.000793673	0.00112817	0.00112099		1.078	3709.93	4066.66	4069.85
		1.079	0.000791438	0.00112699	0.00112371		1.079	3710.72	4067.79	4070.97
		1.08	0.000789044	0.00112577	0.00112614		1.08	3711.51	4068.91	4072.1
		1.081	0.00078652	0.00112451	0.00112827		1.081	3712.3	4070.04	4073.23
		1.082	0.000783901	0.00112323	0.0011301		1.082	3713.09	4071.16	4074.35
		1.083	0.000781225	0.00112194	0.00113163		1.083	3713.87	4072.29	4075.49
		1.084	0.000778536	0.00112064	0.00113286		1.084	3714.65	4073.41	4076.62
		1.085	0.000775877	0.00111932	0.0011338		1.085	3715.42	4074.53	4077.75
		1.086	0.000773297	0.00111798	0.00113445		1.086	3716.2	4075.65	4078.89
		1.087	0.000770842	0.00111661	0.00113481		1.087	3716.97	4076.76	4080.02
		1.088	0.000768561	0.0011152	0.00113489		1.088	3717.74	4077.88	4081.15
		1.089	0.000766499	0.00111372	0.00113469		1.089	3718.51	4078.99	4082.29
		1.09	0.000764699	0.00111218	0.00113422		1.09	3719.27	4080.11	4083.42
		1.091	0.000763203	0.00111054	0.00113348		1.091	3720.04	4081.22	4084.56
		1.092	0.000762046	0.00110878	0.00113248		1.092	3720.8	4082.33	4085.69
		1.093	0.000761259	0.0011069	0.00113123		1.093	3721.56	4083.43	4086.82
		1.094	0.000760867	0.00110486	0.00112973		1.094	3722.32	4084.54	4087.95
		1.095	0.00076089	0.00110265	0.00112799		1.095	3723.08	4085.64	4089.08
		1.096	0.000761339	0.00110026	0.00112601		1.096	3723.85	4086.75	4090.21
		1.097	0.00076222	0.00109766	0.00112381		1.097	3724.61	4087.85	4091.33
		1.098	0.000763531	0.00109484	0.00112138		1.098	3725.37	4088.94	4092.46
		1.099	0.000765262	0.0010918	0.00111874		1.099	3726.13	4090.03	4093.58
		1.1	0.000767396	0.00108852	0.00111589		1.1	3726.9	4091.12	4094.69
		1.101	0.00076991	0.00108499	0.00111284		1.101	3727.67	4092.21	4095.81
		1.102	0.000772773	0.00108122	0.00110961		1.102	3728.44	4093.29	4096.92
		1.103	0.000775948	0.00107721	0.00110619		1.103	3729.22	4094.37	4098.03
		1.104	0.000779394	0.00107295	0.00110262		1.104	3729.99	4095.45	4099.13
		1.105	0.000783064	0.00106845	0.00109889		1.105	3730.77	4096.52	4100.23
		1.106	0.000786908	0.00106372	0.00109503		1.106	3731.56	4097.59	4101.33
		1.107	0.00079087	0.00105877	0.00109105		1.107	3732.35	4098.65	4102.42
		1.108	0.000794897	0.00105361	0.00108698		1.108	3733.14	4099.7	4103.51
		1.109	0.000798932	0.00104827	0.00108284		1.109	3733.94	4100.75	4104.6
		1.11	0.000802917	0.00104276	0.00107865		1.11	3734.74	4101.8	4105.68
		1.111	0.000806799	0.00103709	0.00107443		1.111	3735.54	4102.84	4106.75
		1.112	0.000810523	0.0010313	0.00107022		1.112	3736.35	4103.87	4107.83
		1.113	0.000814041	0.0010254	0.00106605		1.113	3737.16	4104.9	4108.89
		1.114	0.000817307	0.00101941	0.00106194		1.114	3737.98	4105.92	4109.96
		1.115	0.000820279	0.00101337	0.00105793		1.115	3738.8	4106.94	4111.02
		1.116	0.000822924	0.00100729	0.00105403		1.116	3739.62	4107.95	4112.07
		1.117	0.000825211	0.00100119	0.00105029		1.117	3740.44	4108.96	4113.13
		1.118	0.000827118	0.000995113	0.00104673		1.118	3741.27	4109.95	4114.17
		1.119	0.000828631	0.000989069	0.00104337		1.119	3742.1	4110.95	4115.22
		1.12	0.000829739	0.000983082	0.00104024		1.12	3742.93	4111.93	4116.26
		1.121	0.000830442	0.000977175	0.00103735		1.121	3743.76	4112.91	4117.3
		1.122	0.000830745	0.000971367	0.00103472		1.122	3744.59	4113.89	4118.34
		1.123	0.000830658	0.000965678	0.00103235		1.123	3745.42	4114.85	4119.37
		1.124	0.000830199	0.000960123	0.00103026		1.124	3746.25	4115.82	4120.4
		1.125	0.00082939	0.000954718	0.00102844		1.125	3747.08	4116.77	4121.43
		1.126	0.000828259	0.000949477	0.00102689		1.126	3747.91	4117.73	4122.46
		1.127	0.000826836	0.000944411	0.0010256		1.127	3748.74	4118.67	4123.48
		1.128	0.000825155	0.000939529	0.00102456		1.128	3749.56	4119.62	4124.51
		1.129	0.000823253	0.000934838	0.00102374		1.129	3750.39	4120.55	4125.53
		1.13	0.000821167	0.000930343	0.00102314		1.13	3751.21	4121.49	4126.56
		1.131	0.000818936	0.000926047	0.00102271		1.131	3752.03	4122.41	4127.58
		1.132	0.000816597	0.000921949	0.00102243		1.132	3752.85	4123.34	4128.6
		1.133	0.000814187	0.000918048	0.00102227		1.133	3753.66	4124.26	4129.63
		1.134	0.000811742	0.00091434	0.0010222		1.134	3754.47	4125.17	4130.65
		1.135	0.000809295	0.000910816	0.00102217		1.135	3755.29	4126.09	4131.67
		1.136	0.000806877	0.000907469	0.00102216		1.136	3756.09	4127	4132.69
		1.137	0.000804515	0.000904286	0.00102213		1.137	3756.9	4127.9	4133.71
		1.138	0.000802234	0.000901256	0.00102203		1.138	3757.7	4128.8	4134.74
		1.139	0.000800054	0.000898362	0.00102185		1.139	3758.5	4129.7	4135.76
		1.14	0.000797993	0.000895589	0.00102154		1.14	3759.3	4130.6	4136.78
		1.141	0.000796064	0.000892919	0.00102109		1.141	3760.1	4131.5	4137.8
		1.142	0.000794278	0.000890333	0.00102045		1.142	3760.89	4132.39	4138.82
		1.143	0.000792644	0.000887814	0.00101962		1.143	3761.69	4133.28	4139.84
		1.144	0.000791164	0.000885343	0.00101858		1.144	3762.48	4134.16	4140.86
		1.145	0.000789842	0.000882902	0.0010173		1.145	3763.27	4135.05	4141.88
		1.146	0.000788678	0.000880475	0.00101579		1.146	3764.06	4135.93	4142.9
		1.147	0.00078767	0.000878047	0.00101405		1.147	3764.85	4136.81	4143.91
		1.148	0.000786815	0.000875605	0.00101206		1.148	3765.64	4137.68	4144.92
		1.149	0.00078611	0.000873138	0.00100984		1.149	3766.42	4138.56	4145.93
		1.15	0.000785551	0.00087064	0.0010074		1.15	3767.21	4139.43	4146.94
		1.151	0.000785133	0.000868107	0.00100476		1.151	3767.99	4140.3	4147.95
		1.152	0.000784851	0.000865536	0.00100192		1.152	3768.78	4141.17	4148.95
		1.153	0.000784702	0.000862931	0.000998912		1.153	3769.56	4142.03	4149.95
		1.154	0.000784681	0.000860297	0.00099576		1.154	3770.35	4142.89	4150.95
		1.155	0.000784786	0.000857644	0.000992488		1.155	3771.13	4143.75	4151.94
		1.156	0.000785013	0.000854982	0.000989123		1.156	3771.92	4144.61	4152.93
		1.157	0.000785361	0.000852328	0.000985694		1.157	3772.7	4145.46	4153.92
		1.158	0.000785828	0.000849697	0.000982228		1.158	3773.49	4146.31	4154.91
		1.159	0.000786412	0.000847108	0.000978753		1.159	3774.27	4147.16	4155.89
		1.16	0.000787114	0.000844582	0.000975297		1.16	3775.06	4148.01	4156.86
		1.161	0.000787931	0.000842138	0.000971883		1.161	3775.85	4148.85	4157.84
		1.162	0.000788863	0.000839799	0.000968536		1.162	3776.64	4149.69	4158.81
		1.163	0.000789908	0.000837585	0.000965277		1.163	3777.43	4150.53	4159.77
		1.164	0.000791067	0.000835515	0.000962125		1.164	3778.22	4151.37	4160.74
		1.165	0.000792335	0.000833608	0.000959093		1.165	3779.01	4152.2	4161.7
		1.166	0.000793712	0.00083188	0.000956196		1.166	3779.8	4153.03	4162.66
		1.167	0.000795194	0.000830345	0.000953443		1.167	3780.6	4153.87	4163.61
		1.168	0.000796776	0.000829015	0.000950839		1.168	3781.39	4154.69	4164.56
		1.169	0.000798453	0.000827899	0.000948388		1.169	3782.19	4155.52	4165.51
		1.17	0.00080022	0.000827001	0.00094609		1.17	3782.99	4156.35	4166.46
		1.171	0.000802069	0.000826324	0.000943943		1.171	3783.79	4157.18	4167.41
		1.172	0.000803991	0.000825867	0.000941943		1.172	3784.59	4158	4168.35
		1.173	0.000805976	0.000825625	0.000940081		1.173	3785.4	4158.83	4169.29
		1.174	0.000808015	0.000825591	0.00093835		1.174	3786.2	4159.65	4170.23
		1.175	0.000810094	0.000825754	0.000936739		1.175	3787.01	4160.48	4171.17
		1.176	0.000812202	0.000826102	0.000935236		1.176	3787.82	4161.31	4172.1
		1.177	0.000814324	0.000826618	0.000933829		1.177	3788.64	4162.13	4173.04
		1.178	0.000816446	0.000827286	0.000932504		1.178	3789.45	4162.96	4173.97
		1.179	0.000818552	0.000828087	0.000931248		1.179	3790.27	4163.79	4174.9
		1.18	0.000820628	0.000829001	0.000930045		1.18	3791.09	4164.62	4175.83
		1.181	0.000822658	0.000830008	0.000928882		1.181	3791.91	4165.45	4176.76
		1.182	0.000824626	0.000831086	0.000927745		1.182	3792.74	4166.28	4177.69
		1.183	0.000826518	0.000832216	0.000926619		1.183	3793.56	4167.11	4178.62
		1.184	0.00082832	0.000833379	0.00092549		1.184	3794.39	4167.94	4179.54
		1.185	0.000830019	0.000834556	0.000924345		1.185	3795.22	4168.77	4180.47
		1.186	0.000831603	0.000835731	0.000923171		1.186	3796.05	4169.61	4181.39
		1.187	0.000833063	0.000836891	0.000921955		1.187	3796.88	4170.45	4182.31
		1.188	0.00083439	0.000838021	0.000920687		1.188	3797.71	4171.28	4183.24
		1.189	0.000835578	0.000839114	0.000919354		1.189	3798.55	4172.12	4184.16
		1.19	0.000836623	0.000840161	0.000917948		1.19	3799.39	4172.96	4185.07
		1.191	0.000837523	0.000841158	0.000916459		1.191	3800.22	4173.8	4185.99
		1.192	0.000838277	0.000842103	0.00091488		1.192	3801.06	4174.64	4186.91
		1.193	0.000838886	0.000842997	0.000913205		1.193	3801.9	4175.49	4187.82
		1.194	0.000839354	0.000843843	0.000911428		1.194	3802.74	4176.33	4188.73
		1.195	0.000839685	0.000844646	0.000909546		1.195	3803.58	4177.17	4189.64
		1.196	0.000839884	0.000845414	0.000907558		1.196	3804.42	4178.02	4190.55
		1.197	0.000839958	0.000846156	0.000905463		1.197	3805.26	4178.86	4191.46
		1.198	0.000839914	0.000846884	0.000903263		1.198	3806.1	4179.71	4192.36
		1.199	0.000839759	0.000847609	0.000900961		1.199	3806.94	4180.56	4193.27
		1.2	0.0008395	0.000848345	0.000898562		1.2	3807.78	4181.41	4194.17
		1.201	0.000839146	0.000849105	0.000896072		1.201	3808.62	4182.26	4195.06
		1.202	0.000838701	0.000849902	0.000893499		1.202	3809.46	4183.1	4195.96
		1.203	0.000838173	0.00085075	0.000890853		1.203	3810.29	4183.96	4196.85
		1.204	0.000837566	0.000851661	0.000888143		1.204	3811.13	4184.81	4197.74
		1.205	0.000836885	0.000852647	0.00088538		1.205	3811.97	4185.66	4198.63
		1.206	0.000836135	0.000853716	0.000882575		1.206	3812.81	4186.51	4199.51
		1.207	0.000835317	0.000854878	0.000879741		1.207	3813.64	4187.37	4200.39
		1.208	0.000834433	0.000856137	0.000876889		1.208	3814.48	4188.22	4201.27
		1.209	0.000833486	0.000857494	0.000874029		1.209	3815.31	4189.08	4202.14
		1.21	0.000832476	0.000858951	0.000871171		1.21	3816.14	4189.94	4203.02
		1.211	0.000831403	0.000860502	0.000868325		1.211	3816.98	4190.8	4203.89
		1.212	0.000830266	0.000862141	0.000865497		1.212	3817.81	4191.66	4204.75
		1.213	0.000829065	0.000863854	0.000862694		1.213	3818.64	4192.52	4205.62
		1.214	0.000827799	0.000865629	0.000859918		1.214	3819.46	4193.39	4206.48
		1.215	0.000826467	0.000867445	0.000857172		1.215	3820.29	4194.25	4207.34
		1.216	0.000825068	0.000869281	0.000854453		1.216	3821.12	4195.12	4208.19
		1.217	0.0008236	0.000871111	0.000851759		1.217	3821.94	4195.99	4209.05
		1.218	0.000822063	0.000872907	0.000849083		1.218	3822.76	4196.86	4209.9
		1.219	0.000820457	0.000874636	0.000846416		1.219	3823.59	4197.74	4210.75
		1.22	0.00081878	0.000876267	0.000843748		1.22	3824.4	4198.61	4211.59
		1.221	0.000817034	0.000877766	0.000841065		1.221	3825.22	4199.49	4212.43
		1.222	0.000815218	0.000879097	0.00083835		1.222	3826.04	4200.37	4213.27
		1.223	0.000813333	0.000880226	0.000835587		1.223	3826.85	4201.25	4214.11
		1.224	0.000811382	0.000881119	0.000832755		1.224	3827.67	4202.13	4214.94
		1.225	0.000809365	0.000881745	0.000829834		1.225	3828.48	4203.01	4215.77
		1.226	0.000807287	0.000882076	0.0008268		1.226	3829.28	4203.89	4216.6
		1.227	0.00080515	0.000882087	0.000823631		1.227	3830.09	4204.77	4217.43
		1.228	0.000802959	0.000881755	0.000820303		1.228	3830.89	4205.65	4218.25
		1.229	0.000800717	0.000881066	0.000816791		1.229	3831.7	4206.54	4219.07
		1.23	0.000798431	0.000880009	0.00081307		1.23	3832.5	4207.42	4219.88
		1.231	0.000796107	0.00087858	0.000809119		1.231	3833.29	4208.3	4220.69
		1.232	0.000793751	0.000876782	0.000804913		1.232	3834.09	4209.17	4221.5
		1.233	0.000791369	0.000874623	0.000800433		1.233	3834.88	4210.05	4222.3
		1.234	0.000788971	0.00087212	0.000795659		1.234	3835.67	4210.92	4223.1
		1.235	0.000786562	0.000869294	0.000790574		1.235	3836.46	4211.79	4223.9
		1.236	0.000784152	0.000866175	0.000785165		1.236	3837.24	4212.66	4224.68
		1.237	0.000781749	0.000862797	0.000779421		1.237	3838.03	4213.53	4225.47
		1.238	0.000779361	0.000859201	0.000773335		1.238	3838.81	4214.39	4226.24
		1.239	0.000776998	0.000855432	0.000766905		1.239	3839.59	4215.24	4227.01
		1.24	0.000774667	0.000851538	0.000760132		1.24	3840.36	4216.1	4227.78
		1.241	0.000772378	0.000847571	0.000753024		1.241	3841.14	4216.95	4228.53
		1.242	0.000770138	0.000843584	0.000745591		1.242	3841.91	4217.79	4229.28
		1.243	0.000767955	0.000839632	0.00073785		1.243	3842.68	4218.63	4230.02
		1.244	0.000765837	0.000835769	0.000729823		1.244	3843.44	4219.47	4230.76
		1.245	0.000763792	0.000832046	0.000721537		1.245	3844.21	4220.31	4231.48
		1.246	0.000761826	0.000828513	0.000713023		1.246	3844.97	4221.14	4232.2
		1.247	0.000759944	0.000825215	0.000704319		1.247	3845.73	4221.96	4232.91
		1.248	0.000758152	0.000822193	0.000695465		1.248	3846.49	4222.79	4233.61
		1.249	0.000756454	0.00081948	0.000686507		1.249	3847.25	4223.61	4234.3
		1.25	0.000754853	0.000817105	0.000677493		1.25	3848	4224.43	4234.98
		1.251	0.000753352	0.000815086	0.000668476		1.251	3848.76	4225.24	4235.65
		1.252	0.000751952	0.000813434	0.000659508		1.252	3849.51	4226.06	4236.32
		1.253	0.000750652	0.000812153	0.000650646		1.253	3850.26	4226.87	4236.97
		1.254	0.000749454	0.000811236	0.000641945		1.254	3851.01	4227.68	4237.62
		1.255	0.000748354	0.000810668	0.000633464		1.255	3851.76	4228.49	4238.26
		1.256	0.000747351	0.000810425	0.000625257		1.256	3852.51	4229.3	4238.89
		1.257	0.000746441	0.000810476	0.000617378		1.257	3853.25	4230.11	4239.51
		1.258	0.000745622	0.000810783	0.000609879		1.258	3854	4230.92	4240.12
		1.259	0.000744889	0.000811298	0.000602809		1.259	3854.75	4231.73	4240.73
		1.26	0.000744237	0.000811972	0.000596211		1.26	3855.49	4232.55	4241.33
		1.261	0.000743662	0.000812748	0.000590127		1.261	3856.23	4233.36	4241.92
		1.262	0.000743161	0.000813569	0.000584591		1.262	3856.98	4234.17	4242.51
		1.263	0.000742727	0.000814374	0.000579631		1.263	3857.72	4234.99	4243.09
		1.264	0.000742358	0.000815102	0.000575271		1.264	3858.46	4235.8	4243.67
		1.265	0.00074205	0.000815696	0.000571528		1.265	3859.21	4236.62	4244.24
		1.266	0.000741798	0.000816099	0.000568413		1.266	3859.95	4237.43	4244.81
		1.267	0.000741601	0.00081626	0.000565929		1.267	3860.69	4238.25	4245.38
		1.268	0.000741455	0.000816133	0.000564074		1.268	3861.43	4239.06	4245.94
		1.269	0.000741358	0.000815679	0.00056284		1.269	3862.17	4239.88	4246.51
		1.27	0.000741309	0.000814866	0.000562214		1.27	3862.91	4240.7	4247.07
		1.271	0.000741305	0.000813673	0.000562175		1.271	3863.65	4241.51	4247.63
		1.272	0.000741345	0.000812087	0.000562701		1.272	3864.4	4242.32	4248.19
		1.273	0.000741429	0.000810106	0.000563763		1.273	3865.14	4243.13	4248.76
		1.274	0.000741555	0.000807737	0.00056533		1.274	3865.88	4243.94	4249.32
		1.275	0.000741722	0.000804999	0.000567367		1.275	3866.62	4244.75	4249.89
		1.276	0.000741929	0.00080192	0.000569838		1.276	3867.36	4245.55	4250.46
		1.277	0.000742176	0.000798538	0.000572706		1.277	3868.1	4246.35	4251.03
		1.278	0.000742462	0.000794899	0.00057593		1.278	3868.85	4247.15	4251.6
		1.279	0.000742785	0.000791057	0.000579473		1.279	3869.59	4247.94	4252.18
		1.28	0.000743144	0.000787073	0.000583296		1.28	3870.33	4248.73	4252.76
		1.281	0.000743538	0.000783013	0.000587363		1.281	3871.08	4249.52	4253.35
		1.282	0.000743965	0.000778947	0.000591638		1.282	3871.82	4250.3	4253.94
		1.283	0.000744423	0.000774946	0.000596087		1.283	3872.56	4251.07	4254.53
		1.284	0.00074491	0.000771082	0.00060068		1.284	3873.31	4251.85	4255.13
		1.285	0.000745425	0.000767426	0.000605388		1.285	3874.05	4252.62	4255.73
		1.286	0.000745963	0.000764046	0.000610188		1.286	3874.8	4253.38	4256.34
		1.287	0.000746523	0.000761004	0.000615056		1.287	3875.55	4254.14	4256.95
		1.288	0.000747101	0.000758356	0.000619974		1.288	3876.29	4254.9	4257.57
		1.289	0.000747695	0.000756152	0.000624927		1.289	3877.04	4255.66	4258.19
		1.29	0.000748299	0.00075443	0.000629902		1.29	3877.79	4256.42	4258.82
		1.291	0.000748911	0.000753222	0.000634889		1.291	3878.54	4257.17	4259.45
		1.292	0.000749527	0.000752544	0.000639882		1.292	3879.29	4257.92	4260.09
		1.293	0.000750143	0.000752407	0.000644876		1.293	3880.04	4258.68	4260.73
		1.294	0.000750756	0.000752805	0.000649868		1.294	3880.79	4259.43	4261.38
		1.295	0.000751361	0.000753723	0.000654857		1.295	3881.54	4260.18	4262.03
		1.296	0.000751957	0.000755136	0.000659843		1.296	3882.29	4260.94	4262.69
		1.297	0.00075254	0.000757007	0.000664826		1.297	3883.04	4261.69	4263.35
		1.298	0.000753108	0.000759291	0.000669807		1.298	3883.79	4262.45	4264.02
		1.299	0.000753659	0.000761932	0.000674788		1.299	3884.55	4263.21	4264.69
		1.3	0.000754191	0.000764869	0.000679769		1.3	3885.3	4263.97	4265.37
		1.301	0.000754704	0.000768035	0.000684749		1.301	3886.06	4264.74	4266.05
		1.302	0.000755198	0.000771359	0.000689727		1.302	3886.81	4265.51	4266.74
		1.303	0.000755673	0.000774768	0.0006947		1.303	3887.57	4266.28	4267.43
		1.304	0.000756131	0.000778186	0.000699665		1.304	3888.32	4267.06	4268.13
		1.305	0.000756573	0.000781542	0.000704614		1.305	3889.08	4267.84	4268.83
		1.306	0.000757002	0.000784765	0.00070954		1.306	3889.83	4268.62	4269.54
		1.307	0.000757421	0.000787789	0.000714435		1.307	3890.59	4269.41	4270.25
		1.308	0.000757833	0.000790553	0.000719286		1.308	3891.35	4270.2	4270.97
		1.309	0.000758242	0.000793005	0.000724081		1.309	3892.11	4270.99	4271.69
		1.31	0.000758652	0.000795097	0.000728807		1.31	3892.87	4271.78	4272.41
		1.311	0.000759068	0.000796795	0.000733449		1.311	3893.62	4272.58	4273.14
		1.312	0.000759495	0.000798069	0.00073799		1.312	3894.38	4273.38	4273.88
		1.313	0.000759937	0.000798904	0.000742414		1.313	3895.14	4274.18	4274.62
		1.314	0.000760399	0.000799291	0.000746706		1.314	3895.9	4274.98	4275.36
		1.315	0.000760887	0.000799232	0.000750848		1.315	3896.66	4275.77	4276.11
		1.316	0.000761404	0.000798739	0.000754824		1.316	3897.43	4276.57	4276.87
		1.317	0.000761955	0.00079783	0.000758622		1.317	3898.19	4277.37	4277.62
		1.318	0.000762543	0.000796534	0.000762225		1.318	3898.95	4278.17	4278.38
		1.319	0.000763172	0.000794885	0.000765624		1.319	3899.71	4278.96	4279.15
		1.32	0.000763844	0.000792923	0.000768808		1.32	3900.48	4279.76	4279.91
		1.321	0.00076456	0.000790692	0.00077177		1.321	3901.24	4280.55	4280.69
		1.322	0.000765322	0.000788241	0.000774503		1.322	3902.01	4281.34	4281.46
		1.323	0.000766129	0.000785618	0.000777005		1.323	3902.77	4282.13	4282.23
		1.324	0.000766979	0.000782874	0.000779275		1.324	3903.54	4282.91	4283.01
		1.325	0.000767871	0.000780057	0.000781315		1.325	3904.3	4283.69	4283.79
		1.326	0.000768801	0.000777214	0.00078313		1.326	3905.07	4284.47	4284.57
		1.327	0.000769764	0.000774388	0.000784725		1.327	3905.84	4285.25	4285.36
		1.328	0.000770756	0.000771619	0.00078611		1.328	3906.61	4286.02	4286.14
		1.329	0.000771769	0.000768939	0.000787295		1.329	3907.38	4286.79	4286.93
		1.33	0.000772798	0.000766378	0.000788292		1.33	3908.16	4287.56	4287.72
		1.331	0.000773835	0.000763955	0.000789113		1.331	3908.93	4288.32	4288.51
		1.332	0.000774872	0.000761686	0.000789774		1.332	3909.7	4289.09	4289.3
		1.333	0.000775902	0.000759576	0.000790288		1.333	3910.48	4289.85	4290.09
		1.334	0.000776916	0.000757627	0.00079067		1.334	3911.26	4290.61	4290.88
		1.335	0.000777907	0.000755829	0.000790933		1.335	3912.03	4291.36	4291.67
		1.336	0.000778868	0.00075417	0.000791091		1.336	3912.81	4292.12	4292.46
		1.337	0.000779793	0.00075263	0.000791157		1.337	3913.59	4292.87	4293.25
		1.338	0.000780675	0.000751183	0.000791139		1.338	3914.37	4293.62	4294.04
		1.339	0.000781509	0.000749799	0.000791048		1.339	3915.15	4294.37	4294.83
		1.34	0.000782292	0.000748445	0.000790888		1.34	3915.93	4295.12	4295.62
		1.341	0.000783019	0.000747084	0.000790664		1.341	3916.72	4295.87	4296.41
		1.342	0.000783688	0.000745679	0.000790377		1.342	3917.5	4296.62	4297.2
		1.343	0.000784298	0.000744191	0.000790025		1.343	3918.28	4297.36	4297.99
		1.344	0.000784848	0.000742583	0.000789604		1.344	3919.07	4298.1	4298.78
		1.345	0.000785338	0.000740821	0.000789106		1.345	3919.85	4298.85	4299.57
		1.346	0.000785769	0.000738873	0.000788521		1.346	3920.64	4299.59	4300.36
		1.347	0.000786141	0.000736711	0.000787836		1.347	3921.43	4300.32	4301.15
		1.348	0.000786456	0.000734312	0.000787037		1.348	3922.21	4301.06	4301.94
		1.349	0.000786715	0.00073166	0.000786105		1.349	3923	4301.79	4302.72
		1.35	0.00078692	0.000728745	0.000785022		1.35	3923.79	4302.52	4303.51
		1.351	0.000787072	0.000725565	0.000783766		1.351	3924.57	4303.25	4304.29
		1.352	0.000787172	0.000722125	0.000782316		1.352	3925.36	4303.97	4305.08
		1.353	0.00078722	0.000718438	0.000780647		1.353	3926.15	4304.69	4305.86
		1.354	0.000787215	0.000714525	0.000778737		1.354	3926.93	4305.41	4306.64
		1.355	0.000787157	0.000710412	0.000776562		1.355	3927.72	4306.12	4307.42
		1.356	0.000787042	0.000706136	0.000774098		1.356	3928.51	4306.83	4308.19
		1.357	0.000786869	0.000701736	0.000771322		1.357	3929.29	4307.53	4308.96
		1.358	0.000786632	0.00069726	0.000768212		1.358	3930.08	4308.23	4309.73
		1.359	0.000786326	0.000692757	0.000764747		1.359	3930.87	4308.93	4310.5
		1.36	0.000785945	0.000688282	0.000760909		1.36	3931.65	4309.62	4311.26
		1.361	0.000785483	0.000683889	0.00075668		1.361	3932.44	4310.31	4312.02
		1.362	0.000784931	0.000679634	0.000752045		1.362	3933.23	4310.99	4312.78
		1.363	0.000784281	0.000675572	0.000746992		1.363	3934.01	4311.67	4313.53
		1.364	0.000783525	0.000671754	0.000741511		1.364	3934.79	4312.34	4314.27
		1.365	0.000782653	0.00066823	0.000735597		1.365	3935.58	4313.01	4315.01
		1.366	0.000781658	0.00066504	0.000729248		1.366	3936.36	4313.68	4315.74
		1.367	0.000780532	0.000662221	0.000722463		1.367	3937.14	4314.34	4316.47
		1.368	0.000779266	0.0006598	0.000715249		1.368	3937.92	4315	4317.19
		1.369	0.000777855	0.000657797	0.000707615		1.369	3938.7	4315.66	4317.9
		1.37	0.000776294	0.000656219	0.000699575		1.37	3939.48	4316.32	4318.6
		1.371	0.000774578	0.000655066	0.000691148		1.371	3940.25	4316.97	4319.3
		1.372	0.000772706	0.000654325	0.000682356		1.372	3941.02	4317.63	4319.98
		1.373	0.000770677	0.000653974	0.000673227		1.373	3941.8	4318.28	4320.66
		1.374	0.000768494	0.000653979	0.000663794		1.374	3942.57	4318.93	4321.33
		1.375	0.000766159	0.000654295	0.000654095		1.375	3943.33	4319.59	4321.99
		1.376	0.000763679	0.000654871	0.00064417		1.376	3944.1	4320.24	4322.64
		1.377	0.000761062	0.000655643	0.000634065		1.377	3944.86	4320.9	4323.28
		1.378	0.000758316	0.000656543	0.000623829		1.378	3945.62	4321.55	4323.91
		1.379	0.000755454	0.000657497	0.000613517		1.379	3946.38	4322.21	4324.52
		1.38	0.000752488	0.000658424	0.000603185		1.38	3947.13	4322.87	4325.13
		1.381	0.000749435	0.000659244	0.00059289		1.381	3947.88	4323.53	4325.73
		1.382	0.000746308	0.000659871	0.000582696		1.382	3948.63	4324.19	4326.32
		1.383	0.000743126	0.000660226	0.000572663		1.383	3949.37	4324.85	4326.9
		1.384	0.000739906	0.000660229	0.000562856		1.384	3950.12	4325.51	4327.46
		1.385	0.000736664	0.000659804	0.000553339		1.385	3950.85	4326.17	4328.02
		1.386	0.00073342	0.000658883	0.000544175		1.386	3951.59	4326.83	4328.57
		1.387	0.00073019	0.000657404	0.000535426		1.387	3952.32	4327.49	4329.11
		1.388	0.000726989	0.000655317	0.000527153		1.388	3953.05	4328.14	4329.64
		1.389	0.000723835	0.000652579	0.000519414		1.389	3953.78	4328.8	4330.17
		1.39	0.000720739	0.000649159	0.000512264		1.39	3954.5	4329.45	4330.68
		1.391	0.000717715	0.00064504	0.000505754		1.391	3955.22	4330.09	4331.19
		1.392	0.000714771	0.000640215	0.000499931		1.392	3955.93	4330.74	4331.69
		1.393	0.000711916	0.000634691	0.000494837		1.393	3956.65	4331.37	4332.19
		1.394	0.000709154	0.000628486	0.000490509		1.394	3957.36	4332.01	4332.68
		1.395	0.000706488	0.000621632	0.000486978		1.395	3958.06	4332.63	4333.17
		1.396	0.000703919	0.000614172	0.000484269		1.396	3958.77	4333.25	4333.66
		1.397	0.000701442	0.000606161	0.000482399		1.397	3959.47	4333.86	4334.14
		1.398	0.000699053	0.000597661	0.000481382		1.398	3960.17	4334.46	4334.62
		1.399	0.000696744	0.000588746	0.000481222		1.399	3960.87	4335.05	4335.1
		1.4	0.000694505	0.000579497	0.000481918		1.4	3961.57	4335.64	4335.59
		1.401	0.000692324	0.000570001	0.000483463		1.401	3962.26	4336.21	4336.07
		1.402	0.000690185	0.000560348	0.00048584		1.402	3962.95	4336.78	4336.55
		1.403	0.000688075	0.000550635	0.000489031		1.403	3963.64	4337.33	4337.04
		1.404	0.000685975	0.000540958	0.000493008		1.404	3964.33	4337.88	4337.53
		1.405	0.000683867	0.000531414	0.000497738		1.405	3965.01	4338.42	4338.03
		1.406	0.000681735	0.000522099	0.000503184		1.406	3965.69	4338.94	4338.53
		1.407	0.000679559	0.000513106	0.000509305		1.407	3966.38	4339.46	4339.03
		1.408	0.000677321	0.000504524	0.000516052		1.408	3967.05	4339.97	4339.55
		1.409	0.000675006	0.000496436	0.000523376		1.409	3967.73	4340.47	4340.07
		1.41	0.000672596	0.000488918	0.000531223		1.41	3968.4	4340.96	4340.59
		1.411	0.000670078	0.00048204	0.000539537		1.411	3969.08	4341.45	4341.13
		1.412	0.000667439	0.000475861	0.000548262		1.412	3969.74	4341.93	4341.67
		1.413	0.000664671	0.000470431	0.000557338		1.413	3970.41	4342.4	4342.23
		1.414	0.000661765	0.000465789	0.000566707		1.414	3971.07	4342.87	4342.79
		1.415	0.000658718	0.000461965	0.000576309		1.415	3971.73	4343.33	4343.36
		1.416	0.000655529	0.000458973	0.000586087		1.416	3972.39	4343.79	4343.94
		1.417	0.000652199	0.000456821	0.000595985		1.417	3973.04	4344.25	4344.53
		1.418	0.000648735	0.000455501	0.00060595		1.418	3973.69	4344.71	4345.13
		1.419	0.000645146	0.000454996	0.000615931		1.419	3974.34	4345.16	4345.74
		1.42	0.000641444	0.000455277	0.000625881		1.42	3974.99	4345.62	4346.36
		1.421	0.000637645	0.000456304	0.000635757		1.421	3975.62	4346.07	4346.99
		1.422	0.000633767	0.00045803	0.000645521		1.422	3976.26	4346.53	4347.64
		1.423	0.000629833	0.000460395	0.000655138		1.423	3976.89	4346.99	4348.29
		1.424	0.000625867	0.000463337	0.00066458		1.424	3977.52	4347.45	4348.95
		1.425	0.000621895	0.000466782	0.000673825		1.425	3978.14	4347.92	4349.61
		1.426	0.000617944	0.000470655	0.000682853		1.426	3978.76	4348.38	4350.29
		1.427	0.000614045	0.000474877	0.000691653		1.427	3979.38	4348.86	4350.98
		1.428	0.000610226	0.000479365	0.000700218		1.428	3979.99	4349.33	4351.68
		1.429	0.000606518	0.000484039	0.000708546		1.429	3980.6	4349.82	4352.38
		1.43	0.000602951	0.000488817	0.000716641		1.43	3981.21	4350.3	4353.09
		1.431	0.000599553	0.000493622	0.000724509		1.431	3981.81	4350.79	4353.81
		1.432	0.00059635	0.000498379	0.000732164		1.432	3982.4	4351.29	4354.54
		1.433	0.00059337	0.000503019	0.000739623		1.433	3983	4351.79	4355.28
		1.434	0.000590633	0.000507481	0.000746905		1.434	3983.59	4352.3	4356.02
		1.435	0.000588161	0.000511709	0.000754032		1.435	3984.18	4352.8	4356.77
		1.436	0.00058597	0.000515655	0.000761031		1.436	3984.77	4353.32	4357.53
		1.437	0.000584073	0.000519283	0.000767928		1.437	3985.35	4353.84	4358.29
		1.438	0.000582481	0.000522563	0.000774751		1.438	3985.94	4354.36	4359.07
		1.439	0.000581201	0.000525475	0.000781529		1.439	3986.52	4354.88	4359.84
		1.44	0.000580235	0.000528009	0.000788291		1.44	3987.1	4355.41	4360.63
		1.441	0.000579582	0.000530164	0.000795065		1.441	3987.68	4355.94	4361.42
		1.442	0.000579238	0.000531948	0.000801876		1.442	3988.26	4356.47	4362.22
		1.443	0.000579196	0.000533376	0.000808749		1.443	3988.84	4357	4363.02
		1.444	0.000579446	0.000534472	0.000815706		1.444	3989.42	4357.53	4363.84
		1.445	0.000579974	0.000535266	0.000822766		1.445	3990	4358.07	4364.66
		1.446	0.000580765	0.000535794	0.000829942		1.446	3990.58	4358.6	4365.48
		1.447	0.000581803	0.000536095	0.000837248		1.447	3991.16	4359.14	4366.32
		1.448	0.000583068	0.000536214	0.000844687		1.448	3991.74	4359.68	4367.16
		1.449	0.000584541	0.000536197	0.000852264		1.449	3992.32	4360.21	4368
		1.45	0.0005862	0.000536089	0.000859975		1.45	3992.91	4360.75	4368.86
		1.451	0.000588026	0.000535937	0.000867813		1.451	3993.5	4361.29	4369.72
		1.452	0.000589998	0.000535786	0.000875764		1.452	3994.09	4361.82	4370.6
		1.453	0.000592094	0.000535678	0.000883812		1.453	3994.68	4362.36	4371.48
		1.454	0.000594296	0.000535652	0.000891935		1.454	3995.27	4362.89	4372.36
		1.455	0.000596584	0.000535742	0.000900106		1.455	3995.87	4363.43	4373.26
		1.456	0.000598939	0.000535975	0.000908295		1.456	3996.46	4363.96	4374.16
		1.457	0.000601347	0.000536374	0.000916469		1.457	3997.06	4364.5	4375.08
		1.458	0.00060379	0.000536956	0.00092459		1.458	3997.67	4365.04	4376
		1.459	0.000606256	0.000537727	0.000932618		1.459	3998.27	4365.57	4376.93
		1.46	0.00060873	0.000538691	0.000940512		1.46	3998.88	4366.11	4377.86
		1.461	0.000611203	0.000539842	0.000948228		1.461	3999.49	4366.65	4378.81
		1.462	0.000613662	0.000541167	0.000955722		1.462	4000.1	4367.19	4379.76
		1.463	0.0006161	0.000542649	0.000962949		1.463	4000.72	4367.73	4380.72
		1.464	0.000618507	0.000544263	0.000969863		1.464	4001.33	4368.28	4381.68
		1.465	0.000620876	0.000545979	0.000976422		1.465	4001.95	4368.82	4382.66
		1.466	0.000623201	0.000547762	0.000982583		1.466	4002.57	4369.37	4383.64
		1.467	0.000625475	0.000549577	0.000988303		1.467	4003.2	4369.92	4384.62
		1.468	0.000627693	0.000551381	0.000993545		1.468	4003.83	4370.47	4385.61
		1.469	0.00062985	0.000553132	0.000998273		1.469	4004.45	4371.02	4386.61
		1.47	0.00063194	0.00055479	0.00100245		1.47	4005.09	4371.58	4387.61
		1.471	0.000633959	0.000556309	0.00100605		1.471	4005.72	4372.13	4388.61
		1.472	0.000635902	0.00055765	0.00100905		1.472	4006.35	4372.69	4389.62
		1.473	0.000637766	0.000558772	0.00101141		1.473	4006.99	4373.25	4390.63
		1.474	0.000639547	0.000559641	0.00101313		1.474	4007.63	4373.8	4391.64
		1.475	0.00064124	0.000560224	0.00101419		1.475	4008.27	4374.36	4392.66
		1.476	0.000642844	0.000560493	0.00101457		1.476	4008.91	4374.93	4393.67
		1.477	0.000644354	0.000560425	0.00101426		1.477	4009.55	4375.49	4394.69
		1.478	0.00064577	0.000560005	0.00101326		1.478	4010.2	4376.05	4395.7
		1.479	0.000647089	0.000559221	0.00101158		1.479	4010.85	4376.61	4396.71
		1.48	0.000648312	0.00055807	0.0010092		1.48	4011.49	4377.16	4397.72
		1.481	0.000649438	0.000556555	0.00100614		1.481	4012.14	4377.72	4398.73
		1.482	0.000650469	0.000554684	0.00100241		1.482	4012.79	4378.28	4399.74
		1.483	0.000651408	0.000552475	0.00099801		1.483	4013.44	4378.83	4400.74
		1.484	0.000652259	0.000549949	0.000992963		1.484	4014.1	4379.38	4401.73
		1.485	0.000653027	0.000547135	0.000987282		1.485	4014.75	4379.93	4402.72
		1.486	0.000653719	0.000544068	0.000980985		1.486	4015.4	4380.48	4403.7
		1.487	0.000654342	0.000540786	0.000974093		1.487	4016.06	4381.02	4404.68
[truncated: 18,513 more rows]

## Sheet: subfigure d
Supplementary Fig. 17d
[truncated: 20,002 more rows]

## Sheet: subfigure e
Supplementary Fig. 17e
[truncated: 20,002 more rows]

[truncated: 1 more sheets: subfigure f]
