# Supplementary material for: Theoretical framework for confined ion transport in two-dimensional nanochannels
Source: Nat Commun. 2025 Jul 20;16:6675. doi: 10.1038/s41467-025-61735-9 (PMC12276316; doi:10.1038/s41467-025-61735-9)
Supplement: Supplementary file 3 — Source data [file 41467_2025_61735_MOESM3_ESM.zip › Source Data/Source Data of Supplementary Information/Source Data of Supplementary Fig. 18.xlsx]

## Sheet: subfigure a
Supplementary Fig. 18a
		t (ps)	FACF of bulk solution (1030 N2 mol-2)	FACF of Mid-position (1030 N2 mol-2)	FACF of Edge-position (1030 N2 mol-2)		t (ps)	IFACF of of bulk solution (1012 N2 mol-2 S)	IFACF of of Mid-position (1012 N2 mol-2 S)	IFACF of of Edge-position (1012 N2 mol-2 S)
		0	0.162113	0.149447	0.190593		0	0	0	0
		0.001	0.161762	0.149121	0.190181		0.001	161.938	149.284	190.387
		0.002	0.160712	0.148146	0.188949		0.002	323.174	297.918	379.952
		0.003	0.158979	0.146537	0.186912		0.003	483.02	445.259	567.882
		0.004	0.156584	0.144315	0.184095		0.004	640.802	590.685	753.386
		0.005	0.153559	0.141511	0.180531		0.005	795.873	733.598	935.699
		0.006	0.149942	0.138162	0.176262		0.006	947.624	873.435	1114.1
		0.007	0.14578	0.134313	0.171338		0.007	1095.48	1009.67	1287.9
		0.008	0.141124	0.130013	0.165813		0.008	1238.94	1141.84	1456.47
		0.009	0.13603	0.125316	0.159749		0.009	1377.51	1269.5	1619.25
		0.01	0.130558	0.12028	0.153211		0.01	1510.81	1392.3	1775.73
		0.011	0.12477	0.114966	0.146266		0.011	1638.47	1509.92	1925.47
		0.012	0.11873	0.109434	0.138984		0.012	1760.22	1622.12	2068.1
		0.013	0.112499	0.103746	0.131435		0.013	1875.84	1728.71	2203.3
		0.014	0.106141	0.0979608	0.123689		0.014	1985.16	1829.56	2330.87
		0.015	0.0997148	0.0921364	0.115813		0.015	2088.08	1924.61	2450.62
		0.016	0.0932775	0.0863274	0.107871		0.016	2184.58	2013.84	2562.46
		0.017	0.0868819	0.0805845	0.0999251		0.017	2274.66	2097.3	2666.36
		0.018	0.0805762	0.0749537	0.0920321		0.018	2358.39	2175.07	2762.34
		0.019	0.0744034	0.069476	0.0842439		0.019	2435.88	2247.28	2850.47
		0.02	0.0684011	0.0641868	0.0766072		0.02	2507.28	2314.12	2930.9
		0.021	0.0626009	0.0591156	0.069163		0.021	2572.78	2375.77	3003.79
		0.022	0.0570287	0.0542861	0.0619463		0.022	2632.6	2432.47	3069.34
		0.023	0.0517043	0.0497159	0.0549862		0.023	2686.96	2484.47	3127.81
		0.024	0.0466417	0.0454165	0.0483059		0.024	2736.14	2532.03	3179.45
		0.025	0.0418494	0.0413942	0.0419228		0.025	2780.38	2575.44	3224.57
		0.026	0.0373305	0.0376496	0.0358486		0.026	2819.97	2614.96	3263.45
		0.027	0.0330836	0.0341784	0.03009		0.027	2855.18	2650.88	3296.42
		0.028	0.0291027	0.030972	0.0246491		0.028	2886.27	2683.45	3323.79
		0.029	0.0253783	0.028018	0.0195233		0.029	2913.51	2712.95	3345.88
		0.03	0.0218976	0.0253005	0.0147068		0.03	2937.15	2739.61	3362.99
		0.031	0.0186454	0.0228011	0.0101901		0.031	2957.42	2763.66	3375.44
		0.032	0.0156047	0.0204995	0.00596153		0.032	2974.55	2785.31	3383.52
		0.033	0.0127572	0.0183741	0.00200715		0.033	2988.73	2804.74	3387.5
		0.034	0.0100843	0.0164027	-0.00168824		0.034	3000.15	2822.13	3387.66
		0.035	0.0075671	0.0145629	-0.00514071		0.035	3008.97	2837.61	3384.25
		0.036	0.00518759	0.0128331	-0.00836661		0.036	3015.35	2851.31	3377.49
		0.037	0.0029287	0.0111928	-0.0113821		0.037	3019.41	2863.33	3367.62
		0.038	0.000774947	0.00962304	-0.0142026		0.038	3021.26	2873.73	3354.83
		0.039	-0.00128728	0.00810695	-0.0168426		0.039	3021.01	2882.6	3339.3
		0.04	-0.0032694	0.00663	-0.0193151		0.04	3018.73	2889.97	3321.22
		0.041	-0.00518046	0.00518025	-0.0216315		0.041	3014.5	2895.87	3300.75
		0.042	-0.00702701	0.00374856	-0.0238012		0.042	3008.4	2900.34	3278.03
		0.043	-0.00881303	0.00232866	-0.0258318		0.043	3000.48	2903.38	3253.22
		0.044	-0.01054	0.000917175	-0.0277286		0.044	2990.8	2905	3226.44
		0.045	-0.0122071	-0.000486499	-0.029495		0.045	2979.43	2905.21	3197.83
		0.046	-0.0138112	-0.00188029	-0.0311325		0.046	2966.42	2904.03	3167.51
		0.047	-0.0153472	-0.00325967	-0.0326405		0.047	2951.84	2901.46	3135.63
		0.048	-0.0168083	-0.00461795	-0.0340168		0.048	2935.76	2897.52	3102.3
		0.049	-0.0181864	-0.00594656	-0.0352576		0.049	2918.26	2892.24	3067.66
		0.05	-0.0194724	-0.00723545	-0.0363581		0.05	2899.44	2885.65	3031.85
		0.051	-0.0206563	-0.0084734	-0.0373124		0.051	2879.37	2877.79	2995.02
		0.052	-0.0217282	-0.00964849	-0.0381137		0.052	2858.18	2868.73	2957.3
		0.053	-0.0226779	-0.0107484	-0.0387553		0.053	2835.98	2858.53	2918.87
		0.054	-0.0234961	-0.011761	-0.0392299		0.054	2812.89	2847.28	2879.88
		0.055	-0.0241738	-0.0126745	-0.0395308		0.055	2789.05	2835.06	2840.5
		0.056	-0.0247034	-0.0134777	-0.0396517		0.056	2764.62	2821.99	2800.91
		0.057	-0.0250785	-0.0141609	-0.039587		0.057	2739.72	2808.17	2761.29
		0.058	-0.0252942	-0.0147155	-0.0393322		0.058	2714.54	2793.73	2721.83
		0.059	-0.0253474	-0.0151345	-0.038884		0.059	2689.22	2778.8	2682.72
		0.06	-0.0252368	-0.0154127	-0.0382403		0.06	2663.93	2763.53	2644.16
		0.061	-0.0249629	-0.0155469	-0.0374007		0.061	2638.83	2748.05	2606.34
		0.062	-0.0245281	-0.0155358	-0.0363664		0.062	2614.08	2732.51	2569.45
		0.063	-0.0239367	-0.01538	-0.0351401		0.063	2589.85	2717.05	2533.7
		0.064	-0.0231946	-0.0150822	-0.0337262		0.064	2566.28	2701.82	2499.27
		0.065	-0.0223095	-0.014647	-0.0321308		0.065	2543.53	2686.95	2466.34
		0.066	-0.0212905	-0.0140805	-0.0303614		0.066	2521.73	2672.59	2435.09
		0.067	-0.0201479	-0.0133907	-0.0284271		0.067	2501.01	2658.86	2405.7
		0.068	-0.0188929	-0.0125867	-0.0263383		0.068	2481.49	2645.87	2378.31
		0.069	-0.0175377	-0.0116791	-0.0241065		0.069	2463.27	2633.73	2353.09
		0.07	-0.0160949	-0.010679	-0.0217445		0.07	2446.46	2622.55	2330.17
		0.071	-0.0145774	-0.00959846	-0.0192656		0.071	2431.12	2612.42	2309.66
		0.072	-0.0129982	-0.00844981	-0.0166841		0.072	2417.33	2603.39	2291.69
		0.073	-0.0113699	-0.0072455	-0.0140145		0.073	2405.15	2595.54	2276.34
		0.074	-0.0097049	-0.00599787	-0.0112716		0.074	2394.61	2588.92	2263.69
		0.075	-0.00801482	-0.00471889	-0.00847064		0.075	2385.75	2583.56	2253.82
		0.076	-0.00631055	-0.00341995	-0.0056264		0.076	2378.59	2579.49	2246.77
		0.077	-0.00460205	-0.00211168	-0.00275365		0.077	2373.13	2576.73	2242.58
		0.078	-0.00289826	-0.000803753	0.000133256		0.078	2369.38	2575.27	2241.27
		0.079	-0.00120703	0.000495189	0.00302043		0.079	2367.33	2575.12	2242.85
		0.08	0.000464898	0.00177766	0.00589458		0.08	2366.96	2576.25	2247.31
		0.081	0.00211191	0.00303739	0.00874304		0.081	2368.25	2578.66	2254.63
		0.082	0.00372947	0.0042693	0.0115539		0.082	2371.17	2582.31	2264.78
		0.083	0.00531401	0.00546955	0.014316		0.083	2375.69	2587.18	2277.71
		0.084	0.00686292	0.00663543	0.0170188		0.084	2381.78	2593.24	2293.38
		0.085	0.00837435	0.00776533	0.0196528		0.085	2389.4	2600.44	2311.71
		0.086	0.00984712	0.0088586	0.022209		0.086	2398.51	2608.75	2332.64
		0.087	0.0112806	0.00991544	0.0246792		0.087	2409.07	2618.14	2356.09
		0.088	0.0126744	0.0109368	0.0270558		0.088	2421.05	2628.56	2381.96
		0.089	0.0140284	0.011924	0.029332		0.089	2434.4	2639.99	2410.15
		0.09	0.0153427	0.0128791	0.0315013		0.09	2449.09	2652.39	2440.57
		0.091	0.016617	0.013804	0.0335579		0.091	2465.07	2665.74	2473.1
		0.092	0.017851	0.014701	0.0354964		0.092	2482.3	2679.99	2507.62
		0.093	0.0190439	0.0155719	0.0373116		0.093	2500.75	2695.12	2544.03
		0.094	0.0201947	0.0164188	0.0389989		0.094	2520.37	2711.12	2582.18
		0.095	0.0213018	0.0172429	0.0405538		0.095	2541.12	2727.95	2621.96
		0.096	0.0223629	0.0180453	0.0419723		0.096	2562.95	2745.59	2663.22
		0.097	0.0233753	0.0188265	0.0432503		0.097	2585.82	2764.03	2705.83
		0.098	0.0243358	0.0195863	0.0443844		0.098	2609.67	2783.24	2749.65
		0.099	0.0252405	0.0203238	0.045371		0.099	2634.46	2803.19	2794.53
		0.1	0.0260852	0.0210376	0.0462069		0.1	2660.12	2823.87	2840.32
		0.101	0.0268653	0.0217255	0.0468895		0.101	2686.6	2845.25	2886.87
		0.102	0.0275757	0.0223849	0.0474161		0.102	2713.82	2867.31	2934.02
		0.103	0.0282114	0.0230124	0.0477845		0.103	2741.71	2890.01	2981.62
		0.104	0.0287671	0.0236042	0.0479931		0.104	2770.2	2913.32	3029.51
		0.105	0.0292377	0.0241563	0.0480407		0.105	2799.21	2937.2	3077.52
		0.106	0.0296183	0.024664	0.0479264		0.106	2828.63	2961.61	3125.51
		0.107	0.0299043	0.025123	0.0476504		0.107	2858.39	2986.5	3173.3
		0.108	0.0300917	0.0255284	0.0472131		0.108	2888.39	3011.83	3220.73
		0.109	0.030177	0.0258757	0.046616		0.109	2918.53	3037.53	3267.64
		0.11	0.0301573	0.0261607	0.0458611		0.11	2948.69	3063.55	3313.88
		0.111	0.0300307	0.0263792	0.0449513		0.111	2978.79	3089.82	3359.29
		0.112	0.029796	0.0265278	0.0438904		0.112	3008.7	3116.27	3403.71
		0.113	0.0294532	0.0266033	0.0426831		0.113	3038.33	3142.84	3446.99
		0.114	0.029003	0.0266035	0.0413348		0.114	3067.55	3169.44	3489
		0.115	0.0284472	0.0265266	0.0398519		0.115	3096.28	3196	3529.6
		0.116	0.0277888	0.0263717	0.0382415		0.116	3124.4	3222.45	3568.64
		0.117	0.0270314	0.0261387	0.0365118		0.117	3151.81	3248.71	3606.02
		0.118	0.0261797	0.0258284	0.0346714		0.118	3178.41	3274.69	3641.61
		0.119	0.0252392	0.0254422	0.0327297		0.119	3204.12	3300.33	3675.31
		0.12	0.0242162	0.0249824	0.0306967		0.12	3228.85	3325.54	3707.03
		0.121	0.0231177	0.024452	0.0285829		0.121	3252.52	3350.26	3736.67
		0.122	0.0219511	0.0238549	0.0263993		0.122	3275.05	3374.41	3764.16
		0.123	0.0207242	0.0231953	0.0241571		0.123	3296.39	3397.93	3789.44
		0.124	0.0194452	0.0224782	0.0218677		0.124	3316.47	3420.77	3812.45
		0.125	0.0181225	0.0217089	0.0195427		0.125	3335.26	3442.87	3833.15
		0.126	0.0167644	0.020893	0.0171934		0.126	3352.7	3464.17	3851.52
		0.127	0.0153791	0.0200365	0.0148313		0.127	3368.77	3484.63	3867.53
		0.128	0.0139746	0.0191454	0.0124674		0.128	3383.45	3504.22	3881.18
		0.129	0.0125587	0.0182256	0.0101124		0.129	3396.72	3522.91	3892.47
		0.13	0.0111386	0.0172833	0.00777676		0.13	3408.56	3540.66	3901.42
		0.131	0.00972115	0.0163241	0.00547018		0.131	3418.99	3557.47	3908.04
		0.132	0.00831259	0.0153535	0.00320188		0.132	3428.01	3573.3	3912.38
		0.133	0.00691851	0.0143768	0.000980405		0.133	3435.63	3588.17	3914.47
		0.134	0.00554391	0.0133987	-0.00118637		0.134	3441.86	3602.06	3914.36
		0.135	0.00419311	0.0124235	-0.00329131		0.135	3446.73	3614.97	3912.13
		0.136	0.0028698	0.0114551	-0.005328		0.136	3450.26	3626.91	3907.82
		0.137	0.00157704	0.0104968	-0.00729079		0.137	3452.48	3637.88	3901.51
		0.138	0.000317289	0.00955133	-0.00917474		0.138	3453.43	3647.91	3893.27
		0.139	-0.000907519	0.0086211	-0.0109756		0.139	3453.13	3656.99	3883.2
		0.14	-0.00209594	0.00770788	-0.0126899		0.14	3451.63	3665.16	3871.37
		0.141	-0.00324696	0.00681304	-0.0143147		0.141	3448.96	3672.42	3857.86
		0.142	-0.00435989	0.00593752	-0.0158477		0.142	3445.16	3678.79	3842.78
		0.143	-0.00543433	0.00508189	-0.017287		0.143	3440.26	3684.3	3826.22
		0.144	-0.00647003	0.00424644	-0.0186315		0.144	3434.31	3688.97	3808.26
		0.145	-0.00746688	0.0034312	-0.0198802		0.145	3427.34	3692.81	3789
		0.146	-0.00842481	0.00263603	-0.0210325		0.146	3419.39	3695.84	3768.54
		0.147	-0.00934371	0.00186067	-0.0220882		0.147	3410.51	3698.09	3746.98
		0.148	-0.0102234	0.00110484	-0.0230472		0.148	3400.73	3699.57	3724.42
		0.149	-0.0110635	0.00036823	-0.0239098		0.149	3390.08	3700.31	3700.94
		0.15	-0.0118635	-0.000349374	-0.0246762		0.15	3378.62	3700.32	3676.64
		0.151	-0.0126227	-0.00104808	-0.0253468		0.151	3366.38	3699.62	3651.63
		0.152	-0.0133402	-0.00172782	-0.025922		0.152	3353.39	3698.23	3626
		0.153	-0.0140148	-0.00238837	-0.0264023		0.153	3339.72	3696.17	3599.84
		0.154	-0.0146452	-0.00302926	-0.0267881		0.154	3325.39	3693.46	3573.24
		0.155	-0.0152297	-0.00364981	-0.0270801		0.155	3310.45	3690.12	3546.31
		0.156	-0.0157667	-0.00424913	-0.0272787		0.156	3294.95	3686.17	3519.13
		0.157	-0.0162543	-0.00482607	-0.0273846		0.157	3278.94	3681.64	3491.8
		0.158	-0.0166906	-0.00537933	-0.0273982		0.158	3262.47	3676.53	3464.4
		0.159	-0.0170736	-0.00590738	-0.0273203		0.159	3245.59	3670.89	3437.05
		0.16	-0.0174014	-0.00640859	-0.0271516		0.16	3228.35	3664.73	3409.81
		0.161	-0.0176723	-0.00688119	-0.0268932		0.161	3210.81	3658.09	3382.79
		0.162	-0.0178846	-0.00732339	-0.026546		0.162	3193.03	3650.99	3356.07
		0.163	-0.0180369	-0.00773337	-0.0261114		0.163	3175.07	3643.46	3329.74
		0.164	-0.018128	-0.00810934	-0.0255909		0.164	3156.99	3635.54	3303.89
		0.165	-0.0181571	-0.00844961	-0.0249865		0.165	3138.85	3627.26	3278.6
		0.166	-0.0181238	-0.00875263	-0.0243001		0.166	3120.71	3618.66	3253.96
		0.167	-0.018028	-0.00901703	-0.0235345		0.167	3102.63	3609.77	3230.04
		0.168	-0.0178701	-0.0092417	-0.0226924		0.168	3084.68	3600.64	3206.92
		0.169	-0.0176509	-0.00942575	-0.0217772		0.169	3066.92	3591.31	3184.69
		0.17	-0.0173718	-0.00956864	-0.0207925		0.17	3049.41	3581.81	3163.4
		0.171	-0.0170345	-0.0096701	-0.0197424		0.171	3032.21	3572.19	3143.14
		0.172	-0.0166413	-0.00973024	-0.0186315		0.172	3015.37	3562.49	3123.95
		0.173	-0.0161948	-0.00974952	-0.0174645		0.173	2998.95	3552.75	3105.9
		0.174	-0.015698	-0.00972873	-0.0162469		0.174	2983	3543.01	3089.05
		0.175	-0.0151544	-0.009669	-0.0149841		0.175	2967.58	3533.31	3073.43
		0.176	-0.0145676	-0.00957182	-0.0136821		0.176	2952.72	3523.69	3059.1
		0.177	-0.0139417	-0.00943895	-0.012347		0.177	2938.46	3514.19	3046.08
		0.178	-0.0132807	-0.00927245	-0.0109852		0.178	2924.85	3504.83	3034.42
		0.179	-0.0125891	-0.00907459	-0.0096033		0.179	2911.92	3495.66	3024.12
		0.18	-0.0118712	-0.00884788	-0.00820789		0.18	2899.69	3486.7	3015.22
		0.181	-0.0111315	-0.00859497	-0.00680566		0.181	2888.19	3477.98	3007.71
		0.182	-0.0103743	-0.00831861	-0.00540331		0.182	2877.43	3469.52	3001.61
		0.183	-0.00960396	-0.00802165	-0.00400743		0.183	2867.44	3461.35	2996.9
		0.184	-0.00882464	-0.00770692	-0.00262449		0.184	2858.23	3453.48	2993.59
		0.185	-0.00804032	-0.00737726	-0.00126079		0.185	2849.8	3445.94	2991.64
		0.186	-0.00725475	-0.00703543	7.76387e-05		0.186	2842.15	3438.74	2991.05
		0.187	-0.00647145	-0.0066841	0.00138504		0.187	2835.29	3431.88	2991.78
		0.188	-0.00569363	-0.00632577	0.00265599		0.188	2829.2	3425.37	2993.8
		0.189	-0.00492423	-0.00596279	0.00388543		0.189	2823.89	3419.23	2997.07
		0.19	-0.00416587	-0.00559733	0.00506872		0.19	2819.35	3413.45	3001.55
		0.191	-0.00342088	-0.00523133	0.00620163		0.191	2815.56	3408.03	3007.19
		0.192	-0.00269129	-0.00486651	0.00728036		0.192	2812.5	3402.98	3013.93
		0.193	-0.00197884	-0.00450436	0.00830159		0.193	2810.16	3398.3	3021.72
		0.194	-0.00128502	-0.00414615	0.00926243		0.194	2808.53	3393.97	3030.5
		0.195	-0.000611059	-0.00379293	0.0101605		0.195	2807.58	3390	3040.21
		0.196	4.19999e-05	-0.00344553	0.0109937		0.196	2807.3	3386.38	3050.79
		0.197	0.00067331	-0.00310458	0.0117605		0.197	2807.66	3383.11	3062.17
		0.198	0.00128217	-0.00277056	0.0124599		0.198	2808.64	3380.17	3074.28
		0.199	0.00186799	-0.00244377	0.013091		0.199	2810.21	3377.56	3087.05
		0.2	0.00243028	-0.00212441	0.0136535		0.2	2812.36	3375.28	3100.42
		0.201	0.00296859	-0.00181257	0.0141472		0.201	2815.06	3373.31	3114.32
		0.202	0.0034825	-0.00150826	0.0145724		0.202	2818.28	3371.65	3128.68
		0.203	0.00397159	-0.00121147	0.0149297		0.203	2822.01	3370.29	3143.43
		0.204	0.00443544	-0.00092215	0.0152198		0.204	2826.22	3369.22	3158.51
		0.205	0.00487358	-0.000640272	0.0154437		0.205	2830.87	3368.44	3173.84
		0.206	0.00528551	-0.000365831	0.0156026		0.206	2835.95	3367.94	3189.36
		0.207	0.00567068	-9.88715e-05	0.0156978		0.207	2841.43	3367.71	3205.01
		0.208	0.00602849	0.000160502	0.0157307		0.208	2847.28	3367.74	3220.73
		0.209	0.00635832	0.000412107	0.0157031		0.209	2853.47	3368.02	3236.45
		0.21	0.00665949	0.000655685	0.0156165		0.21	2859.98	3368.56	3252.11
		0.211	0.00693133	0.000890891	0.0154728		0.211	2866.77	3369.33	3267.65
		0.212	0.00717317	0.0011173	0.0152738		0.212	2873.83	3370.34	3283.02
		0.213	0.00738436	0.00133441	0.0150216		0.213	2881.11	3371.56	3298.17
		0.214	0.00756428	0.00154164	0.0147182		0.214	2888.58	3373	3313.04
		0.215	0.00771242	0.00173838	0.0143656		0.215	2896.22	3374.64	3327.58
		0.216	0.00782834	0.00192395	0.013966		0.216	2903.99	3376.47	3341.75
		0.217	0.00791173	0.00209767	0.0135216		0.217	2911.86	3378.48	3355.49
		0.218	0.00796241	0.00225885	0.0130348		0.218	2919.8	3380.66	3368.77
		0.219	0.00798039	0.00240679	0.0125079		0.219	2927.77	3382.99	3381.54
		0.22	0.00796585	0.00254086	0.0119434		0.22	2935.74	3385.47	3393.77
		0.221	0.00791915	0.00266047	0.0113438		0.221	2943.68	3388.07	3405.41
		0.222	0.0078409	0.00276511	0.0107118		0.222	2951.56	3390.78	3416.44
		0.223	0.00773189	0.00285434	0.0100502		0.223	2959.35	3393.59	3426.82
		0.224	0.00759313	0.00292785	0.00936163		0.224	2967.01	3396.48	3436.53
		0.225	0.00742587	0.00298544	0.00864916		0.225	2974.52	3399.44	3445.53
		0.226	0.00723152	0.00302704	0.00791577		0.226	2981.85	3402.44	3453.81
		0.227	0.00701173	0.0030527	0.00716455		0.227	2988.97	3405.48	3461.35
		0.228	0.0067683	0.00306264	0.00639867		0.228	2995.86	3408.54	3468.14
		0.229	0.00650318	0.0030572	0.00562138		0.229	3002.5	3411.6	3474.15
		0.23	0.00621849	0.00303684	0.00483598		0.23	3008.86	3414.65	3479.37
		0.231	0.00591642	0.00300218	0.00404583		0.231	3014.93	3417.67	3483.82
		0.232	0.00559925	0.00295395	0.00325428		0.232	3020.68	3420.65	3487.47
		0.233	0.00526934	0.00289298	0.00246475		0.233	3026.12	3423.57	3490.32
		0.234	0.00492904	0.00282019	0.00168059		0.234	3031.22	3426.43	3492.4
		0.235	0.0045807	0.00273661	0.000905159		0.235	3035.97	3429.2	3493.69
		0.236	0.00422665	0.00264331	0.000141768		0.236	3040.38	3431.89	3494.21
		0.237	0.00386915	0.00254141	-0.000606355		0.237	3044.42	3434.49	3493.98
		0.238	0.00351038	0.00243204	-0.00133607		0.238	3048.11	3436.97	3493.01
		0.239	0.0031524	0.00231636	-0.00204434		0.239	3051.44	3439.35	3491.32
		0.24	0.00279718	0.00219552	-0.00272826		0.24	3054.42	3441.6	3488.93
		0.241	0.00244651	0.00207064	-0.0033851		0.241	3057.04	3443.74	3485.88
		0.242	0.00210206	0.00194279	-0.00401227		0.242	3059.32	3445.74	3482.18
		0.243	0.00176533	0.00181299	-0.00460737		0.243	3061.25	3447.62	3477.87
		0.244	0.00143766	0.00168221	-0.0051682		0.244	3062.85	3449.37	3472.98
		0.245	0.00112022	0.00155133	-0.00569278		0.245	3064.13	3450.99	3467.55
		0.246	0.000814046	0.00142116	-0.00617932		0.246	3065.1	3452.47	3461.61
		0.247	0.000519993	0.00129241	-0.00662627		0.247	3065.76	3453.83	3455.21
		0.248	0.000238785	0.00116572	-0.00703233		0.248	3066.14	3455.06	3448.38
		0.249	-2.89891e-05	0.00104163	-0.00739638		0.249	3066.25	3456.16	3441.17
		0.25	-0.000282858	0.00092062	-0.00771758		0.25	3066.09	3457.14	3433.61
		0.251	-0.000522458	0.000803063	-0.00799528		0.251	3065.69	3458	3425.75
		0.252	-0.000747515	0.000689277	-0.00822908		0.252	3065.05	3458.75	3417.64
		0.253	-0.000957826	0.000579509	-0.00841876		0.253	3064.2	3459.39	3409.32
		0.254	-0.00115325	0.000473955	-0.00856434		0.254	3063.15	3459.91	3400.83
		0.255	-0.00133368	0.000372761	-0.00866602		0.255	3061.9	3460.34	3392.21
		0.256	-0.00149905	0.000276036	-0.00872419		0.256	3060.49	3460.66	3383.52
		0.257	-0.00164931	0.000183861	-0.00873941		0.257	3058.91	3460.89	3374.78
		0.258	-0.0017844	9.62995e-05	-0.00871241		0.258	3057.2	3461.03	3366.06
		0.259	-0.00190428	1.34085e-05	-0.00864407		0.259	3055.35	3461.08	3357.38
		0.26	-0.00200888	-6.47605e-05	-0.00853538		0.26	3053.39	3461.06	3348.79
		0.261	-0.00209813	-0.000138148	-0.00838751		0.261	3051.34	3460.96	3340.33
		0.262	-0.00217194	-0.000206682	-0.00820168		0.262	3049.21	3460.79	3332.03
		0.263	-0.00223021	-0.00027028	-0.00797927		0.263	3047.01	3460.55	3323.94
		0.264	-0.00227282	-0.000328838	-0.00772173		0.264	3044.75	3460.25	3316.09
		0.265	-0.00229965	-0.000382231	-0.00743057		0.265	3042.47	3459.89	3308.52
		0.266	-0.00231057	-0.000430317	-0.0071074		0.266	3040.16	3459.49	3301.25
		0.267	-0.00230547	-0.000472939	-0.00675391		0.267	3037.85	3459.03	3294.32
		0.268	-0.00228425	-0.00050992	-0.00637181		0.268	3035.56	3458.54	3287.75
		0.269	-0.00224685	-0.000541078	-0.00596289		0.269	3033.29	3458.02	3281.59
		0.27	-0.00219322	-0.000566218	-0.00552898		0.27	3031.07	3457.46	3275.84
		0.271	-0.00212338	-0.000585152	-0.00507197		0.271	3028.92	3456.89	3270.54
		0.272	-0.0020374	-0.000597696	-0.00459375		0.272	3026.84	3456.3	3265.71
		0.273	-0.00193542	-0.000603678	-0.00409628		0.273	3024.85	3455.7	3261.36
		0.274	-0.00181765	-0.000602948	-0.00358155		0.274	3022.97	3455.09	3257.52
		0.275	-0.00168437	-0.000595381	-0.00305155		0.275	3021.22	3454.49	3254.21
		0.276	-0.00153598	-0.000580882	-0.00250831		0.276	3019.61	3453.9	3251.43
		0.277	-0.00137293	-0.0005594	-0.00195389		0.277	3018.16	3453.33	3249.2
		0.278	-0.00119579	-0.00053092	-0.00139034		0.278	3016.87	3452.79	3247.52
		0.279	-0.00100521	-0.000495482	-0.000819758		0.279	3015.77	3452.28	3246.42
		0.28	-0.000801925	-0.000453168	-0.000244213		0.28	3014.87	3451.8	3245.89
		0.281	-0.000586766	-0.000404118	0.00033421		0.281	3014.17	3451.37	3245.93
		0.282	-0.000360633	-0.000348522	0.000913431		0.282	3013.7	3451	3246.56
		0.283	-0.000124504	-0.000286624	0.00149139		0.283	3013.46	3450.68	3247.76
		0.284	0.000120585	-0.000218716	0.00206603		0.284	3013.46	3450.43	3249.54
		0.285	0.000373543	-0.00014514	0.00263534		0.285	3013.7	3450.24	3251.89
		0.286	0.000633237	-6.62795e-05	0.00319732		0.286	3014.21	3450.14	3254.8
		0.287	0.000898504	1.74395e-05	0.00375005		0.287	3014.97	3450.11	3258.28
		0.288	0.00116816	0.000105562	0.00429163		0.288	3016.01	3450.18	3262.3
		0.289	0.00144103	0.000197602	0.00482022		0.289	3017.31	3450.33	3266.86
		0.29	0.00171592	0.000293058	0.00533408		0.29	3018.89	3450.57	3271.93
		0.291	0.00199166	0.000391413	0.00583151		0.291	3020.74	3450.92	3277.52
		0.292	0.00226713	0.000492147	0.00631091		0.292	3022.87	3451.36	3283.59
		0.293	0.00254121	0.00059474	0.00677079		0.293	3025.28	3451.9	3290.13
		0.294	0.00281285	0.000698683	0.00720974		0.294	3027.95	3452.55	3297.12
		0.295	0.00308105	0.000803484	0.00762646		0.295	3030.9	3453.3	3304.54
		0.296	0.00334486	0.00090867	0.00801977		0.296	3034.11	3454.15	3312.36
		0.297	0.0036034	0.0010138	0.00838859		0.297	3037.59	3455.12	3320.56
		0.298	0.00385585	0.00111845	0.00873197		0.298	3041.32	3456.18	3329.12
		0.299	0.00410147	0.00122226	0.00904909		0.299	3045.29	3457.35	3338.01
		0.3	0.00433956	0.00132487	0.00933924		0.3	3049.52	3458.63	3347.21
		0.301	0.00456952	0.00142598	0.00960184		0.301	3053.97	3460	3356.68
		0.302	0.0047908	0.00152533	0.00983642		0.302	3058.65	3461.48	3366.4
		0.303	0.00500292	0.00162268	0.0100427		0.303	3063.55	3463.05	3376.34
		0.304	0.00520545	0.00171783	0.0102203		0.304	3068.65	3464.72	3386.47
		0.305	0.00539802	0.00181063	0.0103693		0.305	3073.95	3466.49	3396.76
		0.306	0.00558032	0.00190092	0.0104897		0.306	3079.44	3468.34	3407.19
		0.307	0.00575208	0.00198859	0.0105815		0.307	3085.11	3470.29	3417.73
		0.308	0.00591308	0.00207356	0.010645		0.308	3090.94	3472.32	3428.34
		0.309	0.00606313	0.00215572	0.0106805		0.309	3096.93	3474.43	3439
		0.31	0.00620209	0.00223503	0.0106885		0.31	3103.06	3476.63	3449.69
		0.311	0.00632984	0.0023114	0.0106695		0.311	3109.33	3478.9	3460.37
		0.312	0.0064463	0.00238478	0.0106241		0.312	3115.72	3481.25	3471.01
		0.313	0.00655142	0.0024551	0.0105529		0.313	3122.21	3483.67	3481.6
		0.314	0.00664516	0.00252229	0.0104569		0.314	3128.81	3486.16	3492.11
		0.315	0.00672752	0.00258626	0.0103368		0.315	3135.5	3488.71	3502.5
		0.316	0.00679853	0.00264694	0.0101935		0.316	3142.26	3491.33	3512.77
		0.317	0.00685822	0.00270422	0.0100281		0.317	3149.09	3494	3522.88
		0.318	0.00690666	0.00275801	0.00984167		0.318	3155.97	3496.73	3532.82
		0.319	0.00694397	0.00280818	0.00963524		0.319	3162.9	3499.52	3542.55
		0.32	0.00697024	0.00285461	0.00941003		0.32	3169.86	3502.35	3552.08
		0.321	0.00698564	0.00289719	0.00916727		0.321	3176.83	3505.22	3561.37
		0.322	0.00699033	0.00293578	0.00890823		0.322	3183.82	3508.14	3570.4
		0.323	0.00698453	0.00297025	0.00863424		0.323	3190.81	3511.09	3579.17
		0.324	0.00696846	0.00300049	0.00834664		0.324	3197.79	3514.08	3587.66
		0.325	0.0069424	0.00302639	0.00804683		0.325	3204.74	3517.09	3595.86
		0.326	0.00690663	0.00304785	0.00773622		0.326	3211.67	3520.13	3603.75
		0.327	0.00686149	0.0030648	0.00741626		0.327	3218.55	3523.19	3611.33
		0.328	0.00680731	0.00307717	0.00708839		0.328	3225.38	3526.26	3618.58
		0.329	0.0067445	0.00308493	0.00675409		0.329	3232.16	3529.34	3625.5
		0.33	0.00667345	0.00308809	0.00641482		0.33	3238.87	3532.42	3632.09
		0.331	0.00659461	0.00308667	0.00607205		0.331	3245.5	3535.51	3638.33
		0.332	0.00650843	0.00308073	0.00572724		0.332	3252.05	3538.6	3644.23
		0.333	0.00641541	0.00307037	0.00538184		0.333	3258.52	3541.67	3649.79
		0.334	0.00631604	0.00305572	0.00503727		0.334	3264.88	3544.73	3654.99
		0.335	0.00621084	0.00303695	0.00469492		0.335	3271.15	3547.78	3659.86
		0.336	0.00610036	0.00301426	0.00435617		0.336	3277.3	3550.81	3664.39
		0.337	0.00598514	0.00298787	0.00402234		0.337	3283.34	3553.81	3668.58
		0.338	0.00586574	0.00295806	0.00369472		0.338	3289.27	3556.78	3672.43
		0.339	0.00574272	0.00292511	0.00337453		0.339	3295.07	3559.72	3675.97
		0.34	0.00561665	0.00288934	0.00306295		0.34	3300.75	3562.63	3679.19
		0.341	0.00548809	0.00285108	0.00276112		0.341	3306.31	3565.5	3682.1
		0.342	0.00535761	0.00281066	0.00247007		0.342	3311.73	3568.33	3684.72
		0.343	0.00522576	0.00276846	0.00219081		0.343	3317.02	3571.12	3687.05
		0.344	0.0050931	0.00272483	0.00192426		0.344	3322.18	3573.87	3689.1
		0.345	0.00496016	0.00268014	0.00167125		0.345	3327.21	3576.57	3690.9
		0.346	0.00482747	0.00263473	0.00143257		0.346	3332.1	3579.23	3692.45
		0.347	0.00469554	0.00258896	0.0012089		0.347	3336.86	3581.84	3693.77
		0.348	0.00456487	0.00254316	0.00100086		0.348	3341.49	3584.4	3694.88
		0.349	0.00443594	0.00249764	0.000808977		0.349	3345.99	3586.92	3695.78
		0.35	0.00430921	0.00245269	0.000633714		0.35	3350.36	3589.4	3696.5
		0.351	0.00418511	0.00240858	0.000475438		0.351	3354.61	3591.83	3697.06
		0.352	0.00406408	0.00236555	0.000334441		0.352	3358.74	3594.22	3697.46
		0.353	0.0039465	0.00232381	0.000210938		0.353	3362.74	3596.56	3697.74
		0.354	0.00383277	0.00228354	0.00010506		0.354	3366.63	3598.87	3697.89
		0.355	0.00372323	0.00224487	1.68677e-05		0.355	3370.41	3601.13	3697.96
		0.356	0.00361824	0.00220793	-5.36573e-05		0.356	3374.08	3603.36	3697.94
		0.357	0.0035181	0.0021728	-0.000106602		0.357	3377.65	3605.55	3697.86
		0.358	0.00342312	0.00213954	-0.000142124		0.358	3381.12	3607.7	3697.73
		0.359	0.00333356	0.00210818	-0.000160448		0.359	3384.5	3609.83	3697.58
		0.36	0.0032497	0.00207872	-0.000161859		0.36	3387.79	3611.92	3697.42
		0.361	0.00317176	0.00205115	-0.000146703		0.361	3391	3613.99	3697.27
		0.362	0.00309996	0.00202543	-0.000115383		0.362	3394.14	3616.02	3697.14
		0.363	0.00303449	0.00200153	-6.83533e-05		0.363	3397.2	3618.04	3697.04
		0.364	0.00297552	0.00197938	-6.11732e-06		0.364	3400.21	3620.03	3697.01
		0.365	0.00292319	0.00195893	7.07777e-05		0.365	3403.16	3622	3697.04
		0.366	0.00287762	0.00194011	0.00016174		0.366	3406.06	3623.95	3697.15
		0.367	0.00283891	0.00192285	0.000266143		0.367	3408.92	3625.88	3697.37
		0.368	0.00280712	0.0019071	0.000383322		0.368	3411.74	3627.79	3697.69
		0.369	0.00278229	0.0018928	0.000512584		0.369	3414.53	3629.69	3698.14
		0.37	0.00276442	0.00187992	0.000653209		0.37	3417.31	3631.58	3698.72
		0.371	0.00275348	0.0018684	0.000804447		0.371	3420.07	3633.45	3699.45
		0.372	0.00274942	0.00185825	0.000965532		0.372	3422.82	3635.32	3700.34
		0.373	0.00275214	0.00184943	0.00113568		0.373	3425.57	3637.17	3701.39
		0.374	0.00276152	0.00184196	0.00131408		0.374	3428.32	3639.02	3702.61
		0.375	0.0027774	0.00183585	0.00149993		0.375	3431.09	3640.86	3704.02
		0.376	0.00279958	0.00183113	0.00169239		0.376	3433.88	3642.69	3705.62
		0.377	0.00282784	0.00182783	0.00189063		0.377	3436.7	3644.52	3707.41
		0.378	0.00286191	0.00182601	0.00209381		0.378	3439.54	3646.34	3709.4
		0.379	0.0029015	0.0018257	0.00230108		0.379	3442.42	3648.17	3711.6
		0.38	0.0029463	0.00182696	0.00251159		0.38	3445.35	3650	3714
		0.381	0.00299595	0.00182986	0.00272451		0.381	3448.32	3651.83	3716.62
		0.382	0.00305008	0.00183446	0.00293898		0.382	3451.34	3653.66	3719.45
		0.383	0.00310829	0.0018408	0.00315416		0.383	3454.42	3655.5	3722.5
		0.384	0.00317017	0.00184894	0.00336923		0.384	3457.56	3657.34	3725.76
		0.385	0.00323529	0.00185891	0.00358335		0.385	3460.76	3659.19	3729.24
		0.386	0.00330319	0.00187074	0.00379571		0.386	3464.03	3661.06	3732.93
		0.387	0.00337344	0.00188446	0.00400552		0.387	3467.37	3662.94	3736.83
		0.388	0.00344556	0.00190006	0.00421198		0.388	3470.78	3664.83	3740.94
		0.389	0.00351911	0.00191752	0.00441434		0.389	3474.26	3666.74	3745.25
		0.39	0.00359362	0.00193682	0.00461184		0.39	3477.82	3668.66	3749.76
		0.391	0.00366865	0.00195788	0.00480378		0.391	3481.45	3670.61	3754.47
		0.392	0.00374377	0.00198064	0.00498944		0.392	3485.15	3672.58	3759.37
		0.393	0.00381854	0.00200499	0.00516817		0.393	3488.94	3674.57	3764.45
		0.394	0.00389258	0.00203082	0.00533934		0.394	3492.79	3676.59	3769.7
		0.395	0.0039655	0.00205799	0.00550235		0.395	3496.72	3678.64	3775.12
		0.396	0.00403694	0.00208633	0.00565664		0.396	3500.72	3680.71	3780.7
		0.397	0.00410658	0.00211568	0.00580169		0.397	3504.79	3682.81	3786.43
		0.398	0.00417412	0.00214583	0.00593702		0.398	3508.93	3684.94	3792.3
		0.399	0.00423928	0.00217658	0.0060622		0.399	3513.14	3687.1	3798.3
		0.4	0.00430184	0.00220771	0.00617686		0.4	3517.41	3689.29	3804.42
		0.401	0.00436158	0.00223901	0.00628064		0.401	3521.74	3691.52	3810.65
		0.402	0.00441833	0.00227025	0.00637328		0.402	3526.13	3693.77	3816.97
		0.403	0.00447194	0.00230119	0.00645452		0.403	3530.58	3696.06	3823.39
		0.404	0.00452229	0.00233162	0.00652419		0.404	3535.08	3698.37	3829.88
		0.405	0.00456929	0.00236131	0.00658214		0.405	3539.62	3700.72	3836.43
		0.406	0.00461288	0.00239007	0.0066283		0.406	3544.21	3703.1	3843.04
		0.407	0.00465301	0.0024177	0.00666263		0.407	3548.84	3705.5	3849.68
		0.408	0.00468965	0.00244402	0.00668514		0.408	3553.52	3707.93	3856.36
		0.409	0.0047228	0.00246888	0.0066959		0.409	3558.22	3710.39	3863.05
		0.41	0.00475247	0.00249214	0.00669501		0.41	3562.96	3712.87	3869.74
		0.411	0.00477868	0.0025137	0.00668263		0.411	3567.73	3715.37	3876.43
		0.412	0.00480145	0.00253346	0.00665894		0.412	3572.52	3717.89	3883.1
		0.413	0.00482083	0.00255136	0.00662419		0.413	3577.33	3720.44	3889.74
		0.414	0.00483685	0.00256737	0.00657864		0.414	3582.16	3723	3896.34
		0.415	0.00484956	0.00258147	0.0065226		0.415	3587	3725.57	3902.89
		0.416	0.00485901	0.00259368	0.00645641		0.416	3591.85	3728.16	3909.38
		0.417	0.00486525	0.00260404	0.00638044		0.417	3596.72	3730.76	3915.8
		0.418	0.0048683	0.0026126	0.00629507		0.418	3601.58	3733.37	3922.14
		0.419	0.00486822	0.00261945	0.00620075		0.419	3606.45	3735.98	3928.39
		0.42	0.00486503	0.00262468	0.0060979		0.42	3611.32	3738.6	3934.54
		0.421	0.00485877	0.00262841	0.005987		0.421	3616.18	3741.23	3940.58
		0.422	0.00484947	0.00263076	0.00586853		0.422	3621.03	3743.86	3946.51
		0.423	0.00483713	0.00263187	0.005743		0.423	3625.88	3746.49	3952.31
		0.424	0.00482178	0.00263187	0.00561093		0.424	3630.71	3749.12	3957.99
		0.425	0.00480343	0.00263091	0.00547285		0.425	3635.52	3751.75	3963.53
		0.426	0.00478208	0.00262913	0.00532933		0.426	3640.31	3754.38	3968.93
		0.427	0.00475775	0.00262667	0.00518092		0.427	3645.08	3757.01	3974.19
		0.428	0.00473044	0.00262367	0.00502821		0.428	3649.83	3759.64	3979.29
		0.429	0.00470016	0.00262024	0.00487179		0.429	3654.54	3762.26	3984.24
		0.43	0.00466691	0.0026165	0.00471227		0.43	3659.22	3764.88	3989.03
		0.431	0.00463072	0.00261255	0.00455026		0.431	3663.87	3767.49	3993.67
		0.432	0.00459161	0.00260847	0.0043864		0.432	3668.48	3770.1	3998.13
		0.433	0.00454959	0.00260431	0.0042213		0.433	3673.05	3772.71	4002.44
		0.434	0.00450473	0.00260014	0.00405561		0.434	3677.58	3775.31	4006.58
		0.435	0.00445704	0.00259598	0.00388997		0.435	3682.06	3777.91	4010.55
		0.436	0.00440661	0.00259185	0.00372502		0.436	3686.49	3780.5	4014.36
		0.437	0.00435349	0.00258774	0.00356139		0.437	3690.87	3783.09	4018
		0.438	0.00429777	0.00258364	0.00339972		0.438	3695.2	3785.68	4021.48
		0.439	0.00423955	0.00257951	0.00324062		0.439	3699.47	3788.26	4024.8
		0.44	0.00417893	0.00257533	0.00308469		0.44	3703.68	3790.84	4027.96
		0.441	0.00411603	0.00257104	0.00293252		0.441	3707.83	3793.41	4030.97
		0.442	0.00405099	0.00256659	0.00278465		0.442	3711.91	3795.98	4033.83
		0.443	0.00398397	0.00256193	0.00264163		0.443	3715.93	3798.54	4036.54
		0.444	0.00391511	0.002557	0.00250394		0.444	3719.88	3801.1	4039.12
		0.445	0.0038446	0.00255177	0.00237204		0.445	3723.76	3803.66	4041.55
		0.446	0.00377262	0.00254617	0.00224633		0.446	3727.56	3806.21	4043.86
		0.447	0.00369937	0.00254019	0.0021272		0.447	3731.3	3808.75	4046.05
		0.448	0.00362507	0.00253379	0.00201495		0.448	3734.96	3811.29	4048.12
		0.449	0.00354993	0.00252697	0.00190987		0.449	3738.55	3813.82	4050.08
		0.45	0.00347418	0.00251973	0.00181217		0.45	3742.06	3816.34	4051.95
		0.451	0.00339806	0.0025121	0.00172203		0.451	3745.5	3818.86	4053.71
		0.452	0.00332183	0.00250409	0.00163955		0.452	3748.86	3821.36	4055.39
		0.453	0.00324572	0.00249578	0.0015648		0.453	3752.14	3823.86	4057
		0.454	0.00316999	0.00248721	0.00149782		0.454	3755.35	3826.36	4058.53
		0.455	0.0030949	0.00247848	0.00143856		0.455	3758.48	3828.84	4059.99
		0.456	0.00302072	0.00246967	0.00138695		0.456	3761.54	3831.31	4061.41
		0.457	0.00294769	0.00246089	0.00134288		0.457	3764.52	3833.78	4062.77
		0.458	0.00287606	0.00245225	0.00130621		0.458	3767.44	3836.23	4064.1
		0.459	0.0028061	0.00244388	0.00127675		0.459	3770.28	3838.68	4065.39
		0.46	0.00273802	0.0024359	0.0012543		0.46	3773.05	3841.12	4066.65
		0.461	0.00267208	0.00242842	0.00123863		0.461	3775.75	3843.55	4067.9
		0.462	0.00260849	0.00242159	0.00122949		0.462	3778.39	3845.98	4069.13
		0.463	0.00254745	0.00241551	0.00122662		0.463	3780.97	3848.4	4070.36
		0.464	0.00248916	0.00241029	0.00122976		0.464	3783.49	3850.81	4071.59
		0.465	0.00243381	0.00240603	0.00123863		0.465	3785.95	3853.22	4072.83
		0.466	0.00238154	0.00240282	0.00125296		0.466	3788.36	3855.62	4074.07
		0.467	0.00233252	0.00240072	0.00127248		0.467	3790.72	3858.03	4075.33
		0.468	0.00228686	0.00239979	0.00129693		0.468	3793.03	3860.43	4076.62
		0.469	0.00224467	0.00240005	0.00132606		0.469	3795.29	3862.83	4077.93
		0.47	0.00220604	0.00240151	0.00135961		0.47	3797.52	3865.23	4079.27
		0.471	0.00217103	0.00240415	0.00139736		0.471	3799.71	3867.63	4080.65
		0.472	0.0021397	0.00240793	0.00143907		0.472	3801.86	3870.04	4082.07
		0.473	0.00211205	0.0024128	0.00148454		0.473	3803.99	3872.45	4083.53
		0.474	0.0020881	0.00241867	0.00153355		0.474	3806.09	3874.86	4085.04
		0.475	0.00206782	0.00242543	0.0015859		0.475	3808.17	3877.28	4086.6
		0.476	0.00205118	0.00243298	0.00164141		0.476	3810.23	3879.71	4088.21
		0.477	0.00203811	0.00244116	0.00169988		0.477	3812.27	3882.15	4089.88
		0.478	0.00202854	0.00244984	0.00176111		0.478	3814.3	3884.6	4091.61
		0.479	0.00202237	0.00245885	0.00182492		0.479	3816.33	3887.05	4093.41
		0.48	0.00201947	0.00246802	0.00189109		0.48	3818.35	3889.51	4095.27
		0.481	0.00201972	0.0024772	0.00195941		0.481	3820.37	3891.99	4097.19
		0.482	0.00202296	0.0024862	0.00202968		0.482	3822.39	3894.47	4099.19
		0.483	0.00202903	0.00249486	0.00210164		0.483	3824.42	3896.96	4101.25
		0.484	0.00203774	0.00250304	0.00217506		0.484	3826.45	3899.46	4103.39
		0.485	0.00204892	0.00251057	0.00224966		0.485	3828.49	3901.96	4105.6
		0.486	0.00206235	0.00251734	0.00232517		0.486	3830.55	3904.48	4107.89
		0.487	0.00207783	0.00252321	0.00240129		0.487	3832.62	3907	4110.25
		0.488	0.00209515	0.00252808	0.00247769		0.488	3834.71	3909.52	4112.69
		0.489	0.00211409	0.00253189	0.00255406		0.489	3836.81	3912.05	4115.21
		0.49	0.00213444	0.00253455	0.00263005		0.49	3838.93	3914.59	4117.8
		0.491	0.00215597	0.00253604	0.00270531		0.491	3841.08	3917.12	4120.47
		0.492	0.00217848	0.00253632	0.00277947		0.492	3843.25	3919.66	4123.21
		0.493	0.00220175	0.00253539	0.00285217		0.493	3845.44	3922.19	4126.03
		0.494	0.00222558	0.00253327	0.00292304		0.494	3847.65	3924.73	4128.91
		0.495	0.00224979	0.00252999	0.00299172		0.495	3849.89	3927.26	4131.87
		0.496	0.00227418	0.0025256	0.00305783		0.496	3852.15	3929.79	4134.9
		0.497	0.00229858	0.00252015	0.00312102		0.497	3854.44	3932.31	4137.99
		0.498	0.00232285	0.00251371	0.00318096		0.498	3856.75	3934.83	4141.14
		0.499	0.00234683	0.00250635	0.00323733		0.499	3859.08	3937.34	4144.35
		0.5	0.00237041	0.00249816	0.00328981		0.5	3861.44	3939.84	4147.61
		0.501	0.00239348	0.00248922	0.00333812		0.501	3863.82	3942.33	4150.92
		0.502	0.00241594	0.00247961	0.00338202		0.502	3866.23	3944.82	4154.28
		0.503	0.00243771	0.0024694	0.00342127		0.503	3868.65	3947.29	4157.68
		0.504	0.00245874	0.00245867	0.00345568		0.504	3871.1	3949.76	4161.12
		0.505	0.00247899	0.00244747	0.00348509		0.505	3873.57	3952.21	4164.59
		0.506	0.00249842	0.00243587	0.00350938		0.506	3876.06	3954.65	4168.09
		0.507	0.00251702	0.00242388	0.00352843		0.507	3878.57	3957.08	4171.61
		0.508	0.00253478	0.00241155	0.00354221		0.508	3881.09	3959.5	4175.14
		0.509	0.00255171	0.00239889	0.00355069		0.509	3883.64	3961.9	4178.69
		0.51	0.00256782	0.00238589	0.00355388		0.51	3886.2	3964.3	4182.24
		0.511	0.00258313	0.00237254	0.00355182		0.511	3888.77	3966.68	4185.8
		0.512	0.00259765	0.0023588	0.0035446		0.512	3891.36	3969.04	4189.34
		0.513	0.00261142	0.00234465	0.00353233		0.513	3893.97	3971.39	4192.88
		0.514	0.00262446	0.00233002	0.00351514		0.514	3896.59	3973.73	4196.41
		0.515	0.00263678	0.00231487	0.0034932		0.515	3899.22	3976.05	4199.91
		0.516	0.0026484	0.00229912	0.00346669		0.516	3901.86	3978.36	4203.39
		0.517	0.00265933	0.00228273	0.00343584		0.517	3904.51	3980.65	4206.84
		0.518	0.00266957	0.00226561	0.00340086		0.518	3907.18	3982.93	4210.26
		0.519	0.00267911	0.00224771	0.003362		0.519	3909.85	3985.18	4213.64
		0.52	0.00268793	0.00222898	0.00331952		0.52	3912.53	3987.42	4216.98
		0.521	0.00269601	0.00220938	0.00327369		0.521	3915.23	3989.64	4220.28
		0.522	0.00270332	0.00218886	0.00322478		0.522	3917.93	3991.84	4223.53
		0.523	0.0027098	0.00216741	0.00317307		0.523	3920.63	3994.02	4226.73
		0.524	0.00271541	0.00214503	0.00311884		0.524	3923.35	3996.17	4229.87
		0.525	0.00272008	0.00212173	0.00306238		0.525	3926.06	3998.31	4232.96
		0.526	0.00272375	0.00209754	0.00300396		0.526	3928.79	4000.42	4236
		0.527	0.00272634	0.00207252	0.00294386		0.527	3931.51	4002.5	4238.97
		0.528	0.00272778	0.00204674	0.00288235		0.528	3934.24	4004.56	4241.88
		0.529	0.00272798	0.00202029	0.00281969		0.529	3936.96	4006.59	4244.74
		0.53	0.00272688	0.00199328	0.00275614		0.53	3939.69	4008.6	4247.52
		0.531	0.0027244	0.00196583	0.00269193		0.531	3942.42	4010.58	4250.25
		0.532	0.00272047	0.0019381	0.0026273		0.532	3945.14	4012.53	4252.91
		0.533	0.00271502	0.00191023	0.00256246		0.533	3947.86	4014.46	4255.5
		0.534	0.002708	0.00188239	0.00249762		0.534	3950.57	4016.35	4258.03
		0.535	0.00269937	0.00185476	0.00243298		0.535	3953.27	4018.22	4260.5
		0.536	0.00268909	0.00182753	0.00236873		0.536	3955.97	4020.06	4262.9
		0.537	0.00267715	0.00180088	0.00230504		0.537	3958.65	4021.88	4265.23
		0.538	0.00266355	0.00177499	0.00224207		0.538	3961.32	4023.66	4267.51
		0.539	0.00264829	0.00175006	0.00217997		0.539	3963.98	4025.43	4269.72
		0.54	0.00263141	0.00172626	0.00211889		0.54	3966.62	4027.17	4271.87
		0.541	0.00261295	0.00170376	0.00205898		0.541	3969.24	4028.88	4273.96
		0.542	0.00259297	0.00168271	0.00200037		0.542	3971.84	4030.57	4275.99
		0.543	0.00257156	0.00166326	0.00194318		0.543	3974.42	4032.25	4277.96
		0.544	0.0025488	0.00164554	0.00188755		0.544	3976.98	4033.9	4279.87
		0.545	0.00252482	0.00162964	0.00183361		0.545	3979.52	4035.54	4281.74
		0.546	0.00249973	0.00161566	0.00178147		0.546	3982.03	4037.16	4283.54
		0.547	0.00247367	0.00160364	0.00173127		0.547	3984.52	4038.77	4285.3
		0.548	0.00244679	0.00159363	0.00168313		0.548	3986.98	4040.37	4287.01
		0.549	0.00241926	0.00158564	0.00163719		0.549	3989.41	4041.96	4288.67
		0.55	0.00239123	0.00157965	0.00159358		0.55	3991.82	4043.54	4290.28
		0.551	0.00236289	0.00157562	0.00155244		0.551	3994.2	4045.12	4291.85
		0.552	0.00233439	0.00157349	0.00151391		0.552	3996.54	4046.69	4293.39
		0.553	0.00230593	0.00157318	0.00147812		0.553	3998.86	4048.27	4294.88
		0.554	0.00227767	0.00157459	0.00144521		0.554	4001.16	4049.84	4296.35
		0.555	0.00224979	0.00157761	0.00141534		0.555	4003.42	4051.42	4297.78
		0.556	0.00222245	0.0015821	0.00138864		0.556	4005.66	4053	4299.18
		0.557	0.00219581	0.00158794	0.00136526		0.557	4007.87	4054.58	4300.55
		0.558	0.00217001	0.00159496	0.00134532		0.558	4010.05	4056.17	4301.91
		0.559	0.0021452	0.00160304	0.00132896		0.559	4012.21	4057.77	4303.25
		0.56	0.00212149	0.00161203	0.0013163		0.56	4014.34	4059.38	4304.57
		0.561	0.00209899	0.00162179	0.00130746		0.561	4016.45	4061	4305.88
		0.562	0.0020778	0.0016322	0.00130252		0.562	4018.54	4062.62	4307.19
		0.563	0.00205799	0.00164313	0.00130158		0.563	4020.61	4064.26	4308.49
		0.564	0.00203962	0.00165448	0.00130471		0.564	4022.65	4065.91	4309.79
		0.565	0.00202272	0.00166617	0.00131196		0.565	4024.69	4067.57	4311.1
		0.566	0.00200734	0.00167811	0.00132336		0.566	4026.7	4069.24	4312.42
		0.567	0.00199348	0.00169026	0.00133891		0.567	4028.7	4070.93	4313.75
		0.568	0.00198113	0.00170258	0.0013586		0.568	4030.69	4072.62	4315.1
		0.569	0.00197027	0.00171505	0.00138238		0.569	4032.66	4074.33	4316.47
		0.57	0.00196088	0.00172767	0.00141019		0.57	4034.63	4076.05	4317.86
		0.571	0.0019529	0.00174045	0.00144193		0.571	4036.59	4077.79	4319.29
		0.572	0.0019463	0.00175342	0.00147747		0.572	4038.54	4079.53	4320.75
		0.573	0.00194102	0.00176662	0.00151666		0.573	4040.48	4081.29	4322.25
		0.574	0.00193698	0.00178009	0.00155934		0.574	4042.42	4083.07	4323.79
		0.575	0.00193413	0.0017939	0.00160529		0.575	4044.35	4084.86	4325.37
		0.576	0.00193239	0.0018081	0.00165429		0.576	4046.29	4086.66	4327
		0.577	0.00193171	0.00182276	0.0017061		0.577	4048.22	4088.47	4328.68
		0.578	0.00193201	0.00183794	0.00176045		0.578	4050.15	4090.3	4330.41
		0.579	0.00193323	0.00185369	0.00181706		0.579	4052.08	4092.15	4332.2
		0.58	0.00193531	0.00187008	0.00187565		0.58	4054.02	4094.01	4334.05
		0.581	0.00193821	0.00188713	0.0019359		0.581	4055.96	4095.89	4335.95
		0.582	0.00194188	0.00190488	0.00199751		0.582	4057.9	4097.78	4337.92
		0.583	0.00194628	0.00192335	0.00206017		0.583	4059.84	4099.7	4339.95
		0.584	0.00195137	0.00194254	0.00212356		0.584	4061.79	4101.63	4342.04
		0.585	0.00195713	0.00196244	0.00218737		0.585	4063.74	4103.58	4344.19
		0.586	0.00196355	0.00198301	0.00225129		0.586	4065.7	4105.56	4346.41
		0.587	0.0019706	0.0020042	0.00231503		0.587	4067.67	4107.55	4348.7
		0.588	0.00197828	0.00202594	0.0023783		0.588	4069.64	4109.57	4351.04
		0.589	0.00198657	0.00204815	0.00244081		0.589	4071.63	4111.6	4353.45
		0.59	0.00199547	0.00207071	0.00250231		0.59	4073.62	4113.66	4355.92
		0.591	0.00200497	0.00209352	0.00256254		0.591	4075.62	4115.74	4358.46
		0.592	0.00201506	0.00211643	0.00262127		0.592	4077.63	4117.85	4361.05
		0.593	0.00202574	0.00213929	0.00267829		0.593	4079.65	4119.98	4363.7
		0.594	0.00203697	0.00216195	0.00273338		0.594	4081.68	4122.13	4366.4
		0.595	0.00204875	0.00218424	0.00278638		0.595	4083.72	4124.3	4369.16
		0.596	0.00206104	0.00220598	0.00283711		0.596	4085.78	4126.5	4371.98
		0.597	0.0020738	0.00222702	0.00288543		0.597	4087.84	4128.71	4374.84
		0.598	0.002087	0.00224717	0.00293122		0.598	4089.93	4130.95	4377.75
		0.599	0.00210057	0.00226628	0.00297435		0.599	4092.02	4133.21	4380.7
		0.6	0.00211447	0.00228419	0.00301473		0.6	4094.13	4135.48	4383.69
		0.601	0.00212861	0.00230076	0.00305227		0.601	4096.25	4137.77	4386.73
		0.602	0.00214291	0.00231586	0.00308692		0.602	4098.38	4140.08	4389.8
		0.603	0.00215731	0.00232937	0.00311861		0.603	4100.53	4142.4	4392.9
		0.604	0.0021717	0.00234121	0.00314729		0.604	4102.7	4144.74	4396.03
		0.605	0.00218599	0.00235131	0.00317294		0.605	4104.88	4147.09	4399.19
		0.606	0.00220007	0.00235962	0.00319551		0.606	4107.07	4149.44	4402.38
		0.607	0.00221386	0.00236612	0.00321499		0.607	4109.28	4151.8	4405.58
		0.608	0.00222723	0.00237079	0.00323137		0.608	4111.5	4154.17	4408.81
		0.609	0.0022401	0.00237367	0.00324463		0.609	4113.73	4156.54	4412.04
		0.61	0.00225235	0.00237479	0.00325477		0.61	4115.98	4158.92	4415.29
		0.611	0.0022639	0.0023742	0.00326178		0.611	4118.24	4161.29	4418.55
		0.612	0.00227465	0.00237199	0.00326567		0.612	4120.51	4163.67	4421.81
		0.613	0.00228451	0.00236824	0.00326643		0.613	4122.78	4166.04	4425.08
		0.614	0.00229342	0.00236304	0.00326409		0.614	4125.07	4168.4	4428.35
		0.615	0.00230129	0.0023565	0.00325864		0.615	4127.37	4170.76	4431.61
		0.616	0.00230808	0.00234873	0.00325011		0.616	4129.68	4173.11	4434.86
		0.617	0.00231374	0.00233982	0.00323852		0.617	4131.99	4175.46	4438.11
		0.618	0.00231825	0.00232989	0.0032239		0.618	4134.3	4177.79	4441.34
		0.619	0.00232157	0.002319	0.00320629		0.619	4136.62	4180.12	4444.55
		0.62	0.0023237	0.00230726	0.00318573		0.62	4138.95	4182.43	4447.75
		0.621	0.00232466	0.00229472	0.00316228		0.621	4141.27	4184.73	4450.92
		0.622	0.00232446	0.00228142	0.00313599		0.622	4143.59	4187.02	4454.07
		0.623	0.00232312	0.0022674	0.00310696		0.623	4145.92	4189.3	4457.19
		0.624	0.00232069	0.00225267	0.00307524		0.624	4148.24	4191.56	4460.28
		0.625	0.00231723	0.00223721	0.00304096		0.625	4150.56	4193.8	4463.34
		0.626	0.00231278	0.002221	0.0030042		0.626	4152.87	4196.03	4466.36
		0.627	0.00230743	0.002204	0.0029651		0.627	4155.18	4198.24	4469.35
		0.628	0.00230122	0.00218613	0.00292377		0.628	4157.49	4200.44	4472.29
		0.629	0.00229426	0.00216733	0.00288036		0.629	4159.79	4202.61	4475.2
		0.63	0.0022866	0.00214751	0.00283501		0.63	4162.08	4204.77	4478.05
		0.631	0.00227834	0.00212657	0.00278788		0.631	4164.36	4206.91	4480.87
		0.632	0.00226954	0.00210443	0.00273911		0.632	4166.63	4209.02	4483.63
		0.633	0.00226028	0.00208098	0.00268889		0.633	4168.9	4211.12	4486.34
		0.634	0.00225064	0.00205614	0.00263738		0.634	4171.15	4213.18	4489.01
		0.635	0.00224068	0.00202984	0.00258474		0.635	4173.4	4215.23	4491.62
		0.636	0.00223048	0.002002	0.00253114		0.636	4175.63	4217.24	4494.17
		0.637	0.00222009	0.00197259	0.00247677		0.637	4177.86	4219.23	4496.68
		0.638	0.00220956	0.00194157	0.00242177		0.638	4180.07	4221.19	4499.13
		0.639	0.00219896	0.00190894	0.00236632		0.639	4182.28	4223.11	4501.52
		0.64	0.00218833	0.00187472	0.00231056		0.64	4184.47	4225.01	4503.86
		0.641	0.00217771	0.00183897	0.00225466		0.641	4186.66	4226.86	4506.14
		0.642	0.00216714	0.00180177	0.00219875		0.642	4188.83	4228.68	4508.37
		0.643	0.00215667	0.00176321	0.00214297		0.643	4190.99	4230.46	4510.54
		0.644	0.00214632	0.00172344	0.00208746		0.644	4193.14	4232.21	4512.66
		0.645	0.00213613	0.00168262	0.00203233		0.645	4195.28	4233.91	4514.72
		0.646	0.00212614	0.00164093	0.0019777		0.646	4197.41	4235.57	4516.72
		0.647	0.00211636	0.00159858	0.00192369		0.647	4199.53	4237.19	4518.67
		0.648	0.00210684	0.00155581	0.00187041		0.648	4201.65	4238.77	4520.57
		0.649	0.0020976	0.00151287	0.00181795		0.649	4203.75	4240.3	4522.41
		0.65	0.00208866	0.00147001	0.00176643		0.65	4205.84	4241.8	4524.2
		0.651	0.00208005	0.0014275	0.00171595		0.651	4207.93	4243.24	4525.95
		0.652	0.0020718	0.00138563	0.00166661		0.652	4210	4244.65	4527.64
		0.653	0.00206393	0.00134467	0.00161853		0.653	4212.07	4246.02	4529.28
		0.654	0.00205645	0.0013049	0.00157182		0.654	4214.13	4247.34	4530.88
		0.655	0.00204939	0.00126657	0.00152661		0.655	4216.18	4248.63	4532.42
		0.656	0.00204275	0.00122995	0.00148303		0.656	4218.23	4249.87	4533.93
		0.657	0.00203655	0.00119528	0.00144121		0.657	4220.27	4251.09	4535.39
		0.658	0.0020308	0.00116278	0.0014013		0.658	4222.3	4252.27	4536.81
		0.659	0.00202549	0.00113264	0.00136346		0.659	4224.33	4253.41	4538.19
		0.66	0.00202062	0.00110504	0.00132786		0.66	4226.35	4254.53	4539.54
		0.661	0.00201619	0.00108014	0.00129467		0.661	4228.37	4255.63	4540.85
		0.662	0.00201219	0.00105803	0.00126407		0.662	4230.39	4256.69	4542.13
		0.663	0.00200862	0.00103883	0.00123625		0.663	4232.4	4257.74	4543.38
		0.664	0.00200544	0.00102257	0.00121139		0.664	4234.4	4258.77	4544.61
		0.665	0.00200266	0.00100929	0.00118969		0.665	4236.41	4259.79	4545.81
		0.666	0.00200026	0.000998973	0.00117134		0.666	4238.41	4260.79	4546.99
		0.667	0.00199822	0.000991595	0.0011565		0.667	4240.41	4261.79	4548.15
		0.668	0.00199653	0.000987087	0.00114536		0.668	4242.41	4262.78	4549.3
		0.669	0.00199518	0.00098536	0.00113808		0.669	4244.4	4263.76	4550.44
		0.67	0.00199415	0.000986298	0.0011348		0.67	4246.4	4264.75	4551.58
		0.671	0.00199345	0.000989766	0.00113564		0.671	4248.39	4265.74	4552.71
		0.672	0.00199307	0.000995608	0.0011407		0.672	4250.38	4266.73	4553.85
		0.673	0.00199301	0.00100366	0.00115005		0.673	4252.38	4267.73	4555
		0.674	0.00199328	0.00101373	0.00116374		0.674	4254.37	4268.74	4556.15
		0.675	0.00199389	0.00102564	0.00118177		0.675	4256.36	4269.76	4557.33
		0.676	0.00199486	0.0010392	0.00120411		0.676	4258.36	4270.79	4558.52
		0.677	0.00199619	0.0010542	0.00123068		0.677	4260.35	4271.84	4559.74
		0.678	0.0019979	0.00107047	0.00126139		0.678	4262.35	4272.9	4560.98
		0.679	0.00200003	0.00108781	0.00129607		0.679	4264.35	4273.98	4562.26
		0.68	0.00200259	0.00110605	0.00133453		0.68	4266.35	4275.08	4563.58
		0.681	0.00200561	0.00112504	0.00137654		0.681	4268.35	4276.19	4564.93
		0.682	0.0020091	0.00114461	0.00142182		0.682	4270.36	4277.33	4566.33
		0.683	0.0020131	0.00116463	0.00147007		0.683	4272.37	4278.48	4567.78
		0.684	0.00201762	0.001185	0.00152094		0.684	4274.39	4279.66	4569.27
		0.685	0.00202269	0.0012056	0.00157406		0.685	4276.41	4280.85	4570.82
		0.686	0.00202832	0.00122637	0.00162902		0.686	4278.43	4282.07	4572.42
		0.687	0.00203453	0.00124723	0.00168542		0.687	4280.47	4283.3	4574.08
		0.688	0.00204132	0.00126815	0.00174283		0.688	4282.5	4284.56	4575.79
		0.689	0.00204871	0.00128909	0.0018008		0.689	4284.55	4285.84	4577.57
		0.69	0.00205669	0.00131003	0.00185889		0.69	4286.6	4287.14	4579.4
		0.691	0.00206525	0.00133097	0.00191669		0.691	4288.66	4288.46	4581.28
		0.692	0.0020744	0.00135193	0.00197375		0.692	4290.73	4289.8	4583.23
		0.693	0.00208411	0.00137291	0.0020297		0.693	4292.81	4291.16	4585.23
		0.694	0.00209436	0.00139392	0.00208414		0.694	4294.9	4292.55	4587.29
		0.695	0.00210512	0.00141499	0.00213675		0.695	4297	4293.95	4589.4
		0.696	0.00211634	0.00143614	0.00218719		0.696	4299.11	4295.38	4591.56
		0.697	0.00212798	0.00145739	0.00223522		0.697	4301.23	4296.83	4593.77
		0.698	0.00213998	0.00147872	0.00228059		0.698	4303.37	4298.29	4596.03
		0.699	0.00215229	0.00150016	0.00232313		0.699	4305.51	4299.78	4598.33
		0.7	0.00216482	0.00152168	0.00236271		0.7	4307.67	4301.29	4600.67
		0.701	0.0021775	0.00154325	0.00239922		0.701	4309.84	4302.83	4603.06
		0.702	0.00219025	0.00156485	0.00243264		0.702	4312.03	4304.38	4605.47
		0.703	0.00220296	0.00158641	0.00246296		0.703	4314.22	4305.96	4607.92
		0.704	0.00221554	0.00160788	0.00249023		0.704	4316.43	4307.55	4610.4
		0.705	0.00222789	0.00162916	0.00251451		0.705	4318.65	4309.17	4612.9
		0.706	0.00223989	0.00165017	0.00253594		0.706	4320.89	4310.81	4615.42
		0.707	0.00225142	0.00167079	0.00255464		0.707	4323.13	4312.47	4617.97
		0.708	0.00226239	0.00169091	0.00257077		0.708	4325.39	4314.15	4620.53
		0.709	0.00227265	0.00171041	0.00258453		0.709	4327.66	4315.85	4623.11
		0.71	0.00228211	0.00172915	0.00259609		0.71	4329.94	4317.57	4625.7
		0.711	0.00229064	0.001747	0.00260566		0.711	4332.22	4319.31	4628.3
		0.712	0.00229813	0.00176381	0.00261341		0.712	4334.52	4321.07	4630.91
		0.713	0.00230448	0.00177946	0.00261954		0.713	4336.82	4322.84	4633.53
		0.714	0.00230957	0.00179381	0.00262422		0.714	4339.12	4324.62	4636.15
		0.715	0.00231332	0.00180675	0.00262759		0.715	4341.44	4326.42	4638.77
		0.716	0.00231564	0.00181816	0.00262979		0.716	4343.75	4328.24	4641.4
		0.717	0.00231646	0.00182795	0.00263092		0.717	4346.07	4330.06	4644.03
		0.718	0.0023157	0.00183603	0.00263107		0.718	4348.38	4331.89	4646.66
		0.719	0.00231333	0.00184235	0.00263029		0.719	4350.7	4333.73	4649.29
		0.72	0.00230931	0.00184686	0.0026286		0.72	4353.01	4335.58	4651.92
		0.721	0.00230362	0.00184954	0.00262599		0.721	4355.31	4337.42	4654.55
		0.722	0.00229626	0.0018504	0.00262244		0.722	4357.61	4339.27	4657.18
		0.723	0.00228724	0.00184944	0.00261789		0.723	4359.91	4341.12	4659.8
		0.724	0.0022766	0.00184673	0.00261225		0.724	4362.19	4342.97	4662.41
		0.725	0.00226439	0.00184233	0.00260545		0.725	4364.46	4344.82	4665.02
		0.726	0.00225068	0.00183633	0.00259735		0.726	4366.72	4346.66	4667.62
		0.727	0.00223555	0.00182883	0.00258786		0.727	4368.96	4348.49	4670.21
		0.728	0.0022191	0.00181998	0.00257683		0.728	4371.19	4350.31	4672.8
		0.729	0.00220144	0.00180991	0.00256415		0.729	4373.4	4352.13	4675.37
		0.73	0.00218269	0.00179877	0.0025497		0.73	4375.59	4353.93	4677.92
		0.731	0.002163	0.00178674	0.00253335		0.731	4377.76	4355.73	4680.46
		0.732	0.0021425	0.00177399	0.00251502		0.732	4379.91	4357.51	4682.99
		0.733	0.00212134	0.00176069	0.00249462		0.733	4382.05	4359.27	4685.49
		0.734	0.00209967	0.00174703	0.00247209		0.734	4384.16	4361.03	4687.98
		0.735	0.00207765	0.00173318	0.00244739		0.735	4386.25	4362.77	4690.44
		0.736	0.00205543	0.0017193	0.00242051		0.736	4388.31	4364.49	4692.87
		0.737	0.00203315	0.00170555	0.00239148		0.737	4390.36	4366.21	4695.28
		0.738	0.00201096	0.00169208	0.00236035		0.738	4392.38	4367.9	4697.65
		0.739	0.00198901	0.00167902	0.00232718		0.739	4394.38	4369.59	4700
		0.74	0.00196742	0.00166647	0.00229211		0.74	4396.36	4371.26	4702.31
		0.741	0.00194632	0.00165453	0.00225526		0.741	4398.31	4372.92	4704.58
		0.742	0.00192582	0.00164326	0.0022168		0.742	4400.25	4374.57	4706.82
		0.743	0.00190604	0.00163269	0.00217695		0.743	4402.17	4376.21	4709.01
		0.744	0.00188705	0.00162286	0.0021359		0.744	4404.06	4377.84	4711.17
		0.745	0.00186896	0.00161374	0.0020939		0.745	4405.94	4379.46	4713.28
		0.746	0.00185183	0.0016053	0.00205122		0.746	4407.8	4381.07	4715.36
		0.747	0.00183574	0.00159749	0.0020081		0.747	4409.64	4382.67	4717.39
		0.748	0.00182073	0.00159023	0.00196483		0.748	4411.47	4384.26	4719.37
		0.749	0.00180686	0.0015834	0.00192167		0.749	4413.29	4385.85	4721.32
		0.75	0.00179416	0.00157689	0.0018789		0.75	4415.09	4387.43	4723.22
		0.751	0.00178267	0.00157056	0.00183678		0.751	4416.88	4389	4725.07
		0.752	0.0017724	0.00156427	0.00179556		0.752	4418.65	4390.57	4726.89
		0.753	0.00176337	0.00155784	0.00175546		0.753	4420.42	4392.13	4728.67
		0.754	0.00175559	0.00155112	0.00171669		0.754	4422.18	4393.68	4730.4
		0.755	0.00174906	0.00154395	0.00167945		0.755	4423.93	4395.23	4732.1
		0.756	0.00174376	0.00153616	0.00164387		0.756	4425.68	4396.77	4733.76
		0.757	0.00173969	0.0015276	0.0016101		0.757	4427.42	4398.3	4735.39
		0.758	0.00173683	0.00151812	0.00157823		0.758	4429.16	4399.83	4736.98
		0.759	0.00173516	0.00150761	0.00154831		0.759	4430.9	4401.34	4738.55
		0.76	0.00173463	0.00149594	0.00152038		0.76	4432.63	4402.84	4740.08
		0.761	0.00173522	0.00148304	0.00149444		0.761	4434.37	4404.33	4741.59
		0.762	0.00173688	0.00146883	0.00147047		0.762	4436.1	4405.81	4743.07
		0.763	0.00173957	0.00145328	0.0014484		0.763	4437.84	4407.27	4744.53
		0.764	0.00174323	0.00143637	0.00142816		0.764	4439.58	4408.71	4745.97
		0.765	0.00174782	0.00141813	0.00140966		0.765	4441.33	4410.14	4747.39
		0.766	0.00175326	0.00139859	0.00139277		0.766	4443.08	4411.55	4748.79
		0.767	0.00175949	0.00137782	0.00137737		0.767	4444.83	4412.94	4750.17
		0.768	0.00176645	0.00135591	0.00136332		0.768	4446.6	4414.3	4751.54
		0.769	0.00177406	0.00133299	0.00135048		0.769	4448.37	4415.65	4752.9
		0.77	0.00178224	0.00130919	0.00133872		0.77	4450.14	4416.97	4754.24
		0.771	0.00179092	0.00128467	0.0013279		0.771	4451.93	4418.27	4755.58
		0.772	0.00180002	0.0012596	0.0013179		0.772	4453.73	4419.54	4756.9
		0.773	0.00180945	0.00123416	0.00130859		0.773	4455.53	4420.78	4758.21
		0.774	0.00181913	0.00120855	0.00129987		0.774	4457.35	4422.01	4759.52
		0.775	0.00182897	0.00118296	0.00129166		0.775	4459.17	4423.2	4760.81
		0.776	0.00183889	0.0011576	0.0012839		0.776	4461	4424.37	4762.1
		0.777	0.0018488	0.00113266	0.00127652		0.777	4462.85	4425.52	4763.38
		0.778	0.00185862	0.00110833	0.00126951		0.778	4464.7	4426.64	4764.66
		0.779	0.00186827	0.0010848	0.00126286		0.779	4466.56	4427.73	4765.92
		0.78	0.00187767	0.00106224	0.00125657		0.78	4468.44	4428.81	4767.18
		0.781	0.00188675	0.0010408	0.00125068		0.781	4470.32	4429.86	4768.43
		0.782	0.00189544	0.00102063	0.00124523		0.782	4472.21	4430.89	4769.68
		0.783	0.00190368	0.00100185	0.00124029		0.783	4474.11	4431.9	4770.93
		0.784	0.00191142	0.000984565	0.00123593		0.784	4476.02	4432.89	4772.16
		0.785	0.00191862	0.000968872	0.00123224		0.785	4477.93	4433.87	4773.4
		0.786	0.00192524	0.000954834	0.00122931		0.786	4479.86	4434.83	4774.63
		0.787	0.00193125	0.000942502	0.00122725		0.787	4481.78	4435.78	4775.86
		0.788	0.00193665	0.000931906	0.00122616		0.788	4483.72	4436.72	4777.08
		0.789	0.00194143	0.000923062	0.00122613		0.789	4485.66	4437.65	4778.31
		0.79	0.0019456	0.000915965	0.00122728		0.79	4487.6	4438.57	4779.54
		0.791	0.00194917	0.000910602	0.0012297		0.791	4489.55	4439.48	4780.76
		0.792	0.00195218	0.000906939	0.00123348		0.792	4491.5	4440.39	4782
		0.793	0.00195465	0.000904939	0.00123868		0.793	4493.45	4441.29	4783.23
		0.794	0.00195663	0.000904553	0.00124539		0.794	4495.41	4442.2	4784.47
		0.795	0.00195817	0.000905724	0.00125365		0.795	4497.36	4443.1	4785.72
		0.796	0.00195933	0.000908393	0.0012635		0.796	4499.32	4444.01	4786.98
		0.797	0.00196016	0.000912496	0.00127495		0.797	4501.28	4444.92	4788.25
		0.798	0.00196072	0.000917971	0.00128801		0.798	4503.24	4445.84	4789.53
		0.799	0.00196107	0.000924752	0.00130266		0.799	4505.2	4446.76	4790.83
		0.8	0.00196127	0.000932782	0.00131885		0.8	4507.17	4447.69	4792.14
		0.801	0.00196139	0.000942001	0.00133653		0.801	4509.13	4448.62	4793.47
		0.802	0.00196147	0.000952358	0.00135561		0.802	4511.09	4449.57	4794.81
		0.803	0.00196157	0.000963802	0.001376		0.803	4513.05	4450.53	4796.18
		0.804	0.00196173	0.000976291	0.00139757		0.804	4515.01	4451.5	4797.57
		0.805	0.00196199	0.000989783	0.00142018		0.805	4516.97	4452.48	4798.97
		0.806	0.00196238	0.00100424	0.00144368		0.806	4518.94	4453.48	4800.41
		0.807	0.00196292	0.00101964	0.00146788		0.807	4520.9	4454.49	4801.86
		0.808	0.00196364	0.00103594	0.00149261		0.808	4522.86	4455.52	4803.34
		0.809	0.00196453	0.00105312	0.00151766		0.809	4524.83	4456.56	4804.85
		0.81	0.00196559	0.00107114	0.00154281		0.81	4526.79	4457.63	4806.38
		0.811	0.00196682	0.00108997	0.00156784		0.811	4528.76	4458.71	4807.93
		0.812	0.00196819	0.00110958	0.00159255		0.812	4530.72	4459.81	4809.51
		0.813	0.00196967	0.00112994	0.00161668		0.813	4532.69	4460.93	4811.12
		0.814	0.00197124	0.00115099	0.00164004		0.814	4534.66	4462.07	4812.75
		0.815	0.00197285	0.00117269	0.00166238		0.815	4536.64	4463.23	4814.4
		0.816	0.00197445	0.00119499	0.00168352		0.816	4538.61	4464.41	4816.07
		0.817	0.001976	0.00121783	0.00170324		0.817	4540.58	4465.62	4817.76
		0.818	0.00197742	0.00124113	0.00172135		0.818	4542.56	4466.85	4819.48
		0.819	0.00197868	0.00126484	0.0017377		0.819	4544.54	4468.1	4821.21
		0.82	0.00197969	0.00128886	0.00175213		0.82	4546.52	4469.38	4822.95
		0.821	0.00198042	0.00131313	0.0017645		0.821	4548.5	4470.68	4824.71
		0.822	0.0019808	0.00133755	0.00177471		0.822	4550.48	4472	4826.48
		0.823	0.00198078	0.00136205	0.00178267		0.823	4552.46	4473.35	4828.26
		0.824	0.00198032	0.00138652	0.00178831		0.824	4554.44	4474.73	4830.04
		0.825	0.00197937	0.00141089	0.00179161		0.825	4556.42	4476.13	4831.83
		0.826	0.00197791	0.00143507	0.00179253		0.826	4558.4	4477.55	4833.63
		0.827	0.00197591	0.00145897	0.00179108		0.827	4560.38	4479	4835.42
		0.828	0.00197339	0.00148251	0.00178731		0.828	4562.35	4480.47	4837.21
		0.829	0.00197032	0.0015056	0.00178125		0.829	4564.32	4481.96	4838.99
		0.83	0.00196675	0.00152818	0.00177299		0.83	4566.29	4483.48	4840.77
		0.831	0.0019627	0.00155018	0.00176262		0.831	4568.26	4485.02	4842.54
		0.832	0.00195821	0.00157152	0.00175025		0.832	4570.22	4486.58	4844.29
		0.833	0.00195334	0.00159215	0.00173601		0.833	4572.17	4488.16	4846.03
		0.834	0.00194817	0.00161201	0.00172005		0.834	4574.12	4489.76	4847.76
		0.835	0.00194276	0.00163106	0.00170254		0.835	4576.07	4491.38	4849.47
		0.836	0.0019372	0.00164924	0.00168363		0.836	4578.01	4493.02	4851.17
		0.837	0.00193158	0.00166652	0.00166352		0.837	4579.94	4494.68	4852.84
		0.838	0.001926	0.00168285	0.0016424		0.838	4581.87	4496.36	4854.49
		0.839	0.00192054	0.0016982	0.00162047		0.839	4583.79	4498.05	4856.13
		0.84	0.0019153	0.00171255	0.00159792		0.84	4585.71	4499.75	4857.73
		0.841	0.00191037	0.00172586	0.00157495		0.841	4587.63	4501.47	4859.32
		0.842	0.00190581	0.00173811	0.00155178		0.842	4589.53	4503.2	4860.88
		0.843	0.00190171	0.00174927	0.00152859		0.843	4591.44	4504.95	4862.42
		0.844	0.0018981	0.00175933	0.00150558		0.844	4593.34	4506.7	4863.94
		0.845	0.00189504	0.00176826	0.00148292		0.845	4595.23	4508.47	4865.44
		0.846	0.00189255	0.00177604	0.00146079		0.846	4597.13	4510.24	4866.91
		0.847	0.00189063	0.00178266	0.00143935		0.847	4599.02	4512.02	4868.36
		0.848	0.00188927	0.00178811	0.00141874		0.848	4600.91	4513.8	4869.79
		0.849	0.00188845	0.00179236	0.00139908		0.849	4602.8	4515.59	4871.2
		0.85	0.00188813	0.0017954	0.00138048		0.85	4604.69	4517.39	4872.59
		0.851	0.00188822	0.00179723	0.00136303		0.851	4606.57	4519.18	4873.96
		0.852	0.00188866	0.00179784	0.0013468		0.852	4608.46	4520.98	4875.31
		0.853	0.00188936	0.00179721	0.00133184		0.853	4610.35	4522.78	4876.65
		0.854	0.00189019	0.00179535	0.00131817		0.854	4612.24	4524.57	4877.98
		0.855	0.00189106	0.00179225	0.00130581		0.855	4614.13	4526.37	4879.29
		0.856	0.00189182	0.00178791	0.00129475		0.856	4616.02	4528.16	4880.59
		0.857	0.00189236	0.00178234	0.00128497		0.857	4617.92	4529.94	4881.88
		0.858	0.00189254	0.00177555	0.00127643		0.858	4619.81	4531.72	4883.16
		0.859	0.00189224	0.00176754	0.00126907		0.859	4621.7	4533.49	4884.43
		0.86	0.00189132	0.00175835	0.00126285		0.86	4623.59	4535.26	4885.7
		0.861	0.00188968	0.001748	0.00125769		0.861	4625.48	4537.01	4886.96
		0.862	0.00188721	0.00173652	0.00125352		0.862	4627.37	4538.75	4888.21
		0.863	0.00188382	0.00172394	0.00125027		0.863	4629.26	4540.48	4889.47
		0.864	0.00187942	0.00171031	0.00124785		0.864	4631.14	4542.2	4890.71
		0.865	0.00187396	0.00169569	0.0012462		0.865	4633.01	4543.9	4891.96
		0.866	0.00186741	0.00168014	0.00124524		0.866	4634.89	4545.59	4893.21
		0.867	0.00185973	0.00166372	0.00124491		0.867	4636.75	4547.26	4894.45
		0.868	0.00185092	0.00164652	0.00124515		0.868	4638.6	4548.92	4895.7
		0.869	0.00184101	0.0016286	0.00124591		0.869	4640.45	4550.56	4896.94
		0.87	0.00183003	0.00161006	0.00124715		0.87	4642.29	4552.17	4898.19
		0.871	0.00181804	0.001591	0.00124882		0.871	4644.11	4553.78	4899.44
		0.872	0.00180512	0.00157151	0.00125092		0.872	4645.92	4555.36	4900.69
		0.873	0.00179134	0.00155169	0.00125342		0.873	4647.72	4556.92	4901.94
		0.874	0.00177683	0.00153165	0.00125631		0.874	4649.5	4558.46	4903.19
		0.875	0.00176169	0.00151148	0.0012596		0.875	4651.27	4559.98	4904.45
		0.876	0.00174605	0.00149129	0.0012633		0.876	4653.03	4561.48	4905.71
		0.877	0.00173004	0.00147118	0.00126742		0.877	4654.77	4562.96	4906.98
		0.878	0.00171381	0.00145125	0.00127198		0.878	4656.49	4564.43	4908.25
		0.879	0.00169748	0.0014316	0.001277		0.879	4658.19	4565.87	4909.52
		0.88	0.00168119	0.00141229	0.00128251		0.88	4659.88	4567.29	4910.8
		0.881	0.00166508	0.00139343	0.00128854		0.881	4661.56	4568.69	4912.09
		0.882	0.00164928	0.00137507	0.0012951		0.882	4663.21	4570.08	4913.38
		0.883	0.0016339	0.00135729	0.00130223		0.883	4664.85	4571.44	4914.68
		0.884	0.00161905	0.00134014	0.00130993		0.884	4666.48	4572.79	4915.99
		0.885	0.00160484	0.00132366	0.00131822		0.885	4668.09	4574.12	4917.3
		0.886	0.00159134	0.00130787	0.00132712		0.886	4669.69	4575.44	4918.62
		0.887	0.00157862	0.00129282	0.00133661		0.887	4671.28	4576.74	4919.95
		0.888	0.00156675	0.00127852	0.00134669		0.888	4672.85	4578.02	4921.3
		0.889	0.00155575	0.00126495	0.00135735		0.889	4674.41	4579.3	4922.65
		0.89	0.00154564	0.00125212	0.00136855		0.89	4675.96	4580.55	4924.01
		0.891	0.00153645	0.00124	0.00138027		0.891	4677.5	4581.8	4925.38
		0.892	0.00152814	0.00122857	0.00139247		0.892	4679.03	4583.03	4926.77
		0.893	0.00152072	0.00121781	0.0014051		0.893	4680.56	4584.26	4928.17
		0.894	0.00151413	0.00120766	0.0014181		0.894	4682.08	4585.47	4929.58
		0.895	0.00150833	0.00119806	0.00143141		0.895	4683.59	4586.67	4931.01
		0.896	0.00150327	0.00118898	0.00144497		0.896	4685.09	4587.87	4932.44
		0.897	0.00149886	0.00118035	0.00145872		0.897	4686.59	4589.05	4933.9
		0.898	0.00149504	0.00117211	0.00147257		0.898	4688.09	4590.23	4935.36
		0.899	0.00149173	0.00116419	0.00148647		0.899	4689.58	4591.4	4936.84
		0.9	0.00148885	0.00115654	0.00150035		0.9	4691.07	4592.56	4938.34
		0.901	0.00148631	0.0011491	0.00151415		0.901	4692.56	4593.71	4939.84
		0.902	0.00148404	0.00114181	0.00152781		0.902	4694.05	4594.85	4941.36
		0.903	0.00148195	0.00113462	0.00154129		0.903	4695.53	4595.99	4942.9
		0.904	0.00147997	0.00112749	0.00155454		0.904	4697.01	4597.12	4944.45
		0.905	0.00147805	0.00112038	0.00156754		0.905	4698.49	4598.25	4946.01
		0.906	0.00147612	0.00111328	0.00158026		0.906	4699.97	4599.36	4947.58
		0.907	0.00147415	0.00110616	0.0015927		0.907	4701.44	4600.47	4949.17
		0.908	0.0014721	0.00109903	0.00160486		0.908	4702.91	4601.58	4950.77
		0.909	0.00146996	0.00109189	0.00161675		0.909	4704.39	4602.67	4952.38
		0.91	0.00146772	0.00108478	0.00162838		0.91	4705.85	4603.76	4954
		0.911	0.00146538	0.00107771	0.00163979		0.911	4707.32	4604.84	4955.63
		0.912	0.00146298	0.00107073	0.00165101		0.912	4708.79	4605.92	4957.28
		0.913	0.00146055	0.00106391	0.00166209		0.913	4710.25	4606.98	4958.94
		0.914	0.00145813	0.0010573	0.00167305		0.914	4711.71	4608.04	4960.6
		0.915	0.00145578	0.00105098	0.00168395		0.915	4713.16	4609.1	4962.28
		0.916	0.00145357	0.00104502	0.00169481		0.916	4714.62	4610.15	4963.97
		0.917	0.00145156	0.00103951	0.00170568		0.917	4716.07	4611.19	4965.67
		0.918	0.00144984	0.00103453	0.00171658		0.918	4717.52	4612.23	4967.38
		0.919	0.00144848	0.00103016	0.00172753		0.919	4718.97	4613.26	4969.1
		0.92	0.00144754	0.00102648	0.00173852		0.92	4720.42	4614.29	4970.84
		0.921	0.00144711	0.00102358	0.00174956		0.921	4721.87	4615.31	4972.58
		0.922	0.00144725	0.00102151	0.00176061		0.922	4723.31	4616.33	4974.34
		0.923	0.00144801	0.00102035	0.00177163		0.923	4724.76	4617.35	4976.1
		0.924	0.00144943	0.00102014	0.00178257		0.924	4726.21	4618.38	4977.88
		0.925	0.00145155	0.00102091	0.00179336		0.925	4727.66	4619.4	4979.67
		0.926	0.00145439	0.00102269	0.00180391		0.926	4729.11	4620.42	4981.47
		0.927	0.00145795	0.00102549	0.00181412		0.927	4730.57	4621.44	4983.28
		0.928	0.00146221	0.00102929	0.00182388		0.928	4732.03	4622.47	4985.09
		0.929	0.00146714	0.00103408	0.00183305		0.929	4733.49	4623.5	4986.92
		0.93	0.00147271	0.0010398	0.00184153		0.93	4734.96	4624.54	4988.76
		0.931	0.00147884	0.00104641	0.00184916		0.931	4736.44	4625.58	4990.61
		0.932	0.00148547	0.00105383	0.00185581		0.932	4737.92	4626.63	4992.46
		0.933	0.0014925	0.00106198	0.00186135		0.933	4739.41	4627.69	4994.32
		0.934	0.00149984	0.00107074	0.00186565		0.934	4740.91	4628.76	4996.18
		0.935	0.00150739	0.00108	0.0018686		0.935	4742.41	4629.83	4998.05
		0.936	0.00151503	0.00108965	0.00187008		0.936	4743.92	4630.92	4999.92
		0.937	0.00152263	0.00109955	0.00187		0.937	4745.44	4632.01	5001.79
		0.938	0.0015301	0.00110955	0.00186828		0.938	4746.97	4633.11	5003.66
		0.939	0.00153729	0.00111952	0.00186486		0.939	4748.5	4634.23	5005.52
		0.94	0.0015441	0.00112931	0.00185972		0.94	4750.04	4635.35	5007.38
		0.941	0.00155043	0.00113877	0.00185283		0.941	4751.59	4636.49	5009.24
		0.942	0.00155615	0.00114775	0.0018442		0.942	4753.14	4637.63	5011.09
		0.943	0.00156118	0.00115613	0.00183386		0.943	4754.7	4638.78	5012.93
		0.944	0.00156544	0.00116376	0.00182186		0.944	4756.26	4639.94	5014.76
		0.945	0.00156885	0.00117053	0.00180827		0.945	4757.83	4641.11	5016.57
		0.946	0.00157135	0.00117632	0.0017932		0.946	4759.4	4642.28	5018.37
		0.947	0.0015729	0.00118104	0.00177675		0.947	4760.97	4643.46	5020.16
		0.948	0.00157345	0.00118459	0.00175905		0.948	4762.55	4644.64	5021.92
		0.949	0.00157299	0.00118691	0.00174024		0.949	4764.12	4645.83	5023.67
		0.95	0.0015715	0.00118795	0.00172046		0.95	4765.69	4647.02	5025.4
		0.951	0.001569	0.00118767	0.00169989		0.951	4767.26	4648.21	5027.11
		0.952	0.0015655	0.00118606	0.00167867		0.952	4768.83	4649.39	5028.8
		0.953	0.00156101	0.00118312	0.00165697		0.953	4770.39	4650.58	5030.47
		0.954	0.00155559	0.00117889	0.00163496		0.954	4771.95	4651.76	5032.12
		0.955	0.00154926	0.00117339	0.00161278		0.955	4773.5	4652.93	5033.74
		0.956	0.00154209	0.0011667	0.00159058		0.956	4775.05	4654.1	5035.34
		0.957	0.00153412	0.0011589	0.00156851		0.957	4776.59	4655.27	5036.92
		0.958	0.00152543	0.00115007	0.0015467		0.958	4778.12	4656.42	5038.48
		0.959	0.00151608	0.00114033	0.00152526		0.959	4779.64	4657.57	5040.02
		0.96	0.00150613	0.00112981	0.00150429		0.96	4781.15	4658.7	5041.53
		0.961	0.00149566	0.00111864	0.00148388		0.961	4782.65	4659.83	5043.03
		0.962	0.00148473	0.00110696	0.00146411		0.962	4784.14	4660.94	5044.5
		0.963	0.00147343	0.00109493	0.00144505		0.963	4785.62	4662.04	5045.95
		0.964	0.00146182	0.00108269	0.00142673		0.964	4787.09	4663.13	5047.39
		0.965	0.00144997	0.0010704	0.00140922		0.965	4788.54	4664.21	5048.81
		0.966	0.00143795	0.00105821	0.00139252		0.966	4789.99	4665.27	5050.21
		0.967	0.00142582	0.00104627	0.00137666		0.967	4791.42	4666.32	5051.59
		0.968	0.00141365	0.00103472	0.00136165		0.968	4792.84	4667.36	5052.96
		0.969	0.0014015	0.0010237	0.00134749		0.969	4794.25	4668.39	5054.32
		0.97	0.00138942	0.00101332	0.00133418		0.97	4795.64	4669.41	5055.66
		0.971	0.00137747	0.0010037	0.0013217		0.971	4797.02	4670.42	5056.99
		0.972	0.0013657	0.000994933	0.00131006		0.972	4798.4	4671.42	5058.3
		0.973	0.00135415	0.000987101	0.00129923		0.973	4799.76	4672.41	5059.61
		0.974	0.00134287	0.000980271	0.00128918		0.974	4801.1	4673.39	5060.9
		0.975	0.00133189	0.000974495	0.00127991		0.975	4802.44	4674.37	5062.19
		0.976	0.00132124	0.00096981	0.00127139		0.976	4803.77	4675.34	5063.46
		0.977	0.00131097	0.000966234	0.00126359		0.977	4805.08	4676.31	5064.73
		0.978	0.0013011	0.000963774	0.00125649		0.978	4806.39	4677.27	5065.99
		0.979	0.00129164	0.000962418	0.00125006		0.979	4807.69	4678.24	5067.24
		0.98	0.00128262	0.000962144	0.00124427		0.98	4808.97	4679.2	5068.49
		0.981	0.00127405	0.000962914	0.0012391		0.981	4810.25	4680.16	5069.73
		0.982	0.00126595	0.000964681	0.00123452		0.982	4811.52	4681.13	5070.97
		0.983	0.00125831	0.000967384	0.00123049		0.983	4812.78	4682.09	5072.2
		0.984	0.00125113	0.000970956	0.00122699		0.984	4814.04	4683.06	5073.43
		0.985	0.00124442	0.000975319	0.00122399		0.985	4815.29	4684.03	5074.65
		0.986	0.00123816	0.000980393	0.00122145		0.986	4816.53	4685.01	5075.88
		0.987	0.00123234	0.000986089	0.00121935		0.987	4817.76	4686	5077.1
		0.988	0.00122694	0.000992317	0.00121765		0.988	4818.99	4686.99	5078.32
		0.989	0.00122194	0.000998987	0.00121632		0.989	4820.22	4687.98	5079.53
		0.99	0.00121731	0.00100601	0.00121534		0.99	4821.44	4688.98	5080.75
		0.991	0.00121303	0.00101329	0.00121466		0.991	4822.65	4689.99	5081.96
		0.992	0.00120905	0.00102074	0.00121427		0.992	4823.86	4691.01	5083.18
		0.993	0.00120536	0.00102829	0.00121413		0.993	4825.07	4692.03	5084.39
		0.994	0.00120192	0.00103586	0.00121422		0.994	4826.27	4693.07	5085.61
		0.995	0.00119869	0.00104339	0.00121451		0.995	4827.47	4694.11	5086.82
		0.996	0.00119564	0.00105081	0.00121497		0.996	4828.67	4695.15	5088.04
		0.997	0.00119274	0.00105808	0.00121559		0.997	4829.87	4696.21	5089.25
		0.998	0.00118997	0.00106516	0.00121635		0.998	4831.06	4697.27	5090.47
		0.999	0.00118729	0.00107201	0.00121722		0.999	4832.25	4698.34	5091.68
		1	0.0011847	0.00107864	0.00121818		1	4833.43	4699.41	5092.9
		1.001	0.00118218	0.00108503	0.00121923		1.001	4834.62	4700.5	5094.12
		1.002	0.00117973	0.00109117	0.00122035		1.002	4835.8	4701.58	5095.34
		1.003	0.00117735	0.0010971	0.00122152		1.003	4836.97	4702.68	5096.56
		1.004	0.00117505	0.00110283	0.00122274		1.004	4838.15	4703.78	5097.78
		1.005	0.00117284	0.00110839	0.00122399		1.005	4839.33	4704.88	5099.01
		1.006	0.00117077	0.00111382	0.00122527		1.006	4840.5	4705.99	5100.23
		1.007	0.00116886	0.00111916	0.00122656		1.007	4841.67	4707.11	5101.46
		1.008	0.00116716	0.00112446	0.00122787		1.008	4842.83	4708.23	5102.68
		1.009	0.00116572	0.00112975	0.00122918		1.009	4844	4709.36	5103.91
		1.01	0.00116461	0.00113509	0.00123049		1.01	4845.17	4710.49	5105.14
		1.011	0.00116388	0.00114051	0.00123178		1.011	4846.33	4711.63	5106.37
		1.012	0.00116362	0.00114605	0.00123306		1.012	4847.49	4712.77	5107.61
		1.013	0.00116389	0.00115175	0.0012343		1.013	4848.66	4713.92	5108.84
		1.014	0.00116478	0.00115761	0.0012355		1.014	4849.82	4715.08	5110.07
		1.015	0.00116636	0.00116365	0.00123664		1.015	4850.99	4716.24	5111.31
		1.016	0.0011687	0.00116988	0.00123772		1.016	4852.16	4717.4	5112.55
		1.017	0.00117189	0.00117627	0.00123873		1.017	4853.33	4718.58	5113.79
		1.018	0.001176	0.00118281	0.00123964		1.018	4854.5	4719.76	5115.02
		1.019	0.00118107	0.00118946	0.00124044		1.019	4855.68	4720.94	5116.27
		1.02	0.00118718	0.00119616	0.00124112		1.02	4856.86	4722.14	5117.51
		1.021	0.00119435	0.00120287	0.00124166		1.021	4858.05	4723.34	5118.75
		1.022	0.00120263	0.00120951	0.00124205		1.022	4859.25	4724.54	5119.99
		1.023	0.00121203	0.001216	0.00124228		1.023	4860.46	4725.75	5121.23
		1.024	0.00122255	0.00122226	0.00124234		1.024	4861.68	4726.97	5122.47
		1.025	0.00123418	0.0012282	0.00124222		1.025	4862.9	4728.2	5123.72
		1.026	0.0012469	0.00123372	0.00124191		1.026	4864.15	4729.43	5124.96
		1.027	0.00126066	0.00123874	0.00124142		1.027	4865.4	4730.67	5126.2
		1.028	0.0012754	0.00124317	0.00124074		1.028	4866.67	4731.91	5127.44
		1.029	0.00129103	0.00124692	0.00123989		1.029	4867.95	4733.15	5128.68
		1.03	0.00130745	0.00124992	0.00123887		1.03	4869.25	4734.4	5129.92
		1.031	0.00132457	0.00125212	0.00123771		1.031	4870.57	4735.65	5131.16
		1.032	0.00134224	0.00125345	0.00123642		1.032	4871.9	4736.9	5132.4
		1.033	0.00136032	0.00125389	0.00123503		1.033	4873.25	4738.16	5133.63
		1.034	0.00137866	0.00125344	0.00123357		1.034	4874.62	4739.41	5134.87
		1.035	0.00139708	0.00125207	0.00123207		1.035	4876.01	4740.66	5136.1
		1.036	0.00141542	0.00124984	0.00123058		1.036	4877.41	4741.91	5137.33
		1.037	0.00143349	0.00124677	0.00122912		1.037	4878.84	4743.16	5138.56
		1.038	0.0014511	0.00124294	0.00122775		1.038	4880.28	4744.41	5139.79
		1.039	0.00146807	0.00123843	0.0012265		1.039	4881.74	4745.65	5141.02
		1.04	0.00148422	0.00123332	0.00122541		1.04	4883.22	4746.88	5142.24
		1.041	0.00149936	0.00122775	0.00122453		1.041	4884.71	4748.12	5143.47
		1.042	0.00151334	0.00122184	0.0012239		1.042	4886.21	4749.34	5144.69
		1.043	0.001526	0.00121572	0.00122356		1.043	4887.73	4750.56	5145.91
		1.044	0.00153721	0.00120953	0.00122353		1.044	4889.27	4751.77	5147.14
		1.045	0.00154684	0.00120342	0.00122385		1.045	4890.81	4752.98	5148.36
		1.046	0.0015548	0.00119753	0.00122455		1.046	4892.36	4754.18	5149.59
		1.047	0.00156103	0.00119199	0.00122565		1.047	4893.92	4755.37	5150.81
		1.048	0.00156548	0.00118694	0.00122715		1.048	4895.48	4756.56	5152.04
		1.049	0.00156813	0.00118249	0.00122907		1.049	4897.05	4757.75	5153.27
		1.05	0.00156899	0.00117875	0.00123141		1.05	4898.62	4758.93	5154.5
		1.051	0.00156811	0.00117578	0.00123416		1.051	4900.18	4760.11	5155.73
		1.052	0.00156555	0.00117367	0.00123729		1.052	4901.75	4761.28	5156.96
		1.053	0.0015614	0.00117245	0.0012408		1.053	4903.31	4762.45	5158.2
		1.054	0.00155576	0.00117213	0.00124465		1.054	4904.87	4763.63	5159.45
		1.055	0.00154878	0.00117273	0.00124879		1.055	4906.42	4764.8	5160.69
		1.056	0.00154059	0.0011742	0.00125319		1.056	4907.97	4765.97	5161.94
		1.057	0.00153135	0.0011765	0.00125779		1.057	4909.51	4767.15	5163.2
		1.058	0.00152124	0.00117956	0.00126254		1.058	4911.03	4768.32	5164.46
		1.059	0.0015104	0.00118329	0.00126736		1.059	4912.55	4769.51	5165.72
		1.06	0.00149902	0.00118757	0.0012722		1.06	4914.05	4770.69	5166.99
		1.061	0.00148725	0.00119228	0.00127698		1.061	4915.55	4771.88	5168.27
		1.062	0.00147525	0.00119728	0.00128162		1.062	4917.03	4773.08	5169.55
		1.063	0.00146315	0.00120242	0.00128607		1.063	4918.5	4774.28	5170.83
		1.064	0.00145108	0.00120753	0.00129024		1.064	4919.95	4775.48	5172.12
		1.065	0.00143915	0.00121246	0.00129407		1.065	4921.4	4776.69	5173.41
		1.066	0.00142745	0.00121703	0.00129748		1.066	4922.83	4777.91	5174.71
		1.067	0.00141603	0.00122108	0.00130043		1.067	4924.25	4779.12	5176.01
		1.068	0.00140495	0.00122445	0.00130284		1.068	4925.66	4780.35	5177.31
		1.069	0.00139424	0.00122698	0.00130468		1.069	4927.06	4781.57	5178.61
		1.07	0.00138389	0.00122855	0.00130591		1.07	4928.45	4782.8	5179.92
		1.071	0.00137389	0.001229	0.00130648		1.071	4929.83	4784.03	5181.22
		1.072	0.00136422	0.00122824	0.00130638		1.072	4931.2	4785.26	5182.53
		1.073	0.00135483	0.00122617	0.0013056		1.073	4932.56	4786.49	5183.84
		1.074	0.00134567	0.00122271	0.00130413		1.074	4933.91	4787.71	5185.14
		1.075	0.00133667	0.00121782	0.00130197		1.075	4935.25	4788.93	5186.44
		1.076	0.00132778	0.00121147	0.00129916		1.076	4936.58	4790.14	5187.74
		1.077	0.00131891	0.00120364	0.0012957		1.077	4937.91	4791.35	5189.04
		1.078	0.00131001	0.00119436	0.00129165		1.078	4939.22	4792.55	5190.34
		1.079	0.00130102	0.00118367	0.00128704		1.079	4940.53	4793.74	5191.62
		1.08	0.00129188	0.00117163	0.00128194		1.08	4941.82	4794.92	5192.91
		1.081	0.00128257	0.00115833	0.00127639		1.081	4943.11	4796.08	5194.19
		1.082	0.00127305	0.00114388	0.00127047		1.082	4944.39	4797.23	5195.46
		1.083	0.00126332	0.00112839	0.00126425		1.083	4945.66	4798.37	5196.73
		1.084	0.00125338	0.00111201	0.00125781		1.084	4946.91	4799.49	5197.99
		1.085	0.00124327	0.00109488	0.00125121		1.085	4948.16	4800.59	5199.24
		1.086	0.00123302	0.00107716	0.00124454		1.086	4949.4	4801.68	5200.49
		1.087	0.0012227	0.00105903	0.00123788		1.087	4950.63	4802.75	5201.73
		1.088	0.00121239	0.00104066	0.00123129		1.088	4951.85	4803.8	5202.97
		1.089	0.00120217	0.00102221	0.00122484		1.089	4953.05	4804.83	5204.2
		1.09	0.00119215	0.00100386	0.00121862		1.09	4954.25	4805.84	5205.42
		1.091	0.00118244	0.000985774	0.00121265		1.091	4955.44	4806.84	5206.63
		1.092	0.00117317	0.000968112	0.00120701		1.092	4956.62	4807.81	5207.84
		1.093	0.00116446	0.000951023	0.00120173		1.093	4957.78	4808.77	5209.05
		1.094	0.00115643	0.000934644	0.00119685		1.094	4958.95	4809.72	5210.25
		1.095	0.00114921	0.0009191	0.00119238		1.095	4960.1	4810.64	5211.44
		1.096	0.00114292	0.000904497	0.00118835		1.096	4961.24	4811.56	5212.63
		1.097	0.00113768	0.00089093	0.00118475		1.097	4962.38	4812.45	5213.82
		1.098	0.00113358	0.000878471	0.00118159		1.098	4963.52	4813.34	5215
		1.099	0.00113072	0.000867179	0.00117884		1.099	4964.65	4814.21	5216.18
		1.1	0.00112916	0.000857092	0.00117647		1.1	4965.78	4815.07	5217.36
		1.101	0.00112898	0.000848232	0.00117447		1.101	4966.91	4815.93	5218.54
		1.102	0.0011302	0.000840605	0.00117279		1.102	4968.04	4816.77	5219.71
		1.103	0.00113286	0.000834201	0.00117138		1.103	4969.17	4817.61	5220.88
		1.104	0.00113696	0.000828994	0.0011702		1.104	4970.31	4818.44	5222.05
		1.105	0.00114248	0.000824948	0.0011692		1.105	4971.45	4819.27	5223.22
		1.106	0.00114939	0.000822015	0.00116831		1.106	4972.59	4820.09	5224.39
		1.107	0.00115765	0.000820139	0.0011675		1.107	4973.75	4820.91	5225.56
		1.108	0.00116719	0.000819258	0.0011667		1.108	4974.91	4821.73	5226.73
		1.109	0.00117792	0.000819306	0.00116586		1.109	4976.08	4822.55	5227.89
		1.11	0.00118977	0.000820215	0.00116496		1.11	4977.27	4823.37	5229.06
		1.111	0.00120262	0.000821919	0.00116394		1.111	4978.46	4824.19	5230.22
		1.112	0.00121636	0.000824355	0.00116278		1.112	4979.67	4825.01	5231.38
		1.113	0.00123088	0.000827462	0.00116146		1.113	4980.89	4825.84	5232.55
		1.114	0.00124606	0.00083119	0.00115998		1.114	4982.13	4826.67	5233.71
		1.115	0.00126177	0.000835495	0.00115833		1.115	4983.39	4827.5	5234.87
		1.116	0.00127789	0.000840341	0.00115654		1.116	4984.66	4828.34	5236.02
		1.117	0.00129431	0.000845704	0.00115462		1.117	4985.94	4829.18	5237.18
		1.118	0.00131091	0.000851569	0.00115262		1.118	4987.25	4830.03	5238.33
		1.119	0.00132757	0.000857931	0.0011506		1.119	4988.56	4830.89	5239.49
		1.12	0.0013442	0.000864794	0.00114862		1.12	4989.9	4831.75	5240.63
		1.121	0.0013607	0.000872171	0.00114675		1.121	4991.25	4832.62	5241.78
		1.122	0.00137698	0.000880082	0.00114507		1.122	4992.62	4833.49	5242.93
		1.123	0.00139298	0.000888554	0.00114369		1.123	4994.01	4834.38	5244.07
		1.124	0.00140861	0.000897615	0.00114269		1.124	4995.41	4835.27	5245.22
		1.125	0.00142383	0.000907298	0.00114218		1.125	4996.82	4836.17	5246.36
		1.126	0.00143857	0.000917636	0.00114226		1.126	4998.26	4837.08	5247.5
		1.127	0.00145279	0.000928658	0.00114303		1.127	4999.7	4838.01	5248.64
		1.128	0.00146646	0.000940391	0.00114458		1.128	5001.16	4838.94	5249.79
		1.129	0.00147954	0.000952853	0.001147		1.129	5002.63	4839.89	5250.93
		1.13	0.00149199	0.000966059	0.00115037		1.13	5004.12	4840.85	5252.08
		1.131	0.00150378	0.000980008	0.00115474		1.131	5005.62	4841.82	5253.23
		1.132	0.0015149	0.000994694	0.00116019		1.132	5007.13	4842.81	5254.39
		1.133	0.00152531	0.00101009	0.00116672		1.133	5008.65	4843.81	5255.55
		1.134	0.00153499	0.00102618	0.00117436		1.134	5010.18	4844.83	5256.73
		1.135	0.0015439	0.0010429	0.0011831		1.135	5011.72	4845.86	5257.9
		1.136	0.00155202	0.00106019	0.00119291		1.136	5013.26	4846.92	5259.09
		1.137	0.00155932	0.00107799	0.00120375		1.137	5014.82	4847.98	5260.29
		1.138	0.00156576	0.00109621	0.00121555		1.138	5016.38	4849.07	5261.5
		1.139	0.00157131	0.00111476	0.00122822		1.139	5017.95	4850.18	5262.72
		1.14	0.00157595	0.00113352	0.00124164		1.14	5019.52	4851.3	5263.96
		1.141	0.00157963	0.0011524	0.00125572		1.141	5021.1	4852.44	5265.21
		1.142	0.00158235	0.00117127	0.00127029		1.142	5022.68	4853.61	5266.47
		1.143	0.00158406	0.00119001	0.00128523		1.143	5024.27	4854.79	5267.75
		1.144	0.00158475	0.00120849	0.00130037		1.144	5025.85	4855.99	5269.04
		1.145	0.00158441	0.00122661	0.00131555		1.145	5027.44	4857.2	5270.35
		1.146	0.00158304	0.00124423	0.00133062		1.146	5029.02	4858.44	5271.67
		1.147	0.00158064	0.00126123	0.00134541		1.147	5030.6	4859.69	5273.01
		1.148	0.00157722	0.00127752	0.00135978		1.148	5032.18	4860.96	5274.36
		1.149	0.00157281	0.00129299	0.00137356		1.149	5033.76	4862.25	5275.73
		1.15	0.00156744	0.00130754	0.00138662		1.15	5035.33	4863.55	5277.11
		1.151	0.00156117	0.0013211	0.00139885		1.151	5036.89	4864.86	5278.5
		1.152	0.00155404	0.00133358	0.00141012		1.152	5038.45	4866.19	5279.9
		1.153	0.00154613	0.00134494	0.00142034		1.153	5040	4867.53	5281.32
		1.154	0.00153751	0.00135511	0.00142943		1.154	5041.54	4868.88	5282.75
		1.155	0.00152827	0.00136407	0.00143732		1.155	5043.07	4870.24	5284.18
		1.156	0.00151849	0.00137178	0.00144397		1.156	5044.6	4871.6	5285.62
		1.157	0.00150829	0.00137823	0.00144935		1.157	5046.11	4872.98	5287.07
		1.158	0.00149776	0.00138341	0.00145343		1.158	5047.61	4874.36	5288.52
		1.159	0.001487	0.00138734	0.00145621		1.159	5049.1	4875.75	5289.97
		1.16	0.00147612	0.00139001	0.00145771		1.16	5050.59	4877.13	5291.43
		1.161	0.00146523	0.00139146	0.00145794		1.161	5052.06	4878.53	5292.89
		1.162	0.00145442	0.00139171	0.00145694		1.162	5053.52	4879.92	5294.34
		1.163	0.00144379	0.00139081	0.00145474		1.163	5054.97	4881.31	5295.8
		1.164	0.00143343	0.00138878	0.00145139		1.164	5056.4	4882.7	5297.25
		1.165	0.00142342	0.00138568	0.00144694		1.165	5057.83	4884.09	5298.7
		1.166	0.00141383	0.00138157	0.00144144		1.166	5059.25	4885.47	5300.15
		1.167	0.00140473	0.00137649	0.00143495		1.167	5060.66	4886.85	5301.58
		1.168	0.00139616	0.00137051	0.00142753		1.168	5062.06	4888.22	5303.02
		1.169	0.00138816	0.00136369	0.00141924		1.169	5063.45	4889.59	5304.44
		1.17	0.00138076	0.00135609	0.00141015		1.17	5064.84	4890.95	5305.85
		1.171	0.00137398	0.00134777	0.00140031		1.171	5066.21	4892.3	5307.26
		1.172	0.00136781	0.00133881	0.00138979		1.172	5067.59	4893.64	5308.65
		1.173	0.00136225	0.00132927	0.00137864		1.173	5068.95	4894.98	5310.04
		1.174	0.00135728	0.00131921	0.00136694		1.174	5070.31	4896.3	5311.41
		1.175	0.00135286	0.0013087	0.00135473		1.175	5071.67	4897.62	5312.77
		1.176	0.00134894	0.00129781	0.00134208		1.176	5073.02	4898.92	5314.12
		1.177	0.00134549	0.00128659	0.00132905		1.177	5074.36	4900.21	5315.46
		1.178	0.00134244	0.00127511	0.00131569		1.178	5075.71	4901.49	5316.78
		1.179	0.00133972	0.00126343	0.00130207		1.179	5077.05	4902.76	5318.09
		1.18	0.00133727	0.00125159	0.00128824		1.18	5078.39	4904.02	5319.38
		1.181	0.001335	0.00123965	0.00127425		1.181	5079.72	4905.26	5320.66
		1.182	0.00133285	0.00122765	0.00126016		1.182	5081.06	4906.5	5321.93
		1.183	0.00133075	0.00121564	0.00124602		1.183	5082.39	4907.72	5323.18
		1.184	0.00132861	0.00120364	0.00123188		1.184	5083.72	4908.93	5324.42
		1.185	0.00132636	0.00119168	0.0012178		1.185	5085.05	4910.13	5325.65
		1.186	0.00132395	0.0011798	0.00120382		1.186	5086.37	4911.31	5326.86
		1.187	0.00132131	0.00116801	0.00118999		1.187	5087.69	4912.49	5328.06
		1.188	0.0013184	0.00115633	0.00117636		1.188	5089.01	4913.65	5329.24
		1.189	0.00131516	0.00114475	0.00116297		1.189	5090.33	4914.8	5330.41
		1.19	0.00131158	0.00113329	0.00114987		1.19	5091.64	4915.94	5331.56
		1.191	0.00130764	0.00112194	0.0011371		1.191	5092.95	4917.07	5332.71
		1.192	0.00130331	0.00111069	0.00112469		1.192	5094.26	4918.18	5333.84
		1.193	0.00129862	0.00109953	0.0011127		1.193	5095.56	4919.29	5334.96
		1.194	0.00129358	0.00108843	0.00110116		1.194	5096.86	4920.38	5336.06
		1.195	0.00128821	0.00107739	0.00109011		1.195	5098.15	4921.46	5337.16
		1.196	0.00128256	0.00106638	0.00107959		1.196	5099.43	4922.54	5338.25
		1.197	0.00127667	0.00105537	0.00106963		1.197	5100.71	4923.6	5339.32
		1.198	0.00127061	0.00104433	0.00106028		1.198	5101.99	4924.65	5340.38
		1.199	0.00126444	0.00103324	0.00105157		1.199	5103.25	4925.69	5341.44
		1.2	0.00125825	0.00102206	0.00104352		1.2	5104.51	4926.71	5342.49
		1.201	0.00125211	0.00101077	0.00103618		1.201	5105.77	4927.73	5343.53
		1.202	0.00124611	0.000999339	0.00102957		1.202	5107.02	4928.73	5344.56
		1.203	0.00124034	0.000987747	0.00102372		1.203	5108.26	4929.73	5345.59
		1.204	0.00123487	0.000975972	0.00101863		1.204	5109.5	4930.71	5346.61
		1.205	0.0012298	0.000963997	0.00101433		1.205	5110.73	4931.68	5347.63
		1.206	0.00122521	0.00095181	0.00101082		1.206	5111.96	4932.64	5348.64
		1.207	0.00122117	0.000939406	0.0010081		1.207	5113.18	4933.58	5349.65
		1.208	0.00121776	0.000926786	0.00100615		1.208	5114.4	4934.52	5350.65
		1.209	0.00121502	0.00091396	0.00100497		1.209	5115.62	4935.44	5351.66
		1.21	0.00121302	0.000900944	0.00100451		1.21	5116.83	4936.34	5352.66
		1.211	0.00121179	0.000887765	0.00100474		1.211	5118.04	4937.24	5353.67
		1.212	0.00121135	0.000874457	0.00100562		1.212	5119.26	4938.12	5354.67
		1.213	0.00121173	0.000861066	0.00100709		1.213	5120.47	4938.99	5355.68
		1.214	0.00121292	0.000847645	0.00100907		1.214	5121.68	4939.84	5356.69
		1.215	0.00121492	0.000834258	0.00101151		1.215	5122.89	4940.68	5357.7
		1.216	0.0012177	0.000820975	0.00101432		1.216	5124.11	4941.51	5358.71
		1.217	0.00122122	0.000807876	0.00101742		1.217	5125.33	4942.33	5359.73
		1.218	0.00122544	0.000795048	0.00102071		1.218	5126.55	4943.13	5360.75
		1.219	0.0012303	0.000782581	0.00102411		1.219	5127.78	4943.92	5361.77
		1.22	0.00123572	0.000770574	0.00102753		1.22	5129.01	4944.69	5362.8
		1.221	0.00124165	0.000759125	0.00103087		1.221	5130.25	4945.46	5363.82
		1.222	0.00124798	0.000748334	0.00103406		1.222	5131.5	4946.21	5364.86
		1.223	0.00125463	0.0007383	0.001037		1.223	5132.75	4946.95	5365.89
		1.224	0.00126151	0.00072912	0.00103963		1.224	5134.01	4947.69	5366.93
		1.225	0.00126853	0.000720886	0.00104187		1.225	5135.27	4948.41	5367.97
		1.226	0.00127559	0.000713682	0.00104368		1.226	5136.54	4949.13	5369.01
		1.227	0.00128261	0.000707585	0.001045		1.227	5137.82	4949.84	5370.06
		1.228	0.00128948	0.00070266	0.00104579		1.228	5139.11	4950.55	5371.1
		1.229	0.00129614	0.000698961	0.00104605		1.229	5140.4	4951.25	5372.15
		1.23	0.00130251	0.000696529	0.00104575		1.23	5141.7	4951.94	5373.2
		1.231	0.00130852	0.000695387	0.00104491		1.231	5143.01	4952.64	5374.24
		1.232	0.00131411	0.000695547	0.00104354		1.232	5144.32	4953.34	5375.29
		1.233	0.00131925	0.000697002	0.00104167		1.233	5145.63	4954.03	5376.33
		1.234	0.00132389	0.000699727	0.00103935		1.234	5146.96	4954.73	5377.37
		1.235	0.00132801	0.000703684	0.00103662		1.235	5148.28	4955.43	5378.41
		1.236	0.00133159	0.000708816	0.00103355		1.236	5149.61	4956.14	5379.44
		1.237	0.00133464	0.000715053	0.00103021		1.237	5150.95	4956.85	5380.47
		1.238	0.00133716	0.000722309	0.00102668		1.238	5152.28	4957.57	5381.5
		1.239	0.00133916	0.000730485	0.00102305		1.239	5153.62	4958.3	5382.53
		1.24	0.00134066	0.000739475	0.00101939		1.24	5154.96	4959.03	5383.55
		1.241	0.0013417	0.000749159	0.0010158		1.241	5156.3	4959.77	5384.57
		1.242	0.00134228	0.000759414	0.00101237		1.242	5157.64	4960.53	5385.58
		1.243	0.00134246	0.00077011	0.00100918		1.243	5158.98	4961.29	5386.59
		1.244	0.00134226	0.000781117	0.00100632		1.244	5160.33	4962.07	5387.6
		1.245	0.00134171	0.000792306	0.00100387		1.245	5161.67	4962.86	5388.6
		1.246	0.00134084	0.000803548	0.0010019		1.246	5163.01	4963.65	5389.61
		1.247	0.00133967	0.000814723	0.00100048		1.247	5164.35	4964.46	5390.61
		1.248	0.00133822	0.000825717	0.000999659		1.248	5165.69	4965.28	5391.61
		1.249	0.0013365	0.000836427	0.000999491		1.249	5167.03	4966.11	5392.61
		1.25	0.00133451	0.000846761	0.00100001		1.25	5168.36	4966.96	5393.61
		1.251	0.00133226	0.00085664	0.00100124		1.251	5169.7	4967.81	5394.61
		1.252	0.00132973	0.000865999	0.0010032		1.252	5171.03	4968.67	5395.61
		1.253	0.0013269	0.00087479	0.00100589		1.253	5172.36	4969.54	5396.61
		1.254	0.00132375	0.000882978	0.00100931		1.254	5173.68	4970.42	5397.62
		1.255	0.00132025	0.000890547	0.00101342		1.255	5175	4971.3	5398.63
		1.256	0.00131636	0.000897495	0.0010182		1.256	5176.32	4972.2	5399.65
		1.257	0.00131206	0.000903832	0.00102361		1.257	5177.64	4973.1	5400.67
		1.258	0.0013073	0.000909586	0.00102959		1.258	5178.94	4974.01	5401.7
		1.259	0.00130205	0.000914794	0.00103609		1.259	5180.25	4974.92	5402.73
		1.26	0.00129627	0.000919506	0.00104303		1.26	5181.55	4975.84	5403.77
		1.261	0.00128994	0.000923779	0.00105036		1.261	5182.84	4976.76	5404.82
		1.262	0.00128304	0.000927678	0.00105797		1.262	5184.13	4977.68	5405.87
		1.263	0.00127556	0.000931271	0.0010658		1.263	5185.41	4978.61	5406.93
		1.264	0.0012675	0.00093463	0.00107375		1.264	5186.68	4979.55	5408
		1.265	0.00125886	0.000937825	0.00108174		1.265	5187.94	4980.48	5409.08
		1.266	0.00124966	0.000940927	0.00108969		1.266	5189.2	4981.42	5410.16
		1.267	0.00123996	0.000944	0.00109749		1.267	5190.44	4982.36	5411.26
		1.268	0.00122978	0.000947102	0.00110508		1.268	5191.68	4983.31	5412.36
		1.269	0.00121919	0.000950282	0.00111236		1.269	5192.9	4984.26	5413.47
		1.27	0.00120827	0.000953582	0.00111926		1.27	5194.11	4985.21	5414.58
		1.271	0.00119709	0.000957033	0.0011257		1.271	5195.32	4986.17	5415.71
		1.272	0.00118575	0.000960649	0.00113161		1.272	5196.51	4987.12	5416.84
		1.273	0.00117435	0.000964435	0.00113692		1.273	5197.69	4988.09	5417.97
		1.274	0.00116298	0.000968382	0.00114158		1.274	5198.86	4989.05	5419.11
		1.275	0.00115177	0.000972466	0.00114553		1.275	5200.01	4990.02	5420.25
		1.276	0.0011408	0.000976651	0.00114873		1.276	5201.16	4991	5421.4
		1.277	0.00113019	0.000980885	0.00115114		1.277	5202.3	4991.98	5422.55
		1.278	0.00112005	0.000985109	0.00115271		1.278	5203.42	4992.96	5423.7
		1.279	0.00111045	0.000989247	0.00115343		1.279	5204.54	4993.95	5424.85
		1.28	0.00110151	0.000993223	0.00115329		1.28	5205.64	4994.94	5426.01
		1.281	0.00109328	0.000996943	0.00115226		1.281	5206.74	4995.93	5427.16
		1.282	0.00108583	0.00100032	0.00115035		1.282	5207.83	4996.93	5428.31
		1.283	0.00107923	0.00100324	0.00114756		1.283	5208.91	4997.93	5429.46
		1.284	0.0010735	0.00100563	0.00114391		1.284	5209.99	4998.94	5430.61
		1.285	0.00106868	0.00100738	0.00113941		1.285	5211.06	4999.94	5431.75
		1.286	0.00106479	0.0010084	0.0011341		1.286	5212.13	5000.95	5432.89
		1.287	0.00106181	0.0010086	0.00112802		1.287	5213.19	5001.96	5434.02
		1.288	0.00105974	0.00100792	0.00112119		1.288	5214.25	5002.97	5435.14
		1.289	0.00105854	0.00100629	0.00111369		1.289	5215.31	5003.98	5436.26
		1.29	0.00105819	0.00100364	0.00110554		1.29	5216.37	5004.98	5437.37
		1.291	0.00105863	0.000999959	0.00109683		1.291	5217.43	5005.98	5438.47
		1.292	0.00105982	0.000995204	0.00108762		1.292	5218.49	5006.98	5439.56
		1.293	0.00106167	0.000989373	0.00107797		1.293	5219.55	5007.97	5440.64
		1.294	0.00106413	0.000982473	0.00106795		1.294	5220.61	5008.96	5441.72
		1.295	0.00106713	0.00097453	0.00105764		1.295	5221.67	5009.94	5442.78
		1.296	0.00107058	0.000965584	0.00104711		1.296	5222.74	5010.91	5443.83
		1.297	0.00107441	0.000955691	0.00103645		1.297	5223.82	5011.87	5444.87
		1.298	0.00107855	0.000944921	0.00102571		1.298	5224.89	5012.82	5445.91
		1.299	0.00108293	0.000933361	0.00101498		1.299	5225.97	5013.76	5446.93
		1.3	0.00108747	0.000921106	0.00100433		1.3	5227.06	5014.68	5447.94
		1.301	0.00109211	0.000908265	0.000993811		1.301	5228.15	5015.6	5448.93
		1.302	0.0010968	0.000894955	0.000983498		1.302	5229.24	5016.5	5449.92
		1.303	0.00110149	0.000881304	0.000973447		1.303	5230.34	5017.39	5450.9
		1.304	0.00110613	0.000867441	0.000963706		1.304	5231.45	5018.26	5451.87
		1.305	0.00111068	0.000853505	0.000954325		1.305	5232.55	5019.12	5452.83
		1.306	0.00111513	0.000839634	0.000945338		1.306	5233.67	5019.97	5453.78
		1.307	0.00111945	0.000825966	0.000936781		1.307	5234.78	5020.8	5454.72
		1.308	0.00112364	0.000812641	0.000928678		1.308	5235.91	5021.62	5455.65
		1.309	0.00112769	0.000799793	0.000921044		1.309	5237.03	5022.43	5456.58
		1.31	0.0011316	0.000787552	0.00091389		1.31	5238.16	5023.22	5457.49
		1.311	0.00113538	0.00077604	0.000907215		1.311	5239.29	5024	5458.41
		1.312	0.00113906	0.000765373	0.000901013		1.312	5240.43	5024.77	5459.31
		1.313	0.00114264	0.000755651	0.000895267		1.313	5241.57	5025.54	5460.21
		1.314	0.00114615	0.000746968	0.000889954		1.314	5242.72	5026.29	5461.1
		1.315	0.00114959	0.000739402	0.000885041		1.315	5243.87	5027.03	5461.99
		1.316	0.001153	0.000733014	0.000880491		1.316	5245.02	5027.77	5462.87
		1.317	0.00115639	0.000727855	0.000876257		1.317	5246.17	5028.5	5463.75
		1.318	0.00115975	0.000723956	0.00087229		1.318	5247.33	5029.22	5464.62
		1.319	0.0011631	0.000721331	0.000868534		1.319	5248.49	5029.95	5465.49
		1.32	0.00116643	0.000719979	0.000864933		1.32	5249.66	5030.67	5466.36
		1.321	0.00116972	0.000719883	0.000861428		1.321	5250.82	5031.39	5467.22
		1.322	0.00117295	0.000721009	0.00085796		1.322	5251.99	5032.11	5468.08
		1.323	0.00117607	0.000723308	0.000854476		1.323	5253.17	5032.83	5468.94
		1.324	0.00117906	0.000726718	0.000850926		1.324	5254.35	5033.55	5469.79
		1.325	0.00118184	0.000731162	0.000847267		1.325	5255.53	5034.28	5470.64
		1.326	0.00118436	0.000736555	0.000843463		1.326	5256.71	5035.02	5471.49
		1.327	0.00118654	0.000742801	0.000839492		1.327	5257.9	5035.76	5472.33
		1.328	0.0011883	0.000749796	0.000835342		1.328	5259.08	5036.5	5473.17
		1.329	0.00118957	0.000757431	0.000831014		1.329	5260.27	5037.26	5474
		1.33	0.00119025	0.000765594	0.000826527		1.33	5261.46	5038.02	5474.83
		1.331	0.00119027	0.000774171	0.000821909		1.331	5262.65	5038.79	5475.65
		1.332	0.00118955	0.000783047	0.000817208		1.332	5263.84	5039.57	5476.47
		1.333	0.001188	0.000792113	0.000812483		1.333	5265.03	5040.35	5477.29
		1.334	0.00118558	0.000801261	0.000807809		1.334	5266.22	5041.15	5478.1
		1.335	0.00118222	0.00081039	0.000803272		1.335	5267.4	5041.96	5478.9
		1.336	0.00117788	0.000819409	0.000798966		1.336	5268.58	5042.77	5479.7
		1.337	0.00117255	0.000828235	0.000794999		1.337	5269.76	5043.59	5480.5
		1.338	0.00116623	0.000836793	0.00079148		1.338	5270.93	5044.43	5481.29
		1.339	0.00115892	0.000845025	0.000788522		1.339	5272.09	5045.27	5482.08
		1.34	0.00115067	0.000852883	0.000786242		1.34	5273.24	5046.12	5482.87
		1.341	0.00114153	0.000860331	0.000784749		1.341	5274.39	5046.97	5483.66
		1.342	0.00113159	0.00086735	0.00078415		1.342	5275.53	5047.84	5484.44
		1.343	0.00112094	0.000873932	0.000784543		1.343	5276.65	5048.71	5485.22
		1.344	0.00110968	0.000880085	0.000786014		1.344	5277.77	5049.59	5486.01
		1.345	0.00109797	0.000885829	0.000788636		1.345	5278.87	5050.47	5486.8
		1.346	0.00108593	0.000891197	0.000792464		1.346	5279.96	5051.36	5487.59
		1.347	0.00107371	0.000896233	0.000797538		1.347	5281.04	5052.25	5488.38
		1.348	0.00106149	0.000900992	0.000803875		1.348	5282.11	5053.15	5489.18
		1.349	0.0010494	0.000905536	0.000811472		1.349	5283.17	5054.05	5489.99
		1.35	0.00103762	0.000909935	0.000820304		1.35	5284.21	5054.96	5490.81
		1.351	0.0010263	0.000914264	0.000830323		1.351	5285.24	5055.87	5491.63
		1.352	0.00101556	0.000918599	0.000841458		1.352	5286.26	5056.79	5492.47
		1.353	0.00100554	0.00092302	0.000853619		1.353	5287.27	5057.71	5493.32
		1.354	0.000996343	0.0009276	0.000866693		1.354	5288.27	5058.63	5494.18
		1.355	0.000988054	0.000932413	0.000880548		1.355	5289.27	5059.56	5495.05
		1.356	0.000980737	0.000937525	0.000895035		1.356	5290.25	5060.5	5495.94
		1.357	0.000974425	0.000942991	0.000909989		1.357	5291.23	5061.44	5496.84
		1.358	0.000969128	0.000948861	0.000925233		1.358	5292.2	5062.39	5497.76
		1.359	0.000964826	0.000955169	0.000940582		1.359	5293.17	5063.34	5498.69
		1.36	0.000961473	0.000961938	0.000955843		1.36	5294.13	5064.3	5499.64
		1.361	0.000958995	0.000969177	0.00097082		1.361	5295.09	5065.26	5500.6
		1.362	0.000957293	0.000976878	0.000985319		1.362	5296.05	5066.23	5501.58
		1.363	0.000956246	0.00098502	0.000999147		1.363	5297.01	5067.22	5502.57
		1.364	0.000955715	0.000993566	0.00101212		1.364	5297.96	5068.21	5503.58
		1.365	0.000955542	0.00100246	0.00102408		1.365	5298.92	5069.2	5504.6
		1.366	0.000955559	0.00101165	0.00103485		1.366	5299.87	5070.21	5505.63
		1.367	0.000955591	0.00102104	0.0010443		1.367	5300.83	5071.23	5506.67
		1.368	0.000955459	0.00103056	0.00105232		1.368	5301.78	5072.25	5507.71
		1.369	0.000954986	0.00104009	0.0010588		1.369	5302.74	5073.29	5508.77
		1.37	0.000954002	0.00104955	0.00106367		1.37	5303.69	5074.33	5509.83
		1.371	0.00095235	0.0010588	0.00106688		1.371	5304.65	5075.39	5510.9
		1.372	0.000949885	0.00106775	0.00106842		1.372	5305.6	5076.45	5511.96
		1.373	0.000946485	0.00107627	0.00106829		1.373	5306.55	5077.52	5513.03
		1.374	0.000942048	0.00108426	0.00106652		1.374	5307.49	5078.6	5514.1
		1.375	0.000936501	0.00109161	0.00106315		1.375	5308.43	5079.69	5515.16
		1.376	0.000929797	0.00109822	0.00105828		1.376	5309.36	5080.78	5516.22
		1.377	0.00092192	0.001104	0.00105199		1.377	5310.29	5081.89	5517.28
		1.378	0.000912882	0.00110888	0.00104439		1.378	5311.21	5082.99	5518.33
		1.379	0.000902729	0.00111277	0.00103562		1.379	5312.11	5084.1	5519.37
		1.38	0.000891532	0.00111564	0.00102581		1.38	5313.01	5085.22	5520.4
		1.381	0.000879395	0.00111743	0.00101511		1.381	5313.9	5086.33	5521.42
		1.382	0.000866443	0.00111813	0.00100367		1.382	5314.77	5087.45	5522.43
		1.383	0.000852826	0.00111772	0.000991625		1.383	5315.63	5088.57	5523.43
		1.384	0.000838715	0.00111621	0.000979136		1.384	5316.47	5089.69	5524.41
		1.385	0.000824292	0.00111361	0.000966335		1.385	5317.31	5090.8	5525.38
		1.386	0.000809754	0.00110994	0.000953358		1.386	5318.12	5091.91	5526.34
		1.387	0.000795303	0.00110525	0.000940321		1.387	5318.93	5093.02	5527.29
		1.388	0.000781145	0.00109957	0.000927333		1.388	5319.71	5094.12	5528.22
		1.389	0.00076748	0.00109296	0.000914484		1.389	5320.49	5095.22	5529.15
		1.39	0.000754506	0.00108547	0.000901852		1.39	5321.25	5096.31	5530.05
		1.391	0.000742405	0.00107715	0.000889494		1.391	5322	5097.39	5530.95
		1.392	0.00073135	0.00106806	0.000877457		1.392	5322.73	5098.46	5531.83
		1.393	0.000721491	0.00105825	0.000865769		1.393	5323.46	5099.53	5532.7
		1.394	0.00071296	0.00104777	0.000854441		1.394	5324.18	5100.58	5533.56
		1.395	0.000705869	0.00103667	0.000843479		1.395	5324.89	5101.62	5534.41
		1.396	0.000700298	0.00102497	0.000832869		1.396	5325.59	5102.65	5535.25
		1.397	0.000696309	0.00101271	0.000822591		1.397	5326.29	5103.67	5536.08
		1.398	0.000693932	0.000999894	0.000812614		1.398	5326.98	5104.68	5536.9
		1.399	0.000693179	0.000986549	0.000802909		1.399	5327.68	5105.67	5537.7
		1.4	0.000694033	0.00097267	0.000793438		1.4	5328.37	5106.65	5538.5
		1.401	0.000696453	0.000958252	0.000784161		1.401	5329.07	5107.62	5539.29
		1.402	0.000700379	0.000943282	0.000775042		1.402	5329.77	5108.57	5540.07
		1.403	0.000705731	0.00092774	0.000766047		1.403	5330.47	5109.5	5540.84
		1.404	0.000712415	0.000911605	0.000757145		1.404	5331.18	5110.42	5541.6
		1.405	0.000720322	0.000894848	0.000748316		1.405	5331.89	5111.32	5542.36
		1.406	0.000729335	0.000877441	0.000739543		1.406	5332.62	5112.21	5543.1
		1.407	0.000739331	0.000859354	0.000730823		1.407	5333.35	5113.08	5543.84
		1.408	0.000750176	0.000840554	0.000722151		1.408	5334.1	5113.93	5544.56
		1.409	0.000761746	0.000821018	0.000713548		1.409	5334.85	5114.76	5545.28
		1.41	0.000773916	0.000800721	0.000705035		1.41	5335.62	5115.57	5545.99
		1.411	0.000786565	0.000779644	0.000696645		1.411	5336.4	5116.36	5546.69
		1.412	0.000799581	0.000757773	0.000688418		1.412	5337.19	5117.13	5547.38
		1.413	0.000812865	0.000735102	0.000680407		1.413	5338	5117.88	5548.07
		1.414	0.000826324	0.000711628	0.000672663		1.414	5338.82	5118.6	5548.74
		1.415	0.000839885	0.000687363	0.000665249		1.415	5339.65	5119.3	5549.41
		1.416	0.000853485	0.00066232	0.000658228		1.416	5340.5	5119.97	5550.07
		1.417	0.000867073	0.000636521	0.000651658		1.417	5341.36	5120.62	5550.73
		1.418	0.000880621	0.000610004	0.000645606		1.418	5342.23	5121.25	5551.38
		1.419	0.000894106	0.000582809	0.000640123		1.419	5343.12	5121.84	5552.02
		1.42	0.000907522	0.000554986	0.000635259		1.42	5344.02	5122.41	5552.66
		1.421	0.000920871	0.000526597	0.000631053		1.421	5344.94	5122.95	5553.29
		1.422	0.000934169	0.00049771	0.000627532		1.422	5345.86	5123.46	5553.92
		1.423	0.000947436	0.000468405	0.000624713		1.423	5346.81	5123.95	5554.55
		1.424	0.000960697	0.000438766	0.000622593		1.424	5347.76	5124.4	5555.17
		1.425	0.000973982	0.000408892	0.000621161		1.425	5348.73	5124.83	5555.79
		1.426	0.000987321	0.000378888	0.000620386		1.426	5349.71	5125.22	5556.41
		1.427	0.00100074	0.000348866	0.000620224		1.427	5350.7	5125.58	5557.03
		1.428	0.00101426	0.000318948	0.000620616		1.428	5351.71	5125.92	5557.65
		1.429	0.00102791	0.000289263	0.000621494		1.429	5352.73	5126.22	5558.27
		1.43	0.00104167	0.000259947	0.000622775		1.43	5353.76	5126.5	5558.9
		1.431	0.00105557	0.000231143	0.00062437		1.431	5354.81	5126.74	5559.52
		1.432	0.00106958	0.000202998	0.000626188		1.432	5355.88	5126.96	5560.15
		1.433	0.00108367	0.000175666	0.00062813		1.433	5356.95	5127.15	5560.77
		1.434	0.00109781	0.000149301	0.0006301		1.434	5358.04	5127.31	5561.4
		1.435	0.00111195	0.000124061	0.000632009		1.435	5359.15	5127.45	5562.03
		1.436	0.00112602	0.000100103	0.000633772		1.436	5360.27	5127.56	5562.67
		1.437	0.00113995	7.75815e-05	0.000635313		1.437	5361.4	5127.65	5563.3
		1.438	0.00115365	5.66485e-05	0.000636571		1.438	5362.55	5127.71	5563.94
		1.439	0.00116704	3.74495e-05	0.000637499		1.439	5363.71	5127.76	5564.57
		1.44	0.00118	2.01225e-05	0.000638067		1.44	5364.88	5127.79	5565.21
		1.441	0.00119243	4.79252e-06	0.000638263		1.441	5366.07	5127.8	5565.85
		1.442	0.00120423	-8.42648e-06	0.000638092		1.442	5367.27	5127.8	5566.49
		1.443	0.00121529	-1.94345e-05	0.00063758		1.443	5368.47	5127.79	5567.13
		1.444	0.00122549	-2.81495e-05	0.000636773		1.444	5369.7	5127.76	5567.76
		1.445	0.00123475	-3.45095e-05	0.000635732		1.445	5370.93	5127.73	5568.4
		1.446	0.00124296	-3.84705e-05	0.000634537		1.446	5372.16	5127.7	5569.03
		1.447	0.00125003	-4.00115e-05	0.000633281		1.447	5373.41	5127.66	5569.67
		1.448	0.00125589	-3.91345e-05	0.000632071		1.448	5374.66	5127.62	5570.3
		1.449	0.00126046	-3.58625e-05	0.000631023		1.449	5375.92	5127.58	5570.93
		1.45	0.0012637	-3.02455e-05	0.000630261		1.45	5377.18	5127.55	5571.56
		1.451	0.00126555	-2.23525e-05	0.000629914		1.451	5378.45	5127.52	5572.19
		1.452	0.00126598	-1.22765e-05	0.00063011		1.452	5379.71	5127.5	5572.82
		1.453	0.00126497	-1.31476e-07	0.000630974		1.453	5380.98	5127.5	5573.45
		1.454	0.00126252	1.39505e-05	0.000632629		1.454	5382.24	5127.5	5574.09
		1.455	0.00125861	2.98195e-05	0.000635186		1.455	5383.5	5127.53	5574.72
		1.456	0.00125326	4.73125e-05	0.000638746		1.456	5384.76	5127.56	5575.36
		1.457	0.00124649	6.62515e-05	0.000643396		1.457	5386.01	5127.62	5576
		1.458	0.00123832	8.64525e-05	0.000649205		1.458	5387.25	5127.7	5576.64
		1.459	0.00122877	0.000107726	0.000656225		1.459	5388.49	5127.79	5577.3
		1.46	0.00121788	0.000129877	0.000664488		1.46	5389.71	5127.91	5577.96
		1.461	0.00120569	0.000152714	0.000674006		1.461	5390.92	5128.05	5578.63
		1.462	0.00119224	0.000176048	0.000684768		1.462	5392.12	5128.22	5579.31
		1.463	0.00117756	0.000199694	0.000696741		1.463	5393.3	5128.41	5580
		1.464	0.00116171	0.000223481	0.000709873		1.464	5394.47	5128.62	5580.7
		1.465	0.00114471	0.000247244	0.000724092		1.465	5395.63	5128.85	5581.42
		1.466	0.00112661	0.000270832	0.000739304		1.466	5396.76	5129.11	5582.15
		1.467	0.00110745	0.000294112	0.0007554		1.467	5397.88	5129.39	5582.9
		1.468	0.00108729	0.000316962	0.000772257		1.468	5398.98	5129.7	5583.66
		1.469	0.00106617	0.000339278	0.000789737		1.469	5400.05	5130.03	5584.44
		1.47	0.00104413	0.00036097	0.000807692		1.47	5401.11	5130.38	5585.24
		1.471	0.00102124	0.000381966	0.000825969		1.471	5402.14	5130.75	5586.06
		1.472	0.000997549	0.000402209	0.000844408		1.472	5403.15	5131.14	5586.89
		1.473	0.000973127	0.000421655	0.000862849		1.473	5404.14	5131.55	5587.74
		1.474	0.000948048	0.000440272	0.000881134		1.474	5405.1	5131.99	5588.62
		1.475	0.000922393	0.000458042	0.000899108		1.475	5406.03	5132.43	5589.51
		1.476	0.000896252	0.000474954	0.000916623		1.476	5406.94	5132.9	5590.41
		1.477	0.000869729	0.000491008	0.000933543		1.477	5407.83	5133.38	5591.34
		1.478	0.000842935	0.000506208	0.000949742		1.478	5408.68	5133.88	5592.28
		1.479	0.000815993	0.000520562	0.000965107		1.479	5409.51	5134.4	5593.24
		1.48	0.000789039	0.000534084	0.00097954		1.48	5410.31	5134.92	5594.21
		1.481	0.000762216	0.000546785	0.00099296		1.481	5411.09	5135.46	5595.2
		1.482	0.000735682	0.000558679	0.0010053		1.482	5411.84	5136.02	5596.2
		1.483	0.000709601	0.000569777	0.00101652		1.483	5412.56	5136.58	5597.21
		1.484	0.000684147	0.000580088	0.00102658		1.484	5413.26	5137.16	5598.23
		1.485	0.000659499	0.000589617	0.00103547		1.485	5413.93	5137.74	5599.26
		1.486	0.000635842	0.000598367	0.0010432		1.486	5414.58	5138.33	5600.3
		1.487	0.000613361	0.000606334	0.00104976		1.487	5415.2	5138.94	5601.35
		1.488	0.000592243	0.000613514	0.00105519		1.488	5415.8	5139.55	5602.4
		1.489	0.000572669	0.000619896	0.00105954		1.489	5416.39	5140.16	5603.46
		1.49	0.000554817	0.000625467	0.00106283		1.49	5416.95	5140.79	5604.52
		1.491	0.000538851	0.00063021	0.00106513		1.491	5417.5	5141.41	5605.58
		1.492	0.000524927	0.000634109	0.00106649		1.492	5418.03	5142.05	5606.65
		1.493	0.000513182	0.000637144	0.00106697		1.493	5418.55	5142.68	5607.71
		1.494	0.000503736	0.000639297	0.00106663		1.494	5419.06	5143.32	5608.78
		1.495	0.000496685	0.00064055	0.00106552		1.495	5419.56	5143.96	5609.85
		1.496	0.000492104	0.000640887	0.0010637		1.496	5420.05	5144.6	5610.91
		1.497	0.00049004	0.000640299	0.00106121		1.497	5420.54	5145.24	5611.97
		1.498	0.000490513	0.000638777	0.0010581		1.498	5421.03	5145.88	5613.03
		1.499	0.000493515	0.000636321	0.00105438		1.499	5421.52	5146.52	5614.09
		1.5	0.000499009	0.000632935	0.00105009		1.5	5422.02	5147.15	5615.14
		1.501	0.000506929	0.000628633	0.00104523		1.501	5422.52	5147.78	5616.19
		1.502	0.000517181	0.000623435	0.00103981		1.502	5423.04	5148.41	5617.23
		1.503	0.000529648	0.00061737	0.00103381		1.503	5423.56	5149.03	5618.27
		1.504	0.000544186	0.000610475	0.00102723		1.504	5424.1	5149.64	5619.3
		1.505	0.000560633	0.000602794	0.00102002		1.505	5424.65	5150.25	5620.32
		1.506	0.000578808	0.000594381	0.00101215		1.506	5425.22	5150.85	5621.34
		1.507	0.000598517	0.000585295	0.00100359		1.507	5425.81	5151.44	5622.35
		1.508	0.000619556	0.0005756	0.000994293		1.508	5426.42	5152.02	5623.35
		1.509	0.000641717	0.000565368	0.000984202		1.509	5427.05	5152.59	5624.33
		1.51	0.00066479	0.000554671	0.000973272		1.51	5427.7	5153.15	5625.31
		1.511	0.000688566	0.000543584	0.000961455		1.511	5428.38	5153.7	5626.28
		1.512	0.000712846	0.000532183	0.000948709		1.512	5429.08	5154.24	5627.24
		1.513	0.000737439	0.000520543	0.000934994		1.513	5429.8	5154.76	5628.18
		1.514	0.000762168	0.000508736	0.000920282		1.514	5430.55	5155.28	5629.11
		1.515	0.000786871	0.00049683	0.000904551		1.515	5431.33	5155.78	5630.02
		1.516	0.000811406	0.000484887	0.000887794		1.516	5432.13	5156.27	5630.91
		1.517	0.000835649	0.000472964	0.000870014		1.517	5432.95	5156.75	5631.79
		1.518	0.000859497	0.00046111	0.000851229		1.518	5433.8	5157.22	5632.65
		1.519	0.000882867	0.000449366	0.000831472		1.519	5434.67	5157.67	5633.49
		1.52	0.000905698	0.000437768	0.000810791		1.52	5435.56	5158.12	5634.32
		1.521	0.000927948	0.00042634	0.000789249		1.521	5436.48	5158.55	5635.12
		1.522	0.000949596	0.000415103	0.000766924		1.522	5437.42	5158.97	5635.89
		1.523	0.000970637	0.00040407	0.000743913		1.523	5438.38	5159.38	5636.65
		1.524	0.00099108	0.000393245	0.000720318		1.524	5439.36	5159.78	5637.38
		1.525	0.00101095	0.000382633	0.000696263		1.525	5440.36	5160.17	5638.09
		1.526	0.00103029	0.000372231	0.000671878		1.526	5441.38	5160.54	5638.77
		1.527	0.00104914	0.000362039	0.000647303		1.527	5442.42	5160.91	5639.43
		1.528	0.00106756	0.00035205	0.000622688		1.528	5443.48	5161.27	5640.07
		1.529	0.0010856	0.000342264	0.000598188		1.529	5444.56	5161.61	5640.68
		1.53	0.00110332	0.000332678	0.00057396		1.53	5445.65	5161.95	5641.26
		1.531	0.00112078	0.000323295	0.000550164		1.531	5446.76	5162.28	5641.83
		1.532	0.00113804	0.00031412	0.000526959		1.532	5447.89	5162.6	5642.37
		1.533	0.00115515	0.000305163	0.000504502		1.533	5449.04	5162.91	5642.88
		1.534	0.00117214	0.000296438	0.000482941		1.534	5450.2	5163.21	5643.37
		1.535	0.00118907	0.000287967	0.000462424		1.535	5451.38	5163.5	5643.85
		1.536	0.00120593	0.00027977	0.000443082		1.536	5452.58	5163.78	5644.3
		1.537	0.00122275	0.00027188	0.000425041		1.537	5453.79	5164.06	5644.73
		1.538	0.00123952	0.000264325	0.00040841		1.538	5455.03	5164.33	5645.15
		1.539	0.00125621	0.000257144	0.000393289		1.539	5456.27	5164.59	5645.55
		1.54	0.00127279	0.000250373	0.000379758		1.54	5457.54	5164.84	5645.94
		1.541	0.00128921	0.000244051	0.000367888		1.541	5458.82	5165.09	5646.31
		1.542	0.0013054	0.000238217	0.000357726		1.542	5460.12	5165.33	5646.68
		1.543	0.00132127	0.000232908	0.000349309		1.543	5461.43	5165.57	5647.03
		1.544	0.00133672	0.000228164	0.000342657		1.544	5462.76	5165.8	5647.37
		1.545	0.00135166	0.000224014	0.000337769		1.545	5464.1	5166.02	5647.71
		1.546	0.00136595	0.00022049	0.000334634		1.546	5465.46	5166.25	5648.05
		1.547	0.00137947	0.000217617	0.000333227		1.547	5466.83	5166.46	5648.38
		1.548	0.00139209	0.000215415	0.000333506		1.548	5468.22	5166.68	5648.72
		1.549	0.00140369	0.000213896	0.000335421		1.549	5469.62	5166.9	5649.05
		1.55	0.00141411	0.000213069	0.000338911		1.55	5471.03	5167.11	5649.39
		1.551	0.00142325	0.000212933	0.000343906		1.551	5472.45	5167.32	5649.73
		1.552	0.00143097	0.000213481	0.000350331		1.552	5473.87	5167.54	5650.08
		1.553	0.00143717	0.0002147	0.000358107		1.553	5475.31	5167.75	5650.43
		1.554	0.00144175	0.00021657	0.000367154		1.554	5476.75	5167.97	5650.8
		1.555	0.00144463	0.000219063	0.00037739		1.555	5478.19	5168.18	5651.17
		1.556	0.00144575	0.000222146	0.000388737		1.556	5479.63	5168.4	5651.55
		1.557	0.00144506	0.000225782	0.000401119		1.557	5481.08	5168.63	5651.95
		1.558	0.00144255	0.000229927	0.000414468		1.558	5482.52	5168.86	5652.35
		1.559	0.00143819	0.000234535	0.000428721		1.559	5483.96	5169.09	5652.77
		1.56	0.00143202	0.000239557	0.000443824		1.56	5485.4	5169.33	5653.21
		1.561	0.00142406	0.000244942	0.00045973		1.561	5486.83	5169.57	5653.66
		1.562	0.00141437	0.000250638	0.000476403		1.562	5488.25	5169.82	5654.13
		1.563	0.00140302	0.000256596	0.000493815		1.563	5489.66	5170.07	5654.62
		1.564	0.0013901	0.000262764	0.000511948		1.564	5491.05	5170.33	5655.12
		1.565	0.0013757	0.000269096	0.000530791		1.565	5492.43	5170.59	5655.64
		1.566	0.00135992	0.000275548	0.000550342		1.566	5493.8	5170.87	5656.18
		1.567	0.00134288	0.000282083	0.000570604		1.567	5495.15	5171.15	5656.74
		1.568	0.0013247	0.000288667	0.000591586		1.568	5496.49	5171.43	5657.32
		1.569	0.00130549	0.00029527	0.000613299		1.569	5497.8	5171.72	5657.93
		1.57	0.00128537	0.000301874	0.000635755		1.57	5499.1	5172.02	5658.55
		1.571	0.00126444	0.000308463	0.000658967		1.571	5500.37	5172.33	5659.2
		1.572	0.00124281	0.000315032	0.000682944		1.572	5501.63	5172.64	5659.87
		1.573	0.00122058	0.000321578	0.000707688		1.573	5502.86	5172.96	5660.56
		1.574	0.00119783	0.000328111	0.000733199		1.574	5504.07	5173.28	5661.28
		1.575	0.00117465	0.000334643	0.000759464		1.575	5505.25	5173.61	5662.03
		1.576	0.0011511	0.000341194	0.00078646		1.576	5506.42	5173.95	5662.8
		1.577	0.00112724	0.000347789	0.000814155		1.577	5507.56	5174.3	5663.6
		1.578	0.00110312	0.000354457	0.0008425		1.578	5508.67	5174.65	5664.43
		1.579	0.00107877	0.000361232	0.000871433		1.579	5509.76	5175	5665.29
		1.58	0.00105424	0.000368147	0.000900879		1.58	5510.83	5175.37	5666.17
		1.581	0.00102955	0.000375237	0.000930745		1.581	5511.87	5175.74	5667.09
		1.582	0.00100472	0.000382538	0.000960926		1.582	5512.89	5176.12	5668.04
		1.583	0.000979768	0.000390083	0.000991301		1.583	5513.88	5176.51	5669.01
		1.584	0.000954717	0.000397902	0.00102173		1.584	5514.85	5176.9	5670.02
		1.585	0.000929584	0.00040602	0.00105208		1.585	5515.79	5177.3	5671.06
		1.586	0.00090439	0.000414456	0.00108219		1.586	5516.71	5177.71	5672.12
		1.587	0.000879162	0.000423226	0.00111188		1.587	5517.6	5178.13	5673.22
		1.588	0.000853929	0.000432335	0.00114099		1.588	5518.46	5178.56	5674.35
		1.589	0.000828731	0.000441782	0.00116935		1.589	5519.31	5179	5675.5
		1.59	0.000803613	0.000451558	0.00119676		1.59	5520.12	5179.44	5676.68
		1.591	0.000778632	0.000461644	0.00122306		1.591	5520.91	5179.9	5677.89
		1.592	0.000753854	0.000472015	0.00124806		1.592	5521.68	5180.37	5679.13
		1.593	0.000729356	0.000482636	0.0012716		1.593	5522.42	5180.84	5680.39
		1.594	0.000705225	0.000493466	0.00129352		1.594	5523.14	5181.33	5681.67
		1.595	0.000681561	0.000504456	0.00131366		1.595	5523.83	5181.83	5682.98
		1.596	0.000658475	0.000515553	0.00133189		1.596	5524.5	5182.34	5684.3
		1.597	0.000636087	0.000526698	0.00134809		1.597	5525.15	5182.86	5685.64
		1.598	0.000614526	0.000537828	0.00136215		1.598	5525.77	5183.39	5686.99
		1.599	0.000593929	0.000548879	0.00137398		1.599	5526.38	5183.94	5688.36
		1.6	0.00057444	0.000559787	0.00138353		1.6	5526.96	5184.49	5689.74
		1.601	0.000556205	0.000570486	0.00139074		1.601	5527.53	5185.06	5691.13
		1.602	0.000539374	0.000580916	0.00139559		1.602	5528.08	5185.63	5692.52
		1.603	0.000524093	0.00059102	0.00139809		1.603	5528.61	5186.22	5693.92
		1.604	0.000510505	0.000600744	0.00139824		1.604	5529.12	5186.81	5695.32
		1.605	0.000498745	0.000610045	0.0013961		1.605	5529.63	5187.42	5696.71
		1.606	0.000488939	0.000618885	0.00139172		1.606	5530.12	5188.03	5698.11
		1.607	0.000481196	0.000627235	0.00138517		1.607	5530.61	5188.66	5699.5
		1.608	0.00047561	0.000635078	0.00137656		1.608	5531.09	5189.29	5700.88
		1.609	0.000472256	0.000642404	0.00136598		1.609	5531.56	5189.93	5702.25
		1.61	0.000471186	0.000649216	0.00135356		1.61	5532.03	5190.57	5703.61
		1.611	0.000472425	0.000655525	0.00133942		1.611	5532.5	5191.22	5704.95
		1.612	0.000475973	0.000661353	0.0013237		1.612	5532.98	5191.88	5706.29
		1.613	0.000481803	0.000666728	0.00130652		1.613	5533.46	5192.55	5707.6
		1.614	0.000489858	0.000671687	0.00128803		1.614	5533.94	5193.22	5708.9
		1.615	0.000500052	0.000676273	0.00126837		1.615	5534.44	5193.89	5710.18
		1.616	0.000512274	0.000680533	0.00124766		1.616	5534.94	5194.57	5711.43
		1.617	0.000526381	0.000684514	0.00122603		1.617	5535.46	5195.25	5712.67
		1.618	0.000542212	0.000688266	0.00120361		1.618	5536	5195.94	5713.89
		1.619	0.000559579	0.000691834	0.00118049		1.619	5536.55	5196.63	5715.08
		1.62	0.000578279	0.000695263	0.0011568		1.62	5537.12	5197.32	5716.25
		1.621	0.000598092	0.000698587	0.00113261		1.621	5537.71	5198.02	5717.39
		1.622	0.000618788	0.000701835	0.00110801		1.622	5538.31	5198.72	5718.51
		1.623	0.000640131	0.000705027	0.00108308		1.623	5538.94	5199.42	5719.61
		1.624	0.000661884	0.00070817	0.00105787		1.624	5539.59	5200.13	5720.68
		1.625	0.000683811	0.000711262	0.00103245		1.625	5540.27	5200.84	5721.72
		1.626	0.000705685	0.000714285	0.00100685		1.626	5540.96	5201.55	5722.74
		1.627	0.000727291	0.000717212	0.000981114		1.627	5541.68	5202.27	5723.74
		1.628	0.000748426	0.000720004	0.000955276		1.628	5542.42	5202.99	5724.7
		1.629	0.00076891	0.000722611	0.000929362		1.629	5543.18	5203.71	5725.65
		1.63	0.000788582	0.000724971	0.000903393		1.63	5543.95	5204.43	5726.56
		1.631	0.000807306	0.000727017	0.000877388		1.631	5544.75	5205.16	5727.45
		1.632	0.000824971	0.000728676	0.000851365		1.632	5545.57	5205.88	5728.32
		1.633	0.000841493	0.000729871	0.000825337		1.633	5546.4	5206.61	5729.16
		1.634	0.000856816	0.000730524	0.00079932		1.634	5547.25	5207.34	5729.97
		1.635	0.000870907	0.000730562	0.000773328		1.635	5548.11	5208.07	5730.76
		1.636	0.000883763	0.000729912	0.000747378		1.636	5548.99	5208.8	5731.52
		1.637	0.0008954	0.000728514	0.000721489		1.637	5549.88	5209.53	5732.25
		1.638	0.00090586	0.000726315	0.000695684		1.638	5550.78	5210.26	5732.96
		1.639	0.000915202	0.000723276	0.000669987		1.639	5551.69	5210.99	5733.64
		1.64	0.0009235	0.000719371	0.000644431		1.64	5552.61	5211.71	5734.3
		1.641	0.000930844	0.000714594	0.00061905		1.641	5553.54	5212.42	5734.93
		1.642	0.000937331	0.000708952	0.000593888		1.642	5554.47	5213.14	5735.54
		1.643	0.000943064	0.000702473	0.000568993		1.643	5555.41	5213.84	5736.12
		1.644	0.00094815	0.000695205	0.000544423		1.644	5556.36	5214.54	5736.67
		1.645	0.000952694	0.000687211	0.000520239		1.645	5557.31	5215.23	5737.21
		1.646	0.000956797	0.000678573	0.000496514		1.646	5558.26	5215.91	5737.72
		1.647	0.000960552	0.00066939	0.000473325		1.647	5559.22	5216.59	5738.2
		1.648	0.000964044	0.000659776	0.00045076		1.648	5560.18	5217.25	5738.66
		1.649	0.000967343	0.000649854	0.000428911		1.649	5561.15	5217.91	5739.1
		1.65	0.000970507	0.000639761	0.000407878		1.65	5562.12	5218.55	5739.52
		1.651	0.000973576	0.000629639	0.000387765		1.651	5563.09	5219.19	5739.92
		1.652	0.000976577	0.000619634	0.000368684		1.652	5564.07	5219.81	5740.3
		1.653	0.000979514	0.000609892	0.000350745		1.653	5565.04	5220.43	5740.66
		1.654	0.000982378	0.000600558	0.000334065		1.654	5566.03	5221.03	5741
		1.655	0.000985141	0.00059177	0.000318757		1.655	5567.01	5221.63	5741.33
		1.656	0.000987761	0.000583657	0.00030494		1.656	5568	5222.22	5741.64
		1.657	0.000990176	0.000576335	0.000292721		1.657	5568.98	5222.8	5741.94
		1.658	0.000992315	0.000569906	0.000282209		1.658	5569.98	5223.37	5742.22
		1.659	0.000994095	0.000564453	0.000273503		1.659	5570.97	5223.94	5742.5
		1.66	0.00099542	0.000560041	0.000266692		1.66	5571.96	5224.5	5742.77
		1.661	0.000996193	0.000556713	0.000261858		1.661	5572.96	5225.06	5743.04
		1.662	0.000996307	0.000554491	0.000259069		1.662	5573.96	5225.61	5743.3
		1.663	0.000995658	0.000553373	0.00025838		1.663	5574.95	5226.17	5743.55
		1.664	0.000994136	0.000553333	0.000259826		1.664	5575.95	5226.72	5743.81
		1.665	0.000991643	0.000554327	0.000263431		1.665	5576.94	5227.27	5744.08
		1.666	0.00098808	0.000556288	0.000269197		1.666	5577.93	5227.83	5744.34
		1.667	0.000983363	0.00055913	0.000277111		1.667	5578.92	5228.39	5744.62
		1.668	0.000977414	0.000562753	0.000287139		1.668	5579.9	5228.95	5744.9
		1.669	0.000970168	0.00056704	0.000299229		1.669	5580.87	5229.51	5745.19
		1.67	0.000961577	0.000571866	0.000313309		1.67	5581.84	5230.08	5745.5
		1.671	0.000951607	0.000577098	0.000329291		1.671	5582.79	5230.66	5745.82
		1.672	0.000940242	0.000582597	0.000347067		1.672	5583.74	5231.24	5746.16
		1.673	0.000927482	0.000588226	0.000366516		1.673	5584.67	5231.82	5746.51
		1.674	0.000913346	0.00059385	0.0003875		1.674	5585.59	5232.41	5746.89
		1.675	0.000897869	0.000599339	0.000409868		1.675	5586.5	5233.01	5747.29
		1.676	0.000881103	0.000604574	0.000433456		1.676	5587.39	5233.61	5747.71
		1.677	0.000863117	0.000609447	0.000458095		1.677	5588.26	5234.22	5748.16
		1.678	0.000843997	0.000613864	0.000483605		1.678	5589.11	5234.83	5748.63
		1.679	0.000823839	0.000617746	0.0005098		1.679	5589.95	5235.45	5749.12
		1.68	0.000802752	0.000621033	0.000536492		1.68	5590.76	5236.07	5749.65
		1.681	0.000780857	0.000623683	0.000563491		1.681	5591.55	5236.69	5750.2
		1.682	0.000758279	0.000625672	0.00059061		1.682	5592.32	5237.31	5750.77
		1.683	0.000735153	0.000626995	0.00061766		1.683	5593.07	5237.94	5751.38
		1.684	0.000711615	0.000627667	0.000644462		1.684	5593.79	5238.57	5752.01
		1.685	0.000687804	0.000627719	0.00067084		1.685	5594.49	5239.19	5752.67
		1.686	0.000663857	0.000627198	0.000696628		1.686	5595.17	5239.82	5753.35
		1.687	0.000639912	0.000626166	0.000721669		1.687	5595.82	5240.45	5754.06
		1.688	0.000616102	0.000624701	0.00074582		1.688	5596.45	5241.07	5754.79
		1.689	0.000592553	0.000622886	0.000768949		1.689	5597.05	5241.7	5755.55
		1.69	0.000569386	0.000620816	0.000790937		1.69	5597.63	5242.32	5756.33
		1.691	0.000546717	0.000618594	0.000811684		1.691	5598.19	5242.94	5757.13
		1.692	0.000524651	0.000616321	0.000831102		1.692	5598.73	5243.56	5757.95
		1.693	0.000503288	0.000614104	0.000849122		1.693	5599.24	5244.17	5758.79
		1.694	0.000482716	0.000612045	0.000865691		1.694	5599.73	5244.78	5759.65
		1.695	0.00046302	0.000610243	0.000880773		1.695	5600.21	5245.4	5760.52
		1.696	0.000444274	0.00060879	0.000894349		1.696	5600.66	5246.01	5761.41
		1.697	0.000426547	0.000607767	0.000906417		1.697	5601.1	5246.61	5762.31
		1.698	0.000409902	0.000607245	0.000916991		1.698	5601.51	5247.22	5763.22
		1.699	0.000394394	0.000607283	0.000926097		1.699	5601.92	5247.83	5764.15
		1.7	0.000380076	0.00060792	0.000933779		1.7	5602.3	5248.44	5765.08
		1.701	0.000366996	0.000609184	0.000940093		1.701	5602.68	5249.04	5766.01
		1.702	0.0003552	0.000611082	0.000945104		1.702	5603.04	5249.65	5766.95
		1.703	0.000344728	0.000613602	0.000948889		1.703	5603.39	5250.27	5767.9
		1.704	0.000335623	0.000616717	0.000951533		1.704	5603.73	5250.88	5768.85
		1.705	0.00032792	0.000620378	0.000953129		1.705	5604.06	5251.5	5769.8
		1.706	0.000321654	0.00062452	0.000953771		1.706	5604.38	5252.12	5770.76
		1.707	0.000316859	0.000629063	0.00095356		1.707	5604.7	5252.75	5771.71
		1.708	0.000313565	0.00063391	0.000952597		1.708	5605.02	5253.38	5772.66
		1.709	0.000311796	0.000638953	0.000950983		1.709	5605.33	5254.02	5773.62
		1.71	0.000311574	0.000644071	0.000948819		1.71	5605.64	5254.66	5774.57
		1.711	0.000312913	0.000649138	0.000946201		1.711	5605.96	5255.31	5775.51
		1.712	0.000315824	0.000654022	0.000943221		1.712	5606.27	5255.96	5776.46
		1.713	0.000320305	0.000658591	0.000939969		1.713	5606.59	5256.61	5777.4
		1.714	0.000326348	0.000662712	0.000936526		1.714	5606.91	5257.27	5778.34
		1.715	0.000333934	0.000666259	0.000932966		1.715	5607.24	5257.94	5779.27
		1.716	0.000343032	0.000669116	0.000929359		1.716	5607.58	5258.61	5780.2
		1.717	0.000353597	0.000671175	0.000925762		1.717	5607.93	5259.28	5781.13
		1.718	0.000365573	0.000672344	0.000922227		1.718	5608.29	5259.95	5782.06
		1.719	0.000378889	0.000672548	0.000918796		1.719	5608.66	5260.62	5782.98
		1.72	0.000393459	0.000671733	0.000915501		1.72	5609.05	5261.29	5783.89
		1.721	0.000409183	0.000669862	0.000912365		1.721	5609.45	5261.96	5784.81
		1.722	0.000425948	0.000666923	0.000909403		1.722	5609.86	5262.63	5785.72
		1.723	0.000443627	0.000662926	0.000906618		1.723	5610.3	5263.3	5786.63
		1.724	0.000462079	0.000657904	0.000904005		1.724	5610.75	5263.96	5787.53
		1.725	0.000481156	0.000651912	0.000901553		1.725	5611.22	5264.61	5788.43
		1.726	0.000500698	0.000645027	0.000899239		1.726	5611.71	5265.26	5789.33
		1.727	0.000520539	0.000637345	0.000897034		1.727	5612.23	5265.9	5790.23
		1.728	0.000540508	0.000628983	0.000894905		1.728	5612.76	5266.54	5791.13
		1.729	0.000560431	0.000620069	0.00089281		1.729	5613.31	5267.16	5792.02
		1.73	0.000580138	0.000610747	0.000890705		1.73	5613.88	5267.78	5792.91
		1.731	0.000599458	0.00060117	0.000888543		1.731	5614.47	5268.38	5793.8
		1.732	0.000618228	0.000591495	0.000886274		1.732	5615.08	5268.98	5794.69
		1.733	0.000636296	0.000581883	0.00088385		1.733	5615.7	5269.56	5795.58
		1.734	0.000653518	0.000572495	0.000881223		1.734	5616.35	5270.14	5796.46
		1.735	0.000669767	0.000563482	0.000878349		1.735	5617.01	5270.71	5797.34
		1.736	0.00068493	0.000554994	0.000875188		1.736	5617.69	5271.27	5798.22
		1.737	0.000698914	0.000547163	0.000871707		1.737	5618.38	5271.82	5799.09
		1.738	0.000711645	0.00054011	0.000867877		1.738	5619.08	5272.36	5799.96
		1.739	0.000723069	0.00053394	0.00086368		1.739	5619.8	5272.9	5800.82
		1.74	0.000733154	0.000528737	0.000859105		1.74	5620.53	5273.43	5801.69
		1.741	0.00074189	0.000524564	0.000854152		1.741	5621.27	5273.96	5802.54
		1.742	0.000749286	0.000521467	0.000848829		1.742	5622.01	5274.48	5803.39
		1.743	0.000755373	0.000519466	0.000843155		1.743	5622.76	5275	5804.24
		1.744	0.000760202	0.00051856	0.000837158		1.744	5623.52	5275.52	5805.08
		1.745	0.00076384	0.000518731	0.000830878		1.745	5624.28	5276.04	5805.91
		1.746	0.00076637	0.000519936	0.000824359		1.746	5625.05	5276.56	5806.74
		1.747	0.000767889	0.000522118	0.000817658		1.747	5625.82	5277.08	5807.56
		1.748	0.000768507	0.000525202	0.000810836		1.748	5626.58	5277.6	5808.38
		1.749	0.000768341	0.000529101	0.000803962		1.749	5627.35	5278.13	5809.18
		1.75	0.000767515	0.000533715	0.000797108		1.75	5628.12	5278.66	5809.99
		1.751	0.000766157	0.000538937	0.000790352		1.751	5628.89	5279.2	5810.78
		1.752	0.000764397	0.000544654	0.000783771		1.752	5629.65	5279.74	5811.57
		1.753	0.000762361	0.000550751	0.000777445		1.753	5630.42	5280.29	5812.35
		1.754	0.000760175	0.000557113	0.000771453		1.754	5631.18	5280.84	5813.12
		1.755	0.000757957	0.000563629	0.00076587		1.755	5631.94	5281.4	5813.89
		1.756	0.000755816	0.000570189	0.000760769		1.756	5632.69	5281.97	5814.65
		1.757	0.000753853	0.000576697	0.000756219		1.757	5633.45	5282.54	5815.41
		1.758	0.000752157	0.000583061	0.000752283		1.758	5634.2	5283.12	5816.17
		1.759	0.000750802	0.000589204	0.000749013		1.759	5634.95	5283.71	5816.92
		1.76	0.000749852	0.000595058	0.000746459		1.76	5635.7	5284.3	5817.66
		1.761	0.000749351	0.000600573	0.000744659		1.761	5636.45	5284.9	5818.41
		1.762	0.000749331	0.000605708	0.000743645		1.762	5637.2	5285.5	5819.15
		1.763	0.000749808	0.000610441	0.000743436		1.763	5637.95	5286.11	5819.9
		1.764	0.000750781	0.00061476	0.000744047		1.764	5638.7	5286.72	5820.64
		1.765	0.000752238	0.000618673	0.000745481		1.765	5639.45	5287.34	5821.39
		1.766	0.000754148	0.000622194	0.000747734		1.766	5640.21	5287.96	5822.13
		1.767	0.00075647	0.000625354	0.000750792		1.767	5640.96	5288.58	5822.88
		1.768	0.000759151	0.000628195	0.00075464		1.768	5641.72	5289.21	5823.63
		1.769	0.000762125	0.000630766	0.000759247		1.769	5642.48	5289.84	5824.39
		1.77	0.000765323	0.000633126	0.000764588		1.77	5643.24	5290.47	5825.15
		1.771	0.000768662	0.00063534	0.000770625		1.771	5644.01	5291.11	5825.92
		1.772	0.000772059	0.000637474	0.000777319		1.772	5644.78	5291.74	5826.69
		1.773	0.000775424	0.000639598	0.000784627		1.773	5645.56	5292.38	5827.48
		1.774	0.000778667	0.00064178	0.000792506		1.774	5646.33	5293.02	5828.26
		1.775	0.000781697	0.000644087	0.000800908		1.775	5647.11	5293.66	5829.06
		1.776	0.000784425	0.000646578	0.000809785		1.776	5647.9	5294.31	5829.87
		1.777	0.000786768	0.000649307	0.00081909		1.777	5648.68	5294.96	5830.68
		1.778	0.000788643	0.000652318	0.000828767		1.778	5649.47	5295.61	5831.5
		1.779	0.000789976	0.000655644	0.000838766		1.779	5650.26	5296.26	5832.34
		1.78	0.000790699	0.000659304	0.000849031		1.78	5651.05	5296.92	5833.18
		1.781	0.000790756	0.000663306	0.000859509		1.781	5651.84	5297.58	5834.04
		1.782	0.000790092	0.000667639	0.000870134		1.782	5652.63	5298.25	5834.9
		1.783	0.000788673	0.000672282	0.000880853		1.783	5653.42	5298.92	5835.78
		1.784	0.000786468	0.000677194	0.000891599		1.784	5654.21	5299.59	5836.66
		1.785	0.000783457	0.000682319	0.000902305		1.785	5654.99	5300.27	5837.56
		1.786	0.000779634	0.000687586	0.000912902		1.786	5655.77	5300.96	5838.47
		1.787	0.000775001	0.000692911	0.00092332		1.787	5656.55	5301.65	5839.39
		1.788	0.000769573	0.000698197	0.000933485		1.788	5657.32	5302.34	5840.31
		1.789	0.000763372	0.000703333	0.00094332		1.789	5658.09	5303.04	5841.25
		1.79	0.000756436	0.000708205	0.000952752		1.79	5658.85	5303.75	5842.2
		1.791	0.000748807	0.00071269	0.000961708		1.791	5659.6	5304.46	5843.16
		1.792	0.000740534	0.000716657	0.000970109		1.792	5660.35	5305.17	5844.12
		1.793	0.000731678	0.000719977	0.000977883		1.793	5661.08	5305.89	5845.1
		1.794	0.000722305	0.000722528	0.000984966		1.794	5661.81	5306.61	5846.08
		1.795	0.000712485	0.000724183	0.000991289		1.795	5662.53	5307.34	5847.07
		1.796	0.000702292	0.00072483	0.000996795		1.796	5663.23	5308.06	5848.06
		1.797	0.000691804	0.000724364	0.00100143		1.797	5663.93	5308.79	5849.06
		1.798	0.000681102	0.000722697	0.00100516		1.798	5664.62	5309.51	5850.06
		1.799	0.000670266	0.000719754	0.00100794		1.799	5665.29	5310.23	5851.07
		1.8	0.000659374	0.000715477	0.00100975		1.8	5665.96	5310.95	5852.08
		1.801	0.000648505	0.000709831	0.00101057		1.801	5666.61	5311.66	5853.09
		1.802	0.000637737	0.000702801	0.00101042		1.802	5667.26	5312.37	5854.1
		1.803	0.000627138	0.000694391	0.00100929		1.803	5667.89	5313.07	5855.11
		1.804	0.000616778	0.00068463	0.00100721		1.804	5668.51	5313.75	5856.12
		1.805	0.00060672	0.000673568	0.00100422		1.805	5669.12	5314.43	5857.12
		1.806	0.000597024	0.000661275	0.00100036		1.806	5669.72	5315.1	5858.13
		1.807	0.000587743	0.000647844	0.0009957		1.807	5670.32	5315.76	5859.12
		1.808	0.000578926	0.000633384	0.000990303		1.808	5670.9	5316.4	5860.12
		1.809	0.000570617	0.000618021	0.000984254		1.809	5671.47	5317.02	5861.1
		1.81	0.000562859	0.000601897	0.000977643		1.81	5672.04	5317.63	5862.09
		1.811	0.000555687	0.000585163	0.000970569		1.811	5672.6	5318.23	5863.06
		1.812	0.000549137	0.000567983	0.000963137		1.812	5673.15	5318.8	5864.03
		1.813	0.00054324	0.000550523	0.000955457		1.813	5673.7	5319.36	5864.99
		1.814	0.000538028	0.000532954	0.000947641		1.814	5674.24	5319.9	5865.94
		1.815	0.00053353	0.000515448	0.000939804		1.815	5674.78	5320.43	5866.88
		1.816	0.000529778	0.000498173	0.000932059		1.816	5675.31	5320.93	5867.82
		1.817	0.000526803	0.000481289	0.000924516		1.817	5675.84	5321.42	5868.75
		1.818	0.000524634	0.000464952	0.00091728		1.818	5676.36	5321.9	5869.67
		1.819	0.000523307	0.000449303	0.000910452		1.819	5676.88	5322.35	5870.58
		1.82	0.000522854	0.000434473	0.000904121		1.82	5677.41	5322.8	5871.49
		1.821	0.00052331	0.000420575	0.000898366		1.821	5677.93	5323.22	5872.39
		1.822	0.000524709	0.000407708	0.000893257		1.822	5678.46	5323.64	5873.28
		1.823	0.000527085	0.000395952	0.000888846		1.823	5678.98	5324.04	5874.18
		1.824	0.00053047	0.000385368	0.000885174		1.824	5679.51	5324.43	5875.06
		1.825	0.000534897	0.000375999	0.000882265		1.825	5680.04	5324.81	5875.95
		1.826	0.00054039	0.00036787	0.000880126		1.826	5680.58	5325.18	5876.83
		1.827	0.000546972	0.000360985	0.000878749		1.827	5681.12	5325.55	5877.71
		1.828	0.00055466	0.000355335	0.000878109		1.828	5681.67	5325.91	5878.58
		1.829	0.000563461	0.00035089	0.000878164		1.829	5682.23	5326.26	5879.46
		1.83	0.000573377	0.000347608	0.000878859		1.83	5682.8	5326.61	5880.34
		1.831	0.000584395	0.000345433	0.000880122		1.831	5683.38	5326.95	5881.22
		1.832	0.000596497	0.000344298	0.00088187		1.832	5683.97	5327.3	5882.1
		1.833	0.000609648	0.000344127	0.00088401		1.833	5684.57	5327.64	5882.99
		1.834	0.000623803	0.000344836	0.000886436		1.834	5685.19	5327.99	5883.87
		1.835	0.000638905	0.00034634	0.000889042		1.835	5685.82	5328.33	5884.76
		1.836	0.000654879	0.000348546	0.000891712		1.836	5686.47	5328.68	5885.65
		1.837	0.000671642	0.000351367	0.000894329		1.837	5687.13	5329.03	5886.54
		1.838	0.000689096	0.000354713	0.000896778		1.838	5687.81	5329.38	5887.44
		1.839	0.00070713	0.0003585	0.000898946		1.839	5688.51	5329.74	5888.33
		1.84	0.000725622	0.000362649	0.000900725		1.84	5689.23	5330.1	5889.23
		1.841	0.000744443	0.000367088	0.000902013		1.841	5689.96	5330.47	5890.14
		1.842	0.000763451	0.000371751	0.000902718		1.842	5690.72	5330.84	5891.04
		1.843	0.000782502	0.000376584	0.000902758		1.843	5691.49	5331.21	5891.94
		1.844	0.000801444	0.000381539	0.000902062		1.844	5692.28	5331.59	5892.84
		1.845	0.000820124	0.00038658	0.000900571		1.845	5693.09	5331.97	5893.74
		1.846	0.000838389	0.000391679	0.000898239		1.846	5693.92	5332.36	5894.64
		1.847	0.000856088	0.000396817	0.000895034		1.847	5694.77	5332.76	5895.54
		1.848	0.000873073	0.000401985	0.000890936		1.848	5695.63	5333.16	5896.43
		1.849	0.000889205	0.000407181	0.000885936		1.849	5696.51	5333.56	5897.32
		1.85	0.00090435	0.000412408	0.00088004		1.85	5697.41	5333.97	5898.21
		1.851	0.000918389	0.000417678	0.000873261		1.851	5698.32	5334.38	5899.08
		1.852	0.000931209	0.000423004	0.000865625		1.852	5699.25	5334.81	5899.95
		1.853	0.000942715	0.000428405	0.000857164		1.853	5700.18	5335.23	5900.81
		1.854	0.000952825	0.000433901	0.000847919		1.854	5701.13	5335.66	5901.67
		1.855	0.000961472	0.000439509	0.000837935		1.855	5702.09	5336.1	5902.51
		1.856	0.000968602	0.000445251	0.000827264		1.856	5703.05	5336.54	5903.34
		1.857	0.000974182	0.000451141	0.00081596		1.857	5704.03	5336.99	5904.16
		1.858	0.000978189	0.000457195	0.000804078		1.858	5705	5337.44	5904.97
		1.859	0.000980617	0.000463421	0.000791678		1.859	5705.98	5337.9	5905.77
		1.86	0.000981476	0.000469825	0.000778817		1.86	5706.96	5338.37	5906.56
		1.861	0.000980786	0.000476407	0.000765553		1.861	5707.94	5338.84	5907.33
		1.862	0.00097858	0.000483161	0.000751943		1.862	5708.92	5339.32	5908.09
		1.863	0.0009749	0.000490076	0.000738041		1.863	5709.9	5339.81	5908.83
		1.864	0.000969801	0.000497135	0.000723903		1.864	5710.87	5340.3	5909.56
		1.865	0.000963341	0.000504316	0.000709578		1.865	5711.84	5340.8	5910.28
		1.866	0.000955585	0.000511591	0.000695117		1.866	5712.8	5341.31	5910.98
		1.867	0.000946604	0.000518928	0.000680565		1.867	5713.75	5341.83	5911.67
		1.868	0.00093647	0.000526289	0.000665966		1.868	5714.69	5342.35	5912.34
		1.869	0.000925258	0.000533633	0.000651362		1.869	5715.62	5342.88	5913
		1.87	0.000913041	0.000540915	0.000636791		1.87	5716.54	5343.42	5913.65
		1.871	0.000899894	0.000548089	0.000622289		1.871	5717.45	5343.96	5914.28
		1.872	0.000885888	0.000555103	0.000607887		1.872	5718.34	5344.51	5914.89
		1.873	0.000871093	0.000561905	0.000593616		1.873	5719.22	5345.07	5915.49
		1.874	0.000855575	0.000568443	0.000579502		1.874	5720.08	5345.64	5916.08
		1.875	0.000839397	0.000574661	0.000565569		1.875	5720.93	5346.21	5916.65
		1.876	0.000822617	0.000580505	0.000551837		1.876	5721.76	5346.79	5917.21
		1.877	0.00080529	0.000585919	0.000538323		1.877	5722.57	5347.37	5917.75
		1.878	0.000787467	0.00059085	0.000525043		1.878	5723.37	5347.96	5918.29
		1.879	0.000769194	0.000595243	0.000512008		1.879	5724.15	5348.55	5918.8
		1.88	0.000750515	0.000599046	0.000499228		1.88	5724.91	5349.15	5919.31
		1.881	0.000731468	0.000602207	0.000486709		1.881	5725.65	5349.75	5919.8
		1.882	0.00071209	0.000604677	0.000474459		1.882	5726.37	5350.35	5920.28
		1.883	0.000692416	0.000606411	0.000462481		1.883	5727.07	5350.96	5920.75
		1.884	0.000672477	0.000607364	0.000450778		1.884	5727.76	5351.56	5921.21
		1.885	0.000652304	0.000607494	0.000439351		1.885	5728.42	5352.17	5921.65
		1.886	0.000631927	0.000606766	0.000428204		1.886	5729.06	5352.78	5922.09
		1.887	0.000611375	0.000605147	0.000417339		1.887	5729.68	5353.39	5922.51
		1.888	0.000590678	0.000602608	0.000406757		1.888	5730.28	5353.99	5922.92
		1.889	0.000569868	0.000599126	0.000396461		1.889	5730.86	5354.59	5923.32
		1.89	0.000548977	0.000594683	0.000386455		1.89	5731.42	5355.19	5923.71
		1.891	0.000528038	0.000589269	0.000376742		1.891	5731.96	5355.78	5924.1
		1.892	0.000507088	0.000582878	0.000367328		1.892	5732.48	5356.36	5924.47
		1.893	0.000486166	0.000575515	0.00035822		1.893	5732.98	5356.94	5924.83
		1.894	0.000465313	0.000567189	0.000349423		1.894	5733.45	5357.52	5925.19
		1.895	0.000444573	0.000557918	0.000340944		1.895	5733.91	5358.08	5925.53
		1.896	0.000423992	0.00054773	0.000332795		1.896	5734.34	5358.63	5925.87
		1.897	0.000403621	0.00053666	0.000324983		1.897	5734.76	5359.17	5926.2
		1.898	0.00038351	0.00052475	0.000317519		1.898	5735.15	5359.7	5926.52
		1.899	0.000363714	0.000512054	0.000310415		1.899	5735.52	5360.22	5926.83
		1.9	0.00034429	0.000498631	0.000303683		1.9	5735.88	5360.73	5927.14
		1.901	0.000325297	0.000484549	0.000297337		1.901	5736.21	5361.22	5927.44
		1.902	0.000306795	0.000469882	0.000291391		1.902	5736.53	5361.7	5927.73
		1.903	0.000288849	0.000454712	0.000285862		1.903	5736.82	5362.16	5928.02
		1.904	0.000271521	0.000439124	0.000280765		1.904	5737.11	5362.61	5928.31
		1.905	0.000254878	0.000423208	0.000276121		1.905	5737.37	5363.04	5928.58
		1.906	0.000238986	0.000407058	0.000271948		1.906	5737.62	5363.45	5928.86
		1.907	0.000223916	0.000390768	0.000268268		1.907	5737.85	5363.85	5929.13
		1.908	0.000209734	0.000374432	0.0002651		1.908	5738.06	5364.23	5929.39
		1.909	0.000196507	0.000358141	0.000262466		1.909	5738.27	5364.6	5929.66
		1.91	0.000184309	0.000341987	0.000260391		1.91	5738.46	5364.95	5929.92
		1.911	0.000173204	0.000326054	0.000258893		1.911	5738.64	5365.28	5930.18
		1.912	0.000163261	0.000310423	0.000257996		1.912	5738.8	5365.6	5930.44
		1.913	0.000154546	0.000295167	0.000257719		1.913	5738.96	5365.9	5930.7
		1.914	0.000147122	0.00028035	0.000258078		1.914	5739.11	5366.19	5930.95
		1.915	0.000141049	0.000266029	0.000259086		1.915	5739.26	5366.47	5931.21
		1.916	0.000136388	0.000252255	0.00026076		1.916	5739.4	5366.72	5931.47
		1.917	0.000133186	0.000239058	0.000263097		1.917	5739.53	5366.97	5931.73
		1.918	0.000131498	0.000226473	0.000266105		1.918	5739.66	5367.2	5932
		1.919	0.000131362	0.000214513	0.000269774		1.919	5739.8	5367.42	5932.27
		1.92	0.000132817	0.00020319	0.000274094		1.92	5739.93	5367.63	5932.54
		1.921	0.000135894	0.000192502	0.000279048		1.921	5740.06	5367.83	5932.81
		1.922	0.000140614	0.000182443	0.000284605		1.922	5740.2	5368.02	5933.1
		1.923	0.00014699	0.000172994	0.000290731		1.923	5740.34	5368.2	5933.38
		1.924	0.00015503	0.000164138	0.000297384		1.924	5740.49	5368.36	5933.68
		1.925	0.000164727	0.000155846	0.00030451		1.925	5740.65	5368.52	5933.98
		1.926	0.000176068	0.00014809	0.000312049		1.926	5740.82	5368.68	5934.29
		1.927	0.000189025	0.000140838	0.00031993		1.927	5741.01	5368.82	5934.6
		1.928	0.000203557	0.000134053	0.000328073		1.928	5741.2	5368.96	5934.93
		1.929	0.000219618	0.000127707	0.000336397		1.929	5741.42	5369.09	5935.26
		1.93	0.000237141	0.000121766	0.000344808		1.93	5741.64	5369.21	5935.6
		1.931	0.000256049	0.000116202	0.000353208		1.931	5741.89	5369.33	5935.95
		1.932	0.000276254	0.000110992	0.000361498		1.932	5742.16	5369.45	5936.31
		1.933	0.000297649	0.000106114	0.000369572		1.933	5742.44	5369.55	5936.67
		1.934	0.000320116	0.000101553	0.00037732		1.934	5742.75	5369.66	5937.05
		1.935	0.000343525	9.72995e-05	0.000384639		1.935	5743.08	5369.76	5937.43
		1.936	0.000367732	9.33525e-05	0.000391422		1.936	5743.44	5369.85	5937.81
		1.937	0.000392584	8.97165e-05	0.000397569		1.937	5743.82	5369.94	5938.21
		1.938	0.000417917	8.64025e-05	0.000402984		1.938	5744.23	5370.03	5938.61
		1.939	0.00044356	8.34285e-05	0.00040758		1.939	5744.66	5370.12	5939.01
		1.94	0.000469334	8.08195e-05	0.000411279		1.94	5745.11	5370.2	5939.42
		1.941	0.000495057	7.86065e-05	0.000414014		1.941	5745.59	5370.28	5939.84
		1.942	0.000520548	7.68275e-05	0.000415731		1.942	5746.1	5370.36	5940.25
		1.943	0.000545626	7.55235e-05	0.000416392		1.943	5746.64	5370.43	5940.67
		1.944	0.000570112	7.47405e-05	0.000415973		1.944	5747.19	5370.51	5941.08
		1.945	0.00059384	7.45285e-05	0.000414466		1.945	5747.78	5370.58	5941.5
		1.946	0.000616648	7.49365e-05	0.000411882		1.946	5748.38	5370.66	5941.91
		1.947	0.000638392	7.60185e-05	0.000408245		1.947	5749.01	5370.73	5942.32
		1.948	0.00065894	7.78245e-05	0.000403598		1.948	5749.66	5370.81	5942.73
		1.949	0.00067818	8.04045e-05	0.000397999		1.949	5750.33	5370.89	5943.13
		1.95	0.000696021	8.38035e-05	0.00039152		1.95	5751.01	5370.97	5943.52
		1.951	0.00071239	8.80635e-05	0.000384242		1.951	5751.72	5371.06	5943.91
		1.952	0.000727243	9.32195e-05	0.000376262		1.952	5752.44	5371.15	5944.29
		1.953	0.000740554	9.92985e-05	0.000367681		1.953	5753.17	5371.24	5944.66
		1.954	0.000752325	0.000106323	0.000358608		1.954	5753.92	5371.35	5945.03
		1.955	0.000762581	0.000114299	0.000349155		1.955	5754.67	5371.46	5945.38
		1.956	0.000771368	0.000123229	0.000339436		1.956	5755.44	5371.58	5945.73
		1.957	0.000778755	0.000133101	0.000329563		1.957	5756.22	5371.7	5946.06
		1.958	0.000784831	0.000143893	0.000319647		1.958	5757	5371.84	5946.38
		1.959	0.000789701	0.000155571	0.000309791		1.959	5757.79	5371.99	5946.7
		1.96	0.000793483	0.000168087	0.000300094		1.96	5758.58	5372.15	5947
		1.961	0.000796307	0.000181386	0.000290647		1.961	5759.37	5372.33	5947.3
		1.962	0.000798311	0.000195396	0.000281533		1.962	5760.17	5372.52	5947.59
		1.963	0.000799636	0.000210038	0.000272822		1.963	5760.97	5372.72	5947.86
		1.964	0.000800421	0.000225224	0.000264578		1.964	5761.77	5372.94	5948.13
		1.965	0.000800803	0.000240855	0.000256857		1.965	5762.57	5373.17	5948.39
		1.966	0.000800913	0.000256827	0.000249702		1.966	5763.37	5373.42	5948.65
		1.967	0.000800868	0.000273031	0.00024315		1.967	5764.17	5373.68	5948.89
		1.968	0.000800774	0.000289353	0.000237229		1.968	5764.97	5373.97	5949.13
		1.969	0.00080072	0.00030568	0.000231962		1.969	5765.77	5374.26	5949.37
		1.97	0.000800777	0.000321898	0.000227363		1.97	5766.57	5374.58	5949.6
		1.971	0.000800997	0.0003379	0.000223443		1.971	5767.37	5374.91	5949.82
		1.972	0.000801409	0.00035358	0.000220209		1.972	5768.17	5375.25	5950.04
		1.973	0.000802023	0.000368843	0.000217664		1.973	5768.98	5375.61	5950.26
		1.974	0.000802829	0.000383602	0.000215808		1.974	5769.78	5375.99	5950.48
		1.975	0.000803793	0.000397783	0.000214641		1.975	5770.58	5376.38	5950.69
		1.976	0.000804867	0.000411324	0.000214159		1.976	5771.39	5376.79	5950.91
		1.977	0.000805983	0.000424178	0.000214359		1.977	5772.19	5377.2	5951.12
		1.978	0.000807058	0.000436311	0.000215238		1.978	5773	5377.63	5951.34
		1.979	0.000807999	0.000447707	0.000216793		1.979	5773.81	5378.08	5951.55
		1.98	0.0008087	0.000458366	0.000219019		1.98	5774.61	5378.53	5951.77
		1.981	0.000809051	0.0004683	0.000221914		1.981	5775.42	5378.99	5951.99
		1.982	0.000808937	0.000477538	0.000225474		1.982	5776.23	5379.46	5952.22
		1.983	0.000808243	0.000486122	0.000229698		1.983	5777.04	5379.95	5952.44
		1.984	0.000806856	0.000494106	0.000234584		1.984	5777.85	5380.44	5952.68
		1.985	0.000804669	0.000501552	0.000240131		1.985	5778.65	5380.93	5952.91
		1.986	0.000801583	0.000508533	0.00024634		1.986	5779.46	5381.44	5953.16
		1.987	0.00079751	0.000515127	0.000253211		1.987	5780.26	5381.95	5953.41
		1.988	0.000792374	0.000521413	0.000260744		1.988	5781.05	5382.47	5953.66
		1.989	0.000786117	0.000527475	0.000268943		1.989	5781.84	5382.99	5953.93
		1.99	0.000778693	0.000533393	0.000277808		1.99	5782.62	5383.52	5954.2
		1.991	0.000770079	0.000539245	0.000287343		1.991	5783.4	5384.06	5954.48
		1.992	0.000760268	0.000545101	0.000297549		1.992	5784.16	5384.6	5954.78
		1.993	0.000749272	0.000551024	0.000308429		1.993	5784.92	5385.15	5955.08
		1.994	0.000737122	0.000557067	0.000319983		1.994	5785.66	5385.71	5955.39
		1.995	0.000723871	0.000563271	0.000332211		1.995	5786.39	5386.27	5955.72
		1.996	0.000709585	0.000569663	0.00034511		1.996	5787.11	5386.83	5956.06
		1.997	0.000694351	0.000576256	0.000358677		1.997	5787.81	5387.4	5956.41
[truncated: 18,003 more rows]

## Sheet: subfigure b
Supplementary Fig. 18b
		t (ps)	FACF of bulk solution (1030 N2 mol-2)	FACF of Mid-position (1030 N2 mol-2)	FACF of Edge-position (1030 N2 mol-2)		t (ps)	IFACF of of bulk solution (1012 N2 mol-2 S)	IFACF of of Mid-position (1012 N2 mol-2 S)	IFACF of of Edge-position (1012 N2 mol-2 S)
		0	0.113515	0.10671	0.147688		0	0	0	0
		0.001	0.113321	0.106516	0.147459		0.001	113.418	106.613	147.573
		0.002	0.112742	0.105935	0.146773		0.002	226.45	212.839	294.69
		0.003	0.111787	0.104977	0.145638		0.003	338.714	318.295	440.895
		0.004	0.110466	0.103654	0.144065		0.004	449.841	422.61	585.746
		0.005	0.108798	0.101983	0.142071		0.005	559.473	525.428	728.814
		0.006	0.106804	0.0999886	0.139675		0.006	667.274	626.414	869.688
		0.007	0.104508	0.0976957	0.136901		0.007	772.93	725.256	1007.98
		0.008	0.10194	0.0951342	0.133775		0.008	876.154	821.671	1143.31
		0.009	0.0991289	0.0923365	0.130328		0.009	976.688	915.407	1275.36
		0.01	0.0961085	0.0893368	0.126589		0.01	1074.31	1006.24	1403.82
		0.011	0.0929124	0.0861706	0.122594		0.011	1168.82	1094	1528.41
		0.012	0.0895751	0.0828743	0.118375		0.012	1260.06	1178.52	1648.9
		0.013	0.0861312	0.0794838	0.113968		0.013	1347.91	1259.7	1765.07
		0.014	0.0826143	0.0760344	0.109407		0.014	1432.29	1337.46	1876.76
		0.015	0.079057	0.07256	0.104725		0.015	1513.12	1411.75	1983.82
		0.016	0.07549	0.0690927	0.0999571		0.016	1590.4	1482.58	2086.17
		0.017	0.0719417	0.0656618	0.0951336		0.017	1664.11	1549.96	2183.71
		0.018	0.068438	0.0622941	0.0902847		0.018	1734.3	1613.94	2276.42
		0.019	0.0650018	0.059013	0.0854379		0.019	1801.02	1674.59	2364.28
		0.02	0.0616528	0.0558387	0.0806187		0.02	1864.35	1732.02	2447.31
		0.021	0.0584075	0.0527875	0.0758498		0.021	1924.38	1786.33	2525.54
		0.022	0.055279	0.0498722	0.0711514		0.022	1981.22	1837.66	2599.04
		0.023	0.0522768	0.0471019	0.0665408		0.023	2035	1886.15	2667.89
		0.024	0.0494072	0.0444819	0.0620326		0.024	2085.84	1931.94	2732.18
		0.025	0.0466735	0.0420143	0.0576385		0.025	2133.88	1975.19	2792.01
		0.026	0.0440757	0.0396976	0.0533678		0.026	2179.26	2016.04	2847.52
		0.027	0.0416113	0.0375276	0.049227		0.027	2222.1	2054.65	2898.81
		0.028	0.0392753	0.0354974	0.0452205		0.028	2262.54	2091.17	2946.04
		0.029	0.0370604	0.0335975	0.0413503		0.029	2300.71	2125.71	2989.32
		0.03	0.0349579	0.0318168	0.0376165		0.03	2336.72	2158.42	3028.81
		0.031	0.0329574	0.0301425	0.0340175		0.031	2370.68	2189.4	3064.62
		0.032	0.0310478	0.0285609	0.0305505		0.032	2402.68	2218.75	3096.91
		0.033	0.0292173	0.0270574	0.0272111		0.033	2432.81	2246.56	3125.79
		0.034	0.0274539	0.0256176	0.0239945		0.034	2461.15	2272.9	3151.39
		0.035	0.0257458	0.0242268	0.0208949		0.035	2487.75	2297.82	3173.84
		0.036	0.0240817	0.0228713	0.0179064		0.036	2512.66	2321.37	3193.24
		0.037	0.0224511	0.0215382	0.0150229		0.037	2535.93	2343.58	3209.7
		0.038	0.0208447	0.0202156	0.0122385		0.038	2557.58	2364.45	3223.33
		0.039	0.0192544	0.0188936	0.00954736		0.039	2577.63	2384.01	3234.22
		0.04	0.0176737	0.0175636	0.00694452		0.04	2596.09	2402.24	3242.47
		0.041	0.0160976	0.0162191	0.00442546		0.041	2612.98	2419.13	3248.16
		0.042	0.0145229	0.0148556	0.00198645		0.042	2628.29	2434.66	3251.36
		0.043	0.0129483	0.0134705	-0.000375383		0.043	2642.02	2448.83	3252.17
		0.044	0.0113738	0.0120634	-0.00266202		0.044	2654.18	2461.59	3250.65
		0.045	0.00980128	0.0106357	-0.00487454		0.045	2664.77	2472.94	3246.88
		0.046	0.0082342	0.00919076	-0.00701314		0.046	2673.79	2482.86	3240.94
		0.047	0.00667723	0.00773362	-0.00907715		0.047	2681.24	2491.32	3232.89
		0.048	0.00513624	0.00627079	-0.0110651		0.048	2687.15	2498.32	3222.82
		0.049	0.00361808	0.00481005	-0.0129749		0.049	2691.53	2503.86	3210.8
		0.05	0.00213028	0.00336019	-0.0148038		0.05	2694.4	2507.95	3196.91
		0.051	0.00068087	0.00193075	-0.0165487		0.051	2695.81	2510.59	3181.23
		0.052	-0.000721908	0.00053171	-0.0182059		0.052	2695.79	2511.82	3163.86
		0.053	-0.00206984	-0.00082679	-0.0197719		0.053	2694.39	2511.68	3144.87
		0.054	-0.00335495	-0.00213471	-0.0212427		0.054	2691.68	2510.2	3124.36
		0.055	-0.00456979	-0.00338239	-0.0226148		0.055	2687.72	2507.44	3102.43
		0.056	-0.00570755	-0.0045608	-0.0238847		0.056	2682.58	2503.47	3079.18
		0.057	-0.00676231	-0.00566177	-0.0250491		0.057	2676.34	2498.35	3054.72
		0.058	-0.00772914	-0.00667815	-0.0261054		0.058	2669.1	2492.18	3029.14
		0.059	-0.00860425	-0.00760401	-0.0270514		0.059	2660.93	2485.04	3002.56
		0.06	-0.00938502	-0.00843476	-0.0278854		0.06	2651.94	2477.02	2975.09
		0.061	-0.0100701	-0.00916719	-0.0286065		0.061	2642.21	2468.22	2946.85
		0.062	-0.0106594	-0.00979958	-0.0292145		0.062	2631.84	2458.74	2917.93
		0.063	-0.011154	-0.0103317	-0.0297099		0.063	2620.94	2448.67	2888.47
		0.064	-0.0115563	-0.0107646	-0.0300938		0.064	2609.58	2438.13	2858.57
		0.065	-0.0118697	-0.0111011	-0.0303681		0.065	2597.87	2427.19	2828.34
		0.066	-0.0120984	-0.0113447	-0.0305354		0.066	2585.88	2415.97	2797.89
		0.067	-0.0122479	-0.0115007	-0.0305988		0.067	2573.71	2404.55	2767.32
		0.068	-0.012324	-0.0115749	-0.030562		0.068	2561.43	2393.01	2736.74
		0.069	-0.0123331	-0.0115742	-0.0304292		0.069	2549.1	2381.43	2706.24
		0.07	-0.0122823	-0.011506	-0.0302049		0.07	2536.79	2369.89	2675.93
		0.071	-0.0121784	-0.0113783	-0.0298941		0.071	2524.56	2358.45	2645.88
		0.072	-0.0120286	-0.0111992	-0.0295019		0.072	2512.46	2347.16	2616.18
		0.073	-0.0118398	-0.0109771	-0.0290333		0.073	2500.52	2336.08	2586.91
		0.074	-0.0116187	-0.0107199	-0.0284937		0.074	2488.79	2325.23	2558.15
		0.075	-0.0113714	-0.0104356	-0.0278883		0.075	2477.3	2314.65	2529.96
		0.076	-0.0111037	-0.0101313	-0.027222		0.076	2466.06	2304.37	2502.4
		0.077	-0.0108205	-0.00981379	-0.0264998		0.077	2455.1	2294.39	2475.54
		0.078	-0.0105262	-0.00948902	-0.0257262		0.078	2444.42	2284.74	2449.43
		0.079	-0.0102241	-0.00916208	-0.0249055		0.079	2434.05	2275.42	2424.11
		0.08	-0.00991706	-0.00883714	-0.0240416		0.08	2423.98	2266.42	2399.64
		0.081	-0.00960688	-0.00851743	-0.0231382		0.081	2414.22	2257.74	2376.05
		0.082	-0.00929464	-0.00820517	-0.0221983		0.082	2404.77	2249.38	2353.38
		0.083	-0.00898067	-0.00790164	-0.0212248		0.083	2395.63	2241.32	2331.67
		0.084	-0.00866459	-0.00760717	-0.0202201		0.084	2386.81	2233.57	2310.95
		0.085	-0.00834542	-0.00732121	-0.0191865		0.085	2378.3	2226.11	2291.24
		0.086	-0.00802166	-0.00704243	-0.0181258		0.086	2370.12	2218.92	2272.59
		0.087	-0.0076914	-0.00676877	-0.0170394		0.087	2362.26	2212.02	2255.01
		0.088	-0.0073524	-0.00649761	-0.0159289		0.088	2354.74	2205.39	2238.52
		0.089	-0.00700228	-0.00622584	-0.0147954		0.089	2347.56	2199.02	2223.16
		0.09	-0.00663857	-0.00595005	-0.0136401		0.09	2340.74	2192.94	2208.94
		0.091	-0.00625884	-0.00566659	-0.012464		0.091	2334.29	2187.13	2195.89
		0.092	-0.00586084	-0.00537176	-0.0112684		0.092	2328.23	2181.61	2184.02
		0.093	-0.00544255	-0.00506195	-0.0100544		0.093	2322.58	2176.39	2173.36
		0.094	-0.00500233	-0.0047337	-0.00882337		0.094	2317.36	2171.49	2163.92
		0.095	-0.00453893	-0.00438387	-0.00757675		0.095	2312.59	2166.93	2155.72
		0.096	-0.00405159	-0.00400973	-0.00631627		0.096	2308.29	2162.74	2148.78
		0.097	-0.00354008	-0.00360902	-0.00504384		0.097	2304.5	2158.93	2143.1
		0.098	-0.00300471	-0.00318004	-0.00376165		0.098	2301.22	2155.53	2138.69
		0.099	-0.00244633	-0.00272172	-0.00247212		0.099	2298.5	2152.58	2135.58
		0.1	-0.00186638	-0.00223358	-0.00117796		0.1	2296.34	2150.11	2133.75
		0.101	-0.00126677	-0.00171585	0.000117891		0.101	2294.78	2148.13	2133.22
		0.102	-0.00064993	-0.00116936	0.00141225		0.102	2293.82	2146.69	2133.99
		0.103	-1.87012e-05	-0.000595591	0.00270173		0.103	2293.48	2145.81	2136.04
		0.104	0.000623711	3.40871e-06	0.00398276		0.104	2293.79	2145.51	2139.39
		0.105	0.00127381	0.000625055	0.00525163		0.105	2294.73	2145.82	2144
		0.106	0.0019279	0.0012663	0.00650457		0.106	2296.33	2146.77	2149.88
		0.107	0.00258214	0.00192371	0.00773772		0.107	2298.59	2148.36	2157
		0.108	0.0032327	0.00259357	0.00894726		0.108	2301.5	2150.62	2165.34
		0.109	0.00387574	0.00327192	0.0101294		0.109	2305.05	2153.56	2174.88
		0.11	0.00450761	0.00395471	0.0112805		0.11	2309.24	2157.17	2185.59
		0.111	0.00512483	0.00463786	0.0123971		0.111	2314.06	2161.47	2197.43
		0.112	0.00572422	0.00531736	0.0134758		0.112	2319.48	2166.44	2210.36
		0.113	0.00630294	0.00598936	0.0145136		0.113	2325.5	2172.1	2224.36
		0.114	0.00685851	0.00665021	0.0155077		0.114	2332.08	2178.42	2239.37
		0.115	0.00738891	0.0072966	0.0164558		0.115	2339.2	2185.39	2255.35
		0.116	0.00789255	0.00792555	0.0173556		0.116	2346.84	2193	2272.26
		0.117	0.00836831	0.00853449	0.0182055		0.117	2354.97	2201.23	2290.04
		0.118	0.0088155	0.00912129	0.019004		0.118	2363.57	2210.06	2308.64
		0.119	0.00923391	0.00968429	0.0197502		0.119	2372.59	2219.46	2328.02
		0.12	0.00962374	0.0102223	0.0204433		0.12	2382.02	2229.41	2348.12
		0.121	0.00998555	0.0107345	0.0210831		0.121	2391.82	2239.89	2368.88
		0.122	0.0103203	0.0112207	0.0216696		0.122	2401.98	2250.87	2390.25
		0.123	0.0106291	0.011681	0.0222031		0.123	2412.45	2262.32	2412.19
		0.124	0.0109135	0.0121158	0.0226842		0.124	2423.22	2274.22	2434.63
		0.125	0.0111751	0.0125261	0.0231137		0.125	2434.27	2286.54	2457.53
		0.126	0.0114156	0.0129128	0.0234926		0.126	2445.56	2299.26	2480.84
		0.127	0.0116367	0.0132774	0.0238222		0.127	2457.09	2312.36	2504.49
		0.128	0.0118402	0.0136213	0.0241038		0.128	2468.83	2325.8	2528.46
		0.129	0.0120277	0.0139462	0.0243387		0.129	2480.76	2339.59	2552.68
		0.13	0.0122009	0.0142536	0.0245284		0.13	2492.87	2353.69	2577.11
		0.131	0.0123612	0.0145451	0.0246743		0.131	2505.16	2368.09	2601.71
		0.132	0.0125096	0.0148222	0.0247779		0.132	2517.59	2382.77	2626.44
		0.133	0.0126471	0.0150864	0.0248405		0.133	2530.17	2397.73	2651.25
		0.134	0.0127745	0.0153389	0.0248635		0.134	2542.88	2412.94	2676.1
		0.135	0.0128921	0.0155806	0.0248481		0.135	2555.71	2428.4	2700.96
		0.136	0.0130001	0.0158123	0.0247954		0.136	2568.66	2444.09	2725.78
		0.137	0.0130984	0.0160345	0.0247063		0.137	2581.71	2460.02	2750.53
		0.138	0.0131867	0.0162475	0.0245818		0.138	2594.85	2476.16	2775.17
		0.139	0.0132643	0.0164512	0.0244227		0.139	2608.08	2492.51	2799.68
		0.14	0.0133304	0.0166454	0.0242296		0.14	2621.37	2509.06	2824
		0.141	0.0133843	0.0168295	0.0240032		0.141	2634.73	2525.79	2848.12
		0.142	0.0134247	0.0170027	0.0237439		0.142	2648.14	2542.71	2871.99
		0.143	0.0134506	0.0171642	0.0234523		0.143	2661.57	2559.79	2895.59
		0.144	0.013461	0.0173128	0.0231288		0.144	2675.03	2577.03	2918.88
		0.145	0.0134545	0.0174474	0.0227739		0.145	2688.49	2594.41	2941.83
		0.146	0.0134303	0.0175666	0.022388		0.146	2701.93	2611.92	2964.41
		0.147	0.0133872	0.0176691	0.0219718		0.147	2715.34	2629.54	2986.59
		0.148	0.0133246	0.0177537	0.0215258		0.148	2728.69	2647.25	3008.34
		0.149	0.0132418	0.017819	0.0210506		0.149	2741.98	2665.03	3029.63
		0.15	0.0131384	0.0178641	0.0205472		0.15	2755.17	2682.88	3050.43
		0.151	0.013014	0.0178878	0.0200165		0.151	2768.24	2700.75	3070.71
		0.152	0.0128689	0.0178893	0.0194596		0.152	2781.19	2718.64	3090.45
		0.153	0.0127032	0.0178681	0.0188778		0.153	2793.97	2736.52	3109.62
		0.154	0.0125175	0.0178236	0.0182724		0.154	2806.58	2754.37	3128.19
		0.155	0.0123126	0.0177557	0.0176452		0.155	2819	2772.16	3146.15
		0.156	0.0120894	0.0176644	0.0169977		0.156	2831.2	2789.87	3163.47
		0.157	0.0118491	0.0175501	0.0163319		0.157	2843.17	2807.47	3180.14
		0.158	0.0115932	0.0174133	0.0156499		0.158	2854.89	2824.95	3196.13
		0.159	0.0113233	0.0172547	0.0149539		0.159	2866.35	2842.29	3211.43
		0.16	0.0110409	0.0170753	0.014246		0.16	2877.53	2859.45	3226.03
		0.161	0.0107478	0.0168763	0.0135288		0.161	2888.42	2876.43	3239.92
		0.162	0.0104459	0.016659	0.0128045		0.162	2899.02	2893.2	3253.08
		0.163	0.0101369	0.0164249	0.0120757		0.163	2909.31	2909.74	3265.52
		0.164	0.00982281	0.0161755	0.0113448		0.164	2919.29	2926.04	3277.23
		0.165	0.00950524	0.0159125	0.0106143		0.165	2928.96	2942.08	3288.21
		0.166	0.00918589	0.0156375	0.00988661		0.166	2938.3	2957.86	3298.46
		0.167	0.00886633	0.0153522	0.00916409		0.167	2947.33	2973.35	3307.99
		0.168	0.00854798	0.0150583	0.00844898		0.168	2956.03	2988.56	3316.8
		0.169	0.00823208	0.0147573	0.00774343		0.169	2964.42	3003.47	3324.89
		0.17	0.00791974	0.0144508	0.00704945		0.17	2972.5	3018.07	3332.29
		0.171	0.00761185	0.01414	0.00636892		0.171	2980.27	3032.37	3339
		0.172	0.00730913	0.0138264	0.00570353		0.172	2987.73	3046.35	3345.03
		0.173	0.00701212	0.0135109	0.00505481		0.173	2994.89	3060.02	3350.41
		0.174	0.00672118	0.0131945	0.00442412		0.174	3001.75	3073.37	3355.15
		0.175	0.00643649	0.012878	0.00381264		0.175	3008.33	3086.41	3359.27
		0.176	0.00615809	0.0125621	0.00322136		0.176	3014.63	3099.13	3362.79
		0.177	0.00588588	0.0122471	0.00265111		0.177	3020.65	3111.53	3365.72
		0.178	0.00561966	0.0119335	0.00210253		0.178	3026.4	3123.62	3368.1
		0.179	0.00535913	0.0116214	0.00157612		0.179	3031.89	3135.4	3369.94
		0.18	0.00510393	0.0113109	0.00107223		0.18	3037.13	3146.86	3371.26
		0.181	0.00485366	0.0110019	0.000591056		0.181	3042.1	3158.02	3372.1
		0.182	0.00460792	0.0106943	0.000132708		0.182	3046.83	3168.87	3372.46
		0.183	0.00436631	0.0103879	-0.00030283		0.183	3051.32	3179.41	3372.37
		0.184	0.00412847	0.0100825	-0.00071565		0.184	3055.57	3189.65	3371.86
		0.185	0.00389409	0.00977775	-0.00110592		0.185	3059.58	3199.58	3370.95
		0.186	0.00366294	0.00947351	-0.00147385		0.186	3063.36	3209.2	3369.66
		0.187	0.00343488	0.00916951	-0.00181971		0.187	3066.91	3218.52	3368.02
		0.188	0.00320983	0.00886557	-0.00214377		0.188	3070.23	3227.54	3366.03
		0.189	0.00298786	0.00856156	-0.00244633		0.189	3073.33	3236.25	3363.74
		0.19	0.00276912	0.00825742	-0.00272768		0.19	3076.21	3244.66	3361.15
		0.191	0.00255387	0.00795318	-0.0029881		0.191	3078.87	3252.77	3358.29
		0.192	0.00234246	0.00764894	-0.00322787		0.192	3081.32	3260.57	3355.19
		0.193	0.00213535	0.00734491	-0.00344724		0.193	3083.56	3268.07	3351.85
		0.194	0.00193305	0.00704137	-0.00364644		0.194	3085.59	3275.26	3348.3
		0.195	0.00173617	0.00673871	-0.00382568		0.195	3087.43	3282.15	3344.57
		0.196	0.00154534	0.00643738	-0.00398515		0.196	3089.07	3288.74	3340.66
		0.197	0.00136124	0.00613793	-0.00412501		0.197	3090.52	3295.03	3336.61
		0.198	0.00118456	0.00584096	-0.00424543		0.198	3091.79	3301.01	3332.42
		0.199	0.00101599	0.0055471	-0.00434656		0.199	3092.89	3306.71	3328.12
		0.2	0.000856197	0.00525705	-0.00442855		0.2	3093.83	3312.11	3323.74
		0.201	0.000705798	0.00497152	-0.00449157		0.201	3094.61	3317.23	3319.28
		0.202	0.000565364	0.00469121	-0.00453578		0.202	3095.24	3322.06	3314.76
		0.203	0.000435393	0.00441682	-0.00456138		0.203	3095.75	3326.61	3310.21
		0.204	0.000316299	0.00414903	-0.00456862		0.204	3096.12	3330.89	3305.65
		0.205	0.000208403	0.00388848	-0.00455775		0.205	3096.38	3334.91	3301.09
		0.206	0.000111923	0.00363574	-0.0045291		0.206	3096.54	3338.67	3296.54
		0.207	2.69758e-05	0.00339133	-0.00448304		0.207	3096.61	3342.19	3292.04
		0.208	-4.64342e-05	0.00315569	-0.00441998		0.208	3096.6	3345.46	3287.59
		0.209	-0.000108405	0.00292919	-0.0043404		0.209	3096.53	3348.5	3283.21
		0.21	-0.000159143	0.0027121	-0.00424484		0.21	3096.39	3351.32	3278.91
		0.211	-0.000198947	0.0025046	-0.00413391		0.211	3096.21	3353.93	3274.72
		0.212	-0.000228208	0.0023068	-0.00400826		0.212	3096	3356.34	3270.65
		0.213	-0.000247397	0.0021187	-0.0038686		0.213	3095.76	3358.55	3266.71
		0.214	-0.000257051	0.00194023	-0.0037157		0.214	3095.51	3360.58	3262.92
		0.215	-0.00025776	0.00177124	-0.00355037		0.215	3095.25	3362.44	3259.29
		0.216	-0.00025016	0.00161151	-0.00337346		0.216	3095	3364.13	3255.83
		0.217	-0.000234912	0.00146076	-0.00318586		0.217	3094.76	3365.66	3252.55
		0.218	-0.00021269	0.00131865	-0.00298847		0.218	3094.53	3367.05	3249.46
		0.219	-0.000184168	0.00118482	-0.00278223		0.219	3094.33	3368.31	3246.57
		0.22	-0.000150009	0.00105888	-0.00256808		0.22	3094.17	3369.43	3243.9
		0.221	-0.000110853	0.000940405	-0.00234696		0.221	3094.04	3370.43	3241.44
		0.222	-6.73012e-05	0.000828981	-0.00211979		0.222	3093.95	3371.31	3239.21
		0.223	-1.99162e-05	0.000724198	-0.00188751		0.223	3093.9	3372.09	3237.2
		0.224	3.07908e-05	0.000625659	-0.001651		0.224	3093.91	3372.76	3235.44
		0.225	8.43648e-05	0.000532995	-0.00141115		0.225	3093.97	3373.34	3233.9
		0.226	0.000140406	0.000445867	-0.00116879		0.226	3094.08	3373.83	3232.61
		0.227	0.000198575	0.000363975	-0.000924737		0.227	3094.25	3374.24	3231.57
		0.228	0.00025859	0.00028706	-0.000679747		0.228	3094.48	3374.56	3230.77
		0.229	0.000320224	0.000214911	-0.000434546		0.229	3094.77	3374.81	3230.21
		0.23	0.000383304	0.000147361	-0.000189813		0.23	3095.12	3374.99	3229.9
		0.231	0.000447697	8.42887e-05	5.38124e-05		0.231	3095.53	3375.11	3229.83
		0.232	0.000513316	2.56177e-05	0.000295738		0.232	3096.01	3375.17	3230
		0.233	0.000580102	-2.86883e-05	0.000535413		0.233	3096.56	3375.16	3230.42
		0.234	0.000648019	-7.86313e-05	0.000772323		0.234	3097.17	3375.11	3231.07
		0.235	0.000717049	-0.000124185	0.001006		0.235	3097.86	3375.01	3231.96
		0.236	0.00078718	-0.000165297	0.00123599		0.236	3098.61	3374.86	3233.08
		0.237	0.000858399	-0.000201902	0.0014619		0.237	3099.43	3374.68	3234.43
		0.238	0.000930685	-0.000233927	0.00168334		0.238	3100.33	3374.46	3236
		0.239	0.001004	-0.000261297	0.00189996		0.239	3101.29	3374.21	3237.8
		0.24	0.0010783	-0.000283944	0.00211141		0.24	3102.34	3373.94	3239.8
		0.241	0.00115349	-0.000301816	0.00231738		0.241	3103.45	3373.65	3242.02
		0.242	0.00122948	-0.000314879	0.00251756		0.242	3104.64	3373.34	3244.43
		0.243	0.00130612	-0.000323127	0.00271167		0.243	3105.91	3373.02	3247.05
		0.244	0.00138325	-0.000326579	0.00289942		0.244	3107.26	3372.7	3249.85
		0.245	0.00146068	-0.000325295	0.00308053		0.245	3108.68	3372.37	3252.84
		0.246	0.00153819	-0.000319363	0.00325476		0.246	3110.18	3372.05	3256.01
		0.247	0.00161553	-0.000308913	0.00342184		0.247	3111.75	3371.73	3259.35
		0.248	0.00169244	-0.000294107	0.00358153		0.248	3113.41	3371.43	3262.85
		0.249	0.00176865	-0.000275142	0.00373359		0.249	3115.14	3371.15	3266.51
		0.25	0.00184387	-0.000252248	0.00387782		0.25	3116.94	3370.88	3270.31
		0.251	0.0019178	-0.000225683	0.00401399		0.251	3118.82	3370.65	3274.26
		0.252	0.00199018	-0.000195727	0.00414193		0.252	3120.78	3370.44	3278.34
		0.253	0.00206071	-0.00016268	0.00426146		0.253	3122.8	3370.26	3282.54
		0.254	0.00212914	-0.000126853	0.00437243		0.254	3124.9	3370.11	3286.86
		0.255	0.00219522	-8.85673e-05	0.00447474		0.255	3127.06	3370	3291.28
		0.256	0.00225874	-4.81433e-05	0.00456827		0.256	3129.29	3369.94	3295.8
		0.257	0.00231951	-5.89929e-06	0.00465296		0.257	3131.58	3369.91	3300.41
		0.258	0.00237735	3.78577e-05	0.0047288		0.258	3133.93	3369.92	3305.1
		0.259	0.00243216	8.28337e-05	0.00479577		0.259	3136.33	3369.98	3309.87
		0.26	0.00248384	0.000128755	0.00485392		0.26	3138.79	3370.09	3314.69
		0.261	0.00253232	0.000175366	0.00490332		0.261	3141.3	3370.24	3319.57
		0.262	0.0025776	0.000222443	0.00494409		0.262	3143.85	3370.44	3324.49
		0.263	0.00261967	0.000269782	0.00497638		0.263	3146.45	3370.69	3329.45
		0.264	0.00265857	0.000317213	0.00500036		0.264	3149.09	3370.98	3334.44
		0.265	0.00269439	0.000364592	0.00501626		0.265	3151.77	3371.32	3339.45
		0.266	0.00272719	0.000411803	0.00502433		0.266	3154.48	3371.71	3344.47
		0.267	0.0027571	0.000458755	0.00502486		0.267	3157.22	3372.15	3349.49
		0.268	0.00278425	0.000505388	0.00501814		0.268	3159.99	3372.63	3354.52
		0.269	0.00280876	0.000551657	0.00500451		0.269	3162.79	3373.16	3359.53
		0.27	0.00283078	0.000597543	0.00498433		0.27	3165.61	3373.73	3364.52
		0.271	0.00285046	0.000643038	0.00495797		0.271	3168.45	3374.35	3369.49
		0.272	0.00286793	0.000688151	0.0049258		0.272	3171.31	3375.02	3374.43
		0.273	0.00288332	0.000732896	0.00488822		0.273	3174.18	3375.73	3379.34
		0.274	0.00289677	0.000777296	0.00484563		0.274	3177.07	3376.48	3384.21
		0.275	0.00290837	0.000821373	0.00479843		0.275	3179.97	3377.28	3389.03
		0.276	0.00291822	0.000865154	0.00474702		0.276	3182.89	3378.12	3393.8
		0.277	0.00292639	0.000908655	0.00469177		0.277	3185.81	3379.01	3398.52
		0.278	0.00293294	0.000951888	0.00463309		0.278	3188.74	3379.94	3403.19
		0.279	0.00293789	0.000994857	0.00457134		0.279	3191.67	3380.92	3407.79
		0.28	0.00294128	0.00103756	0.00450689		0.28	3194.61	3381.93	3412.33
		0.281	0.0029431	0.00107997	0.00444007		0.281	3197.56	3382.99	3416.8
		0.282	0.00294334	0.00112207	0.00437121		0.282	3200.5	3384.09	3421.21
		0.283	0.00294196	0.00116381	0.00430064		0.283	3203.44	3385.23	3425.54
		0.284	0.00293894	0.00120515	0.00422864		0.284	3206.38	3386.42	3429.81
		0.285	0.00293422	0.00124603	0.00415549		0.285	3209.32	3387.64	3434
		0.286	0.00292778	0.00128638	0.00408145		0.286	3212.25	3388.91	3438.12
		0.287	0.00291957	0.00132612	0.00400678		0.287	3215.17	3390.22	3442.16
		0.288	0.00290955	0.00136519	0.00393171		0.288	3218.09	3391.56	3446.13
		0.289	0.0028977	0.0014035	0.00385645		0.289	3220.99	3392.95	3450.02
		0.29	0.002884	0.00144098	0.00378122		0.29	3223.88	3394.37	3453.84
		0.291	0.00286848	0.00147756	0.00370622		0.291	3226.76	3395.83	3457.59
		0.292	0.00285114	0.00151316	0.00363164		0.292	3229.62	3397.32	3461.26
		0.293	0.00283205	0.00154773	0.00355767		0.293	3232.46	3398.85	3464.85
		0.294	0.00281125	0.00158123	0.0034845		0.294	3235.28	3400.42	3468.37
		0.295	0.00278886	0.00161361	0.00341231		0.295	3238.08	3402.02	3471.82
		0.296	0.00276498	0.00164485	0.00334128		0.296	3240.86	3403.64	3475.2
		0.297	0.00273975	0.00167494	0.00327159		0.297	3243.61	3405.3	3478.5
		0.298	0.00271333	0.00170388	0.00320343		0.298	3246.34	3406.99	3481.74
		0.299	0.0026859	0.0017317	0.00313698		0.299	3249.04	3408.71	3484.91
		0.3	0.00265765	0.00175841	0.00307241		0.3	3251.71	3410.46	3488.02
		0.301	0.00262878	0.00178406	0.0030099		0.301	3254.35	3412.23	3491.06
		0.302	0.00259951	0.00180871	0.00294964		0.302	3256.97	3414.02	3494.04
		0.303	0.00257007	0.0018324	0.00289179		0.303	3259.55	3415.85	3496.96
		0.304	0.00254067	0.00185521	0.00283653		0.304	3262.11	3417.69	3499.82
		0.305	0.00251152	0.00187721	0.002784		0.305	3264.63	3419.56	3502.63
		0.306	0.00248284	0.00189846	0.00273437		0.306	3267.13	3421.44	3505.39
		0.307	0.00245483	0.00191904	0.00268776		0.307	3269.6	3423.35	3508.1
		0.308	0.00242766	0.00193902	0.00264431		0.308	3272.04	3425.28	3510.77
		0.309	0.00240151	0.00195845	0.00260411		0.309	3274.46	3427.23	3513.39
		0.31	0.00237652	0.00197739	0.00256727		0.31	3276.84	3429.2	3515.98
		0.311	0.0023528	0.00199587	0.00253385		0.311	3279.21	3431.18	3518.53
		0.312	0.00233046	0.00201394	0.0025039		0.312	3281.55	3433.19	3521.05
		0.313	0.00230957	0.00203161	0.00247745		0.313	3283.87	3435.21	3523.54
		0.314	0.00229016	0.00204889	0.0024545		0.314	3286.17	3437.25	3526
		0.315	0.00227226	0.00206576	0.00243503		0.315	3288.45	3439.31	3528.45
		0.316	0.00225586	0.00208221	0.002419		0.316	3290.72	3441.38	3530.88
		0.317	0.00224093	0.0020982	0.00240633		0.317	3292.96	3443.47	3533.29
		0.318	0.00222743	0.00211368	0.00239694		0.318	3295.2	3445.58	3535.69
		0.319	0.00221528	0.00212859	0.00239072		0.319	3297.42	3447.7	3538.08
		0.32	0.0022044	0.00214286	0.00238751		0.32	3299.63	3449.84	3540.47
		0.321	0.00219469	0.00215641	0.00238719		0.321	3301.83	3451.99	3542.86
		0.322	0.00218606	0.00216915	0.00238956		0.322	3304.02	3454.15	3545.25
		0.323	0.00217838	0.002181	0.00239445		0.323	3306.2	3456.32	3547.64
		0.324	0.00217155	0.00219187	0.00240166		0.324	3308.38	3458.51	3550.04
		0.325	0.00216546	0.00220167	0.00241097		0.325	3310.54	3460.71	3552.45
		0.326	0.00215999	0.00221031	0.00242218		0.326	3312.71	3462.91	3554.86
		0.327	0.00215505	0.00221772	0.00243507		0.327	3314.87	3465.13	3557.29
		0.328	0.00215056	0.00222382	0.00244941		0.328	3317.02	3467.35	3559.73
		0.329	0.00214642	0.00222856	0.002465		0.329	3319.17	3469.57	3562.19
		0.33	0.00214259	0.00223189	0.00248161		0.33	3321.31	3471.8	3564.66
		0.331	0.00213902	0.00223378	0.00249905		0.331	3323.45	3474.04	3567.15
		0.332	0.00213567	0.00223421	0.00251713		0.332	3325.59	3476.27	3569.66
		0.333	0.00213252	0.00223319	0.00253565		0.333	3327.72	3478.5	3572.19
		0.334	0.00212959	0.00223072	0.00255446		0.334	3329.85	3480.74	3574.73
		0.335	0.00212688	0.00222686	0.0025734		0.335	3331.98	3482.97	3577.3
		0.336	0.00212442	0.00222164	0.00259234		0.336	3334.11	3485.19	3579.88
		0.337	0.00212226	0.00221514	0.00261117		0.337	3336.23	3487.41	3582.48
		0.338	0.00212044	0.00220742	0.00262978		0.338	3338.35	3489.62	3585.1
		0.339	0.00211902	0.00219859	0.00264811		0.339	3340.47	3491.82	3587.74
		0.34	0.00211807	0.00218875	0.00266608		0.34	3342.59	3494.02	3590.4
		0.341	0.00211765	0.00217799	0.00268366		0.341	3344.71	3496.2	3593.07
		0.342	0.00211782	0.00216644	0.00270082		0.342	3346.83	3498.37	3595.77
		0.343	0.00211865	0.00215422	0.00271755		0.343	3348.94	3500.53	3598.47
		0.344	0.0021202	0.00214143	0.00273384		0.344	3351.06	3502.68	3601.2
		0.345	0.00212251	0.00212819	0.00274972		0.345	3353.19	3504.81	3603.94
		0.346	0.00212561	0.00211461	0.00276521		0.346	3355.31	3506.94	3606.7
		0.347	0.00212954	0.0021008	0.00278033		0.347	3357.44	3509.04	3609.47
		0.348	0.00213432	0.00208683	0.00279513		0.348	3359.57	3511.14	3612.26
		0.349	0.00213993	0.0020728	0.00280964		0.349	3361.71	3513.22	3615.06
		0.35	0.00214636	0.00205877	0.0028239		0.35	3363.85	3515.28	3617.88
		0.351	0.00215359	0.00204479	0.00283795		0.351	3366	3517.34	3620.71
		0.352	0.00216156	0.0020309	0.00285182		0.352	3368.16	3519.37	3623.55
		0.353	0.00217022	0.00201714	0.00286556		0.353	3370.32	3521.4	3626.41
		0.354	0.0021795	0.00200351	0.00287918		0.354	3372.5	3523.41	3629.29
		0.355	0.00218931	0.00199	0.00289271		0.355	3374.68	3525.4	3632.17
		0.356	0.00219957	0.00197662	0.00290616		0.356	3376.88	3527.39	3635.07
		0.357	0.00221018	0.00196333	0.00291954		0.357	3379.08	3529.36	3637.98
		0.358	0.00222102	0.00195011	0.00293283		0.358	3381.3	3531.31	3640.91
		0.359	0.002232	0.00193691	0.00294603		0.359	3383.52	3533.26	3643.85
		0.36	0.00224302	0.00192369	0.00295913		0.36	3385.76	3535.19	3646.8
		0.361	0.00225395	0.00191039	0.00297209		0.361	3388.01	3537.1	3649.77
		0.362	0.00226472	0.00189698	0.00298488		0.362	3390.27	3539.01	3652.75
		0.363	0.00227522	0.00188341	0.00299746		0.363	3392.54	3540.9	3655.74
		0.364	0.00228537	0.00186962	0.00300979		0.364	3394.82	3542.78	3658.74
		0.365	0.0022951	0.00185559	0.00302182		0.365	3397.11	3544.64	3661.76
		0.366	0.00230434	0.00184127	0.00303351		0.366	3399.41	3546.49	3664.78
		0.367	0.00231306	0.00182664	0.00304481		0.367	3401.72	3548.32	3667.82
		0.368	0.0023212	0.00181168	0.00305567		0.368	3404.04	3550.14	3670.87
		0.369	0.00232877	0.0017964	0.00306603		0.369	3406.36	3551.94	3673.93
		0.37	0.00233573	0.00178079	0.00307586		0.37	3408.69	3553.73	3677.01
		0.371	0.00234212	0.00176486	0.00308513		0.371	3411.03	3555.5	3680.09
		0.372	0.00234794	0.00174865	0.00309378		0.372	3413.38	3557.26	3683.18
		0.373	0.00235324	0.0017322	0.00310181		0.373	3415.73	3559	3686.27
		0.374	0.00235804	0.00171554	0.00310918		0.374	3418.08	3560.73	3689.38
		0.375	0.00236242	0.00169875	0.00311588		0.375	3420.44	3562.43	3692.49
		0.376	0.00236644	0.00168188	0.00312191		0.376	3422.81	3564.12	3695.61
		0.377	0.00237016	0.00166502	0.00312727		0.377	3425.18	3565.8	3698.74
		0.378	0.00237365	0.00164825	0.00313197		0.378	3427.55	3567.45	3701.86
		0.379	0.002377	0.00163164	0.00313603		0.379	3429.92	3569.09	3705
		0.38	0.00238029	0.0016153	0.00313947		0.38	3432.3	3570.72	3708.14
		0.381	0.00238358	0.00159933	0.00314233		0.381	3434.68	3572.32	3711.28
		0.382	0.00238697	0.00158381	0.00314463		0.382	3437.07	3573.92	3714.42
		0.383	0.00239051	0.00156885	0.00314643		0.383	3439.46	3575.49	3717.57
		0.384	0.00239427	0.00155453	0.00314777		0.384	3441.85	3577.05	3720.71
		0.385	0.00239831	0.00154095	0.00314871		0.385	3444.25	3578.6	3723.86
		0.386	0.00240269	0.0015282	0.00314928		0.386	3446.65	3580.14	3727.01
		0.387	0.00240744	0.00151635	0.00314954		0.387	3449.05	3581.66	3730.16
		0.388	0.0024126	0.00150548	0.00314955		0.388	3451.46	3583.17	3733.31
		0.389	0.0024182	0.00149564	0.00314935		0.389	3453.88	3584.67	3736.46
		0.39	0.00242424	0.00148691	0.00314899		0.39	3456.3	3586.16	3739.61
		0.391	0.00243074	0.00147931	0.00314851		0.391	3458.73	3587.64	3742.76
		0.392	0.00243769	0.0014729	0.00314794		0.392	3461.16	3589.12	3745.91
		0.393	0.00244509	0.00146768	0.00314732		0.393	3463.6	3590.59	3749.05
		0.394	0.00245291	0.00146369	0.00314667		0.394	3466.05	3592.06	3752.2
		0.395	0.00246114	0.00146093	0.00314601		0.395	3468.51	3593.52	3755.35
		0.396	0.00246975	0.00145938	0.00314536		0.396	3470.97	3594.98	3758.49
		0.397	0.0024787	0.00145905	0.00314471		0.397	3473.45	3596.44	3761.64
		0.398	0.00248796	0.0014599	0.00314407		0.398	3475.93	3597.9	3764.78
		0.399	0.0024975	0.00146191	0.00314343		0.399	3478.42	3599.36	3767.93
		0.4	0.00250727	0.00146504	0.00314278		0.4	3480.93	3600.82	3771.07
		0.401	0.00251725	0.00146925	0.0031421		0.401	3483.44	3602.29	3774.21
		0.402	0.00252739	0.00147449	0.00314138		0.402	3485.96	3603.76	3777.35
		0.403	0.00253766	0.00148072	0.0031406		0.403	3488.49	3605.24	3780.49
		0.404	0.00254803	0.00148788	0.00313973		0.404	3491.04	3606.72	3783.63
		0.405	0.00255846	0.0014959	0.00313876		0.405	3493.59	3608.21	3786.77
		0.406	0.00256894	0.00150475	0.00313766		0.406	3496.15	3609.71	3789.91
		0.407	0.00257944	0.00151435	0.00313641		0.407	3498.73	3611.22	3793.05
		0.408	0.00258994	0.00152465	0.00313501		0.408	3501.31	3612.74	3796.18
		0.409	0.00260042	0.00153559	0.00313344		0.409	3503.91	3614.27	3799.32
		0.41	0.00261086	0.00154711	0.00313169		0.41	3506.51	3615.82	3802.45
		0.411	0.00262126	0.00155916	0.00312977		0.411	3509.13	3617.37	3805.58
		0.412	0.00263159	0.00157168	0.00312769		0.412	3511.75	3618.93	3808.71
		0.413	0.00264187	0.00158462	0.00312546		0.413	3514.39	3620.51	3811.84
		0.414	0.00265207	0.00159792	0.0031231		0.414	3517.04	3622.1	3814.96
		0.415	0.0026622	0.00161153	0.00312063		0.415	3519.7	3623.71	3818.08
		0.416	0.00267225	0.0016254	0.00311809		0.416	3522.36	3625.33	3821.2
		0.417	0.00268221	0.00163948	0.00311552		0.417	3525.04	3626.96	3824.32
		0.418	0.0026921	0.00165372	0.00311295		0.418	3527.73	3628.61	3827.43
		0.419	0.0027019	0.00166806	0.00311044		0.419	3530.42	3630.27	3830.54
		0.42	0.00271161	0.00168245	0.00310803		0.42	3533.13	3631.94	3833.65
		0.421	0.00272124	0.00169684	0.00310577		0.421	3535.85	3633.63	3836.76
		0.422	0.00273078	0.00171118	0.00310372		0.422	3538.57	3635.34	3839.87
		0.423	0.00274023	0.00172543	0.00310194		0.423	3541.31	3637.05	3842.97
		0.424	0.0027496	0.00173952	0.00310047		0.424	3544.05	3638.79	3846.07
		0.425	0.00275887	0.0017534	0.00309936		0.425	3546.81	3640.53	3849.17
		0.426	0.00276805	0.00176703	0.00309867		0.426	3549.57	3642.29	3852.27
		0.427	0.00277713	0.00178036	0.00309844		0.427	3552.34	3644.07	3855.37
		0.428	0.00278611	0.00179334	0.00309871		0.428	3555.13	3645.85	3858.47
		0.429	0.00279499	0.00180592	0.00309951		0.429	3557.92	3647.65	3861.56
		0.43	0.00280375	0.00181807	0.00310088		0.43	3560.72	3649.47	3864.67
		0.431	0.00281239	0.00182975	0.00310284		0.431	3563.52	3651.29	3867.77
		0.432	0.0028209	0.00184091	0.0031054		0.432	3566.34	3653.12	3870.87
		0.433	0.00282927	0.00185153	0.00310858		0.433	3569.17	3654.97	3873.98
		0.434	0.0028375	0.00186158	0.00311237		0.434	3572	3656.83	3877.09
		0.435	0.00284556	0.00187104	0.00311677		0.435	3574.84	3658.69	3880.2
		0.436	0.00285346	0.0018799	0.00312176		0.436	3577.69	3660.57	3883.32
		0.437	0.00286118	0.00188814	0.00312733		0.437	3580.55	3662.45	3886.45
		0.438	0.00286872	0.00189576	0.00313343		0.438	3583.41	3664.34	3889.58
		0.439	0.00287606	0.00190276	0.00314005		0.439	3586.28	3666.24	3892.71
		0.44	0.00288321	0.00190915	0.00314712		0.44	3589.16	3668.15	3895.86
		0.441	0.00289015	0.00191494	0.0031546		0.441	3592.05	3670.06	3899.01
		0.442	0.00289689	0.00192014	0.00316243		0.442	3594.94	3671.98	3902.17
		0.443	0.00290342	0.00192478	0.00317056		0.443	3597.84	3673.9	3905.33
		0.444	0.00290975	0.00192889	0.00317891		0.444	3600.75	3675.83	3908.51
		0.445	0.00291588	0.00193249	0.00318741		0.445	3603.66	3677.76	3911.69
		0.446	0.00292183	0.00193563	0.00319598		0.446	3606.58	3679.69	3914.88
		0.447	0.00292759	0.00193833	0.00320456		0.447	3609.51	3681.63	3918.08
		0.448	0.00293319	0.00194064	0.00321306		0.448	3612.44	3683.57	3921.29
		0.449	0.00293862	0.0019426	0.0032214		0.449	3615.37	3685.51	3924.51
		0.45	0.00294391	0.00194425	0.00322951		0.45	3618.31	3687.46	3927.73
		0.451	0.00294906	0.00194564	0.0032373		0.451	3621.26	3689.4	3930.97
		0.452	0.00295409	0.00194681	0.0032447		0.452	3624.21	3691.35	3934.21
		0.453	0.00295901	0.00194779	0.00325163		0.453	3627.17	3693.29	3937.46
		0.454	0.00296382	0.00194864	0.00325803		0.454	3630.13	3695.24	3940.71
		0.455	0.00296854	0.00194938	0.00326381		0.455	3633.1	3697.19	3943.97
		0.456	0.00297316	0.00195006	0.00326892		0.456	3636.07	3699.14	3947.24
		0.457	0.00297769	0.00195072	0.00327329		0.457	3639.04	3701.09	3950.51
		0.458	0.00298213	0.00195137	0.00327687		0.458	3642.02	3703.04	3953.79
		0.459	0.00298647	0.00195206	0.00327961		0.459	3645.01	3704.99	3957.06
		0.46	0.00299071	0.0019528	0.00328146		0.46	3648	3706.95	3960.34
		0.461	0.00299483	0.00195361	0.00328237		0.461	3650.99	3708.9	3963.63
		0.462	0.00299883	0.00195452	0.00328232		0.462	3653.99	3710.85	3966.91
		0.463	0.00300269	0.00195553	0.00328128		0.463	3656.99	3712.81	3970.19
		0.464	0.00300639	0.00195666	0.00327921		0.464	3659.99	3714.76	3973.47
		0.465	0.00300993	0.0019579	0.00327611		0.465	3663	3716.72	3976.75
		0.466	0.00301327	0.00195927	0.00327195		0.466	3666.01	3718.68	3980.02
		0.467	0.00301641	0.00196077	0.00326674		0.467	3669.03	3720.64	3983.29
		0.468	0.00301933	0.00196237	0.00326048		0.468	3672.04	3722.6	3986.56
		0.469	0.003022	0.00196409	0.00325316		0.469	3675.06	3724.57	3989.81
		0.47	0.0030244	0.00196589	0.00324479		0.47	3678.09	3726.53	3993.06
		0.471	0.00302653	0.00196778	0.00323541		0.471	3681.11	3728.5	3996.3
		0.472	0.00302836	0.00196973	0.00322501		0.472	3684.14	3730.47	3999.53
		0.473	0.00302987	0.00197173	0.00321364		0.473	3687.17	3732.44	4002.75
		0.474	0.00303106	0.00197375	0.00320132		0.474	3690.2	3734.41	4005.96
		0.475	0.00303189	0.00197576	0.00318809		0.475	3693.23	3736.38	4009.15
		0.476	0.00303237	0.00197775	0.003174		0.476	3696.26	3738.36	4012.33
		0.477	0.00303246	0.0019797	0.00315908		0.477	3699.3	3740.34	4015.5
		0.478	0.00303217	0.00198157	0.00314339		0.478	3702.33	3742.32	4018.65
		0.479	0.00303146	0.00198333	0.00312698		0.479	3705.36	3744.3	4021.79
		0.48	0.00303033	0.00198497	0.00310992		0.48	3708.39	3746.29	4024.91
		0.481	0.00302876	0.00198646	0.00309227		0.481	3711.42	3748.27	4028.01
		0.482	0.00302674	0.00198778	0.00307409		0.482	3714.45	3750.26	4031.09
		0.483	0.00302424	0.0019889	0.00305546		0.483	3717.47	3752.25	4034.15
		0.484	0.00302126	0.00198979	0.00303644		0.484	3720.5	3754.24	4037.2
		0.485	0.00301777	0.00199045	0.00301712		0.485	3723.52	3756.23	4040.23
		0.486	0.00301375	0.00199085	0.00299757		0.486	3726.53	3758.22	4043.23
		0.487	0.0030092	0.00199098	0.00297787		0.487	3729.54	3760.21	4046.22
		0.488	0.0030041	0.00199082	0.00295811		0.488	3732.55	3762.2	4049.19
		0.489	0.00299842	0.00199036	0.00293837		0.489	3735.55	3764.19	4052.14
		0.49	0.00299216	0.00198959	0.00291874		0.49	3738.55	3766.18	4055.07
		0.491	0.00298531	0.00198852	0.00289929		0.491	3741.53	3768.17	4057.98
		0.492	0.00297784	0.00198714	0.00288011		0.492	3744.52	3770.16	4060.87
		0.493	0.00296977	0.00198546	0.0028613		0.493	3747.49	3772.14	4063.74
		0.494	0.00296107	0.00198349	0.00284292		0.494	3750.46	3774.13	4066.59
		0.495	0.00295175	0.00198124	0.00282507		0.495	3753.41	3776.11	4069.42
		0.496	0.00294182	0.00197873	0.00280782		0.496	3756.36	3778.09	4072.24
		0.497	0.00293127	0.00197599	0.00279125		0.497	3759.3	3780.07	4075.04
		0.498	0.00292013	0.00197305	0.00277543		0.498	3762.22	3782.04	4077.82
		0.499	0.00290842	0.00196995	0.00276044		0.499	3765.14	3784.01	4080.59
		0.5	0.00289615	0.00196672	0.00274633		0.5	3768.04	3785.98	4083.34
		0.501	0.00288336	0.00196342	0.00273317		0.501	3770.93	3787.95	4086.08
		0.502	0.00287008	0.00196008	0.00272101		0.502	3773.8	3789.91	4088.81
		0.503	0.00285635	0.00195677	0.00270989		0.503	3776.67	3791.87	4091.53
		0.504	0.00284223	0.00195353	0.00269987		0.504	3779.52	3793.82	4094.23
		0.505	0.00282776	0.00195042	0.00269098		0.505	3782.35	3795.77	4096.93
		0.506	0.00281299	0.0019475	0.00268323		0.506	3785.17	3797.72	4099.61
		0.507	0.002798	0.00194482	0.00267666		0.507	3787.98	3799.67	4102.29
		0.508	0.00278284	0.00194242	0.00267128		0.508	3790.77	3801.61	4104.97
		0.509	0.00276758	0.00194037	0.00266709		0.509	3793.54	3803.55	4107.64
		0.51	0.00275229	0.00193869	0.00266408		0.51	3796.3	3805.49	4110.3
		0.511	0.00273704	0.00193744	0.00266225		0.511	3799.05	3807.43	4112.96
		0.512	0.0027219	0.00193665	0.00266158		0.512	3801.78	3809.37	4115.63
		0.513	0.00270693	0.00193634	0.00266205		0.513	3804.49	3811.31	4118.29
		0.514	0.0026922	0.00193652	0.00266362		0.514	3807.19	3813.24	4120.95
		0.515	0.00267778	0.00193723	0.00266626		0.515	3809.88	3815.18	4123.62
		0.516	0.00266372	0.00193845	0.00266992		0.516	3812.55	3817.12	4126.28
		0.517	0.00265007	0.00194019	0.00267456		0.517	3815.2	3819.06	4128.96
		0.518	0.00263688	0.00194244	0.00268011		0.518	3817.85	3821	4131.63
		0.519	0.00262419	0.00194517	0.00268653		0.519	3820.48	3822.94	4134.32
		0.52	0.00261203	0.00194837	0.00269376		0.52	3823.1	3824.89	4137.01
		0.521	0.00260043	0.00195201	0.00270172		0.521	3825.7	3826.84	4139.71
		0.522	0.00258938	0.00195605	0.00271035		0.522	3828.3	3828.79	4142.41
		0.523	0.00257891	0.00196045	0.00271958		0.523	3830.88	3830.75	4145.13
		0.524	0.00256901	0.00196517	0.00272935		0.524	3833.46	3832.71	4147.85
		0.525	0.00255965	0.00197018	0.00273958		0.525	3836.02	3834.68	4150.59
		0.526	0.00255083	0.00197541	0.0027502		0.526	3838.57	3836.65	4153.33
		0.527	0.00254252	0.00198083	0.00276113		0.527	3841.12	3838.63	4156.09
		0.528	0.00253466	0.00198639	0.00277232		0.528	3843.66	3840.62	4158.85
		0.529	0.00252723	0.00199204	0.00278369		0.529	3846.19	3842.6	4161.63
		0.53	0.00252018	0.00199775	0.00279517		0.53	3848.71	3844.6	4164.42
		0.531	0.00251345	0.00200347	0.0028067		0.531	3851.23	3846.6	4167.22
		0.532	0.00250699	0.00200918	0.00281821		0.532	3853.74	3848.61	4170.03
		0.533	0.00250074	0.00201482	0.00282964		0.533	3856.25	3850.62	4172.86
		0.534	0.00249465	0.00202039	0.00284092		0.534	3858.74	3852.64	4175.69
		0.535	0.00248867	0.00202587	0.00285201		0.535	3861.24	3854.66	4178.54
		0.536	0.00248273	0.00203122	0.00286284		0.536	3863.72	3856.69	4181.4
		0.537	0.0024768	0.00203646	0.00287335		0.537	3866.2	3858.72	4184.26
		0.538	0.00247082	0.00204156	0.0028835		0.538	3868.67	3860.76	4187.14
		0.539	0.00246476	0.00204654	0.00289323		0.539	3871.14	3862.8	4190.03
		0.54	0.00245859	0.00205139	0.00290249		0.54	3873.6	3864.85	4192.93
		0.541	0.00245228	0.00205614	0.00291123		0.541	3876.06	3866.91	4195.84
		0.542	0.00244582	0.00206079	0.0029194		0.542	3878.51	3868.97	4198.75
		0.543	0.00243919	0.00206537	0.00292695		0.543	3880.95	3871.03	4201.67
		0.544	0.0024324	0.00206989	0.00293383		0.544	3883.39	3873.1	4204.6
		0.545	0.00242545	0.00207438	0.00294001		0.545	3885.82	3875.17	4207.54
		0.546	0.00241835	0.00207886	0.00294543		0.546	3888.24	3877.25	4210.48
		0.547	0.00241112	0.00208336	0.00295005		0.547	3890.65	3879.33	4213.43
		0.548	0.0024038	0.0020879	0.00295382		0.548	3893.06	3881.41	4216.38
		0.549	0.00239641	0.00209249	0.00295671		0.549	3895.46	3883.5	4219.34
		0.55	0.002389	0.00209717	0.00295866		0.55	3897.85	3885.6	4222.3
		0.551	0.0023816	0.00210194	0.00295965		0.551	3900.24	3887.7	4225.26
		0.552	0.00237427	0.00210681	0.00295963		0.552	3902.62	3889.8	4228.22
		0.553	0.00236704	0.00211179	0.00295856		0.553	3904.99	3891.91	4231.17
		0.554	0.00235997	0.00211688	0.00295642		0.554	3907.35	3894.02	4234.13
		0.555	0.00235311	0.00212206	0.00295317		0.555	3909.71	3896.14	4237.09
		0.556	0.00234651	0.00212734	0.00294879		0.556	3912.06	3898.27	4240.04
		0.557	0.0023402	0.00213269	0.00294326		0.557	3914.4	3900.4	4242.98
		0.558	0.00233424	0.00213807	0.00293656		0.558	3916.74	3902.53	4245.92
		0.559	0.00232867	0.00214346	0.00292869		0.559	3919.07	3904.68	4248.86
		0.56	0.0023235	0.00214881	0.00291964		0.56	3921.39	3906.82	4251.78
		0.561	0.00231878	0.00215407	0.00290942		0.561	3923.72	3908.97	4254.7
		0.562	0.00231453	0.00215919	0.00289803		0.562	3926.03	3911.13	4257.6
		0.563	0.00231076	0.0021641	0.00288549		0.563	3928.34	3913.29	4260.49
		0.564	0.00230748	0.00216875	0.00287182		0.564	3930.65	3915.46	4263.37
		0.565	0.00230469	0.00217304	0.00285707		0.565	3932.96	3917.63	4266.23
		0.566	0.00230238	0.00217692	0.00284126		0.566	3935.26	3919.8	4269.08
		0.567	0.00230055	0.0021803	0.00282444		0.567	3937.56	3921.98	4271.92
		0.568	0.00229918	0.00218311	0.00280667		0.568	3939.86	3924.16	4274.73
		0.569	0.00229824	0.00218527	0.002788		0.569	3942.16	3926.35	4277.53
		0.57	0.0022977	0.00218671	0.00276851		0.57	3944.46	3928.53	4280.31
		0.571	0.00229753	0.00218736	0.00274825		0.571	3946.76	3930.72	4283.07
		0.572	0.00229768	0.00218715	0.00272732		0.572	3949.06	3932.91	4285.8
		0.573	0.00229811	0.00218603	0.00270579		0.573	3951.35	3935.09	4288.52
		0.574	0.00229878	0.00218396	0.00268374		0.574	3953.65	3937.28	4291.21
		0.575	0.00229963	0.00218089	0.00266125		0.575	3955.95	3939.46	4293.89
		0.576	0.00230063	0.0021768	0.00263842		0.576	3958.25	3941.64	4296.54
		0.577	0.00230171	0.00217166	0.00261534		0.577	3960.55	3943.82	4299.16
		0.578	0.00230283	0.00216549	0.00259208		0.578	3962.86	3945.98	4301.77
		0.579	0.00230394	0.00215828	0.00256874		0.579	3965.16	3948.15	4304.35
		0.58	0.002305	0.00215006	0.0025454		0.58	3967.46	3950.3	4306.91
		0.581	0.00230596	0.00214086	0.00252214		0.581	3969.77	3952.45	4309.44
		0.582	0.00230678	0.00213073	0.00249903		0.582	3972.08	3954.58	4311.95
		0.583	0.00230744	0.00211972	0.00247614		0.583	3974.38	3956.71	4314.44
		0.584	0.0023079	0.0021079	0.00245354		0.584	3976.69	3958.82	4316.9
		0.585	0.00230814	0.00209533	0.00243128		0.585	3979	3960.92	4319.34
		0.586	0.00230814	0.00208211	0.00240941		0.586	3981.31	3963.01	4321.76
		0.587	0.00230789	0.00206832	0.00238797		0.587	3983.61	3965.09	4324.16
		0.588	0.0023074	0.00205405	0.002367		0.588	3985.92	3967.15	4326.54
		0.589	0.00230664	0.00203939	0.00234653		0.589	3988.23	3969.19	4328.9
		0.59	0.00230565	0.00202445	0.00232658		0.59	3990.54	3971.23	4331.23
		0.591	0.00230442	0.00200931	0.00230715		0.591	3992.84	3973.24	4333.55
		0.592	0.00230298	0.00199408	0.00228825		0.592	3995.14	3975.24	4335.85
		0.593	0.00230135	0.00197883	0.00226988		0.593	3997.45	3977.23	4338.13
		0.594	0.00229955	0.00196365	0.00225203		0.594	3999.75	3979.2	4340.39
		0.595	0.00229763	0.00194863	0.0022347		0.595	4002.05	3981.16	4342.63
		0.596	0.0022956	0.00193384	0.00221786		0.596	4004.34	3983.1	4344.86
		0.597	0.00229352	0.00191933	0.00220151		0.597	4006.64	3985.03	4347.07
		0.598	0.00229141	0.00190518	0.00218561		0.598	4008.93	3986.94	4349.26
		0.599	0.00228932	0.00189141	0.00217017		0.599	4011.22	3988.84	4351.44
		0.6	0.00228728	0.00187809	0.00215514		0.6	4013.51	3990.72	4353.6
		0.601	0.00228534	0.00186523	0.00214053		0.601	4015.79	3992.59	4355.75
		0.602	0.00228352	0.00185287	0.00212632		0.602	4018.08	3994.45	4357.88
		0.603	0.00228187	0.00184102	0.00211251		0.603	4020.36	3996.3	4360
		0.604	0.00228041	0.00182968	0.00209908		0.604	4022.64	3998.13	4362.11
		0.605	0.00227917	0.00181887	0.00208604		0.605	4024.92	3999.96	4364.2
		0.606	0.00227818	0.00180859	0.0020734		0.606	4027.2	4001.77	4366.28
		0.607	0.00227744	0.00179883	0.00206118		0.607	4029.48	4003.58	4368.35
		0.608	0.00227698	0.00178958	0.00204939		0.608	4031.76	4005.37	4370.4
		0.609	0.00227679	0.00178083	0.00203808		0.609	4034.03	4007.16	4372.45
		0.61	0.00227689	0.00177258	0.00202726		0.61	4036.31	4008.93	4374.48
		0.611	0.00227725	0.00176482	0.00201698		0.611	4038.59	4010.7	4376.5
		0.612	0.00227788	0.00175752	0.0020073		0.612	4040.86	4012.46	4378.51
		0.613	0.00227874	0.00175069	0.00199825		0.613	4043.14	4014.22	4380.52
		0.614	0.00227981	0.00174431	0.0019899		0.614	4045.42	4015.96	4382.51
		0.615	0.00228107	0.00173838	0.00198229		0.615	4047.7	4017.7	4384.5
		0.616	0.00228247	0.00173289	0.0019755		0.616	4049.98	4019.44	4386.48
		0.617	0.00228397	0.00172783	0.00196957		0.617	4052.27	4021.17	4388.45
		0.618	0.00228553	0.0017232	0.00196456		0.618	4054.55	4022.9	4390.42
		0.619	0.0022871	0.001719	0.00196054		0.619	4056.84	4024.62	4392.38
		0.62	0.00228862	0.00171522	0.00195754		0.62	4059.13	4026.33	4394.34
		0.621	0.00229004	0.00171186	0.00195563		0.621	4061.42	4028.05	4396.29
		0.622	0.00229131	0.00170893	0.00195483		0.622	4063.71	4029.76	4398.25
		0.623	0.00229237	0.00170641	0.00195518		0.623	4066	4031.47	4400.2
		0.624	0.00229318	0.0017043	0.00195672		0.624	4068.29	4033.17	4402.16
		0.625	0.00229367	0.0017026	0.00195945		0.625	4070.58	4034.87	4404.12
		0.626	0.00229381	0.0017013	0.00196338		0.626	4072.88	4036.58	4406.08
		0.627	0.00229354	0.0017004	0.00196852		0.627	4075.17	4038.28	4408.05
		0.628	0.00229284	0.00169986	0.00197485		0.628	4077.46	4039.98	4410.02
		0.629	0.00229167	0.0016997	0.00198234		0.629	4079.76	4041.68	4412
		0.63	0.00229	0.00169988	0.00199098		0.63	4082.05	4043.38	4413.98
		0.631	0.00228782	0.00170039	0.0020007		0.631	4084.34	4045.08	4415.98
		0.632	0.0022851	0.0017012	0.00201147		0.632	4086.62	4046.78	4417.98
		0.633	0.00228184	0.00170229	0.00202321		0.633	4088.91	4048.48	4420
		0.634	0.00227805	0.00170364	0.00203586		0.634	4091.19	4050.18	4422.03
		0.635	0.00227373	0.00170521	0.00204934		0.635	4093.46	4051.89	4424.07
		0.636	0.00226889	0.00170698	0.00206357		0.636	4095.73	4053.59	4426.13
		0.637	0.00226356	0.00170891	0.00207847		0.637	4098	4055.3	4428.2
		0.638	0.00225776	0.00171097	0.00209394		0.638	4100.26	4057.01	4430.29
		0.639	0.00225152	0.00171313	0.0021099		0.639	4102.52	4058.72	4432.39
		0.64	0.00224488	0.00171536	0.00212624		0.64	4104.76	4060.44	4434.51
		0.641	0.00223788	0.00171763	0.00214289		0.641	4107	4062.15	4436.64
		0.642	0.00223057	0.00171992	0.00215976		0.642	4109.24	4063.87	4438.79
		0.643	0.00222301	0.00172221	0.00217676		0.643	4111.47	4065.59	4440.96
		0.644	0.00221523	0.00172447	0.00219382		0.644	4113.68	4067.32	4443.15
		0.645	0.00220729	0.00172668	0.00221087		0.645	4115.9	4069.04	4445.35
		0.646	0.00219925	0.00172884	0.00222784		0.646	4118.1	4070.77	4447.57
		0.647	0.00219115	0.00173094	0.00224468		0.647	4120.29	4072.5	4449.8
		0.648	0.00218306	0.00173298	0.00226135		0.648	4122.48	4074.23	4452.06
		0.649	0.00217502	0.00173496	0.00227781		0.649	4124.66	4075.97	4454.33
		0.65	0.00216707	0.00173688	0.00229403		0.65	4126.83	4077.7	4456.61
		0.651	0.00215926	0.00173877	0.00230998		0.651	4128.99	4079.44	4458.92
		0.652	0.00215162	0.00174063	0.00232566		0.652	4131.15	4081.18	4461.23
		0.653	0.00214419	0.00174248	0.00234106		0.653	4133.3	4082.92	4463.57
		0.654	0.00213698	0.00174434	0.00235618		0.654	4135.44	4084.66	4465.92
		0.655	0.00213002	0.00174624	0.00237102		0.655	4137.57	4086.41	4468.28
		0.656	0.0021233	0.0017482	0.00238559		0.656	4139.7	4088.16	4470.66
		0.657	0.00211683	0.00175024	0.0023999		0.657	4141.82	4089.91	4473.05
		0.658	0.0021106	0.00175238	0.00241396		0.658	4143.93	4091.66	4475.46
		0.659	0.00210458	0.00175464	0.00242778		0.659	4146.04	4093.41	4477.88
		0.66	0.00209876	0.00175704	0.00244137		0.66	4148.14	4095.17	4480.31
		0.661	0.00209309	0.00175958	0.00245473		0.661	4150.24	4096.93	4482.76
		0.662	0.00208754	0.00176228	0.00246787		0.662	4152.33	4098.69	4485.22
		0.663	0.00208206	0.00176512	0.00248078		0.663	4154.41	4100.45	4487.7
		0.664	0.00207659	0.00176811	0.00249345		0.664	4156.49	4102.22	4490.18
		0.665	0.00207107	0.00177124	0.00250587		0.665	4158.57	4103.99	4492.68
		0.666	0.00206546	0.00177448	0.002518		0.666	4160.63	4105.76	4495.19
		0.667	0.00205968	0.00177782	0.00252981		0.667	4162.7	4107.54	4497.72
		0.668	0.00205367	0.00178122	0.00254126		0.668	4164.75	4109.32	4500.25
		0.669	0.00204738	0.00178466	0.00255231		0.669	4166.8	4111.1	4502.8
		0.67	0.00204076	0.00178809	0.00256289		0.67	4168.85	4112.88	4505.36
		0.671	0.00203375	0.00179147	0.00257293		0.671	4170.89	4114.67	4507.93
		0.672	0.00202631	0.00179477	0.00258237		0.672	4172.92	4116.47	4510.5
		0.673	0.0020184	0.00179795	0.00259113		0.673	4174.94	4118.26	4513.09
		0.674	0.00201	0.00180095	0.00259911		0.674	4176.95	4120.06	4515.69
		0.675	0.00200108	0.00180375	0.00260625		0.675	4178.96	4121.87	4518.29
		0.676	0.00199163	0.0018063	0.00261244		0.676	4180.95	4123.67	4520.9
		0.677	0.00198166	0.00180858	0.0026176		0.677	4182.94	4125.48	4523.51
		0.678	0.00197117	0.00181055	0.00262164		0.678	4184.92	4127.29	4526.13
		0.679	0.00196018	0.00181219	0.00262448		0.679	4186.88	4129.1	4528.76
		0.68	0.00194873	0.00181349	0.00262604		0.68	4188.84	4130.91	4531.38
		0.681	0.00193684	0.00181444	0.00262624		0.681	4190.78	4132.73	4534.01
		0.682	0.00192456	0.00181504	0.00262502		0.682	4192.71	4134.54	4536.63
		0.683	0.00191194	0.00181529	0.00262233		0.683	4194.63	4136.36	4539.26
		0.684	0.00189903	0.00181521	0.00261813		0.684	4196.53	4138.17	4541.88
		0.685	0.0018859	0.00181481	0.00261237		0.685	4198.43	4139.99	4544.49
		0.686	0.00187261	0.00181413	0.00260506		0.686	4200.31	4141.8	4547.1
		0.687	0.00185923	0.0018132	0.00259618		0.687	4202.17	4143.61	4549.7
		0.688	0.00184581	0.00181205	0.00258575		0.688	4204.02	4145.43	4552.29
		0.689	0.00183242	0.00181072	0.00257381		0.689	4205.86	4147.24	4554.87
		0.69	0.00181914	0.00180926	0.00256039		0.69	4207.69	4149.05	4557.44
		0.691	0.001806	0.00180771	0.00254556		0.691	4209.5	4150.86	4559.99
		0.692	0.00179308	0.00180612	0.00252939		0.692	4211.3	4152.66	4562.53
		0.693	0.00178042	0.00180453	0.00251198		0.693	4213.09	4154.47	4565.05
		0.694	0.00176808	0.00180298	0.00249342		0.694	4214.86	4156.27	4567.55
		0.695	0.00175608	0.00180151	0.00247383		0.695	4216.62	4158.07	4570.04
		0.696	0.00174448	0.00180015	0.00245334		0.696	4218.37	4159.88	4572.5
		0.697	0.00173329	0.00179893	0.00243208		0.697	4220.11	4161.68	4574.94
		0.698	0.00172255	0.00179787	0.00241018		0.698	4221.84	4163.47	4577.36
		0.699	0.00171226	0.00179698	0.00238781		0.699	4223.56	4165.27	4579.76
		0.7	0.00170246	0.00179628	0.00236509		0.7	4225.27	4167.07	4582.14
		0.701	0.00169313	0.00179574	0.0023422		0.701	4226.96	4168.86	4584.49
		0.702	0.00168429	0.00179538	0.00231926		0.702	4228.65	4170.66	4586.82
		0.703	0.00167593	0.00179517	0.00229645		0.703	4230.33	4172.45	4589.13
		0.704	0.00166806	0.00179508	0.00227389		0.704	4232.01	4174.25	4591.42
		0.705	0.00166066	0.00179509	0.00225172		0.705	4233.67	4176.04	4593.68
		0.706	0.00165372	0.00179516	0.00223009		0.706	4235.33	4177.84	4595.92
		0.707	0.00164723	0.00179525	0.00220912		0.707	4236.98	4179.63	4598.14
		0.708	0.00164118	0.0017953	0.00218892		0.708	4238.62	4181.43	4600.34
		0.709	0.00163556	0.00179528	0.00216959		0.709	4240.26	4183.23	4602.52
		0.71	0.00163035	0.00179512	0.00215124		0.71	4241.89	4185.02	4604.68
		0.711	0.00162553	0.00179479	0.00213394		0.711	4243.52	4186.82	4606.82
		0.712	0.00162111	0.00179422	0.00211777		0.712	4245.14	4188.61	4608.95
		0.713	0.00161706	0.00179339	0.00210279		0.713	4246.76	4190.4	4611.06
		0.714	0.00161338	0.00179223	0.00208904		0.714	4248.38	4192.2	4613.15
		0.715	0.00161006	0.00179072	0.00207656		0.715	4249.99	4193.99	4615.24
		0.716	0.00160709	0.00178881	0.00206537		0.716	4251.6	4195.78	4617.31
		0.717	0.00160447	0.0017865	0.00205548		0.717	4253.2	4197.57	4619.37
		0.718	0.0016022	0.00178375	0.00204689		0.718	4254.81	4199.35	4621.42
		0.719	0.00160028	0.00178055	0.0020396		0.719	4256.41	4201.13	4623.46
		0.72	0.00159871	0.0017769	0.00203358		0.72	4258.01	4202.91	4625.5
		0.721	0.0015975	0.00177281	0.00202879		0.721	4259.61	4204.69	4627.53
		0.722	0.00159664	0.00176828	0.00202521		0.722	4261.2	4206.46	4629.56
		0.723	0.00159616	0.00176334	0.00202279		0.723	4262.8	4208.22	4631.58
		0.724	0.00159604	0.00175801	0.00202148		0.724	4264.4	4209.98	4633.6
		0.725	0.00159632	0.00175231	0.00202121		0.725	4265.99	4211.74	4635.62
		0.726	0.00159699	0.00174628	0.00202194		0.726	4267.59	4213.49	4637.65
		0.727	0.00159806	0.00173996	0.0020236		0.727	4269.19	4215.23	4639.67
		0.728	0.00159955	0.00173339	0.00202612		0.728	4270.79	4216.97	4641.69
		0.729	0.00160146	0.0017266	0.00202943		0.729	4272.39	4218.7	4643.72
		0.73	0.00160382	0.00171963	0.00203347		0.73	4273.99	4220.42	4645.75
		0.731	0.00160662	0.00171252	0.00203817		0.731	4275.59	4222.14	4647.79
		0.732	0.00160988	0.00170531	0.00204347		0.732	4277.2	4223.85	4649.83
		0.733	0.00161361	0.00169803	0.00204929		0.733	4278.81	4225.55	4651.88
		0.734	0.00161781	0.0016907	0.00205557		0.734	4280.43	4227.24	4653.93
		0.735	0.0016225	0.00168334	0.00206225		0.735	4282.05	4228.93	4655.99
		0.736	0.00162767	0.00167598	0.00206927		0.736	4283.67	4230.61	4658.05
		0.737	0.00163334	0.00166863	0.00207656		0.737	4285.31	4232.28	4660.13
		0.738	0.00163951	0.00166129	0.00208409		0.738	4286.94	4233.95	4662.21
		0.739	0.00164619	0.00165397	0.00209178		0.739	4288.58	4235.6	4664.29
		0.74	0.00165336	0.00164667	0.00209959		0.74	4290.23	4237.25	4666.39
		0.741	0.00166104	0.00163938	0.00210748		0.741	4291.89	4238.9	4668.49
		0.742	0.00166921	0.0016321	0.00211539		0.742	4293.56	4240.53	4670.6
		0.743	0.00167788	0.00162482	0.00212328		0.743	4295.23	4242.16	4672.72
		0.744	0.00168704	0.00161752	0.00213112		0.744	4296.91	4243.78	4674.85
		0.745	0.00169668	0.00161021	0.00213886		0.745	4298.6	4245.4	4676.99
		0.746	0.00170679	0.00160286	0.00214647		0.746	4300.31	4247	4679.13
		0.747	0.00171736	0.00159548	0.00215391		0.747	4302.02	4248.6	4681.28
		0.748	0.00172836	0.00158805	0.00216115		0.748	4303.74	4250.19	4683.44
		0.749	0.00173977	0.0015806	0.00216817		0.749	4305.48	4251.78	4685.6
		0.75	0.00175156	0.00157311	0.00217492		0.75	4307.22	4253.35	4687.77
		0.751	0.00176372	0.0015656	0.00218139		0.751	4308.98	4254.92	4689.95
		0.752	0.00177619	0.00155809	0.00218755		0.752	4310.75	4256.49	4692.14
		0.753	0.00178894	0.00155059	0.00219337		0.753	4312.53	4258.04	4694.33
		0.754	0.00180192	0.00154314	0.00219883		0.754	4314.33	4259.59	4696.52
		0.755	0.00181509	0.00153577	0.00220391		0.755	4316.13	4261.13	4698.72
		0.756	0.00182839	0.00152851	0.00220858		0.756	4317.96	4262.66	4700.93
		0.757	0.00184176	0.00152141	0.00221283		0.757	4319.79	4264.18	4703.14
		0.758	0.00185514	0.00151449	0.00221664		0.758	4321.64	4265.7	4705.35
		0.759	0.00186847	0.00150782	0.00221998		0.759	4323.5	4267.21	4707.57
		0.76	0.00188169	0.00150143	0.00222284		0.76	4325.38	4268.72	4709.79
		0.761	0.00189473	0.00149536	0.0022252		0.761	4327.27	4270.22	4712.02
		0.762	0.00190752	0.00148966	0.00222703		0.762	4329.17	4271.71	4714.24
		0.763	0.00192001	0.00148436	0.00222833		0.763	4331.08	4273.2	4716.47
		0.764	0.00193214	0.00147949	0.00222907		0.764	4333.01	4274.68	4718.7
		0.765	0.00194385	0.00147508	0.00222924		0.765	4334.94	4276.15	4720.93
		0.766	0.00195509	0.00147115	0.00222882		0.766	4336.89	4277.63	4723.16
		0.767	0.00196581	0.00146771	0.00222779		0.767	4338.85	4279.1	4725.39
		0.768	0.00197598	0.00146475	0.00222615		0.768	4340.82	4280.56	4727.61
		0.769	0.00198557	0.00146227	0.00222387		0.769	4342.81	4282.03	4729.84
		0.77	0.00199456	0.00146024	0.00222094		0.77	4344.8	4283.49	4732.06
		0.771	0.00200292	0.00145865	0.00221735		0.771	4346.79	4284.95	4734.28
		0.772	0.00201065	0.00145745	0.00221309		0.772	4348.8	4286.41	4736.5
		0.773	0.00201774	0.00145659	0.00220816		0.773	4350.82	4287.86	4738.71
		0.774	0.00202422	0.00145602	0.00220254		0.774	4352.84	4289.32	4740.91
		0.775	0.00203007	0.00145567	0.00219623		0.775	4354.86	4290.77	4743.11
		0.776	0.00203534	0.00145547	0.00218924		0.776	4356.9	4292.23	4745.3
		0.777	0.00204003	0.00145536	0.00218157		0.777	4358.93	4293.69	4747.49
		0.778	0.00204418	0.00145525	0.00217321		0.778	4360.98	4295.14	4749.67
		0.779	0.00204781	0.00145506	0.00216418		0.779	4363.02	4296.6	4751.84
		0.78	0.00205096	0.00145472	0.0021545		0.78	4365.07	4298.05	4754
		0.781	0.00205366	0.00145415	0.00214418		0.781	4367.12	4299.51	4756.14
		0.782	0.00205593	0.00145328	0.00213324		0.782	4369.18	4300.96	4758.28
		0.783	0.00205782	0.00145204	0.00212172		0.783	4371.24	4302.41	4760.41
		0.784	0.00205934	0.00145037	0.00210962		0.784	4373.29	4303.86	4762.53
		0.785	0.00206053	0.00144823	0.002097		0.785	4375.35	4305.31	4764.63
		0.786	0.00206139	0.00144558	0.00208389		0.786	4377.41	4306.76	4766.72
		0.787	0.00206195	0.00144238	0.00207033		0.787	4379.48	4308.2	4768.8
		0.788	0.00206221	0.00143862	0.00205636		0.788	4381.54	4309.64	4770.86
		0.789	0.00206217	0.00143429	0.00204203		0.789	4383.6	4311.08	4772.91
		0.79	0.00206184	0.00142941	0.00202739		0.79	4385.66	4312.51	4774.94
		0.791	0.00206121	0.00142399	0.00201248		0.791	4387.72	4313.94	4776.96
		0.792	0.00206025	0.00141805	0.00199736		0.792	4389.79	4315.36	4778.97
		0.793	0.00205894	0.00141165	0.00198206		0.793	4391.84	4316.77	4780.96
		0.794	0.00205727	0.00140484	0.00196665		0.794	4393.9	4318.18	4782.93
		0.795	0.0020552	0.00139768	0.00195116		0.795	4395.96	4319.58	4784.89
		0.796	0.0020527	0.00139023	0.00193563		0.796	4398.01	4320.98	4786.84
		0.797	0.00204973	0.00138257	0.0019201		0.797	4400.06	4322.36	4788.76
		0.798	0.00204625	0.00137478	0.00190462		0.798	4402.11	4323.74	4790.68
		0.799	0.00204223	0.00136694	0.00188919		0.799	4404.16	4325.11	4792.57
		0.8	0.00203761	0.00135913	0.00187386		0.8	4406.2	4326.48	4794.45
		0.801	0.00203237	0.00135143	0.00185864		0.801	4408.23	4327.83	4796.32
		0.802	0.00202648	0.00134393	0.00184353		0.802	4410.26	4329.18	4798.17
		0.803	0.00201989	0.0013367	0.00182856		0.803	4412.28	4330.52	4800.01
		0.804	0.00201258	0.0013298	0.00181371		0.804	4414.3	4331.85	4801.83
		0.805	0.00200454	0.0013233	0.00179898		0.805	4416.31	4333.18	4803.64
		0.806	0.00199574	0.00131724	0.00178436		0.806	4418.31	4334.5	4805.43
		0.807	0.00198619	0.00131168	0.00176984		0.807	4420.3	4335.81	4807.2
		0.808	0.00197589	0.00130665	0.00175539		0.808	4422.28	4337.12	4808.97
		0.809	0.00196484	0.00130216	0.001741		0.809	4424.25	4338.43	4810.71
		0.81	0.00195308	0.00129823	0.00172662		0.81	4426.21	4339.73	4812.45
		0.811	0.00194062	0.00129486	0.00171225		0.811	4428.16	4341.03	4814.17
		0.812	0.00192751	0.00129203	0.00169783		0.812	4430.09	4342.32	4815.87
		0.813	0.00191381	0.00128972	0.00168335		0.813	4432.01	4343.61	4817.56
		0.814	0.00189955	0.00128791	0.00166878		0.814	4433.92	4344.9	4819.24
		0.815	0.00188482	0.00128655	0.00165408		0.815	4435.81	4346.19	4820.9
		0.816	0.00186968	0.0012856	0.00163924		0.816	4437.69	4347.47	4822.55
		0.817	0.00185421	0.001285	0.00162424		0.817	4439.55	4348.76	4824.18
		0.818	0.0018385	0.0012847	0.00160906		0.818	4441.4	4350.04	4825.8
		0.819	0.00182263	0.00128464	0.00159369		0.819	4443.23	4351.33	4827.4
		0.82	0.0018067	0.00128476	0.00157815		0.82	4445.04	4352.61	4828.98
		0.821	0.0017908	0.00128499	0.00156242		0.821	4446.84	4353.9	4830.55
		0.822	0.00177502	0.0012853	0.00154653		0.822	4448.62	4355.18	4832.11
		0.823	0.00175946	0.00128561	0.0015305		0.823	4450.39	4356.47	4833.65
		0.824	0.0017442	0.0012859	0.00151436		0.824	4452.14	4357.75	4835.17
		0.825	0.00172934	0.00128611	0.00149814		0.825	4453.88	4359.04	4836.68
		0.826	0.00171495	0.00128623	0.00148191		0.826	4455.6	4360.32	4838.17
		0.827	0.00170112	0.00128624	0.0014657		0.827	4457.31	4361.61	4839.64
		0.828	0.00168792	0.00128612	0.00144958		0.828	4459	4362.9	4841.1
		0.829	0.0016754	0.00128587	0.00143362		0.829	4460.69	4364.18	4842.54
		0.83	0.00166363	0.00128552	0.00141788		0.83	4462.35	4365.47	4843.96
		0.831	0.00165264	0.00128508	0.00140244		0.831	4464.01	4366.75	4845.37
		0.832	0.00164248	0.00128458	0.00138737		0.832	4465.66	4368.04	4846.77
		0.833	0.00163317	0.00128406	0.00137275		0.833	4467.3	4369.32	4848.15
		0.834	0.00162473	0.00128358	0.00135866		0.834	4468.93	4370.61	4849.52
		0.835	0.00161715	0.00128318	0.00134517		0.835	4470.55	4371.89	4850.87
		0.836	0.00161044	0.00128293	0.00133237		0.836	4472.16	4373.17	4852.21
		0.837	0.00160459	0.00128289	0.00132031		0.837	4473.77	4374.46	4853.53
		0.838	0.00159956	0.00128311	0.00130906		0.838	4475.37	4375.74	4854.85
		0.839	0.00159532	0.00128367	0.00129868		0.839	4476.97	4377.02	4856.15
		0.84	0.00159183	0.00128461	0.00128922		0.84	4478.56	4378.31	4857.44
		0.841	0.00158905	0.001286	0.00128073		0.841	4480.15	4379.59	4858.73
		0.842	0.00158692	0.00128788	0.00127324		0.842	4481.74	4380.88	4860.01
		0.843	0.00158538	0.0012903	0.00126679		0.843	4483.33	4382.17	4861.28
		0.844	0.00158436	0.00129329	0.00126139		0.844	4484.91	4383.46	4862.54
		0.845	0.00158379	0.00129688	0.00125706		0.845	4486.5	4384.76	4863.8
		0.846	0.00158362	0.00130108	0.00125379		0.846	4488.08	4386.05	4865.06
		0.847	0.00158376	0.00130589	0.00125158		0.847	4489.66	4387.36	4866.31
		0.848	0.00158415	0.00131132	0.00125041		0.848	4491.25	4388.67	4867.56
		0.849	0.00158473	0.00131734	0.00125026		0.849	4492.83	4389.98	4868.81
		0.85	0.00158543	0.00132392	0.00125111		0.85	4494.42	4391.3	4870.06
		0.851	0.00158619	0.00133105	0.00125291		0.851	4496	4392.63	4871.31
		0.852	0.00158696	0.00133866	0.00125562		0.852	4497.59	4393.96	4872.57
		0.853	0.00158769	0.00134671	0.00125921		0.853	4499.18	4395.31	4873.82
		0.854	0.00158836	0.00135514	0.00126361		0.854	4500.76	4396.66	4875.09
		0.855	0.00158892	0.00136389	0.00126878		0.855	4502.35	4398.02	4876.35
		0.856	0.00158935	0.00137288	0.00127466		0.856	4503.94	4399.38	4877.62
		0.857	0.00158965	0.00138205	0.00128119		0.857	4505.53	4400.76	4878.9
		0.858	0.00158981	0.00139132	0.00128832		0.858	4507.12	4402.15	4880.19
		0.859	0.00158984	0.00140063	0.00129601		0.859	4508.71	4403.55	4881.48
		0.86	0.00158975	0.0014099	0.00130418		0.86	4510.3	4404.95	4882.78
		0.861	0.00158957	0.00141906	0.0013128		0.861	4511.89	4406.36	4884.09
		0.862	0.00158932	0.00142805	0.00132181		0.862	4513.48	4407.79	4885.4
		0.863	0.00158904	0.00143683	0.00133117		0.863	4515.07	4409.22	4886.73
		0.864	0.00158878	0.00144533	0.00134083		0.864	4516.66	4410.66	4888.07
		0.865	0.00158858	0.00145351	0.00135076		0.865	4518.25	4412.11	4889.41
		0.866	0.00158849	0.00146135	0.00136093		0.866	4519.84	4413.57	4890.77
		0.867	0.00158857	0.00146882	0.00137129		0.867	4521.42	4415.03	4892.13
		0.868	0.00158886	0.00147589	0.00138182		0.868	4523.01	4416.51	4893.51
		0.869	0.00158942	0.00148257	0.00139249		0.869	4524.6	4417.99	4894.9
		0.87	0.0015903	0.00148885	0.00140328		0.87	4526.19	4419.47	4896.3
		0.871	0.00159155	0.00149474	0.00141417		0.871	4527.78	4420.96	4897.7
		0.872	0.0015932	0.00150026	0.00142513		0.872	4529.38	4422.46	4899.12
		0.873	0.00159529	0.00150542	0.00143616		0.873	4530.97	4423.96	4900.55
		0.874	0.00159786	0.00151024	0.00144722		0.874	4532.57	4425.47	4902
		0.875	0.00160093	0.00151477	0.0014583		0.875	4534.17	4426.98	4903.45
		0.876	0.00160451	0.00151901	0.00146939		0.876	4535.77	4428.5	4904.91
		0.877	0.00160862	0.00152301	0.00148047		0.877	4537.37	4430.02	4906.39
		0.878	0.00161327	0.00152678	0.00149153		0.878	4538.99	4431.55	4907.87
		0.879	0.00161845	0.00153036	0.00150253		0.879	4540.6	4433.07	4909.37
		0.88	0.00162414	0.00153376	0.00151347		0.88	4542.22	4434.61	4910.88
		0.881	0.00163034	0.001537	0.00152433		0.881	4543.85	4436.14	4912.4
		0.882	0.00163703	0.00154009	0.00153508		0.882	4545.48	4437.68	4913.93
		0.883	0.00164418	0.00154304	0.0015457		0.883	4547.12	4439.22	4915.47
		0.884	0.00165175	0.00154583	0.00155617		0.884	4548.77	4440.77	4917.02
		0.885	0.00165972	0.00154847	0.00156648		0.885	4550.43	4442.31	4918.58
		0.886	0.00166806	0.00155092	0.00157657		0.886	4552.09	4443.86	4920.15
		0.887	0.00167672	0.00155318	0.00158645		0.887	4553.76	4445.42	4921.73
		0.888	0.00168567	0.0015552	0.00159608		0.888	4555.45	4446.97	4923.32
		0.889	0.00169486	0.00155696	0.00160543		0.889	4557.14	4448.53	4924.93
		0.89	0.00170426	0.0015584	0.00161447		0.89	4558.84	4450.08	4926.54
		0.891	0.00171384	0.00155949	0.00162318		0.891	4560.54	4451.64	4928.15
		0.892	0.00172356	0.00156018	0.00163154		0.892	4562.26	4453.2	4929.78
		0.893	0.00173338	0.00156043	0.00163952		0.893	4563.99	4454.76	4931.42
		0.894	0.00174327	0.00156018	0.00164709		0.894	4565.73	4456.32	4933.06
		0.895	0.00175321	0.0015594	0.00165422		0.895	4567.48	4457.88	4934.71
		0.896	0.00176316	0.00155804	0.00166091		0.896	4569.24	4459.44	4936.37
		0.897	0.0017731	0.00155607	0.00166712		0.897	4571	4461	4938.03
		0.898	0.00178302	0.00155345	0.00167283		0.898	4572.78	4462.55	4939.7
		0.899	0.00179288	0.00155017	0.00167803		0.899	4574.57	4464.11	4941.38
		0.9	0.00180267	0.00154621	0.0016827		0.9	4576.37	4465.65	4943.06
		0.901	0.00181237	0.00154156	0.00168683		0.901	4578.18	4467.2	4944.74
		0.902	0.00182198	0.00153622	0.00169039		0.902	4579.99	4468.74	4946.43
		0.903	0.00183146	0.00153021	0.00169339		0.903	4581.82	4470.27	4948.12
		0.904	0.00184082	0.00152355	0.00169581		0.904	4583.66	4471.8	4949.82
		0.905	0.00185004	0.00151626	0.00169765		0.905	4585.5	4473.32	4951.51
		0.906	0.00185909	0.00150839	0.0016989		0.906	4587.36	4474.83	4953.21
		0.907	0.00186798	0.00149999	0.00169956		0.907	4589.22	4476.33	4954.91
		0.908	0.00187669	0.00149111	0.00169965		0.908	4591.09	4477.83	4956.61
		0.909	0.0018852	0.00148181	0.00169915		0.909	4592.97	4479.31	4958.31
		0.91	0.0018935	0.00147217	0.00169808		0.91	4594.86	4480.79	4960.01
		0.911	0.00190156	0.00146224	0.00169646		0.911	4596.76	4482.26	4961.71
		0.912	0.00190938	0.00145211	0.00169429		0.912	4598.67	4483.72	4963.4
		0.913	0.00191693	0.00144185	0.0016916		0.913	4600.58	4485.16	4965.1
		0.914	0.00192419	0.00143153	0.00168841		0.914	4602.5	4486.6	4966.79
		0.915	0.00193113	0.00142123	0.00168475		0.915	4604.43	4488.03	4968.47
		0.916	0.00193775	0.00141103	0.00168063		0.916	4606.36	4489.44	4970.15
		0.917	0.001944	0.00140098	0.0016761		0.917	4608.3	4490.85	4971.83
		0.918	0.00194986	0.00139116	0.00167119		0.918	4610.25	4492.24	4973.51
		0.919	0.00195531	0.00138161	0.00166592		0.919	4612.2	4493.63	4975.18
		0.92	0.00196031	0.00137238	0.00166034		0.92	4614.16	4495.01	4976.84
		0.921	0.00196484	0.00136351	0.0016545		0.921	4616.12	4496.38	4978.5
		0.922	0.00196888	0.00135504	0.00164842		0.922	4618.09	4497.73	4980.15
		0.923	0.00197238	0.00134699	0.00164215		0.923	4620.06	4499.09	4981.79
		0.924	0.00197534	0.00133937	0.00163574		0.924	4622.03	4500.43	4983.43
		0.925	0.00197771	0.0013322	0.00162923		0.925	4624.01	4501.76	4985.06
		0.926	0.00197948	0.00132546	0.00162266		0.926	4625.99	4503.09	4986.69
		0.927	0.00198063	0.00131915	0.00161608		0.927	4627.97	4504.42	4988.31
		0.928	0.00198115	0.00131325	0.00160954		0.928	4629.95	4505.73	4989.92
		0.929	0.00198101	0.00130774	0.00160308		0.929	4631.93	4507.04	4991.53
		0.93	0.00198021	0.00130259	0.00159675		0.93	4633.91	4508.35	4993.13
		0.931	0.00197874	0.00129776	0.00159058		0.931	4635.89	4509.65	4994.72
		0.932	0.00197661	0.00129323	0.00158463		0.932	4637.87	4510.94	4996.31
		0.933	0.00197382	0.00128895	0.00157893		0.933	4639.84	4512.23	4997.89
		0.934	0.00197037	0.00128489	0.00157353		0.934	4641.82	4513.52	4999.47
		0.935	0.00196628	0.00128099	0.00156847		0.935	4643.78	4514.8	5001.04
		0.936	0.00196157	0.00127724	0.00156377		0.936	4645.75	4516.08	5002.6
		0.937	0.00195626	0.00127359	0.00155948		0.937	4647.71	4517.36	5004.17
		0.938	0.00195038	0.00127001	0.00155563		0.938	4649.66	4518.63	5005.72
		0.939	0.00194397	0.00126646	0.00155224		0.939	4651.61	4519.9	5007.28
		0.94	0.00193705	0.00126294	0.00154933		0.94	4653.55	4521.16	5008.83
		0.941	0.00192967	0.00125941	0.00154694		0.941	4655.48	4522.43	5010.38
		0.942	0.00192186	0.00125587	0.00154507		0.942	4657.41	4523.68	5011.92
		0.943	0.00191368	0.0012523	0.00154373		0.943	4659.32	4524.94	5013.47
		0.944	0.00190517	0.0012487	0.00154293		0.944	4661.23	4526.19	5015.01
		0.945	0.00189638	0.00124508	0.00154267		0.945	4663.13	4527.43	5016.55
		0.946	0.00188736	0.00124143	0.00154296		0.946	4665.03	4528.68	5018.1
		0.947	0.00187816	0.00123777	0.00154378		0.947	4666.91	4529.92	5019.64
		0.948	0.00186883	0.00123411	0.00154511		0.948	4668.78	4531.15	5021.18
		0.949	0.00185941	0.00123047	0.00154695		0.949	4670.65	4532.39	5022.73
		0.95	0.00184997	0.00122686	0.00154926		0.95	4672.5	4533.61	5024.28
		0.951	0.00184054	0.00122329	0.00155203		0.951	4674.35	4534.84	5025.83
		0.952	0.00183117	0.00121979	0.00155523		0.952	4676.18	4536.06	5027.38
		0.953	0.00182192	0.00121638	0.00155882		0.953	4678.01	4537.28	5028.94
		0.954	0.00181281	0.00121306	0.00156277		0.954	4679.83	4538.49	5030.5
		0.955	0.0018039	0.00120986	0.00156704		0.955	4681.63	4539.7	5032.07
		0.956	0.00179522	0.00120678	0.0015716		0.956	4683.43	4540.91	5033.63
		0.957	0.00178681	0.00120384	0.0015764		0.957	4685.23	4542.12	5035.21
		0.958	0.00177869	0.00120104	0.00158141		0.958	4687.01	4543.32	5036.79
		0.959	0.0017709	0.00119837	0.0015866		0.959	4688.78	4544.52	5038.37
		0.96	0.00176347	0.00119584	0.00159191		0.96	4690.55	4545.72	5039.96
		0.961	0.00175642	0.00119345	0.00159733		0.961	4692.31	4546.91	5041.56
		0.962	0.00174978	0.00119118	0.00160281		0.962	4694.06	4548.1	5043.16
		0.963	0.00174356	0.00118902	0.00160833		0.963	4695.81	4549.29	5044.76
		0.964	0.00173778	0.00118696	0.00161386		0.964	4697.55	4550.48	5046.37
		0.965	0.00173245	0.00118498	0.00161936		0.965	4699.29	4551.67	5047.99
		0.966	0.00172759	0.00118306	0.00162483		0.966	4701.02	4552.85	5049.61
		0.967	0.00172322	0.00118118	0.00163024		0.967	4702.74	4554.03	5051.24
		0.968	0.00171933	0.00117933	0.00163558		0.968	4704.46	4555.22	5052.87
		0.969	0.00171594	0.00117747	0.00164082		0.969	4706.18	4556.39	5054.51
		0.97	0.00171305	0.0011756	0.00164596		0.97	4707.89	4557.57	5056.15
		0.971	0.00171068	0.00117369	0.00165099		0.971	4709.61	4558.74	5057.8
		0.972	0.00170881	0.00117173	0.00165589		0.972	4711.32	4559.92	5059.45
		0.973	0.00170745	0.0011697	0.00166066		0.973	4713.02	4561.09	5061.11
		0.974	0.00170661	0.0011676	0.0016653		0.974	4714.73	4562.26	5062.78
		0.975	0.00170628	0.00116542	0.00166978		0.975	4716.44	4563.42	5064.44
		0.976	0.00170644	0.00116316	0.00167411		0.976	4718.14	4564.59	5066.12
		0.977	0.00170709	0.00116082	0.00167827		0.977	4719.85	4565.75	5067.79
		0.978	0.00170823	0.00115841	0.00168225		0.978	4721.56	4566.91	5069.47
		0.979	0.00170982	0.00115595	0.00168603		0.979	4723.27	4568.07	5071.16
		0.98	0.00171185	0.00115345	0.0016896		0.98	4724.98	4569.22	5072.84
		0.981	0.0017143	0.00115093	0.00169292		0.981	4726.69	4570.37	5074.54
		0.982	0.00171713	0.00114844	0.00169599		0.982	4728.41	4571.52	5076.23
		0.983	0.00172031	0.00114599	0.00169877		0.983	4730.13	4572.67	5077.93
		0.984	0.0017238	0.00114363	0.00170123		0.984	4731.85	4573.81	5079.63
		0.985	0.00172756	0.00114139	0.00170334		0.985	4733.57	4574.96	5081.33
		0.986	0.00173154	0.00113931	0.00170506		0.986	4735.3	4576.1	5083.03
		0.987	0.00173569	0.00113745	0.00170635		0.987	4737.04	4577.24	5084.74
		0.988	0.00173995	0.00113583	0.00170717		0.988	4738.77	4578.37	5086.45
		0.989	0.00174426	0.00113451	0.00170749		0.989	4740.52	4579.51	5088.15
		0.99	0.00174856	0.00113353	0.00170725		0.99	4742.26	4580.64	5089.86
		0.991	0.0017528	0.00113291	0.00170642		0.991	4744.01	4581.78	5091.57
		0.992	0.0017569	0.00113269	0.00170495		0.992	4745.77	4582.91	5093.27
		0.993	0.00176081	0.00113291	0.00170281		0.993	4747.53	4584.04	5094.98
		0.994	0.00176446	0.00113357	0.00169995		0.994	4749.29	4585.17	5096.68
		0.995	0.00176779	0.0011347	0.00169636		0.995	4751.06	4586.31	5098.38
		0.996	0.00177075	0.00113631	0.00169199		0.996	4752.83	4587.44	5100.07
		0.997	0.00177328	0.00113839	0.00168684		0.997	4754.6	4588.58	5101.76
		0.998	0.00177533	0.00114093	0.00168087		0.998	4756.37	4589.72	5103.44
		0.999	0.00177686	0.00114393	0.00167409		0.999	4758.15	4590.86	5105.12
		1	0.00177784	0.00114735	0.00166649		1	4759.93	4592.01	5106.79
		1.001	0.00177823	0.00115116	0.00165807		1.001	4761.7	4593.16	5108.45
		1.002	0.00177801	0.00115534	0.00164885		1.002	4763.48	4594.31	5110.11
		1.003	0.00177716	0.00115982	0.00163886		1.003	4765.26	4595.47	5111.75
		1.004	0.00177568	0.00116458	0.00162812		1.004	4767.04	4596.63	5113.38
		1.005	0.00177356	0.00116955	0.00161666		1.005	4768.81	4597.8	5115.01
		1.006	0.00177082	0.00117467	0.00160454		1.006	4770.58	4598.97	5116.62
		1.007	0.00176746	0.0011799	0.0015918		1.007	4772.35	4600.15	5118.22
		1.008	0.00176351	0.00118517	0.00157849		1.008	4774.12	4601.33	5119.8
		1.009	0.001759	0.00119043	0.00156469		1.009	4775.88	4602.52	5121.37
		1.01	0.00175396	0.00119563	0.00155045		1.01	4777.63	4603.71	5122.93
		1.011	0.00174844	0.0012007	0.00153584		1.011	4779.39	4604.91	5124.47
		1.012	0.00174247	0.0012056	0.00152093		1.012	4781.13	4606.11	5126
		1.013	0.00173612	0.00121029	0.00150579		1.013	4782.87	4607.32	5127.52
		1.014	0.00172944	0.00121473	0.0014905		1.014	4784.6	4608.53	5129.01
		1.015	0.00172249	0.00121888	0.00147512		1.015	4786.33	4609.75	5130.5
		1.016	0.00171532	0.00122271	0.00145972		1.016	4788.05	4610.97	5131.96
		1.017	0.00170801	0.0012262	0.00144438		1.017	4789.76	4612.19	5133.42
		1.018	0.00170061	0.00122933	0.00142914		1.018	4791.46	4613.42	5134.85
		1.019	0.00169319	0.00123208	0.00141407		1.019	4793.16	4614.65	5136.27
		1.02	0.00168581	0.00123446	0.00139922		1.02	4794.85	4615.89	5137.68
		1.021	0.00167854	0.00123646	0.00138465		1.021	4796.53	4617.12	5139.07
		1.022	0.00167143	0.00123808	0.0013704		1.022	4798.21	4618.36	5140.45
		1.023	0.00166455	0.00123933	0.00135651		1.023	4799.88	4619.6	5141.81
		1.024	0.00165794	0.00124021	0.00134302		1.024	4801.54	4620.84	5143.16
		1.025	0.00165165	0.00124074	0.00132996		1.025	4803.19	4622.08	5144.5
		1.026	0.00164574	0.00124094	0.00131735		1.026	4804.84	4623.32	5145.82
		1.027	0.00164024	0.00124082	0.00130522		1.027	4806.48	4624.56	5147.13
		1.028	0.00163519	0.00124039	0.00129359		1.028	4808.12	4625.8	5148.43
		1.029	0.0016306	0.00123968	0.00128246		1.029	4809.75	4627.04	5149.72
		1.03	0.00162651	0.0012387	0.00127185		1.03	4811.38	4628.28	5151
		1.031	0.00162292	0.00123747	0.00126177		1.031	4813.01	4629.52	5152.27
		1.032	0.00161984	0.00123599	0.00125222		1.032	4814.63	4630.75	5153.52
		1.033	0.00161728	0.00123429	0.00124319		1.033	4816.25	4631.99	5154.77
		1.034	0.00161521	0.00123238	0.00123469		1.034	4817.86	4633.22	5156.01
		1.035	0.00161362	0.00123027	0.00122672		1.035	4819.48	4634.45	5157.24
		1.036	0.00161248	0.00122797	0.00121927		1.036	4821.09	4635.68	5158.46
		1.037	0.00161177	0.00122547	0.00121233		1.037	4822.7	4636.91	5159.68
		1.038	0.00161143	0.00122281	0.0012059		1.038	4824.31	4638.13	5160.89
		1.039	0.00161142	0.00121996	0.00119997		1.039	4825.93	4639.36	5162.09
		1.04	0.00161168	0.00121695	0.00119454		1.04	4827.54	4640.57	5163.29
		1.041	0.00161216	0.00121377	0.00118959		1.041	4829.15	4641.79	5164.48
		1.042	0.00161278	0.00121043	0.00118512		1.042	4830.76	4643	5165.67
		1.043	0.00161347	0.00120693	0.00118114		1.043	4832.38	4644.21	5166.85
		1.044	0.00161415	0.00120328	0.00117762		1.044	4833.99	4645.42	5168.03
		1.045	0.00161476	0.00119949	0.00117458		1.045	4835.6	4646.62	5169.21
		1.046	0.0016152	0.00119556	0.00117201		1.046	4837.22	4647.81	5170.38
		1.047	0.00161541	0.00119151	0.00116992		1.047	4838.83	4649.01	5171.55
		1.048	0.0016153	0.00118735	0.00116831		1.048	4840.45	4650.2	5172.72
		1.049	0.00161479	0.0011831	0.00116718		1.049	4842.06	4651.38	5173.89
		1.05	0.00161382	0.00117878	0.00116655		1.05	4843.68	4652.56	5175.05
		1.051	0.00161231	0.00117441	0.00116641		1.051	4845.29	4653.74	5176.22
		1.052	0.00161022	0.00117002	0.0011668		1.052	4846.9	4654.91	5177.39
		1.053	0.00160747	0.00116564	0.0011677		1.053	4848.51	4656.08	5178.56
		1.054	0.00160404	0.00116129	0.00116915		1.054	4850.12	4657.24	5179.72
		1.055	0.00159987	0.00115703	0.00117115		1.055	4851.72	4658.4	5180.89
		1.056	0.00159495	0.00115288	0.00117372		1.056	4853.32	4659.56	5182.07
		1.057	0.00158926	0.00114888	0.00117687		1.057	4854.91	4660.71	5183.24
		1.058	0.00158279	0.00114507	0.0011806		1.058	4856.49	4661.86	5184.42
		1.059	0.00157555	0.00114149	0.00118494		1.059	4858.07	4663	5185.6
		1.06	0.00156755	0.00113818	0.00118988		1.06	4859.65	4664.14	5186.79
		1.061	0.00155884	0.00113518	0.00119543		1.061	4861.21	4665.28	5187.98
		1.062	0.00154943	0.00113253	0.00120159		1.062	4862.76	4666.41	5189.18
		1.063	0.00153938	0.00113025	0.00120837		1.063	4864.31	4667.54	5190.39
		1.064	0.00152876	0.00112837	0.00121575		1.064	4865.84	4668.67	5191.6
		1.065	0.00151762	0.00112693	0.00122373		1.065	4867.36	4669.8	5192.82
		1.066	0.00150605	0.00112594	0.00123229		1.066	4868.88	4670.92	5194.05
		1.067	0.00149411	0.00112542	0.00124142		1.067	4870.38	4672.05	5195.28
		1.068	0.00148191	0.00112538	0.0012511		1.068	4871.86	4673.17	5196.53
		1.069	0.00146953	0.00112583	0.00126131		1.069	4873.34	4674.3	5197.79
		1.07	0.00145705	0.00112675	0.00127202		1.07	4874.8	4675.43	5199.05
		1.071	0.00144458	0.00112816	0.00128319		1.071	4876.25	4676.55	5200.33
		1.072	0.0014322	0.00113003	0.00129481		1.072	4877.69	4677.68	5201.62
		1.073	0.00142	0.00113235	0.00130682		1.073	4879.12	4678.81	5202.92
		1.074	0.00140806	0.00113509	0.0013192		1.074	4880.53	4679.95	5204.23
		1.075	0.00139645	0.00113822	0.00133191		1.075	4881.94	4681.08	5205.56
		1.076	0.00138525	0.00114172	0.0013449		1.076	4883.33	4682.22	5206.9
		1.077	0.0013745	0.00114554	0.00135814		1.077	4884.71	4683.37	5208.25
		1.078	0.00136425	0.00114964	0.00137157		1.078	4886.08	4684.52	5209.61
		1.079	0.00135454	0.00115397	0.00138515		1.079	4887.43	4685.67	5210.99
		1.08	0.00134538	0.00115849	0.00139884		1.08	4888.78	4686.82	5212.38
		1.081	0.00133678	0.00116315	0.00141258		1.081	4890.13	4687.99	5213.79
		1.082	0.00132873	0.00116789	0.00142633		1.082	4891.46	4689.15	5215.21
		1.083	0.00132121	0.00117265	0.00144003		1.083	4892.78	4690.32	5216.64
		1.084	0.0013142	0.00117739	0.00145363		1.084	4894.1	4691.5	5218.09
		1.085	0.00130763	0.00118205	0.00146708		1.085	4895.41	4692.68	5219.55
		1.086	0.00130147	0.00118657	0.00148031		1.086	4896.72	4693.86	5221.02
		1.087	0.00129563	0.00119091	0.00149328		1.087	4898.02	4695.05	5222.51
		1.088	0.00129006	0.001195	0.00150593		1.088	4899.31	4696.24	5224.01
		1.089	0.00128467	0.0011988	0.00151819		1.089	4900.6	4697.44	5225.52
		1.09	0.00127938	0.00120227	0.00153002		1.09	4901.88	4698.64	5227.05
		1.091	0.00127412	0.00120536	0.00154135		1.091	4903.15	4699.84	5228.58
		1.092	0.00126881	0.00120803	0.00155213		1.092	4904.43	4701.05	5230.13
		1.093	0.00126337	0.00121025	0.00156232		1.093	4905.69	4702.26	5231.68
		1.094	0.00125775	0.00121198	0.00157186		1.094	4906.95	4703.47	5233.25
		1.095	0.00125187	0.0012132	0.00158071		1.095	4908.21	4704.68	5234.83
		1.096	0.0012457	0.00121389	0.00158882		1.096	4909.46	4705.9	5236.41
		1.097	0.00123919	0.00121402	0.00159618		1.097	4910.7	4707.11	5238.01
		1.098	0.00123234	0.00121358	0.00160273		1.098	4911.93	4708.32	5239.6
		1.099	0.00122512	0.00121258	0.00160848		1.099	4913.16	4709.54	5241.21
		1.1	0.00121756	0.00121099	0.00161339		1.1	4914.38	4710.75	5242.82
		1.101	0.00120967	0.00120882	0.00161747		1.101	4915.6	4711.96	5244.44
		1.102	0.00120148	0.00120607	0.00162073		1.102	4916.8	4713.17	5246.06
		1.103	0.00119306	0.00120275	0.00162316		1.103	4918	4714.37	5247.68
		1.104	0.00118445	0.00119886	0.00162479		1.104	4919.19	4715.57	5249.3
		1.105	0.00117574	0.00119443	0.00162564		1.105	4920.37	4716.77	5250.93
		1.106	0.00116701	0.00118946	0.00162576		1.106	4921.54	4717.96	5252.55
		1.107	0.00115834	0.00118397	0.00162519		1.107	4922.7	4719.15	5254.18
		1.108	0.00114985	0.00117798	0.00162398		1.108	4923.86	4720.33	5255.8
		1.109	0.00114162	0.00117151	0.00162218		1.109	4925	4721.5	5257.43
		1.11	0.00113376	0.0011646	0.00161986		1.11	4926.14	4722.67	5259.05
		1.111	0.00112636	0.00115725	0.0016171		1.111	4927.27	4723.83	5260.67
		1.112	0.00111954	0.0011495	0.00161395		1.112	4928.39	4724.98	5262.28
		1.113	0.00111336	0.00114138	0.00161051		1.113	4929.51	4726.13	5263.89
		1.114	0.00110793	0.00113293	0.00160684		1.114	4930.62	4727.27	5265.5
		1.115	0.00110331	0.00112416	0.00160303		1.115	4931.73	4728.4	5267.11
		1.116	0.00109957	0.00111513	0.00159915		1.116	4932.83	4729.52	5268.71
		1.117	0.00109676	0.00110587	0.00159529		1.117	4933.93	4730.63	5270.31
		1.118	0.00109491	0.00109641	0.00159151		1.118	4935.02	4731.73	5271.9
		1.119	0.00109405	0.00108681	0.0015879		1.119	4936.12	4732.82	5273.49
		1.12	0.00109418	0.0010771	0.0015845		1.12	4937.21	4733.9	5275.07
		1.121	0.00109529	0.00106734	0.0015814		1.121	4938.31	4734.97	5276.66
		1.122	0.00109736	0.00105757	0.00157862		1.122	4939.4	4736.04	5278.24
		1.123	0.00110035	0.00104784	0.00157624		1.123	4940.5	4737.09	5279.81
		1.124	0.00110421	0.00103821	0.00157427		1.124	4941.6	4738.13	5281.39
		1.125	0.00110887	0.00102872	0.00157275		1.125	4942.71	4739.16	5282.96
		1.126	0.00111425	0.00101943	0.00157171		1.126	4943.82	4740.19	5284.54
		1.127	0.00112027	0.00101039	0.00157114		1.127	4944.94	4741.2	5286.11
		1.128	0.00112683	0.00100165	0.00157104		1.128	4946.06	4742.21	5287.68
		1.129	0.00113383	0.000993257	0.00157142		1.129	4947.19	4743.21	5289.25
		1.13	0.00114116	0.00098527	0.00157224		1.13	4948.33	4744.2	5290.82
		1.131	0.00114873	0.000977729	0.00157348		1.131	4949.47	4745.18	5292.39
		1.132	0.00115641	0.000970678	0.00157511		1.132	4950.63	4746.15	5293.97
		1.133	0.00116412	0.000964158	0.00157706		1.133	4951.79	4747.12	5295.54
		1.134	0.00117176	0.000958206	0.0015793		1.134	4952.96	4748.08	5297.12
		1.135	0.00117924	0.000952853	0.00158176		1.135	4954.13	4749.04	5298.7
		1.136	0.00118648	0.000948127	0.00158437		1.136	4955.31	4749.99	5300.29
		1.137	0.00119342	0.000944051	0.00158707		1.137	4956.5	4750.93	5301.87
		1.138	0.00119999	0.000940641	0.00158977		1.138	4957.7	4751.87	5303.46
		1.139	0.00120617	0.000937908	0.00159241		1.139	4958.9	4752.81	5305.05
		1.14	0.00121192	0.000935857	0.00159491		1.14	4960.11	4753.75	5306.65
		1.141	0.00121723	0.000934488	0.00159719		1.141	4961.33	4754.69	5308.24
		1.142	0.0012221	0.000933792	0.00159917		1.142	4962.55	4755.62	5309.84
		1.143	0.00122655	0.000933755	0.00160078		1.143	4963.77	4756.55	5311.44
		1.144	0.00123061	0.000934357	0.00160196		1.144	4965	4757.49	5313.04
		1.145	0.00123431	0.000935571	0.00160264		1.145	4966.23	4758.42	5314.64
		1.146	0.0012377	0.000937363	0.00160276		1.146	4967.47	4759.36	5316.25
		1.147	0.00124085	0.000939696	0.00160227		1.147	4968.71	4760.3	5317.85
		1.148	0.0012438	0.000942523	0.00160113		1.148	4969.95	4761.24	5319.45
		1.149	0.00124663	0.000945796	0.0015993		1.149	4971.19	4762.18	5321.05
		1.15	0.00124941	0.000949461	0.00159675		1.15	4972.44	4763.13	5322.65
		1.151	0.00125219	0.000953459	0.00159345		1.151	4973.69	4764.08	5324.24
		1.152	0.00125505	0.000957732	0.00158941		1.152	4974.95	4765.04	5325.83
		1.153	0.00125804	0.000962216	0.00158461		1.153	4976.2	4766	5327.42
		1.154	0.0012612	0.000966845	0.00157906		1.154	4977.46	4766.96	5329
		1.155	0.0012646	0.000971559	0.00157276		1.155	4978.73	4767.93	5330.58
		1.156	0.00126825	0.000976293	0.00156573		1.156	4979.99	4768.91	5332.15
		1.157	0.00127217	0.000980987	0.00155799		1.157	4981.26	4769.88	5333.71
		1.158	0.00127639	0.000985584	0.00154957		1.158	4982.54	4770.87	5335.26
		1.159	0.00128089	0.000990028	0.00154049		1.159	4983.82	4771.86	5336.81
		1.16	0.00128567	0.000994273	0.00153079		1.16	4985.1	4772.85	5338.35
		1.161	0.00129069	0.000998275	0.0015205		1.161	4986.39	4773.84	5339.87
		1.162	0.00129593	0.001002	0.00150965		1.162	4987.68	4774.84	5341.39
		1.163	0.00130132	0.00100541	0.00149828		1.163	4988.98	4775.85	5342.89
		1.164	0.00130683	0.0010085	0.00148642		1.164	4990.28	4776.85	5344.38
		1.165	0.00131239	0.00101125	0.00147411		1.165	4991.59	4777.86	5345.86
		1.166	0.00131792	0.00101366	0.00146137		1.166	4992.91	4778.88	5347.33
		1.167	0.00132336	0.00101573	0.00144823		1.167	4994.23	4779.89	5348.78
		1.168	0.00132864	0.00101747	0.00143472		1.168	4995.55	4780.91	5350.23
		1.169	0.00133367	0.00101892	0.00142086		1.169	4996.89	4781.93	5351.65
		1.17	0.00133838	0.00102008	0.00140668		1.17	4998.22	4782.95	5353.07
		1.171	0.00134271	0.00102101	0.00139218		1.171	4999.56	4783.97	5354.47
		1.172	0.0013466	0.00102175	0.0013774		1.172	5000.91	4784.99	5355.85
		1.173	0.00134997	0.00102233	0.00136234		1.173	5002.26	4786.01	5357.22
		1.174	0.00135279	0.00102281	0.00134702		1.174	5003.61	4787.03	5358.58
		1.175	0.00135501	0.00102324	0.00133146		1.175	5004.96	4788.06	5359.92
		1.176	0.00135661	0.00102369	0.00131565		1.176	5006.32	4789.08	5361.24
		1.177	0.00135756	0.00102418	0.00129963		1.177	5007.67	4790.1	5362.55
		1.178	0.00135785	0.00102479	0.0012834		1.178	5009.03	4791.13	5363.84
		1.179	0.00135748	0.00102556	0.00126697		1.179	5010.39	4792.15	5365.11
		1.18	0.00135647	0.00102652	0.00125037		1.18	5011.75	4793.18	5366.37
		1.181	0.00135483	0.00102772	0.00123362		1.181	5013.1	4794.21	5367.61
		1.182	0.0013526	0.00102919	0.00121674		1.182	5014.46	4795.23	5368.84
		1.183	0.00134981	0.00103094	0.00119975		1.183	5015.81	4796.26	5370.05
		1.184	0.00134651	0.001033	0.00118268		1.184	5017.15	4797.3	5371.24
		1.185	0.00134274	0.00103535	0.00116557		1.185	5018.5	4798.33	5372.41
		1.186	0.00133855	0.001038	0.00114846		1.186	5019.84	4799.37	5373.57
		1.187	0.00133401	0.00104093	0.00113138		1.187	5021.18	4800.41	5374.71
		1.188	0.00132917	0.0010441	0.00111438		1.188	5022.51	4801.45	5375.83
		1.189	0.00132407	0.0010475	0.00109751		1.189	5023.83	4802.49	5376.94
		1.19	0.00131879	0.00105106	0.00108083		1.19	5025.16	4803.54	5378.03
		1.191	0.00131335	0.00105474	0.00106438		1.191	5026.47	4804.6	5379.1
		1.192	0.00130783	0.00105848	0.00104822		1.192	5027.78	4805.65	5380.16
		1.193	0.00130225	0.00106221	0.00103242		1.193	5029.09	4806.71	5381.2
		1.194	0.00129665	0.00106586	0.00101704		1.194	5030.39	4807.78	5382.22
		1.195	0.00129107	0.00106936	0.00100214		1.195	5031.68	4808.85	5383.23
		1.196	0.00128554	0.00107264	0.000987793		1.196	5032.97	4809.92	5384.23
		1.197	0.00128006	0.00107563	0.000974051		1.197	5034.25	4810.99	5385.21
		1.198	0.00127466	0.00107825	0.000960979		1.198	5035.53	4812.07	5386.18
		1.199	0.00126936	0.00108044	0.000948635		1.199	5036.8	4813.15	5387.13
		1.2	0.00126414	0.00108215	0.000937072		1.2	5038.07	4814.23	5388.07
		1.201	0.00125901	0.00108332	0.00092634		1.201	5039.33	4815.31	5389
		1.202	0.00125397	0.0010839	0.000916482		1.202	5040.59	4816.39	5389.93
		1.203	0.00124902	0.00108387	0.000907533		1.203	5041.84	4817.48	5390.84
		1.204	0.00124414	0.0010832	0.00089952		1.204	5043.08	4818.56	5391.74
		1.205	0.00123933	0.00108188	0.000892462		1.205	5044.33	4819.64	5392.64
		1.206	0.00123457	0.00107991	0.000886368		1.206	5045.56	4820.73	5393.53
		1.207	0.00122987	0.0010773	0.000881236		1.207	5046.8	4821.8	5394.41
		1.208	0.00122521	0.00107407	0.000877054		1.208	5048.02	4822.88	5395.29
		1.209	0.00122059	0.00107026	0.000873799		1.209	5049.25	4823.95	5396.17
		1.21	0.00121602	0.00106591	0.000871437		1.21	5050.46	4825.02	5397.04
		1.211	0.00121148	0.00106107	0.000869925		1.211	5051.68	4826.08	5397.91
		1.212	0.001207	0.0010558	0.000869209		1.212	5052.89	4827.14	5398.78
		1.213	0.00120258	0.00105016	0.000869225		1.213	5054.09	4828.19	5399.65
		1.214	0.00119823	0.00104424	0.000869903		1.214	5055.29	4829.24	5400.52
		1.215	0.00119398	0.0010381	0.000871163		1.215	5056.49	4830.28	5401.39
		1.216	0.00118986	0.00103181	0.000872921		1.216	5057.68	4831.32	5402.26
		1.217	0.00118588	0.00102545	0.000875088		1.217	5058.87	4832.35	5403.13
		1.218	0.00118207	0.0010191	0.000877571		1.218	5060.05	4833.37	5404.01
		1.219	0.00117847	0.00101282	0.000880276		1.219	5061.23	4834.39	5404.89
		1.22	0.00117512	0.00100667	0.000883109		1.22	5062.41	4835.39	5405.77
		1.221	0.00117203	0.00100071	0.000885978		1.221	5063.58	4836.4	5406.65
		1.222	0.00116926	0.000994981	0.000888791		1.222	5064.75	4837.4	5407.54
		1.223	0.00116681	0.000989524	0.000891465		1.223	5065.92	4838.39	5408.43
		1.224	0.00116473	0.000984363	0.000893919		1.224	5067.09	4839.38	5409.33
		1.225	0.00116304	0.000979514	0.00089608		1.225	5068.25	4840.36	5410.22
		1.226	0.00116175	0.00097498	0.000897883		1.226	5069.41	4841.33	5411.12
		1.227	0.00116088	0.000970753	0.000899273		1.227	5070.57	4842.31	5412.02
		1.228	0.00116043	0.000966813	0.000900203		1.228	5071.74	4843.28	5412.92
		1.229	0.0011604	0.000963132	0.000900638		1.229	5072.9	4844.24	5413.82
		1.23	0.00116078	0.00095967	0.000900553		1.23	5074.06	4845.2	5414.72
		1.231	0.00116156	0.000956377	0.000899932		1.231	5075.22	4846.16	5415.62
		1.232	0.00116271	0.000953198	0.000898775		1.232	5076.38	4847.12	5416.52
		1.233	0.0011642	0.000950072	0.000897088		1.233	5077.54	4848.07	5417.41
		1.234	0.00116599	0.000946931	0.00089489		1.234	5078.71	4849.02	5418.31
		1.235	0.00116805	0.000943707	0.00089221		1.235	5079.88	4849.96	5419.2
		1.236	0.00117032	0.000940329	0.000889087		1.236	5081.04	4850.9	5420.09
		1.237	0.00117274	0.00093673	0.000885568		1.237	5082.22	4851.84	5420.98
		1.238	0.00117527	0.000932842	0.000881709		1.238	5083.39	4852.78	5421.87
		1.239	0.00117785	0.000928604	0.000877571		1.239	5084.57	4853.71	5422.74
		1.24	0.00118041	0.00092396	0.000873222		1.24	5085.75	4854.63	5423.62
		1.241	0.00118291	0.000918863	0.000868735		1.241	5086.93	4855.55	5424.49
		1.242	0.00118529	0.000913273	0.000864185		1.242	5088.11	4856.47	5425.36
		1.243	0.0011875	0.000907163	0.00085965		1.243	5089.3	4857.38	5426.22
		1.244	0.00118949	0.000900514	0.000855208		1.244	5090.49	4858.28	5427.08
		1.245	0.00119123	0.000893321	0.000850937		1.245	5091.68	4859.18	5427.93
		1.246	0.00119269	0.000885588	0.000846912		1.246	5092.87	4860.07	5428.78
		1.247	0.00119384	0.000877333	0.000843205		1.247	5094.06	4860.95	5429.62
		1.248	0.00119467	0.000868585	0.000839885		1.248	5095.26	4861.83	5430.47
		1.249	0.00119517	0.000859383	0.000837015		1.249	5096.45	4862.69	5431.3
		1.25	0.00119534	0.000849777	0.000834651		1.25	5097.65	4863.54	5432.14
		1.251	0.00119521	0.000839824	0.000832842		1.251	5098.84	4864.39	5432.97
		1.252	0.00119478	0.000829589	0.00083163		1.252	5100.04	4865.22	5433.81
		1.253	0.0011941	0.000819143	0.000831049		1.253	5101.23	4866.05	5434.64
		1.254	0.00119318	0.000808559	0.000831123		1.254	5102.42	4866.86	5435.47
		1.255	0.00119209	0.000797912	0.000831868		1.255	5103.62	4867.67	5436.3
		1.256	0.00119087	0.00078728	0.000833292		1.256	5104.81	4868.46	5437.13
		1.257	0.00118957	0.000776733	0.000835391		1.257	5106	4869.24	5437.97
		1.258	0.00118825	0.000766341	0.000838155		1.258	5107.19	4870.01	5438.8
		1.259	0.00118696	0.000756168	0.000841566		1.259	5108.38	4870.77	5439.64
		1.26	0.00118577	0.000746268	0.000845596		1.26	5109.56	4871.52	5440.49
		1.261	0.00118473	0.00073669	0.000850211		1.261	5110.75	4872.27	5441.33
		1.262	0.00118388	0.00072747	0.000855371		1.262	5111.93	4873	5442.19
		1.263	0.00118327	0.000718634	0.000861029		1.263	5113.12	4873.72	5443.05
		1.264	0.00118294	0.0007102	0.000867134		1.264	5114.3	4874.43	5443.91
		1.265	0.00118293	0.00070217	0.00087363		1.265	5115.48	4875.14	5444.78
		1.266	0.00118325	0.00069454	0.000880461		1.266	5116.66	4875.84	5445.66
		1.267	0.00118391	0.000687292	0.000887566		1.267	5117.85	4876.53	5446.54
		1.268	0.00118491	0.000680399	0.000894883		1.268	5119.03	4877.21	5447.43
		1.269	0.00118625	0.000673827	0.000902353		1.269	5120.22	4877.89	5448.33
		1.27	0.0011879	0.000667534	0.000909915		1.27	5121.4	4878.56	5449.24
		1.271	0.00118983	0.000661475	0.000917514		1.271	5122.59	4879.23	5450.15
		1.272	0.001192	0.000655596	0.000925092		1.272	5123.78	4879.89	5451.07
		1.273	0.00119436	0.000649846	0.000932599		1.273	5124.98	4880.54	5452
		1.274	0.00119684	0.000644171	0.000939988		1.274	5126.17	4881.18	5452.94
		1.275	0.00119939	0.00063852	0.000947216		1.275	5127.37	4881.83	5453.88
		1.276	0.00120194	0.000632846	0.000954244		1.276	5128.57	4882.46	5454.83
		1.277	0.0012044	0.000627104	0.000961038		1.277	5129.78	4883.09	5455.79
		1.278	0.0012067	0.000621262	0.000967573		1.278	5130.98	4883.72	5456.75
		1.279	0.00120877	0.000615286	0.00097382		1.279	5132.19	4884.33	5457.72
		1.28	0.00121053	0.000609164	0.000979767		1.28	5133.4	4884.95	5458.7
		1.281	0.00121192	0.000602884	0.000985394		1.281	5134.61	4885.55	5459.68
		1.282	0.00121287	0.000596449	0.000990694		1.282	5135.82	4886.15	5460.67
		1.283	0.00121332	0.000589873	0.000995656		1.283	5137.03	4886.75	5461.67
		1.284	0.00121322	0.00058318	0.00100028		1.284	5138.25	4887.33	5462.66
		1.285	0.00121253	0.000576407	0.00100456		1.285	5139.46	4887.91	5463.67
		1.286	0.00121123	0.000569598	0.00100849		1.286	5140.67	4888.48	5464.67
		1.287	0.00120929	0.000562812	0.00101207		1.287	5141.88	4889.05	5465.68
		1.288	0.00120672	0.000556113	0.00101532		1.288	5143.09	4889.61	5466.7
		1.289	0.0012035	0.000549575	0.00101821		1.289	5144.3	4890.16	5467.71
		1.29	0.00119968	0.000543275	0.00102076		1.29	5145.5	4890.71	5468.73
		1.291	0.00119526	0.000537301	0.00102297		1.291	5146.7	4891.25	5469.75
		1.292	0.00119029	0.000531738	0.00102482		1.292	5147.89	4891.78	5470.78
		1.293	0.00118482	0.000526678	0.00102633		1.293	5149.08	4892.31	5471.8
		1.294	0.00117891	0.000522208	0.00102749		1.294	5150.26	4892.84	5472.83
		1.295	0.00117262	0.000518416	0.00102829		1.295	5151.43	4893.36	5473.86
		1.296	0.00116602	0.000515385	0.00102873		1.296	5152.6	4893.88	5474.89
		1.297	0.0011592	0.000513193	0.00102882		1.297	5153.77	4894.39	5475.92
		1.298	0.00115223	0.00051191	0.00102854		1.298	5154.92	4894.9	5476.94
		1.299	0.00114519	0.000511601	0.0010279		1.299	5156.07	4895.41	5477.97
		1.3	0.00113816	0.000512316	0.00102689		1.3	5157.21	4895.93	5479
		1.301	0.00113122	0.000514096	0.00102552		1.301	5158.35	4896.44	5480.03
		1.302	0.00112445	0.000516973	0.00102379		1.302	5159.47	4896.95	5481.05
		1.303	0.00111793	0.000520965	0.00102172		1.303	5160.6	4897.47	5482.07
		1.304	0.0011117	0.000526077	0.0010193		1.304	5161.71	4898	5483.09
		1.305	0.00110584	0.000532302	0.00101655		1.305	5162.82	4898.53	5484.11
		1.306	0.00110039	0.000539622	0.00101349		1.306	5163.92	4899.06	5485.13
		1.307	0.0010954	0.000548006	0.00101014		1.307	5165.02	4899.61	5486.14
		1.308	0.00109089	0.000557413	0.00100652		1.308	5166.11	4900.16	5487.15
		1.309	0.0010869	0.00056779	0.00100267		1.309	5167.2	4900.72	5488.15
		1.31	0.00108344	0.000579079	0.000998604		1.31	5168.29	4901.29	5489.15
		1.311	0.00108051	0.000591211	0.000994373		1.311	5169.37	4901.88	5490.15
		1.312	0.00107811	0.000604112	0.00099001		1.312	5170.45	4902.48	5491.14
		1.313	0.00107623	0.000617705	0.000985559		1.313	5171.53	4903.09	5492.13
		1.314	0.00107487	0.000631907	0.000981065		1.314	5172.6	4903.71	5493.11
		1.315	0.00107399	0.000646635	0.000976575		1.315	5173.68	4904.35	5494.09
		1.316	0.00107357	0.000661804	0.000972138		1.316	5174.75	4905.01	5495.07
		1.317	0.00107358	0.000677331	0.000967804		1.317	5175.82	4905.68	5496.04
		1.318	0.00107399	0.000693134	0.000963625		1.318	5176.9	4906.36	5497
		1.319	0.00107476	0.000709131	0.00095965		1.319	5177.97	4907.06	5497.96
		1.32	0.00107587	0.000725248	0.00095593		1.32	5179.05	4907.78	5498.92
		1.321	0.00107728	0.00074141	0.000952513		1.321	5180.12	4908.51	5499.87
		1.322	0.00107896	0.00075755	0.000949443		1.322	5181.2	4909.26	5500.83
		1.323	0.00108087	0.000773601	0.000946765		1.323	5182.28	4910.03	5501.77
		1.324	0.001083	0.000789505	0.000944516		1.324	5183.36	4910.81	5502.72
		1.325	0.00108533	0.000805205	0.000942732		1.325	5184.45	4911.61	5503.66
		1.326	0.00108782	0.00082065	0.000941444		1.326	5185.53	4912.42	5504.61
		1.327	0.00109047	0.000835793	0.000940676		1.327	5186.62	4913.25	5505.55
		1.328	0.00109326	0.000850589	0.000940448		1.328	5187.71	4914.09	5506.49
		1.329	0.0010962	0.000864999	0.000940776		1.329	5188.81	4914.95	5507.43
		1.33	0.00109926	0.000878985	0.000941667		1.33	5189.91	4915.82	5508.37
		1.331	0.00110246	0.000892513	0.000943124		1.331	5191.01	4916.71	5509.31
		1.332	0.0011058	0.000905551	0.000945144		1.332	5192.11	4917.61	5510.26
		1.333	0.00110928	0.000918068	0.000947719		1.333	5193.22	4918.52	5511.2
		1.334	0.0011129	0.000930036	0.000950836		1.334	5194.33	4919.44	5512.15
		1.335	0.00111668	0.000941426	0.000954475		1.335	5195.45	4920.38	5513.1
		1.336	0.00112063	0.000952214	0.000958613		1.336	5196.56	4921.32	5514.06
		1.337	0.00112476	0.000962373	0.000963222		1.337	5197.69	4922.28	5515.02
		1.338	0.00112907	0.000971877	0.000968269		1.338	5198.81	4923.25	5515.99
		1.339	0.00113357	0.000980703	0.00097372		1.339	5199.94	4924.23	5516.96
		1.34	0.00113826	0.000988826	0.000979537		1.34	5201.08	4925.21	5517.93
		1.341	0.00114315	0.000996223	0.000985676		1.341	5202.22	4926.2	5518.92
		1.342	0.00114824	0.00100287	0.000992095		1.342	5203.37	4927.2	5519.91
		1.343	0.00115352	0.00100875	0.000998748		1.343	5204.52	4928.21	5520.9
		1.344	0.00115897	0.00101383	0.00100559		1.344	5205.67	4929.22	5521.9
		1.345	0.00116459	0.00101811	0.00101257		1.345	5206.84	4930.24	5522.91
		1.346	0.00117035	0.00102156	0.00101963		1.346	5208	4931.25	5523.93
		1.347	0.00117622	0.00102416	0.00102674		1.347	5209.18	4932.28	5524.95
		1.348	0.00118218	0.00102591	0.00103383		1.348	5210.36	4933.3	5525.98
		1.349	0.00118818	0.00102679	0.00104087		1.349	5211.54	4934.33	5527.02
		1.35	0.00119419	0.0010268	0.00104779		1.35	5212.73	4935.36	5528.06
		1.351	0.00120016	0.00102594	0.00105455		1.351	5213.93	4936.38	5529.11
		1.352	0.00120604	0.00102421	0.0010611		1.352	5215.13	4937.41	5530.17
		1.353	0.00121177	0.00102162	0.00106739		1.353	5216.34	4938.43	5531.24
		1.354	0.00121731	0.00101817	0.00107338		1.354	5217.56	4939.45	5532.31
		1.355	0.0012226	0.00101388	0.00107903		1.355	5218.78	4940.47	5533.38
		1.356	0.00122758	0.00100878	0.00108428		1.356	5220	4941.48	5534.47
		1.357	0.0012322	0.00100288	0.00108911		1.357	5221.23	4942.48	5535.55
		1.358	0.0012364	0.000996218	0.00109347		1.358	5222.47	4943.48	5536.64
		1.359	0.00124013	0.000988822	0.00109734		1.359	5223.7	4944.48	5537.74
		1.36	0.00124335	0.000980729	0.00110067		1.36	5224.95	4945.46	5538.84
		1.361	0.00124602	0.000971978	0.00110344		1.361	5226.19	4946.44	5539.94
		1.362	0.00124808	0.000962611	0.00110563		1.362	5227.44	4947.4	5541.04
		1.363	0.00124951	0.000952671	0.00110722		1.363	5228.69	4948.36	5542.15
		1.364	0.00125028	0.000942203	0.00110819		1.364	5229.94	4949.31	5543.26
		1.365	0.00125037	0.000931253	0.00110853		1.365	5231.19	4950.25	5544.37
		1.366	0.00124975	0.000919867	0.00110824		1.366	5232.44	4951.17	5545.48
		1.367	0.00124842	0.000908091	0.00110731		1.367	5233.69	4952.09	5546.58
		1.368	0.00124637	0.000895971	0.00110576		1.368	5234.93	4952.99	5547.69
		1.369	0.0012436	0.000883551	0.00110359		1.369	5236.18	4953.88	5548.79
		1.37	0.00124013	0.000870873	0.00110081		1.37	5237.42	4954.75	5549.9
		1.371	0.00123595	0.000857979	0.00109746		1.371	5238.66	4955.62	5551
		1.372	0.00123108	0.000844907	0.00109354		1.372	5239.89	4956.47	5552.09
		1.373	0.00122556	0.000831695	0.0010891		1.373	5241.12	4957.31	5553.18
		1.374	0.0012194	0.000818378	0.00108418		1.374	5242.34	4958.13	5554.27
		1.375	0.00121265	0.000804989	0.0010788		1.375	5243.56	4958.95	5555.35
		1.376	0.00120532	0.000791558	0.00107302		1.376	5244.77	4959.74	5556.43
		1.377	0.00119747	0.000778113	0.00106689		1.377	5245.97	4960.53	5557.5
		1.378	0.00118914	0.000764683	0.00106044		1.378	5247.16	4961.3	5558.56
		1.379	0.00118037	0.000751294	0.00105375		1.379	5248.35	4962.06	5559.62
		1.38	0.00117121	0.000737968	0.00104686		1.38	5249.52	4962.8	5560.67
		1.381	0.00116172	0.000724732	0.00103983		1.381	5250.69	4963.53	5561.71
		1.382	0.00115194	0.000711607	0.00103271		1.382	5251.85	4964.25	5562.75
		1.383	0.00114193	0.000698616	0.00102556		1.383	5252.99	4964.96	5563.78
		1.384	0.00113175	0.000685782	0.00101842		1.384	5254.13	4965.65	5564.8
		1.385	0.00112144	0.000673127	0.00101136		1.385	5255.26	4966.33	5565.81
		1.386	0.00111108	0.000660674	0.00100442		1.386	5256.37	4967	5566.82
		1.387	0.0011007	0.000648444	0.000997636		1.387	5257.48	4967.65	5567.82
		1.388	0.00109037	0.000636463	0.00099106		1.388	5258.57	4968.29	5568.82
		1.389	0.00108013	0.00062475	0.000984723		1.389	5259.66	4968.92	5569.8
		1.39	0.00107003	0.000613331	0.000978658		1.39	5260.73	4969.54	5570.79
		1.391	0.00106012	0.000602227	0.00097289		1.391	5261.8	4970.15	5571.76
		1.392	0.00105044	0.000591461	0.000967441		1.392	5262.85	4970.75	5572.73
		1.393	0.00104102	0.000581055	0.000962329		1.393	5263.9	4971.33	5573.7
		1.394	0.0010319	0.000571029	0.000957562		1.394	5264.94	4971.91	5574.66
		1.395	0.0010231	0.000561405	0.000953151		1.395	5265.96	4972.48	5575.61
		1.396	0.00101464	0.0005522	0.000949096		1.396	5266.98	4973.03	5576.56
		1.397	0.00100654	0.000543432	0.000945396		1.397	5267.99	4973.58	5577.51
		1.398	0.000998807	0.000535114	0.000942043		1.398	5269	4974.12	5578.45
		1.399	0.000991448	0.000527263	0.000939035		1.399	5269.99	4974.65	5579.39
		1.4	0.000984461	0.00051989	0.000936359		1.4	5270.98	4975.17	5580.33
		1.401	0.000977838	0.000513003	0.000934003		1.401	5271.96	4975.69	5581.27
		1.402	0.000971569	0.000506609	0.000931954		1.402	5272.94	4976.2	5582.2
		1.403	0.000965641	0.000500714	0.000930199		1.403	5273.9	4976.7	5583.13
		1.404	0.000960035	0.000495319	0.000928725		1.404	5274.87	4977.2	5584.06
		1.405	0.000954731	0.000490425	0.000927521		1.405	5275.82	4977.69	5584.99
		1.406	0.000949708	0.000486029	0.000926575		1.406	5276.78	4978.18	5585.92
		1.407	0.000944943	0.000482127	0.000925879		1.407	5277.72	4978.67	5586.84
		1.408	0.00094041	0.000478707	0.00092542		1.408	5278.67	4979.15	5587.77
		1.409	0.000936089	0.000475763	0.000925198		1.409	5279.6	4979.62	5588.69
		1.41	0.000931957	0.00047328	0.000925207		1.41	5280.54	4980.1	5589.62
		1.411	0.000927996	0.000471244	0.000925444		1.411	5281.47	4980.57	5590.54
		1.412	0.000924186	0.000469636	0.000925909		1.412	5282.39	4981.04	5591.47
		1.413	0.000920517	0.000468439	0.000926602		1.413	5283.32	4981.51	5592.4
		1.414	0.000916974	0.000467629	0.000927521		1.414	5284.24	4981.98	5593.32
		1.415	0.000913554	0.000467185	0.00092867		1.415	5285.15	4982.45	5594.25
		1.416	0.000910255	0.000467081	0.000930046		1.416	5286.06	4982.91	5595.18
		1.417	0.000907077	0.000467291	0.000931646		1.417	5286.97	4983.38	5596.11
		1.418	0.00090403	0.000467791	0.00093347		1.418	5287.88	4983.85	5597.04
		1.419	0.000901126	0.000468554	0.000935509		1.419	5288.78	4984.32	5597.98
		1.42	0.000898382	0.000469553	0.000937755		1.42	5289.68	4984.79	5598.91
		1.421	0.000895818	0.000470763	0.000940193		1.421	5290.58	4985.26	5599.85
		1.422	0.00089346	0.000472158	0.000942807		1.422	5291.47	4985.73	5600.8
		1.423	0.000891339	0.000473716	0.000945578		1.423	5292.36	4986.2	5601.74
		1.424	0.000889485	0.000475413	0.000948477		1.424	5293.25	4986.67	5602.69
		1.425	0.000887936	0.000477231	0.000951479		1.425	5294.14	4987.15	5603.64
		1.426	0.000886727	0.00047915	0.000954548		1.426	5295.03	4987.63	5604.59
		1.427	0.000885898	0.000481155	0.000957649		1.427	5295.92	4988.11	5605.55
		1.428	0.000885489	0.000483232	0.000960742		1.428	5296.8	4988.59	5606.5
		1.429	0.000885538	0.00048537	0.000963786		1.429	5297.69	4989.08	5607.47
		1.43	0.000886083	0.00048756	0.000966737		1.43	5298.57	4989.56	5608.43
		1.431	0.000887164	0.000489797	0.000969554		1.431	5299.46	4990.05	5609.4
		1.432	0.000888813	0.000492076	0.000972191		1.432	5300.35	4990.54	5610.37
		1.433	0.000891063	0.000494398	0.000974607		1.433	5301.24	4991.04	5611.34
		1.434	0.000893941	0.000496761	0.000976762		1.434	5302.13	4991.53	5612.32
		1.435	0.000897472	0.000499171	0.000978622		1.435	5303.03	4992.03	5613.3
		1.436	0.000901674	0.000501634	0.000980153		1.436	5303.93	4992.53	5614.28
		1.437	0.00090656	0.000504158	0.000981328		1.437	5304.83	4993.03	5615.26
		1.438	0.00091214	0.000506752	0.000982127		1.438	5305.74	4993.54	5616.24
		1.439	0.000918413	0.000509429	0.000982536		1.439	5306.65	4994.05	5617.22
		1.44	0.000925378	0.000512205	0.000982548		1.44	5307.58	4994.56	5618.2
		1.441	0.000933021	0.000515094	0.000982164		1.441	5308.51	4995.07	5619.19
		1.442	0.000941326	0.000518115	0.000981392		1.442	5309.44	4995.59	5620.17
		1.443	0.000950268	0.000521288	0.00098025		1.443	5310.39	4996.11	5621.15
		1.444	0.000959816	0.000524632	0.000978762		1.444	5311.34	4996.63	5622.13
		1.445	0.000969934	0.00052817	0.000976962		1.445	5312.31	4997.16	5623.11
		1.446	0.000980576	0.000531923	0.000974889		1.446	5313.28	4997.69	5624.08
		1.447	0.000991694	0.000535913	0.000972593		1.447	5314.27	4998.22	5625.06
		1.448	0.00100323	0.000540163	0.000970127		1.448	5315.27	4998.76	5626.03
		1.449	0.00101513	0.000544692	0.000967551		1.449	5316.28	4999.3	5627
		1.45	0.00102732	0.000549519	0.00096493		1.45	5317.3	4999.85	5627.96
		1.451	0.00103973	0.000554661	0.000962331		1.451	5318.33	5000.4	5628.93
		1.452	0.0010523	0.000560131	0.000959827		1.452	5319.38	5000.96	5629.89
		1.453	0.00106495	0.000565941	0.000957491		1.453	5320.44	5001.52	5630.85
		1.454	0.00107759	0.000572095	0.000955395		1.454	5321.51	5002.09	5631.8
		1.455	0.00109015	0.000578596	0.000953611		1.455	5322.59	5002.66	5632.76
		1.456	0.00110256	0.000585439	0.00095221		1.456	5323.69	5003.25	5633.71
		1.457	0.00111473	0.000592615	0.000951258		1.457	5324.8	5003.84	5634.66
		1.458	0.0011266	0.000600108	0.000950814		1.458	5325.92	5004.43	5635.61
		1.459	0.00113808	0.000607898	0.000950935		1.459	5327.05	5005.04	5636.56
		1.46	0.00114911	0.000615955	0.000951669		1.46	5328.19	5005.65	5637.52
		1.461	0.00115963	0.000624247	0.000953052		1.461	5329.35	5006.27	5638.47
		1.462	0.00116957	0.000632731	0.000955115		1.462	5330.51	5006.9	5639.42
		1.463	0.00117887	0.000641361	0.000957877		1.463	5331.69	5007.53	5640.38
		1.464	0.00118749	0.000650085	0.000961347		1.464	5332.87	5008.18	5641.34
		1.465	0.00119539	0.000658846	0.000965521		1.465	5334.06	5008.83	5642.3
		1.466	0.00120253	0.000667581	0.000970384		1.466	5335.26	5009.5	5643.27
		1.467	0.00120887	0.000676226	0.000975911		1.467	5336.46	5010.17	5644.24
		1.468	0.0012144	0.000684711	0.000982066		1.468	5337.68	5010.85	5645.22
		1.469	0.0012191	0.000692967	0.000988801		1.469	5338.89	5011.54	5646.21
		1.47	0.00122295	0.000700923	0.000996059		1.47	5340.11	5012.23	5647.2
		1.471	0.00122595	0.000708508	0.00100377		1.471	5341.34	5012.94	5648.2
		1.472	0.00122811	0.000715652	0.00101187		1.472	5342.57	5013.65	5649.21
		1.473	0.00122943	0.000722289	0.00102028		1.473	5343.79	5014.37	5650.22
		1.474	0.00122993	0.000728358	0.0010289		1.474	5345.02	5015.1	5651.25
		1.475	0.00122962	0.000733798	0.00103766		1.475	5346.25	5015.83	5652.28
		1.476	0.00122852	0.00073856	0.00104645		1.476	5347.48	5016.56	5653.32
		1.477	0.00122667	0.000742599	0.00105521		1.477	5348.71	5017.3	5654.37
		1.478	0.00122409	0.000745878	0.00106383		1.478	5349.94	5018.05	5655.43
		1.479	0.00122083	0.000748368	0.00107223		1.479	5351.16	5018.79	5656.5
		1.48	0.00121691	0.000750052	0.00108033		1.48	5352.38	5019.54	5657.58
		1.481	0.00121239	0.000750919	0.00108806		1.481	5353.59	5020.29	5658.66
		1.482	0.00120731	0.000750972	0.00109535		1.482	5354.8	5021.05	5659.75
		1.483	0.00120171	0.00075022	0.00110214		1.483	5356.01	5021.8	5660.85
		1.484	0.00119566	0.000748685	0.00110839		1.484	5357.21	5022.55	5661.96
		1.485	0.00118919	0.000746396	0.00111405		1.485	5358.4	5023.29	5663.07
		1.486	0.00118237	0.000743393	0.0011191		1.486	5359.58	5024.04	5664.19
		1.487	0.00117524	0.000739724	0.00112352		1.487	5360.76	5024.78	5665.31
		1.488	0.00116788	0.000735442	0.00112729		1.488	5361.93	5025.52	5666.43
		1.489	0.00116032	0.000730609	0.00113042		1.489	5363.1	5026.25	5667.56
		1.49	0.00115263	0.000725292	0.00113292		1.49	5364.25	5026.98	5668.69
		1.491	0.00114485	0.000719561	0.00113481		1.491	5365.4	5027.7	5669.83
		1.492	0.00113705	0.00071349	0.00113612		1.492	5366.54	5028.42	5670.96
		1.493	0.00112927	0.000707154	0.00113689		1.493	5367.68	5029.13	5672.1
		1.494	0.00112155	0.000700628	0.00113715		1.494	5368.8	5029.83	5673.24
		1.495	0.00111395	0.000693986	0.00113697		1.495	5369.92	5030.53	5674.37
		1.496	0.00110649	0.000687299	0.00113638		1.496	5371.03	5031.22	5675.51
		1.497	0.00109922	0.000680636	0.00113544		1.497	5372.13	5031.9	5676.65
		1.498	0.00109216	0.000674059	0.00113422		1.498	5373.23	5032.58	5677.78
		1.499	0.00108534	0.000667624	0.00113276		1.499	5374.32	5033.25	5678.91
		1.5	0.00107877	0.000661381	0.00113112		1.5	5375.4	5033.92	5680.05
		1.501	0.00107246	0.000655372	0.00112935		1.501	5376.48	5034.57	5681.18
		1.502	0.00106642	0.000649629	0.0011275		1.502	5377.54	5035.23	5682.3
		1.503	0.00106064	0.000644176	0.00112561		1.503	5378.61	5035.87	5683.43
		1.504	0.00105512	0.000639026	0.00112372		1.504	5379.67	5036.52	5684.56
		1.505	0.00104984	0.000634184	0.00112187		1.505	5380.72	5037.15	5685.68
		1.506	0.00104477	0.000629644	0.00112007		1.506	5381.77	5037.78	5686.8
		1.507	0.00103989	0.00062539	0.00111835		1.507	5382.81	5038.41	5687.92
		1.508	0.00103516	0.000621397	0.00111672		1.508	5383.85	5039.03	5689.04
		1.509	0.00103054	0.000617633	0.00111517		1.509	5384.88	5039.65	5690.15
		1.51	0.00102598	0.000614057	0.00111371		1.51	5385.91	5040.27	5691.27
		1.511	0.00102145	0.000610621	0.00111233		1.511	5386.93	5040.88	5692.38
		1.512	0.00101688	0.000607273	0.00111101		1.512	5387.95	5041.49	5693.49
		1.513	0.00101223	0.000603957	0.00110972		1.513	5388.96	5042.1	5694.6
		1.514	0.00100746	0.000600614	0.00110844		1.514	5389.97	5042.7	5695.71
		1.515	0.0010025	0.000597184	0.00110715		1.515	5390.98	5043.3	5696.82
		1.516	0.000997313	0.00059361	0.0011058		1.516	5391.98	5043.89	5697.92
		1.517	0.000991859	0.000589835	0.00110435		1.517	5392.97	5044.49	5699.03
		1.518	0.000986097	0.00058581	0.00110278		1.518	5393.96	5045.07	5700.13
		1.519	0.000979996	0.000581489	0.00110104		1.519	5394.95	5045.66	5701.24
		1.52	0.000973531	0.000576836	0.00109908		1.52	5395.92	5046.24	5702.34
		1.521	0.000966685	0.000571822	0.00109687		1.521	5396.89	5046.81	5703.43
		1.522	0.00095945	0.00056643	0.00109437		1.522	5397.86	5047.38	5704.53
		1.523	0.000951827	0.000560653	0.00109154		1.523	5398.81	5047.94	5705.62
		1.524	0.000943825	0.000554496	0.00108834		1.524	5399.76	5048.5	5706.71
		1.525	0.000935466	0.000547976	0.00108474		1.525	5400.7	5049.05	5707.8
		1.526	0.000926778	0.000541121	0.0010807		1.526	5401.63	5049.6	5708.88
		1.527	0.000917803	0.000533972	0.00107619		1.527	5402.55	5050.13	5709.96
		1.528	0.000908589	0.000526581	0.00107118		1.528	5403.47	5050.66	5711.03
		1.529	0.000899194	0.000519008	0.00106565		1.529	5404.37	5051.19	5712.1
		1.53	0.000889684	0.000511325	0.00105956		1.53	5405.26	5051.7	5713.16
		1.531	0.000880134	0.000503609	0.0010529		1.531	5406.15	5052.21	5714.22
		1.532	0.000870623	0.000495944	0.00104563		1.532	5407.02	5052.71	5715.27
		1.533	0.000861236	0.000488418	0.00103775		1.533	5407.89	5053.2	5716.31
		1.534	0.000852062	0.000481118	0.00102922		1.534	5408.75	5053.69	5717.34
		1.535	0.000843196	0.000474137	0.00102005		1.535	5409.59	5054.16	5718.37
		1.536	0.000834727	0.000467559	0.0010102		1.536	5410.43	5054.63	5719.38
		1.537	0.00082675	0.000461469	0.000999684		1.537	5411.26	5055.1	5720.39
		1.538	0.000819355	0.000455942	0.000988477		1.538	5412.09	5055.56	5721.38
		1.539	0.00081263	0.000451048	0.000976583		1.539	5412.9	5056.01	5722.37
		1.54	0.000806656	0.000446846	0.000963998		1.54	5413.71	5056.46	5723.34
		1.541	0.000801509	0.000443384	0.000950731		1.541	5414.52	5056.91	5724.29
		1.542	0.000797257	0.000440698	0.000936789		1.542	5415.32	5057.35	5725.24
		1.543	0.000793958	0.000438813	0.000922189		1.543	5416.11	5057.79	5726.17
		1.544	0.000791661	0.000437737	0.000906955		1.544	5416.9	5058.23	5727.08
		1.545	0.0007904	0.000437467	0.000891112		1.545	5417.7	5058.66	5727.98
		1.546	0.000790202	0.000437987	0.000874703		1.546	5418.49	5059.1	5728.86
		1.547	0.000791079	0.000439268	0.000857771		1.547	5419.28	5059.54	5729.73
		1.548	0.00079303	0.000441268	0.00084037		1.548	5420.07	5059.98	5730.58
		1.549	0.000796042	0.000443934	0.000822565		1.549	5420.86	5060.42	5731.41
		1.55	0.000800091	0.000447204	0.000804428		1.55	5421.66	5060.87	5732.22
		1.551	0.000805139	0.000451008	0.000786041		1.551	5422.46	5061.32	5733.02
		1.552	0.000811138	0.000455269	0.000767492		1.552	5423.27	5061.77	5733.8
		1.553	0.000818031	0.000459906	0.000748882		1.553	5424.09	5062.23	5734.55
		1.554	0.00082575	0.000464834	0.000730317		1.554	5424.91	5062.69	5735.29
		1.555	0.000834224	0.000469968	0.000711912		1.555	5425.74	5063.16	5736.01
		1.556	0.000843373	0.000475223	0.000693784		1.556	5426.58	5063.63	5736.72
		1.557	0.000853113	0.000480516	0.000676059		1.557	5427.43	5064.11	5737.4
		1.558	0.000863359	0.000485771	0.000658863		1.558	5428.28	5064.59	5738.07
		1.559	0.000874027	0.000490914	0.000642326		1.559	5429.15	5065.08	5738.72
		1.56	0.000885032	0.00049588	0.000626576		1.56	5430.03	5065.57	5739.35
		1.561	0.000896293	0.000500611	0.00061174		1.561	5430.92	5066.07	5739.97
		1.562	0.000907733	0.000505059	0.000597942		1.562	5431.82	5066.57	5740.58
		1.563	0.000919282	0.000509185	0.0005853		1.563	5432.74	5067.08	5741.17
		1.564	0.000930876	0.000512957	0.000573925		1.564	5433.66	5067.59	5741.75
		1.565	0.000942462	0.000516357	0.00056392		1.565	5434.6	5068.11	5742.32
		1.566	0.000953993	0.000519371	0.000555375		1.566	5435.55	5068.62	5742.88
		1.567	0.000965433	0.000521998	0.000548373		1.567	5436.51	5069.15	5743.43
		1.568	0.000976757	0.000524243	0.000542979		1.568	5437.48	5069.67	5743.98
		1.569	0.000987948	0.000526118	0.000539247		1.569	5438.46	5070.19	5744.52
		1.57	0.000999	0.000527641	0.000537216		1.57	5439.45	5070.72	5745.06
		1.571	0.00100991	0.000528833	0.000536908		1.571	5440.46	5071.25	5745.59
		1.572	0.0010207	0.000529721	0.000538332		1.572	5441.47	5071.78	5746.13
		1.573	0.00103139	0.000530331	0.000541478		1.573	5442.5	5072.31	5746.67
		1.574	0.00104198	0.000530694	0.000546324		1.574	5443.54	5072.84	5747.21
		1.575	0.00105252	0.000530834	0.000552829		1.575	5444.58	5073.37	5747.76
		1.576	0.00106304	0.000530779	0.000560939		1.576	5445.64	5073.9	5748.32
		1.577	0.00107356	0.000530552	0.000570588		1.577	5446.71	5074.43	5748.89
		1.578	0.00108411	0.000530173	0.000581693		1.578	5447.79	5074.96	5749.46
		1.579	0.00109473	0.000529657	0.000594164		1.579	5448.88	5075.49	5750.05
		1.58	0.00110544	0.000529017	0.000607897		1.58	5449.98	5076.02	5750.65
		1.581	0.00111625	0.000528259	0.000622782		1.581	5451.09	5076.55	5751.27
		1.582	0.00112717	0.000527386	0.0006387		1.582	5452.21	5077.08	5751.9
		1.583	0.00113822	0.000526399	0.000655527		1.583	5453.34	5077.6	5752.54
		1.584	0.00114937	0.000525291	0.000673136		1.584	5454.49	5078.13	5753.21
		1.585	0.00116061	0.000524057	0.000691396		1.585	5455.64	5078.65	5753.89
		1.586	0.00117192	0.000522687	0.000710177		1.586	5456.81	5079.18	5754.59
		1.587	0.00118324	0.000521172	0.00072935		1.587	5457.99	5079.7	5755.31
		1.588	0.00119453	0.000519501	0.000748789		1.588	5459.18	5080.22	5756.05
		1.589	0.00120573	0.000517664	0.000768371		1.589	5460.38	5080.74	5756.81
		1.59	0.00121676	0.000515655	0.00078798		1.59	5461.59	5081.26	5757.59
		1.591	0.00122754	0.000513466	0.000807505		1.591	5462.81	5081.77	5758.39
		1.592	0.00123798	0.000511097	0.000826843		1.592	5464.04	5082.28	5759.2
		1.593	0.00124799	0.000508548	0.000845901		1.593	5465.28	5082.79	5760.04
		1.594	0.00125747	0.000505824	0.000864594		1.594	5466.54	5083.3	5760.89
		1.595	0.00126633	0.000502934	0.000882844		1.595	5467.8	5083.8	5761.77
		1.596	0.00127445	0.00049989	0.000900587		1.596	5469.07	5084.3	5762.66
		1.597	0.00128175	0.00049671	0.000917765		1.597	5470.35	5084.8	5763.57
		1.598	0.00128814	0.000493412	0.000934331		1.598	5471.63	5085.3	5764.49
		1.599	0.00129354	0.000490019	0.000950246		1.599	5472.92	5085.79	5765.44
		1.6	0.00129786	0.000486554	0.000965482		1.6	5474.22	5086.28	5766.39
		1.601	0.00130106	0.000483042	0.000980014		1.601	5475.52	5086.76	5767.37
		1.602	0.00130308	0.000479507	0.00099383		1.602	5476.82	5087.24	5768.35
		1.603	0.0013039	0.000475974	0.00100692		1.603	5478.12	5087.72	5769.35
		1.604	0.00130349	0.000472462	0.00101928		1.604	5479.43	5088.2	5770.37
		1.605	0.00130186	0.000468992	0.00103091		1.605	5480.73	5088.67	5771.39
		1.606	0.00129903	0.000465578	0.00104182		1.606	5482.03	5089.13	5772.43
		1.607	0.00129503	0.000462229	0.00105201		1.607	5483.33	5089.6	5773.48
		1.608	0.00128991	0.000458951	0.00106148		1.608	5484.62	5090.06	5774.53
		1.609	0.00128374	0.000455743	0.00107026		1.609	5485.91	5090.52	5775.6
		1.61	0.00127661	0.0004526	0.00107834		1.61	5487.19	5090.97	5776.67
		1.611	0.00126861	0.000449507	0.00108574		1.611	5488.46	5091.42	5777.76
		1.612	0.00125984	0.000446449	0.00109246		1.612	5489.72	5091.87	5778.84
		1.613	0.00125041	0.000443401	0.0010985		1.613	5490.98	5092.31	5779.94
		1.614	0.00124044	0.000440335	0.00110388		1.614	5492.23	5092.76	5781.04
		1.615	0.00123006	0.000437219	0.00110858		1.615	5493.46	5093.19	5782.15
		1.616	0.00121939	0.000434017	0.00111262		1.616	5494.69	5093.63	5783.26
		1.617	0.00120854	0.000430692	0.00111598		1.617	5495.9	5094.06	5784.37
		1.618	0.00119764	0.000427204	0.00111868		1.618	5497.1	5094.49	5785.49
		1.619	0.00118678	0.000423512	0.0011207		1.619	5498.29	5094.92	5786.61
		1.62	0.00117608	0.000419578	0.00112204		1.62	5499.48	5095.34	5787.73
		1.621	0.00116561	0.000415365	0.0011227		1.621	5500.65	5095.76	5788.85
		1.622	0.00115546	0.000410838	0.00112267		1.622	5501.81	5096.17	5789.98
		1.623	0.00114568	0.000405966	0.00112197		1.623	5502.96	5096.58	5791.1
		1.624	0.00113634	0.000400724	0.00112059		1.624	5504.1	5096.98	5792.22
		1.625	0.00112746	0.000395093	0.00111853		1.625	5505.23	5097.38	5793.34
		1.626	0.00111906	0.000389057	0.00111582		1.626	5506.35	5097.77	5794.46
		1.627	0.00111116	0.00038261	0.00111245		1.627	5507.47	5098.16	5795.57
		1.628	0.00110375	0.000375753	0.00110845		1.628	5508.58	5098.54	5796.68
		1.629	0.00109681	0.000368492	0.00110384		1.629	5509.68	5098.91	5797.79
		1.63	0.00109032	0.000360843	0.00109864		1.63	5510.77	5099.27	5798.89
		1.631	0.00108422	0.000352828	0.00109288		1.631	5511.86	5099.63	5799.98
		1.632	0.0010785	0.000344476	0.0010866		1.632	5512.94	5099.98	5801.07
		1.633	0.00107308	0.000335825	0.00107982		1.633	5514.01	5100.32	5802.16
		1.634	0.00106792	0.000326915	0.00107259		1.634	5515.09	5100.65	5803.23
		1.635	0.00106297	0.000317795	0.00106495		1.635	5516.15	5100.97	5804.3
		1.636	0.00105817	0.000308518	0.00105694		1.636	5517.21	5101.29	5805.36
		1.637	0.00105347	0.000299139	0.00104859		1.637	5518.27	5101.59	5806.42
		1.638	0.00104882	0.000289717	0.00103995		1.638	5519.32	5101.88	5807.46
		1.639	0.00104417	0.000280312	0.00103106		1.639	5520.36	5102.17	5808.5
		1.64	0.00103951	0.000270986	0.00102194		1.64	5521.41	5102.44	5809.52
		1.641	0.00103479	0.000261799	0.00101265		1.641	5522.44	5102.71	5810.54
		1.642	0.00103	0.000252808	0.00100319		1.642	5523.48	5102.97	5811.55
		1.643	0.00102515	0.00024407	0.000993597		1.643	5524.5	5103.22	5812.55
		1.644	0.00102022	0.000235635	0.00098389		1.644	5525.53	5103.46	5813.53
		1.645	0.00101524	0.00022755	0.000974078		1.645	5526.54	5103.69	5814.51
		1.646	0.00101023	0.000219855	0.000964166		1.646	5527.56	5103.91	5815.48
		1.647	0.00100523	0.000212583	0.000954154		1.647	5528.56	5104.13	5816.44
		1.648	0.00100027	0.000205762	0.000944035		1.648	5529.57	5104.34	5817.39
		1.649	0.000995418	0.00019941	0.000933794		1.649	5530.57	5104.54	5818.33
		1.65	0.000990722	0.000193539	0.000923412		1.65	5531.56	5104.74	5819.26
		1.651	0.000986245	0.000188152	0.000912863		1.651	5532.55	5104.93	5820.18
		1.652	0.000982051	0.000183246	0.000902116		1.652	5533.53	5105.11	5821.08
		1.653	0.000978207	0.000178811	0.000891137		1.653	5534.51	5105.29	5821.98
		1.654	0.000974775	0.000174829	0.000879889		1.654	5535.49	5105.47	5822.87
		1.655	0.000971816	0.000171279	0.00086833		1.655	5536.46	5105.64	5823.74
		1.656	0.000969389	0.000168136	0.000856423		1.656	5537.43	5105.81	5824.6
		1.657	0.000967541	0.000165369	0.000844124		1.657	5538.4	5105.98	5825.45
		1.658	0.000966315	0.00016295	0.000831397		1.658	5539.37	5106.14	5826.29
		1.659	0.000965741	0.000160844	0.000818203		1.659	5540.33	5106.31	5827.12
		1.66	0.00096584	0.000159022	0.000804508		1.66	5541.3	5106.47	5827.93
		1.661	0.000966621	0.000157455	0.000790286		1.661	5542.26	5106.62	5828.72
		1.662	0.00096808	0.000156117	0.000775513		1.662	5543.23	5106.78	5829.51
		1.663	0.000970202	0.000154986	0.000760174		1.663	5544.2	5106.94	5830.27
		1.664	0.000972956	0.000154043	0.000744256		1.664	5545.17	5107.09	5831.03
		1.665	0.000976303	0.000153278	0.000727761		1.665	5546.15	5107.24	5831.76
		1.666	0.000980189	0.000152682	0.000710693		1.666	5547.13	5107.4	5832.48
		1.667	0.000984551	0.00015226	0.000693069		1.667	5548.11	5107.55	5833.18
		1.668	0.000989318	0.000152015	0.000674911		1.668	5549.1	5107.7	5833.87
		1.669	0.000994409	0.000151962	0.000656251		1.669	5550.09	5107.85	5834.53
		1.67	0.000999738	0.000152121	0.00063713		1.67	5551.08	5108.01	5835.18
		1.671	0.00100521	0.000152516	0.000617596		1.671	5552.09	5108.16	5835.81
		1.672	0.00101075	0.000153179	0.000597705		1.672	5553.09	5108.31	5836.42
		1.673	0.00101625	0.000154145	0.00057752		1.673	5554.11	5108.47	5837
		1.674	0.00102162	0.000155453	0.000557113		1.674	5555.13	5108.62	5837.57
		1.675	0.00102678	0.000157146	0.000536559		1.675	5556.15	5108.78	5838.12
		1.676	0.00103164	0.000159266	0.000515939		1.676	5557.18	5108.93	5838.64
		1.677	0.00103614	0.000161857	0.00049534		1.677	5558.21	5109.09	5839.15
		1.678	0.00104022	0.000164964	0.000474854		1.678	5559.25	5109.26	5839.63
		1.679	0.00104381	0.000168629	0.000454573		1.679	5560.29	5109.43	5840.1
		1.68	0.00104687	0.00017289	0.000434592		1.68	5561.34	5109.6	5840.54
		1.681	0.00104938	0.000177781	0.000415011		1.681	5562.39	5109.77	5840.97
		1.682	0.00105131	0.000183333	0.000395926		1.682	5563.44	5109.95	5841.37
		1.683	0.00105267	0.000189568	0.000377433		1.683	5564.49	5110.14	5841.76
		1.684	0.00105347	0.000196503	0.00035963		1.684	5565.54	5110.33	5842.13
		1.685	0.00105371	0.000204144	0.000342608		1.685	5566.6	5110.53	5842.48
		1.686	0.00105345	0.000212492	0.000326457		1.686	5567.65	5110.74	5842.81
		1.687	0.00105271	0.000221537	0.000311263		1.687	5568.7	5110.96	5843.13
		1.688	0.00105156	0.000231262	0.000297105		1.688	5569.76	5111.18	5843.44
		1.689	0.00105004	0.00024164	0.000284056		1.689	5570.81	5111.42	5843.73
		1.69	0.00104825	0.000252633	0.000272181		1.69	5571.86	5111.67	5844.01
		1.691	0.00104623	0.000264199	0.000261541		1.691	5572.9	5111.93	5844.27
		1.692	0.00104408	0.000276285	0.000252184		1.692	5573.95	5112.2	5844.53
		1.693	0.00104188	0.000288833	0.00024415		1.693	5574.99	5112.48	5844.78
		1.694	0.00103969	0.000301777	0.000237471		1.694	5576.03	5112.77	5845.02
		1.695	0.00103759	0.000315048	0.000232169		1.695	5577.07	5113.08	5845.25
		1.696	0.00103567	0.000328573	0.000228254		1.696	5578.11	5113.4	5845.48
		1.697	0.001034	0.000342273	0.000225728		1.697	5579.14	5113.74	5845.71
		1.698	0.00103263	0.000356073	0.000224584		1.698	5580.18	5114.09	5845.94
		1.699	0.00103163	0.000369895	0.000224803		1.699	5581.21	5114.45	5846.16
		1.7	0.00103104	0.000383661	0.000226358		1.7	5582.24	5114.83	5846.39
		1.701	0.00103093	0.000397298	0.000229216		1.701	5583.27	5115.22	5846.61
		1.702	0.00103131	0.000410735	0.000233331		1.702	5584.3	5115.62	5846.85
		1.703	0.00103223	0.000423906	0.000238654		1.703	5585.33	5116.04	5847.08
		1.704	0.00103369	0.000436752	0.000245127		1.704	5586.37	5116.47	5847.32
		1.705	0.00103572	0.00044922	0.000252689		1.705	5587.4	5116.91	5847.57
		1.706	0.00103832	0.000461263	0.00026127		1.706	5588.44	5117.37	5847.83
		1.707	0.00104148	0.000472844	0.000270801		1.707	5589.48	5117.84	5848.1
		1.708	0.00104519	0.000483934	0.000281207		1.708	5590.52	5118.31	5848.37
		1.709	0.00104944	0.00049451	0.000292412		1.709	5591.57	5118.8	5848.66
		1.71	0.0010542	0.000504561	0.000304339		1.71	5592.62	5119.3	5848.96
		1.711	0.00105944	0.000514083	0.000316912		1.711	5593.68	5119.81	5849.27
		1.712	0.00106513	0.000523081	0.000330053		1.712	5594.74	5120.33	5849.59
		1.713	0.00107123	0.000531567	0.00034369		1.713	5595.81	5120.86	5849.93
		1.714	0.00107769	0.00053956	0.000357749		1.714	5596.88	5121.39	5850.28
		1.715	0.00108447	0.000547086	0.000372162		1.715	5597.96	5121.94	5850.64
		1.716	0.00109152	0.000554177	0.000386863		1.716	5599.05	5122.49	5851.02
		1.717	0.00109879	0.000560867	0.000401789		1.717	5600.15	5123.04	5851.42
		1.718	0.00110622	0.000567197	0.000416882		1.718	5601.25	5123.61	5851.83
		1.719	0.00111376	0.000573206	0.00043209		1.719	5602.36	5124.18	5852.25
		1.72	0.00112134	0.000578938	0.000447363		1.72	5603.48	5124.76	5852.69
		1.721	0.00112893	0.000584435	0.000462654		1.721	5604.6	5125.34	5853.15
		1.722	0.00113644	0.000589737	0.000477924		1.722	5605.73	5125.92	5853.62
		1.723	0.00114384	0.000594882	0.000493135		1.723	5606.87	5126.52	5854.1
		1.724	0.00115106	0.000599906	0.000508252		1.724	5608.02	5127.11	5854.6
		1.725	0.00115804	0.00060484	0.000523246		1.725	5609.18	5127.72	5855.12
		1.726	0.00116474	0.00060971	0.000538089		1.726	5610.34	5128.32	5855.65
		1.727	0.00117109	0.000614535	0.000552754		1.727	5611.5	5128.94	5856.19
		1.728	0.00117705	0.00061933	0.000567219		1.728	5612.68	5129.55	5856.75
		1.729	0.00118256	0.000624104	0.000581463		1.729	5613.86	5130.17	5857.33
		1.73	0.00118757	0.000628856	0.000595464		1.73	5615.04	5130.8	5857.92
		1.731	0.00119205	0.000633584	0.000609205		1.731	5616.23	5131.43	5858.52
		1.732	0.00119595	0.000638277	0.000622665		1.732	5617.43	5132.07	5859.13
		1.733	0.00119922	0.000642919	0.000635829		1.733	5618.63	5132.71	5859.76
		1.734	0.00120184	0.000647489	0.00064868		1.734	5619.83	5133.35	5860.41
		1.735	0.00120377	0.000651964	0.0006612		1.735	5621.03	5134	5861.06
		1.736	0.00120498	0.000656317	0.000673374		1.736	5622.23	5134.66	5861.73
		1.737	0.00120545	0.000660517	0.000685187		1.737	5623.44	5135.32	5862.41
		1.738	0.00120515	0.000664535	0.000696623		1.738	5624.64	5135.98	5863.1
		1.739	0.00120408	0.000668339	0.000707669		1.739	5625.85	5136.64	5863.8
		1.74	0.00120222	0.000671901	0.00071831		1.74	5627.05	5137.31	5864.51
		1.741	0.00119956	0.000675193	0.000728535		1.741	5628.25	5137.99	5865.24
		1.742	0.00119611	0.000678189	0.000738331		1.742	5629.45	5138.67	5865.97
		1.743	0.00119186	0.000680868	0.000747687		1.743	5630.64	5139.34	5866.71
		1.744	0.00118683	0.000683214	0.000756594		1.744	5631.83	5140.03	5867.47
		1.745	0.00118104	0.000685212	0.000765042		1.745	5633.02	5140.71	5868.23
		1.746	0.00117449	0.000686857	0.000773023		1.746	5634.19	5141.4	5869
		1.747	0.00116723	0.000688145	0.000780532		1.747	5635.37	5142.08	5869.77
		1.748	0.00115927	0.000689079	0.000787563		1.748	5636.53	5142.77	5870.56
		1.749	0.00115066	0.000689668	0.000794112		1.749	5637.68	5143.46	5871.35
		1.75	0.00114144	0.000689924	0.000800177		1.75	5638.83	5144.15	5872.14
		1.751	0.00113163	0.000689863	0.000805756		1.751	5639.97	5144.84	5872.95
		1.752	0.0011213	0.000689507	0.000810851		1.752	5641.09	5145.53	5873.76
		1.753	0.0011105	0.000688878	0.000815464		1.753	5642.21	5146.22	5874.57
		1.754	0.00109926	0.000688002	0.000819598		1.754	5643.31	5146.91	5875.39
		1.755	0.00108766	0.000686905	0.000823261		1.755	5644.41	5147.6	5876.21
		1.756	0.00107573	0.000685611	0.000826459		1.756	5645.49	5148.28	5877.03
		1.757	0.00106354	0.000684146	0.000829203		1.757	5646.56	5148.97	5877.86
		1.758	0.00105113	0.00068253	0.000831504		1.758	5647.62	5149.65	5878.69
		1.759	0.00103857	0.000680783	0.000833377		1.759	5648.66	5150.33	5879.52
		1.76	0.00102589	0.000678918	0.000834837		1.76	5649.69	5151.01	5880.36
		1.761	0.00101315	0.000676943	0.000835901		1.761	5650.71	5151.69	5881.19
		1.762	0.00100039	0.000674859	0.000836589		1.762	5651.72	5152.37	5882.03
		1.763	0.000987642	0.000672662	0.000836921		1.763	5652.71	5153.04	5882.87
		1.764	0.000974952	0.000670338	0.000836918		1.764	5653.69	5153.71	5883.7
		1.765	0.00096235	0.000667867	0.000836603		1.765	5654.66	5154.38	5884.54
		1.766	0.000949859	0.000665219	0.000835995		1.766	5655.62	5155.05	5885.38
		1.767	0.000937503	0.000662356	0.000835115		1.767	5656.56	5155.71	5886.21
		1.768	0.0009253	0.000659235	0.000833985		1.768	5657.49	5156.37	5887.05
		1.769	0.000913261	0.000655802	0.000832621		1.769	5658.41	5157.03	5887.88
		1.77	0.000901395	0.000652	0.00083104		1.77	5659.32	5157.68	5888.71
		1.771	0.000889708	0.000647765	0.000829255		1.771	5660.22	5158.33	5889.54
		1.772	0.000878198	0.00064303	0.000827276		1.772	5661.1	5158.98	5890.37
		1.773	0.000866864	0.000637724	0.000825107		1.773	5661.97	5159.62	5891.2
		1.774	0.000855698	0.000631777	0.00082275		1.774	5662.83	5160.25	5892.02
		1.775	0.000844695	0.00062512	0.000820202		1.775	5663.68	5160.88	5892.84
		1.776	0.000833845	0.000617685	0.000817457		1.776	5664.52	5161.5	5893.66
		1.777	0.000823139	0.000609413	0.000814503		1.777	5665.35	5162.12	5894.48
		1.778	0.000812563	0.000600247	0.00081132		1.778	5666.17	5162.72	5895.29
		1.779	0.000802111	0.000590144	0.000807891		1.779	5666.98	5163.32	5896.1
		1.78	0.00079177	0.000579068	0.000804187		1.78	5667.77	5163.9	5896.9
		1.781	0.000781536	0.000566998	0.000800183		1.781	5668.56	5164.48	5897.71
		1.782	0.000771399	0.000553922	0.000795843		1.782	5669.34	5165.04	5898.5
		1.783	0.000761357	0.000539851	0.000791138		1.783	5670.1	5165.58	5899.3
		1.784	0.000751408	0.000524804	0.000786033		1.784	5670.86	5166.11	5900.09
		1.785	0.00074155	0.000508818	0.000780491		1.785	5671.61	5166.63	5900.87
		1.786	0.000731788	0.00049195	0.000774481		1.786	5672.34	5167.13	5901.65
		1.787	0.000722127	0.000474267	0.000767971		1.787	5673.07	5167.61	5902.42
		1.788	0.000712572	0.000455855	0.000760935		1.788	5673.79	5168.08	5903.18
		1.789	0.000703131	0.000436814	0.000753347		1.789	5674.5	5168.53	5903.94
		1.79	0.000693815	0.000417257	0.000745194		1.79	5675.19	5168.95	5904.69
		1.791	0.000684635	0.000397311	0.000736466		1.791	5675.88	5169.36	5905.43
		1.792	0.000675597	0.000377105	0.000727158		1.792	5676.56	5169.75	5906.16
		1.793	0.000666713	0.000356785	0.000717278		1.793	5677.23	5170.11	5906.88
		1.794	0.000657991	0.000336497	0.000706844		1.794	5677.9	5170.46	5907.6
		1.795	0.000649436	0.000316391	0.000695879		1.795	5678.55	5170.79	5908.3
		1.796	0.000641051	0.000296617	0.000684417		1.796	5679.2	5171.09	5908.99
		1.797	0.000632839	0.000277325	0.000672506		1.797	5679.83	5171.38	5909.67
		1.798	0.000624797	0.000258659	0.000660198		1.798	5680.46	5171.65	5910.33
		1.799	0.00061692	0.000240756	0.000647557		1.799	5681.08	5171.9	5910.99
		1.8	0.000609199	0.000223745	0.000634653		1.8	5681.7	5172.13	5911.63
		1.801	0.000601622	0.000207743	0.000621564		1.801	5682.3	5172.35	5912.26
		1.802	0.000594177	0.000192857	0.000608375		1.802	5682.9	5172.55	5912.87
		1.803	0.000586844	0.000179175	0.000595172		1.803	5683.49	5172.73	5913.47
		1.804	0.000579605	0.000166773	0.000582045		1.804	5684.07	5172.91	5914.06
		1.805	0.000572441	0.000155709	0.000569086		1.805	5684.65	5173.07	5914.64
		1.806	0.000565332	0.000146027	0.000556386		1.806	5685.22	5173.22	5915.2
		1.807	0.000558257	0.000137751	0.000544033		1.807	5685.78	5173.36	5915.75
		1.808	0.000551198	0.00013089	0.000532111		1.808	5686.33	5173.49	5916.29
		1.809	0.00054414	0.000125437	0.0005207		1.809	5686.88	5173.62	5916.81
		1.81	0.00053707	0.000121369	0.000509872		1.81	5687.42	5173.75	5917.33
		1.811	0.000529982	0.00011865	0.000499693		1.811	5687.96	5173.87	5917.83
		1.812	0.000522873	0.000117231	0.000490218		1.812	5688.48	5173.98	5918.33
		1.813	0.000515746	0.000117053	0.000481495		1.813	5689	5174.1	5918.82
		1.814	0.000508612	0.000118046	0.00047356		1.814	5689.51	5174.22	5919.29
		1.815	0.000501487	0.000120135	0.000466441		1.815	5690.02	5174.34	5919.76
		1.816	0.000494398	0.000123241	0.000460156		1.816	5690.52	5174.46	5920.23
		1.817	0.000487375	0.000127278	0.000454713		1.817	5691.01	5174.58	5920.68
		1.818	0.000480457	0.000132162	0.00045011		1.818	5691.49	5174.71	5921.14
		1.819	0.00047369	0.000137811	0.000446341		1.819	5691.97	5174.85	5921.58
		1.82	0.000467124	0.000144141	0.000443388		1.82	5692.44	5174.99	5922.03
		1.821	0.000460818	0.000151077	0.00044123		1.821	5692.9	5175.14	5922.47
		1.822	0.00045483	0.000158545	0.000439839		1.822	5693.36	5175.29	5922.91
		1.823	0.000449224	0.000166482	0.000439185		1.823	5693.81	5175.46	5923.35
		1.824	0.000444065	0.000174827	0.000439233		1.824	5694.26	5175.63	5923.79
		1.825	0.000439417	0.000183532	0.000439949		1.825	5694.7	5175.81	5924.23
		1.826	0.000435344	0.000192552	0.000441295		1.826	5695.14	5175.99	5924.67
		1.827	0.000431906	0.000201853	0.000443236		1.827	5695.57	5176.19	5925.11
		1.828	0.000429159	0.000211407	0.000445738		1.828	5696	5176.4	5925.56
		1.829	0.000427153	0.000221192	0.000448768		1.829	5696.43	5176.61	5926
		1.83	0.000425929	0.000231192	0.000452297		1.83	5696.86	5176.84	5926.46
		1.831	0.000425523	0.000241398	0.000456299		1.831	5697.28	5177.08	5926.91
		1.832	0.000425959	0.0002518	0.000460751		1.832	5697.71	5177.32	5927.37
		1.833	0.000427251	0.000262394	0.000465637		1.833	5698.14	5177.58	5927.83
		1.834	0.000429404	0.000273176	0.000470942		1.834	5698.56	5177.85	5928.3
		1.835	0.000432409	0.00028414	0.000476657		1.835	5698.99	5178.13	5928.77
		1.836	0.000436248	0.000295281	0.000482778		1.836	5699.43	5178.42	5929.25
		1.837	0.000440889	0.00030659	0.000489303		1.837	5699.87	5178.72	5929.74
		1.838	0.000446293	0.000318054	0.000496236		1.838	5700.31	5179.03	5930.23
		1.839	0.000452406	0.000329655	0.000503582		1.839	5700.76	5179.35	5930.73
		1.84	0.000459167	0.000341372	0.000511349		1.84	5701.22	5179.69	5931.24
		1.841	0.000466506	0.000353176	0.000519547		1.841	5701.68	5180.04	5931.75
		1.842	0.000474344	0.000365034	0.000528189		1.842	5702.15	5180.39	5932.28
		1.843	0.000482597	0.000376908	0.000537283		1.843	5702.63	5180.77	5932.81
		1.844	0.000491174	0.000388754	0.000546841		1.844	5703.12	5181.15	5933.35
		1.845	0.000499984	0.000400523	0.00055687		1.845	5703.61	5181.54	5933.91
		1.846	0.00050893	0.000412164	0.000567375		1.846	5704.12	5181.95	5934.47
		1.847	0.000517918	0.000423622	0.000578357		1.847	5704.63	5182.37	5935.04
		1.848	0.000526852	0.000434843	0.000589813		1.848	5705.15	5182.8	5935.62
		1.849	0.000535643	0.000445769	0.000601732		1.849	5705.68	5183.24	5936.22
		1.85	0.000544202	0.000456348	0.000614099		1.85	5706.22	5183.69	5936.83
		1.851	0.000552451	0.000466527	0.000626891		1.851	5706.77	5184.15	5937.45
		1.852	0.000560315	0.000476261	0.000640078		1.852	5707.33	5184.62	5938.08
		1.853	0.00056773	0.000485507	0.00065362		1.853	5707.89	5185.1	5938.73
		1.854	0.000574643	0.000494231	0.000667473		1.854	5708.46	5185.59	5939.39
		1.855	0.000581008	0.000502408	0.000681584		1.855	5709.04	5186.09	5940.06
		1.856	0.000586795	0.000510019	0.000695892		1.856	5709.62	5186.6	5940.75
		1.857	0.000591982	0.000517059	0.000710331		1.857	5710.21	5187.11	5941.46
		1.858	0.000596561	0.000523529	0.000724829		1.858	5710.81	5187.63	5942.17
		1.859	0.000600537	0.000529442	0.000739311		1.859	5711.41	5188.16	5942.91
		1.86	0.000603923	0.00053482	0.000753694		1.86	5712.01	5188.69	5943.65
		1.861	0.000606745	0.000539698	0.000767899		1.861	5712.61	5189.23	5944.41
		1.862	0.000609041	0.000544116	0.000781841		1.862	5713.22	5189.77	5945.19
		1.863	0.000610854	0.000548122	0.000795439		1.863	5713.83	5190.31	5945.98
		1.864	0.000612236	0.000551774	0.000808611		1.864	5714.44	5190.86	5946.78
		1.865	0.000613247	0.000555132	0.000821281		1.865	5715.06	5191.42	5947.59
		1.866	0.000613948	0.00055826	0.000833377		1.866	5715.67	5191.97	5948.42
		1.867	0.000614406	0.000561226	0.000844833		1.867	5716.28	5192.53	5949.26
		1.868	0.000614688	0.000564096	0.000855589		1.868	5716.9	5193.1	5950.11
		1.869	0.000614859	0.000566936	0.000865594		1.869	5717.51	5193.66	5950.97
		1.87	0.000614985	0.000569808	0.000874807		1.87	5718.13	5194.23	5951.84
		1.871	0.000615125	0.000572769	0.000883196		1.871	5718.74	5194.8	5952.72
		1.872	0.000615335	0.000575871	0.000890738		1.872	5719.36	5195.38	5953.61
		1.873	0.000615663	0.000579159	0.000897421		1.873	5719.97	5195.95	5954.5
		1.874	0.000616151	0.000582669	0.000903243		1.874	5720.59	5196.53	5955.4
		1.875	0.000616833	0.000586427	0.000908213		1.875	5721.21	5197.12	5956.31
		1.876	0.00061773	0.000590451	0.000912348		1.876	5721.82	5197.71	5957.22
		1.877	0.000618859	0.000594748	0.000915674		1.877	5722.44	5198.3	5958.13
		1.878	0.000620223	0.000599316	0.000918224		1.878	5723.06	5198.9	5959.05
		1.879	0.000621817	0.000604144	0.000920041		1.879	5723.68	5199.5	5959.97
		1.88	0.000623627	0.000609209	0.00092117		1.88	5724.3	5200.11	5960.89
		1.881	0.000625629	0.000614482	0.000921663		1.881	5724.93	5200.72	5961.81
		1.882	0.00062779	0.000619925	0.000921574		1.882	5725.56	5201.33	5962.73
		1.883	0.000630071	0.000625493	0.000920959		1.883	5726.18	5201.96	5963.65
		1.884	0.000632424	0.000631136	0.000919876		1.884	5726.82	5202.59	5964.57
		1.885	0.000634798	0.0006368	0.00091838		1.885	5727.45	5203.22	5965.49
		1.886	0.000637133	0.000642426	0.000916526		1.886	5728.09	5203.86	5966.41
		1.887	0.000639372	0.000647956	0.000914366		1.887	5728.72	5204.5	5967.32
		1.888	0.000641449	0.000653328	0.000911946		1.888	5729.36	5205.15	5968.24
		1.889	0.000643303	0.000658483	0.00090931		1.889	5730.01	5205.81	5969.15
		1.89	0.000644869	0.000663365	0.000906494		1.89	5730.65	5206.47	5970.06
		1.891	0.000646087	0.00066792	0.000903531		1.891	5731.3	5207.14	5970.96
		1.892	0.000646898	0.000672099	0.000900444		1.892	5731.94	5207.81	5971.86
		1.893	0.000647246	0.000675858	0.000897252		1.893	5732.59	5208.48	5972.76
		1.894	0.000647084	0.00067916	0.000893966		1.894	5733.24	5209.16	5973.66
		1.895	0.000646366	0.000681973	0.000890592		1.895	5733.88	5209.84	5974.55
		1.896	0.000645057	0.000684276	0.000887129		1.896	5734.53	5210.52	5975.44
		1.897	0.000643127	0.000686052	0.000883573		1.897	5735.17	5211.21	5976.32
		1.898	0.000640554	0.000687292	0.000879912		1.898	5735.82	5211.89	5977.21
		1.899	0.000637323	0.000687997	0.000876132		1.899	5736.45	5212.58	5978.08
		1.9	0.00063343	0.000688172	0.000872217		1.9	5737.09	5213.27	5978.96
		1.901	0.000628876	0.00068783	0.000868149		1.901	5737.72	5213.96	5979.83
		1.902	0.000623673	0.000686987	0.000863908		1.902	5738.35	5214.65	5980.69
		1.903	0.000617838	0.000685668	0.000859476		1.903	5738.97	5215.33	5981.56
		1.904	0.000611396	0.000683895	0.000854835		1.904	5739.58	5216.02	5982.41
		1.905	0.000604379	0.000681698	0.00084997		1.905	5740.19	5216.7	5983.27
		1.906	0.000596824	0.000679106	0.00084487		1.906	5740.79	5217.38	5984.11
		1.907	0.000588773	0.000676148	0.000839529		1.907	5741.38	5218.06	5984.95
		1.908	0.000580274	0.00067285	0.000833944		1.908	5741.97	5218.73	5985.79
		1.909	0.000571374	0.000669237	0.000828117		1.909	5742.54	5219.4	5986.62
		1.91	0.00056213	0.000665334	0.000822062		1.91	5743.11	5220.07	5987.45
		1.911	0.000552592	0.000661156	0.000815793		1.911	5743.67	5220.73	5988.27
		1.912	0.000542816	0.000656716	0.000809334		1.912	5744.22	5221.39	5989.08
		1.913	0.000532859	0.000652025	0.000802716		1.913	5744.75	5222.05	5989.89
		1.914	0.000522774	0.000647085	0.000795976		1.914	5745.28	5222.7	5990.68
		1.915	0.000512612	0.000641893	0.000789155		1.915	5745.8	5223.34	5991.48
		1.916	0.000502428	0.000636446	0.000782305		1.916	5746.31	5223.98	5992.26
		1.917	0.000492266	0.000630728	0.000775474		1.917	5746.8	5224.61	5993.04
		1.918	0.000482173	0.000624727	0.000768725		1.918	5747.29	5225.24	5993.81
		1.919	0.00047219	0.000618423	0.000762114		1.919	5747.77	5225.86	5994.58
		1.92	0.000462354	0.000611798	0.000755707		1.92	5748.24	5226.48	5995.34
		1.921	0.000452701	0.00060483	0.000749566		1.921	5748.69	5227.09	5996.09
		1.922	0.000443258	0.000597496	0.000743755		1.922	5749.14	5227.69	5996.84
		1.923	0.000434051	0.000589775	0.000738334		1.923	5749.58	5228.28	5997.58
		1.924	0.000425103	0.000581649	0.000733365		1.924	5750.01	5228.87	5998.31
		1.925	0.000416431	0.0005731	0.000728902		1.925	5750.43	5229.44	5999.05
		1.926	0.000408049	0.000564117	0.000724996		1.926	5750.84	5230.01	5999.77
		1.927	0.000399969	0.000554689	0.00072169		1.927	5751.25	5230.57	6000.5
		1.928	0.000392197	0.000544812	0.000719019		1.928	5751.64	5231.12	6001.22
		1.929	0.00038474	0.00053449	0.000717014		1.929	5752.03	5231.66	6001.93
		1.93	0.000377604	0.000523731	0.000715695		1.93	5752.41	5232.19	6002.65
		1.931	0.000370789	0.000512549	0.000715069		1.931	5752.79	5232.71	6003.37
		1.932	0.000364301	0.000500967	0.000715139		1.932	5753.15	5233.22	6004.08
		1.933	0.00035814	0.000489014	0.000715893		1.933	5753.52	5233.71	6004.8
		1.934	0.000352308	0.000476724	0.000717309		1.934	5753.87	5234.19	6005.51
		1.935	0.00034681	0.000464139	0.000719356		1.935	5754.22	5234.66	6006.23
		1.936	0.000341649	0.000451308	0.00072199		1.936	5754.56	5235.12	6006.95
		1.937	0.000336833	0.000438284	0.000725161		1.937	5754.9	5235.57	6007.68
		1.938	0.000332368	0.000425125	0.000728806		1.938	5755.24	5236	6008.4
		1.939	0.000328266	0.000411894	0.000732854		1.939	5755.57	5236.42	6009.13
		1.94	0.000324537	0.000398656	0.000737229		1.94	5755.89	5236.82	6009.87
		1.941	0.000321194	0.000385476	0.000741844		1.941	5756.22	5237.21	6010.61
		1.942	0.000318252	0.000372423	0.00074661		1.942	5756.54	5237.59	6011.35
		1.943	0.000315729	0.000359564	0.000751434		1.943	5756.85	5237.96	6012.1
		1.944	0.00031364	0.000346964	0.00075622		1.944	5757.17	5238.31	6012.86
		1.945	0.000312002	0.000334685	0.00076087		1.945	5757.48	5238.65	6013.61
		1.946	0.000310833	0.000322783	0.000765287		1.946	5757.79	5238.98	6014.38
		1.947	0.000310148	0.000311312	0.000769378		1.947	5758.1	5239.3	6015.14
		1.948	0.000309961	0.000300317	0.000773051		1.948	5758.41	5239.6	6015.92
		1.949	0.000310285	0.000289835	0.000776219		1.949	5758.72	5239.9	6016.69
		1.95	0.000311127	0.000279896	0.000778804		1.95	5759.03	5240.18	6017.47
		1.951	0.000312493	0.000270521	0.00078073		1.951	5759.35	5240.46	6018.25
		1.952	0.000314385	0.00026172	0.000781935		1.952	5759.66	5240.73	6019.03
		1.953	0.0003168	0.000253496	0.00078236		1.953	5759.98	5240.98	6019.81
		1.954	0.00031973	0.000245842	0.000781961		1.954	5760.29	5241.23	6020.59
		1.955	0.000323161	0.000238741	0.0007807		1.955	5760.62	5241.48	6021.37
		1.956	0.000327078	0.000232167	0.000778552		1.956	5760.94	5241.71	6022.15
		1.957	0.000331458	0.000226088	0.000775499		1.957	5761.27	5241.94	6022.93
		1.958	0.000336275	0.000220463	0.000771537		1.958	5761.6	5242.16	6023.7
		1.959	0.000341499	0.000215247	0.000766669		1.959	5761.94	5242.38	6024.47
		1.96	0.000347098	0.000210389	0.000760911		1.96	5762.29	5242.59	6025.24
		1.961	0.000353036	0.000205834	0.000754285		1.961	5762.64	5242.8	6026
		1.962	0.000359276	0.000201527	0.000746824		1.962	5762.99	5243.01	6026.75
		1.963	0.000365781	0.000197411	0.000738567		1.963	5763.36	5243.21	6027.49
		1.964	0.000372513	0.00019343	0.000729562		1.964	5763.72	5243.4	6028.22
		1.965	0.000379435	0.000189532	0.000719862		1.965	5764.1	5243.59	6028.95
		1.966	0.000386512	0.000185666	0.000709526		1.966	5764.48	5243.78	6029.66
		1.967	0.000393712	0.000181788	0.000698619		1.967	5764.87	5243.96	6030.37
		1.968	0.000401005	0.000177861	0.000687208		1.968	5765.27	5244.14	6031.06
		1.969	0.000408367	0.000173855	0.000675364		1.969	5765.68	5244.32	6031.74
		1.97	0.000415776	0.000169747	0.000663159		1.97	5766.09	5244.49	6032.41
		1.971	0.000423215	0.000165526	0.000650667		1.971	5766.51	5244.66	6033.07
		1.972	0.000430673	0.000161188	0.000637963		1.972	5766.93	5244.82	6033.71
		1.973	0.000438143	0.000156742	0.000625122		1.973	5767.37	5244.98	6034.34
		1.974	0.000445623	0.000152204	0.000612217		1.974	5767.81	5245.14	6034.96
		1.975	0.000453115	0.000147602	0.00059932		1.975	5768.26	5245.29	6035.57
		1.976	0.000460626	0.000142972	0.000586503		1.976	5768.72	5245.43	6036.16
		1.977	0.000468167	0.000138361	0.000573832		1.977	5769.18	5245.57	6036.74
		1.978	0.000475751	0.000133821	0.000561375		1.978	5769.65	5245.71	6037.31
		1.979	0.000483394	0.000129411	0.000549193		1.979	5770.13	5245.84	6037.86
		1.98	0.000491114	0.000125196	0.000537346		1.98	5770.62	5245.97	6038.41
		1.981	0.000498928	0.000121243	0.000525891		1.981	5771.12	5246.09	6038.94
		1.982	0.000506855	0.000117622	0.000514881		1.982	5771.62	5246.21	6039.46
		1.983	0.000514912	0.000114402	0.000504365		1.983	5772.13	5246.33	6039.97
		1.984	0.000523114	0.00011165	0.000494391		1.984	5772.65	5246.44	6040.47
		1.985	0.000531472	0.000109432	0.000485001		1.985	5773.18	5246.55	6040.96
		1.986	0.000539997	0.000107807	0.000476237		1.986	5773.71	5246.66	6041.44
		1.987	0.000548691	0.000106828	0.000468133		1.987	5774.26	5246.76	6041.91
		1.988	0.000557553	0.000106541	0.000460725		1.988	5774.81	5246.87	6042.37
		1.989	0.000566578	0.000106983	0.000454043		1.989	5775.37	5246.98	6042.83
		1.99	0.000575753	0.000108182	0.000448115		1.99	5775.94	5247.09	6043.28
		1.991	0.000585059	0.000110156	0.000442964		1.991	5776.52	5247.19	6043.73
		1.992	0.000594474	0.000112915	0.000438613		1.992	5777.11	5247.31	6044.17
		1.993	0.000603966	0.000116456	0.000435079		1.993	5777.71	5247.42	6044.61
		1.994	0.000613501	0.00012077	0.000432377		1.994	5778.32	5247.54	6045.04
		1.995	0.00062304	0.000125837	0.000430518		1.995	5778.94	5247.66	6045.47
		1.996	0.000632538	0.000131629	0.000429512		1.996	5779.57	5247.79	6045.9
		1.997	0.000641947	0.000138111	0.000429362		1.997	5780.2	5247.93	6046.33
[truncated: 18,003 more rows]

## Sheet: subfigure c
Supplementary Fig. 18c
		t (ps)	FACF of bulk solution (1030 N2 mol-2)	FACF of Mid-position (1030 N2 mol-2)	FACF of Edge-position (1030 N2 mol-2)		t (ps)	IFACF of of bulk solution (1012 N2 mol-2 S)	IFACF of of Mid-position (1012 N2 mol-2 S)	IFACF of of Edge-position (1012 N2 mol-2 S)
		0	0.0674346	0.0702154	0.0743669		0	0	0	0
		0.001	0.0673292	0.0701003	0.0742536		0.001	67.3819	70.1579	74.3102
		0.002	0.0670143	0.0697569	0.0739155		0.002	134.554	140.086	148.395
		0.003	0.0664948	0.0691902	0.0733571		0.003	201.308	209.56	222.031
		0.004	0.0657782	0.0684089	0.0725864		0.004	267.445	278.36	295.003
		0.005	0.0648749	0.0674247	0.0716139		0.005	332.771	346.276	367.103
		0.006	0.063798	0.0662519	0.070453		0.006	397.108	413.115	438.136
		0.007	0.0625627	0.0649076	0.0691191		0.007	460.288	478.694	507.923
		0.008	0.061186	0.0634108	0.0676298		0.008	522.162	542.854	576.297
		0.009	0.0596865	0.0617823	0.0660039		0.009	582.599	605.45	643.114
		0.01	0.0580838	0.060044	0.0642618		0.01	641.484	666.363	708.247
		0.011	0.0563981	0.0582184	0.0624242		0.011	698.725	725.494	771.59
		0.012	0.0546499	0.0563284	0.0605121		0.012	754.249	782.768	833.058
		0.013	0.0528594	0.0543965	0.0585467		0.013	808.003	838.13	892.587
		0.014	0.0510464	0.0524447	0.0565482		0.014	859.956	891.551	950.135
		0.015	0.0492295	0.0504936	0.0545363		0.015	910.094	943.02	1005.68
		0.016	0.0474261	0.0485627	0.0525292		0.016	958.422	992.548	1059.21
		0.017	0.0456522	0.0466695	0.0505436		0.017	1004.96	1040.16	1110.75
		0.018	0.0439217	0.0448294	0.0485945		0.018	1049.75	1085.91	1160.32
		0.019	0.0422469	0.0430558	0.046695		0.019	1092.83	1129.86	1207.96
		0.02	0.0406377	0.0413596	0.0448561		0.02	1134.27	1172.06	1253.74
		0.021	0.0391019	0.0397489	0.0430864		0.021	1174.14	1212.62	1297.71
		0.022	0.0376453	0.0382298	0.0413924		0.022	1212.52	1251.61	1339.95
		0.023	0.0362711	0.0368055	0.0397786		0.023	1249.48	1289.13	1380.53
		0.024	0.0349807	0.0354768	0.0382469		0.024	1285.1	1325.27	1419.54
		0.025	0.0337733	0.0342424	0.0367975		0.025	1319.48	1360.13	1457.07
		0.026	0.0326463	0.0330988	0.0354284		0.026	1352.69	1393.8	1493.18
		0.027	0.0315953	0.0320403	0.0341362		0.027	1384.81	1426.37	1527.96
		0.028	0.0306146	0.0310598	0.0329155		0.028	1415.91	1457.92	1561.49
		0.029	0.029697	0.0301488	0.0317598		0.029	1446.07	1488.52	1593.83
		0.03	0.0288343	0.0292973	0.0306617		0.03	1475.34	1518.24	1625.04
		0.031	0.0280178	0.0284949	0.0296125		0.031	1503.76	1547.14	1655.17
		0.032	0.0272381	0.0277305	0.0286035		0.032	1531.39	1575.25	1684.28
		0.033	0.0264856	0.0269927	0.0276253		0.033	1558.25	1602.61	1712.4
		0.034	0.0257508	0.0262703	0.0266685		0.034	1584.37	1629.25	1739.54
		0.035	0.0250244	0.0255524	0.0257243		0.035	1609.76	1655.16	1765.74
		0.036	0.0242977	0.024829	0.0247839		0.036	1634.42	1680.35	1790.99
		0.037	0.0235629	0.0240906	0.0238396		0.037	1658.35	1704.81	1815.3
		0.038	0.0228129	0.0233292	0.0228842		0.038	1681.54	1728.52	1838.67
		0.039	0.0220418	0.0225378	0.0219117		0.039	1703.96	1751.45	1861.06
		0.04	0.0212447	0.021711	0.0209174		0.04	1725.61	1773.58	1882.48
		0.041	0.0204184	0.020845	0.0198978		0.041	1746.44	1794.85	1902.89
		0.042	0.0195606	0.0199373	0.0188505		0.042	1766.43	1815.24	1922.26
		0.043	0.0186707	0.0189873	0.0177747		0.043	1785.54	1834.71	1940.57
		0.044	0.0177491	0.0179958	0.0166708		0.044	1803.75	1853.2	1957.8
		0.045	0.0167978	0.0169653	0.0155407		0.045	1821.03	1870.68	1973.9
		0.046	0.0158197	0.0158995	0.0143872		0.046	1837.34	1887.11	1988.87
		0.047	0.0148189	0.0148035	0.0132144		0.047	1852.66	1902.46	2002.67
		0.048	0.0138005	0.0136835	0.0120273		0.048	1866.97	1916.71	2015.29
		0.049	0.0127702	0.0125466	0.0108318		0.049	1880.25	1929.82	2026.72
		0.05	0.0117343	0.0114007	0.00963436		0.05	1892.5	1941.79	2036.95
		0.051	0.0106996	0.0102542	0.00844196		0.051	1903.72	1952.62	2045.99
		0.052	0.00967316	0.0091155	0.00726184		0.052	1913.91	1962.31	2053.84
		0.053	0.00866196	0.00799347	0.00610134		0.053	1923.07	1970.86	2060.52
		0.054	0.0076729	0.00689659	0.00496771		0.054	1931.24	1978.31	2066.06
		0.055	0.00671257	0.00583305	0.00386795		0.055	1938.43	1984.67	2070.47
		0.056	0.00578711	0.00481045	0.00280864		0.056	1944.68	1989.99	2073.81
		0.057	0.00490204	0.00383572	0.00179577		0.057	1950.03	1994.32	2076.11
		0.058	0.00406218	0.00291488	0.000834652		0.058	1954.51	1997.69	2077.43
		0.059	0.00327157	0.00205302	-7.02063e-05		0.059	1958.18	2000.18	2077.81
		0.06	0.00253334	0.00125411	-0.000915185		0.06	1961.08	2001.83	2077.32
		0.061	0.00184971	0.000521009	-0.00169761		0.061	1963.27	2002.72	2076.01
		0.062	0.00122199	-0.000144577	-0.00241576		0.062	1964.81	2002.9	2073.96
		0.063	0.000650531	-0.000742116	-0.00306892		0.063	1965.74	2002.46	2071.21
		0.064	0.00013479	-0.00127221	-0.00365732		0.064	1966.14	2001.45	2067.85
		0.065	-0.000326627	-0.00173653	-0.00418212		0.065	1966.04	1999.95	2063.93
		0.066	-0.000735897	-0.00213774	-0.00464533		0.066	1965.51	1998.01	2059.52
		0.067	-0.00109589	-0.00247942	-0.00504975		0.067	1964.59	1995.7	2054.67
		0.068	-0.00141009	-0.00276591	-0.00539887		0.068	1963.34	1993.08	2049.45
		0.069	-0.00168242	-0.00300218	-0.00569675		0.069	1961.79	1990.2	2043.9
		0.07	-0.00191722	-0.0031937	-0.00594789		0.07	1959.99	1987.1	2038.08
		0.071	-0.00211905	-0.00334628	-0.00615714		0.071	1957.98	1983.83	2032.02
		0.072	-0.00229256	-0.00346592	-0.00632956		0.072	1955.77	1980.42	2025.78
		0.073	-0.00244243	-0.00355862	-0.00647025		0.073	1953.4	1976.91	2019.38
		0.074	-0.00257322	-0.0036303	-0.00658428		0.074	1950.89	1973.32	2012.85
		0.075	-0.00268925	-0.0036866	-0.00667656		0.075	1948.26	1969.66	2006.22
		0.076	-0.00279451	-0.00373276	-0.00675172		0.076	1945.52	1965.95	1999.51
		0.077	-0.00289261	-0.00377354	-0.00681398		0.077	1942.68	1962.2	1992.72
		0.078	-0.00298668	-0.00381311	-0.00686716		0.078	1939.74	1958.4	1985.88
		0.079	-0.00307933	-0.00385496	-0.00691453		0.079	1936.71	1954.57	1978.99
		0.08	-0.0031726	-0.00390185	-0.00695877		0.08	1933.58	1950.69	1972.06
		0.081	-0.00326798	-0.00395581	-0.00700199		0.081	1930.36	1946.76	1965.08
		0.082	-0.00336638	-0.00401809	-0.00704565		0.082	1927.04	1942.77	1958.05
		0.083	-0.00346814	-0.00408918	-0.00709063		0.083	1923.62	1938.72	1950.98
		0.084	-0.0035731	-0.00416883	-0.00713717		0.084	1920.1	1934.59	1943.87
		0.085	-0.0036806	-0.00425614	-0.00718497		0.085	1916.48	1930.38	1936.71
		0.086	-0.00378957	-0.00434956	-0.00723321		0.086	1912.74	1926.08	1929.5
		0.087	-0.00389856	-0.00444702	-0.0072806		0.087	1908.9	1921.68	1922.24
		0.088	-0.00400584	-0.00454599	-0.00732549		0.088	1904.95	1917.18	1914.94
		0.089	-0.00410948	-0.00464359	-0.00736589		0.089	1900.89	1912.59	1907.59
		0.09	-0.00420741	-0.00473669	-0.00739959		0.09	1896.73	1907.9	1900.21
		0.091	-0.0042975	-0.00482201	-0.00742425		0.091	1892.48	1903.12	1892.8
		0.092	-0.00437765	-0.00489624	-0.00743745		0.092	1888.14	1898.26	1885.37
		0.093	-0.00444587	-0.00495613	-0.00743682		0.093	1883.73	1893.33	1877.93
		0.094	-0.00450032	-0.0049986	-0.00742006		0.094	1879.26	1888.35	1870.5
		0.095	-0.00453938	-0.0050208	-0.00738509		0.095	1874.74	1883.34	1863.1
		0.096	-0.00456173	-0.00502024	-0.00733003		0.096	1870.18	1878.32	1855.74
		0.097	-0.00456632	-0.0049948	-0.00725333		0.097	1865.62	1873.32	1848.45
		0.098	-0.00455247	-0.00494282	-0.00715376		0.098	1861.06	1868.35	1841.25
		0.099	-0.00451986	-0.00486314	-0.00703049		0.099	1856.53	1863.44	1834.16
		0.1	-0.00446853	-0.00475511	-0.00688307		0.1	1852.03	1858.64	1827.2
		0.101	-0.00439886	-0.0046186	-0.00671148		0.101	1847.6	1853.95	1820.4
		0.102	-0.00431161	-0.00445403	-0.00651609		0.102	1843.24	1849.41	1813.79
		0.103	-0.00420784	-0.00426229	-0.00629768		0.103	1838.98	1845.05	1807.38
		0.104	-0.00408888	-0.00404476	-0.0060574		0.104	1834.83	1840.9	1801.2
		0.105	-0.00395633	-0.00380325	-0.00579674		0.105	1830.81	1836.98	1795.28
		0.106	-0.00381199	-0.00353995	-0.0055175		0.106	1826.93	1833.31	1789.62
		0.107	-0.00365779	-0.00325738	-0.00522172		0.107	1823.19	1829.91	1784.25
		0.108	-0.00349575	-0.00295828	-0.00491165		0.108	1819.62	1826.8	1779.18
		0.109	-0.00332797	-0.00264559	-0.00458968		0.109	1816.2	1824	1774.43
		0.11	-0.00315649	-0.00232234	-0.00425829		0.11	1812.96	1821.51	1770.01
		0.111	-0.00298332	-0.00199162	-0.00391996		0.111	1809.89	1819.36	1765.92
		0.112	-0.00281033	-0.00165643	-0.00357718		0.112	1806.99	1817.53	1762.17
		0.113	-0.00263926	-0.00131969	-0.00323233		0.113	1804.27	1816.04	1758.77
		0.114	-0.00247165	-0.000984137	-0.00288764		0.114	1801.71	1814.89	1755.71
		0.115	-0.00230881	-0.000652278	-0.00254519		0.115	1799.32	1814.07	1752.99
		0.116	-0.00215182	-0.000326337	-0.00220682		0.116	1797.09	1813.58	1750.61
		0.117	-0.00200148	-8.21835e-06	-0.00187412		0.117	1795.02	1813.42	1748.57
		0.118	-0.00185834	0.000300519	-0.00154843		0.118	1793.09	1813.56	1746.86
		0.119	-0.00172269	0.000598683	-0.00123076		0.119	1791.3	1814.01	1745.47
		0.12	-0.00159455	0.000885457	-0.00092185		0.12	1789.64	1814.75	1744.4
		0.121	-0.00147369	0.0011604	-0.000622156		0.121	1788.1	1815.78	1743.62
		0.122	-0.00135967	0.00142342	-0.000331832		0.122	1786.69	1817.07	1743.15
		0.123	-0.00125185	0.00167477	-5.07753e-05		0.123	1785.38	1818.62	1742.96
		0.124	-0.00114945	0.00191503	0.000221364		0.124	1784.18	1820.41	1743.04
		0.125	-0.00105152	0.00214502	0.000485147		0.125	1783.08	1822.44	1743.39
		0.126	-0.000957041	0.00236582	0.000741317		0.126	1782.08	1824.7	1744.01
		0.127	-0.000864947	0.00257869	0.000990759		0.127	1781.17	1827.17	1744.87
		0.128	-0.000774142	0.002785	0.00123446		0.128	1780.35	1829.85	1745.99
		0.129	-0.000683554	0.00298625	0.00147347		0.129	1779.62	1832.74	1747.34
		0.13	-0.000592167	0.00318393	0.00170887		0.13	1778.98	1835.82	1748.93
		0.131	-0.000499052	0.00337952	0.00194171		0.131	1778.43	1839.11	1750.76
		0.132	-0.000403392	0.00357447	0.00217299		0.132	1777.98	1842.58	1752.81
		0.133	-0.000304509	0.00377007	0.00240363		0.133	1777.63	1846.25	1755.1
		0.134	-0.000201877	0.0039675	0.00263442		0.134	1777.37	1850.12	1757.62
		0.135	-9.51415e-05	0.00416775	0.002866		0.135	1777.23	1854.19	1760.37
		0.136	1.58815e-05	0.00437161	0.00309888		0.136	1777.19	1858.46	1763.35
		0.137	0.000131196	0.00457962	0.00333336		0.137	1777.26	1862.94	1766.57
		0.138	0.000250634	0.00479211	0.00356956		0.138	1777.45	1867.62	1770.02
		0.139	0.000373865	0.00500915	0.00380742		0.139	1777.76	1872.52	1773.71
		0.14	0.00050041	0.00523057	0.00404669		0.14	1778.2	1877.64	1777.64
		0.141	0.000629655	0.00545598	0.00428695		0.141	1778.77	1882.99	1781.8
		0.142	0.000760877	0.00568476	0.0045276		0.142	1779.46	1888.56	1786.21
		0.143	0.000893264	0.0059161	0.00476791		0.143	1780.29	1894.36	1790.86
		0.144	0.00102594	0.006149	0.00500703		0.144	1781.25	1900.39	1795.75
		0.145	0.00115801	0.00638233	0.00524399		0.145	1782.34	1906.66	1800.87
		0.146	0.00128854	0.00661487	0.00547778		0.146	1783.56	1913.15	1806.23
		0.147	0.00141664	0.0068453	0.00570732		0.147	1784.92	1919.88	1811.83
		0.148	0.00154146	0.00707227	0.00593154		0.148	1786.39	1926.84	1817.65
		0.149	0.00166221	0.00729441	0.00614935		0.149	1788	1934.03	1823.69
		0.15	0.00177819	0.00751041	0.00635974		0.15	1789.72	1941.43	1829.94
		0.151	0.0018888	0.007719	0.00656173		0.151	1791.55	1949.04	1836.4
		0.152	0.00199356	0.00791902	0.00675446		0.152	1793.49	1956.86	1843.06
		0.153	0.00209212	0.00810941	0.00693716		0.153	1795.53	1964.88	1849.9
		0.154	0.00218426	0.00828926	0.00710919		0.154	1797.67	1973.08	1856.93
		0.155	0.00226988	0.00845783	0.00727005		0.155	1799.9	1981.45	1864.12
		0.156	0.00234905	0.00861453	0.00741938		0.156	1802.21	1989.99	1871.46
		0.157	0.00242193	0.00875897	0.00755698		0.157	1804.59	1998.67	1878.95
		0.158	0.00248882	0.00889092	0.00768278		0.158	1807.05	2007.5	1886.57
		0.159	0.0025501	0.00901037	0.00779688		0.159	1809.57	2016.45	1894.31
		0.16	0.00260626	0.00911743	0.0078995		0.16	1812.15	2025.51	1902.16
		0.161	0.00265786	0.0092124	0.00799099		0.161	1814.78	2034.68	1910.1
		0.162	0.00270551	0.00929574	0.00807181		0.162	1817.46	2043.93	1918.13
		0.163	0.00274985	0.00936801	0.00814253		0.163	1820.19	2053.26	1926.24
		0.164	0.00279155	0.00942989	0.00820379		0.164	1822.96	2062.66	1934.42
		0.165	0.00283127	0.00948215	0.00825629		0.165	1825.77	2072.12	1942.65
		0.166	0.00286964	0.00952562	0.00830076		0.166	1828.62	2081.62	1950.92
		0.167	0.00290726	0.00956116	0.00833796		0.167	1831.51	2091.16	1959.24
		0.168	0.00294467	0.00958964	0.00836865		0.168	1834.44	2100.74	1967.6
		0.169	0.00298235	0.00961194	0.00839356		0.169	1837.4	2110.34	1975.98
		0.17	0.00302069	0.00962888	0.0084134		0.17	1840.4	2119.96	1984.38
		0.171	0.00306001	0.00964125	0.00842879		0.171	1843.44	2129.6	1992.8
		0.172	0.00310052	0.00964976	0.00844033		0.172	1846.52	2139.24	2001.24
		0.173	0.00314236	0.00965503	0.00844852		0.173	1849.64	2148.89	2009.68
		0.174	0.00318556	0.0096576	0.00845376		0.174	1852.81	2158.55	2018.13
		0.175	0.00323007	0.00965789	0.0084564		0.175	1856.01	2168.21	2026.59
		0.176	0.00327575	0.00965624	0.00845665		0.176	1859.27	2177.87	2035.04
		0.177	0.00332239	0.00965284	0.00845468		0.177	1862.57	2187.52	2043.5
		0.178	0.00336971	0.00964781	0.00845053		0.178	1865.91	2197.17	2051.95
		0.179	0.00341737	0.00964115	0.00844418		0.179	1869.31	2206.81	2060.4
		0.18	0.00346501	0.00963276	0.00843552		0.18	1872.75	2216.45	2068.84
		0.181	0.00351223	0.00962247	0.00842441		0.181	1876.24	2226.08	2077.27
		0.182	0.00355859	0.00961003	0.00841062		0.182	1879.77	2235.7	2085.69
		0.183	0.00360369	0.00959513	0.00839391		0.183	1883.35	2245.3	2094.09
		0.184	0.00364712	0.00957743	0.00837399		0.184	1886.98	2254.88	2102.47
		0.185	0.00368849	0.00955653	0.00835057		0.185	1890.65	2264.45	2110.84
		0.186	0.00372744	0.00953205	0.00832336		0.186	1894.35	2274	2119.17
		0.187	0.00376367	0.00950361	0.0082921		0.187	1898.1	2283.51	2127.48
		0.188	0.00379693	0.00947081	0.00825652		0.188	1901.88	2293	2135.75
		0.189	0.00382701	0.00943334	0.00821643		0.189	1905.69	2302.45	2143.99
		0.19	0.00385378	0.00939088	0.00817164		0.19	1909.53	2311.87	2152.18
		0.191	0.00387716	0.00934319	0.00812206		0.191	1913.4	2321.23	2160.33
		0.192	0.00389713	0.00929008	0.00806762		0.192	1917.28	2330.55	2168.43
		0.193	0.00391376	0.00923145	0.00800834		0.193	1921.19	2339.81	2176.46
		0.194	0.00392714	0.00916725	0.00794428		0.194	1925.11	2349.01	2184.44
		0.195	0.00393743	0.0090975	0.00787558		0.195	1929.04	2358.14	2192.35
		0.196	0.00394485	0.00902232	0.00780243		0.196	1932.98	2367.2	2200.19
		0.197	0.00394965	0.00894187	0.00772509		0.197	1936.93	2376.18	2207.95
		0.198	0.00395209	0.0088564	0.00764386		0.198	1940.88	2385.08	2215.64
		0.199	0.00395248	0.00876621	0.00755909		0.199	1944.83	2393.89	2223.24
		0.2	0.00395112	0.00867166	0.00747116		0.2	1948.79	2402.61	2230.75
		0.201	0.00394834	0.00857315	0.00738046		0.201	1952.74	2411.23	2238.18
		0.202	0.00394444	0.00847111	0.00728744		0.202	1956.68	2419.76	2245.51
		0.203	0.00393972	0.008366	0.00719252		0.203	1960.62	2428.18	2252.75
		0.204	0.00393446	0.0082583	0.00709614		0.204	1964.56	2436.49	2259.9
		0.205	0.00392889	0.00814848	0.0069987		0.205	1968.49	2444.69	2266.95
		0.206	0.00392324	0.008037	0.00690061		0.206	1972.42	2452.78	2273.9
		0.207	0.00391769	0.00792432	0.00680224		0.207	1976.34	2460.76	2280.75
		0.208	0.00391237	0.00781087	0.00670393		0.208	1980.25	2468.63	2287.5
		0.209	0.00390738	0.00769704	0.00660596		0.209	1984.16	2476.39	2294.16
		0.21	0.00390278	0.00758318	0.00650859		0.21	1988.07	2484.03	2300.71
		0.211	0.00389858	0.0074696	0.00641203		0.211	1991.97	2491.55	2307.17
		0.212	0.00389477	0.00735656	0.00631642		0.212	1995.87	2498.97	2313.54
		0.213	0.00389129	0.00724427	0.00622187		0.213	1999.76	2506.27	2319.81
		0.214	0.00388806	0.00713288	0.00612845		0.214	2003.65	2513.45	2325.98
		0.215	0.00388498	0.0070225	0.00603616		0.215	2007.54	2520.53	2332.06
		0.216	0.00388191	0.00691319	0.00594497		0.216	2011.42	2527.5	2338.05
		0.217	0.00387872	0.00680495	0.00585483		0.217	2015.3	2534.36	2343.95
		0.218	0.00387527	0.00669776	0.00576564		0.218	2019.18	2541.11	2349.76
		0.219	0.0038714	0.00659155	0.00567729		0.219	2023.05	2547.76	2355.49
		0.22	0.00386697	0.00648621	0.00558963		0.22	2026.92	2554.29	2361.12
		0.221	0.00386186	0.00638163	0.00550253		0.221	2030.78	2560.73	2366.67
		0.222	0.00385593	0.00627767	0.00541585		0.222	2034.64	2567.06	2372.12
		0.223	0.00384909	0.00617417	0.00532943		0.223	2038.5	2573.28	2377.5
		0.224	0.00384126	0.00607099	0.00524316		0.224	2042.34	2579.41	2382.78
		0.225	0.00383238	0.00596796	0.00515691		0.225	2046.18	2585.43	2387.98
		0.226	0.00382242	0.00586495	0.0050706		0.226	2050	2591.34	2393.1
		0.227	0.00381137	0.00576183	0.00498416		0.227	2053.82	2597.16	2398.12
		0.228	0.00379924	0.00565849	0.00489755		0.228	2057.63	2602.87	2403.07
		0.229	0.00378608	0.00555485	0.00481077		0.229	2061.42	2608.47	2407.92
		0.23	0.00377194	0.00545085	0.00472384		0.23	2065.2	2613.98	2412.69
		0.231	0.0037569	0.00534645	0.00463683		0.231	2068.96	2619.37	2417.37
		0.232	0.00374106	0.00524166	0.00454983		0.232	2072.71	2624.67	2421.96
		0.233	0.00372452	0.0051365	0.00446296		0.233	2076.44	2629.86	2426.47
		0.234	0.00370741	0.00503103	0.00437636		0.234	2080.16	2634.94	2430.89
		0.235	0.00368983	0.00492534	0.00429021		0.235	2083.86	2639.92	2435.22
		0.236	0.00367192	0.00481953	0.00420469		0.236	2087.54	2644.79	2439.47
		0.237	0.00365379	0.00471375	0.00411999		0.237	2091.2	2649.56	2443.63
		0.238	0.00363556	0.00460814	0.00403633		0.238	2094.85	2654.22	2447.71
		0.239	0.00361734	0.00450288	0.00395392		0.239	2098.47	2658.77	2451.7
		0.24	0.00359923	0.00439813	0.00387295		0.24	2102.08	2663.23	2455.62
		0.241	0.0035813	0.00429408	0.00379363		0.241	2105.67	2667.57	2459.45
		0.242	0.00356363	0.00419093	0.00371613		0.242	2109.25	2671.81	2463.2
		0.243	0.00354627	0.00408886	0.00364061		0.243	2112.8	2675.95	2466.88
		0.244	0.00352926	0.00398806	0.00356722		0.244	2116.34	2679.99	2470.49
		0.245	0.00351262	0.00388869	0.00349607		0.245	2119.86	2683.93	2474.02
		0.246	0.00349636	0.00379091	0.00342724		0.246	2123.36	2687.77	2477.48
		0.247	0.00348048	0.00369488	0.0033608		0.247	2126.85	2691.51	2480.87
		0.248	0.00346495	0.00360072	0.00329676		0.248	2130.32	2695.16	2484.2
		0.249	0.00344975	0.00350855	0.00323513		0.249	2133.78	2698.72	2487.47
		0.25	0.00343484	0.00341846	0.00317586		0.25	2137.22	2702.18	2490.67
		0.251	0.00342018	0.00333053	0.0031189		0.251	2140.65	2705.55	2493.82
		0.252	0.00340571	0.0032448	0.00306416		0.252	2144.06	2708.84	2496.91
		0.253	0.00339139	0.00316132	0.00301153		0.253	2147.46	2712.04	2499.95
		0.254	0.00337717	0.0030801	0.00296089		0.254	2150.85	2715.16	2502.94
		0.255	0.003363	0.00300115	0.00291209		0.255	2154.22	2718.21	2505.87
		0.256	0.00334884	0.00292446	0.00286498		0.256	2157.57	2721.17	2508.76
		0.257	0.00333465	0.00284999	0.0028194		0.257	2160.92	2724.06	2511.6
		0.258	0.00332041	0.00277771	0.00277519		0.258	2164.24	2726.87	2514.4
		0.259	0.00330609	0.00270759	0.0027322		0.259	2167.56	2729.61	2517.16
		0.26	0.00329168	0.00263956	0.00269029		0.26	2170.85	2732.29	2519.87
		0.261	0.00327717	0.00257358	0.0026493		0.261	2174.14	2734.89	2522.54
		0.262	0.00326258	0.00250958	0.00260912		0.262	2177.41	2737.43	2525.17
		0.263	0.00324791	0.00244752	0.00256964		0.263	2180.66	2739.91	2527.76
		0.264	0.00323318	0.00238734	0.00253078		0.264	2183.9	2742.33	2530.31
		0.265	0.00321843	0.00232898	0.00249246		0.265	2187.13	2744.69	2532.82
		0.266	0.00320368	0.0022724	0.00245465		0.266	2190.34	2746.99	2535.29
		0.267	0.00318896	0.00221756	0.00241732		0.267	2193.54	2749.23	2537.73
		0.268	0.00317431	0.00216442	0.00238046		0.268	2196.72	2751.42	2540.13
		0.269	0.00315978	0.00211295	0.0023441		0.269	2199.89	2753.56	2542.49
		0.27	0.00314538	0.00206313	0.00230828		0.27	2203.04	2755.65	2544.81
		0.271	0.00313116	0.00201495	0.00227304		0.271	2206.18	2757.69	2547.1
		0.272	0.00311715	0.0019684	0.00223845		0.272	2209.3	2759.68	2549.36
		0.273	0.00310335	0.00192346	0.00220459		0.273	2212.41	2761.63	2551.58
		0.274	0.0030898	0.00188016	0.00217154		0.274	2215.51	2763.53	2553.77
		0.275	0.0030765	0.00183848	0.0021394		0.275	2218.59	2765.39	2555.93
		0.276	0.00306346	0.00179843	0.00210826		0.276	2221.66	2767.21	2558.05
		0.277	0.00305066	0.00176004	0.00207819		0.277	2224.72	2768.99	2560.14
		0.278	0.0030381	0.0017233	0.00204928		0.278	2227.76	2770.73	2562.21
		0.279	0.00302576	0.00168823	0.00202161		0.279	2230.8	2772.43	2564.24
		0.28	0.00301362	0.00165484	0.00199522		0.28	2233.81	2774.11	2566.25
		0.281	0.00300165	0.00162314	0.00197019		0.281	2236.82	2775.74	2568.23
		0.282	0.00298982	0.00159311	0.00194652		0.282	2239.82	2777.35	2570.19
		0.283	0.0029781	0.00156478	0.00192424		0.283	2242.8	2778.93	2572.13
		0.284	0.00296645	0.00153811	0.00190336		0.284	2245.77	2780.48	2574.04
		0.285	0.00295484	0.00151311	0.00188384		0.285	2248.73	2782.01	2575.93
		0.286	0.00294325	0.00148976	0.00186567		0.286	2251.68	2783.51	2577.81
		0.287	0.00293164	0.00146802	0.00184878		0.287	2254.62	2784.99	2579.67
		0.288	0.00292001	0.00144787	0.00183312		0.288	2257.55	2786.45	2581.51
		0.289	0.00290832	0.00142926	0.00181861		0.289	2260.46	2787.89	2583.33
		0.29	0.00289657	0.00141215	0.00180516		0.29	2263.36	2789.31	2585.14
		0.291	0.00288476	0.0013965	0.00179268		0.291	2266.25	2790.71	2586.94
		0.292	0.00287289	0.00138224	0.00178106		0.292	2269.13	2792.1	2588.73
		0.293	0.00286097	0.00136932	0.0017702		0.293	2272	2793.48	2590.51
		0.294	0.00284903	0.00135767	0.00176		0.294	2274.86	2794.84	2592.27
		0.295	0.00283708	0.00134723	0.00175035		0.295	2277.7	2796.19	2594.03
		0.296	0.00282516	0.00133793	0.00174115		0.296	2280.53	2797.53	2595.77
		0.297	0.00281329	0.00132971	0.0017323		0.297	2283.35	2798.87	2597.51
		0.298	0.00280151	0.00132249	0.00172374		0.298	2286.16	2800.19	2599.24
		0.299	0.00278987	0.00131621	0.00171537		0.299	2288.95	2801.51	2600.96
		0.3	0.00277839	0.00131079	0.00170714		0.3	2291.74	2802.83	2602.67
		0.301	0.00276711	0.00130618	0.00169901		0.301	2294.51	2804.14	2604.37
		0.302	0.00275607	0.00130232	0.00169093		0.302	2297.27	2805.44	2606.07
		0.303	0.00274528	0.00129914	0.00168288		0.303	2300.02	2806.74	2607.75
		0.304	0.00273478	0.00129659	0.00167486		0.304	2302.76	2808.04	2609.43
		0.305	0.00272458	0.00129462	0.00166687		0.305	2305.49	2809.33	2611.1
		0.306	0.00271469	0.00129319	0.00165893		0.306	2308.21	2810.63	2612.77
		0.307	0.0027051	0.00129224	0.00165107		0.307	2310.92	2811.92	2614.42
		0.308	0.00269581	0.00129175	0.00164333		0.308	2313.62	2813.21	2616.07
		0.309	0.0026868	0.00129169	0.00163577		0.309	2316.31	2814.5	2617.71
		0.31	0.00267803	0.00129202	0.00162843		0.31	2318.99	2815.8	2619.34
		0.311	0.00266949	0.00129273	0.00162138		0.311	2321.67	2817.09	2620.96
		0.312	0.00266111	0.00129378	0.00161468		0.312	2324.33	2818.38	2622.58
		0.313	0.00265286	0.00129518	0.00160838		0.313	2326.99	2819.68	2624.19
		0.314	0.00264468	0.00129691	0.00160256		0.314	2329.64	2820.97	2625.8
		0.315	0.0026365	0.00129896	0.00159727		0.315	2332.28	2822.27	2627.4
		0.316	0.00262827	0.00130133	0.00159256		0.316	2334.91	2823.57	2628.99
		0.317	0.00261992	0.00130401	0.00158847		0.317	2337.54	2824.87	2630.58
		0.318	0.00261139	0.00130701	0.00158503		0.318	2340.15	2826.18	2632.17
		0.319	0.00260262	0.00131033	0.00158228		0.319	2342.76	2827.49	2633.75
		0.32	0.00259354	0.00131397	0.00158022		0.32	2345.36	2828.8	2635.34
		0.321	0.00258411	0.00131793	0.00157886		0.321	2347.95	2830.12	2636.92
		0.322	0.00257427	0.00132222	0.00157818		0.322	2350.53	2831.44	2638.49
		0.323	0.00256399	0.00132685	0.00157816		0.323	2353.09	2832.76	2640.07
		0.324	0.00255325	0.00133181	0.00157878		0.324	2355.65	2834.09	2641.65
		0.325	0.002542	0.0013371	0.00157998		0.325	2358.2	2835.42	2643.23
		0.326	0.00253025	0.00134274	0.00158171		0.326	2360.74	2836.76	2644.81
		0.327	0.002518	0.0013487	0.00158391		0.327	2363.26	2838.11	2646.39
		0.328	0.00250524	0.001355	0.0015865		0.328	2365.77	2839.46	2647.98
		0.329	0.00249201	0.00136163	0.00158941		0.329	2368.27	2840.82	2649.57
		0.33	0.00247831	0.00136857	0.00159256		0.33	2370.76	2842.18	2651.16
		0.331	0.0024642	0.00137581	0.00159586		0.331	2373.23	2843.56	2652.75
		0.332	0.00244971	0.00138335	0.00159923		0.332	2375.68	2844.94	2654.35
		0.333	0.00243489	0.00139117	0.00160258		0.333	2378.13	2846.32	2655.95
		0.334	0.00241979	0.00139925	0.00160583		0.334	2380.55	2847.72	2657.55
		0.335	0.00240447	0.00140756	0.00160891		0.335	2382.97	2849.12	2659.16
		0.336	0.00238898	0.00141609	0.00161175		0.336	2385.36	2850.53	2660.77
		0.337	0.00237337	0.00142481	0.00161427		0.337	2387.74	2851.95	2662.39
		0.338	0.00235772	0.00143368	0.00161643		0.338	2390.11	2853.38	2664
		0.339	0.00234205	0.00144269	0.00161819		0.339	2392.46	2854.82	2665.62
		0.34	0.00232643	0.0014518	0.0016195		0.34	2394.79	2856.27	2667.24
		0.341	0.00231088	0.00146097	0.00162036		0.341	2397.11	2857.73	2668.86
		0.342	0.00229546	0.00147017	0.00162073		0.342	2399.42	2859.19	2670.48
		0.343	0.00228017	0.00147937	0.00162064		0.343	2401.7	2860.67	2672.1
		0.344	0.00226505	0.00148852	0.00162008		0.344	2403.98	2862.15	2673.72
		0.345	0.00225011	0.00149761	0.00161907		0.345	2406.23	2863.64	2675.34
		0.346	0.00223534	0.00150658	0.00161766		0.346	2408.48	2865.15	2676.96
		0.347	0.00222076	0.00151541	0.00161587		0.347	2410.7	2866.66	2678.57
		0.348	0.00220633	0.00152407	0.00161376		0.348	2412.92	2868.18	2680.19
		0.349	0.00219206	0.00153253	0.00161138		0.349	2415.12	2869.7	2681.8
		0.35	0.00217792	0.00154075	0.00160878		0.35	2417.3	2871.24	2683.41
		0.351	0.00216388	0.00154873	0.00160602		0.351	2419.47	2872.79	2685.02
		0.352	0.00214993	0.00155643	0.00160316		0.352	2421.63	2874.34	2686.62
		0.353	0.00213602	0.00156385	0.00160026		0.353	2423.77	2875.9	2688.22
		0.354	0.00212213	0.00157098	0.00159739		0.354	2425.9	2877.47	2689.82
		0.355	0.00210824	0.00157781	0.00159459		0.355	2428.02	2879.04	2691.42
		0.356	0.00209432	0.00158435	0.00159192		0.356	2430.12	2880.62	2693.01
		0.357	0.00208034	0.00159059	0.00158941		0.357	2432.21	2882.21	2694.6
		0.358	0.0020663	0.00159656	0.00158711		0.358	2434.28	2883.8	2696.19
		0.359	0.00205218	0.00160227	0.00158505		0.359	2436.34	2885.4	2697.78
		0.36	0.00203799	0.00160774	0.00158325		0.36	2438.38	2887.01	2699.36
		0.361	0.00202371	0.00161299	0.00158172		0.361	2440.41	2888.62	2700.94
		0.362	0.00200938	0.00161806	0.00158047		0.362	2442.43	2890.23	2702.53
		0.363	0.001995	0.00162298	0.0015795		0.363	2444.43	2891.85	2704.11
		0.364	0.00198059	0.00162778	0.0015788		0.364	2446.42	2893.48	2705.68
		0.365	0.00196621	0.0016325	0.00157835		0.365	2448.39	2895.11	2707.26
		0.366	0.00195188	0.00163717	0.00157813		0.366	2450.35	2896.74	2708.84
		0.367	0.00193765	0.00164182	0.00157811		0.367	2452.3	2898.38	2710.42
		0.368	0.00192357	0.0016465	0.00157827		0.368	2454.23	2900.03	2712
		0.369	0.00190969	0.00165123	0.00157855		0.369	2456.15	2901.68	2713.58
		0.37	0.00189608	0.00165603	0.00157893		0.37	2458.05	2903.33	2715.15
		0.371	0.00188279	0.00166094	0.00157937		0.371	2459.94	2904.99	2716.73
		0.372	0.00186987	0.00166597	0.00157982		0.372	2461.81	2906.65	2718.31
		0.373	0.00185738	0.00167114	0.00158026		0.373	2463.68	2908.32	2719.89
		0.374	0.00184539	0.00167645	0.00158064		0.374	2465.53	2909.99	2721.47
		0.375	0.00183392	0.00168191	0.00158093		0.375	2467.37	2911.67	2723.05
		0.376	0.00182304	0.00168751	0.00158112		0.376	2469.2	2913.36	2724.64
		0.377	0.00181277	0.00169326	0.00158117		0.377	2471.01	2915.05	2726.22
		0.378	0.00180316	0.00169912	0.00158107		0.378	2472.82	2916.74	2727.8
		0.379	0.00179422	0.0017051	0.00158081		0.379	2474.62	2918.45	2729.38
		0.38	0.00178597	0.00171115	0.0015804		0.38	2476.41	2920.15	2730.96
		0.381	0.00177842	0.00171725	0.00157983		0.381	2478.19	2921.87	2732.54
		0.382	0.00177158	0.00172338	0.00157912		0.382	2479.97	2923.59	2734.12
		0.383	0.00176544	0.00172949	0.00157829		0.383	2481.74	2925.32	2735.7
		0.384	0.00175998	0.00173555	0.00157736		0.384	2483.5	2927.05	2737.28
		0.385	0.00175518	0.00174152	0.00157636		0.385	2485.26	2928.79	2738.85
		0.386	0.00175102	0.00174736	0.00157533		0.386	2487.01	2930.53	2740.43
		0.387	0.00174747	0.00175304	0.00157431		0.387	2488.76	2932.28	2742
		0.388	0.00174447	0.00175852	0.00157334		0.388	2490.51	2934.04	2743.58
		0.389	0.001742	0.00176376	0.00157248		0.389	2492.25	2935.8	2745.15
		0.39	0.00174	0.00176875	0.00157177		0.39	2493.99	2937.56	2746.72
		0.391	0.00173844	0.00177345	0.00157126		0.391	2495.73	2939.34	2748.29
		0.392	0.00173724	0.00177785	0.00157099		0.392	2497.47	2941.11	2749.86
		0.393	0.00173638	0.00178193	0.00157103		0.393	2499.2	2942.89	2751.44
		0.394	0.00173579	0.0017857	0.0015714		0.394	2500.94	2944.67	2753.01
		0.395	0.00173542	0.00178915	0.00157216		0.395	2502.68	2946.46	2754.58
		0.396	0.00173522	0.0017923	0.00157333		0.396	2504.41	2948.25	2756.15
		0.397	0.00173515	0.00179516	0.00157495		0.397	2506.15	2950.05	2757.73
		0.398	0.00173516	0.00179775	0.00157705		0.398	2507.88	2951.84	2759.3
		0.399	0.00173521	0.00180012	0.00157964		0.399	2509.62	2953.64	2760.88
		0.4	0.00173525	0.0018023	0.00158273		0.4	2511.35	2955.44	2762.46
		0.401	0.00173525	0.00180434	0.00158632		0.401	2513.09	2957.25	2764.05
		0.402	0.00173517	0.00180628	0.0015904		0.402	2514.82	2959.05	2765.63
		0.403	0.00173499	0.00180818	0.00159497		0.403	2516.56	2960.86	2767.23
		0.404	0.00173468	0.0018101	0.0016		0.404	2518.29	2962.67	2768.82
		0.405	0.00173421	0.0018121	0.00160546		0.405	2520.03	2964.48	2770.43
		0.406	0.00173357	0.00181423	0.00161132		0.406	2521.76	2966.29	2772.04
		0.407	0.00173273	0.00181655	0.00161752		0.407	2523.49	2968.11	2773.65
		0.408	0.0017317	0.00181911	0.00162403		0.408	2525.23	2969.93	2775.27
		0.409	0.00173045	0.00182197	0.00163078		0.409	2526.96	2971.75	2776.9
		0.41	0.00172897	0.00182517	0.00163773		0.41	2528.69	2973.57	2778.53
		0.411	0.00172727	0.00182874	0.0016448		0.411	2530.41	2975.4	2780.17
		0.412	0.00172534	0.00183272	0.00165195		0.412	2532.14	2977.23	2781.82
		0.413	0.00172318	0.00183713	0.00165911		0.413	2533.87	2979.06	2783.48
		0.414	0.00172079	0.00184197	0.00166621		0.414	2535.59	2980.9	2785.14
		0.415	0.00171819	0.00184724	0.00167321		0.415	2537.31	2982.75	2786.81
		0.416	0.00171536	0.00185294	0.00168005		0.416	2539.02	2984.6	2788.49
		0.417	0.00171234	0.00185904	0.00168669		0.417	2540.74	2986.45	2790.17
		0.418	0.00170912	0.0018655	0.00169307		0.418	2542.45	2988.32	2791.86
		0.419	0.00170571	0.00187229	0.00169918		0.419	2544.16	2990.18	2793.56
		0.42	0.00170214	0.00187935	0.00170498		0.42	2545.86	2992.06	2795.26
		0.421	0.00169842	0.00188663	0.00171046		0.421	2547.56	2993.94	2796.97
		0.422	0.00169456	0.00189404	0.00171559		0.422	2549.26	2995.83	2798.68
		0.423	0.00169059	0.00190151	0.0017204		0.423	2550.95	2997.73	2800.4
		0.424	0.00168651	0.00190898	0.00172487		0.424	2552.64	2999.64	2802.12
		0.425	0.00168236	0.00191634	0.00172903		0.425	2554.32	3001.55	2803.85
		0.426	0.00167816	0.00192352	0.0017329		0.426	2556	3003.47	2805.58
		0.427	0.00167391	0.00193043	0.00173652		0.427	2557.68	3005.4	2807.31
		0.428	0.00166965	0.001937	0.00173991		0.428	2559.35	3007.33	2809.05
		0.429	0.0016654	0.00194315	0.00174313		0.429	2561.02	3009.27	2810.79
		0.43	0.00166117	0.00194881	0.00174622		0.43	2562.68	3011.22	2812.54
		0.431	0.00165699	0.00195392	0.00174923		0.431	2564.34	3013.17	2814.28
		0.432	0.00165287	0.00195843	0.00175222		0.432	2565.99	3015.12	2816.03
		0.433	0.00164882	0.0019623	0.00175524		0.433	2567.65	3017.08	2817.79
		0.434	0.00164487	0.0019655	0.00175835		0.434	2569.29	3019.05	2819.55
		0.435	0.00164101	0.00196803	0.0017616		0.435	2570.94	3021.01	2821.31
		0.436	0.00163727	0.00196988	0.00176505		0.436	2572.57	3022.98	2823.07
		0.437	0.00163364	0.00197106	0.00176874		0.437	2574.21	3024.95	2824.84
		0.438	0.00163012	0.00197159	0.00177272		0.438	2575.84	3026.92	2826.61
		0.439	0.00162673	0.00197153	0.00177704		0.439	2577.47	3028.9	2828.38
		0.44	0.00162344	0.0019709	0.00178172		0.44	2579.1	3030.87	2830.16
		0.441	0.00162025	0.00196979	0.00178679		0.441	2580.72	3032.84	2831.94
		0.442	0.00161715	0.00196825	0.00179227		0.442	2582.34	3034.81	2833.73
		0.443	0.00161412	0.00196636	0.00179819		0.443	2583.95	3036.77	2835.53
		0.444	0.00161114	0.00196421	0.00180453		0.444	2585.56	3038.74	2837.33
		0.445	0.0016082	0.00196187	0.00181131		0.445	2587.17	3040.7	2839.14
		0.446	0.00160526	0.00195943	0.00181851		0.446	2588.78	3042.66	2840.95
		0.447	0.0016023	0.00195697	0.00182612		0.447	2590.38	3044.62	2842.78
		0.448	0.00159929	0.00195458	0.0018341		0.448	2591.99	3046.58	2844.61
		0.449	0.00159621	0.00195233	0.00184244		0.449	2593.58	3048.53	2846.44
		0.45	0.00159303	0.00195029	0.00185109		0.45	2595.18	3050.48	2848.29
		0.451	0.00158971	0.00194851	0.00186002		0.451	2596.77	3052.43	2850.15
		0.452	0.00158625	0.00194705	0.00186917		0.452	2598.36	3054.38	2852.01
		0.453	0.0015826	0.00194594	0.00187851		0.453	2599.94	3056.33	2853.88
		0.454	0.00157877	0.00194519	0.00188797		0.454	2601.52	3058.27	2855.77
		0.455	0.00157472	0.00194483	0.00189752		0.455	2603.1	3060.22	2857.66
		0.456	0.00157046	0.00194485	0.00190709		0.456	2604.67	3062.16	2859.56
		0.457	0.00156597	0.00194523	0.00191664		0.457	2606.24	3064.11	2861.48
		0.458	0.00156127	0.00194595	0.00192612		0.458	2607.8	3066.05	2863.4
		0.459	0.00155636	0.00194695	0.00193548		0.459	2609.36	3068	2865.33
		0.46	0.00155125	0.0019482	0.00194468		0.46	2610.92	3069.95	2867.27
		0.461	0.00154598	0.00194962	0.00195368		0.461	2612.46	3071.89	2869.22
		0.462	0.00154056	0.00195116	0.00196244		0.462	2614.01	3073.85	2871.17
		0.463	0.00153503	0.00195273	0.00197094		0.463	2615.55	3075.8	2873.14
		0.464	0.00152942	0.00195425	0.00197916		0.464	2617.08	3077.75	2875.12
		0.465	0.0015238	0.00195566	0.00198705		0.465	2618.6	3079.71	2877.1
		0.466	0.00151819	0.00195686	0.00199463		0.466	2620.13	3081.66	2879.09
		0.467	0.00151267	0.00195778	0.00200186		0.467	2621.64	3083.62	2881.09
		0.468	0.00150727	0.00195835	0.00200874		0.468	2623.15	3085.58	2883.09
		0.469	0.00150206	0.0019585	0.00201528		0.469	2624.66	3087.54	2885.11
		0.47	0.00149709	0.00195817	0.00202146		0.47	2626.15	3089.49	2887.12
		0.471	0.00149242	0.0019573	0.0020273		0.471	2627.65	3091.45	2889.15
		0.472	0.0014881	0.00195587	0.00203281		0.472	2629.14	3093.41	2891.18
		0.473	0.00148419	0.00195384	0.00203798		0.473	2630.63	3095.36	2893.21
		0.474	0.00148074	0.0019512	0.00204283		0.474	2632.11	3097.32	2895.25
		0.475	0.00147778	0.00194795	0.00204738		0.475	2633.59	3099.27	2897.3
		0.476	0.00147537	0.0019441	0.00205165		0.476	2635.06	3101.21	2899.35
		0.477	0.00147353	0.00193967	0.00205564		0.477	2636.54	3103.15	2901.4
		0.478	0.00147229	0.0019347	0.00205938		0.478	2638.01	3105.09	2903.46
		0.479	0.00147168	0.00192924	0.00206288		0.479	2639.48	3107.02	2905.52
		0.48	0.0014717	0.00192335	0.00206617		0.48	2640.96	3108.95	2907.59
		0.481	0.00147237	0.00191711	0.00206926		0.481	2642.43	3110.87	2909.65
		0.482	0.00147369	0.00191058	0.00207217		0.482	2643.9	3112.78	2911.72
		0.483	0.00147564	0.00190386	0.00207493		0.483	2645.38	3114.69	2913.8
		0.484	0.00147822	0.00189704	0.00207753		0.484	2646.85	3116.59	2915.87
		0.485	0.0014814	0.00189021	0.00208001		0.485	2648.33	3118.48	2917.95
		0.486	0.00148515	0.00188346	0.00208238		0.486	2649.82	3120.37	2920.03
		0.487	0.00148943	0.00187689	0.00208465		0.487	2651.3	3122.25	2922.12
		0.488	0.00149421	0.00187059	0.00208683		0.488	2652.79	3124.12	2924.2
		0.489	0.00149944	0.00186464	0.00208894		0.489	2654.29	3125.99	2926.29
		0.49	0.00150507	0.00185912	0.00209099		0.49	2655.79	3127.85	2928.38
		0.491	0.00151104	0.00185411	0.00209297		0.491	2657.3	3129.71	2930.47
		0.492	0.0015173	0.00184967	0.00209491		0.492	2658.82	3131.56	2932.57
		0.493	0.00152378	0.00184584	0.00209679		0.493	2660.34	3133.41	2934.66
		0.494	0.00153044	0.00184267	0.00209863		0.494	2661.86	3135.25	2936.76
		0.495	0.0015372	0.00184018	0.00210041		0.495	2663.4	3137.1	2938.86
		0.496	0.00154402	0.0018384	0.00210215		0.496	2664.94	3138.94	2940.96
		0.497	0.00155083	0.00183731	0.00210382		0.497	2666.48	3140.77	2943.06
		0.498	0.00155758	0.00183692	0.00210543		0.498	2668.04	3142.61	2945.17
		0.499	0.00156423	0.00183721	0.00210697		0.499	2669.6	3144.45	2947.28
		0.5	0.00157073	0.00183814	0.00210842		0.5	2671.17	3146.29	2949.38
		0.501	0.00157704	0.00183967	0.00210976		0.501	2672.74	3148.12	2951.49
		0.502	0.00158314	0.00184176	0.00211099		0.502	2674.32	3149.96	2953.6
		0.503	0.00158899	0.00184434	0.00211209		0.503	2675.91	3151.81	2955.71
		0.504	0.00159457	0.00184736	0.00211303		0.504	2677.5	3153.65	2957.83
		0.505	0.00159988	0.00185076	0.00211379		0.505	2679.1	3155.5	2959.94
		0.506	0.0016049	0.00185446	0.00211436		0.506	2680.7	3157.36	2962.05
		0.507	0.00160963	0.0018584	0.00211471		0.507	2682.31	3159.21	2964.17
		0.508	0.00161409	0.00186251	0.00211481		0.508	2683.92	3161.07	2966.28
		0.509	0.00161828	0.00186673	0.00211465		0.509	2685.53	3162.94	2968.4
		0.51	0.00162221	0.00187099	0.0021142		0.51	2687.15	3164.81	2970.51
		0.511	0.00162592	0.00187524	0.00211344		0.511	2688.78	3166.68	2972.63
		0.512	0.00162941	0.00187944	0.00211235		0.512	2690.41	3168.56	2974.74
		0.513	0.00163272	0.00188353	0.0021109		0.513	2692.04	3170.44	2976.85
		0.514	0.00163587	0.00188748	0.00210909		0.514	2693.67	3172.32	2978.96
		0.515	0.00163889	0.00189126	0.00210689		0.515	2695.31	3174.21	2981.07
		0.516	0.00164181	0.00189487	0.00210431		0.516	2696.95	3176.11	2983.17
		0.517	0.00164465	0.00189828	0.00210132		0.517	2698.59	3178	2985.28
		0.518	0.00164745	0.0019015	0.00209792		0.518	2700.24	3179.9	2987.38
		0.519	0.00165022	0.00190453	0.00209412		0.519	2701.89	3181.8	2989.47
		0.52	0.00165299	0.00190739	0.00208992		0.52	2703.54	3183.71	2991.56
		0.521	0.00165577	0.00191009	0.00208533		0.521	2705.19	3185.62	2993.65
		0.522	0.00165859	0.00191267	0.00208035		0.522	2706.85	3187.53	2995.74
		0.523	0.00166144	0.00191515	0.002075		0.523	2708.51	3189.44	2997.81
		0.524	0.00166434	0.00191758	0.00206931		0.524	2710.17	3191.36	2999.89
		0.525	0.0016673	0.00191999	0.00206329		0.525	2711.84	3193.28	3001.95
		0.526	0.0016703	0.00192242	0.00205697		0.526	2713.51	3195.2	3004.01
		0.527	0.00167335	0.00192491	0.00205038		0.527	2715.18	3197.12	3006.07
		0.528	0.00167644	0.0019275	0.00204355		0.528	2716.85	3199.05	3008.11
		0.529	0.00167956	0.00193024	0.0020365		0.529	2718.53	3200.98	3010.15
		0.53	0.00168269	0.00193315	0.00202928		0.53	2720.21	3202.91	3012.19
		0.531	0.00168581	0.00193627	0.00202191		0.531	2721.9	3204.85	3014.21
		0.532	0.0016889	0.00193963	0.00201443		0.532	2723.59	3206.78	3016.23
		0.533	0.00169195	0.00194325	0.00200686		0.533	2725.28	3208.73	3018.24
		0.534	0.00169493	0.00194715	0.00199925		0.534	2726.97	3210.67	3020.24
		0.535	0.00169782	0.00195134	0.00199162		0.535	2728.67	3212.62	3022.24
		0.536	0.00170058	0.00195583	0.00198399		0.536	2730.37	3214.57	3024.23
		0.537	0.0017032	0.00196061	0.00197639		0.537	2732.07	3216.53	3026.21
		0.538	0.00170566	0.00196568	0.00196885		0.538	2733.77	3218.5	3028.18
		0.539	0.00170792	0.00197102	0.00196138		0.539	2735.48	3220.46	3030.14
		0.54	0.00170998	0.00197662	0.001954		0.54	2737.19	3222.44	3032.1
		0.541	0.00171181	0.00198244	0.00194671		0.541	2738.9	3224.42	3034.05
		0.542	0.0017134	0.00198846	0.00193953		0.542	2740.61	3226.4	3035.99
		0.543	0.00171473	0.00199464	0.00193245		0.543	2742.32	3228.39	3037.93
		0.544	0.00171579	0.00200094	0.00192549		0.544	2744.04	3230.39	3039.86
		0.545	0.00171658	0.00200731	0.00191863		0.545	2745.76	3232.4	3041.78
		0.546	0.00171709	0.00201371	0.00191187		0.546	2747.47	3234.41	3043.7
		0.547	0.00171732	0.00202008	0.00190519		0.547	2749.19	3236.42	3045.61
		0.548	0.00171728	0.00202637	0.0018986		0.548	2750.91	3238.45	3047.51
		0.549	0.00171696	0.00203252	0.00189205		0.549	2752.62	3240.48	3049.4
		0.55	0.00171638	0.00203849	0.00188555		0.55	2754.34	3242.51	3051.29
		0.551	0.00171554	0.00204421	0.00187907		0.551	2756.06	3244.55	3053.17
		0.552	0.00171445	0.00204964	0.00187259		0.552	2757.77	3246.6	3055.05
		0.553	0.00171313	0.00205473	0.00186608		0.553	2759.49	3248.65	3056.92
		0.554	0.00171159	0.00205941	0.00185953		0.554	2761.2	3250.71	3058.78
		0.555	0.00170985	0.00206367	0.00185291		0.555	2762.91	3252.77	3060.64
		0.556	0.00170792	0.00206744	0.00184619		0.556	2764.62	3254.84	3062.49
		0.557	0.00170581	0.0020707	0.00183937		0.557	2766.32	3256.91	3064.33
		0.558	0.00170355	0.00207342	0.00183242		0.558	2768.03	3258.98	3066.17
		0.559	0.00170114	0.00207558	0.00182531		0.559	2769.73	3261.05	3068
		0.56	0.00169862	0.00207715	0.00181804		0.56	2771.43	3263.13	3069.82
		0.561	0.00169598	0.00207814	0.0018106		0.561	2773.13	3265.21	3071.63
		0.562	0.00169325	0.00207853	0.00180297		0.562	2774.82	3267.28	3073.44
		0.563	0.00169044	0.00207832	0.00179514		0.563	2776.52	3269.36	3075.24
		0.564	0.00168757	0.00207754	0.00178712		0.564	2778.2	3271.44	3077.03
		0.565	0.00168465	0.00207619	0.00177891		0.565	2779.89	3273.52	3078.81
		0.566	0.00168169	0.0020743	0.0017705		0.566	2781.57	3275.59	3080.59
		0.567	0.00167871	0.0020719	0.00176192		0.567	2783.25	3277.67	3082.35
		0.568	0.00167572	0.00206901	0.00175316		0.568	2784.93	3279.74	3084.11
		0.569	0.00167273	0.00206569	0.00174424		0.569	2786.61	3281.8	3085.86
		0.57	0.00166975	0.00206197	0.00173518		0.57	2788.28	3283.87	3087.6
		0.571	0.00166678	0.0020579	0.001726		0.571	2789.94	3285.93	3089.33
		0.572	0.00166384	0.00205353	0.00171673		0.572	2791.61	3287.98	3091.05
		0.573	0.00166092	0.0020489	0.00170739		0.573	2793.27	3290.03	3092.76
		0.574	0.00165804	0.00204408	0.00169801		0.574	2794.93	3292.08	3094.46
		0.575	0.00165518	0.00203911	0.00168862		0.575	2796.59	3294.12	3096.16
		0.576	0.00165235	0.00203404	0.00167925		0.576	2798.24	3296.16	3097.84
		0.577	0.00164955	0.00202893	0.00166992		0.577	2799.89	3298.19	3099.52
		0.578	0.00164676	0.00202381	0.00166068		0.578	2801.54	3300.22	3101.18
		0.579	0.00164398	0.00201874	0.00165154		0.579	2803.19	3302.24	3102.84
		0.58	0.0016412	0.00201375	0.00164255		0.58	2804.83	3304.25	3104.49
		0.581	0.00163841	0.00200887	0.00163372		0.581	2806.47	3306.27	3106.12
		0.582	0.00163558	0.00200414	0.0016251		0.582	2808.11	3308.27	3107.75
		0.583	0.00163271	0.00199957	0.00161669		0.583	2809.74	3310.27	3109.37
		0.584	0.00162978	0.00199517	0.00160853		0.584	2811.37	3312.27	3110.99
		0.585	0.00162677	0.00199097	0.00160064		0.585	2813	3314.26	3112.59
		0.586	0.00162365	0.00198695	0.00159304		0.586	2814.63	3316.25	3114.19
		0.587	0.00162042	0.00198311	0.00158574		0.587	2816.25	3318.24	3115.78
		0.588	0.00161705	0.00197944	0.00157877		0.588	2817.87	3320.22	3117.36
		0.589	0.00161353	0.00197592	0.00157213		0.589	2819.48	3322.2	3118.93
		0.59	0.00160985	0.00197252	0.00156584		0.59	2821.09	3324.17	3120.5
		0.591	0.00160597	0.00196922	0.0015599		0.591	2822.7	3326.14	3122.07
		0.592	0.0016019	0.00196596	0.00155432		0.592	2824.3	3328.11	3123.62
		0.593	0.00159763	0.00196273	0.00154911		0.593	2825.9	3330.07	3125.18
		0.594	0.00159314	0.00195946	0.00154427		0.594	2827.5	3332.04	3126.72
		0.595	0.00158842	0.00195611	0.00153979		0.595	2829.09	3333.99	3128.26
		0.596	0.00158349	0.00195263	0.00153568		0.596	2830.68	3335.95	3129.8
		0.597	0.00157833	0.00194898	0.00153193		0.597	2832.26	3337.9	3131.34
		0.598	0.00157296	0.0019451	0.00152853		0.598	2833.83	3339.85	3132.87
		0.599	0.00156737	0.00194095	0.00152548		0.599	2835.4	3341.79	3134.39
		0.6	0.00156158	0.00193649	0.00152275		0.6	2836.97	3343.73	3135.92
		0.601	0.00155561	0.00193167	0.00152034		0.601	2838.53	3345.66	3137.44
		0.602	0.00154946	0.00192645	0.00151823		0.602	2840.08	3347.59	3138.96
		0.603	0.00154316	0.00192081	0.00151639		0.603	2841.63	3349.51	3140.48
		0.604	0.00153672	0.00191471	0.00151482		0.604	2843.17	3351.43	3141.99
		0.605	0.00153018	0.00190815	0.00151348		0.605	2844.7	3353.34	3143.5
		0.606	0.00152354	0.0019011	0.00151235		0.606	2846.23	3355.25	3145.02
		0.607	0.00151685	0.00189357	0.00151141		0.607	2847.75	3357.14	3146.53
		0.608	0.00151011	0.00188554	0.00151064		0.608	2849.26	3359.03	3148.04
		0.609	0.00150336	0.00187704	0.00151		0.609	2850.77	3360.92	3149.55
		0.61	0.00149663	0.00186807	0.00150947		0.61	2852.27	3362.79	3151.06
		0.611	0.00148993	0.00185867	0.00150903		0.611	2853.76	3364.65	3152.57
		0.612	0.00148328	0.00184885	0.00150866		0.612	2855.25	3366.51	3154.08
		0.613	0.00147671	0.00183867	0.00150833		0.613	2856.73	3368.35	3155.59
		0.614	0.00147024	0.00182815	0.00150803		0.614	2858.2	3370.18	3157.1
		0.615	0.00146387	0.00181735	0.00150773		0.615	2859.67	3372.01	3158.6
		0.616	0.00145763	0.00180631	0.00150743		0.616	2861.13	3373.82	3160.11
		0.617	0.00145152	0.00179509	0.0015071		0.617	2862.58	3375.62	3161.62
		0.618	0.00144554	0.00178374	0.00150674		0.618	2864.03	3377.41	3163.13
		0.619	0.00143971	0.00177233	0.00150635		0.619	2865.47	3379.19	3164.63
		0.62	0.00143403	0.0017609	0.00150591		0.62	2866.91	3380.95	3166.14
		0.621	0.00142849	0.00174952	0.00150542		0.621	2868.34	3382.71	3167.64
		0.622	0.00142309	0.00173824	0.00150488		0.622	2869.77	3384.45	3169.15
		0.623	0.00141782	0.0017271	0.00150431		0.623	2871.19	3386.18	3170.65
		0.624	0.00141268	0.00171616	0.00150369		0.624	2872.6	3387.91	3172.16
		0.625	0.00140766	0.00170545	0.00150304		0.625	2874.01	3389.62	3173.66
		0.626	0.00140275	0.00169501	0.00150237		0.626	2875.42	3391.32	3175.16
		0.627	0.00139793	0.00168488	0.00150169		0.627	2876.82	3393.01	3176.67
		0.628	0.0013932	0.00167507	0.001501		0.628	2878.21	3394.69	3178.17
		0.629	0.00138854	0.0016656	0.00150032		0.629	2879.6	3396.36	3179.67
		0.63	0.00138395	0.00165649	0.00149967		0.63	2880.99	3398.02	3181.17
		0.631	0.00137941	0.00164773	0.00149905		0.631	2882.37	3399.67	3182.67
		0.632	0.00137492	0.00163933	0.00149849		0.632	2883.75	3401.31	3184.17
		0.633	0.00137046	0.00163128	0.00149799		0.633	2885.12	3402.95	3185.66
		0.634	0.00136604	0.00162357	0.00149757		0.634	2886.49	3404.58	3187.16
		0.635	0.00136165	0.00161617	0.00149723		0.635	2887.85	3406.2	3188.66
		0.636	0.00135729	0.00160908	0.00149701		0.636	2889.21	3407.81	3190.16
		0.637	0.00135296	0.00160226	0.0014969		0.637	2890.57	3409.41	3191.65
		0.638	0.00134867	0.0015957	0.00149691		0.638	2891.92	3411.01	3193.15
		0.639	0.00134442	0.00158937	0.00149706		0.639	2893.27	3412.61	3194.65
		0.64	0.00134023	0.00158324	0.00149734		0.64	2894.61	3414.19	3196.14
		0.641	0.00133611	0.00157731	0.00149776		0.641	2895.95	3415.77	3197.64
		0.642	0.00133207	0.00157153	0.00149833		0.642	2897.28	3417.35	3199.14
		0.643	0.00132814	0.00156591	0.00149904		0.643	2898.61	3418.92	3200.64
		0.644	0.00132434	0.00156042	0.00149988		0.644	2899.94	3420.48	3202.14
		0.645	0.00132068	0.00155505	0.00150084		0.645	2901.26	3422.04	3203.64
		0.646	0.00131719	0.00154979	0.00150193		0.646	2902.58	3423.59	3205.14
		0.647	0.0013139	0.00154465	0.00150311		0.647	2903.89	3425.14	3206.64
		0.648	0.00131082	0.00153962	0.00150439		0.648	2905.21	3426.68	3208.15
		0.649	0.00130798	0.00153471	0.00150572		0.649	2906.52	3428.22	3209.65
		0.65	0.0013054	0.00152993	0.00150711		0.65	2907.82	3429.75	3211.16
		0.651	0.0013031	0.00152529	0.00150851		0.651	2909.13	3431.28	3212.67
		0.652	0.00130109	0.00152079	0.0015099		0.652	2910.43	3432.8	3214.17
		0.653	0.00129939	0.00151647	0.00151127		0.653	2911.73	3434.32	3215.68
		0.654	0.001298	0.00151233	0.00151257		0.654	2913.03	3435.83	3217.2
		0.655	0.00129694	0.00150839	0.00151378		0.655	2914.33	3437.34	3218.71
		0.656	0.00129619	0.00150467	0.00151487		0.656	2915.62	3438.85	3220.22
		0.657	0.00129576	0.00150119	0.00151582		0.657	2916.92	3440.35	3221.74
		0.658	0.00129564	0.00149797	0.00151659		0.658	2918.21	3441.85	3223.26
		0.659	0.00129581	0.00149502	0.00151716		0.659	2919.51	3443.35	3224.77
		0.66	0.00129627	0.00149236	0.00151752		0.66	2920.81	3444.84	3226.29
		0.661	0.00129698	0.00148999	0.00151764		0.661	2922.1	3446.33	3227.81
		0.662	0.00129792	0.00148792	0.0015175		0.662	2923.4	3447.82	3229.33
		0.663	0.00129908	0.00148615	0.00151708		0.663	2924.7	3449.31	3230.84
		0.664	0.0013004	0.00148469	0.00151639		0.664	2926	3450.79	3232.36
		0.665	0.00130187	0.00148353	0.00151541		0.665	2927.3	3452.28	3233.88
		0.666	0.00130344	0.00148266	0.00151414		0.666	2928.6	3453.76	3235.39
		0.667	0.00130508	0.00148206	0.00151258		0.667	2929.91	3455.24	3236.9
		0.668	0.00130676	0.00148173	0.00151074		0.668	2931.21	3456.72	3238.41
		0.669	0.00130842	0.00148164	0.00150862		0.669	2932.52	3458.21	3239.92
		0.67	0.00131004	0.00148176	0.00150624		0.67	2933.83	3459.69	3241.43
		0.671	0.00131157	0.00148207	0.0015036		0.671	2935.14	3461.17	3242.94
		0.672	0.00131299	0.00148254	0.00150073		0.672	2936.45	3462.65	3244.44
		0.673	0.00131424	0.00148315	0.00149765		0.673	2937.77	3464.14	3245.94
		0.674	0.00131531	0.00148385	0.00149438		0.674	2939.08	3465.62	3247.43
		0.675	0.00131615	0.00148462	0.00149093		0.675	2940.4	3467.1	3248.93
		0.676	0.00131674	0.00148543	0.00148734		0.676	2941.71	3468.59	3250.42
		0.677	0.00131706	0.00148624	0.00148362		0.677	2943.03	3470.07	3251.9
		0.678	0.00131707	0.00148704	0.0014798		0.678	2944.35	3471.56	3253.38
		0.679	0.00131677	0.0014878	0.0014759		0.679	2945.66	3473.05	3254.86
		0.68	0.00131613	0.00148849	0.00147195		0.68	2946.98	3474.54	3256.34
		0.681	0.00131514	0.00148911	0.00146796		0.681	2948.3	3476.03	3257.81
		0.682	0.0013138	0.00148963	0.00146395		0.682	2949.61	3477.51	3259.27
		0.683	0.00131209	0.00149006	0.00145994		0.683	2950.92	3479	3260.73
		0.684	0.00131002	0.0014904	0.00145594		0.684	2952.23	3480.49	3262.19
		0.685	0.0013076	0.00149064	0.00145195		0.685	2953.54	3481.98	3263.64
		0.686	0.00130482	0.00149079	0.00144799		0.686	2954.85	3483.48	3265.09
		0.687	0.0013017	0.00149087	0.00144405		0.687	2956.15	3484.97	3266.54
		0.688	0.00129826	0.0014909	0.00144014		0.688	2957.45	3486.46	3267.98
		0.689	0.0012945	0.00149089	0.00143626		0.689	2958.75	3487.95	3269.42
		0.69	0.00129044	0.00149087	0.00143238		0.69	2960.04	3489.44	3270.86
		0.691	0.00128612	0.00149087	0.0014285		0.691	2961.33	3490.93	3272.29
		0.692	0.00128155	0.00149091	0.00142462		0.692	2962.61	3492.42	3273.71
		0.693	0.00127677	0.00149101	0.00142071		0.693	2963.89	3493.91	3275.14
		0.694	0.00127179	0.00149122	0.00141675		0.694	2965.17	3495.4	3276.55
		0.695	0.00126665	0.00149154	0.00141273		0.695	2966.44	3496.89	3277.97
		0.696	0.00126139	0.00149202	0.00140862		0.696	2967.7	3498.39	3279.38
		0.697	0.00125602	0.00149266	0.00140442		0.697	2968.96	3499.88	3280.79
		0.698	0.00125059	0.00149348	0.0014001		0.698	2970.21	3501.37	3282.19
		0.699	0.00124513	0.0014945	0.00139565		0.699	2971.46	3502.87	3283.59
		0.7	0.00123966	0.00149573	0.00139105		0.7	2972.7	3504.36	3284.98
		0.701	0.00123422	0.00149716	0.00138631		0.701	2973.94	3505.86	3286.37
		0.702	0.00122884	0.0014988	0.00138141		0.702	2975.17	3507.36	3287.75
		0.703	0.00122354	0.00150063	0.00137635		0.703	2976.4	3508.85	3289.13
		0.704	0.00121835	0.00150265	0.00137114		0.704	2977.62	3510.36	3290.5
		0.705	0.00121329	0.00150483	0.0013658		0.705	2978.83	3511.86	3291.87
		0.706	0.00120838	0.00150714	0.00136033		0.706	2980.04	3513.37	3293.24
		0.707	0.00120365	0.00150956	0.00135475		0.707	2981.25	3514.87	3294.59
		0.708	0.00119911	0.00151205	0.00134911		0.708	2982.45	3516.39	3295.95
		0.709	0.00119477	0.00151457	0.00134342		0.709	2983.65	3517.9	3297.29
		0.71	0.00119064	0.00151709	0.00133772		0.71	2984.84	3519.41	3298.63
		0.711	0.00118673	0.00151955	0.00133206		0.711	2986.03	3520.93	3299.97
		0.712	0.00118304	0.00152191	0.00132647		0.712	2987.21	3522.45	3301.3
		0.713	0.00117957	0.00152414	0.00132101		0.713	2988.4	3523.98	3302.62
		0.714	0.00117631	0.0015262	0.00131571		0.714	2989.57	3525.5	3303.94
		0.715	0.00117327	0.00152804	0.00131063		0.715	2990.75	3527.03	3305.25
		0.716	0.00117042	0.00152963	0.00130582		0.716	2991.92	3528.56	3306.56
		0.717	0.00116777	0.00153094	0.00130131		0.717	2993.09	3530.09	3307.86
		0.718	0.00116528	0.00153195	0.00129715		0.718	2994.26	3531.62	3309.16
		0.719	0.00116295	0.00153266	0.00129338		0.719	2995.42	3533.15	3310.46
		0.72	0.00116075	0.00153304	0.00129003		0.72	2996.58	3534.68	3311.75
		0.721	0.00115866	0.0015331	0.00128714		0.721	2997.74	3536.22	3313.04
		0.722	0.00115665	0.00153286	0.00128472		0.722	2998.9	3537.75	3314.32
		0.723	0.00115471	0.00153232	0.00128279		0.723	3000.06	3539.28	3315.61
		0.724	0.0011528	0.00153151	0.00128136		0.724	3001.21	3540.82	3316.89
		0.725	0.0011509	0.00153048	0.00128044		0.725	3002.36	3542.35	3318.17
		0.726	0.00114899	0.00152926	0.00128002		0.726	3003.51	3543.88	3319.45
		0.727	0.00114703	0.00152789	0.00128008		0.727	3004.66	3545.4	3320.73
		0.728	0.00114499	0.00152644	0.0012806		0.728	3005.8	3546.93	3322.01
		0.729	0.00114287	0.00152495	0.00128157		0.729	3006.95	3548.46	3323.29
		0.73	0.00114062	0.00152349	0.00128293		0.73	3008.09	3549.98	3324.57
		0.731	0.00113824	0.00152211	0.00128465		0.731	3009.23	3551.5	3325.86
		0.732	0.0011357	0.00152088	0.00128669		0.732	3010.37	3553.03	3327.14
		0.733	0.00113298	0.00151985	0.001289		0.733	3011.5	3554.55	3328.43
		0.734	0.00113007	0.00151908	0.00129151		0.734	3012.63	3556.07	3329.72
		0.735	0.00112697	0.00151861	0.00129417		0.735	3013.76	3557.58	3331.02
		0.736	0.00112366	0.00151849	0.00129693		0.736	3014.89	3559.1	3332.31
		0.737	0.00112013	0.00151875	0.00129972		0.737	3016.01	3560.62	3333.61
		0.738	0.0011164	0.00151941	0.00130249		0.738	3017.13	3562.14	3334.91
		0.739	0.00111245	0.0015205	0.00130517		0.739	3018.24	3563.66	3336.21
		0.74	0.00110831	0.00152202	0.00130771		0.74	3019.35	3565.18	3337.52
		0.741	0.00110397	0.00152397	0.00131007		0.741	3020.46	3566.71	3338.83
		0.742	0.00109946	0.00152632	0.0013122		0.742	3021.56	3568.23	3340.14
		0.743	0.0010948	0.00152907	0.00131405		0.743	3022.66	3569.76	3341.45
		0.744	0.00109	0.00153218	0.00131561		0.744	3023.75	3571.29	3342.77
		0.745	0.00108509	0.0015356	0.00131683		0.745	3024.84	3572.82	3344.08
		0.746	0.00108011	0.00153929	0.00131771		0.746	3025.92	3574.36	3345.4
		0.747	0.00107508	0.0015432	0.00131823		0.747	3027	3575.9	3346.72
		0.748	0.00107004	0.00154726	0.0013184		0.748	3028.07	3577.45	3348.04
		0.749	0.00106502	0.00155141	0.00131822		0.749	3029.14	3579	3349.36
		0.75	0.00106006	0.00155558	0.00131771		0.75	3030.2	3580.55	3350.67
		0.751	0.0010552	0.00155972	0.00131689		0.751	3031.26	3582.11	3351.99
		0.752	0.00105048	0.00156374	0.0013158		0.752	3032.31	3583.67	3353.31
		0.753	0.00104594	0.00156759	0.00131446		0.753	3033.36	3585.23	3354.62
		0.754	0.00104161	0.00157121	0.00131292		0.754	3034.4	3586.8	3355.94
		0.755	0.00103753	0.00157455	0.00131124		0.755	3035.44	3588.38	3357.25
		0.756	0.00103374	0.00157754	0.00130945		0.756	3036.48	3589.95	3358.56
		0.757	0.00103026	0.00158016	0.00130762		0.757	3037.51	3591.53	3359.87
		0.758	0.00102713	0.00158236	0.00130581		0.758	3038.54	3593.11	3361.17
		0.759	0.00102437	0.00158412	0.00130406		0.759	3039.56	3594.7	3362.48
		0.76	0.00102201	0.00158542	0.00130243		0.76	3040.59	3596.28	3363.78
		0.761	0.00102006	0.00158627	0.00130098		0.761	3041.61	3597.87	3365.08
		0.762	0.00101855	0.00158665	0.00129976		0.762	3042.63	3599.45	3366.38
		0.763	0.00101748	0.00158658	0.00129881		0.763	3043.65	3601.04	3367.68
		0.764	0.00101687	0.00158608	0.00129816		0.764	3044.66	3602.63	3368.98
		0.765	0.00101671	0.00158518	0.00129787		0.765	3045.68	3604.21	3370.28
		0.766	0.00101701	0.00158391	0.00129794		0.766	3046.7	3605.8	3371.58
		0.767	0.00101776	0.00158233	0.0012984		0.767	3047.71	3607.38	3372.88
		0.768	0.00101896	0.00158046	0.00129926		0.768	3048.73	3608.96	3374.18
		0.769	0.00102058	0.00157838	0.00130052		0.769	3049.75	3610.54	3375.48
		0.77	0.00102262	0.00157612	0.00130218		0.77	3050.77	3612.12	3376.78
		0.771	0.00102505	0.00157375	0.00130421		0.771	3051.8	3613.69	3378.08
		0.772	0.00102785	0.00157132	0.00130659		0.772	3052.82	3615.26	3379.39
		0.773	0.00103098	0.00156889	0.0013093		0.773	3053.85	3616.83	3380.69
		0.774	0.00103442	0.0015665	0.00131229		0.774	3054.89	3618.4	3382
		0.775	0.00103813	0.00156421	0.00131552		0.775	3055.92	3619.97	3383.32
		0.776	0.00104207	0.00156206	0.00131894		0.776	3056.96	3621.53	3384.64
		0.777	0.00104622	0.00156007	0.00132249		0.777	3058.01	3623.09	3385.96
		0.778	0.00105051	0.00155828	0.00132612		0.778	3059.05	3624.65	3387.28
		0.779	0.00105493	0.00155671	0.00132977		0.779	3060.11	3626.21	3388.61
		0.78	0.00105941	0.00155537	0.00133339		0.78	3061.16	3627.76	3389.94
		0.781	0.00106394	0.00155425	0.00133692		0.781	3062.23	3629.32	3391.28
		0.782	0.00106845	0.00155336	0.0013403		0.782	3063.29	3630.87	3392.61
		0.783	0.00107293	0.00155267	0.00134348		0.783	3064.36	3632.43	3393.96
		0.784	0.00107732	0.00155217	0.00134643		0.784	3065.44	3633.98	3395.3
		0.785	0.0010816	0.00155181	0.00134911		0.785	3066.52	3635.53	3396.65
		0.786	0.00108573	0.00155157	0.00135149		0.786	3067.6	3637.08	3398
		0.787	0.0010897	0.00155141	0.00135354		0.787	3068.69	3638.63	3399.35
		0.788	0.00109346	0.00155126	0.00135525		0.788	3069.78	3640.19	3400.71
		0.789	0.00109701	0.00155108	0.00135662		0.789	3070.88	3641.74	3402.06
		0.79	0.00110032	0.00155082	0.00135765		0.79	3071.97	3643.29	3403.42
		0.791	0.00110339	0.00155043	0.00135836		0.791	3073.08	3644.84	3404.78
		0.792	0.00110619	0.00154984	0.00135877		0.792	3074.18	3646.39	3406.14
		0.793	0.00110874	0.00154901	0.0013589		0.793	3075.29	3647.94	3407.49
		0.794	0.00111101	0.00154789	0.00135879		0.794	3076.4	3649.49	3408.85
		0.795	0.00111302	0.00154644	0.00135848		0.795	3077.51	3651.03	3410.21
		0.796	0.00111477	0.00154462	0.00135801		0.796	3078.62	3652.58	3411.57
		0.797	0.00111625	0.00154239	0.00135744		0.797	3079.74	3654.12	3412.93
		0.798	0.00111749	0.00153974	0.00135682		0.798	3080.86	3655.66	3414.28
		0.799	0.00111848	0.00153666	0.00135619		0.799	3081.97	3657.2	3415.64
		0.8	0.00111924	0.00153313	0.00135561		0.8	3083.09	3658.74	3417
		0.801	0.00111979	0.00152915	0.00135512		0.801	3084.21	3660.27	3418.35
		0.802	0.00112013	0.00152475	0.00135477		0.802	3085.33	3661.79	3419.71
		0.803	0.00112027	0.00151994	0.0013546		0.803	3086.45	3663.32	3421.06
		0.804	0.00112023	0.00151474	0.00135465		0.804	3087.57	3664.83	3422.42
		0.805	0.00112002	0.0015092	0.00135494		0.805	3088.69	3666.35	3423.77
		0.806	0.00111965	0.00150336	0.00135549		0.806	3089.81	3667.85	3425.13
		0.807	0.00111914	0.00149726	0.00135631		0.807	3090.93	3669.35	3426.48
		0.808	0.00111848	0.00149096	0.00135742		0.808	3092.05	3670.85	3427.84
		0.809	0.00111769	0.00148452	0.00135879		0.809	3093.17	3672.33	3429.2
		0.81	0.00111678	0.00147799	0.00136042		0.81	3094.29	3673.82	3430.56
		0.811	0.00111576	0.00147144	0.00136229		0.811	3095.4	3675.29	3431.92
		0.812	0.00111463	0.00146491	0.00136436		0.812	3096.52	3676.76	3433.28
		0.813	0.0011134	0.00145847	0.00136659		0.813	3097.63	3678.22	3434.65
		0.814	0.00111208	0.00145217	0.00136894		0.814	3098.74	3679.68	3436.01
		0.815	0.00111068	0.00144605	0.00137135		0.815	3099.86	3681.12	3437.39
		0.816	0.00110921	0.00144015	0.00137376		0.816	3100.97	3682.57	3438.76
		0.817	0.00110767	0.0014345	0.00137612		0.817	3102.07	3684.01	3440.13
		0.818	0.00110608	0.00142914	0.00137834		0.818	3103.18	3685.44	3441.51
		0.819	0.00110445	0.00142407	0.00138037		0.819	3104.29	3686.86	3442.89
		0.82	0.0011028	0.00141929	0.00138213		0.82	3105.39	3688.29	3444.27
		0.821	0.00110114	0.00141482	0.00138355		0.821	3106.49	3689.7	3445.65
		0.822	0.0010995	0.00141062	0.00138458		0.822	3107.59	3691.12	3447.04
		0.823	0.00109789	0.00140669	0.00138514		0.823	3108.69	3692.52	3448.42
		0.824	0.00109634	0.00140299	0.00138518		0.824	3109.79	3693.93	3449.81
		0.825	0.00109487	0.00139948	0.00138465		0.825	3110.88	3695.33	3451.19
		0.826	0.0010935	0.00139612	0.00138349		0.826	3111.98	3696.73	3452.58
		0.827	0.00109227	0.00139285	0.00138168		0.827	3113.07	3698.12	3453.96
		0.828	0.00109119	0.00138963	0.00137918		0.828	3114.16	3699.51	3455.34
		0.829	0.00109029	0.0013864	0.00137597		0.829	3115.25	3700.9	3456.72
		0.83	0.0010896	0.00138309	0.00137204		0.83	3116.34	3702.29	3458.09
		0.831	0.00108913	0.00137965	0.00136739		0.831	3117.43	3703.67	3459.46
		0.832	0.00108892	0.00137602	0.00136202		0.832	3118.52	3705.05	3460.83
		0.833	0.00108897	0.00137216	0.00135594		0.833	3119.61	3706.42	3462.18
		0.834	0.0010893	0.001368	0.00134919		0.834	3120.7	3707.79	3463.54
		0.835	0.00108993	0.00136352	0.00134179		0.835	3121.79	3709.16	3464.88
		0.836	0.00109086	0.00135867	0.00133377		0.836	3122.88	3710.52	3466.22
		0.837	0.00109209	0.00135343	0.00132519		0.837	3123.97	3711.87	3467.55
		0.838	0.00109363	0.00134778	0.0013161		0.838	3125.06	3713.22	3468.87
		0.839	0.00109547	0.00134172	0.00130654		0.839	3126.16	3714.57	3470.18
		0.84	0.00109759	0.00133523	0.00129658		0.84	3127.26	3715.91	3471.48
		0.841	0.00109999	0.00132834	0.00128628		0.841	3128.35	3717.24	3472.77
		0.842	0.00110264	0.00132107	0.00127569		0.842	3129.46	3718.56	3474.06
		0.843	0.00110551	0.00131344	0.00126489		0.843	3130.56	3719.88	3475.33
		0.844	0.00110858	0.00130551	0.00125393		0.844	3131.67	3721.19	3476.59
		0.845	0.00111182	0.00129731	0.00124287		0.845	3132.78	3722.49	3477.83
		0.846	0.00111518	0.0012889	0.00123177		0.846	3133.89	3723.78	3479.07
		0.847	0.00111863	0.00128035	0.00122069		0.847	3135.01	3725.07	3480.3
		0.848	0.00112213	0.00127173	0.00120968		0.848	3136.13	3726.34	3481.51
		0.849	0.00112563	0.0012631	0.00119879		0.849	3137.25	3727.61	3482.72
		0.85	0.00112909	0.00125454	0.00118805		0.85	3138.38	3728.87	3483.91
		0.851	0.00113246	0.00124613	0.00117751		0.851	3139.51	3730.12	3485.09
		0.852	0.0011357	0.00123794	0.0011672		0.852	3140.64	3731.36	3486.27
		0.853	0.00113877	0.00123005	0.00115715		0.853	3141.78	3732.6	3487.43
		0.854	0.00114163	0.00122252	0.00114738		0.854	3142.92	3733.82	3488.58
		0.855	0.00114425	0.00121542	0.0011379		0.855	3144.06	3735.04	3489.72
		0.856	0.00114658	0.00120882	0.00112874		0.856	3145.21	3736.25	3490.86
		0.857	0.00114861	0.00120275	0.00111989		0.857	3146.36	3737.46	3491.98
		0.858	0.00115031	0.00119727	0.00111136		0.858	3147.51	3738.66	3493.1
		0.859	0.00115166	0.00119241	0.00110315		0.859	3148.66	3739.86	3494.2
		0.86	0.00115265	0.00118819	0.00109526		0.86	3149.81	3741.05	3495.3
		0.861	0.00115328	0.00118464	0.00108766		0.861	3150.96	3742.23	3496.39
		0.862	0.00115356	0.00118175	0.00108037		0.862	3152.12	3743.42	3497.48
		0.863	0.00115348	0.00117951	0.00107335		0.863	3153.27	3744.6	3498.55
		0.864	0.00115306	0.00117792	0.0010666		0.864	3154.42	3745.77	3499.62
		0.865	0.00115233	0.00117695	0.0010601		0.865	3155.58	3746.95	3500.69
		0.866	0.00115131	0.00117657	0.00105383		0.866	3156.73	3748.13	3501.74
		0.867	0.00115002	0.00117673	0.00104778		0.867	3157.88	3749.31	3502.8
		0.868	0.00114851	0.00117739	0.00104192		0.868	3159.03	3750.48	3503.84
		0.869	0.0011468	0.00117849	0.00103624		0.869	3160.18	3751.66	3504.88
		0.87	0.00114494	0.00117998	0.00103073		0.87	3161.32	3752.84	3505.91
		0.871	0.00114297	0.00118178	0.00102536		0.871	3162.46	3754.02	3506.94
		0.872	0.00114092	0.00118384	0.00102014		0.872	3163.61	3755.2	3507.96
		0.873	0.00113884	0.00118609	0.00101504		0.873	3164.75	3756.39	3508.98
		0.874	0.00113677	0.00118846	0.00101006		0.874	3165.88	3757.58	3509.99
		0.875	0.00113472	0.0011909	0.00100519		0.875	3167.02	3758.77	3511
		0.876	0.00113274	0.00119333	0.00100044		0.876	3168.15	3759.96	3512
		0.877	0.00113085	0.0011957	0.000995798		0.877	3169.29	3761.15	3513
		0.878	0.00112907	0.00119796	0.000991272		0.878	3170.42	3762.35	3514
		0.879	0.00112742	0.00120007	0.000986868		0.879	3171.54	3763.55	3514.98
		0.88	0.0011259	0.00120197	0.000982596		0.88	3172.67	3764.75	3515.97
		0.881	0.00112451	0.00120365	0.000978467		0.881	3173.8	3765.95	3516.95
		0.882	0.00112325	0.00120508	0.000974495		0.882	3174.92	3767.16	3517.93
		0.883	0.00112211	0.00120624	0.000970699		0.883	3176.04	3768.36	3518.9
		0.884	0.00112107	0.00120712	0.000967094		0.884	3177.16	3769.57	3519.87
		0.885	0.00112011	0.00120773	0.000963701		0.885	3178.28	3770.78	3520.83
		0.886	0.00111921	0.00120807	0.00096054		0.886	3179.4	3771.98	3521.8
		0.887	0.00111834	0.00120816	0.000957633		0.887	3180.52	3773.19	3522.75
		0.888	0.00111746	0.00120802	0.000955002		0.888	3181.64	3774.4	3523.71
		0.889	0.00111653	0.00120768	0.000952664		0.889	3182.76	3775.61	3524.66
		0.89	0.00111552	0.00120718	0.000950641		0.89	3183.87	3776.82	3525.62
		0.891	0.0011144	0.00120654	0.000948951		0.891	3184.99	3778.02	3526.57
		0.892	0.00111311	0.00120581	0.000947608		0.892	3186.1	3779.23	3527.51
		0.893	0.00111164	0.00120503	0.000946631		0.893	3187.22	3780.43	3528.46
		0.894	0.00110993	0.00120425	0.000946028		0.894	3188.33	3781.64	3529.41
		0.895	0.00110797	0.00120349	0.000945805		0.895	3189.43	3782.84	3530.35
		0.896	0.00110572	0.0012028	0.00094597		0.896	3190.54	3784.05	3531.3
		0.897	0.00110316	0.00120222	0.000946524		0.897	3191.65	3785.25	3532.25
		0.898	0.00110026	0.00120177	0.000947462		0.898	3192.75	3786.45	3533.19
		0.899	0.00109702	0.00120149	0.000948779		0.899	3193.85	3787.65	3534.14
		0.9	0.00109343	0.00120139	0.000950466		0.9	3194.94	3788.85	3535.09
		0.901	0.00108947	0.00120148	0.000952508		0.901	3196.03	3790.05	3536.04
		0.902	0.00108515	0.00120179	0.000954889		0.902	3197.12	3791.26	3537
		0.903	0.00108047	0.00120231	0.000957588		0.903	3198.2	3792.46	3537.95
		0.904	0.00107545	0.00120303	0.000960581		0.904	3199.28	3793.66	3538.91
		0.905	0.00107009	0.00120396	0.000963843		0.905	3200.35	3794.86	3539.87
		0.906	0.00106442	0.00120507	0.000967345		0.906	3201.42	3796.07	3540.84
		0.907	0.00105845	0.00120635	0.000971059		0.907	3202.48	3797.27	3541.81
		0.908	0.00105221	0.00120777	0.000974953		0.908	3203.54	3798.48	3542.78
		0.909	0.00104574	0.00120931	0.000978997		0.909	3204.59	3799.69	3543.76
		0.91	0.00103904	0.00121093	0.000983157		0.91	3205.63	3800.9	3544.74
		0.911	0.00103217	0.0012126	0.000987405		0.911	3206.66	3802.11	3545.72
		0.912	0.00102514	0.00121429	0.000991709		0.912	3207.69	3803.33	3546.71
		0.913	0.001018	0.00121595	0.000996043		0.913	3208.72	3804.54	3547.71
		0.914	0.00101077	0.00121756	0.00100038		0.914	3209.73	3805.76	3548.71
		0.915	0.00100348	0.00121908	0.00100469		0.915	3210.74	3806.98	3549.71
		0.916	0.000996178	0.00122049	0.00100897		0.916	3211.74	3808.2	3550.72
		0.917	0.000988879	0.00122174	0.00101318		0.917	3212.73	3809.42	3551.73
		0.918	0.000981618	0.00122283	0.00101732		0.918	3213.71	3810.64	3552.74
		0.919	0.000974425	0.00122373	0.00102138		0.919	3214.69	3811.86	3553.76
		0.92	0.000967325	0.00122443	0.00102535		0.92	3215.66	3813.09	3554.78
		0.921	0.000960345	0.00122492	0.00102922		0.921	3216.63	3814.31	3555.81
		0.922	0.00095351	0.00122519	0.001033		0.922	3217.58	3815.54	3556.84
		0.923	0.000946841	0.00122526	0.00103668		0.923	3218.53	3816.76	3557.88
		0.924	0.000940362	0.00122514	0.00104029		0.924	3219.48	3817.99	3558.92
		0.925	0.00093409	0.00122483	0.00104382		0.925	3220.41	3819.21	3559.96
		0.926	0.000928044	0.00122436	0.00104728		0.926	3221.35	3820.44	3561
		0.927	0.000922239	0.00122376	0.0010507		0.927	3222.27	3821.66	3562.05
		0.928	0.00091669	0.00122307	0.00105408		0.928	3223.19	3822.88	3563.11
		0.929	0.000911407	0.0012223	0.00105744		0.929	3224.1	3824.11	3564.16
		0.93	0.000906403	0.0012215	0.00106079		0.93	3225.01	3825.33	3565.22
		0.931	0.000901684	0.0012207	0.00106416		0.931	3225.92	3826.55	3566.28
		0.932	0.000897255	0.00121995	0.00106754		0.932	3226.82	3827.77	3567.35
		0.933	0.00089312	0.00121929	0.00107097		0.933	3227.71	3828.99	3568.42
		0.934	0.000889278	0.00121874	0.00107443		0.934	3228.6	3830.21	3569.49
		0.935	0.000885727	0.00121834	0.00107795		0.935	3229.49	3831.43	3570.57
		0.936	0.000882463	0.00121813	0.00108153		0.936	3230.38	3832.64	3571.65
		0.937	0.000879478	0.00121812	0.00108516		0.937	3231.26	3833.86	3572.73
		0.938	0.000876761	0.00121835	0.00108885		0.938	3232.13	3835.08	3573.82
		0.939	0.000874299	0.00121882	0.00109258		0.939	3233.01	3836.3	3574.91
		0.94	0.000872076	0.00121956	0.00109634		0.94	3233.88	3837.52	3576
		0.941	0.000870072	0.00122055	0.00110013		0.941	3234.75	3838.74	3577.1
		0.942	0.000868268	0.00122181	0.00110392		0.942	3235.62	3839.96	3578.2
		0.943	0.000866637	0.00122333	0.0011077		0.943	3236.49	3841.18	3579.31
		0.944	0.000865155	0.00122509	0.00111143		0.944	3237.36	3842.41	3580.42
		0.945	0.000863793	0.00122707	0.0011151		0.945	3238.22	3843.63	3581.53
		0.946	0.000862521	0.00122925	0.00111868		0.946	3239.08	3844.86	3582.65
		0.947	0.000861307	0.00123161	0.00112214		0.947	3239.95	3846.09	3583.77
		0.948	0.000860117	0.00123411	0.00112545		0.948	3240.81	3847.32	3584.89
		0.949	0.000858919	0.00123672	0.00112858		0.949	3241.67	3848.56	3586.02
		0.95	0.000857678	0.00123939	0.00113151		0.95	3242.52	3849.8	3587.15
		0.951	0.00085636	0.0012421	0.00113421		0.951	3243.38	3851.04	3588.28
		0.952	0.000854932	0.00124479	0.00113665		0.952	3244.24	3852.28	3589.42
		0.953	0.000853362	0.00124744	0.00113881		0.953	3245.09	3853.53	3590.56
		0.954	0.000851621	0.00124999	0.00114067		0.954	3245.94	3854.78	3591.69
		0.955	0.00084968	0.00125242	0.00114221		0.955	3246.79	3856.03	3592.84
		0.956	0.000847517	0.00125468	0.00114342		0.956	3247.64	3857.28	3593.98
		0.957	0.000845111	0.00125674	0.00114428		0.957	3248.49	3858.54	3595.12
		0.958	0.000842446	0.00125858	0.00114479		0.958	3249.33	3859.79	3596.27
		0.959	0.000839512	0.00126018	0.00114495		0.959	3250.17	3861.05	3597.41
		0.96	0.000836303	0.0012615	0.00114474		0.96	3251.01	3862.32	3598.56
		0.961	0.000832822	0.00126255	0.00114418		0.961	3251.85	3863.58	3599.7
		0.962	0.000829075	0.0012633	0.00114327		0.962	3252.68	3864.84	3600.85
		0.963	0.000825075	0.00126376	0.00114201		0.963	3253.5	3866.1	3601.99
		0.964	0.000820841	0.00126393	0.00114041		0.964	3254.33	3867.37	3603.13
		0.965	0.000816401	0.00126382	0.0011385		0.965	3255.15	3868.63	3604.27
		0.966	0.000811786	0.00126343	0.00113628		0.966	3255.96	3869.89	3605.41
		0.967	0.000807033	0.00126279	0.00113376		0.967	3256.77	3871.16	3606.54
		0.968	0.000802184	0.00126191	0.00113097		0.968	3257.57	3872.42	3607.67
		0.969	0.000797287	0.00126083	0.00112793		0.969	3258.37	3873.68	3608.8
		0.97	0.000792391	0.00125957	0.00112466		0.97	3259.17	3874.94	3609.93
		0.971	0.000787549	0.00125816	0.00112117		0.971	3259.96	3876.2	3611.05
		0.972	0.000782817	0.00125663	0.00111748		0.972	3260.74	3877.46	3612.17
		0.973	0.000778247	0.00125502	0.00111362		0.973	3261.52	3878.71	3613.29
		0.974	0.000773896	0.00125335	0.00110961		0.974	3262.3	3879.97	3614.4
		0.975	0.000769816	0.00125166	0.00110546		0.975	3263.07	3881.22	3615.51
		0.976	0.000766058	0.00124998	0.00110119		0.976	3263.84	3882.47	3616.61
		0.977	0.000762668	0.00124833	0.00109683		0.977	3264.6	3883.72	3617.71
		0.978	0.000759687	0.00124675	0.00109237		0.978	3265.37	3884.97	3618.8
		0.979	0.000757152	0.00124524	0.00108784		0.979	3266.12	3886.21	3619.89
		0.98	0.000755094	0.00124383	0.00108326		0.98	3266.88	3887.46	3620.98
		0.981	0.000753534	0.00124252	0.00107863		0.981	3267.63	3888.7	3622.06
		0.982	0.000752487	0.00124133	0.00107396		0.982	3268.39	3889.94	3623.14
		0.983	0.00075196	0.00124025	0.00106927		0.983	3269.14	3891.18	3624.21
		0.984	0.000751952	0.00123929	0.00106456		0.984	3269.89	3892.42	3625.27
		0.985	0.00075245	0.00123843	0.00105985		0.985	3270.64	3893.66	3626.34
		0.986	0.000753438	0.00123767	0.00105515		0.986	3271.4	3894.9	3627.39
		0.987	0.000754886	0.001237	0.00105046		0.987	3272.15	3896.14	3628.45
		0.988	0.00075676	0.00123638	0.00104581		0.988	3272.91	3897.38	3629.5
		0.989	0.000759018	0.00123581	0.0010412		0.989	3273.67	3898.61	3630.54
		0.99	0.00076161	0.00123526	0.00103664		0.99	3274.43	3899.85	3631.58
		0.991	0.000764482	0.00123471	0.00103216		0.991	3275.19	3901.08	3632.61
		0.992	0.000767575	0.00123413	0.00102777		0.992	3275.95	3902.32	3633.64
		0.993	0.000770828	0.0012335	0.00102349		0.993	3276.72	3903.55	3634.67
		0.994	0.000774175	0.0012328	0.00101934		0.994	3277.5	3904.78	3635.69
		0.995	0.000777553	0.00123201	0.00101533		0.995	3278.27	3906.02	3636.71
		0.996	0.000780898	0.0012311	0.0010115		0.996	3279.05	3907.25	3637.72
		0.997	0.000784147	0.00123006	0.00100785		0.997	3279.83	3908.48	3638.73
		0.998	0.000787242	0.00122888	0.00100441		0.998	3280.62	3909.71	3639.74
		0.999	0.000790128	0.00122754	0.0010012		0.999	3281.41	3910.94	3640.74
		1	0.000792757	0.00122604	0.000998231		1	3282.2	3912.16	3641.74
		1.001	0.000795087	0.00122437	0.000995523		1.001	3282.99	3913.39	3642.74
		1.002	0.000797084	0.00122253	0.000993087		1.002	3283.79	3914.61	3643.73
		1.003	0.000798719	0.00122053	0.000990934		1.003	3284.59	3915.83	3644.72
		1.004	0.000799976	0.00121838	0.000989072		1.004	3285.39	3917.05	3645.71
		1.005	0.000800842	0.00121608	0.000987503		1.005	3286.19	3918.27	3646.7
		1.006	0.000801319	0.00121366	0.000986229		1.006	3286.99	3919.48	3647.69
		1.007	0.000801413	0.00121113	0.000985247		1.007	3287.79	3920.7	3648.67
		1.008	0.000801141	0.00120851	0.000984551		1.008	3288.59	3921.91	3649.66
		1.009	0.000800525	0.00120583	0.000984133		1.009	3289.39	3923.11	3650.64
		1.01	0.000799597	0.00120312	0.00098398		1.01	3290.19	3924.32	3651.63
		1.011	0.000798393	0.0012004	0.000984078		1.011	3290.99	3925.52	3652.61
		1.012	0.000796957	0.0011977	0.000984412		1.012	3291.79	3926.72	3653.59
		1.013	0.000795336	0.00119505	0.000984962		1.013	3292.58	3927.92	3654.58
		1.014	0.000793578	0.00119249	0.00098571		1.014	3293.38	3929.11	3655.56
		1.015	0.000791739	0.00119002	0.000986634		1.015	3294.17	3930.3	3656.55
		1.016	0.000789871	0.00118769	0.000987714		1.016	3294.96	3931.49	3657.54
		1.017	0.000788027	0.00118552	0.000988928		1.017	3295.75	3932.68	3658.53
		1.018	0.00078626	0.00118351	0.000990255		1.018	3296.54	3933.86	3659.52
		1.019	0.000784619	0.00118169	0.000991673		1.019	3297.32	3935.04	3660.51
		1.02	0.00078315	0.00118007	0.000993163		1.02	3298.11	3936.22	3661.5
		1.021	0.000781895	0.00117865	0.000994705		1.021	3298.89	3937.4	3662.49
		1.022	0.000780891	0.00117743	0.000996282		1.022	3299.67	3938.58	3663.49
		1.023	0.000780168	0.00117641	0.000997877		1.023	3300.45	3939.76	3664.49
		1.024	0.00077975	0.00117558	0.000999475		1.024	3301.23	3940.93	3665.48
		1.025	0.000779655	0.00117491	0.00100106		1.025	3302.01	3942.11	3666.48
		1.026	0.000779894	0.0011744	0.00100263		1.026	3302.79	3943.28	3667.49
		1.027	0.000780468	0.00117402	0.00100417		1.027	3303.57	3944.46	3668.49
		1.028	0.000781371	0.00117374	0.00100568		1.028	3304.35	3945.63	3669.49
		1.029	0.000782595	0.00117353	0.00100714		1.029	3305.14	3946.81	3670.5
		1.03	0.000784118	0.00117335	0.00100856		1.03	3305.92	3947.98	3671.51
		1.031	0.000785917	0.00117318	0.00100994		1.031	3306.7	3949.15	3672.52
		1.032	0.000787962	0.00117298	0.00101128		1.032	3307.49	3950.33	3673.53
		1.033	0.000790215	0.00117271	0.00101259		1.033	3308.28	3951.5	3674.54
		1.034	0.000792638	0.00117235	0.00101386		1.034	3309.07	3952.67	3675.55
		1.035	0.000795187	0.00117186	0.00101512		1.035	3309.86	3953.84	3676.57
		1.036	0.000797816	0.00117121	0.00101637		1.036	3310.66	3955.01	3677.58
		1.037	0.00080048	0.00117039	0.00101763		1.037	3311.46	3956.19	3678.6
		1.038	0.00080313	0.00116936	0.00101891		1.038	3312.26	3957.36	3679.62
		1.039	0.000805719	0.00116812	0.00102023		1.039	3313.07	3958.52	3680.64
		1.04	0.000808203	0.00116665	0.0010216		1.04	3313.87	3959.69	3681.66
		1.041	0.000810538	0.00116494	0.00102305		1.041	3314.68	3960.86	3682.68
		1.042	0.000812685	0.001163	0.00102459		1.042	3315.49	3962.02	3683.71
		1.043	0.00081461	0.00116082	0.00102625		1.043	3316.31	3963.18	3684.73
		1.044	0.00081628	0.00115841	0.00102805		1.044	3317.12	3964.34	3685.76
		1.045	0.000817671	0.00115578	0.00103		1.045	3317.94	3965.5	3686.79
		1.046	0.000818763	0.00115295	0.00103211		1.046	3318.76	3966.65	3687.82
		1.047	0.000819541	0.00114993	0.00103442		1.047	3319.58	3967.81	3688.85
		1.048	0.00082	0.00114675	0.00103693		1.048	3320.4	3968.95	3689.89
		1.049	0.000820135	0.00114344	0.00103965		1.049	3321.22	3970.1	3690.93
		1.05	0.000819953	0.00114002	0.00104259		1.05	3322.04	3971.24	3691.97
		1.051	0.000819461	0.00113652	0.00104576		1.051	3322.86	3972.38	3693.01
		1.052	0.000818676	0.00113297	0.00104917		1.052	3323.68	3973.51	3694.06
		1.053	0.000817617	0.00112941	0.00105281		1.053	3324.49	3974.64	3695.11
		1.054	0.000816307	0.00112586	0.00105667		1.054	3325.31	3975.77	3696.16
		1.055	0.000814772	0.00112238	0.00106077		1.055	3326.13	3976.9	3697.22
		1.056	0.000813042	0.00111898	0.00106508		1.056	3326.94	3978.02	3698.29
		1.057	0.000811149	0.0011157	0.00106958		1.057	3327.75	3979.13	3699.35
		1.058	0.000809123	0.00111258	0.00107428		1.058	3328.56	3980.25	3700.42
		1.059	0.000806998	0.00110964	0.00107914		1.059	3329.37	3981.36	3701.5
		1.06	0.000804804	0.00110691	0.00108415		1.06	3330.18	3982.47	3702.58
		1.061	0.000802572	0.00110443	0.00108928		1.061	3330.98	3983.57	3703.67
		1.062	0.00080033	0.00110221	0.00109451		1.062	3331.78	3984.68	3704.76
		1.063	0.000798102	0.00110027	0.00109981		1.063	3332.58	3985.78	3705.86
		1.064	0.000795911	0.00109863	0.00110515		1.064	3333.38	3986.88	3706.96
		1.065	0.000793776	0.0010973	0.00111049		1.065	3334.17	3987.98	3708.07
		1.066	0.00079171	0.00109629	0.00111582		1.066	3334.97	3989.07	3709.18
		1.067	0.000789725	0.00109559	0.0011211		1.067	3335.76	3990.17	3710.3
		1.068	0.000787827	0.00109522	0.0011263		1.068	3336.55	3991.26	3711.42
		1.069	0.000786019	0.00109516	0.00113138		1.069	3337.33	3992.36	3712.55
		1.07	0.000784298	0.0010954	0.00113633		1.07	3338.12	3993.45	3713.69
		1.071	0.00078266	0.00109594	0.00114111		1.071	3338.9	3994.55	3714.83
		1.072	0.000781095	0.00109674	0.0011457		1.072	3339.68	3995.65	3715.97
		1.073	0.000779593	0.00109778	0.00115007		1.073	3340.46	3996.74	3717.12
		1.074	0.00077814	0.00109906	0.0011542		1.074	3341.24	3997.84	3718.27
		1.075	0.000776719	0.00110052	0.00115807		1.075	3342.02	3998.94	3719.43
		1.076	0.000775314	0.00110215	0.00116167		1.076	3342.8	4000.04	3720.59
		1.077	0.000773907	0.00110391	0.00116497		1.077	3343.57	4001.15	3721.75
		1.078	0.000772479	0.00110578	0.00116797		1.078	3344.34	4002.25	3722.92
		1.079	0.000771013	0.00110771	0.00117066		1.079	3345.12	4003.36	3724.08
		1.08	0.000769491	0.00110969	0.00117303		1.08	3345.89	4004.47	3725.26
		1.081	0.000767897	0.00111166	0.00117508		1.081	3346.65	4005.58	3726.43
		1.082	0.000766216	0.00111361	0.00117681		1.082	3347.42	4006.69	3727.61
		1.083	0.000764437	0.00111551	0.00117822		1.083	3348.19	4007.8	3728.78
		1.084	0.000762548	0.00111733	0.00117932		1.084	3348.95	4008.92	3729.96
		1.085	0.000760541	0.00111905	0.00118011		1.085	3349.71	4010.04	3731.14
		1.086	0.000758412	0.00112064	0.0011806		1.086	3350.47	4011.16	3732.32
		1.087	0.000756157	0.00112208	0.00118082		1.087	3351.23	4012.28	3733.5
		1.088	0.000753777	0.00112337	0.00118077		1.088	3351.98	4013.4	3734.68
		1.089	0.000751275	0.00112447	0.00118046		1.089	3352.74	4014.53	3735.86
		1.09	0.000748656	0.0011254	0.00117993		1.09	3353.49	4015.65	3737.05
		1.091	0.000745929	0.00112613	0.00117917		1.091	3354.23	4016.78	3738.22
		1.092	0.000743104	0.00112666	0.00117822		1.092	3354.98	4017.9	3739.4
		1.093	0.000740197	0.00112698	0.00117709		1.093	3355.72	4019.03	3740.58
		1.094	0.000737223	0.0011271	0.0011758		1.094	3356.46	4020.16	3741.76
		1.095	0.000734199	0.00112702	0.00117436		1.095	3357.19	4021.28	3742.93
		1.096	0.000731147	0.00112673	0.0011728		1.096	3357.93	4022.41	3744.11
		1.097	0.000728087	0.00112625	0.00117111		1.097	3358.66	4023.54	3745.28
		1.098	0.000725043	0.00112557	0.00116933		1.098	3359.38	4024.66	3746.45
		1.099	0.00072204	0.0011247	0.00116744		1.099	3360.11	4025.79	3747.62
		1.1	0.000719101	0.00112365	0.00116547		1.1	3360.83	4026.91	3748.78
		1.101	0.000716252	0.00112242	0.00116341		1.101	3361.54	4028.04	3749.95
		1.102	0.000713518	0.00112102	0.00116127		1.102	3362.26	4029.16	3751.11
		1.103	0.000710923	0.00111945	0.00115905		1.103	3362.97	4030.28	3752.27
		1.104	0.000708492	0.00111772	0.00115674		1.104	3363.68	4031.4	3753.43
		1.105	0.000706247	0.00111583	0.00115433		1.105	3364.39	4032.51	3754.58
		1.106	0.000704209	0.00111378	0.00115182		1.106	3365.09	4033.63	3755.74
		1.107	0.000702396	0.00111158	0.0011492		1.107	3365.8	4034.74	3756.89
		1.108	0.000700825	0.00110923	0.00114646		1.108	3366.5	4035.85	3758.03
		1.109	0.000699512	0.00110672	0.00114359		1.109	3367.2	4036.96	3759.18
		1.11	0.000698466	0.00110405	0.00114057		1.11	3367.9	4038.07	3760.32
		1.111	0.000697698	0.00110122	0.0011374		1.111	3368.6	4039.17	3761.46
		1.112	0.000697212	0.00109824	0.00113406		1.112	3369.29	4040.27	3762.6
		1.113	0.000697011	0.00109508	0.00113054		1.113	3369.99	4041.36	3763.73
		1.114	0.000697095	0.00109176	0.00112683		1.114	3370.69	4042.46	3764.86
		1.115	0.00069746	0.00108828	0.00112292		1.115	3371.39	4043.55	3765.98
		1.116	0.000698101	0.00108462	0.00111882		1.116	3372.08	4044.63	3767.1
		1.117	0.000699007	0.00108079	0.00111451		1.117	3372.78	4045.72	3768.22
		1.118	0.000700169	0.0010768	0.00110999		1.118	3373.48	4046.8	3769.33
		1.119	0.000701572	0.00107264	0.00110526		1.119	3374.18	4047.87	3770.44
		1.12	0.000703202	0.00106833	0.00110033		1.12	3374.88	4048.94	3771.54
		1.121	0.000705041	0.00106388	0.00109519		1.121	3375.59	4050.01	3772.64
		1.122	0.000707073	0.0010593	0.00108986		1.122	3376.29	4051.07	3773.73
		1.123	0.000709279	0.0010546	0.00108434		1.123	3377	4052.13	3774.82
		1.124	0.000711639	0.00104982	0.00107863		1.124	3377.71	4053.18	3775.9
		1.125	0.000714136	0.00104496	0.00107275		1.125	3378.43	4054.22	3776.98
		1.126	0.00071675	0.00104006	0.00106671		1.126	3379.14	4055.27	3778.05
		1.127	0.000719465	0.00103514	0.00106051		1.127	3379.86	4056.3	3779.11
		1.128	0.000722263	0.00103024	0.00105416		1.128	3380.58	4057.34	3780.17
		1.129	0.000725128	0.00102539	0.00104768		1.129	3381.3	4058.37	3781.22
		1.13	0.000728046	0.00102063	0.00104106		1.13	3382.03	4059.39	3782.26
		1.131	0.000731003	0.00101598	0.00103433		1.131	3382.76	4060.41	3783.3
		1.132	0.000733989	0.00101148	0.00102748		1.132	3383.49	4061.42	3784.33
		1.133	0.000736993	0.00100716	0.00102051		1.133	3384.23	4062.43	3785.36
		1.134	0.000740007	0.00100305	0.00101345		1.134	3384.97	4063.43	3786.37
		1.135	0.000743021	0.00099918	0.00100628		1.135	3385.71	4064.44	3787.38
		1.136	0.000746032	0.00099557	0.000999009		1.136	3386.45	4065.43	3788.39
		1.137	0.000749033	0.000992239	0.000991639		1.137	3387.2	4066.43	3789.38
		1.138	0.00075202	0.0009892	0.00098417		1.138	3387.95	4067.42	3790.37
		1.139	0.000754991	0.00098646	0.000976601		1.139	3388.7	4068.41	3791.35
		1.14	0.000757941	0.00098402	0.000968931		1.14	3389.46	4069.39	3792.32
		1.141	0.000760869	0.000981877	0.000961159		1.141	3390.22	4070.37	3793.29
		1.142	0.000763772	0.000980018	0.000953284		1.142	3390.98	4071.36	3794.24
		1.143	0.000766646	0.000978426	0.000945304		1.143	3391.75	4072.33	3795.19
		1.144	0.000769491	0.000977078	0.000937221		1.144	3392.52	4073.31	3796.13
		1.145	0.000772303	0.000975945	0.000929036		1.145	3393.29	4074.29	3797.07
		1.146	0.000775077	0.000974992	0.000920751		1.146	3394.06	4075.26	3797.99
		1.147	0.000777809	0.000974179	0.000912371		1.147	3394.84	4076.24	3798.91
		1.148	0.000780494	0.000973464	0.000903903		1.148	3395.62	4077.21	3799.82
		1.149	0.000783126	0.0009728	0.000895357		1.149	3396.4	4078.19	3800.72
		1.15	0.000785698	0.000972139	0.000886742		1.15	3397.18	4079.16	3801.61
		1.151	0.000788204	0.000971431	0.000878075		1.151	3397.97	4080.13	3802.49
		1.152	0.000790634	0.000970627	0.000869369		1.152	3398.76	4081.1	3803.36
		1.153	0.00079298	0.000969677	0.000860646		1.153	3399.55	4082.07	3804.23
		1.154	0.000795234	0.000968535	0.000851924		1.154	3400.34	4083.04	3805.09
		1.155	0.000797385	0.000967156	0.000843228		1.155	3401.14	4084.01	3805.93
		1.156	0.000799427	0.0009655	0.00083458		1.156	3401.94	4084.97	3806.77
		1.157	0.00080135	0.000963532	0.000826007		1.157	3402.74	4085.94	3807.6
		1.158	0.000803145	0.000961223	0.000817535		1.158	3403.54	4086.9	3808.42
		1.159	0.000804807	0.000958548	0.000809189		1.159	3404.35	4087.86	3809.24
		1.16	0.000806328	0.000955493	0.000800994		1.16	3405.15	4088.82	3810.04
		1.161	0.000807704	0.000952049	0.000792974		1.161	3405.96	4089.77	3810.84
		1.162	0.000808932	0.000948218	0.000785152		1.162	3406.77	4090.72	3811.63
		1.163	0.00081001	0.000944007	0.000777548		1.163	3407.58	4091.67	3812.41
		1.164	0.00081094	0.000939436	0.00077018		1.164	3408.39	4092.61	3813.18
		1.165	0.000811723	0.000934532	0.000763063		1.165	3409.2	4093.55	3813.95
		1.166	0.000812366	0.000929329	0.000756208		1.166	3410.01	4094.48	3814.71
		1.167	0.000812877	0.000923876	0.000749624		1.167	3410.82	4095.41	3815.46
		1.168	0.000813264	0.000918222	0.000743314		1.168	3411.64	4096.33	3816.21
		1.169	0.000813542	0.000912429	0.00073728		1.169	3412.45	4097.24	3816.95
		1.17	0.000813726	0.000906563	0.000731519		1.17	3413.26	4098.15	3817.68
		1.171	0.000813831	0.000900697	0.000726025		1.171	3414.08	4099.05	3818.41
		1.172	0.000813879	0.000894908	0.000720791		1.172	3414.89	4099.95	3819.14
		1.173	0.000813891	0.000889275	0.000715803		1.173	3415.7	4100.84	3819.85
		1.174	0.000813889	0.000883879	0.000711049		1.174	3416.52	4101.73	3820.57
		1.175	0.000813898	0.000878801	0.000706514		1.175	3417.33	4102.61	3821.28
		1.176	0.000813943	0.000874122	0.000702181		1.176	3418.15	4103.49	3821.98
		1.177	0.000814047	0.000869917	0.000698033		1.177	3418.96	4104.36	3822.68
		1.178	0.000814236	0.000866257	0.000694053		1.178	3419.77	4105.23	3823.38
		1.179	0.000814535	0.000863208	0.000690224		1.179	3420.59	4106.09	3824.07
		1.18	0.000814964	0.000860824	0.000686529		1.18	3421.4	4106.96	3824.76
		1.181	0.000815544	0.000859156	0.000682953		1.181	3422.22	4107.82	3825.44
		1.182	0.000816293	0.00085824	0.000679485		1.182	3423.03	4108.67	3826.12
		1.183	0.000817225	0.000858102	0.000676111		1.183	3423.85	4109.53	3826.8
		1.184	0.000818351	0.000858756	0.000672821		1.184	3424.67	4110.39	3827.48
		1.185	0.000819679	0.000860206	0.00066961		1.185	3425.49	4111.25	3828.15
		1.186	0.000821212	0.000862441	0.000666471		1.186	3426.31	4112.11	3828.82
		1.187	0.000822947	0.00086544	0.0006634		1.187	3427.13	4112.98	3829.48
		1.188	0.00082488	0.000869168	0.000660398		1.188	3427.95	4113.84	3830.14
		1.189	0.000827001	0.000873581	0.000657462		1.189	3428.78	4114.71	3830.8
		1.19	0.000829293	0.000878625	0.000654596		1.19	3429.61	4115.59	3831.46
		1.191	0.00083174	0.000884236	0.000651801		1.191	3430.44	4116.47	3832.11
		1.192	0.000834318	0.000890343	0.000649081		1.192	3431.27	4117.36	3832.76
		1.193	0.000837002	0.00089687	0.00064644		1.193	3432.11	4118.25	3833.41
		1.194	0.000839764	0.000903735	0.000643881		1.194	3432.95	4119.15	3834.05
		1.195	0.000842573	0.000910854	0.000641407		1.195	3433.79	4120.06	3834.7
		1.196	0.000845398	0.000918141	0.000639023		1.196	3434.63	4120.98	3835.34
		1.197	0.000848206	0.000925512	0.00063673		1.197	3435.48	4121.9	3835.97
		1.198	0.000850964	0.000932885	0.00063453		1.198	3436.33	4122.83	3836.61
		1.199	0.000853641	0.00094018	0.000632425		1.199	3437.18	4123.76	3837.24
		1.2	0.000856204	0.000947324	0.000630413		1.2	3438.03	4124.71	3837.87
		1.201	0.000858627	0.000954248	0.000628497		1.201	3438.89	4125.66	3838.5
		1.202	0.000860881	0.000960893	0.000626675		1.202	3439.75	4126.61	3839.13
		1.203	0.000862943	0.000967208	0.000624947		1.203	3440.61	4127.58	3839.76
		1.204	0.000864794	0.00097315	0.000623313		1.204	3441.48	4128.55	3840.38
		1.205	0.000866417	0.000978685	0.000621775		1.205	3442.34	4129.52	3841
		1.206	0.000867799	0.000983792	0.000620335		1.206	3443.21	4130.51	3841.63
		1.207	0.000868932	0.000988458	0.000618995		1.207	3444.08	4131.49	3842.24
		1.208	0.00086981	0.00099268	0.00061776		1.208	3444.95	4132.48	3842.86
		1.209	0.000870434	0.000996467	0.000616638		1.209	3445.82	4133.48	3843.48
		1.21	0.000870806	0.000999834	0.000615638		1.21	3446.69	4134.48	3844.1
		1.211	0.000870933	0.00100281	0.00061477		1.211	3447.56	4135.48	3844.71
		1.212	0.000870823	0.00100542	0.000614048		1.212	3448.43	4136.48	3845.33
		1.213	0.000870489	0.00100772	0.000613485		1.213	3449.3	4137.49	3845.94
		1.214	0.000869946	0.00100974	0.000613101		1.214	3450.17	4138.5	3846.55
		1.215	0.000869208	0.00101155	0.000612911		1.215	3451.04	4139.51	3847.17
		1.216	0.000868293	0.00101319	0.000612936		1.216	3451.91	4140.52	3847.78
		1.217	0.000867219	0.00101472	0.000613194		1.217	3452.78	4141.53	3848.39
		1.218	0.000866002	0.0010162	0.000613704		1.218	3453.64	4142.55	3849.01
		1.219	0.000864661	0.0010177	0.000614487		1.219	3454.51	4143.57	3849.62
		1.22	0.000863212	0.00101926	0.000615557		1.22	3455.37	4144.58	3850.23
		1.221	0.000861672	0.00102093	0.000616931		1.221	3456.24	4145.6	3850.85
		1.222	0.000860054	0.00102277	0.000618621		1.222	3457.1	4146.63	3851.47
		1.223	0.000858371	0.00102482	0.000620636		1.223	3457.96	4147.65	3852.09
		1.224	0.000856635	0.00102711	0.00062298		1.224	3458.81	4148.68	3852.71
		1.225	0.000854856	0.00102967	0.000625655		1.225	3459.67	4149.7	3853.33
		1.226	0.000853041	0.00103252	0.000628656		1.226	3460.52	4150.74	3853.96
		1.227	0.000851197	0.00103567	0.000631974		1.227	3461.38	4151.77	3854.59
		1.228	0.000849329	0.00103912	0.000635596		1.228	3462.23	4152.81	3855.23
		1.229	0.00084744	0.00104287	0.0006395		1.229	3463.07	4153.85	3855.86
		1.23	0.000845532	0.00104689	0.000643662		1.23	3463.92	4154.89	3856.51
		1.231	0.000843607	0.00105116	0.000648053		1.231	3464.77	4155.94	3857.15
		1.232	0.000841665	0.00105565	0.000652638		1.232	3465.61	4157	3857.8
		1.233	0.000839708	0.00106031	0.00065738		1.233	3466.45	4158.05	3858.46
		1.234	0.000837735	0.00106509	0.000662237		1.234	3467.29	4159.12	3859.12
		1.235	0.000835748	0.00106995	0.000667167		1.235	3468.12	4160.18	3859.78
		1.236	0.000833747	0.00107481	0.000672125		1.236	3468.96	4161.26	3860.45
		1.237	0.000831734	0.00107962	0.000677066		1.237	3469.79	4162.33	3861.13
		1.238	0.000829711	0.00108431	0.000681944		1.238	3470.62	4163.41	3861.8
		1.239	0.000827683	0.00108882	0.000686719		1.239	3471.45	4164.5	3862.49
		1.24	0.000825654	0.00109309	0.00069135		1.24	3472.28	4165.59	3863.18
		1.241	0.000823628	0.00109704	0.0006958		1.241	3473.1	4166.69	3863.87
		1.242	0.000821614	0.00110062	0.000700038		1.242	3473.92	4167.79	3864.57
		1.243	0.000819618	0.00110379	0.000704038		1.243	3474.75	4168.89	3865.27
		1.244	0.000817649	0.00110649	0.000707779		1.244	3475.56	4169.99	3865.98
		1.245	0.000815716	0.00110868	0.000711248		1.245	3476.38	4171.1	3866.69
		1.246	0.000813828	0.00111033	0.000714438		1.246	3477.2	4172.21	3867.4
		1.247	0.000811994	0.00111142	0.000717349		1.247	3478.01	4173.32	3868.12
		1.248	0.000810225	0.00111193	0.000719989		1.248	3478.82	4174.43	3868.83
		1.249	0.000808528	0.00111186	0.000722372		1.249	3479.63	4175.55	3869.56
		1.25	0.000806912	0.0011112	0.00072452		1.25	3480.44	4176.66	3870.28
		1.251	0.000805383	0.00110998	0.00072646		1.251	3481.24	4177.77	3871
		1.252	0.000803948	0.00110821	0.000728225		1.252	3482.05	4178.88	3871.73
		1.253	0.000802609	0.00110592	0.000729853		1.253	3482.85	4179.98	3872.46
		1.254	0.000801369	0.00110314	0.000731383		1.254	3483.65	4181.09	3873.19
		1.255	0.000800227	0.00109992	0.000732861		1.255	3484.45	4182.19	3873.92
		1.256	0.000799181	0.0010963	0.000734332		1.256	3485.25	4183.29	3874.66
		1.257	0.000798225	0.00109233	0.000735842		1.257	3486.05	4184.38	3875.39
		1.258	0.000797352	0.00108807	0.000737436		1.258	3486.85	4185.47	3876.13
		1.259	0.000796554	0.00108357	0.000739159		1.259	3487.65	4186.56	3876.87
		1.26	0.000795816	0.00107888	0.000741051		1.26	3488.44	4187.64	3877.61
		1.261	0.000795126	0.00107406	0.00074315		1.261	3489.24	4188.72	3878.35
		1.262	0.000794467	0.00106916	0.000745488		1.262	3490.03	4189.79	3879.09
		1.263	0.000793821	0.00106423	0.000748091		1.263	3490.83	4190.85	3879.84
		1.264	0.00079317	0.00105932	0.000750981		1.264	3491.62	4191.92	3880.59
		1.265	0.000792493	0.00105447	0.000754172		1.265	3492.41	4192.97	3881.34
		1.266	0.00079177	0.00104972	0.000757669		1.266	3493.21	4194.02	3882.1
		1.267	0.00079098	0.00104509	0.000761473		1.267	3494	4195.07	3882.86
		1.268	0.000790101	0.0010406	0.000765573		1.268	3494.79	4196.12	3883.62
		1.269	0.000789115	0.00103628	0.000769953		1.269	3495.58	4197.15	3884.39
		1.27	0.000788001	0.00103213	0.000774591		1.27	3496.37	4198.19	3885.16
		1.271	0.000786745	0.00102816	0.000779455		1.271	3497.15	4199.22	3885.94
		1.272	0.000785329	0.00102436	0.000784507		1.272	3497.94	4200.24	3886.72
		1.273	0.000783742	0.00102071	0.000789705		1.273	3498.72	4201.27	3887.51
		1.274	0.000781974	0.0010172	0.000794999		1.274	3499.51	4202.29	3888.3
		1.275	0.000780018	0.0010138	0.000800338		1.275	3500.29	4203.3	3889.1
		1.276	0.000777873	0.00101049	0.000805665		1.276	3501.07	4204.31	3889.9
		1.277	0.000775538	0.00100723	0.00081092		1.277	3501.84	4205.32	3890.71
		1.278	0.00077302	0.00100398	0.000816047		1.278	3502.62	4206.33	3891.52
		1.279	0.000770327	0.0010007	0.000820983		1.279	3503.39	4207.33	3892.34
		1.28	0.000767474	0.000997349	0.000825675		1.28	3504.16	4208.33	3893.16
		1.281	0.000764478	0.00099389	0.000830062		1.281	3504.92	4209.32	3893.99
		1.282	0.000761362	0.000990279	0.000834097		1.282	3505.69	4210.32	3894.82
		1.283	0.00075815	0.000986479	0.000837729		1.283	3506.45	4211.31	3895.66
		1.284	0.000754871	0.000982453	0.000840918		1.284	3507.2	4212.29	3896.5
		1.285	0.000751558	0.000978172	0.000843628		1.285	3507.96	4213.27	3897.34
		1.286	0.000748243	0.000973608	0.000845831		1.286	3508.71	4214.25	3898.19
		1.287	0.000744963	0.000968742	0.000847505		1.287	3509.45	4215.22	3899.03
		1.288	0.000741755	0.000963561	0.000848637		1.288	3510.2	4216.18	3899.88
		1.289	0.000738654	0.00095806	0.000849223		1.289	3510.94	4217.14	3900.73
		1.29	0.000735696	0.000952238	0.000849264		1.29	3511.67	4218.1	3901.58
		1.291	0.000732918	0.000946106	0.000848771		1.291	3512.41	4219.05	3902.43
		1.292	0.000730349	0.000939681	0.000847761		1.292	3513.14	4219.99	3903.28
		1.293	0.00072802	0.000932986	0.000846259		1.293	3513.87	4220.93	3904.12
		1.294	0.000725955	0.000926053	0.000844295		1.294	3514.6	4221.86	3904.97
		1.295	0.000724175	0.000918919	0.000841905		1.295	3515.32	4222.78	3905.81
		1.296	0.000722695	0.000911627	0.000839128		1.296	3516.04	4223.69	3906.65
		1.297	0.000721524	0.000904226	0.00083601		1.297	3516.77	4224.6	3907.49
		1.298	0.000720665	0.000896766	0.000832593		1.298	3517.49	4225.5	3908.32
		1.299	0.000720116	0.000889302	0.00082893		1.299	3518.21	4226.4	3909.16
		1.3	0.000719866	0.00088189	0.000825065		1.3	3518.93	4227.28	3909.98
		1.301	0.000719898	0.000874585	0.000821047		1.301	3519.65	4228.16	3910.81
		1.302	0.000720189	0.000867441	0.000816922		1.302	3520.37	4229.03	3911.62
		1.303	0.000720711	0.000860512	0.000812736		1.303	3521.09	4229.9	3912.44
		1.304	0.000721428	0.000853845	0.00080853		1.304	3521.81	4230.75	3913.25
		1.305	0.000722301	0.000847485	0.000804342		1.305	3522.53	4231.6	3914.06
		1.306	0.000723287	0.00084147	0.000800208		1.306	3523.25	4232.45	3914.86
		1.307	0.000724338	0.000835832	0.000796156		1.307	3523.98	4233.29	3915.66
		1.308	0.000725406	0.000830596	0.000792214		1.308	3524.7	4234.12	3916.45
		1.309	0.000726441	0.000825777	0.000788401		1.309	3525.43	4234.95	3917.24
		1.31	0.000727393	0.000821385	0.000784734		1.31	3526.16	4235.77	3918.03
		1.311	0.000728212	0.00081742	0.000781224		1.311	3526.88	4236.59	3918.81
		1.312	0.000728852	0.000813874	0.000777876		1.312	3527.61	4237.41	3919.59
		1.313	0.000729269	0.00081073	0.000774691		1.313	3528.34	4238.22	3920.37
		1.314	0.000729425	0.000807964	0.000771665		1.314	3529.07	4239.03	3921.14
		1.315	0.000729286	0.000805547	0.00076879		1.315	3529.8	4239.83	3921.91
		1.316	0.000728825	0.000803441	0.000766052		1.316	3530.53	4240.64	3922.68
		1.317	0.000728021	0.000801604	0.000763436		1.317	3531.26	4241.44	3923.44
		1.318	0.000726859	0.000799991	0.000760922		1.318	3531.98	4242.24	3924.2
		1.319	0.000725335	0.000798553	0.000758485		1.319	3532.71	4243.04	3924.96
		1.32	0.000723449	0.00079724	0.000756102		1.32	3533.43	4243.84	3925.72
		1.321	0.000721211	0.000796002	0.000753745		1.321	3534.16	4244.64	3926.48
		1.322	0.000718638	0.00079479	0.000751385		1.322	3534.88	4245.43	3927.23
		1.323	0.000715755	0.000793556	0.000748994		1.323	3535.59	4246.23	3927.98
		1.324	0.000712591	0.000792256	0.000746543		1.324	3536.31	4247.02	3928.73
		1.325	0.000709184	0.000790851	0.000744006		1.325	3537.02	4247.81	3929.47
		1.326	0.000705575	0.000789306	0.000741356		1.326	3537.73	4248.6	3930.21
		1.327	0.000701811	0.000787592	0.00073857		1.327	3538.43	4249.39	3930.95
		1.328	0.000697942	0.000785686	0.000735628		1.328	3539.13	4250.18	3931.69
		1.329	0.000694019	0.000783572	0.000732513		1.329	3539.83	4250.96	3932.43
		1.33	0.000690096	0.00078124	0.000729211		1.33	3540.52	4251.74	3933.16
		1.331	0.000686226	0.000778687	0.000725715		1.331	3541.21	4252.52	3933.88
		1.332	0.00068246	0.000775916	0.000722019		1.332	3541.89	4253.3	3934.61
		1.333	0.000678849	0.000772935	0.000718123		1.333	3542.57	4254.07	3935.33
		1.334	0.000675438	0.000769758	0.000714033		1.334	3543.25	4254.85	3936.04
		1.335	0.00067227	0.000766403	0.000709757		1.335	3543.92	4255.61	3936.76
		1.336	0.000669381	0.000762895	0.000705307		1.336	3544.59	4256.38	3937.46
		1.337	0.000666802	0.000759257	0.000700699		1.337	3545.26	4257.14	3938.17
		1.338	0.000664557	0.000755518	0.000695954		1.338	3545.93	4257.9	3938.86
		1.339	0.000662661	0.000751707	0.000691091		1.339	3546.59	4258.65	3939.56
		1.34	0.000661126	0.000747855	0.000686136		1.34	3547.25	4259.4	3940.25
		1.341	0.000659952	0.000743991	0.000681111		1.341	3547.91	4260.15	3940.93
		1.342	0.000659132	0.000740147	0.000676043		1.342	3548.57	4260.89	3941.61
		1.343	0.000658655	0.000736351	0.000670956		1.343	3549.23	4261.63	3942.28
		1.344	0.000658498	0.000732629	0.000665875		1.344	3549.89	4262.36	3942.95
		1.345	0.000658636	0.000729007	0.000660823		1.345	3550.55	4263.09	3943.61
		1.346	0.000659035	0.000725508	0.000655821		1.346	3551.21	4263.82	3944.27
		1.347	0.000659658	0.000722153	0.000650889		1.347	3551.87	4264.54	3944.93
		1.348	0.000660464	0.000718958	0.000646043		1.348	3552.53	4265.26	3945.57
		1.349	0.000661408	0.000715938	0.000641297		1.349	3553.19	4265.98	3946.22
		1.35	0.000662445	0.000713106	0.000636664		1.35	3553.85	4266.7	3946.86
		1.351	0.000663527	0.000710469	0.000632152		1.351	3554.51	4267.41	3947.49
		1.352	0.000664609	0.000708034	0.000627767		1.352	3555.18	4268.12	3948.12
		1.353	0.000665644	0.000705805	0.000623512		1.353	3555.84	4268.82	3948.75
		1.354	0.000666589	0.000703781	0.000619388		1.354	3556.51	4269.53	3949.37
		1.355	0.000667406	0.000701961	0.000615393		1.355	3557.18	4270.23	3949.99
		1.356	0.000668059	0.000700341	0.000611525		1.356	3557.84	4270.93	3950.6
		1.357	0.000668517	0.000698915	0.000607776		1.357	3558.51	4271.63	3951.21
		1.358	0.000668755	0.000697675	0.000604141		1.358	3559.18	4272.33	3951.82
		1.359	0.000668753	0.000696614	0.000600611		1.359	3559.85	4273.03	3952.42
		1.36	0.000668498	0.00069572	0.000597175		1.36	3560.52	4273.72	3953.02
		1.361	0.000667982	0.000694986	0.000593824		1.361	3561.19	4274.42	3953.61
		1.362	0.000667207	0.000694399	0.000590546		1.362	3561.85	4275.11	3954.2
		1.363	0.000666177	0.000693952	0.000587329		1.363	3562.52	4275.81	3954.79
		1.364	0.000664904	0.000693633	0.00058416		1.364	3563.19	4276.5	3955.38
		1.365	0.000663407	0.000693436	0.000581027		1.365	3563.85	4277.19	3955.96
		1.366	0.000661708	0.000693352	0.000577917		1.366	3564.51	4277.89	3956.54
		1.367	0.000659836	0.000693374	0.000574815		1.367	3565.17	4278.58	3957.12
		1.368	0.000657823	0.000693498	0.000571707		1.368	3565.83	4279.27	3957.69
		1.369	0.000655703	0.000693719	0.00056858		1.369	3566.49	4279.97	3958.26
		1.37	0.000653515	0.000694033	0.00056542		1.37	3567.14	4280.66	3958.83
		1.371	0.000651297	0.000694437	0.000562212		1.371	3567.8	4281.36	3959.39
		1.372	0.000649088	0.000694929	0.000558942		1.372	3568.45	4282.05	3959.95
		1.373	0.000646929	0.000695505	0.000555596		1.373	3569.09	4282.75	3960.51
		1.374	0.000644856	0.000696163	0.000552162		1.374	3569.74	4283.44	3961.06
		1.375	0.000642904	0.000696899	0.000548624		1.375	3570.38	4284.14	3961.61
		1.376	0.000641107	0.000697709	0.000544972		1.376	3571.03	4284.84	3962.16
		1.377	0.00063949	0.000698585	0.000541192		1.377	3571.67	4285.53	3962.7
		1.378	0.000638079	0.000699522	0.000537275		1.378	3572.3	4286.23	3963.24
		1.379	0.000636891	0.000700509	0.000533212		1.379	3572.94	4286.93	3963.78
		1.38	0.000635939	0.000701537	0.000528994		1.38	3573.58	4287.63	3964.31
		1.381	0.000635229	0.000702593	0.000524616		1.381	3574.21	4288.34	3964.84
		1.382	0.000634764	0.000703663	0.000520075		1.382	3574.85	4289.04	3965.36
		1.383	0.000634538	0.000704733	0.000515369		1.383	3575.48	4289.74	3965.88
		1.384	0.000634541	0.000705787	0.000510498		1.384	3576.12	4290.45	3966.39
		1.385	0.000634757	0.000706806	0.000505466		1.385	3576.75	4291.16	3966.9
		1.386	0.000635167	0.000707777	0.000500281		1.386	3577.39	4291.86	3967.4
		1.387	0.000635745	0.00070868	0.000494951		1.387	3578.02	4292.57	3967.9
		1.388	0.000636463	0.000709501	0.000489489		1.388	3578.66	4293.28	3968.39
		1.389	0.000637288	0.000710224	0.000483909		1.389	3579.3	4293.99	3968.88
		1.39	0.000638188	0.000710837	0.000478232		1.39	3579.93	4294.7	3969.36
		1.391	0.000639125	0.000711328	0.000472477		1.391	3580.57	4295.41	3969.83
		1.392	0.000640062	0.000711689	0.000466669		1.392	3581.21	4296.12	3970.3
		1.393	0.00064096	0.000711917	0.000460833		1.393	3581.85	4296.83	3970.77
		1.394	0.000641781	0.000712008	0.000454998		1.394	3582.49	4297.55	3971.22
		1.395	0.000642487	0.000711967	0.000449195		1.395	3583.14	4298.26	3971.68
		1.396	0.000643039	0.000711799	0.000443453		1.396	3583.78	4298.97	3972.12
		1.397	0.000643403	0.000711516	0.000437807		1.397	3584.42	4299.68	3972.56
		1.398	0.000643543	0.000711131	0.000432289		1.398	3585.07	4300.39	3973
		1.399	0.000643427	0.000710667	0.000426932		1.399	3585.71	4301.1	3973.43
		1.4	0.000643027	0.000710146	0.00042177		1.4	3586.35	4301.81	3973.85
		1.401	0.000642316	0.000709597	0.000416835		1.401	3587	4302.52	3974.27
		1.402	0.00064127	0.000709051	0.000412158		1.402	3587.64	4303.23	3974.69
		1.403	0.000639869	0.000708542	0.000407768		1.403	3588.28	4303.94	3975.1
		1.404	0.000638099	0.000708109	0.000403694		1.404	3588.92	4304.65	3975.5
		1.405	0.000635948	0.00070779	0.000399961		1.405	3589.55	4305.36	3975.9
		1.406	0.000633409	0.000707627	0.000396592		1.406	3590.19	4306.07	3976.3
		1.407	0.000630481	0.00070766	0.000393607		1.407	3590.82	4306.77	3976.7
		1.408	0.000627163	0.000707926	0.00039102		1.408	3591.45	4307.48	3977.09
		1.409	0.000623465	0.000708468	0.000388847		1.409	3592.07	4308.19	3977.48
		1.41	0.000619397	0.00070932	0.000387096		1.41	3592.7	4308.9	3977.87
		1.411	0.000614975	0.000710516	0.000385772		1.411	3593.31	4309.61	3978.25
		1.412	0.000610219	0.000712084	0.000384877		1.412	3593.93	4310.32	3978.64
		1.413	0.000605153	0.000714047	0.000384409		1.413	3594.53	4311.03	3979.02
		1.414	0.000599804	0.000716423	0.00038436		1.414	3595.14	4311.75	3979.41
		1.415	0.000594205	0.000719225	0.000384722		1.415	3595.73	4312.47	3979.79
		1.416	0.000588388	0.000722456	0.000385479		1.416	3596.32	4313.19	3980.18
		1.417	0.000582389	0.000726113	0.000386613		1.417	3596.91	4313.91	3980.56
		1.418	0.000576249	0.000730189	0.000388107		1.418	3597.49	4314.64	3980.95
		1.419	0.000570005	0.000734666	0.000389937		1.419	3598.06	4315.37	3981.34
		1.42	0.000563699	0.000739519	0.000392078		1.42	3598.63	4316.11	3981.73
		1.421	0.000557372	0.000744719	0.000394504		1.421	3599.19	4316.85	3982.12
		1.422	0.000551065	0.000750229	0.000397188		1.422	3599.74	4317.6	3982.52
		1.423	0.000544819	0.000756007	0.000400104		1.423	3600.29	4318.35	3982.92
		1.424	0.000538672	0.000762005	0.000403222		1.424	3600.83	4319.11	3983.32
		1.425	0.000532664	0.000768174	0.00040652		1.425	3601.37	4319.88	3983.73
		1.426	0.00052683	0.000774461	0.000409972		1.426	3601.9	4320.65	3984.13
		1.427	0.000521204	0.000780811	0.000413557		1.427	3602.42	4321.43	3984.55
		1.428	0.000515818	0.000787169	0.000417255		1.428	3602.94	4322.21	3984.96
		1.429	0.000510698	0.000793482	0.000421051		1.429	3603.45	4323	3985.38
		1.43	0.00050587	0.000799698	0.000424933		1.43	3603.96	4323.8	3985.8
		1.431	0.000501355	0.000805767	0.000428892		1.431	3604.47	4324.6	3986.23
		1.432	0.000497171	0.000811646	0.000432924		1.432	3604.97	4325.41	3986.66
		1.433	0.000493329	0.000817294	0.000437028		1.433	3605.46	4326.22	3987.1
		1.434	0.000489839	0.000822677	0.000441206		1.434	3605.95	4327.04	3987.53
		1.435	0.000486706	0.000827768	0.000445467		1.435	3606.44	4327.87	3987.98
		1.436	0.00048393	0.000832547	0.00044982		1.436	3606.93	4328.7	3988.43
		1.437	0.000481506	0.000837	0.000454276		1.437	3607.41	4329.53	3988.88
		1.438	0.000479426	0.00084112	0.00045885		1.438	3607.89	4330.37	3989.33
		1.439	0.000477677	0.000844908	0.000463558		1.439	3608.37	4331.21	3989.8
		1.44	0.000476244	0.000848371	0.000468417		1.44	3608.84	4332.06	3990.26
		1.441	0.000475107	0.000851521	0.000473442		1.441	3609.32	4332.91	3990.73
		1.442	0.000474242	0.000854378	0.00047865		1.442	3609.79	4333.76	3991.21
		1.443	0.000473624	0.000856964	0.000484056		1.443	3610.27	4334.62	3991.69
		1.444	0.000473225	0.000859304	0.00048967		1.444	3610.74	4335.48	3992.18
		1.445	0.000473016	0.000861428	0.000495504		1.445	3611.22	4336.34	3992.67
		1.446	0.000472965	0.000863366	0.000501564		1.446	3611.69	4337.2	3993.17
		1.447	0.000473041	0.000865147	0.000507851		1.447	3612.16	4338.06	3993.67
		1.448	0.000473213	0.0008668	0.000514365		1.448	3612.63	4338.93	3994.18
		1.449	0.000473449	0.000868351	0.000521099		1.449	3613.11	4339.8	3994.7
		1.45	0.00047372	0.000869825	0.000528043		1.45	3613.58	4340.67	3995.23
		1.451	0.000473996	0.000871239	0.000535181		1.451	3614.06	4341.54	3995.76
		1.452	0.000474253	0.000872609	0.000542492		1.452	3614.53	4342.41	3996.3
		1.453	0.000474467	0.000873943	0.000549952		1.453	3615	4343.28	3996.84
		1.454	0.000474616	0.000875242	0.00055753		1.454	3615.48	4344.16	3997.4
		1.455	0.000474684	0.000876504	0.000565194		1.455	3615.95	4345.03	3997.96
		1.456	0.000474656	0.000877717	0.000572904		1.456	3616.43	4345.91	3998.53
		1.457	0.000474524	0.000878864	0.000580621		1.457	3616.9	4346.79	3999.1
		1.458	0.000474282	0.000879922	0.000588301		1.458	3617.38	4347.67	3999.69
		1.459	0.000473929	0.000880863	0.0005959		1.459	3617.85	4348.55	4000.28
		1.46	0.000473466	0.000881651	0.00060337		1.46	3618.32	4349.43	4000.88
		1.461	0.000472901	0.000882249	0.000610665		1.461	3618.8	4350.31	4001.49
		1.462	0.000472244	0.000882614	0.000617741		1.462	3619.27	4351.19	4002.1
		1.463	0.00047151	0.000882704	0.000624553		1.463	3619.74	4352.08	4002.72
		1.464	0.000470715	0.000882472	0.00063106		1.464	3620.21	4352.96	4003.35
		1.465	0.000469881	0.000881874	0.000637224		1.465	3620.68	4353.84	4003.98
		1.466	0.000469028	0.000880867	0.000643011		1.466	3621.15	4354.72	4004.62
		1.467	0.000468183	0.000879408	0.000648394		1.467	3621.62	4355.6	4005.27
		1.468	0.000467371	0.000877461	0.000653351		1.468	3622.09	4356.48	4005.92
		1.469	0.000466618	0.000874994	0.000657864		1.469	3622.56	4357.36	4006.58
		1.47	0.00046595	0.00087198	0.000661925		1.47	3623.02	4358.23	4007.24
		1.471	0.000465394	0.000868399	0.000665531		1.471	3623.49	4359.1	4007.9
		1.472	0.000464973	0.000864239	0.000668686		1.472	3623.95	4359.97	4008.57
		1.473	0.000464711	0.000859498	0.000671402		1.473	3624.42	4360.83	4009.24
		1.474	0.000464627	0.00085418	0.000673697		1.474	3624.88	4361.69	4009.91
		1.475	0.000464739	0.000848299	0.000675595		1.475	3625.35	4362.54	4010.58
		1.476	0.00046506	0.000841877	0.000677125		1.476	3625.81	4363.38	4011.26
		1.477	0.000465599	0.000834944	0.000678322		1.477	3626.28	4364.22	4011.94
		1.478	0.000466364	0.000827538	0.000679224		1.478	3626.74	4365.05	4012.62
		1.479	0.000467354	0.000819705	0.000679871		1.479	3627.21	4365.88	4013.3
		1.48	0.000468567	0.000811495	0.000680306		1.48	3627.68	4366.69	4013.98
		1.481	0.000469993	0.000802964	0.000680574		1.481	3628.15	4367.5	4014.66
		1.482	0.000471622	0.00079417	0.000680717		1.482	3628.62	4368.3	4015.34
		1.483	0.000473435	0.000785175	0.000680777		1.483	3629.09	4369.09	4016.02
		1.484	0.000475412	0.000776041	0.000680794		1.484	3629.57	4369.87	4016.7
		1.485	0.000477528	0.000766829	0.000680804		1.485	3630.04	4370.64	4017.38
		1.486	0.000479753	0.000757597	0.000680839		1.486	3630.52	4371.4	4018.06
		1.487	0.000482058	0.000748403	0.000680926		1.487	3631	4372.15	4018.74
		1.488	0.000484408	0.000739298	0.000681086		1.488	3631.48	4372.9	4019.42
[truncated: 18,512 more rows]

## Sheet: subfigure d
Supplementary Fig. 18d
[truncated: 20,002 more rows]

## Sheet: subfigure e
Supplementary Fig. 18e
[truncated: 20,002 more rows]

[truncated: 3 more sheets: subfigure f, subfigure g, subfigure h]
