# Supplementary material for: Theoretical framework for confined ion transport in two-dimensional nanochannels
Source: Nat Commun. 2025 Jul 20;16:6675. doi: 10.1038/s41467-025-61735-9 (PMC12276316; doi:10.1038/s41467-025-61735-9)
Supplement: Supplementary file 3 — Source data [file 41467_2025_61735_MOESM3_ESM.zip › Source Data/Source Data of Supplementary Information/Source Data of Supplementary Fig. 2.xlsx]

## Sheet: subfigure a
Supplementary Fig. 2a
		r (nm)	RDF of ion in bulk solution (g cm3)	RDF of ion in mid-position (g cm3)	RDF of ion in edge-position (g cm3)		r (nm)	Nw of ion in bulk solution	Nw of ion in mid-position	Nw of ion in edge-position
		0	0	0	0		0	0	0	0
		0.002	0	0	0		0.002	0	0	0
		0.004	0	0	0		0.004	0	0	0
		0.006	0	0	0		0.006	0	0	0
		0.008	0	0	0		0.008	0	0	0
		0.01	0	0	0		0.01	0	0	0
		0.012	0	0	0		0.012	0	0	0
		0.014	0	0	0		0.014	0	0	0
		0.016	0	0	0		0.016	0	0	0
		0.018	0	0	0		0.018	0	0	0
		0.02	0	0	0		0.02	0	0	0
		0.022	0	0	0		0.022	0	0	0
		0.024	0	0	0		0.024	0	0	0
		0.026	0	0	0		0.026	0	0	0
		0.028	0	0	0		0.028	0	0	0
		0.03	0	0	0		0.03	0	0	0
		0.032	0	0	0		0.032	0	0	0
		0.034	0	0	0		0.034	0	0	0
		0.036	0	0	0		0.036	0	0	0
		0.038	0	0	0		0.038	0	0	0
		0.04	0	0	0		0.04	0	0	0
		0.042	0	0	0		0.042	0	0	0
		0.044	0	0	0		0.044	0	0	0
		0.046	0	0	0		0.046	0	0	0
		0.048	0	0	0		0.048	0	0	0
		0.05	0	0	0		0.05	0	0	0
		0.052	0	0	0		0.052	0	0	0
		0.054	0	0	0		0.054	0	0	0
		0.056	0	0	0		0.056	0	0	0
		0.058	0	0	0		0.058	0	0	0
		0.06	0	0	0		0.06	0	0	0
		0.062	0	0	0		0.062	0	0	0
		0.064	0	0	0		0.064	0	0	0
		0.066	0	0	0		0.066	0	0	0
		0.068	0	0	0		0.068	0	0	0
		0.07	0	0	0		0.07	0	0	0
		0.072	0	0	0		0.072	0	0	0
		0.074	0	0	0		0.074	0	0	0
		0.076	0	0	0		0.076	0	0	0
		0.078	0	0	0		0.078	0	0	0
		0.08	0	0	0		0.08	0	0	0
		0.082	0	0	0		0.082	0	0	0
		0.084	0	0	0		0.084	0	0	0
		0.086	0	0	0		0.086	0	0	0
		0.088	0	0	0		0.088	0	0	0
		0.09	0	0	0		0.09	0	0	0
		0.092	0	0	0		0.092	0	0	0
		0.094	0	0	0		0.094	0	0	0
		0.096	0	0	0		0.096	0	0	0
		0.098	0	0	0		0.098	0	0	0
		0.1	0	0	0		0.1	0	0	0
		0.102	0	0	0		0.102	0	0	0
		0.104	0	0	0		0.104	0	0	0
		0.106	0	0	0		0.106	0	0	0
		0.108	0	0	0		0.108	0	0	0
		0.11	0	0	0		0.11	0	0	0
		0.112	0	0	0		0.112	0	0	0
		0.114	0	0	0		0.114	0	0	0
		0.116	0	0	0		0.116	0	0	0
		0.118	0	0	0		0.118	0	0	0
		0.12	0	0	0		0.12	0	0	0
		0.122	0	0	0		0.122	0	0	0
		0.124	0	0	0		0.124	0	0	0
		0.126	0	0	0		0.126	0	0	0
		0.128	0	0	0		0.128	0	0	0
		0.13	0	0	0		0.13	0	0	0
		0.132	0	0	0		0.132	0	0	0
		0.134	0	0	0		0.134	0	0	0
		0.136	0	0	0		0.136	0	0	0
		0.138	0	0	0		0.138	0	0	0
		0.14	0	0	0		0.14	0	0	0
		0.142	0	0	0		0.142	0	0	0
		0.144	0	0	0		0.144	0	0	0
		0.146	0	0	0		0.146	0	0	0
		0.148	0	0	0		0.148	0	0	0
		0.15	0	0	0		0.15	0	0	0
		0.152	0	0	0		0.152	0	0	0
		0.154	0	0	0		0.154	0	0	0
		0.156	0	0	0		0.156	0	0	0
		0.158	0	0	0		0.158	0	0	0
		0.16	0	0	0		0.16	0	0	0
		0.162	0	0	0		0.162	0	0	0
		0.164	0	0	0		0.164	0	0	0
		0.166	0	0	0		0.166	0	0	0
		0.168	0	0	0		0.168	0	0	0
		0.17	0	0	0		0.17	0	0	0
		0.172	0	0	0		0.172	0	0	0
		0.174	0	0	0		0.174	0	0	0
		0.176	0	0	0		0.176	0	0	0
		0.178	0	0	0		0.178	0	0	0
		0.18	0	0	0		0.18	0	0	0
		0.182	0	0	0		0.182	0	0	0
		0.184	0.000849432	0.0011882	0.00089115		0.184	7.99968e-06	1.59994e-05	0
		0.186	0.0044334	0.0101743	0.00639525		0.186	8.79964e-05	9.5996e-05	7.19972e-05
		0.188	0.02441	0.0449575	0.0406894		0.188	0.000319987	0.000711972	0.000559978
		0.19	0.128788	0.162971	0.15907		0.19	0.00222391	0.00317587	0.00279989
		0.192	0.399164	0.552715	0.520523		0.192	0.00931163	0.0124235	0.0119835
		0.194	0.990804	1.30988	1.2722		0.194	0.0295908	0.0382625	0.0364625
		0.196	2.08686	2.58646	2.5485		0.196	0.0761329	0.0944202	0.0922043
		0.198	3.54404	4.36605	4.34399		0.198	0.165809	0.200656	0.196936
		0.2	5.3491	6.39721	6.31273		0.2	0.311268	0.370665	0.363857
		0.202	7.30586	8.2618	8.2278		0.202	0.525883	0.607232	0.598904
		0.204	8.65735	9.85263	10.024		0.204	0.801992	0.905836	0.90006
		0.206	9.8041	10.8252	10.7349		0.206	1.12862	1.25537	1.25003
		0.208	10.1815	10.9356	11.0102		0.208	1.48866	1.62806	1.62389
		0.21	10.1056	10.5095	10.4472		0.21	1.86171	2.00355	1.99766
		0.212	9.61087	9.82929	9.78386		0.212	2.22811	2.36463	2.35911
		0.214	8.65218	8.71823	8.71252		0.214	2.57657	2.69975	2.69374
		0.216	7.672	7.56676	7.52969		0.216	2.88932	3.00034	2.9914
		0.218	6.56348	6.25898	6.39209		0.218	3.16964	3.25675	3.25061
		0.22	5.61322	5.21999	5.29064		0.22	3.41348	3.4764	3.4745
		0.222	4.71723	4.33485	4.38914		0.222	3.62368	3.66123	3.66247
		0.224	3.93334	3.54022	3.57089		0.224	3.80219	3.81595	3.81981
		0.226	3.23716	2.8769	2.83103		0.226	3.95326	3.94484	3.94698
		0.228	2.69047	2.30508	2.3136		0.228	4.08086	4.05066	4.05257
		0.23	2.20446	1.88173	1.85036		0.23	4.18641	4.13721	4.13878
		0.232	1.79401	1.53962	1.48805		0.232	4.27547	4.20942	4.20835
		0.234	1.47566	1.23406	1.21		0.234	4.34916	4.26926	4.26643
		0.236	1.18432	1.02219	0.971809		0.236	4.41068	4.31841	4.31449
		0.238	0.975814	0.823815	0.784399		0.238	4.45996	4.35894	4.35355
		0.24	0.842948	0.703283	0.644792		0.24	4.50337	4.3938	4.38561
		0.242	0.697795	0.564973	0.527709		0.242	4.54094	4.42294	4.41234
		0.244	0.600908	0.475177	0.430582		0.244	4.57268	4.44785	4.43448
		0.246	0.484408	0.409647	0.359126		0.246	4.59963	4.46859	4.45327
		0.248	0.41615	0.340275	0.314276		0.248	4.62223	4.48664	4.46972
		0.25	0.370102	0.30058	0.260352		0.25	4.64259	4.50254	4.48392
		0.252	0.322134	0.257503	0.221395		0.252	4.66061	4.51626	4.49578
		0.254	0.281123	0.22634	0.188305		0.254	4.67667	4.52862	4.50624
		0.256	0.237551	0.20993	0.163586		0.256	4.69085	4.53996	4.51571
		0.258	0.218757	0.18916	0.147157		0.258	4.70317	4.55022	4.5234
		0.26	0.189595	0.148324	0.119462		0.26	4.71474	4.55934	4.53041
		0.262	0.16744	0.136545	0.108415		0.262	4.72483	4.56698	4.53664
		0.264	0.156661	0.127414	0.102162		0.264	4.73416	4.57438	4.5424
		0.266	0.138868	0.120104	0.0899711		0.266	4.7428	4.581	4.54771
		0.268	0.129463	0.110336	0.0805119		0.268	4.75102	4.58764	4.55271
		0.27	0.118347	0.0958783	0.0720122		0.27	4.75842	4.59359	4.55713
		0.272	0.111951	0.094339	0.0674238		0.272	4.76535	4.59915	4.56113
		0.274	0.110831	0.0868032	0.0699248		0.274	4.77239	4.60444	4.56524
		0.276	0.10017	0.0806652	0.0654827		0.276	4.77898	4.60959	4.56908
		0.278	0.0971215	0.0843233	0.0580374		0.278	4.78536	4.61451	4.57306
		0.28	0.0919487	0.0777356	0.0545175		0.28	4.79153	4.61938	4.5764
		0.282	0.085104	0.0789131	0.0570349		0.282	4.79741	4.62441	4.58001
		0.284	0.0820081	0.0695762	0.0485038		0.284	4.80294	4.62894	4.58334
		0.286	0.0840305	0.0770911	0.0495498		0.286	4.8084	4.63395	4.58655
		0.288	0.0859869	0.0786906	0.0478934		0.288	4.81411	4.63887	4.58972
		0.29	0.0789916	0.0742606	0.0507029		0.29	4.82029	4.64401	4.59295
		0.292	0.0812862	0.0785547	0.049539		0.292	4.8256	4.64924	4.59636
		0.294	0.0837329	0.0753951	0.0485181		0.294	4.83183	4.65456	4.59974
		0.296	0.0760406	0.0721989	0.0479795		0.296	4.8375	4.65964	4.60322
		0.298	0.0781537	0.0736111	0.0471111		0.298	4.84313	4.6646	4.60645
		0.3	0.0779673	0.081349	0.0453677		0.3	4.84898	4.67039	4.60968
		0.302	0.0841917	0.0820406	0.0505035		0.302	4.8553	4.67603	4.61315
		0.304	0.0902436	0.0795487	0.0496228		0.304	4.86177	4.68189	4.61665
		0.306	0.0858941	0.0844196	0.0544538		0.306	4.8683	4.68803	4.62045
		0.308	0.090542	0.0867191	0.055233		0.308	4.87592	4.69437	4.62484
		0.31	0.0963606	0.0901041	0.058395		0.31	4.88285	4.70087	4.62901
		0.312	0.0967039	0.0990765	0.0620907		0.312	4.89062	4.70853	4.63357
		0.314	0.108213	0.102205	0.0652805		0.314	4.89886	4.7164	4.63869
		0.316	0.0956175	0.10132	0.062343		0.316	4.90745	4.72434	4.64354
		0.318	0.111195	0.112976	0.0745881		0.318	4.91623	4.73291	4.64899
		0.32	0.110278	0.124434	0.0729712		0.32	4.92558	4.74251	4.65492
		0.322	0.123151	0.127646	0.0775966		0.322	4.93553	4.75296	4.66137
		0.324	0.131954	0.135655	0.0857423		0.324	4.9464	4.76374	4.66816
		0.326	0.140803	0.14715	0.0901824		0.326	4.95894	4.77549	4.67529
		0.328	0.149962	0.158261	0.101145		0.328	4.97176	4.78866	4.68351
		0.33	0.152991	0.159396	0.109619		0.33	4.98548	4.80228	4.6926
		0.332	0.165332	0.172538	0.11387		0.332	4.99993	4.81663	4.70232
		0.334	0.184236	0.184629	0.118368		0.334	5.01574	4.83255	4.71265
		0.336	0.193852	0.206668	0.137274		0.336	5.0337	4.85005	4.72402
		0.338	0.20583	0.2243	0.152556		0.338	5.05307	4.8697	4.73727
		0.34	0.224064	0.226715	0.163555		0.34	5.07332	4.8899	4.75139
		0.342	0.243416	0.252359	0.175921		0.342	5.09592	4.91178	4.76739
		0.344	0.254446	0.26898	0.185269		0.344	5.12034	4.93628	4.78403
		0.346	0.273376	0.29957	0.206322		0.346	5.14677	4.9635	4.80255
		0.348	0.298579	0.317144	0.224218		0.348	5.17494	4.99246	4.82335
		0.35	0.315052	0.335038	0.248261		0.35	5.20669	5.02402	4.84603
		0.352	0.338095	0.371986	0.269716		0.352	5.24016	5.05916	4.8716
		0.354	0.371236	0.39428	0.293724		0.354	5.27704	5.09719	4.89969
		0.356	0.388556	0.423269	0.315428		0.356	5.31613	5.1376	4.93026
		0.358	0.432546	0.452216	0.340398		0.358	5.36038	5.18256	4.96278
		0.36	0.447944	0.490349	0.380624		0.36	5.40781	5.22979	4.99998
		0.362	0.4744	0.524863	0.399691		0.362	5.45782	5.28317	5.04036
		0.364	0.517595	0.541038	0.44874		0.364	5.51218	5.33909	5.08462
		0.366	0.561905	0.606841	0.471854		0.366	5.57253	5.39977	5.1336
		0.368	0.60678	0.62113	0.517311		0.368	5.63803	5.46594	5.18685
		0.37	0.648273	0.664239	0.557646		0.37	5.7093	5.53492	5.24473
		0.372	0.673189	0.723469	0.608208		0.372	5.78537	5.61024	5.30733
		0.374	0.720354	0.764929	0.638604		0.374	5.86606	5.69317	5.37765
		0.376	0.764727	0.797015	0.685687		0.376	5.95325	5.78095	5.45204
		0.378	0.804416	0.843355	0.743056		0.378	6.04522	5.87313	5.53247
		0.38	0.861226	0.889726	0.781009		0.38	6.14605	5.97241	5.62038
		0.382	0.892305	0.952663	0.833709		0.382	6.25255	6.0789	5.71193
		0.384	0.95975	0.983417	0.88425		0.384	6.36575	6.19199	5.81267
		0.386	0.981608	1.02637	0.9424		0.386	6.48582	6.30997	5.92075
		0.388	1.04233	1.08055	0.995442		0.388	6.61214	6.4359	6.03502
		0.39	1.08605	1.11095	1.0404		0.39	6.74728	6.56789	6.15784
		0.392	1.12798	1.15464	1.09056		0.392	6.88717	6.70532	6.28804
		0.394	1.193	1.18018	1.1338		0.394	7.03782	6.84974	6.42404
		0.396	1.21263	1.23171	1.17906		0.396	7.19493	6.99854	6.56836
		0.398	1.26021	1.26444	1.22864		0.398	7.35641	7.15552	6.71931
		0.4	1.30048	1.29231	1.24278		0.4	7.52597	7.31748	6.8759
		0.402	1.34297	1.29852	1.28446		0.402	7.70495	7.48288	7.03763
		0.404	1.37318	1.35391	1.33672		0.404	7.88858	7.65485	7.20692
		0.406	1.40536	1.36918	1.34899		0.406	8.07811	7.83205	7.38287
		0.408	1.43323	1.38767	1.37891		0.408	8.27485	8.01297	7.56118
		0.41	1.47864	1.4	1.39648		0.41	8.47731	8.19907	7.74687
		0.412	1.50391	1.41619	1.41045		0.412	8.68756	8.38865	7.93578
		0.414	1.52454	1.4134	1.43235		0.414	8.90487	8.58051	8.12909
		0.416	1.53799	1.43342	1.44063		0.416	9.12412	8.77455	8.32575
		0.418	1.57297	1.43436	1.4289		0.418	9.3492	8.97458	8.5244
		0.42	1.58672	1.41892	1.44571		0.42	9.5811	9.1741	8.72342
		0.422	1.5839	1.40919	1.43477		0.422	9.81475	9.37329	8.92758
		0.424	1.61418	1.40949	1.45016		0.424	10.0552	9.57303	9.13355
		0.426	1.63134	1.41458	1.42827		0.426	10.2993	9.77568	9.33986
		0.428	1.62943	1.4255	1.43296		0.428	10.5478	9.98258	9.54776
		0.43	1.62591	1.3756	1.41879		0.43	10.7965	10.1884	9.75648
		0.432	1.62636	1.38014	1.40013		0.432	11.0488	10.3894	9.96375
		0.434	1.63588	1.37156	1.37791		0.434	11.3048	10.5955	10.171
		0.436	1.62209	1.33569	1.37775		0.436	11.562	10.7996	10.3782
		0.438	1.63093	1.32005	1.35313		0.438	11.8228	11.0017	10.5859
		0.44	1.60058	1.29409	1.3383		0.44	12.0812	11.2034	10.7928
		0.442	1.59359	1.28571	1.3029		0.442	12.3411	11.4019	10.9974
		0.444	1.57664	1.25885	1.30369		0.444	12.6014	11.6006	11.1997
		0.446	1.57144	1.24101	1.26194		0.446	12.8597	11.7976	11.4027
		0.448	1.54192	1.2282	1.23667		0.448	13.1195	11.9933	11.6014
		0.45	1.52361	1.18815	1.21741		0.45	13.3775	12.1867	11.7992
		0.452	1.50239	1.15179	1.17551		0.452	13.6325	12.3755	11.9915
		0.454	1.47344	1.12628	1.15907		0.454	13.8888	12.562	12.182
		0.456	1.46018	1.11265	1.11555		0.456	14.1438	12.7466	12.369
		0.458	1.43387	1.07605	1.09499		0.458	14.3951	12.9293	12.5531
		0.46	1.40522	1.04376	1.06396		0.46	14.646	13.106	12.7345
		0.462	1.36213	1.01839	1.02918		0.462	14.8903	13.2803	12.912
		0.464	1.34463	0.992489	1.01584		0.464	15.1329	13.4518	13.0847
		0.466	1.31737	0.969598	0.982103		0.466	15.3713	13.6214	13.2577
		0.468	1.28484	0.935326	0.960856		0.468	15.6075	13.7859	13.4256
		0.47	1.25861	0.916548	0.913543		0.47	15.8425	13.9476	13.589
		0.472	1.22685	0.884153	0.903158		0.472	16.0723	14.1056	13.75
		0.474	1.19978	0.849486	0.853604		0.474	16.2998	14.2602	13.9058
		0.476	1.15207	0.834867	0.857549		0.476	16.5202	14.4117	14.0596
		0.478	1.14677	0.799149	0.823226		0.478	16.7395	14.5601	14.2112
		0.48	1.11976	0.776051	0.794034		0.48	16.9546	14.7045	14.3587
		0.482	1.08719	0.751236	0.776387		0.482	17.169	14.8433	14.504
		0.484	1.07607	0.740647	0.750264		0.484	17.3794	14.9827	14.6452
		0.486	1.0435	0.7143	0.73593		0.486	17.5872	15.1186	14.7843
		0.488	1.02997	0.699883	0.705036		0.488	17.792	15.2525	14.9196
		0.49	1.01659	0.67906	0.696065		0.49	17.9966	15.3831	15.0529
		0.492	0.98304	0.669566	0.674551		0.492	18.1985	15.5129	15.1849
		0.494	0.974738	0.649769	0.661432		0.494	18.3957	15.6399	15.3143
		0.496	0.954938	0.633467	0.638781		0.496	18.5931	15.7645	15.4405
		0.498	0.945344	0.617639	0.626803		0.498	18.7895	15.8882	15.5647
		0.5	0.939395	0.617566	0.622796		0.5	18.9861	16.0092	15.6884
		0.502	0.922745	0.59643	0.606527		0.502	19.18	16.1316	15.8112
		0.504	0.925432	0.596058	0.593563		0.504	19.3744	16.2513	15.9311
		0.506	0.906729	0.577791	0.59366		0.506	19.5701	16.3696	16.0524
		0.508	0.90379	0.566564	0.591311		0.508	19.7639	16.4873	16.1743
		0.51	0.906859	0.558593	0.570076		0.51	19.9605	16.6039	16.2943
		0.512	0.904894	0.552333	0.561388		0.512	20.1578	16.7185	16.4103
		0.514	0.892111	0.551342	0.549781		0.514	20.3543	16.8344	16.5262
		0.516	0.876444	0.539233	0.547165		0.516	20.5503	16.949	16.6427
		0.518	0.885029	0.545931	0.549192		0.518	20.7474	17.0642	16.7589
		0.52	0.885811	0.525502	0.543392		0.52	20.9455	17.1792	16.8757
		0.522	0.882032	0.537948	0.537247		0.522	21.1459	17.2936	16.9932
		0.524	0.885581	0.529693	0.528997		0.524	21.3477	17.4108	17.1081
		0.526	0.877604	0.535321	0.530631		0.526	21.5505	17.527	17.2243
		0.528	0.885585	0.526023	0.526457		0.528	21.7545	17.6444	17.3415
		0.53	0.882871	0.526233	0.526877		0.53	21.9615	17.7615	17.4591
		0.532	0.874959	0.524112	0.520239		0.532	22.1684	17.8786	17.5754
		0.534	0.884792	0.511786	0.530126		0.534	22.3771	17.9963	17.6944
		0.536	0.886305	0.512696	0.513502		0.536	22.5888	18.1124	17.8144
		0.538	0.881783	0.524405	0.511688		0.538	22.8012	18.2316	17.9307
		0.54	0.881605	0.514888	0.511819		0.54	23.0154	18.3516	18.0495
		0.542	0.88977	0.513512	0.512006		0.542	23.2304	18.4729	18.1694
		0.544	0.889583	0.509351	0.51224		0.544	23.4499	18.592	18.2895
		0.546	0.891476	0.509996	0.50804		0.546	23.6696	18.7108	18.41
		0.548	0.897328	0.514935	0.507032		0.548	23.895	18.8336	18.5296
		0.55	0.890655	0.509668	0.51369		0.55	24.12	18.9566	18.653
		0.552	0.897275	0.508013	0.507122		0.552	24.3448	19.079	18.7761
		0.554	0.912979	0.516949	0.503514		0.554	24.5775	19.2042	18.8993
		0.556	0.901806	0.50678	0.505088		0.556	24.8088	19.3297	19.0216
		0.558	0.900032	0.508791	0.506336		0.558	25.0426	19.4546	19.1476
		0.56	0.90939	0.505596	0.507873		0.56	25.2783	19.5809	19.2733
		0.562	0.913999	0.506984	0.502558		0.562	25.5182	19.7073	19.4001
		0.564	0.911547	0.508901	0.501661		0.564	25.7592	19.8362	19.5265
		0.566	0.910408	0.515652	0.507459		0.566	26.0026	19.965	19.6542
		0.568	0.91966	0.508112	0.505119		0.568	26.2463	20.0965	19.7831
		0.57	0.915969	0.513454	0.504726		0.57	26.4964	20.2287	19.9144
		0.572	0.928617	0.514926	0.508656		0.572	26.7475	20.3621	20.0444
		0.574	0.929669	0.513712	0.505623		0.574	27.0013	20.4964	20.1776
		0.576	0.925618	0.518228	0.509589		0.576	27.2571	20.6316	20.3112
		0.578	0.929177	0.511319	0.510266		0.578	27.5153	20.7677	20.4467
		0.58	0.935349	0.520521	0.510625		0.58	27.7764	20.9061	20.5817
		0.582	0.949031	0.513687	0.512262		0.582	28.0413	21.0428	20.7191
		0.584	0.939244	0.52419	0.508709		0.584	28.3079	21.1845	20.857
		0.586	0.943483	0.520957	0.508891		0.586	28.5781	21.326	20.996
		0.588	0.955404	0.521012	0.517056		0.588	28.8517	21.4694	21.1381
		0.59	0.958027	0.520737	0.51649		0.59	29.1275	21.6132	21.2795
		0.592	0.958513	0.521571	0.519735		0.592	29.4077	21.7581	21.4233
		0.594	0.962577	0.513687	0.521069		0.594	29.688	21.9029	21.5687
		0.596	0.965934	0.521066	0.521689		0.596	29.9748	22.0492	21.7161
		0.598	0.970817	0.5237	0.520522		0.598	30.2622	22.196	21.863
		0.6	0.963877	0.521653	0.515955		0.6	30.5509	22.3451	22.0115
		0.602	0.966052	0.532941	0.523368		0.602	30.8432	22.4976	22.1602
		0.604	0.984627	0.531665	0.524938		0.604	31.1375	22.6513	22.3125
		0.606	0.983598	0.529162	0.51673		0.606	31.44	22.8055	22.4639
		0.608	0.987042	0.530025	0.519578		0.608	31.7433	22.9614	22.6148
		0.61	0.979808	0.529826	0.523583		0.61	32.0459	23.1169	22.7687
		0.612	0.988308	0.529469	0.522568		0.612	32.3527	23.2744	22.9253
		0.614	0.985775	0.532737	0.536312		0.614	32.6622	23.4336	23.0835
		0.616	0.986625	0.536817	0.530192		0.616	32.9721	23.5923	23.2434
		0.618	0.988994	0.533552	0.533841		0.618	33.2867	23.7559	23.4044
		0.62	1.00041	0.535805	0.531462		0.62	33.6052	23.9197	23.5675
		0.622	1.00098	0.539132	0.527304		0.622	33.927	24.0839	23.7297
		0.624	0.997548	0.547055	0.531041		0.624	34.2509	24.2511	23.8927
		0.626	1.01183	0.54164	0.535378		0.626	34.5801	24.4206	24.059
		0.628	1.00491	0.540541	0.536792		0.628	34.9102	24.5903	24.2265
		0.63	1.00317	0.544446	0.534057		0.63	35.2392	24.7608	24.3943
		0.632	1.00946	0.546206	0.533642		0.632	35.5749	24.933	24.5648
		0.634	1.0043	0.552527	0.532812		0.634	35.9127	25.1088	24.734
		0.636	1.00905	0.538414	0.536226		0.636	36.252	25.2832	24.9059
		0.638	1.00692	0.547429	0.53305		0.638	36.5904	25.4594	25.078
		0.64	1.00283	0.551907	0.54152		0.64	36.9345	25.6378	25.2526
		0.642	1.01216	0.545353	0.539912		0.642	37.2796	25.8166	25.4284
		0.644	1.00457	0.551127	0.538639		0.644	37.6276	25.9974	25.6053
		0.646	1.00667	0.549966	0.540278		0.646	37.9766	26.1793	25.785
		0.648	1.0117	0.546209	0.546617		0.648	38.33	26.3619	25.9665
		0.65	1.01098	0.549842	0.548223		0.65	38.6849	26.545	26.1487
		0.652	0.999992	0.555587	0.548537		0.652	39.0393	26.732	26.3335
		0.654	1.01599	0.555385	0.544004		0.654	39.4015	26.9198	26.5194
		0.656	1.0132	0.542845	0.539666		0.656	39.7618	27.1083	26.7057
		0.658	1.00991	0.553051	0.546175		0.658	40.1264	27.2956	26.8912
		0.66	1.00891	0.545732	0.54624		0.66	40.4933	27.4862	27.0798
		0.662	1.00893	0.551414	0.551919		0.662	40.8594	27.6756	27.2705
		0.664	1.01308	0.549843	0.545008		0.664	41.2302	27.8695	27.4621
		0.666	1.00773	0.552428	0.546715		0.666	41.6046	28.0624	27.6542
		0.668	1.00612	0.547743	0.545444		0.668	41.9788	28.258	27.8486
		0.67	1.00302	0.557075	0.546478		0.67	42.3526	28.4544	28.0416
		0.672	1.00807	0.549865	0.541648		0.672	42.7303	28.6512	28.2362
		0.674	1.00062	0.553844	0.549261		0.674	43.1115	28.8496	28.4332
		0.676	0.996385	0.547777	0.545181		0.676	43.4923	29.0499	28.6312
		0.678	1.00459	0.551464	0.547832		0.678	43.8725	29.2502	28.8321
		0.68	0.998799	0.549054	0.541072		0.68	44.2589	29.4522	29.0298
		0.682	0.998241	0.55003	0.543241		0.682	44.6446	29.6553	29.2302
		0.684	0.995054	0.546818	0.539788		0.684	45.0334	29.8586	29.4304
		0.686	0.994053	0.537333	0.539791		0.686	45.4216	30.0604	29.6321
		0.688	0.996691	0.545869	0.538093		0.688	45.8143	30.2656	29.8356
		0.69	0.99058	0.536721	0.537144		0.69	46.2073	30.4692	30.0371
		0.692	0.987872	0.536578	0.539476		0.692	46.6022	30.6732	30.2423
		0.694	0.991188	0.541134	0.539129		0.694	46.9994	30.8788	30.4479
		0.696	0.989972	0.531448	0.540749		0.696	47.3973	31.0844	30.6564
		0.698	0.982712	0.533669	0.534681		0.698	47.7985	31.2902	30.8639
		0.7	0.984034	0.530832	0.529888		0.7	48.1997	31.4972	31.0711
		0.702	0.978621	0.529011	0.533766		0.702	48.6004	31.704	31.2781
		0.704	0.984412	0.529789	0.52573		0.704	49.0066	31.9134	31.4867
		0.706	0.990386	0.526804	0.528236		0.706	49.415	32.1214	31.6953
		0.708	0.975603	0.521355	0.529019		0.708	49.8255	32.33	31.9047
		0.71	0.9897	0.517674	0.522501		0.71	50.2384	32.5373	32.1143
		0.712	0.980968	0.513845	0.523903		0.712	50.6534	32.7441	32.3252
		0.714	0.979393	0.515065	0.520608		0.714	51.0702	32.9526	32.5363
		0.716	0.97491	0.51096	0.505938		0.716	51.4872	33.1611	32.7458
		0.718	0.973789	0.501294	0.512491		0.718	51.9037	33.3685	32.9542
		0.72	0.984246	0.507588	0.508054		0.72	52.326	33.5766	33.1636
		0.722	0.971023	0.494884	0.507462		0.722	52.749	33.7831	33.3737
		0.724	0.981554	0.494261	0.503969		0.724	53.1758	33.9897	33.5841
		0.726	0.98116	0.489732	0.498051		0.726	53.6085	34.1933	33.793
		0.728	0.979484	0.489891	0.493686		0.728	54.04	34.4011	34.0024
		0.73	0.97531	0.487888	0.493569		0.73	54.4737	34.6074	34.211
		0.732	0.97341	0.484873	0.493544		0.732	54.9081	34.8139	34.421
		0.734	0.980025	0.481725	0.48949		0.734	55.3457	35.0208	34.6308
		0.736	0.975175	0.48385	0.492724		0.736	55.7867	35.2272	34.8415
		0.738	0.987607	0.473782	0.48715		0.738	56.2314	35.4345	35.0528
		0.74	0.975381	0.47792	0.483999		0.74	56.6773	35.6407	35.2638
		0.742	0.970964	0.477419	0.479008		0.742	57.1244	35.8502	35.4747
		0.744	0.977403	0.464472	0.476808		0.744	57.5725	36.0565	35.6841
		0.746	0.977123	0.473184	0.473202		0.746	58.0253	36.2635	35.8947
		0.748	0.986176	0.469344	0.471519		0.748	58.4825	36.4727	36.1042
		0.75	0.986145	0.464775	0.467421		0.75	58.9449	36.6815	36.3132
		0.752	0.989901	0.461306	0.470749		0.752	59.4099	36.8894	36.5228
		0.754	0.988654	0.462331	0.460067		0.754	59.8779	37.0971	36.7335
		0.756	0.99183	0.458617	0.463281		0.756	60.3481	37.3064	36.9435
		0.758	0.996366	0.456467	0.461141		0.758	60.8218	37.5143	37.1536
		0.76	0.987397	0.458819	0.458366		0.76	61.2993	37.7249	37.3648
		0.762	0.999339	0.454941	0.459288		0.762	61.7813	37.9351	37.5755
		0.764	1.00279	0.450102	0.455547		0.764	62.2671	38.1444	37.788
		0.766	0.992739	0.450615	0.458945		0.766	62.7546	38.3537	38.0013
		0.768	1.00449	0.451837	0.453405		0.768	63.2424	38.5653	38.2139
		0.77	1.00634	0.446147	0.447996		0.77	63.7419	38.7754	38.4257
		0.772	1.00088	0.44158	0.445512		0.772	64.2377	38.9863	38.6367
		0.774	1.00432	0.447104	0.450898		0.774	64.7391	39.1975	38.8499
		0.776	1.00209	0.440178	0.450867		0.776	65.2423	39.4104	39.065
		0.778	1.00774	0.443567	0.442471		0.778	65.7473	39.6221	39.2796
		0.78	1.01569	0.43956	0.443726		0.78	66.2617	39.8345	39.4948
		0.782	1.01104	0.440207	0.442131		0.782	66.7736	40.0494	39.7087
		0.784	1.01597	0.441406	0.43869		0.784	67.295	40.2634	39.9229
		0.786	1.00629	0.438963	0.437742		0.786	67.8141	40.4803	40.1384
		0.788	1.01789	0.440215	0.441528		0.788	68.337	40.6964	40.3553
		0.79	1.01766	0.438058	0.435915		0.79	68.8656	40.912	40.5715
		0.792	1.01908	0.437436	0.437564		0.792	69.396	41.131	40.7897
		0.794	1.0196	0.434612	0.436686		0.794	69.934	41.3492	41.0079
		0.796	1.01589	0.434261	0.43288		0.796	70.4693	41.5685	41.2263
		0.798	1.02686	0.4356	0.433057		0.798	71.0106	41.7871	41.4459
		0.8	1.01924	0.429725	0.432412		0.8	71.5538	42.0064	41.6653
		0.802	1.02476	0.428924	0.431191		0.802	72.1033	42.2254	41.8858
		0.804	1.03229	0.428878	0.429874		0.804	72.6559	42.4462	42.1063
		0.806	1.02319	0.424832	0.429213		0.806	73.2128	42.6651	42.3289
		0.808	1.025	0.426871	0.428997		0.808	73.7676	42.8862	42.5487
		0.81	1.02957	0.429512	0.426937		0.81	74.3295	43.1094	42.7729
		0.812	1.02399	0.424125	0.424003		0.812	74.8939	43.3324	42.9962
		0.814	1.02746	0.423327	0.423463		0.814	75.4603	43.5554	43.2184
		0.816	1.0277	0.424662	0.421475		0.816	76.0305	43.7779	43.4416
		0.818	1.03244	0.417845	0.424488		0.818	76.6015	44.002	43.6652
		0.82	1.02367	0.416789	0.418494		0.82	77.1775	44.2255	43.8908
		0.822	1.02908	0.424127	0.419959		0.822	77.7562	44.4509	44.117
		0.824	1.02998	0.41837	0.419452		0.824	78.3373	44.6792	44.3415
		0.826	1.0265	0.415414	0.420677		0.826	78.9225	44.9045	44.5692
		0.828	1.02644	0.416242	0.41457		0.828	79.5065	45.1312	44.7959
		0.83	1.02619	0.417086	0.409436		0.83	80.0963	45.3586	45.0207
		0.832	1.03159	0.414798	0.414347		0.832	80.6895	45.5877	45.2487
		0.834	1.02669	0.414712	0.415652		0.834	81.2849	45.8154	45.4765
		0.836	1.02151	0.410155	0.411219		0.836	81.8811	46.0433	45.7058
		0.838	1.02693	0.41466	0.41035		0.838	82.4781	46.2742	45.9348
		0.84	1.02696	0.413189	0.408072		0.84	83.0813	46.5066	46.164
		0.842	1.02296	0.413456	0.407087		0.842	83.69	46.7378	46.3919
		0.844	1.0218	0.407257	0.406368		0.844	84.2942	46.9703	46.6237
		0.846	1.01527	0.406871	0.40673		0.846	84.9005	47.2022	46.8546
		0.848	1.02411	0.403175	0.405804		0.848	85.5118	47.4333	47.085
		0.85	1.01604	0.403061	0.407711		0.85	86.1239	47.663	47.3211
		0.852	1.01422	0.403211	0.403834		0.852	86.7371	47.8967	47.5533
		0.854	1.02134	0.403972	0.399821		0.854	87.3563	48.1301	47.7865
		0.856	1.01654	0.401053	0.401232		0.856	87.9772	48.3621	48.0184
		0.858	1.01349	0.402631	0.397277		0.858	88.6004	48.5992	48.2508
		0.86	1.01472	0.403289	0.395947		0.86	89.2259	48.8364	48.4845
		0.862	1.00966	0.403534	0.396983		0.862	89.8517	49.0715	48.7192
		0.864	1.00933	0.400089	0.396142		0.864	90.4777	49.3109	48.9523
		0.866	1.01066	0.395736	0.389996		0.866	91.1077	49.5462	49.1875
		0.868	1.01156	0.393525	0.398957		0.868	91.7423	49.783	49.4244
		0.87	1.0085	0.396015	0.395284		0.87	92.378	50.0203	49.6629
		0.872	1.01068	0.397024	0.392871		0.872	93.0181	50.2608	49.9012
		0.874	1.00293	0.390671	0.390776		0.874	93.6575	50.4983	50.1389
		0.876	1.01036	0.393188	0.390869		0.876	94.3027	50.7371	50.3755
		0.878	1.01174	0.38807	0.388761		0.878	94.9522	50.9767	50.6136
		0.88	1.00069	0.390879	0.385152		0.88	95.5998	51.2168	50.851
		0.882	0.998902	0.389498	0.385659		0.882	96.2466	51.4574	51.0903
		0.884	0.999298	0.386696	0.385563		0.884	96.8983	51.6971	51.3278
		0.886	0.998348	0.390548	0.384885		0.886	97.5502	51.9398	51.5693
		0.888	1.00107	0.389012	0.384764		0.888	98.2065	52.1839	51.8095
		0.89	0.996062	0.38928	0.38255		0.89	98.8645	52.4286	52.0521
		0.892	0.997029	0.38549	0.38453		0.892	99.5258	52.6733	52.2936
		0.894	0.999694	0.383439	0.383729		0.894	100.191	52.9159	52.5371
		0.896	0.991847	0.382733	0.380929		0.896	100.855	53.1605	52.7793
		0.898	0.996972	0.382253	0.379945		0.898	101.523	53.4049	53.0233
		0.9	0.995375	0.380416	0.381657		0.9	102.194	53.651	53.2682
		0.902	0.99398	0.383356	0.380056		0.902	102.868	53.8967	53.514
		0.904	0.995496	0.381502	0.377687		0.904	103.546	54.1463	53.7591
		0.906	0.99505	0.381488	0.375913		0.906	104.226	54.3942	54.0051
		0.908	0.993955	0.375851	0.379669		0.908	104.908	54.6406	54.2531
		0.91	0.985508	0.376294	0.375493		0.91	105.591	54.8892	54.5003
		0.912	0.986631	0.372205	0.372688		0.912	106.274	55.1374	54.7472
		0.914	0.991349	0.375858	0.376171		0.914	106.963	55.3832	54.9973
		0.916	0.987148	0.373046	0.373418		0.916	107.653	55.6332	55.2451
		0.918	0.987659	0.373105	0.373248		0.918	108.345	55.8833	55.4953
		0.92	0.98768	0.373644	0.370662		0.92	109.045	56.1339	55.7451
		0.922	0.983808	0.37241	0.369937		0.922	109.74	56.3842	55.9947
		0.924	0.98708	0.371231	0.372715		0.924	110.44	56.6361	56.246
		0.926	0.985056	0.369232	0.371178		0.926	111.145	56.8892	56.4994
		0.928	0.982004	0.372125	0.368388		0.928	111.85	57.1429	56.7521
		0.93	0.982117	0.369664	0.369781		0.93	112.557	57.3975	57.0065
		0.932	0.991033	0.372019	0.367156		0.932	113.27	57.6525	57.2602
		0.934	0.974821	0.366724	0.368246		0.934	113.987	57.9093	57.5158
		0.936	0.984787	0.369763	0.366101		0.936	114.701	58.1656	57.7705
		0.938	0.975419	0.367072	0.361254		0.938	115.418	58.4222	58.0229
		0.94	0.984703	0.366031	0.367066		0.94	116.141	58.6795	58.2795
		0.942	0.985492	0.363582	0.361293		0.942	116.866	58.9351	58.5371
		0.944	0.986234	0.364325	0.365814		0.944	117.6	59.1946	58.7936
		0.946	0.98309	0.364222	0.363582		0.946	118.334	59.4509	59.0526
		0.948	0.988871	0.36007	0.364658		0.948	119.071	59.7106	59.3121
		0.95	0.986602	0.366435	0.362534		0.95	119.813	59.9711	59.5711
		0.952	0.987656	0.359326	0.358494		0.952	120.555	60.232	59.8313
		0.954	0.984096	0.364214	0.359441		0.954	121.305	60.4939	60.0909
		0.956	0.987206	0.359595	0.360113		0.956	122.055	60.7559	60.3521
		0.958	0.985748	0.359624	0.358276		0.958	122.81	61.0168	60.6138
		0.96	0.982074	0.3617	0.361745		0.96	123.565	61.2819	60.879
		0.962	0.985684	0.35587	0.358859		0.962	124.323	61.5464	61.1415
		0.964	0.986457	0.356755	0.359774		0.964	125.085	61.8082	61.4069
		0.966	0.984328	0.360053	0.358598		0.966	125.851	62.0732	61.6734
		0.968	0.980916	0.353826	0.356691		0.968	126.618	62.3384	61.9384
		0.97	0.990351	0.352826	0.355872		0.97	127.388	62.6032	62.2042
		0.972	0.985127	0.354524	0.355674		0.972	128.167	62.8685	62.4731
		0.974	0.984595	0.349986	0.354757		0.974	128.943	63.1337	62.7387
		0.976	0.986492	0.353864	0.350834		0.976	129.726	63.3991	63.0057
		0.978	0.991821	0.354468	0.354037		0.978	130.514	63.6695	63.2747
		0.98	0.983603	0.351717	0.353759		0.98	131.306	63.938	63.5437
		0.982	0.991219	0.353493	0.349884		0.982	132.098	64.2072	63.8134
		0.984	0.994445	0.346409	0.348818		0.984	132.898	64.4761	64.0806
		0.986	0.996955	0.350561	0.35053		0.986	133.705	64.746	64.3502
		0.988	0.991451	0.347557	0.347454		0.988	134.514	65.0168	64.6209
		0.99	0.994032	0.348976	0.34636		0.99	135.322	65.2881	64.8901
		0.992	0.989238	0.347168	0.349805		0.992	136.138	65.5582	65.164
		0.994	0.991944	0.346023	0.347254		0.994	136.952	65.8308	65.4368
		0.996	0.996754	0.348816	0.345592		0.996	137.773	66.1038	65.7103
		0.998	0.990995	0.346657	0.345687		0.998	138.597	66.3784	65.9829
		1	0.992347	0.345718	0.344552		1	139.423	66.6539	66.2568
		1.002	0.993289	0.343615	0.3468		1.002	140.255	66.9283	66.5317
		1.004	0.997763	0.342737	0.349192		1.004	141.087	67.2012	66.8119
		1.006	1.00143	0.342325	0.343418		1.006	141.932	67.4785	67.0891
		1.008	0.997967	0.342158	0.343206		1.008	142.778	67.7545	67.3659
		1.01	0.995591	0.345307	0.346244		1.01	143.624	68.0337	67.6437
		1.012	1.00263	0.340292	0.345182		1.012	144.478	68.3133	67.9262
		1.014	0.999643	0.341384	0.344494		1.014	145.333	68.5901	68.2081
		1.016	0.998935	0.338995	0.343135		1.016	146.193	68.8687	68.4897
		1.018	0.999609	0.341911	0.341029		1.018	147.058	69.1487	68.7707
		1.02	1.0016	0.345346	0.33913		1.02	147.922	69.4324	69.0518
		1.022	0.996785	0.338807	0.339163		1.022	148.791	69.7163	69.3327
		1.024	1.00105	0.339009	0.342701		1.024	149.664	69.9987	69.6177
		1.026	1.00056	0.339541	0.339656		1.026	150.54	70.2812	69.9017
		1.028	1.00124	0.336953	0.336106		1.028	151.424	70.5663	70.1855
		1.03	0.999726	0.339605	0.342259		1.03	152.305	70.8513	70.4723
		1.032	1.00202	0.339136	0.338758		1.032	153.193	71.1366	70.7603
		1.034	1.00376	0.339113	0.334476		1.034	154.089	71.4267	71.0444
		1.036	1.00356	0.33887	0.340407		1.036	154.982	71.715	71.3324
		1.038	0.999517	0.334253	0.334785		1.038	155.885	72.0033	71.6219
		1.04	1.00295	0.334853	0.333012		1.04	156.785	72.2906	71.9085
		1.042	1.00753	0.335086	0.336031		1.042	157.693	72.5775	72.1955
		1.044	1.00534	0.335333	0.335066		1.044	158.609	72.8674	72.4868
		1.046	1.00429	0.334734	0.331241		1.046	159.523	73.1584	72.776
		1.048	0.997675	0.334271	0.331387		1.048	160.44	73.4492	73.0643
		1.05	1.00119	0.334788	0.334131		1.05	161.358	73.7435	73.3557
		1.052	1.00814	0.333297	0.331443		1.052	162.285	74.0366	73.6478
		1.054	1.0019	0.332454	0.330961		1.054	163.215	74.3293	73.9414
		1.056	1.00004	0.327874	0.330661		1.056	164.142	74.6226	74.2348
		1.058	1.00351	0.333814	0.333678		1.058	165.076	74.9165	74.5284
		1.06	1.00379	0.331961	0.33069		1.06	166.015	75.2142	74.8261
		1.062	0.997833	0.327795	0.330203		1.062	166.958	75.5085	75.1211
		1.064	1.00565	0.3299	0.32743		1.064	167.899	75.8052	75.4178
		1.066	1.00474	0.325271	0.32851		1.066	168.851	76.1008	75.7126
		1.068	1.0056	0.325434	0.329067		1.068	169.81	76.3946	76.0107
		1.07	0.997552	0.325235	0.323312		1.07	170.76	76.6905	76.306
		1.072	1.00038	0.327005	0.327652		1.072	171.72	76.9873	76.6039
		1.074	1.00461	0.326318	0.323083		1.074	172.681	77.288	76.9005
		1.076	1.0059	0.326193	0.326028		1.076	173.651	77.5884	77.1997
		1.078	1.0026	0.324609	0.32479		1.078	174.624	77.8869	77.4986
		1.08	1.005	0.325582	0.324634		1.08	175.6	78.1877	77.8007
		1.082	1.00345	0.323005	0.324698		1.082	176.577	78.4908	78.1024
		1.084	1.00262	0.323372	0.322748		1.084	177.558	78.7915	78.4043
		1.086	1.00672	0.319139	0.322217		1.086	178.547	79.0922	78.7067
		1.088	0.999244	0.320957	0.321348		1.088	179.538	79.3946	79.0082
		1.09	1.00236	0.322635	0.324337		1.09	180.527	79.6963	79.3129
		1.092	1.00036	0.321501	0.31806		1.092	181.521	80.0028	79.6167
		1.094	1.00455	0.318585	0.321602		1.094	182.523	80.3056	79.9214
		1.096	1.00487	0.321089	0.320813		1.096	183.523	80.6119	80.2291
		1.098	1.00338	0.318826	0.318935		1.098	184.534	80.9181	80.5338
		1.1	1.00064	0.31624	0.315434		1.1	185.543	81.2232	80.8389
		1.102	0.998114	0.32022	0.315508		1.102	186.552	81.529	81.144
		1.104	1.0037	0.314223	0.317153		1.104	187.57	81.8368	81.4491
		1.106	0.995218	0.31384	0.317236		1.106	188.587	82.1415	81.7577
		1.108	1.00041	0.31294	0.31625		1.108	189.608	82.4469	82.0676
		1.11	1.00098	0.317864	0.316721		1.11	190.637	82.7546	82.3754
		1.112	0.998832	0.313535	0.312315		1.112	191.664	83.0649	82.6852
		1.114	0.997353	0.313791	0.312194		1.114	192.698	83.3748	82.9929
		1.116	0.999187	0.312813	0.311416		1.116	193.732	83.6834	83.3
		1.118	1.00351	0.312891	0.310638		1.118	194.774	83.9935	83.609
		1.12	0.998923	0.311934	0.309986		1.12	195.823	84.3061	83.9187
		1.122	0.998699	0.309682	0.311703		1.122	196.873	84.616	84.231
		1.124	1.00089	0.31086	0.309101		1.124	197.92	84.9276	84.5409
		1.126	1.00118	0.30769	0.310323		1.126	198.979	85.2405	84.8537
		1.128	0.99431	0.307944	0.308592		1.128	200.037	85.5502	85.1652
		1.13	1.00213	0.307217	0.3078		1.13	201.099	85.8619	85.4766
		1.132	0.999818	0.307013	0.30593		1.132	202.168	86.1737	85.7899
		1.134	0.998531	0.305224	0.305295		1.134	203.237	86.4874	86.1013
		1.136	0.995667	0.305732	0.306199		1.136	204.31	86.8007	86.4149
		1.138	1.00407	0.306595	0.303232		1.138	205.387	87.1154	86.7275
		1.14	1.00075	0.305323	0.305214		1.14	206.472	87.4308	87.0417
		1.142	1.00056	0.301157	0.302808		1.142	207.563	87.7451	87.3582
		1.144	0.994849	0.300594	0.303199		1.144	208.648	88.0586	87.6706
		1.146	0.996421	0.303256	0.297222		1.146	209.738	88.3709	87.9853
		1.148	1.00132	0.299315	0.29875		1.148	210.835	88.6867	88.2979
		1.15	0.996344	0.297942	0.300139		1.15	211.933	89.0013	88.6107
		1.152	0.998404	0.300559	0.301249		1.152	213.037	89.316	88.9269
		1.154	1.00238	0.296741	0.299565		1.154	214.145	89.632	89.246
		1.156	0.997846	0.297951	0.299539		1.156	215.26	89.9482	89.5637
		1.158	0.996718	0.298171	0.295973		1.158	216.378	90.2652	89.8809
		1.16	0.997656	0.296779	0.296808		1.16	217.49	90.584	90.1965
		1.162	1.0006	0.297774	0.296061		1.162	218.615	90.9019	90.5152
		1.164	0.997371	0.296241	0.296717		1.164	219.74	91.2214	90.8353
		1.166	0.998564	0.295421	0.29571		1.166	220.872	91.5409	91.1535
		1.168	1.00416	0.293175	0.294015		1.168	222.011	91.8613	91.472
		1.17	0.994647	0.294016	0.295236		1.17	223.151	92.178	91.7947
		1.172	0.998913	0.295588	0.291847		1.172	224.294	92.5002	92.1146
		1.174	0.999084	0.291159	0.293494		1.174	225.443	92.8214	92.4348
		1.176	1.00152	0.292706	0.29075		1.176	226.593	93.1429	92.7554
		1.178	0.99882	0.291025	0.294127		1.178	227.749	93.4639	93.0781
		1.18	1.00005	0.292023	0.290318		1.18	228.909	93.7879	93.4004
		1.182	1.00124	0.292833	0.290875		1.182	230.072	94.1097	93.7215
		1.184	0.99725	0.291319	0.291225		1.184	231.236	94.4354	94.0478
		1.186	0.994221	0.290593	0.28842		1.186	232.405	94.7608	94.3697
		1.188	0.994908	0.29008	0.290287		1.188	233.573	95.0863	94.6943
		1.19	1.00026	0.290488	0.28867		1.19	234.75	95.4122	95.0211
		1.192	1.0005	0.290344	0.289063		1.192	235.938	95.7395	95.3475
		1.194	1.00164	0.28953	0.286644		1.194	237.125	96.0681	95.6706
		1.196	0.994674	0.288674	0.286319		1.196	238.314	96.3969	95.9973
		1.198	0.993885	0.287821	0.287562		1.198	239.503	96.7243	96.3243
		1.2	0.996272	0.286099	0.28554		1.2	240.698	97.0533	96.6522
		1.202	0.998036	0.285814	0.287694		1.202	241.897	97.3812	96.9824
		1.204	0.996651	0.285194	0.28663		1.204	243.103	97.7108	97.3103
		1.206	0.998678	0.286161	0.283914		1.206	244.315	98.0396	97.6426
		1.208	0.996657	0.285107	0.285011		1.208	245.524	98.3711	97.9704
		1.21	0.992963	0.286165	0.282477		1.21	246.737	98.7041	98.2997
		1.212	0.998365	0.282793	0.281615		1.212	247.954	99.0332	98.6304
		1.214	1.00054	0.283243	0.283263		1.214	249.184	99.3684	98.9597
		1.216	1.00481	0.28203	0.280711		1.216	250.418	99.6967	99.2921
		1.218	0.996419	0.281909	0.283292		1.218	251.653	100.03	99.6252
		1.22	1.00129	0.281466	0.281912		1.22	252.894	100.363	99.9564
		1.222	1.00134	0.283109	0.280638		1.222	254.14	100.698	100.292
		1.224	0.999563	0.281859	0.278569		1.224	255.388	101.032	100.623
		1.226	1.00131	0.281057	0.281164		1.226	256.638	101.37	100.959
		1.228	0.999705	0.279422	0.280436		1.228	257.897	101.706	101.295
		1.23	0.998611	0.281609	0.280818		1.23	259.157	102.042	101.629
		1.232	0.997053	0.28077	0.278901		1.232	260.42	102.381	101.97
		1.234	1.003	0.279808	0.27774		1.234	261.689	102.72	102.303
		1.236	1.00277	0.277303	0.276908		1.236	262.962	103.059	102.642
		1.238	0.997594	0.278672	0.280444		1.238	264.242	103.397	102.98
		1.24	0.995805	0.279151	0.278104		1.24	265.521	103.738	103.32
		1.242	0.996838	0.274686	0.27923		1.242	266.799	104.078	103.662
		1.244	0.999083	0.279197	0.275954		1.244	268.087	104.419	104.004
		1.246	0.998693	0.278354	0.277778		1.246	269.377	104.761	104.345
		1.248	0.997764	0.276569	0.275277		1.248	270.67	105.104	104.689
		1.25	1.0012	0.277098	0.275528		1.25	271.975	105.447	105.03
		1.252	0.998782	0.274847	0.27604		1.252	273.282	105.791	105.373
		1.254	0.997242	0.273734	0.274833		1.254	274.588	106.133	105.717
		1.256	0.996662	0.274236	0.27576		1.256	275.898	106.478	106.063
		1.258	0.999742	0.273304	0.27488		1.258	277.212	106.821	106.407
		1.26	1.0033	0.275508	0.274754		1.26	278.538	107.167	106.752
		1.262	0.998702	0.272601	0.273624		1.262	279.866	107.512	107.1
		1.264		0.273471	0.274157		1.264		107.86	107.449
		1.266		0.27133	0.271305		1.266		108.208	107.795
		1.268		0.273468	0.274982		1.268		108.555	108.143
		1.27		0.272432	0.27313		1.27		108.905	108.497
		1.272		0.273869	0.273235		1.272		109.255	108.844
		1.274		0.272608	0.273667		1.274		109.608	109.199
		1.276		0.272627	0.269157		1.276		109.96	109.55
		1.278		0.270443	0.269901		1.278		110.313	109.901
		1.28		0.270745	0.272451		1.28		110.665	110.252
		1.282		0.269252	0.268108		1.282		111.016	110.606
		1.284		0.268952	0.268757		1.284		111.369	110.957
		1.286		0.269883	0.269774		1.286		111.723	111.311
		1.288		0.268273	0.266879		1.288		112.079	111.665
		1.29		0.269636	0.26975		1.29		112.432	112.019
		1.292		0.271694	0.268892		1.292		112.792	112.376
		1.294		0.268802	0.267229		1.294		113.151	112.733
		1.296		0.268066	0.266426		1.296		113.51	113.088
		1.298		0.269328	0.266153		1.298		113.869	113.445
		1.3		0.265536	0.266131		1.3		114.228	113.801
		1.302		0.26738	0.267955		1.302		114.587	114.163
		1.304		0.265036	0.265918		1.304		114.947	114.521
		1.306		0.26789	0.265449		1.306		115.307	114.881
		1.308		0.264149	0.264025		1.308		115.668	115.242
		1.31		0.266472	0.265833		1.31		116.03	115.604
		1.312		0.264341	0.264844		1.312		116.394	115.965
		1.314		0.265933	0.26404		1.314		116.759	116.329
		1.316		0.264688	0.263189		1.316		117.123	116.691
		1.318		0.264075	0.264411		1.318		117.486	117.054
		1.32		0.263091	0.261135		1.32		117.851	117.416
		1.322		0.26209	0.263736		1.322		118.216	117.782
		1.324		0.259873	0.261984		1.324		118.579	118.15
		1.326		0.261095	0.262909		1.326		118.942	118.515
		1.328		0.261125	0.260572		1.328		119.309	118.882
		1.33		0.259914	0.260198		1.33		119.675	119.247
		1.332		0.26057	0.262706		1.332		120.04	119.615
		1.334		0.262527	0.259877		1.334		120.412	119.985
		1.336		0.259227	0.26005		1.336		120.781	120.354
		1.338		0.258588	0.258891		1.338		121.15	120.723
		1.34		0.257828	0.261144		1.34		121.517	121.094
		1.342		0.259826	0.259742		1.342		121.887	121.465
		1.344		0.258065	0.257949		1.344		122.257	121.837
		1.346		0.258003	0.259619		1.346		122.63	122.209
		1.348		0.258461	0.257509		1.348		123.002	122.584
		1.35		0.260031	0.256952		1.35		123.377	122.954
		1.352		0.256723	0.25609		1.352		123.752	123.327
		1.354		0.255705	0.256649		1.354		124.127	123.7
		1.356		0.25581	0.256433		1.356		124.5	124.074
		1.358		0.257271	0.256954		1.358		124.874	124.452
		1.36		0.25588	0.256048		1.36		125.252	124.827
		1.362		0.255592	0.252762		1.362		125.63	125.203
		1.364		0.253858	0.257171		1.364		126.006	125.58
		1.366		0.254015	0.253783		1.366		126.382	125.958
		1.368		0.253869	0.25266		1.368		126.759	126.337
		1.37		0.253693	0.255649		1.37		127.137	126.714
		1.372		0.253534	0.254442		1.372		127.516	127.094
		1.374		0.250952	0.25425		1.374		127.893	127.477
		1.376		0.253898	0.253287		1.376		128.274	127.857
		1.378		0.253178	0.251912		1.378		128.657	128.238
		1.38		0.252235	0.251944		1.38		129.038	128.621
		1.382		0.249581	0.251351		1.382		129.42	129.001
		1.384		0.250866	0.252552		1.384		129.801	129.385
		1.386		0.250833	0.250095		1.386		130.183	129.768
		1.388		0.250462	0.250362		1.388		130.567	130.152
		1.39		0.250764	0.251237		1.39		130.952	130.536
		1.392		0.248033	0.247161		1.392		131.337	130.92
		1.394		0.248036	0.25006		1.394		131.718	131.304
		1.396		0.248233	0.249121		1.396		132.102	131.69
		1.398		0.249126	0.248703		1.398		132.486	132.075
		1.4		0.248883	0.246466		1.4		132.875	132.463
		1.402		0.246951	0.248276		1.402		133.264	132.85
		1.404		0.245276	0.247562		1.404		133.649	133.237
		1.406		0.24514	0.247398		1.406		134.033	133.625
		1.408		0.245536	0.245672		1.408		134.419	134.015
		1.41		0.244038	0.248383		1.41		134.806	134.402
		1.412		0.243337	0.246328		1.412		135.193	134.796
		1.414		0.244936	0.247049		1.414		135.581	135.188
		1.416		0.244356	0.244221		1.416		135.972	135.579
		1.418		0.242889	0.243879		1.418		136.359	135.968
		1.42		0.24389	0.243247		1.42		136.748	136.359
		1.422		0.244192	0.243898		1.422		137.14	136.751
		1.424		0.2413	0.241657		1.424		137.53	137.142
		1.426		0.243221	0.24242		1.426		137.923	137.532
		1.428		0.243168	0.240367		1.428		138.317	137.922
		1.43		0.242714	0.242001		1.43		138.712	138.316
		1.432		0.241873	0.240642		1.432		139.106	138.708
		1.434		0.240197	0.242006		1.434		139.501	139.101
		1.436		0.241504	0.240797		1.436		139.894	139.496
		1.438		0.242368	0.239566		1.438		140.291	139.891
		1.44		0.240778	0.238823		1.44		140.691	140.285
		1.442		0.238895	0.237995		1.442		141.084	140.678
		1.444		0.238465	0.240949		1.444		141.482	141.076
		1.446		0.239664	0.239116		1.446		141.879	141.473
		1.448		0.239007	0.238475		1.448		142.276	141.871
		1.45		0.240622	0.236527		1.45		142.677	142.269
		1.452		0.237069	0.23765		1.452		143.075	142.667
		1.454		0.237483	0.23803		1.454		143.476	143.065
		1.456		0.237065	0.237929		1.456		143.875	143.466
		1.458		0.236983	0.239552		1.458		144.275	143.868
		1.46		0.23879	0.238229		1.46		144.676	144.272
		1.462		0.236773	0.237281		1.462		145.084	144.677
		1.464		0.237347	0.236755		1.464		145.486	145.08
		1.466		0.235487	0.236091		1.466		145.889	145.485
		1.468		0.236382	0.235836		1.468		146.294	145.889
		1.47		0.233984	0.235464		1.47		146.696	146.291
		1.472		0.238375	0.235405		1.472		147.103	146.697
		1.474		0.234625	0.23469		1.474		147.511	147.105
		1.476		0.234215	0.234648		1.476		147.917	147.51
		1.478		0.233532	0.23554		1.478		148.324	147.916
		1.48		0.233539	0.233704		1.48		148.73	148.327
		1.482		0.231934	0.235414		1.482		149.135	148.735
		1.484		0.232161	0.233521		1.484		149.543	149.145
		1.486		0.23334	0.232492		1.486		149.95	149.554
		1.488		0.233754	0.231156		1.488		150.362	149.96
		1.49		0.230558	0.231406		1.49		150.769	150.371
		1.492		0.232521	0.231297		1.492		151.179	150.78
		1.494		0.230367	0.23298		1.494		151.589	151.192
		1.496		0.231612	0.232583		1.496		152.001	151.604
		1.498		0.230558	0.230845		1.498		152.414	152.018
		1.5		0.229908	0.23078		1.5		152.823	152.429
		1.502		0.229935	0.231156		1.502		153.235	152.842
		1.504		0.230297	0.229741		1.504		153.65	153.256
		1.506		0.228392	0.23099		1.506		154.064	153.674
		1.508		0.228511	0.227936		1.508		154.474	154.087
		1.51		0.230707	0.227827		1.51		154.891	154.502
		1.512		0.228807	0.227818		1.512		155.309	154.915
		1.514		0.227277	0.228444		1.514		155.724	155.329
		1.516		0.22693	0.229468		1.516		156.137	155.747
		1.518		0.228301	0.226429		1.518		156.556	156.164
		1.52		0.227479	0.227627		1.52		156.974	156.583
		1.522		0.22603	0.225392		1.522		157.39	156.998
		1.524		0.228472	0.228884		1.524		157.809	157.417
		1.526		0.226898	0.225606		1.526		158.229	157.838
		1.528		0.226144	0.227587		1.528		158.65	158.258
		1.53		0.227306	0.225661		1.53		159.071	158.681
		1.532		0.22784	0.226238		1.532		159.498	159.101
		1.534		0.226127	0.224716		1.534		159.923	159.523
		1.536		0.224451	0.226518		1.536		160.344	159.944
		1.538		0.226002	0.224255		1.538		160.766	160.369
		1.54		0.224833	0.222785		1.54		161.192	160.791
		1.542		0.223412	0.223527		1.542		161.615	161.211
		1.544		0.225419	0.225811		1.544		162.041	161.636
		1.546		0.224873	0.223531		1.546		162.467	162.063
		1.548		0.224599	0.221963		1.548		162.895	162.488
		1.55		0.221751	0.223567		1.55		163.322	162.912
		1.552		0.223559	0.223951		1.552		163.748	163.341
		1.554		0.223066	0.222974		1.554		164.175	163.77
		1.556		0.225425	0.221421		1.556		164.607	164.198
		1.558		0.222365	0.218753		1.558		165.039	164.621
		1.56		0.222122	0.222865		1.56		165.469	165.048
		1.562		0.220799	0.221104		1.562		165.898	165.479
		1.564		0.223597	0.221031		1.564		166.328	165.908
		1.566		0.221488	0.220135		1.566		166.761	166.338
		1.568		0.220755	0.222325		1.568		167.194	166.771
		1.57		0.220616	0.22173		1.57		167.627	167.204
		1.572		0.221503	0.220107		1.572		168.06	167.639
		1.574		0.219872	0.220501		1.574		168.495	168.073
		1.576		0.220047	0.219273		1.576		168.928	168.504
		1.578		0.219554	0.219344		1.578		169.362	168.94
		1.58		0.218401	0.218852		1.58		169.798	169.374
		1.582		0.216838	0.218667		1.582		170.231	169.808
		1.584		0.220336	0.217779		1.584		170.666	170.245
		1.586		0.218516	0.220099		1.586		171.104	170.681
		1.588		0.217483	0.218624		1.588		171.541	171.123
		1.59		0.219076	0.219613		1.59		171.981	171.563
		1.592		0.220312	0.218456		1.592		172.422	172.002
		1.594		0.218121	0.218137		1.594		172.866	172.443
		1.596		0.218433	0.218078		1.596		173.307	172.883
		1.598		0.218666	0.216043		1.598		173.75	173.324
		1.6		0.215656	0.215801		1.6		174.191	173.764
		1.602		0.214382	0.219026		1.602		174.631	174.204
		1.604		0.216971	0.215916		1.604		175.072	174.651
		1.606		0.21596	0.214685		1.606		175.515	175.093
		1.608		0.215526	0.213764		1.608		175.956	175.533
		1.61		0.215901	0.215665		1.61		176.401	175.975
		1.612		0.213217	0.215044		1.612		176.845	176.418
		1.614		0.215715	0.21326		1.614		177.288	176.862
		1.616		0.214384	0.212778		1.616		177.737	177.304
		1.618		0.213597	0.214434		1.618		178.18	177.749
		1.62		0.213548	0.213311		1.62		178.626	178.193
		1.622		0.212069	0.212375		1.622		179.07	178.638
		1.624		0.213343	0.212116		1.624		179.514	179.084
		1.626		0.210917	0.212378		1.626		179.962	179.529
		1.628		0.213753	0.212538		1.628		180.407	179.976
		1.63		0.211475	0.212372		1.63		180.858	180.426
		1.632		0.211631	0.212157		1.632		181.304	180.875
		1.634		0.211918	0.211737		1.634		181.753	181.324
		1.636		0.211566	0.212355		1.636		182.204	181.776
		1.638		0.211402	0.212178		1.638		182.655	182.228
		1.64		0.210511	0.210197		1.64		183.107	182.678
		1.642		0.210239	0.209795		1.642		183.557	183.129
		1.644		0.211509	0.209912		1.644		184.007	183.579
		1.646		0.210492	0.211558		1.646		184.463	184.034
		1.648		0.208642	0.210927		1.648		184.916	184.488
		1.65		0.210428	0.210332		1.65		185.369	184.943
		1.652		0.211011	0.209663		1.652		185.827	185.4
		1.654		0.210615	0.210085		1.654		186.284	185.857
		1.656		0.209112	0.209754		1.656		186.743	186.313
		1.658		0.208845	0.210133		1.658		187.199	186.771
		1.66		0.208776	0.208656		1.66		187.655	187.23
		1.662		0.208358	0.208799		1.662		188.112	187.688
		1.664		0.20657	0.20794		1.664		188.57	188.146
		1.666		0.2093	0.207724		1.666		189.028	188.605
		1.668		0.20599	0.207693		1.668		189.486	189.063
		1.67		0.207658	0.207183		1.67		189.946	189.523
		1.672		0.207068	0.207168		1.672		190.404	189.983
		1.674		0.206806	0.207308		1.674		190.865	190.446
		1.676		0.206247	0.206956		1.676		191.327	190.907
		1.678		0.207551	0.207197		1.678		191.791	191.369
		1.68		0.20735	0.204646		1.68		192.254	191.832
		1.682		0.206708	0.206083		1.682		192.719	192.295
		1.684		0.204517	0.206368		1.684		193.183	192.758
		1.686		0.205853	0.205333		1.686		193.647	193.223
		1.688		0.204066	0.205859		1.688		194.11	193.688
		1.69		0.205165	0.204467		1.69		194.573	194.155
		1.692		0.203001	0.203922		1.692		195.039	194.62
		1.694		0.206088	0.204234		1.694		195.506	195.085
		1.696		0.204518	0.204025		1.696		195.975	195.552
		1.698		0.204088	0.204677		1.698		196.442	196.019
		1.7		0.205236	0.202671		1.7		196.915	196.485
		1.702		0.20309	0.202009		1.702		197.383	196.951
		1.704		0.203342	0.204568		1.704		197.85	197.42
		1.706		0.20084	0.203988		1.706		198.319	197.892
		1.708		0.202932	0.202811		1.708		198.786	198.364
		1.71		0.203156	0.202767		1.71		199.26	198.838
		1.712		0.201687	0.202057		1.712		199.727	199.306
		1.714		0.20241	0.202101		1.714		200.202	199.779
		1.716		0.200265	0.200463		1.716		200.673	200.251
		1.718		0.202043	0.201461		1.718		201.143	200.722
		1.72		0.201507	0.202197		1.72		201.619	201.197
		1.722		0.20144	0.201277		1.722		202.092	201.668
		1.724		0.199638	0.201872		1.724		202.565	202.147
		1.726		0.200018	0.200359		1.726		203.042	202.625
		1.728		0.201551	0.200456		1.728		203.515	203.098
		1.73		0.200168	0.199557		1.73		203.995	203.572
		1.732		0.19929	0.200551		1.732		204.47	204.051
		1.734		0.199812	0.199434		1.734		204.946	204.528
		1.736		0.199223	0.201092		1.736		205.423	205.007
		1.738		0.20037	0.198679		1.738		205.902	205.488
		1.74		0.199884	0.198349		1.74		206.385	205.967
		1.742		0.199097	0.199538		1.742		206.866	206.444
		1.744		0.198579	0.198711		1.744		207.346	206.927
		1.746		0.198614	0.198261		1.746		207.828	207.408
		1.748		0.198196	0.197561		1.748		208.309	207.887
		1.75		0.198229	0.19792		1.75		208.793	208.369
		1.752		0.198256	0.197225		1.752		209.275	208.851
		1.754		0.198183	0.199065		1.754		209.76	209.336
		1.756		0.198929	0.197236		1.756		210.245	209.82
		1.758		0.197549	0.197904		1.758		210.731	210.305
		1.76		0.196836	0.196563		1.76		211.218	210.792
		1.762		0.196191	0.19665		1.762		211.704	211.276
		1.764		0.194679	0.196078		1.764		212.185	211.759
		1.766		0.195543	0.197329		1.766		212.67	212.249
		1.768		0.19545	0.196255		1.768		213.154	212.738
		1.77		0.195081	0.194859		1.77		213.642	213.224
		1.772		0.195992	0.195412		1.772		214.128	213.711
		1.774		0.19523	0.194821		1.774		214.618	214.198
		1.776		0.195109	0.194844		1.776		215.107	214.687
		1.778		0.19603	0.195623		1.778		215.596	215.176
		1.78		0.194378	0.19341		1.78		216.089	215.667
		1.782		0.193704	0.194375		1.782		216.58	216.157
		1.784		0.193912	0.194172		1.784		217.069	216.648
		1.786		0.195408	0.194926		1.786		217.562	217.141
		1.788		0.191997	0.193053		1.788		218.054	217.634
		1.79		0.193086	0.193201		1.79		218.546	218.126
		1.792		0.193243	0.192786		1.792		219.038	218.617
		1.794		0.194321	0.192931		1.794		219.535	219.11
		1.796		0.193516	0.19341		1.796		220.027	219.606
		1.798		0.192901	0.191753		1.798		220.526	220.1
		1.8		0.193106	0.191291		1.8		221.024	220.595
		1.802		0.191581	0.191504		1.802		221.519	221.088
		1.804		0.191242	0.192323		1.804		222.017	221.584
		1.806		0.191277	0.192159		1.806		222.509	222.081
		1.808		0.190642	0.191032		1.808		223.006	222.58
		1.81		0.192202	0.191143		1.81		223.504	223.077
		1.812		0.191397	0.190478		1.812		224.005	223.573
		1.814		0.190108	0.191089		1.814		224.502	224.075
		1.816		0.189844	0.19074		1.816		225.003	224.575
		1.818		0.191075	0.189754		1.818		225.502	225.073
		1.82		0.190613	0.189799		1.82		226.002	225.573
		1.822		0.189142	0.189275		1.822		226.505	226.073
		1.824		0.189908	0.189917		1.824		227.007	226.573
		1.826		0.190557	0.189163		1.826		227.511	227.075
		1.828		0.188862	0.188552		1.828		228.016	227.579
		1.83		0.188737	0.189505		1.83		228.517	228.08
		1.832		0.188352	0.189503		1.832		229.019	228.587
		1.834		0.189329	0.188306		1.834		229.524	229.091
		1.836		0.188419	0.18921		1.836		230.028	229.599
		1.838		0.187905	0.187941		1.838		230.532	230.102
		1.84		0.18841	0.188555		1.84		231.039	230.609
		1.842		0.187478	0.189568		1.842		231.546	231.119
		1.844		0.188663	0.189004		1.844		232.055	231.629
		1.846		0.187538	0.188969		1.846		232.565	232.144
		1.848		0.187269	0.18807		1.848		233.074	232.654
		1.85		0.187257	0.185071		1.85		233.583	233.16
		1.852		0.187207	0.187632		1.852		234.09	233.67
		1.854		0.186809	0.186637		1.854		234.602	234.178
		1.856		0.186299	0.187423		1.856		235.113	234.692
		1.858		0.187264	0.186466		1.858		235.626	235.205
		1.86		0.185978	0.187036		1.86		236.139	235.719
		1.862		0.187006	0.185465		1.862		236.655	236.232
		1.864		0.184209	0.187106		1.864		237.166	236.747
		1.866		0.186938	0.18431		1.866		237.679	237.259
		1.868		0.184169	0.184549		1.868		238.193	237.77
		1.87		0.183907	0.185149		1.87		238.707	238.284
		1.872		0.184264	0.184967		1.872		239.217	238.797
		1.874		0.185164	0.186027		1.874		239.733	239.32
		1.876		0.184502	0.184333		1.876		240.251	239.835
		1.878		0.184607	0.183894		1.878		240.766	240.352
		1.88		0.184907	0.184443		1.88		241.286	240.868
		1.882		0.183891	0.184147		1.882		241.806	241.388
		1.884		0.184135	0.184201		1.884		242.324	241.906
		1.886		0.183639	0.1828		1.886		242.843	242.425
		1.888		0.183098	0.18265		1.888		243.362	242.943
		1.89		0.183523	0.182811		1.89		243.883	243.46
		1.892		0.183892	0.182861		1.892		244.405	243.981
		1.894		0.181216	0.181782		1.894		244.926	244.501
		1.896		0.180502	0.181634		1.896		245.444	245.02
		1.898		0.181982	0.182379		1.898		245.963	245.541
		1.9		0.181436	0.182202		1.9		246.483	246.065
		1.902		0.182322	0.181688		1.902		247.005	246.586
		1.904		0.181267	0.181025		1.904		247.529	247.109
		1.906		0.181864	0.181147		1.906		248.053	247.633
		1.908		0.182808	0.18085		1.908		248.581	248.156
		1.91		0.180696	0.180098		1.91		249.106	248.677
		1.912		0.180933	0.181494		1.912		249.632	249.202
		1.914		0.180676	0.181552		1.914		250.158	249.732
		1.916		0.182189	0.180469		1.916		250.69	250.261
		1.918		0.179847	0.179983		1.918		251.217	250.789
		1.92		0.180991	0.180645		1.92		251.746	251.314
		1.922		0.180053	0.180048		1.922		252.277	251.844
		1.924		0.17972	0.180016		1.924		252.807	252.374
		1.926		0.179577	0.178912		1.926		253.338	252.903
		1.928		0.181336	0.179181		1.928		253.869	253.432
		1.93		0.178889	0.180591		1.93		254.4	253.965
		1.932		0.1788	0.179387		1.932		254.931	254.499
		1.934		0.178259	0.178757		1.934		255.462	255.031
		1.936		0.178235	0.178909		1.936		255.993	255.564
		1.938		0.179732	0.179518		1.938		256.528	256.098
		1.94		0.178642	0.179816		1.94		257.063	256.636
		1.942		0.178724	0.179003		1.942		257.598	257.174
		1.944		0.177908	0.178802		1.944		258.134	257.713
		1.946		0.178021	0.177929		1.946		258.669	258.246
		1.948		0.177308	0.17831		1.948		259.205	258.786
		1.95		0.177346	0.17683		1.95		259.74	259.323
		1.952		0.177507	0.177373		1.952		260.278	259.856
		1.954		0.176944	0.177931		1.954		260.817	260.397
		1.956		0.176259	0.17767		1.956		261.353	260.936
		1.958		0.177104	0.174076		1.958		261.891	261.472
		1.96		0.176652	0.176639		1.96		262.43	262.008
		1.962		0.176242	0.177123		1.962		262.972	262.549
		1.964		0.176775	0.175612		1.964		263.513	263.09
		1.966		0.176869	0.176777		1.966		264.054	263.631
		1.968		0.175566	0.176013		1.968		264.597	264.172
		1.97		0.174301	0.176333		1.97		265.136	264.714
		1.972		0.175359	0.174594		1.972		265.677	265.257
		1.974		0.175599	0.174518		1.974		266.22	265.798
		1.976		0.17529	0.175581		1.976		266.768	266.34
		1.978		0.175805	0.175468		1.978		267.312	266.889
		1.98		0.175201	0.17525		1.98		267.856	267.435
		1.982		0.175536	0.174617		1.982		268.404	267.98
		1.984		0.174106	0.174328		1.984		268.952	268.526
		1.986		0.17561	0.17421		1.986		269.499	269.074
		1.988		0.173854	0.174203		1.988		270.049	269.618
		1.99		0.174508	0.17489		1.99		270.598	270.169
		1.992		0.17365	0.174539		1.992		271.147	270.721
		1.994		0.173796	0.173776		1.994		271.693	271.269
		1.996		0.173087	0.17418		1.996		272.242	271.821
		1.998		0.174018	0.174526		1.998		272.792	272.375
		2		0.174131	0.173695		2		273.346	272.928
		2.002		0.173541	0.172879		2.002		273.9	273.479
		2.004		0.173538	0.173213		2.004		274.454	274.03
		2.006		0.173686	0.172387		2.006		275.009	274.582
		2.008		0.173142	0.173287		2.008		275.566	275.139
		2.01		0.17287	0.1717		2.01		276.121	275.691
		2.012		0.173359	0.17193		2.012		276.678	276.245
		2.014		0.171198	0.172013		2.014		277.233	276.799
		2.016		0.171017	0.171613		2.016		277.785	277.353
		2.018		0.171181	0.170981		2.018		278.338	277.906
		2.02		0.17176	0.172692		2.02		278.895	278.465
		2.022		0.171314	0.171226		2.022		279.453	279.023
		2.024		0.1713	0.170753		2.024		280.011	279.581
		2.026		0.17084	0.172045		2.026		280.568	280.14
		2.028		0.169652	0.1693		2.028		281.124	280.697
		2.03		0.17081	0.17011		2.03		281.682	281.253
		2.032		0.171182	0.169854		2.032		282.242	281.81
		2.034		0.17026	0.170369		2.034		282.804	282.369
		2.036		0.170323	0.170573		2.036		283.366	282.931
		2.038		0.169416	0.168479		2.038		283.925	283.491
		2.04		0.167827	0.170316		2.04		284.483	284.051
		2.042		0.169954	0.16996		2.042		285.043	284.616
		2.044		0.170918	0.1704		2.044		285.608	285.179
		2.046		0.169404	0.169783		2.046		286.173	285.747
		2.048		0.168525	0.169959		2.048		286.737	286.311
		2.05		0.169202	0.16921		2.05		287.302	286.879
		2.052		0.16883	0.169262		2.052		287.868	287.444
		2.054		0.166804	0.167908		2.054		288.43	288.008
		2.056		0.168428	0.169023		2.056		288.993	288.575
		2.058		0.169726	0.169278		2.058		289.562	289.143
		2.06		0.166957	0.168284		2.06		290.132	289.714
		2.062		0.169334	0.167496		2.062		290.699	290.282
		2.064		0.168824	0.167512		2.064		291.27	290.847
		2.066		0.167717	0.168813		2.066		291.839	291.419
		2.068		0.167746	0.166629		2.068		292.412	291.989
		2.07		0.167002	0.166485		2.07		292.982	292.555
		2.072		0.166629	0.166706		2.072		293.55	293.125
		2.074		0.167191	0.168206		2.074		294.121	293.696
		2.076		0.16796	0.165274		2.076		294.696	294.266
		2.078		0.166681	0.165856		2.078		295.271	294.835
		2.08		0.166474	0.166149		2.08		295.842	295.407
		2.082		0.16518	0.166215		2.082		296.411	295.98
		2.084		0.165903	0.165852		2.084		296.984	296.554
		2.086		0.165925	0.166297		2.086		297.558	297.128
		2.088		0.165648	0.16482		2.088		298.132	297.702
		2.09		0.165505	0.165397		2.09		298.708	298.274
		2.092		0.165713	0.165109		2.092		299.283	298.848
		2.094		0.165204	0.16539		2.094		299.86	299.423
		2.096		0.165323	0.16527		2.096		300.437	300.001
		2.098		0.165669	0.166257		2.098		301.016	300.582
		2.1		0.165154	0.164184		2.1		301.597	301.159
		2.102		0.16449	0.16492		2.102		302.175	301.738
		2.104		0.164543	0.165021		2.104		302.752	302.317
		2.106		0.164113	0.164176		2.106		303.333	302.898
		2.108		0.164328	0.163903		2.108		303.91	303.479
		2.11		0.164758	0.164538		2.11		304.492	304.057
		2.112		0.164413	0.164055		2.112		305.078	304.64
		2.114		0.163415	0.16396		2.114		305.661	305.224
		2.116		0.164435	0.163669		2.116		306.243	305.806
		2.118		0.163717	0.163037		2.118		306.829	306.388
		2.12		0.163527	0.162742		2.12		307.414	306.97
		2.122		0.163587	0.163129		2.122		307.997	307.554
		2.124		0.163186	0.163314		2.124		308.582	308.14
		2.126		0.16275	0.162603		2.126		309.17	308.725
		2.128		0.162281	0.161968		2.128		309.753	309.308
		2.13		0.161454	0.163397		2.13		310.338	309.895
		2.132		0.162353	0.162333		2.132		310.921	310.481
		2.134		0.161907	0.162329		2.134		311.507	311.069
		2.136		0.162484	0.163392		2.136		312.098	311.659
		2.138		0.161449	0.161834		2.138		312.685	312.252
		2.14		0.162384	0.161596		2.14		313.276	312.84
		2.142		0.161606	0.162191		2.142		313.866	313.431
		2.144		0.16168	0.159834		2.144		314.454	314.018
		2.146		0.162049	0.162334		2.146		315.048	314.609
		2.148		0.160879	0.160918		2.148		315.641	315.2
		2.15		0.161926	0.160707		2.15		316.234	315.791
		2.152		0.162385	0.161675		2.152		316.829	316.384
		2.154		0.160616	0.160523		2.154		317.426	316.979
		2.156		0.160584	0.160371		2.156		318.019	317.571
		2.158		0.161381	0.160711		2.158		318.614	318.166
		2.16		0.160301	0.160364		2.16		319.21	318.76
		2.162		0.160573	0.159761		2.162		319.806	319.356
		2.164		0.15956	0.159918		2.164		320.404	319.948
		2.166		0.160308	0.160045		2.166		320.998	320.547
		2.168		0.160635	0.159962		2.168		321.597	321.146
		2.17		0.158426	0.15964		2.17		322.194	321.741
		2.172		0.159229	0.158583		2.172		322.79	322.338
		2.174		0.159704	0.159505		2.174		323.389	322.936
		2.176		0.158515	0.159566		2.176		323.988	323.538
		2.178		0.159223	0.158579		2.178		324.586	324.137
		2.18		0.159508	0.15855		2.18		325.19	324.735
		2.182		0.159537	0.158		2.182		325.794	325.334
		2.184		0.158481	0.158253		2.184		326.394	325.933
		2.186		0.15868	0.157632		2.186		326.999	326.533
		2.188		0.157636	0.158135		2.188		327.598	327.134
		2.19		0.158717	0.157943		2.19		328.202	327.737
		2.192		0.157497	0.157264		2.192		328.805	328.337
		2.194		0.158451	0.157952		2.194		329.41	328.941
		2.196		0.157969	0.156407		2.196		330.016	329.542
		2.198		0.157443	0.157647		2.198		330.621	330.145
		2.2		0.15679	0.157823		2.2		331.225	330.753
		2.202		0.156837	0.158158		2.202		331.83	331.361
		2.204		0.157158	0.156276		2.204		332.434	331.969
		2.206		0.157224	0.157586		2.206		333.044	332.576
		2.208		0.156879	0.157892		2.208		333.655	333.19
		2.21		0.156265	0.156609		2.21		334.261	333.797
		2.212		0.156308	0.156953		2.212		334.869	334.407
		2.214		0.156784	0.157102		2.214		335.479	335.019
		2.216		0.156158	0.156588		2.216		336.089	335.633
		2.218		0.157194	0.15675		2.218		336.701	336.242
		2.22		0.156567	0.155629		2.22		337.315	336.854
		2.222		0.156956	0.156342		2.222		337.931	337.466
		2.224		0.155022	0.154877		2.224		338.545	338.078
		2.226		0.156386	0.154971		2.226		339.157	338.688
		2.228		0.154706	0.155867		2.228		339.771	339.301
		2.23		0.155238	0.154498		2.23		340.384	339.917
		2.232		0.154802	0.15563		2.232		340.997	340.527
		2.234		0.154259	0.154156		2.234		341.611	341.143
		2.236		0.153689	0.154815		2.236		342.22	341.756
		2.238		0.154343	0.154266		2.238		342.836	342.373
		2.24		0.154032	0.154667		2.24		343.452	342.988
		2.242		0.15452	0.153157		2.242		344.066	343.602
		2.244		0.153472	0.153722		2.244		344.685	344.218
		2.246		0.15552	0.153949		2.246		345.302	344.833
		2.248		0.153774	0.153911		2.248		345.923	345.453
		2.25		0.153975	0.154405		2.25		346.544	346.069
		2.252		0.154341	0.154522		2.252		347.164	346.694
		2.254		0.15293	0.153294		2.254		347.782	347.317
		2.256		0.153844	0.153915		2.256		348.405	347.936
		2.258		0.152734	0.15326		2.258		349.025	348.562
		2.26		0.153672	0.153922		2.26		349.644	349.183
		2.262		0.153176	0.152824		2.262		350.273	349.806
		2.264		0.152791	0.152395		2.264		350.893	350.428
		2.266		0.153167	0.152677		2.266		351.518	351.054
		2.268		0.153037	0.153049		2.268		352.145	351.675
		2.27		0.153203	0.153299		2.27		352.772	352.303
		2.272		0.153272	0.153142		2.272		353.399	352.931
		2.274		0.152502	0.152057		2.274		354.028	353.559
		2.276		0.151971	0.152093		2.276		354.657	354.186
		2.278		0.152687	0.152628		2.278		355.282	354.813
		2.28		0.151546	0.151933		2.28		355.911	355.442
		2.282		0.152243	0.151776		2.282		356.541	356.072
		2.284		0.152293	0.151316		2.284		357.174	356.7
		2.286		0.151331	0.150827		2.286		357.802	357.325
		2.288		0.151124	0.152217		2.288		358.432	357.957
		2.29		0.150299	0.150567		2.29		359.061	358.588
		2.292		0.151796	0.151755		2.292		359.691	359.218
		2.294		0.150506	0.151418		2.294		360.323	359.853
		2.296		0.151133	0.150307		2.296		360.954	360.485
		2.298		0.150901	0.151155		2.298		361.589	361.117
		2.3		0.148817	0.149958		2.3		362.218	361.752
		2.302		0.149449	0.150389		2.302		362.845	362.383
		2.304		0.150298	0.15124		2.304		363.478	363.02
		2.306		0.149281	0.149652		2.306		364.111	363.654
		2.308		0.150419	0.149298		2.308		364.746	364.287
		2.31		0.150554	0.150205		2.31		365.383	364.924
		2.312		0.150387	0.15068		2.312		366.023	365.562
		2.314		0.149624	0.150176		2.314		366.661	366.202
		2.316		0.149517	0.150277		2.316		367.298	366.843
		2.318		0.150192	0.150192		2.318		367.939	367.484
		2.32		0.148536	0.149414		2.32		368.578	368.127
		2.322		0.148443	0.148738		2.322		369.213	368.764
		2.324		0.149164	0.148086		2.324		369.855	369.4
		2.326		0.14773	0.14803		2.326		370.492	370.038
		2.328		0.149441	0.148586		2.328		371.132	370.675
		2.33		0.149099	0.148163		2.33		371.776	371.315
		2.332		0.148157	0.149152		2.332		372.417	371.958
		2.334		0.148147	0.149079		2.334		373.059	372.606
		2.336		0.148511	0.148175		2.336		373.703	373.251
		2.338		0.1488	0.147266		2.338		374.349	373.89
		2.34		0.147931	0.14749		2.34		374.993	374.533
		2.342		0.14766	0.147494		2.342		375.638	375.177
		2.344		0.147538	0.148111		2.344		376.282	375.821
		2.346		0.147158	0.148002		2.346		376.927	376.467
		2.348		0.147707	0.147933		2.348		377.573	377.116
		2.35		0.147835	0.146822		2.35		378.222	377.762
		2.352		0.147865	0.146823		2.352		378.872	378.408
		2.354		0.146908	0.147164		2.354		379.52	379.057
		2.356		0.146335	0.14751		2.356		380.168	379.707
		2.358		0.14687	0.147081		2.358		380.814	380.357
		2.36		0.146343	0.146777		2.36		381.463	381.007
		2.362		0.146245	0.146119		2.362		382.113	381.655
		2.364		0.146829	0.146577		2.364		382.765	382.307
		2.366		0.145907	0.146809		2.366		383.415	382.96
		2.368		0.145707	0.14597		2.368		384.065	383.613
		2.37		0.147092	0.146725		2.37		384.718	384.266
		2.372		0.145789	0.146553		2.372		385.375	384.92
		2.374		0.146056	0.146741		2.374		386.027	385.577
		2.376		0.145705	0.14599		2.376		386.681	386.233
		2.378		0.145547	0.144818		2.378		387.336	386.889
		2.38		0.145895	0.145326		2.38		387.992	387.54
		2.382		0.144856	0.145587		2.382		388.648	388.197
		2.384		0.145577	0.144775		2.384		389.302	388.854
		2.386		0.144784	0.144509		2.386		389.961	389.508
		2.388		0.145429	0.144563		2.388		390.617	390.163
		2.39		0.144291	0.144273		2.39		391.275	390.817
		2.392		0.144536	0.144329		2.392		391.932	391.473
		2.394		0.145024	0.145389		2.394		392.593	392.135
		2.396		0.145514	0.144188		2.396		393.257	392.795
		2.398		0.143821	0.144104		2.398		393.915	393.453
		2.4		0.144645	0.143975		2.4		394.576	394.114
		2.402		0.143523	0.143968		2.402		395.238	394.772
		2.404		0.144619	0.143756		2.404		395.9	395.432
		2.406		0.144591	0.14439		2.406		396.562	396.096
		2.408		0.143819	0.144829		2.408		397.229	396.761
		2.41		0.142979	0.143391		2.41		397.889	397.426
		2.412		0.144399	0.143998		2.412		398.554	398.093
		2.414		0.144062	0.144512		2.414		399.223	398.762
		2.416		0.143255	0.143232		2.416		399.89	399.43
		2.418		0.143103	0.143494		2.418		400.556	400.095
		2.42		0.143248	0.14382		2.42		401.221	400.763
		2.422		0.143449	0.143776		2.422		401.89	401.436
		2.424		0.143212	0.142558		2.424		402.559	402.101
		2.426		0.142972	0.142758		2.426		403.229	402.77
		2.428		0.142018	0.142192		2.428		403.896	403.437
		2.43		0.141667	0.141524		2.43		404.564	404.105
		2.432		0.142411	0.142211		2.432		405.229	404.772
		2.434		0.142434	0.142178		2.434		405.899	405.439

## Sheet: subfigure b
Supplementary Fig. 2b
		r (nm)	RDF of ion in bulk solution (g cm3)	RDF of ion in mid-position (g cm3)	RDF of ion in edge-position (g cm3)		r (nm)	Nw of ion in bulk solution	Nw of ion in mid-position	Nw of ion in edge-position
		0	0	0	0		0	0	0	0
		0.002	0	0	0		0.002	0	0	0
		0.004	0	0	0		0.004	0	0	0
		0.006	0	0	0		0.006	0	0	0
		0.008	0	0	0		0.008	0	0	0
		0.01	0	0	0		0.01	0	0	0
		0.012	0	0	0		0.012	0	0	0
		0.014	0	0	0		0.014	0	0	0
		0.016	0	0	0		0.016	0	0	0
		0.018	0	0	0		0.018	0	0	0
		0.02	0	0	0		0.02	0	0	0
		0.022	0	0	0		0.022	0	0	0
		0.024	0	0	0		0.024	0	0	0
		0.026	0	0	0		0.026	0	0	0
		0.028	0	0	0		0.028	0	0	0
		0.03	0	0	0		0.03	0	0	0
		0.032	0	0	0		0.032	0	0	0
		0.034	0	0	0		0.034	0	0	0
		0.036	0	0	0		0.036	0	0	0
		0.038	0	0	0		0.038	0	0	0
		0.04	0	0	0		0.04	0	0	0
		0.042	0	0	0		0.042	0	0	0
		0.044	0	0	0		0.044	0	0	0
		0.046	0	0	0		0.046	0	0	0
		0.048	0	0	0		0.048	0	0	0
		0.05	0	0	0		0.05	0	0	0
		0.052	0	0	0		0.052	0	0	0
		0.054	0	0	0		0.054	0	0	0
		0.056	0	0	0		0.056	0	0	0
		0.058	0	0	0		0.058	0	0	0
		0.06	0	0	0		0.06	0	0	0
		0.062	0	0	0		0.062	0	0	0
		0.064	0	0	0		0.064	0	0	0
		0.066	0	0	0		0.066	0	0	0
		0.068	0	0	0		0.068	0	0	0
		0.07	0	0	0		0.07	0	0	0
		0.072	0	0	0		0.072	0	0	0
		0.074	0	0	0		0.074	0	0	0
		0.076	0	0	0		0.076	0	0	0
		0.078	0	0	0		0.078	0	0	0
		0.08	0	0	0		0.08	0	0	0
		0.082	0	0	0		0.082	0	0	0
		0.084	0	0	0		0.084	0	0	0
		0.086	0	0	0		0.086	0	0	0
		0.088	0	0	0		0.088	0	0	0
		0.09	0	0	0		0.09	0	0	0
		0.092	0	0	0		0.092	0	0	0
		0.094	0	0	0		0.094	0	0	0
		0.096	0	0	0		0.096	0	0	0
		0.098	0	0	0		0.098	0	0	0
		0.1	0	0	0		0.1	0	0	0
		0.102	0	0	0		0.102	0	0	0
		0.104	0	0	0		0.104	0	0	0
		0.106	0	0	0		0.106	0	0	0
		0.108	0	0	0		0.108	0	0	0
		0.11	0	0	0		0.11	0	0	0
		0.112	0	0	0		0.112	0	0	0
		0.114	0	0	0		0.114	0	0	0
		0.116	0	0	0		0.116	0	0	0
		0.118	0	0	0		0.118	0	0	0
		0.12	0	0	0		0.12	0	0	0
		0.122	0	0	0		0.122	0	0	0
		0.124	0	0	0		0.124	0	0	0
		0.126	0	0	0		0.126	0	0	0
		0.128	0	0	0		0.128	0	0	0
		0.13	0	0	0		0.13	0	0	0
		0.132	0	0	0		0.132	0	0	0
		0.134	0	0	0		0.134	0	0	0
		0.136	0	0	0		0.136	0	0	0
		0.138	0	0	0		0.138	0	0	0
		0.14	0	0	0		0.14	0	0	0
		0.142	0	0	0		0.142	0	0	0
		0.144	0	0	0		0.144	0	0	0
		0.146	0	0	0		0.146	0	0	0
		0.148	0	0	0		0.148	0	0	0
		0.15	0	0	0		0.15	0	0	0
		0.152	0	0	0		0.152	0	0	0
		0.154	0	0	0		0.154	0	0	0
		0.156	0	0	0		0.156	0	0	0
		0.158	0	0	0		0.158	0	0	0
		0.16	0	0	0		0.16	0	0	0
		0.162	0	0	0		0.162	0	0	0
		0.164	0	0	0		0.164	0	0	0
		0.166	0	0	0		0.166	0	0	0
		0.168	0	0	0		0.168	0	0	0
		0.17	0	0	0		0.17	0	0	0
		0.172	0	0	0		0.172	0	0	0
		0.174	0	0	0		0.174	0	0	0
		0.176	0	0	0		0.176	0	0	0
		0.178	0	0	0		0.178	0	0	0
		0.18	0	0	0		0.18	0	0	0
		0.182	0	0	0		0.182	0	0	0
		0.184	0	0	0		0.184	0	0	0
		0.186	0	0	0		0.186	0	0	0
		0.188	0	0	0		0.188	0	0	0
		0.19	0	0	0		0.19	0	0	0
		0.192	0	0	0		0.192	0	0	0
		0.194	0	0	0		0.194	0	0	0
		0.196	0	0	0		0.196	0	0	0
		0.198	0	0	0		0.198	0	0	0
		0.2	0	0	0		0.2	0	0	0
		0.202	0	0	0		0.202	0	0	0
		0.204	0	0	0		0.204	0	0	0
		0.206	0.000225304	0.000236988	0.000473977		0.206	0	0	7.99968e-06
		0.208	0.00243093	0.005114	0.00371927		0.208	3.99984e-05	6.39974e-05	6.39974e-05
		0.21	0.0106233	0.0157352	0.0262253		0.21	0.00025599	0.000375985	0.000391984
		0.212	0.0487155	0.0704857	0.0776461		0.212	0.00116795	0.00158394	0.00205592
		0.214	0.153241	0.194348	0.242881		0.214	0.00458382	0.00594376	0.00722371
		0.216	0.385259	0.502454	0.584148		0.216	0.0138954	0.0179833	0.0213111
		0.218	0.834104	1.04031	1.22145		0.218	0.0366225	0.0446862	0.0535019
		0.22	1.55149	1.83371	2.19214		0.22	0.0834527	0.0987961	0.117331
		0.222	2.45681	2.96684	3.43148		0.222	0.164041	0.190064	0.225415
		0.224	3.69818	4.24955	4.80054		0.224	0.290844	0.334339	0.387424
		0.226	4.9106	5.54293	6.1862		0.226	0.472797	0.530027	0.610424
		0.228	6.12295	6.73726	7.3041		0.228	0.712171	0.782353	0.888876
		0.23	7.07647	7.67597	8.07749		0.23	1.00317	1.08583	1.21157
		0.232	7.76067	8.21958	8.3855		0.232	1.33505	1.42252	1.5622
		0.234	8.12187	8.38513	8.49716		0.234	1.69913	1.78504	1.92886
		0.236	8.033	8.23979	8.0641		0.236	2.07462	2.15207	2.29665
		0.238	7.77171	7.79623	7.48074		0.238	2.44748	2.51089	2.64341
		0.24	7.29393	7.18752	6.7257		0.24	2.80943	2.85212	2.96658
		0.242	6.59593	6.49753	5.93617		0.242	3.14539	3.16989	3.25834
		0.244	5.89538	5.64925	5.06039		0.244	3.45508	3.45398	3.51676
		0.246	5.22036	4.98556	4.25484		0.246	3.73327	3.70743	3.73767
		0.248	4.50363	4.26382	3.55253		0.248	3.98049	3.93218	3.92774
		0.25	3.92537	3.69063	2.96541		0.25	4.20135	4.12858	4.08714
		0.252	3.38122	3.07895	2.43107		0.252	4.39296	4.29756	4.22192
		0.254	2.85588	2.73042	2.00433		0.254	4.55805	4.44407	4.33425
		0.256	2.41553	2.20949	1.6618		0.256	4.70187	4.57251	4.42862
		0.258	2.03691	1.91577	1.38772		0.258	4.82443	4.68004	4.50896
		0.26	1.70712	1.58574	1.13884		0.26	4.92872	4.77351	4.57616
		0.262	1.44702	1.33307	0.907173		0.262	5.01855	4.85227	4.63085
		0.264	1.24836	1.1447	0.764338		0.264	5.09611	4.92035	4.67678
		0.266	1.04399	0.989966	0.622833		0.266	5.16309	4.98033	4.71549
		0.268	0.888157	0.853846	0.518357		0.268	5.22021	5.03098	4.74732
		0.27	0.758849	0.743161	0.445869		0.27	5.27069	5.07737	4.77555
		0.272	0.642675	0.636041	0.380074		0.272	5.31385	5.1174	4.79907
		0.274	0.572825	0.555915	0.328191		0.274	5.35081	5.15289	4.82028
		0.276	0.491004	0.493365	0.285166		0.276	5.38482	5.18449	4.83827
		0.278	0.420499	0.421617	0.235273		0.278	5.41372	5.21205	4.85431
		0.28	0.369271	0.382008	0.213324		0.28	5.43952	5.2364	4.86821
		0.282	0.323894	0.349924	0.18451		0.282	5.46184	5.25974	4.88042
		0.284	0.297538	0.311223	0.162718		0.284	5.48324	5.28079	4.89172
		0.286	0.268263	0.288938	0.140043		0.286	5.50214	5.30007	4.90134
		0.288	0.247487	0.264929	0.13204		0.288	5.52004	5.31849	4.91026
		0.29	0.211229	0.246579	0.119343		0.29	5.53585	5.3356	4.91838
		0.292	0.192087	0.222454	0.11335		0.292	5.55028	5.35057	4.9266
		0.294	0.179858	0.201519	0.0977344		0.294	5.56389	5.36526	4.9337
		0.296	0.17449	0.192837	0.088613		0.296	5.57655	5.37866	4.93983
		0.298	0.157082	0.189917	0.0899188		0.298	5.58854	5.39239	4.94634
		0.3	0.154145	0.17119	0.080902		0.3	5.60063	5.4052	4.95237
		0.302	0.141839	0.165956	0.0746525		0.302	5.61164	5.41744	4.95794
		0.304	0.136148	0.172918	0.0707341		0.304	5.62197	5.42944	4.96349
		0.306	0.130086	0.163361	0.0694904		0.306	5.6325	5.44208	4.96835
		0.308	0.129813	0.157006	0.0657284		0.308	5.64255	5.45404	4.97346
		0.31	0.117101	0.152371	0.0650926		0.31	5.65263	5.46608	4.97838
		0.312	0.122577	0.155898	0.063847		0.312	5.66211	5.47752	4.9833
		0.314	0.123251	0.151267	0.0684426		0.314	5.67247	5.48968	4.98857
		0.316	0.114804	0.152483	0.0638537		0.316	5.68218	5.50168	4.99383
		0.318	0.120359	0.156039	0.0672287		0.318	5.69231	5.51379	4.99906
		0.32	0.122127	0.156156	0.066391		0.32	5.70247	5.52656	5.00454
		0.322	0.114898	0.160819	0.068382		0.322	5.71263	5.53943	5.00998
		0.324	0.128876	0.165258	0.0680191		0.324	5.72335	5.55302	5.01549
		0.326	0.129998	0.165697	0.0658625		0.326	5.73483	5.56715	5.02116
		0.328	0.13615	0.172096	0.0722597		0.328	5.74679	5.58169	5.02706
		0.33	0.139772	0.181098	0.0756344		0.33	5.75888	5.59684	5.03346
		0.332	0.141739	0.17783	0.0744534		0.332	5.77215	5.61228	5.04005
		0.334	0.150757	0.191931	0.0799638		0.334	5.78518	5.62852	5.04698
		0.336	0.161163	0.196779	0.0844486		0.336	5.80023	5.64563	5.05423
		0.338	0.165957	0.211008	0.0906709		0.338	5.81581	5.66421	5.06209
		0.34	0.173273	0.212622	0.0992641		0.34	5.83198	5.68368	5.07071
		0.342	0.181716	0.226307	0.0957848		0.342	5.84942	5.70367	5.07971
		0.344	0.190031	0.234646	0.114306		0.344	5.86756	5.72501	5.08957
		0.346	0.206292	0.254878	0.118198		0.346	5.88753	5.74859	5.10058
		0.348	0.2179	0.264162	0.125064		0.348	5.90838	5.77362	5.11207
		0.35	0.234226	0.271988	0.136281		0.35	5.93162	5.79919	5.12458
		0.352	0.248007	0.29715	0.14407		0.352	5.95626	5.82737	5.13848
		0.354	0.270773	0.313065	0.151998		0.354	5.98345	5.85727	5.15348
		0.356	0.2783	0.324315	0.16926		0.356	6.01313	5.88947	5.16943
		0.358	0.311679	0.342517	0.183853		0.358	6.04378	5.92337	5.18721
		0.36	0.32652	0.363785	0.19943		0.36	6.07788	5.95885	5.20685
		0.362	0.347298	0.376898	0.215809		0.362	6.11522	5.99782	5.22841
		0.364	0.373938	0.395759	0.227102		0.364	6.15521	6.03806	5.25127
		0.366	0.390704	0.433114	0.243622		0.366	6.19769	6.08232	5.2762
		0.368	0.417886	0.457382	0.269349		0.368	6.24329	6.12964	5.30431
		0.37	0.457309	0.469786	0.283635		0.37	6.29294	6.17974	5.33353
		0.372	0.475967	0.499779	0.307483		0.372	6.34653	6.23274	5.36632
		0.374	0.503562	0.531259	0.331309		0.374	6.40362	6.29022	5.40134
		0.376	0.526359	0.552519	0.350917		0.376	6.46391	6.35068	5.44009
		0.378	0.573126	0.594332	0.382965		0.378	6.52992	6.41536	5.48116
		0.38	0.596835	0.618525	0.416552		0.38	6.60075	6.48521	5.52719
		0.382	0.629719	0.641081	0.450246		0.382	6.67415	6.55735	5.57649
		0.384	0.685426	0.674731	0.471486		0.384	6.75456	6.63427	5.63025
		0.386	0.715876	0.700894	0.504206		0.386	6.84211	6.71476	5.68718
		0.388	0.761802	0.730432	0.54465		0.388	6.9345	6.80011	5.75016
		0.39	0.795309	0.75536	0.584835		0.39	7.03328	6.89031	5.81795
		0.392	0.823001	0.793232	0.620056		0.392	7.13608	6.9839	5.89173
		0.394	0.867996	0.839545	0.650504		0.394	7.24612	7.08466	5.969
		0.396	0.90723	0.858018	0.691148		0.396	7.36135	7.19025	6.0527
		0.398	0.941172	0.892209	0.728027		0.398	7.48343	7.29947	6.14232
		0.4	0.983233	0.916874	0.767026		0.4	7.61142	7.41355	6.23685
		0.402	1.0085	0.936149	0.798369		0.402	7.74611	7.53284	6.33676
		0.404	1.05436	0.981252	0.842121		0.404	7.88602	7.65635	6.44256
		0.406	1.07911	1.00756	0.882667		0.406	8.03236	7.78544	6.55612
		0.408	1.12144	1.02482	0.931416		0.408	8.18412	7.91971	6.67453
		0.41	1.15762	1.04948	0.955493		0.41	8.34484	8.05809	6.80052
		0.412	1.19975	1.09081	0.991803		0.412	8.51107	8.20122	6.93074
		0.414	1.20598	1.10007	1.02232		0.414	8.68283	8.35092	7.06797
		0.416	1.24805	1.11426	1.06057		0.416	8.85937	8.50314	7.2105
		0.418	1.27653	1.11808	1.07957		0.418	9.0438	8.65635	7.35842
		0.42	1.31383	1.15119	1.10022		0.42	9.23352	8.81619	7.50996
		0.422	1.33112	1.18414	1.12145		0.422	9.42949	8.97934	7.66727
		0.424	1.34999	1.17627	1.16066		0.424	9.63069	9.14893	7.83002
		0.426	1.38019	1.18105	1.16936		0.426	9.8368	9.31723	7.99835
		0.428	1.3893	1.2054	1.18701		0.428	10.0478	9.49136	8.16728
		0.43	1.40251	1.18496	1.1867		0.43	10.2622	9.66599	8.34174
		0.432	1.41036	1.21029	1.21406		0.432	10.4819	9.84219	8.52007
		0.434	1.43962	1.21854	1.22024		0.434	10.7051	10.0235	8.70106
		0.436	1.44719	1.20438	1.22327		0.436	10.9329	10.2054	8.88426
		0.438	1.47415	1.21174	1.22438		0.438	11.1675	10.39	9.07088
		0.44	1.4665	1.22199	1.21685		0.44	11.4042	10.5764	9.25802
		0.442	1.4699	1.20648	1.21554		0.442	11.6432	10.7639	9.44617
		0.444	1.48681	1.21375	1.22834		0.444	11.8863	10.9531	9.63669
		0.446	1.48441	1.19282	1.22321		0.446	12.1324	11.1425	9.83041
		0.448	1.48167	1.20921	1.21753		0.448	12.3791	11.334	10.0252
		0.45	1.47703	1.1966	1.22187		0.45	12.6281	11.5267	10.2211
		0.452	1.48432	1.19579	1.20628		0.452	12.881	11.7194	10.4166
		0.454	1.47742	1.16873	1.19234		0.454	13.1348	11.9129	10.6117
		0.456	1.46876	1.18176	1.19114		0.456	13.3909	12.1064	10.8083
		0.458	1.4809	1.16321	1.1949		0.458	13.6486	12.3032	11.0058
		0.46	1.45119	1.15255	1.16229		0.46	13.9072	12.4947	11.2033
		0.462	1.45967	1.13364	1.14424		0.462	14.1673	12.6888	11.3983
		0.464	1.43956	1.12936	1.15888		0.464	14.4263	12.882	11.5954
		0.466	1.44997	1.13174	1.14934		0.466	14.688	13.075	11.7934
		0.468	1.42147	1.07625	1.12207		0.468	14.948	13.2676	11.9911
		0.47	1.40745	1.07157	1.11723		0.47	15.2087	13.4559	12.1873
		0.472	1.39753	1.06964	1.0956		0.472	15.4708	13.6433	12.3819
		0.474	1.37647	1.04371	1.07647		0.474	15.7299	13.8318	12.5749
		0.476	1.34215	1.03163	1.07131		0.476	15.9872	14.0182	12.7683
		0.478	1.33839	1.00902	1.04137		0.478	16.241	14.2042	12.9587
		0.48	1.31158	0.996002	1.02071		0.48	16.4963	14.3862	13.148
		0.482	1.293	0.963568	1.00612		0.482	16.7481	14.5669	13.3345
		0.484	1.28533	0.950537	0.999693		0.484	17.0005	14.7438	13.5199
		0.486	1.26029	0.919018	0.9742		0.486	17.2501	14.9193	13.7048
		0.488	1.23215	0.888569	0.94009		0.488	17.4982	15.0905	13.8855
		0.49	1.19543	0.88003	0.940639		0.49	17.7408	15.2586	14.0638
		0.492	1.17578	0.857606	0.911574		0.492	17.9796	15.424	14.2416
		0.494	1.16342	0.824708	0.877293		0.494	18.2192	15.5873	14.4141
		0.496	1.14512	0.825804	0.863986		0.496	18.4532	15.7477	14.5845
		0.498	1.11778	0.781709	0.842253		0.498	18.6892	15.9061	14.7528
		0.5	1.09737	0.77051	0.814438		0.5	18.9191	16.0594	14.9167
		0.502	1.07778	0.747364	0.802796		0.502	19.1473	16.2113	15.0775
		0.504	1.05392	0.720376	0.778339		0.504	19.3727	16.359	15.2372
		0.506	1.03397	0.712085	0.74944		0.506	19.5962	16.504	15.3924
		0.508	1.01283	0.685894	0.72888		0.508	19.8153	16.6467	15.5427
		0.51	1.00403	0.668131	0.710972		0.51	20.033	16.7865	15.6914
		0.512	0.986885	0.652734	0.696738		0.512	20.2514	16.9231	15.836
		0.514	0.977821	0.636609	0.673722		0.514	20.4686	17.0589	15.9809
		0.516	0.955914	0.620367	0.663993		0.516	20.6827	17.1921	16.1224
		0.518	0.936621	0.609423	0.651924		0.518	20.8934	17.321	16.262
		0.52	0.928927	0.588433	0.621163		0.52	21.1049	17.45	16.398
		0.522	0.916845	0.590174	0.617524		0.522	21.3135	17.5764	16.5323
		0.524	0.91251	0.570531	0.595547		0.524	21.522	17.7051	16.6626
		0.526	0.89711	0.560438	0.601222		0.526	21.7314	17.8269	16.7948
		0.528	0.90079	0.552321	0.584282		0.528	21.9413	17.9509	16.9261
		0.53	0.881476	0.546748	0.566117		0.53	22.1485	18.072	17.0534
		0.532	0.878308	0.534452	0.558899		0.532	22.3566	18.1936	17.1798
		0.534	0.871979	0.526563	0.551216		0.534	22.566	18.3139	17.3065
		0.536	0.887743	0.526629	0.548437		0.536	22.7748	18.4331	17.4303
		0.538	0.868902	0.515684	0.547406		0.538	22.9861	18.5528	17.5565
		0.54	0.868769	0.518682	0.535375		0.54	23.1989	18.6723	17.6821
		0.542	0.876275	0.515634	0.525665		0.542	23.4113	18.7926	17.8038
		0.544	0.864346	0.512138	0.522129		0.544	23.627	18.9127	17.928
		0.546	0.873073	0.506758	0.522208		0.546	23.8417	19.0342	18.0514
		0.548	0.865685	0.510113	0.513931		0.548	24.0606	19.1537	18.1741
		0.55	0.872928	0.49986	0.512161		0.55	24.279	19.2763	18.2977
		0.552	0.877446	0.507782	0.505471		0.552	24.5009	19.3976	18.419
		0.554	0.870929	0.5024	0.503056		0.554	24.7256	19.52	18.543
		0.556	0.867123	0.496402	0.505055		0.556	24.9501	19.643	18.6664
		0.558	0.876578	0.493352	0.500458		0.558	25.1753	19.7653	18.7907
		0.56	0.882769	0.492929	0.503864		0.56	25.4051	19.887	18.9153
		0.562	0.892714	0.490712	0.498354		0.562	25.6397	20.0104	19.0398
		0.564	0.880964	0.499922	0.495622		0.564	25.8739	20.1354	19.1663
		0.566	0.895578	0.50479	0.495812		0.566	26.112	20.2625	19.2924
		0.568	0.89449	0.504901	0.494302		0.568	26.3525	20.392	19.4182
		0.57	0.892587	0.495347	0.495625		0.57	26.5953	20.5216	19.5463
		0.572	0.887639	0.494578	0.492026		0.572	26.8362	20.6499	19.6738
		0.574	0.905904	0.495367	0.491369		0.574	27.0843	20.7776	19.8012
		0.576	0.909303	0.503374	0.503193		0.576	27.3358	20.9101	19.9335
		0.578	0.909314	0.495275	0.49094		0.578	27.5885	21.0413	20.0646
		0.58	0.914452	0.499205	0.492389		0.58	27.8439	21.1748	20.1949
		0.582	0.9221	0.510243	0.50086		0.582	28.1029	21.3095	20.3293
		0.584	0.930588	0.504228	0.497829		0.584	28.3675	21.4475	20.4644
		0.586	0.931488	0.504527	0.49044		0.586	28.6349	21.5853	20.5982
		0.588	0.940014	0.506701	0.497044		0.588	28.9027	21.7238	20.734
		0.59	0.937663	0.50947	0.497104		0.59	29.1747	21.8634	20.8709
		0.592	0.94869	0.50619	0.498443		0.592	29.4513	22.0049	21.0096
		0.594	0.948213	0.511093	0.494789		0.594	29.7303	22.1471	21.1486
		0.596	0.951559	0.510534	0.491309		0.596	30.013	22.2911	21.2875
		0.598	0.965439	0.509413	0.502635		0.598	30.2975	22.4369	21.427
		0.6	0.95673	0.518469	0.493885		0.6	30.5861	22.5822	21.5709
		0.602	0.964946	0.51582	0.499364		0.602	30.876	22.7308	21.7128
		0.604	0.97429	0.517054	0.496296		0.604	31.1716	22.8797	21.8574
		0.606	0.9717	0.512046	0.493342		0.606	31.469	23.0291	22.0011
		0.608	0.966014	0.521265	0.497868		0.608	31.7692	23.1806	22.1468
		0.61	0.979039	0.514285	0.498231		0.61	32.071	23.3337	22.2938
		0.612	0.986663	0.523427	0.501034		0.612	32.3767	23.4883	22.442
		0.614	0.988543	0.520999	0.504166		0.614	32.6863	23.6439	22.5919
		0.616	0.982528	0.521525	0.503848		0.616	32.9983	23.8008	22.7434
		0.618	0.996942	0.522571	0.508194		0.618	33.3136	23.9586	22.897
		0.62	1.00035	0.526675	0.510035		0.62	33.6333	24.1181	23.0513
		0.622	1.00135	0.529566	0.509784		0.622	33.9578	24.2814	23.2079
		0.624	1.00314	0.531816	0.509552		0.624	34.2819	24.4443	23.3659
		0.626	1.00952	0.530785	0.506585		0.626	34.6125	24.6096	23.5229
		0.628	1.00744	0.523455	0.511138		0.628	34.944	24.7757	23.6833
		0.63	1.00461	0.526836	0.509048		0.63	35.2771	24.9401	23.8433
		0.632	1.00951	0.53485	0.516671		0.632	35.6108	25.1075	24.0063
		0.634	1.01418	0.531086	0.508318		0.634	35.9514	25.2774	24.1692
		0.636	1.02459	0.529961	0.52188		0.636	36.2968	25.4483	24.3338
		0.638	1.01319	0.532753	0.515533		0.638	36.6407	25.6201	24.5022
		0.64	1.02248	0.539237	0.512278		0.64	36.989	25.7944	24.6691
		0.642	1.01798	0.529322	0.523515		0.642	37.339	25.9683	24.8371
		0.644	1.02412	0.538105	0.518876		0.644	37.694	26.1438	25.0094
		0.646	1.02827	0.542062	0.517626		0.646	38.0496	26.3225	25.1798
		0.648	1.02223	0.534258	0.52554		0.648	38.4086	26.501	25.3543
		0.65	1.02709	0.543415	0.517135		0.65	38.7685	26.6823	25.5293
		0.652	1.0249	0.541748	0.524194		0.652	39.1352	26.865	25.7043
		0.654	1.02793	0.54123	0.518586		0.654	39.5001	27.0487	25.8809
		0.656	1.01954	0.538101	0.520853		0.656	39.8682	27.2326	26.0586
		0.658	1.0237	0.542087	0.523528		0.658	40.2349	27.4186	26.2383
		0.66	1.01866	0.546032	0.517449		0.66	40.6077	27.6061	26.4165
		0.662	1.02801	0.543428	0.523487		0.662	40.983	27.7955	26.5978
		0.664	1.0225	0.545623	0.523885		0.664	41.3591	27.9858	26.7815
		0.666	1.01717	0.536693	0.525855		0.666	41.7377	28.1755	26.9663
		0.668	1.0265	0.541342	0.528946		0.668	42.116	28.3674	27.1533
		0.67	1.01702	0.540026	0.527166		0.67	42.4996	28.5594	27.3419
		0.672	1.02722	0.536258	0.52695		0.672	42.8864	28.7534	27.5302
		0.674	1.02051	0.541137	0.522008		0.674	43.2717	28.9473	27.7178
		0.676	1.00848	0.541175	0.52335		0.676	43.6591	29.1418	27.9067
		0.678	1.00612	0.539716	0.528492		0.678	44.0469	29.3389	28.0999
		0.68	1.01409	0.536244	0.522477		0.68	44.4359	29.5366	28.2916
		0.682	1.0185	0.535522	0.521899		0.682	44.8311	29.7356	28.4847
		0.684	1.00695	0.539917	0.524763		0.684	45.2232	29.9355	28.6799
		0.686	1.00644	0.541714	0.526626		0.686	45.6216	30.1366	28.8744
		0.688	1.00878	0.527534	0.519864		0.688	46.0182	30.3367	29.0713
		0.69	1.01176	0.532581	0.522716		0.69	46.4156	30.5375	29.2702
		0.692	1.00611	0.527652	0.520805		0.692	46.8218	30.7376	29.4681
		0.694	1.00239	0.526747	0.521027		0.694	47.226	30.94	29.6667
		0.696	1.00891	0.528396	0.522458		0.696	47.6329	31.142	29.8663
		0.698	0.992381	0.521223	0.519736		0.698	48.0386	31.3449	30.0684
		0.7	1.00549	0.524921	0.523196		0.7	48.4465	31.5483	30.2702
		0.702	0.997011	0.524134	0.519113		0.702	48.8599	31.7529	30.4755
		0.704	0.993504	0.52498	0.523133		0.704	49.2708	31.9595	30.679
		0.706	0.993028	0.522083	0.519217		0.706	49.683	32.1662	30.8852
		0.708	0.999312	0.519149	0.514032		0.708	50.1006	32.3739	31.0902
		0.71	0.99384	0.51526	0.51514		0.71	50.5186	32.58	31.2967
		0.712	0.990883	0.518924	0.518388		0.712	50.9424	32.789	31.5041
		0.714	0.993444	0.512895	0.518971		0.714	51.3618	32.9979	31.7146
		0.716	0.985411	0.507645	0.512078		0.716	51.7852	33.205	31.9241
		0.718	0.986742	0.505468	0.511574		0.718	52.2074	33.4127	32.1328
		0.72	0.976908	0.503824	0.511487		0.72	52.6347	33.6195	32.3427
		0.722	0.985445	0.509623	0.511359		0.722	53.0603	33.8287	32.5566
		0.724	0.984418	0.501168	0.509975		0.724	53.4914	34.0386	32.7677
		0.726	0.980621	0.497517	0.506809		0.726	53.9234	34.2477	32.9792
		0.728	0.983666	0.495868	0.506514		0.728	54.3557	34.4567	33.1942
		0.73	0.98099	0.499212	0.509837		0.73	54.7933	34.6672	33.4073
		0.732	0.973161	0.494482	0.506551		0.732	55.2297	34.8781	33.623
		0.734	0.973305	0.48908	0.496976		0.734	55.6673	35.0869	33.8375
		0.736	0.980951	0.484332	0.496864		0.736	56.1093	35.2965	34.0502
		0.738	0.977312	0.483826	0.498026		0.738	56.5552	35.5078	34.2659
		0.74	0.971638	0.484201	0.496138		0.74	57.0006	35.7171	34.483
		0.742	0.982157	0.483137	0.488068		0.742	57.4499	35.927	34.6984
		0.744	0.971076	0.475209	0.492324		0.744	57.9004	36.1389	34.9125
		0.746	0.973566	0.471377	0.485183		0.746	58.3508	36.3463	35.1296
		0.748	0.971032	0.469955	0.480111		0.748	58.8051	36.5556	35.342
		0.75	0.972683	0.473339	0.486766		0.75	59.2625	36.766	35.5582
		0.752	0.977417	0.463458	0.480975		0.752	59.7213	36.977	35.7752
		0.754	0.977201	0.459996	0.477297		0.754	60.1849	37.1851	35.9921
		0.756	0.977186	0.461046	0.482144		0.756	60.6529	37.3925	36.2089
		0.758	0.970726	0.452931	0.475738		0.758	61.1183	37.6028	36.427
		0.76	0.978833	0.456556	0.47543		0.76	61.5885	37.8106	36.6452
		0.762	0.97803	0.45397	0.466164		0.762	62.0624	38.0207	36.8622
		0.764	0.972855	0.448879	0.46709		0.764	62.5371	38.2293	37.0781
		0.766	0.984239	0.448181	0.464773		0.766	63.0178	38.4378	37.2967
		0.768	0.978163	0.450541	0.464335		0.768	63.4988	38.6489	37.5119
		0.77	0.98529	0.445892	0.456426		0.77	63.9864	38.8592	37.7296
		0.772	0.977452	0.450794	0.45778		0.772	64.4742	39.0727	37.9449
		0.774	0.986657	0.448078	0.457378		0.774	64.9643	39.2855	38.1631
		0.776	0.983709	0.444771	0.457063		0.776	65.4594	39.4983	38.3804
		0.778	0.992033	0.444564	0.453121		0.778	65.9582	39.7115	38.5997
		0.78	0.995193	0.439329	0.450057		0.78	66.4634	39.9254	38.8171
		0.782	0.98469	0.442082	0.450815		0.782	66.9663	40.1393	39.036
		0.784	0.989691	0.437593	0.441062		0.784	67.4745	40.3542	39.2526
		0.786	0.993019	0.433998	0.443293		0.786	67.9866	40.5668	39.4719
		0.788	1.00015	0.434709	0.437964		0.788	68.5009	40.7808	39.6863
		0.79	0.992034	0.434755	0.437623		0.79	69.0207	40.9966	39.9031
		0.792	1.00026	0.431792	0.440354		0.792	69.5436	41.2121	40.1223
		0.794	0.999853	0.429779	0.434724		0.794	70.0671	41.4285	40.3404
		0.796	1.00354	0.433055	0.433182		0.796	70.5994	41.6443	40.5608
		0.798	1.00762	0.432599	0.427356		0.798	71.1338	41.8633	40.7773
		0.8	1.00218	0.430384	0.428562		0.8	71.6696	42.0819	40.9952
		0.802	1.01867	0.430988	0.435992		0.802	72.2132	42.3023	41.2156
		0.804	1.00776	0.428069	0.434292		0.804	72.7586	42.5238	41.4387
		0.806	1.01718	0.426659	0.428842		0.806	73.3076	42.7427	41.6598
		0.808	1.0105	0.427811	0.426055		0.808	73.8605	42.9635	41.8817
		0.81	1.01785	0.423135	0.425848		0.81	74.4168	43.1853	42.1023
		0.812	1.01104	0.424034	0.41746		0.812	74.9727	43.4072	42.3237
		0.814	1.02044	0.425664	0.422295		0.814	75.5351	43.6311	42.5451
		0.816	1.01993	0.418591	0.422261		0.816	76.1017	43.8532	42.7679
		0.818	1.01513	0.424758	0.424548		0.818	76.6691	44.0768	42.9937
		0.82	1.02251	0.421306	0.424312		0.82	77.2404	44.3022	43.2196
		0.822	1.01924	0.415255	0.41914		0.822	77.8177	44.5281	43.4471
		0.824	1.018	0.421881	0.420548		0.824	78.397	44.7534	43.6713
		0.826	1.01947	0.421708	0.415591		0.826	78.9758	44.9803	43.8983
		0.828	1.02263	0.415568	0.416859		0.828	79.5595	45.2084	44.1251
		0.83	1.02052	0.422195	0.414721		0.83	80.149	45.4386	44.3518
		0.832	1.01941	0.414072	0.416759		0.832	80.7361	45.6675	44.5795
		0.834	1.02616	0.419093	0.413469		0.834	81.3299	45.8974	44.8092
		0.836	1.02737	0.414155	0.412083		0.836	81.9289	46.1284	45.0374
		0.838	1.02235	0.413902	0.412756		0.838	82.5323	46.359	45.2683
		0.84	1.02766	0.413531	0.409782		0.84	83.1327	46.5896	45.498
		0.842	1.02492	0.409966	0.41174		0.842	83.7433	46.8221	45.7304
		0.844	1.01958	0.412806	0.409897		0.844	84.3486	47.0553	45.9624
		0.846	1.02305	0.411676	0.404917		0.846	84.9587	47.2882	46.1926
		0.848	1.02019	0.414125	0.407734		0.848	85.573	47.5251	46.4253
		0.85	1.01943	0.41023	0.403911		0.85	86.1885	47.7624	46.6577
		0.852	1.0248	0.408447	0.404998		0.852	86.8078	47.996	46.8917
		0.854	1.02171	0.409833	0.403062		0.854	87.4323	48.2353	47.1237
		0.856	1.01981	0.403894	0.409727		0.856	88.0554	48.471	47.3615
		0.858	1.02202	0.400323	0.402987		0.858	88.6825	48.7044	47.5992
		0.86	1.02354	0.406037	0.40571		0.86	89.3141	48.9433	47.836
		0.862	1.02472	0.40773	0.401354		0.862	89.9486	49.181	48.0737
		0.864	1.01821	0.402123	0.401854		0.864	90.5848	49.4214	48.3116
		0.866	1.01899	0.397251	0.402857		0.866	91.2223	49.6609	48.5502
		0.868	1.02512	0.406086	0.396862		0.868	91.866	49.8994	48.7915
		0.87	1.01777	0.397105	0.393955		0.87	92.5093	50.1421	49.0282
		0.872	1.01655	0.398558	0.397235		0.872	93.1574	50.3802	49.2656
		0.874	1.01208	0.396489	0.391619		0.874	93.8035	50.622	49.5041
		0.876	1.01914	0.395849	0.393857		0.876	94.4542	50.8632	49.745
		0.878	1.01018	0.396106	0.39471		0.878	95.1069	51.1048	49.9857
		0.88	1.01494	0.39297	0.387477		0.88	95.7616	51.3477	50.2261
		0.882	1.01928	0.393856	0.390546		0.882	96.4224	51.5898	50.466
		0.884	1.01314	0.391638	0.38797		0.884	97.0855	51.8344	50.7075
		0.886	1.00879	0.3896	0.388524		0.886	97.7467	52.0765	50.9492
		0.888	1.00503	0.390682	0.38405		0.888	98.4096	52.3223	51.1914
		0.89	1.00521	0.389864	0.38288		0.89	99.0745	52.5669	51.432
		0.892	1.01042	0.389029	0.384745		0.892	99.7428	52.8134	51.6742
		0.894	1.00381	0.386673	0.385944		0.894	100.417	53.0587	51.9196
		0.896	1.0095	0.385702	0.38703		0.896	101.09	53.3053	52.1653
		0.898	1.00314	0.382565	0.379596		0.898	101.767	53.5522	52.4102
		0.9	1.00865	0.386152	0.377908		0.9	102.45	53.7969	52.6544
		0.902	1.00248	0.381973	0.381095		0.902	103.133	54.0457	52.9004
		0.904	1.00177	0.385932	0.37562		0.904	103.815	54.2945	53.145
		0.906	1.0072	0.380581	0.381818		0.906	104.502	54.5458	53.3929
		0.908	0.995085	0.382243	0.375046		0.908	105.193	54.7941	53.638
		0.91	0.993327	0.375104	0.375007		0.91	105.88	55.0447	53.8836
		0.912	1.00226	0.377561	0.373414		0.912	106.573	55.2927	54.1337
		0.914	0.993295	0.377435	0.37221		0.914	107.268	55.5433	54.3796
		0.916	0.999216	0.375492	0.374233		0.916	107.968	55.7936	54.6284
		0.918	0.991923	0.374776	0.371029		0.918	108.665	56.0431	54.8775
		0.92	0.992118	0.369664	0.3764		0.92	109.367	56.2934	55.1283
		0.922	0.99438	0.369653	0.374657		0.922	110.073	56.5424	55.38
		0.924	0.991985	0.370701	0.370618		0.924	110.781	56.7931	55.6347
		0.926	0.99115	0.373172	0.370521		0.926	111.491	57.0472	55.8867
		0.928	0.992143	0.371576	0.367606		0.928	112.203	57.3037	56.1399
		0.93	0.989016	0.369781	0.371525		0.93	112.918	57.5566	56.3926
		0.932	0.986004	0.369402	0.367538		0.932	113.635	57.8115	56.6476
		0.934	0.98737	0.36926	0.367289		0.934	114.357	58.0678	56.903
		0.936	0.987664	0.367421	0.369705		0.936	115.075	58.3217	57.1582
		0.938	0.988055	0.36538	0.366145		0.938	115.801	58.5797	57.414
		0.94	0.989231	0.366475	0.363311		0.94	116.532	58.8354	57.6719
		0.942	0.989795	0.368263	0.362709		0.942	117.263	59.0946	57.927
		0.944	0.988799	0.364505	0.36156		0.944	118	59.3534	58.1822
		0.946	0.986871	0.359873	0.361492		0.946	118.738	59.6097	58.4404
		0.948	0.981609	0.361536	0.360182		0.948	119.477	59.8683	58.6967
		0.95	0.984357	0.365788	0.364362		0.95	120.22	60.1292	58.956
		0.952	0.98203	0.357961	0.358305		0.952	120.961	60.3887	59.2162
		0.954	0.980992	0.360623	0.359607		0.954	121.708	60.6483	59.4762
		0.956	0.987643	0.360113	0.360289		0.956	122.461	60.9097	59.7372
		0.958	0.98725	0.353685	0.357498		0.958	123.217	61.1699	59.9972
		0.96	0.98198	0.356845	0.356528		0.96	123.971	61.429	60.2597
		0.962	0.982946	0.356229	0.359576		0.962	124.735	61.6923	60.5234
		0.964	0.985868	0.354472	0.357967		0.964	125.498	61.9542	60.7866
		0.966	0.988019	0.356292	0.358231		0.966	126.262	62.216	61.0534
		0.968	0.981968	0.350745	0.353987		0.968	127.035	62.4793	61.3174
		0.97	0.978773	0.351832	0.354226		0.97	127.804	62.7421	61.5821
		0.972	0.990591	0.351682	0.355461		0.972	128.582	63.0058	61.8481
		0.974	0.99177	0.353219	0.349848		0.974	129.366	63.2709	62.1134
		0.976	0.988775	0.353632	0.351235		0.976	130.157	63.5382	62.3791
		0.978	0.986524	0.348791	0.34654		0.978	130.943	63.8051	62.642
		0.98	0.99137	0.348355	0.352774		0.98	131.737	64.0706	62.9106
		0.982	0.988789	0.348299	0.351397		0.982	132.535	64.3377	63.1785
		0.984	0.986102	0.348486	0.352007		0.984	133.333	64.6053	63.4503
		0.986	0.984981	0.348327	0.351885		0.986	134.132	64.876	63.722
		0.988	0.988932	0.345537	0.345744		0.988	134.938	65.1426	63.993
		0.99	0.988317	0.349561	0.348145		0.99	135.745	65.4148	64.2608
		0.992	0.992427	0.348732	0.344194		0.992	136.558	65.6864	64.5324
		0.994	0.986945	0.342022	0.344577		0.994	137.376	65.9576	64.8037
		0.996	0.994083	0.343636	0.344548		0.996	138.196	66.2278	65.0723
		0.998	0.987372	0.340659	0.348444		0.998	139.019	66.4971	65.347
		1	0.985961	0.342148	0.342872		1	139.845	66.7684	65.6216
		1.002	0.998913	0.343956	0.342423		1.002	140.677	67.0413	65.8945
		1.004	0.994918	0.343844	0.345341		1.004	141.517	67.317	66.1701
		1.006	0.99396	0.339722	0.341382		1.006	142.357	67.5923	66.4464
		1.008	0.988566	0.34482	0.343266		1.008	143.198	67.8675	66.7216
		1.01	0.992898	0.343079	0.341452		1.01	144.04	68.1468	67.0002
		1.012	0.993358	0.34256	0.343945		1.012	144.891	68.4255	67.2775
		1.014	0.996429	0.336073	0.339947		1.014	145.744	68.7018	67.556
		1.016	0.991323	0.340719	0.343126		1.016	146.6	68.9801	67.8383
		1.018	0.999589	0.33799	0.337777		1.018	147.463	69.2583	68.1162
		1.02	0.996113	0.336791	0.339778		1.02	148.33	69.5383	68.3964
		1.022	0.999033	0.33952	0.337363		1.022	149.201	69.8183	68.6786
		1.024	0.997911	0.3371	0.34179		1.024	150.075	70.1	68.9611
		1.026	0.994623	0.33721	0.335539		1.026	150.948	70.3804	69.2432
		1.028	0.996358	0.336487	0.334717		1.028	151.831	70.6646	69.5244
		1.03	0.996691	0.335282	0.340154		1.03	152.713	70.9454	69.8091
		1.032	0.997444	0.342535	0.335934		1.032	153.601	71.2342	70.095
		1.034	0.997984	0.334514	0.335285		1.034	154.489	71.5211	70.3799
		1.036	1.00243	0.337849	0.335741		1.036	155.384	71.8076	70.6663
		1.038	1.00156	0.332349	0.335616		1.038	156.287	72.0939	70.9531
		1.04	0.998373	0.334267	0.334258		1.04	157.189	72.3813	71.2399
		1.042	1.00473	0.335002	0.331817		1.042	158.1	72.6674	71.5262
		1.044	1.00414	0.333405	0.330508		1.044	159.013	72.9578	71.8144
		1.046	1.00132	0.331425	0.331692		1.046	159.929	73.2473	72.1005
		1.048	1.00283	0.334958	0.332696		1.048	160.847	73.5374	72.3913
		1.05	1.00681	0.331458	0.332909		1.05	161.773	73.8295	72.6824
		1.052	1.00477	0.328626	0.331052		1.052	162.704	74.1188	72.9738
		1.054	1.00312	0.329974	0.329214		1.054	163.633	74.4096	73.2647
		1.056	1.00525	0.33067	0.330084		1.056	164.566	74.7026	73.5575
		1.058	1.00368	0.328935	0.329232		1.058	165.507	74.9961	73.8511
		1.06	1.0009	0.329196	0.332686		1.06	166.445	75.287	74.145
		1.062	1.00419	0.329258	0.327555		1.062	167.391	75.5832	74.4407
		1.064	1.00059	0.327448	0.331801		1.064	168.339	75.8774	74.736
		1.066	1.00122	0.325545	0.327103		1.066	169.292	76.1737	75.0344
		1.068	1.0079	0.326422	0.327436		1.068	170.248	76.4668	75.3317
		1.07	1.00518	0.327282	0.326281		1.07	171.21	76.7656	75.6258
		1.072	0.996477	0.328606	0.32844		1.072	172.169	77.0641	75.9268
		1.074	1.00411	0.328481	0.327617		1.074	173.135	77.3657	76.2278
		1.076	1.00544	0.323692	0.323379		1.076	174.106	77.6648	76.5266
		1.078	1.00667	0.32647	0.3246		1.078	175.083	77.9656	76.8244
		1.08	1.00433	0.32647	0.322341		1.08	176.062	78.267	77.1238
		1.082	1.00743	0.322705	0.324277		1.082	177.046	78.5683	77.4265
		1.084	1.00384	0.321626	0.321798		1.084	178.03	78.8685	77.7265
		1.086	0.998383	0.323274	0.32179		1.086	179.018	79.1713	78.0283
		1.088	1.00181	0.321212	0.321578		1.088	180.004	79.473	78.3297
		1.09	1.00594	0.322144	0.321391		1.09	181.002	79.7771	78.6341
		1.092	1.00354	0.320869	0.321265		1.092	182.001	80.0829	78.937
		1.094	1.00606	0.320837	0.32145		1.094	183.007	80.3878	79.243
		1.096	1.00658	0.319934	0.319323		1.096	184.015	80.6924	79.5484
		1.098	0.998067	0.317734	0.320269		1.098	185.028	80.9966	79.8556
		1.1	1.00345	0.319498	0.316548		1.1	186.036	81.3038	80.1619
		1.102	1.00692	0.317934	0.317744		1.102	187.058	81.6118	80.4661
		1.104	1.00538	0.319397	0.319059		1.104	188.081	81.92	80.7738
		1.106	1.00294	0.317598	0.316299		1.106	189.108	82.2285	81.0831
		1.108	1.00123	0.315013	0.314447		1.108	190.133	82.5388	81.3916
		1.11	1.00043	0.316199	0.31517		1.11	191.162	82.8465	81.6979
		1.112	1.00406	0.313413	0.315178		1.112	192.197	83.1543	82.008
		1.114	1.00201	0.313264	0.314642		1.114	193.238	83.4638	82.3187
		1.116	1.00621	0.314307	0.313903		1.116	194.285	83.7743	82.6295
		1.118	0.999868	0.314404	0.309302		1.118	195.332	84.086	82.9387
		1.12	1.00047	0.312455	0.310355		1.12	196.377	84.3967	83.2478
		1.122	0.998715	0.311208	0.313174		1.122	197.431	84.7107	83.5587
		1.124	1.00006	0.311688	0.308925		1.124	198.486	85.0222	83.87
		1.126	1.00643	0.309276	0.307341		1.126	199.547	85.3353	84.1803
		1.128	1.00392	0.312228	0.309509		1.128	200.616	85.6476	84.4919
		1.13	1.00057	0.308327	0.307249		1.13	201.683	85.9654	84.8056
		1.132	1.00229	0.306982	0.310381		1.132	202.754	86.2767	85.1179
		1.134	1.0019	0.308055	0.308901		1.134	203.832	86.5919	85.4354
		1.136	0.999303	0.307563	0.306675		1.136	204.91	86.9061	85.7507
		1.138	1.00108	0.305749	0.304825		1.138	205.993	87.221	86.0654
		1.14	0.99928	0.303025	0.306058		1.14	207.077	87.5357	86.3816
		1.142	0.994869	0.306393	0.306941		1.142	208.163	87.8516	86.6981
		1.144	0.999307	0.302277	0.300894		1.144	209.253	88.1666	87.0121
		1.146	0.995791	0.303701	0.30298		1.146	210.351	88.4842	87.3289
		1.148	1.00029	0.303703	0.300498		1.148	211.443	88.8028	87.6443
		1.15	1.00115	0.299128	0.30252		1.15	212.554	89.1184	87.9621
		1.152	1.00068	0.301294	0.302241		1.152	213.659	89.433	88.2805
		1.154	0.998263	0.302095	0.301793		1.154	214.774	89.7531	88.5975
		1.156	0.997424	0.299787	0.301872		1.156	215.885	90.0733	88.9192
		1.158	0.999847	0.298111	0.298696		1.158	217.006	90.39	89.2387
		1.16	0.999839	0.300553	0.29908		1.16	218.129	90.71	89.5594
		1.162	0.99576	0.298243	0.301148		1.162	219.252	91.0305	89.8792
		1.164	1.00261	0.296836	0.297214		1.164	220.387	91.3495	90.2013
		1.166	0.995821	0.296198	0.298743		1.166	221.52	91.6708	90.5233
		1.168	0.995261	0.296655	0.297266		1.168	222.655	91.9929	90.8472
		1.17	0.998858	0.296051	0.295992		1.17	223.796	92.3154	91.1694
		1.172	0.997645	0.297126	0.296108		1.172	224.939	92.6382	91.4923
		1.174	1.00007	0.292531	0.293983		1.174	226.091	92.96	91.8129
		1.176	0.997568	0.292735	0.293724		1.176	227.241	93.2832	92.1381
		1.178	0.996741	0.293105	0.292337		1.178	228.4	93.605	92.4612
		1.18	1.00162	0.293475	0.291531		1.18	229.561	93.9296	92.7834
		1.182	0.996221	0.288809	0.292372		1.182	230.727	94.253	93.1074
		1.184	0.993798	0.291312	0.290637		1.184	231.895	94.5751	93.43
		1.186	0.9991	0.289872	0.292152		1.186	233.065	94.8978	93.7557
		1.188	0.99556	0.289674	0.290009		1.188	234.237	95.2249	94.0838
		1.19	1.00029	0.290481	0.291447		1.19	235.418	95.5511	94.4097
		1.192	0.996374	0.29118	0.290005		1.192	236.603	95.881	94.7392
		1.194	0.994697	0.287942	0.289149		1.194	237.789	96.2062	95.0664
		1.196	0.995316	0.288485	0.287859		1.196	238.977	96.5342	95.3947
		1.198	0.999348	0.286258	0.286959		1.198	240.171	96.8622	95.7215
		1.2	0.997398	0.287636	0.285869		1.2	241.375	97.1914	96.0495
		1.202	0.998716	0.285633	0.285049		1.202	242.577	97.5176	96.3771
		1.204	1.00009	0.287067	0.287164		1.204	243.788	97.8477	96.7044
		1.206	0.991099	0.287682	0.281915		1.206	244.997	98.1796	97.0353
		1.208	1.00139	0.288292	0.284136		1.208	246.212	98.5157	97.3621
		1.21	0.999105	0.284503	0.284277		1.21	247.435	98.8458	97.6939
		1.212	0.994923	0.283224	0.284011		1.212	248.657	99.1784	98.0249
		1.214	0.997885	0.284109	0.282342		1.214	249.887	99.5088	98.356
		1.216	0.993042	0.284199	0.281608		1.216	251.115	99.8435	98.6878
		1.218	0.996198	0.2814	0.284071		1.218	252.35	100.178	99.0207
		1.22	1.00291	0.282925	0.280945		1.22	253.591	100.51	99.3557
		1.222	0.99927	0.282443	0.282577		1.222	254.839	100.846	99.6891
		1.224	1.00093	0.283182	0.281738		1.224	256.088	101.183	100.023
		1.226	1.00079	0.284971	0.281164		1.226	257.351	101.522	100.36
		1.228	1.00207	0.280169	0.280562		1.228	258.608	101.861	100.698
		1.23	0.996469	0.28004	0.281236		1.23	259.871	102.197	101.033
		1.232	1.00143	0.278895	0.279199		1.232	261.138	102.533	101.371
		1.234	1.00157	0.279642	0.279332		1.234	262.412	102.872	101.709
		1.236	1.00048	0.277783	0.277389		1.236	263.692	103.21	102.045
		1.238	0.995992	0.277353	0.27734		1.238	264.969	103.547	102.386
		1.24	0.999545	0.277647	0.278739		1.24	266.248	103.884	102.724
		1.242	1.00299	0.277945	0.276648		1.242	267.54	104.227	103.064
		1.244	1.00032	0.275648	0.277423		1.244	268.837	104.567	103.406
		1.246	0.999846	0.276657	0.277577		1.246	270.129	104.907	103.747
		1.248	1.00043	0.277201	0.275245		1.248	271.435	105.25	104.09
		1.25	0.998806	0.274614	0.274601		1.25	272.737	105.59	104.431
		1.252	0.99689	0.273217	0.276938		1.252	274.045	105.933	104.774
		1.254	0.999098	0.272877	0.274603		1.254	275.357	106.273	105.117
		1.256	1.00045	0.273943	0.274682		1.256	276.673	106.616	105.462
		1.258	1.00058	0.276659	0.271042		1.258	277.997	106.963	105.805
		1.26	1.00057	0.273867	0.272625		1.26	279.323	107.308	106.148
		1.262	1.00177	0.275077	0.270808		1.262	280.654	107.657	106.49
		1.264		0.272363	0.272149		1.264		108.004	106.835
		1.266		0.271129	0.273551		1.266		108.349	107.182
		1.268		0.273843	0.270503		1.268		108.698	107.53
		1.27		0.271241	0.270611		1.27		109.047	107.878
		1.272		0.272135	0.273558		1.272		109.396	108.226
		1.274		0.270668	0.271573		1.274		109.745	108.577
		1.276		0.271454	0.269842		1.276		110.097	108.927
		1.278		0.270911	0.269599		1.278		110.448	109.278
		1.28		0.270217	0.26759		1.28		110.801	109.628
		1.282		0.267477	0.269044		1.282		111.15	109.979
		1.284		0.267476	0.268971		1.284		111.501	110.329
		1.286		0.268363	0.269159		1.286		111.853	110.682
		1.288		0.27022	0.269674		1.288		112.209	111.038
		1.29		0.267079	0.267599		1.29		112.563	111.392
		1.292		0.266729	0.267856		1.292		112.917	111.749
		1.294		0.266724	0.269091		1.294		113.272	112.105
		1.296		0.266336	0.268096		1.296		113.626	112.462
		1.298		0.268146	0.266254		1.298		113.985	112.82
		1.3		0.264221	0.265935		1.3		114.343	113.177
		1.302		0.267682	0.264698		1.302		114.701	113.536
		1.304		0.26613	0.265509		1.304		115.06	113.893
		1.306		0.265378	0.267289		1.306		115.421	114.254
		1.308		0.264108	0.267358		1.308		115.781	114.617
		1.31		0.264574	0.26554		1.31		116.141	114.982
		1.312		0.261759	0.265118		1.312		116.5	115.343
		1.314		0.265456	0.265048		1.314		116.862	115.707
		1.316		0.262075	0.263498		1.316		117.223	116.07
		1.318		0.262124	0.264828		1.318		117.586	116.434
		1.32		0.265042	0.264147		1.32		117.951	116.799
		1.322		0.263356	0.262038		1.322		118.318	117.166
		1.324		0.261892	0.260562		1.324		118.685	117.531
		1.326		0.262451	0.261638		1.326		119.048	117.895
		1.328		0.262156	0.261472		1.328		119.417	118.26
		1.33		0.261938	0.258714		1.33		119.785	118.625
		1.332		0.259895	0.261182		1.332		120.153	118.993
		1.334		0.260221	0.258356		1.334		120.521	119.36
		1.336		0.260794	0.260799		1.336		120.891	119.728
		1.338		0.257554	0.258447		1.338		121.258	120.097
		1.34		0.260634	0.259531		1.34		121.627	120.465
		1.342		0.257821	0.260541		1.342		121.997	120.837
		1.344		0.2586	0.259964		1.344		122.369	121.213
		1.346		0.257326	0.259286		1.346		122.739	121.585
		1.348		0.255788	0.258622		1.348		123.11	121.96
		1.35		0.257951	0.257526		1.35		123.483	122.332
		1.352		0.258605	0.255821		1.352		123.856	122.705
		1.354		0.256029	0.256638		1.354		124.232	123.077
		1.356		0.255345	0.257117		1.356		124.607	123.453
		1.358		0.256354	0.256758		1.358		124.979	123.83
		1.36		0.256929	0.254553		1.36		125.357	124.207
		1.362		0.255468	0.254383		1.362		125.736	124.58
		1.364		0.25562	0.253663		1.364		126.113	124.955
		1.366		0.25423	0.253379		1.366		126.49	125.333
		1.368		0.253987	0.254079		1.368		126.869	125.709
		1.37		0.251983	0.254352		1.37		127.245	126.087
		1.372		0.253983	0.252203		1.372		127.623	126.466
		1.374		0.253078	0.251426		1.374		128.004	126.844
		1.376		0.249951	0.253377		1.376		128.381	127.222
		1.378		0.250953	0.250948		1.378		128.759	127.604
		1.38		0.252198	0.252151		1.38		129.139	127.985
		1.382		0.249808	0.25104		1.382		129.52	128.366
		1.384		0.250751	0.251312		1.384		129.902	128.748
		1.386		0.250445	0.252068		1.386		130.283	129.131
		1.388		0.249888	0.248707		1.388		130.667	129.514
		1.39		0.25183	0.248874		1.39		131.051	129.897
		1.392		0.249149	0.248723		1.392		131.438	130.281
		1.394		0.24845	0.248315		1.394		131.82	130.664
		1.396		0.24892	0.248724		1.396		132.206	131.048
		1.398		0.24947	0.249239		1.398		132.592	131.435
		1.4		0.247688	0.247462		1.4		132.98	131.821
		1.402		0.248992	0.249007		1.402		133.367	132.209
		1.404		0.247006	0.247705		1.404		133.756	132.598
		1.406		0.247571	0.24667		1.406		134.145	132.987
		1.408		0.247702	0.246722		1.408		134.535	133.374
		1.41		0.245737	0.246016		1.41		134.924	133.763
		1.412		0.246041	0.248411		1.412		135.313	134.155
		1.414		0.244348	0.24484		1.414		135.702	134.547
		1.416		0.245716	0.246297		1.416		136.092	134.939
		1.418		0.24578	0.245805		1.418		136.484	135.331
		1.42		0.242972	0.246369		1.42		136.875	135.725
		1.422		0.243396	0.245783		1.422		137.267	136.12
		1.424		0.243393	0.242728		1.424		137.658	136.513
		1.426		0.242781	0.242642		1.426		138.053	136.906
		1.428		0.244628	0.241866		1.428		138.447	137.299
		1.43		0.241593	0.241293		1.43		138.843	137.689
		1.432		0.242451	0.242265		1.432		139.236	138.084
		1.434		0.241634	0.242129		1.434		139.631	138.48
		1.436		0.242797	0.240924		1.436		140.029	138.874
		1.438		0.241458	0.239804		1.438		140.424	139.271
		1.44		0.239536	0.239245		1.44		140.822	139.665
		1.442		0.240312	0.240476		1.442		141.217	140.062
		1.444		0.23873	0.242705		1.444		141.614	140.461
		1.446		0.240039	0.241886		1.446		142.013	140.864
		1.448		0.240355	0.23941		1.448		142.414	141.263
		1.45		0.237307	0.239421		1.45		142.812	141.663
		1.452		0.237784	0.239073		1.452		143.209	142.065
		1.454		0.237322	0.238092		1.454		143.606	142.466
		1.456		0.236164	0.237972		1.456		144.007	142.865
		1.458		0.238795	0.238246		1.458		144.407	143.267
		1.46		0.237804	0.235751		1.46		144.812	143.67
		1.462		0.23658	0.235267		1.462		145.215	144.069
		1.464		0.238224	0.236366		1.464		145.618	144.471
		1.466		0.23639	0.23567		1.466		146.022	144.873
		1.468		0.236056	0.234618		1.468		146.429	145.277
		1.47		0.236949	0.233687		1.47		146.835	145.679
		1.472		0.234806	0.234657		1.472		147.24	146.082
		1.474		0.235435	0.235482		1.474		147.646	146.486
		1.476		0.234414	0.23554		1.476		148.053	146.896
		1.478		0.233841	0.235198		1.478		148.458	147.303
		1.48		0.234687	0.232612		1.48		148.865	147.71
		1.482		0.232081	0.233194		1.482		149.273	148.118
		1.484		0.23386	0.232782		1.484		149.679	148.524
		1.486		0.232533	0.232497		1.486		150.089	148.932
		1.488		0.233517	0.23226		1.488		150.499	149.341
		1.49		0.231021	0.232063		1.49		150.909	149.751
		1.492		0.230913	0.23155		1.492		151.317	150.16
		1.494		0.232385	0.230605		1.494		151.729	150.569
		1.496		0.233198	0.229752		1.496		152.144	150.979
		1.498		0.230809	0.229308		1.498		152.554	151.387
		1.5		0.231946	0.229988		1.5		152.97	151.798
		1.502		0.230809	0.23043		1.502		153.385	152.213
		1.504		0.231662	0.230124		1.504		153.8	152.625
		1.506		0.229943	0.229292		1.506		154.216	153.038
		1.508		0.228281	0.229997		1.508		154.629	153.454
		1.51		0.22799	0.230001		1.51		155.042	153.87
		1.512		0.230101	0.228196		1.512		155.459	154.285
		1.514		0.229515	0.228892		1.514		155.876	154.703
		1.516		0.230707	0.22949		1.516		156.298	155.122
		1.518		0.228694	0.228153		1.518		156.718	155.54
		1.52		0.227766	0.227797		1.52		157.135	155.957
		1.522		0.227159	0.228774		1.522		157.555	156.379
		1.524		0.226736	0.22568		1.524		157.976	156.796
		1.526		0.227243	0.227558		1.526		158.393	157.215
		1.528		0.226958	0.226639		1.528		158.815	157.639
		1.53		0.226177	0.226795		1.53		159.236	158.059
		1.532		0.226787	0.225471		1.532		159.659	158.481
		1.534		0.227217	0.225285		1.534		160.082	158.902
		1.536		0.227652	0.224105		1.536		160.51	159.323
		1.538		0.225254	0.224629		1.538		160.933	159.745
		1.54		0.22223	0.225075		1.54		161.356	160.168
		1.542		0.225269	0.22417		1.542		161.778	160.592
		1.544		0.226862	0.224133		1.544		162.207	161.019
		1.546		0.223699	0.224743		1.546		162.634	161.444
		1.548		0.22284	0.223751		1.548		163.059	161.87
		1.55		0.224296	0.224011		1.55		163.487	162.299
		1.552		0.223613	0.223229		1.552		163.915	162.726
		1.554		0.2223	0.220851		1.554		164.342	163.153
		1.556		0.221687	0.221396		1.556		164.768	163.577
		1.558		0.220625	0.223878		1.558		165.197	164.005
		1.56		0.222027	0.223725		1.56		165.624	164.44
		1.562		0.219946	0.222159		1.562		166.052	164.872
		1.564		0.221055	0.222174		1.564		166.48	165.303
		1.566		0.220779	0.221468		1.566		166.911	165.737
		1.568		0.220722	0.220587		1.568		167.341	166.168
		1.57		0.22104	0.21949		1.57		167.776	166.599
		1.572		0.220738	0.219631		1.572		168.209	167.029
		1.574		0.219892	0.2199		1.574		168.642	167.462
		1.576		0.220298	0.219986		1.576		169.075	167.896
		1.578		0.218912	0.21848		1.578		169.512	168.328
		1.58		0.218856	0.220097		1.58		169.943	168.764
		1.582		0.218964	0.219611		1.582		170.38	169.201
		1.584		0.216476	0.219506		1.584		170.814	169.638
		1.586		0.218695	0.220494		1.586		171.248	170.077
		1.588		0.21728	0.219122		1.588		171.686	170.518
		1.59		0.21916	0.217982		1.59		172.125	170.957
		1.592		0.218344	0.216646		1.592		172.563	171.397
		1.594		0.217309	0.217143		1.594		173.004	171.834
		1.596		0.216593	0.216237		1.596		173.441	172.269
		1.598		0.216	0.216279		1.598		173.882	172.707
		1.6		0.217034	0.215817		1.6		174.321	173.149
		1.602		0.216615	0.214484		1.602		174.764	173.589
		1.604		0.218058	0.216745		1.604		175.207	174.029
		1.606		0.215399	0.215297		1.606		175.651	174.472
		1.608		0.215635	0.215541		1.608		176.094	174.915
		1.61		0.215905	0.213504		1.61		176.54	175.355
		1.612		0.214359	0.213952		1.612		176.985	175.798
		1.614		0.216205	0.214132		1.614		177.432	176.241
		1.616		0.213941	0.215007		1.616		177.876	176.685
		1.618		0.214661	0.214503		1.618		178.321	177.133
		1.62		0.213157	0.213947		1.62		178.768	177.579
		1.622		0.213816	0.213831		1.622		179.213	178.027
		1.624		0.21252	0.21319		1.624		179.66	178.472
		1.626		0.213702	0.213086		1.626		180.107	178.921
		1.628		0.212091	0.212907		1.628		180.556	179.368
		1.63		0.214931	0.213561		1.63		181.006	179.817
		1.632		0.212013	0.212727		1.632		181.458	180.271
		1.634		0.211601	0.212637		1.634		181.906	180.722
		1.636		0.210811	0.211934		1.636		182.356	181.173
		1.638		0.213741	0.212136		1.638		182.809	181.623
		1.64		0.212411	0.211371		1.64		183.265	182.077
		1.642		0.211787	0.209602		1.642		183.718	182.529
		1.644		0.211557	0.210571		1.644		184.172	182.979
		1.646		0.20936	0.210284		1.646		184.627	183.433
		1.648		0.209976	0.208664		1.648		185.078	183.884
		1.65		0.211274	0.212035		1.65		185.533	184.339
		1.652		0.209118	0.20939		1.652		185.991	184.796
		1.654		0.208034	0.209629		1.654		186.447	185.25
		1.656		0.20777	0.209156		1.656		186.896	185.706
		1.658		0.208531	0.210499		1.658		187.35	186.164
		1.66		0.207496	0.207503		1.66		187.806	186.624
		1.662		0.208267	0.209181		1.662		188.263	187.08
		1.664		0.208749	0.209105		1.664		188.72	187.542
		1.666		0.208582	0.207651		1.666		189.182	188.001
		1.668		0.206858	0.207924		1.668		189.64	188.46
		1.67		0.205437	0.20661		1.67		190.098	188.92
		1.672		0.206298	0.205909		1.672		190.555	189.378
		1.674		0.206109	0.208719		1.674		191.013	189.84
		1.676		0.206831	0.207479		1.676		191.475	190.303
		1.678		0.207147	0.207258		1.678		191.938	190.765
		1.68		0.2057	0.205693		1.68		192.401	191.229
		1.682		0.204927	0.205596		1.682		192.862	191.691
		1.684		0.204454	0.206539		1.684		193.322	192.155
		1.686		0.205804	0.204318		1.686		193.788	192.622
		1.688		0.20486	0.204634		1.688		194.251	193.085
		1.69		0.205968	0.203985		1.69		194.716	193.549
		1.692		0.205166	0.204522		1.692		195.185	194.013
		1.694		0.20231	0.205026		1.694		195.647	194.48
		1.696		0.205763	0.203798		1.696		196.116	194.945
		1.698		0.20526	0.202985		1.698		196.586	195.41
		1.7		0.202894	0.20382		1.7		197.054	195.879
		1.702		0.204249	0.202999		1.702		197.524	196.346
		1.704		0.202954	0.204776		1.704		197.994	196.817
		1.706		0.203166	0.203961		1.706		198.463	197.288
		1.708		0.203559	0.202711		1.708		198.934	197.761
		1.71		0.204314	0.202354		1.71		199.41	198.233
		1.712		0.201769	0.203296		1.712		199.881	198.705
		1.714		0.202577	0.202071		1.714		200.35	199.178
		1.716		0.201415	0.202539		1.716		200.824	199.65
		1.718		0.203117	0.201004		1.718		201.299	200.123
		1.72		0.201976	0.201626		1.72		201.775	200.597
		1.722		0.20046	0.201399		1.722		202.249	201.071
		1.724		0.200339	0.200792		1.724		202.724	201.545
		1.726		0.200416	0.200153		1.726		203.196	202.022
		1.728		0.201214	0.201035		1.728		203.673	202.497
		1.73		0.200232	0.200451		1.73		204.151	202.975
		1.732		0.200802	0.199039		1.732		204.629	203.45
		1.734		0.200873	0.200478		1.734		205.111	203.927
		1.736		0.198462	0.199059		1.736		205.585	204.405
		1.738		0.199305	0.199345		1.738		206.064	204.883
		1.74		0.198508	0.200873		1.74		206.542	205.364
		1.742		0.198298	0.19852		1.742		207.02	205.845
		1.744		0.199012	0.198162		1.744		207.501	206.325
		1.746		0.197621	0.199673		1.746		207.982	206.806
		1.748		0.198776	0.198914		1.748		208.463	207.293
		1.75		0.198409	0.198594		1.75		208.946	207.774
		1.752		0.196576	0.197968		1.752		209.427	208.259
		1.754		0.195224	0.196897		1.754		209.904	208.741
		1.756		0.196688	0.196395		1.756		210.385	209.222
		1.758		0.196797	0.198193		1.758		210.87	209.709
		1.76		0.196683	0.197021		1.76		211.353	210.192
		1.762		0.197308	0.197328		1.762		211.839	210.68
		1.764		0.196589	0.196072		1.764		212.326	211.166
		1.766		0.196988	0.19524		1.766		212.814	211.654
		1.768		0.196448	0.197545		1.768		213.303	212.141
		1.77		0.196653	0.195338		1.77		213.791	212.627
		1.772		0.195647	0.195759		1.772		214.281	213.114
		1.774		0.196403	0.194783		1.774		214.771	213.605
		1.776		0.19449	0.196158		1.776		215.261	214.095
		1.778		0.195769	0.193514		1.778		215.749	214.585
		1.78		0.193616	0.194124		1.78		216.241	215.071
		1.782		0.194904	0.194198		1.782		216.73	215.559
		1.784		0.194737	0.19463		1.784		217.225	216.053
		1.786		0.195216	0.194232		1.786		217.718	216.547
		1.788		0.19366	0.192924		1.788		218.211	217.038
		1.79		0.193902	0.193324		1.79		218.705	217.529
		1.792		0.192977	0.192242		1.792		219.199	218.02
		1.794		0.192446	0.191918		1.794		219.69	218.512
		1.796		0.192509	0.193267		1.796		220.187	219.005
		1.798		0.192892	0.192705		1.798		220.681	219.503
		1.8		0.192758	0.190629		1.8		221.177	219.992
		1.802		0.192801	0.193195		1.802		221.674	220.489
		1.804		0.193025	0.191996		1.804		222.171	220.986
		1.806		0.192362	0.191588		1.806		222.671	221.485
		1.808		0.192079	0.191986		1.808		223.173	221.983
		1.81		0.190891	0.192054		1.81		223.669	222.484
		1.812		0.191238	0.191694		1.812		224.167	222.985
		1.814		0.192522	0.190332		1.814		224.671	223.483
		1.816		0.191292	0.190692		1.816		225.173	223.981
		1.818		0.190381	0.191175		1.818		225.675	224.483
		1.82		0.188955	0.190355		1.82		226.172	224.985
		1.822		0.190078	0.190342		1.822		226.675	225.487
		1.824		0.190059	0.190996		1.824		227.174	225.992
		1.826		0.189715	0.190403		1.826		227.677	226.498
		1.828		0.189431	0.189289		1.828		228.181	227.003
		1.83		0.187817	0.189286		1.83		228.683	227.503
		1.832		0.188679	0.188895		1.832		229.187	228.008
		1.834		0.189697	0.187633		1.834		229.692	228.51
		1.836		0.187506	0.189168		1.836		230.197	229.018
		1.838		0.189206	0.188012		1.838		230.702	229.522
		1.84		0.187819	0.186939		1.84		231.211	230.027
		1.842		0.188572	0.188151		1.842		231.717	230.534
		1.844		0.186457	0.189042		1.844		232.224	231.041
		1.846		0.187125	0.186086		1.846		232.728	231.551
		1.848		0.187392	0.188155		1.848		233.239	232.057
		1.85		0.186243	0.186946		1.85		233.746	232.568
		1.852		0.186262	0.187547		1.852		234.254	233.078
		1.854		0.187969	0.1869		1.854		234.765	233.59
		1.856		0.18747	0.186676		1.856		235.278	234.102
		1.858		0.186477	0.185656		1.858		235.791	234.611
		1.86		0.187085	0.18687		1.86		236.305	235.122
		1.862		0.186374	0.186148		1.862		236.817	235.637
		1.864		0.186266	0.186185		1.864		237.332	236.151
		1.866		0.187022	0.185733		1.866		237.851	236.666
		1.868		0.185455	0.185855		1.868		238.368	237.181
		1.87		0.184404	0.185532		1.87		238.878	237.697
		1.872		0.185748	0.18526		1.872		239.395	238.214
		1.874		0.185958	0.182868		1.874		239.913	238.727
		1.876		0.185067	0.18381		1.876		240.431	239.24
		1.878		0.183515	0.18504		1.878		240.948	239.757
		1.88		0.185598	0.183922		1.88		241.468	240.273
		1.882		0.184002	0.183284		1.882		241.988	240.793
		1.884		0.183449	0.18384		1.884		242.505	241.308
		1.886		0.184378	0.184395		1.886		243.026	241.829
		1.888		0.183141	0.184041		1.888		243.547	242.353
		1.89		0.182341	0.184697		1.89		244.064	242.876
		1.892		0.182563	0.18317		1.892		244.584	243.396
		1.894		0.18292	0.183543		1.894		245.103	243.919
		1.896		0.183347	0.182997		1.896		245.626	244.444
		1.898		0.18371	0.18251		1.898		246.152	244.965
		1.9		0.182302	0.182369		1.9		246.677	245.492
		1.902		0.18257	0.182589		1.902		247.203	246.015
		1.904		0.182823	0.180476		1.904		247.729	246.537
		1.906		0.182587	0.182902		1.906		248.255	247.063
		1.908		0.180963	0.18188		1.908		248.78	247.589
		1.91		0.180581	0.180843		1.91		249.304	248.115
		1.912		0.18129	0.182179		1.912		249.832	248.644
		1.914		0.180152	0.181593		1.914		250.358	249.172
		1.916		0.179384	0.179261		1.916		250.883	249.697
		1.918		0.179967	0.1803		1.918		251.407	250.226
		1.92		0.179466	0.180497		1.92		251.933	250.754
		1.922		0.180794	0.180856		1.922		252.46	251.284
		1.924		0.181138	0.180627		1.924		252.994	251.813
		1.926		0.179585	0.17982		1.926		253.524	252.345
		1.928		0.180036	0.179188		1.928		254.058	252.875
		1.93		0.179184	0.17961		1.93		254.591	253.406
		1.932		0.179807	0.179212		1.932		255.12	253.94
		1.934		0.178364	0.17927		1.934		255.655	254.472
		1.936		0.179593	0.178445		1.936		256.186	255.004
		1.938		0.178837	0.178862		1.938		256.72	255.538
		1.94		0.177627	0.179551		1.94		257.254	256.072
		1.942		0.177593	0.177764		1.942		257.787	256.608
		1.944		0.179797	0.178275		1.944		258.324	257.144
		1.946		0.177206	0.178895		1.946		258.862	257.681
		1.948		0.177544	0.178178		1.948		259.396	258.219
		1.95		0.177211	0.177367		1.95		259.933	258.758
		1.952		0.176673	0.178782		1.952		260.466	259.296
		1.954		0.177499	0.176741		1.954		261.004	259.836
		1.956		0.175959	0.176262		1.956		261.541	260.371
		1.958		0.17761	0.177497		1.958		262.081	260.911
		1.96		0.177065	0.176461		1.96		262.62	261.452
		1.962		0.17648	0.175992		1.962		263.163	261.991
		1.964		0.177019	0.176389		1.964		263.704	262.532
		1.966		0.176208	0.175763		1.966		264.247	263.069
		1.968		0.176273	0.175704		1.968		264.786	263.611
		1.97		0.175675	0.175906		1.97		265.332	264.153
		1.972		0.176523	0.17569		1.972		265.877	264.696
		1.974		0.175731	0.175112		1.974		266.42	265.24
		1.976		0.174963	0.174924		1.976		266.964	265.782
		1.978		0.174887	0.174065		1.978		267.509	266.326
		1.98		0.17508	0.173662		1.98		268.054	266.867
		1.982		0.174935	0.174228		1.982		268.601	267.409
		1.984		0.175398	0.173998		1.984		269.149	267.953
		1.986		0.174562	0.174613		1.986		269.698	268.501
		1.988		0.174717	0.174361		1.988		270.242	269.049
		1.99		0.174501	0.175169		1.99		270.794	269.599
		1.992		0.173857	0.173738		1.992		271.344	270.149
		1.994		0.172686	0.17454		1.994		271.892	270.699
		1.996		0.174816	0.173125		1.996		272.442	271.248
		1.998		0.175663	0.173781		1.998		272.997	271.801
		2		0.173228	0.174485		2		273.551	272.354
		2.002		0.173297	0.17323		2.002		274.104	272.906
		2.004		0.174149	0.173876		2.004		274.658	273.459
		2.006		0.171605	0.173549		2.006		275.209	274.017
		2.008		0.172227	0.173492		2.008		275.763	274.574
		2.01		0.171045	0.171593		2.01		276.314	275.127
		2.012		0.17194	0.173103		2.012		276.864	275.681
		2.014		0.172601	0.171825		2.014		277.419	276.236
		2.016		0.171465	0.172405		2.016		277.975	276.793
		2.018		0.170719	0.171243		2.018		278.529	277.35
		2.02		0.171661	0.170301		2.02		279.083	277.902
		2.022		0.171617	0.170672		2.022		279.642	278.458
		2.024		0.17128	0.170723		2.024		280.201	279.009
		2.026		0.170215	0.171324		2.026		280.756	279.568
		2.028		0.170897	0.170577		2.028		281.314	280.128
		2.03		0.17113	0.171401		2.03		281.874	280.689
		2.032		0.170977	0.169638		2.032		282.434	281.247
		2.034		0.169759	0.170992		2.034		282.994	281.808
		2.036		0.170366	0.170417		2.036		283.556	282.37
		2.038		0.169638	0.168645		2.038		284.116	282.931
		2.04		0.17013	0.169412		2.04		284.678	283.488
		2.042		0.169842	0.170715		2.042		285.243	284.05
		2.044		0.168951	0.168229		2.044		285.804	284.614
		2.046		0.169053	0.168712		2.046		286.37	285.175
		2.048		0.168046	0.168115		2.048		286.929	285.736
		2.05		0.16919	0.168949		2.05		287.49	286.299
		2.052		0.169401	0.167801		2.052		288.059	286.863
		2.054		0.168218	0.168525		2.054		288.621	287.425
		2.056		0.167888	0.168716		2.056		289.188	287.991
		2.058		0.168617	0.168052		2.058		289.753	288.559
		2.06		0.169178	0.166758		2.06		290.324	289.125
		2.062		0.167877	0.168177		2.062		290.893	289.688
		2.064		0.16708	0.166409		2.064		291.46	290.255
		2.066		0.167948	0.168525		2.066		292.028	290.825
		2.068		0.167562	0.166819		2.068		292.598	291.394
		2.07		0.168305	0.166192		2.07		293.17	291.961
		2.072		0.167426	0.169065		2.072		293.743	292.531
		2.074		0.166639	0.166843		2.074		294.314	293.106
		2.076		0.16688	0.167267		2.076		294.886	293.679
		2.078		0.166345	0.166178		2.078		295.457	294.253
		2.08		0.166427	0.166072		2.08		296.029	294.823
		2.082		0.166103	0.166234		2.082		296.601	295.395
		2.084		0.166279	0.166582		2.084		297.176	295.969
		2.086		0.165893	0.166055		2.086		297.751	296.546
		2.088		0.166247	0.166227		2.088		298.325	297.121
		2.09		0.166083	0.165588		2.09		298.902	297.695
		2.092		0.165143	0.165509		2.092		299.478	298.274
		2.094		0.165004	0.165626		2.094		300.052	298.848
		2.096		0.166348	0.166291		2.096		300.631	299.429
		2.098		0.164621	0.164648		2.098		301.21	300.007
		2.1		0.165076	0.164753		2.1		301.788	300.584
		2.102		0.165141	0.16562		2.102		302.367	301.162
		2.104		0.164861	0.165243		2.104		302.949	301.745
		2.106		0.1645	0.164038		2.106		303.529	302.327
		2.108		0.165387	0.164783		2.108		304.112	302.907
		2.11		0.163632	0.164218		2.11		304.694	303.488
		2.112		0.164747	0.164115		2.112		305.276	304.068
		2.114		0.164988	0.163735		2.114		305.86	304.651
		2.116		0.16373	0.163644		2.116		306.444	305.235
		2.118		0.164319	0.163344		2.118		307.031	305.818
		2.12		0.162424	0.162751		2.12		307.613	306.401
		2.122		0.163522	0.16305		2.122		308.196	306.983
		2.124		0.162198	0.16394		2.124		308.78	307.568
		2.126		0.162519	0.163828		2.126		309.363	308.157
		2.128		0.162714	0.163449		2.128		309.949	308.748
		2.13		0.162716	0.162811		2.13		310.537	309.336
		2.132		0.162141	0.162254		2.132		311.121	309.922
		2.134		0.162528	0.16295		2.134		311.712	310.51
		2.136		0.16171	0.162728		2.136		312.298	311.103
		2.138		0.160685	0.16236		2.138		312.886	311.691
		2.14		0.162283	0.161413		2.14		313.474	312.283
		2.142		0.161201	0.161501		2.142		314.06	312.869
		2.144		0.162059	0.161503		2.144		314.652	313.461
		2.146		0.160814	0.163153		2.146		315.243	314.054
		2.148		0.162215	0.161502		2.148		315.834	314.648
		2.15		0.161184	0.16059		2.15		316.426	315.238
		2.152		0.160722	0.160969		2.152		317.022	315.83
		2.154		0.160369	0.161634		2.154		317.613	316.427
		2.156		0.160971	0.161473		2.156		318.207	317.025
		2.158		0.1604	0.16005		2.158		318.8	317.619
		2.16		0.16047	0.159995		2.16		319.394	318.212
		2.162		0.160562	0.160501		2.162		319.992	318.808
		2.164		0.160391	0.160842		2.164		320.589	319.405
		2.166		0.160167	0.160317		2.166		321.188	320.005
		2.168		0.159778	0.159059		2.168		321.783	320.601
		2.17		0.160144	0.160678		2.17		322.385	321.2
		2.172		0.158666	0.15925		2.172		322.982	321.799
		2.174		0.160054	0.158743		2.174		323.578	322.394
		2.176		0.159146	0.158662		2.176		324.179	322.993
		2.178		0.160102	0.158808		2.178		324.78	323.59
		2.18		0.158742	0.158605		2.18		325.382	324.188
		2.182		0.159368	0.159516		2.182		325.983	324.791
		2.184		0.158512	0.157546		2.184		326.587	325.394
		2.186		0.158489	0.158048		2.186		327.191	325.993
		2.188		0.158331	0.158493		2.188		327.794	326.594
		2.19		0.158178	0.159147		2.19		328.394	327.2
		2.192		0.158087	0.15897		2.192		328.997	327.808
		2.194		0.157612	0.15748		2.194		329.602	328.413
		2.196		0.157627	0.157493		2.196		330.209	329.018
		2.198		0.156883	0.157579		2.198		330.811	329.621
		2.2		0.157389	0.156514		2.2		331.417	330.226
		2.202		0.157476	0.157445		2.202		332.023	330.832
		2.204		0.156914	0.157131		2.204		332.631	331.438
		2.206		0.156724	0.15745		2.206		333.234	332.046
		2.208		0.158306	0.157302		2.208		333.848	332.656
		2.21		0.156428	0.15618		2.21		334.456	333.264
		2.212		0.156405	0.156184		2.212		335.065	333.869
		2.214		0.156663	0.156587		2.214		335.675	334.481
		2.216		0.157069	0.156364		2.216		336.287	335.091
		2.218		0.156492	0.155916		2.218		336.898	335.702
		2.22		0.156427	0.155945		2.22		337.514	336.313
		2.222		0.156937	0.155275		2.222		338.128	336.922
		2.224		0.155452	0.156191		2.224		338.744	337.536
		2.226		0.155166	0.154972		2.226		339.354	338.148
		2.228		0.153833	0.154832		2.228		339.962	338.761
		2.23		0.155691	0.155143		2.23		340.573	339.37
		2.232		0.155146	0.155366		2.232		341.189	339.985
		2.234		0.155055	0.155216		2.234		341.804	340.602
		2.236		0.155093	0.153773		2.236		342.421	341.215
		2.238		0.153449	0.154183		2.238		343.034	341.829
		2.24		0.155038	0.155343		2.24		343.651	342.444
		2.242		0.154036	0.154006		2.242		344.267	343.063
		2.244		0.154255	0.153682		2.244		344.884	343.68
		2.246		0.154339	0.155185		2.246		345.501	344.298
		2.248		0.155181	0.153615		2.248		346.125	344.919
		2.25		0.153324	0.15386		2.25		346.744	345.536
		2.252		0.154044	0.154101		2.252		347.365	346.157
		2.254		0.153247	0.153603		2.254		347.984	346.78
		2.256		0.154381	0.153115		2.256		348.609	347.4
		2.258		0.152868	0.153118		2.258		349.229	348.019
		2.26		0.153897	0.153293		2.26		349.85	348.64
		2.262		0.153116	0.152653		2.262		350.477	349.264
		2.264		0.153264	0.152742		2.264		351.099	349.886
		2.266		0.153647	0.15313		2.266		351.726	350.509
		2.268		0.151702	0.152376		2.268		352.352	351.135
		2.27		0.152805	0.15301		2.27		352.975	351.758
		2.272		0.153101	0.152789		2.272		353.603	352.388
		2.274		0.152849	0.152687		2.274		354.228	353.015
		2.276		0.151252	0.152732		2.276		354.855	353.643
		2.278		0.151876	0.151242		2.278		355.482	354.27
		2.28		0.15145	0.152059		2.28		356.106	354.896
		2.282		0.151666	0.152558		2.282		356.735	355.527
		2.284		0.153133	0.151345		2.284		357.367	356.156
		2.286		0.151296	0.151408		2.286		357.998	356.784
		2.288		0.150909	0.152296		2.288		358.631	357.418
		2.29		0.152757	0.151139		2.29		359.26	358.05
		2.292		0.150741	0.150358		2.292		359.897	358.679
		2.294		0.151179	0.151263		2.294		360.526	359.31
		2.296		0.151122	0.150895		2.296		361.157	359.943
		2.298		0.150178	0.150678		2.298		361.791	360.577
		2.3		0.151247	0.15099		2.3		362.425	361.208
		2.302		0.150442	0.150313		2.302		363.062	361.844
		2.304		0.150563	0.150694		2.304		363.694	362.479
		2.306		0.15049	0.149762		2.306		364.33	363.112
		2.308		0.15071	0.149326		2.308		364.968	363.747
		2.31		0.150569	0.150505		2.31		365.608	364.381
		2.312		0.149768	0.150255		2.312		366.244	365.021
		2.314		0.14943	0.149432		2.314		366.882	365.658
		2.316		0.148457	0.150693		2.316		367.516	366.298
		2.318		0.149751	0.148676		2.318		368.154	366.941
		2.32		0.148885	0.148689		2.32		368.793	367.576
		2.322		0.149327	0.149036		2.322		369.43	368.211
		2.324		0.150004	0.149129		2.324		370.073	368.852
		2.326		0.149266	0.148749		2.326		370.717	369.492
		2.328		0.148022	0.149153		2.328		371.358	370.135
		2.33		0.147717	0.149203		2.33		371.996	370.775
		2.332		0.147589	0.147343		2.332		372.634	371.419
		2.334		0.148391	0.147944		2.334		373.274	372.058
		2.336		0.148514	0.148737		2.336		373.918	372.7
		2.338		0.148451	0.147779		2.338		374.566	373.345
		2.34		0.147501	0.147499		2.34		375.208	373.989
		2.342		0.148407	0.148757		2.342		375.85	374.632
		2.344		0.14827	0.148263		2.344		376.498	375.281
		2.346		0.147357	0.148422		2.346		377.147	375.93
		2.348		0.148207	0.147841		2.348		377.792	376.578
		2.35		0.148037	0.147283		2.35		378.443	377.227
		2.352		0.146974	0.14693		2.352		379.092	377.876
		2.354		0.147454	0.147558		2.354		379.74	378.522
		2.356		0.146867	0.146796		2.356		380.39	379.172
		2.358		0.146123	0.146836		2.358		381.038	379.819
		2.36		0.146571	0.147299		2.36		381.687	380.47
		2.362		0.147244	0.146391		2.362		382.337	381.125
		2.364		0.146654	0.146384		2.364		382.989	381.774
		2.366		0.146468	0.146669		2.366		383.639	382.426
		2.368		0.146094	0.145707		2.368		384.293	383.075
		2.37		0.146123	0.146298		2.37		384.945	383.728
		2.372		0.145665	0.14656		2.372		385.598	384.383
		2.374		0.146225	0.146638		2.374		386.252	385.038
		2.376		0.145547	0.146135		2.376		386.904	385.697
		2.378		0.145203	0.14671		2.378		387.556	386.356
		2.38		0.145991	0.145537		2.38		388.215	387.011
		2.382		0.145967	0.145211		2.382		388.872	387.668
		2.384		0.145635	0.145016		2.384		389.531	388.323
		2.386		0.144906	0.144896		2.386		390.19	388.978
		2.388		0.144756	0.144976		2.388		390.847	389.638
		2.39		0.14507	0.144516		2.39		391.505	390.294
		2.392		0.143842	0.144368		2.392		392.161	390.952
		2.394		0.144833	0.145217		2.394		392.818	391.609
		2.396		0.145451	0.144544		2.396		393.481	392.27
		2.398		0.144756	0.144914		2.398		394.141	392.934
		2.4		0.143978	0.143405		2.4		394.803	393.591
		2.402		0.144443	0.144266		2.402		395.467	394.251
		2.404		0.143209	0.144381		2.404		396.127	394.915
		2.406		0.143823	0.143853		2.406		396.785	395.576
		2.408		0.144289	0.143676		2.408		397.451	396.24
		2.41		0.143227	0.143493		2.41		398.116	396.901
		2.412		0.144197	0.143641		2.412		398.779	397.564
		2.414		0.142912	0.144086		2.414		399.444	398.233
		2.416		0.143368	0.143208		2.416		400.106	398.901
		2.418		0.143189	0.14422		2.418		400.773	399.569
		2.42		0.143305	0.143356		2.42		401.439	400.238
		2.422		0.142609	0.142292		2.422		402.105	400.904
		2.424		0.143218	0.142549		2.424		402.774	401.568
		2.426		0.143252	0.142541		2.426		403.443	402.233
		2.428		0.143883	0.142903		2.428		404.116	402.903
		2.43		0.142557	0.141834		2.43		404.789	403.573
		2.432		0.143007	0.142128		2.432		405.461	404.24
		2.434		0.142306	0.142398		2.434		406.132	404.907

## Sheet: subfigure c
Supplementary Fig. 2c
		r (nm)	RDF of ion in bulk solution (g cm3)	RDF of ion in mid-position (g cm3)	RDF of ion in edge-position (g cm3)		r (nm)	Nw of ion in bulk solution	Nw of ion in mid-position	Nw of ion in edge-position
		0	0	0	0		0	0	0	0
		0.002	0	0	0		0.002	0	0	0
		0.004	0	0	0		0.004	0	0	0
		0.006	0	0	0		0.006	0	0	0
		0.008	0	0	0		0.008	0	0	0
		0.01	0	0	0		0.01	0	0	0
		0.012	0	0	0		0.012	0	0	0
		0.014	0	0	0		0.014	0	0	0
		0.016	0	0	0		0.016	0	0	0
		0.018	0	0	0		0.018	0	0	0
		0.02	0	0	0		0.02	0	0	0
		0.022	0	0	0		0.022	0	0	0
		0.024	0	0	0		0.024	0	0	0
		0.026	0	0	0		0.026	0	0	0
		0.028	0	0	0		0.028	0	0	0
		0.03	0	0	0		0.03	0	0	0
		0.032	0	0	0		0.032	0	0	0
		0.034	0	0	0		0.034	0	0	0
		0.036	0	0	0		0.036	0	0	0
		0.038	0	0	0		0.038	0	0	0
		0.04	0	0	0		0.04	0	0	0
		0.042	0	0	0		0.042	0	0	0
		0.044	0	0	0		0.044	0	0	0
		0.046	0	0	0		0.046	0	0	0
		0.048	0	0	0		0.048	0	0	0
		0.05	0	0	0		0.05	0	0	0
		0.052	0	0	0		0.052	0	0	0
		0.054	0	0	0		0.054	0	0	0
		0.056	0	0	0		0.056	0	0	0
		0.058	0	0	0		0.058	0	0	0
		0.06	0	0	0		0.06	0	0	0
		0.062	0	0	0		0.062	0	0	0
		0.064	0	0	0		0.064	0	0	0
		0.066	0	0	0		0.066	0	0	0
		0.068	0	0	0		0.068	0	0	0
		0.07	0	0	0		0.07	0	0	0
		0.072	0	0	0		0.072	0	0	0
		0.074	0	0	0		0.074	0	0	0
		0.076	0	0	0		0.076	0	0	0
		0.078	0	0	0		0.078	0	0	0
		0.08	0	0	0		0.08	0	0	0
		0.082	0	0	0		0.082	0	0	0
		0.084	0	0	0		0.084	0	0	0
		0.086	0	0	0		0.086	0	0	0
		0.088	0	0	0		0.088	0	0	0
		0.09	0	0	0		0.09	0	0	0
		0.092	0	0	0		0.092	0	0	0
		0.094	0	0	0		0.094	0	0	0
		0.096	0	0	0		0.096	0	0	0
		0.098	0	0	0		0.098	0	0	0
		0.1	0	0	0		0.1	0	0	0
		0.102	0	0	0		0.102	0	0	0
		0.104	0	0	0		0.104	0	0	0
		0.106	0	0	0		0.106	0	0	0
		0.108	0	0	0		0.108	0	0	0
		0.11	0	0	0		0.11	0	0	0
		0.112	0	0	0		0.112	0	0	0
		0.114	0	0	0		0.114	0	0	0
		0.116	0	0	0		0.116	0	0	0
		0.118	0	0	0		0.118	0	0	0
		0.12	0	0	0		0.12	0	0	0
		0.122	0	0	0		0.122	0	0	0
		0.124	0	0	0		0.124	0	0	0
		0.126	0	0	0		0.126	0	0	0
		0.128	0	0	0		0.128	0	0	0
		0.13	0	0	0		0.13	0	0	0
		0.132	0	0	0		0.132	0	0	0
		0.134	0	0	0		0.134	0	0	0
		0.136	0	0	0		0.136	0	0	0
		0.138	0	0	0		0.138	0	0	0
		0.14	0	0	0		0.14	0	0	0
		0.142	0	0	0		0.142	0	0	0
		0.144	0	0	0		0.144	0	0	0
		0.146	0	0	0		0.146	0	0	0
		0.148	0	0	0		0.148	0	0	0
		0.15	0	0	0		0.15	0	0	0
		0.152	0	0	0		0.152	0	0	0
		0.154	0	0	0		0.154	0	0	0
		0.156	0	0	0		0.156	0	0	0
		0.158	0	0	0		0.158	0	0	0
		0.16	0	0	0		0.16	0	0	0
		0.162	0	0	0		0.162	0	0	0
		0.164	0	0	0		0.164	0	0	0
		0.166	0	0	0		0.166	0	0	0
		0.168	0	0	0		0.168	0	0	0
		0.17	0	0	0		0.17	0	0	0
		0.172	0	0	0		0.172	0	0	0
		0.174	0	0	0		0.174	0	0	0
		0.176	0	0	0		0.176	0	0	0
		0.178	0	0	0		0.178	0	0	0
		0.18	0	0	0		0.18	0	0	0
		0.182	0	0	0		0.182	0	0	0
		0.184	0	0	0		0.184	0	0	0
		0.186	0	0	0		0.186	0	0	0
		0.188	0	0	0		0.188	0	0	0
		0.19	0	0	0		0.19	0	0	0
		0.192	0	0	0		0.192	0	0	0
		0.194	0	0	0		0.194	0	0	0
		0.196	0	0	0		0.196	0	0	0
		0.198	0	0	0		0.198	0	0	0
		0.2	0	0	0		0.2	0	0	0
		0.202	0	0	0		0.202	0	0	0
		0.204	0	0	0		0.204	0	0	0
		0.206	0	0	0		0.206	0	0	0
		0.208	0	0	0		0.208	0	0	0
		0.21	0	0	0		0.21	0	0	0
		0.212	0	0	0		0.212	0	0	0
		0.214	0	0	0		0.214	0	0	0
		0.216	0	0	0		0.216	0	0	0
		0.218	0	0	0		0.218	0	0	0
		0.22	0	0	0		0.22	0	0	0
		0.222	0	0	0		0.222	0	0	0
		0.224	0	0	0		0.224	0	0	0
		0.226	0	0	0		0.226	0	0	0
		0.228	0	0	0		0.228	0	0	0
		0.23	0	0	0		0.23	0	0	0
		0.232	0	0	0		0.232	0	0	0
		0.234	0	0	0		0.234	0	0	0
		0.236	0	0	0		0.236	0	0	0
		0.238	0	0	0.000177546		0.238	0	0	0
		0.24	0.000167437	0.000174599	0.000174599		0.24	0	7.99968e-06	7.99968e-06
		0.242	0.000329362	0.000515172	0.00257586		0.242	7.99968e-06	2.3999e-05	4.7998e-05
		0.244	0.00242991	0.00405412	0.0069258		0.244	5.59977e-05	7.19971e-05	0.00023999
		0.246	0.0109965	0.0144581	0.0192775		0.246	0.000303988	0.000431983	0.000807968
		0.248	0.0334003	0.0392436	0.0603371		0.248	0.00129595	0.00167993	0.0024239
		0.25	0.0732974	0.106201	0.134038		0.25	0.00399984	0.00487981	0.00689572
		0.252	0.17131	0.218862	0.293927		0.252	0.00980761	0.0128555	0.0173433
		0.254	0.319307	0.416516	0.536388		0.254	0.0225431	0.0284228	0.0379345
		0.256	0.580267	0.73092	0.900031		0.256	0.0461741	0.0570297	0.073925
		0.258	0.920335	1.12015	1.37201		0.258	0.0861406	0.104716	0.133395
		0.26	1.3816	1.6448	1.94041		0.26	0.150122	0.177825	0.221423
		0.262	1.8942	2.20977	2.51905		0.262	0.242326	0.282565	0.342122
		0.264	2.44569	2.82273	3.15216		0.264	0.365545	0.419335	0.497788
		0.266	3.03087	3.4054	3.6395		0.266	0.526083	0.595224	0.687964
		0.268	3.54628	3.94425	4.1407		0.268	0.720339	0.80432	0.909156
		0.27	3.98953	4.30225	4.43924		0.27	0.94765	1.04266	1.15878
		0.272	4.36353	4.68324	4.61309		0.272	1.20289	1.30488	1.42199
		0.274	4.55062	4.85522	4.68443		0.274	1.48089	1.58797	1.69891
		0.276	4.70952	4.8943	4.61059		0.276	1.77127	1.88342	1.9793
		0.278	4.69977	4.82608	4.48163		0.278	2.07069	2.18233	2.25798
		0.28	4.62119	4.78946	4.26481		0.28	2.37173	2.47954	2.52936
		0.282	4.46916	4.60301	3.99093		0.282	2.67199	2.77337	2.78748
		0.284	4.29679	4.28168	3.73205		0.284	2.96253	3.05902	3.03439
		0.286	4.00032	4.01698	3.385		0.286	3.24217	3.32652	3.26539
		0.288	3.74921	3.75642	3.08263		0.288	3.50748	3.58055	3.47749
		0.29	3.43976	3.46896	2.81401		0.29	3.75467	3.82076	3.67207
		0.292	3.2185	3.21508	2.54654		0.292	3.99014	4.04589	3.8526
		0.294	2.94143	2.91167	2.30956		0.294	4.20955	4.25341	4.01958
		0.296	2.72889	2.69374	2.06381		0.296	4.41301	4.44848	4.16919
		0.298	2.44596	2.43925	1.85557		0.298	4.60282	4.62923	4.30641
		0.3	2.21843	2.22481	1.67704		0.3	4.77471	4.79431	4.43152
		0.302	2.04472	2.03105	1.53649		0.302	4.93573	4.94791	4.54831
		0.304	1.83984	1.87587	1.37213		0.304	5.08289	5.08986	4.65367
		0.306	1.67188	1.71052	1.24438		0.306	5.21893	5.22249	4.75123
		0.308	1.48493	1.57208	1.12396		0.308	5.34257	5.34645	4.83956
		0.31	1.38555	1.40922	1.03133		0.31	5.45605	5.4584	4.92021
		0.312	1.27272	1.33769	0.940762		0.312	5.56124	5.56329	4.99578
		0.314	1.16275	1.21871	0.870781		0.314	5.6611	5.66363	5.06654
		0.316	1.07383	1.1113	0.808142		0.316	5.75238	5.75521	5.13229
		0.318	1.00369	1.051	0.750953		0.318	5.83819	5.84166	5.19487
		0.32	0.920361	0.993214	0.696026		0.32	5.91969	5.92432	5.25333
		0.322	0.867574	0.910596	0.66607		0.322	5.99638	6.00214	5.30912
		0.324	0.801493	0.853687	0.624243		0.324	6.06822	6.07494	5.36357
		0.326	0.772998	0.806437	0.568915		0.326	6.13689	6.1454	5.41287
		0.328	0.723439	0.770458	0.543583		0.328	6.20301	6.21185	5.4602
		0.33	0.680953	0.709985	0.527593		0.33	6.2663	6.27567	5.50674
		0.332	0.659922	0.681942	0.494257		0.332	6.32776	6.33608	5.55121
		0.334	0.623933	0.654224	0.487355		0.334	6.38619	6.39478	5.59352
		0.336	0.605679	0.623655	0.454579		0.336	6.44401	6.45263	5.63636
		0.338	0.578865	0.596315	0.445256		0.338	6.49933	6.50671	5.67743
		0.34	0.557892	0.582796	0.445601		0.34	6.55384	6.56113	5.71748
		0.342	0.537367	0.549515	0.419252		0.342	6.60677	6.61233	5.75778
		0.344	0.531707	0.547309	0.414986		0.344	6.65777	6.66475	5.79711
		0.346	0.520107	0.532438	0.406091		0.346	6.71031	6.71595	5.83532
		0.348	0.504027	0.529403	0.408409		0.348	6.76192	6.76592	5.87458
		0.35	0.503478	0.506211	0.397021		0.35	6.81284	6.81706	5.91369
		0.352	0.489831	0.506316	0.390411		0.352	6.86342	6.86649	5.95209
		0.354	0.494397	0.496362	0.391311		0.354	6.91427	6.91655	5.99061
		0.356	0.493802	0.493257	0.386687		0.356	6.96619	6.96544	6.02966
		0.358	0.496127	0.480073	0.384969		0.358	7.01774	7.0152	6.06913
		0.36	0.493604	0.47964	0.384426		0.36	7.07084	7.06348	6.10825
		0.362	0.497007	0.48296	0.388947		0.362	7.12389	7.11404	6.14809
		0.364	0.498539	0.474623	0.402743		0.364	7.1792	7.16421	6.18979
		0.366	0.496851	0.480262	0.395501		0.366	7.23357	7.21507	6.23197
		0.368	0.507702	0.483893	0.400125		0.368	7.2899	7.26651	6.27458
		0.37	0.521037	0.495057	0.398235		0.37	7.34785	7.31943	6.31844
		0.372	0.510991	0.48786	0.405812		0.372	7.40682	7.37313	6.36203
		0.374	0.520157	0.494519	0.403783		0.374	7.46576	7.42783	6.40684
		0.376	0.53245	0.489847	0.414513		0.376	7.52751	7.48235	6.45248
		0.378	0.544779	0.494385	0.415413		0.378	7.59137	7.53792	6.49971
		0.38	0.55689	0.494068	0.429785		0.38	7.65729	7.59524	6.54734
		0.382	0.560526	0.503864	0.447764		0.382	7.72393	7.65244	6.59804
		0.384	0.556994	0.508589	0.45048		0.384	7.79221	7.7109	6.64987
		0.386	0.575766	0.518111	0.457566		0.386	7.86102	7.77169	6.70437
		0.388	0.593807	0.509913	0.472569		0.388	7.93389	7.83317	6.75969
		0.39	0.599337	0.529228	0.467009		0.39	8.00888	7.8956	6.81643
		0.392	0.617596	0.540471	0.48628		0.392	8.0859	7.96137	6.87404
		0.394	0.625563	0.546394	0.490291		0.394	8.16601	8.02759	6.9342
		0.396	0.644965	0.552751	0.510424		0.396	8.24847	8.09541	6.99662
		0.398	0.656278	0.553369	0.515403		0.398	8.33277	8.16466	7.05984
		0.4	0.665645	0.572425	0.523901		0.4	8.42046	8.23652	7.12605
		0.402	0.689234	0.584727	0.533511		0.402	8.51076	8.31007	7.19419
		0.404	0.709847	0.596947	0.546667		0.404	8.60378	8.38601	7.2629
		0.406	0.718679	0.596641	0.552224		0.406	8.70198	8.46473	7.33493
		0.408	0.736437	0.616775	0.569048		0.408	8.8024	8.54408	7.40932
		0.41	0.756233	0.615259	0.574935		0.41	8.90588	8.62636	7.48433
		0.412	0.76073	0.623343	0.59212		0.412	9.01193	8.70955	7.56345
		0.414	0.774556	0.648611	0.613111		0.414	9.12049	8.79638	7.64567
		0.416	0.790415	0.655692	0.631575		0.416	9.23204	8.88476	7.73144
		0.418	0.819634	0.653291	0.652601		0.418	9.34839	8.97497	7.81947
		0.42	0.839679	0.674908	0.649823		0.42	9.46939	9.06808	7.91031
		0.422	0.848864	0.689374	0.66334		0.422	9.5937	9.16481	8.0024
		0.424	0.876425	0.689697	0.677781		0.424	9.72149	9.26237	8.09868
		0.426	0.877466	0.704187	0.68141		0.426	9.85334	9.36243	8.19656
		0.428	0.906825	0.711018	0.704321		0.428	9.98807	9.46548	8.29601
		0.43	0.931786	0.731176	0.716872		0.43	10.1281	9.57162	8.40032
		0.432	0.939411	0.739622	0.725988		0.432	10.2726	9.6794	8.50605
		0.434	0.96139	0.759303	0.752895		0.434	10.4198	9.79103	8.61781
		0.436	0.967927	0.752416	0.767283		0.436	10.5711	9.90546	8.73202
		0.438	1.00092	0.756508	0.787857		0.438	10.7264	10.02	8.84941
		0.44	1.00474	0.779355	0.795406		0.44	10.8877	10.137	8.97124
		0.442	1.02643	0.786683	0.798317		0.442	11.051	10.2584	9.09446
		0.444	1.03756	0.796295	0.814456		0.444	11.2197	10.3825	9.2204
		0.446	1.0511	0.804232	0.825517		0.446	11.3907	10.5077	9.34996
		0.448	1.07336	0.827787	0.839914		0.448	11.5668	10.6382	9.48171
		0.45	1.08837	0.826999	0.855407		0.45	11.7477	10.7702	9.61813
		0.452	1.09624	0.84437	0.852246		0.452	11.9316	10.9065	9.75608
		0.454	1.11579	0.845623	0.867433		0.454	12.1207	11.0444	9.8967
		0.456	1.12749	0.849152	0.879573		0.456	12.3132	11.184	10.0398
		0.458	1.14052	0.850044	0.886577		0.458	12.5093	11.324	10.1877
		0.46	1.14475	0.860493	0.88207		0.46	12.7081	11.4676	10.3367
		0.462	1.14959	0.863001	0.898197		0.462	12.9111	11.6135	10.4864
		0.464	1.1535	0.861789	0.89402		0.464	13.1168	11.7608	10.6378
		0.466	1.15683	0.867063	0.890126		0.466	13.3237	11.9097	10.7924
		0.468	1.18345	0.881052	0.903047		0.468	13.5347	12.0615	10.948
		0.47	1.18309	0.892691	0.894604		0.47	13.7506	12.2155	11.1042
		0.472	1.17915	0.879955	0.905144		0.472	13.9685	12.3726	11.2656
		0.474	1.19441	0.894382	0.893979		0.474	14.1883	12.5308	11.4245
		0.476	1.19206	0.88387	0.913031		0.476	14.4138	12.6906	11.5862
		0.478	1.19143	0.895324	0.890525		0.478	14.6361	12.8502	11.7491
		0.48	1.20242	0.891722	0.90975		0.48	14.8652	13.0142	11.9141
		0.482	1.20169	0.886557	0.915993		0.482	15.0959	13.1779	12.0829
		0.484	1.18542	0.883092	0.915677		0.484	15.3258	13.3418	12.2527
		0.486	1.18806	0.886148	0.905095		0.486	15.5581	13.5086	12.4218
		0.488	1.20207	0.892327	0.895368		0.488	15.7937	13.6755	12.5919
		0.49	1.19259	0.8936	0.890501		0.49	16.0305	13.8451	12.7608
		0.492	1.18368	0.889015	0.904262		0.492	16.2681	14.0169	12.9333
		0.494	1.19221	0.877005	0.880755		0.494	16.509	14.186	13.1058
		0.496	1.17957	0.883036	0.87629		0.496	16.7485	14.3588	13.277
		0.498	1.17221	0.879682	0.883777		0.498	16.9896	14.5317	13.451
		0.5	1.181	0.870957	0.864038		0.5	17.2326	14.7056	13.6237
		0.502	1.18374	0.856872	0.86661		0.502	17.4786	14.878	13.7961
		0.504	1.17713	0.862591	0.858355		0.504	17.7262	15.0509	13.9697
		0.506	1.17494	0.852704	0.857575		0.506	17.9765	15.2249	14.1438
		0.508	1.15314	0.859511	0.854562		0.508	18.2227	15.3994	14.3175
		0.51	1.14448	0.840074	0.849818		0.51	18.4708	15.5748	14.4949
		0.512	1.15252	0.838379	0.831857		0.512	18.7185	15.7492	14.67
		0.514	1.13726	0.829487	0.837785		0.514	18.9704	15.9238	14.8445
		0.516	1.13424	0.822069	0.828641		0.516	19.2202	16.0973	15.02
		0.518	1.13022	0.810239	0.810014		0.518	19.4707	16.2723	15.194
		0.52	1.10702	0.80791	0.810812		0.52	19.7205	16.4448	15.369
		0.522	1.09877	0.797086	0.800149		0.522	19.969	16.6183	15.5415
		0.524	1.08759	0.796737	0.802157		0.524	20.2163	16.7907	15.7162
		0.526	1.07923	0.773047	0.771702		0.526	20.4636	16.9631	15.888
		0.528	1.06508	0.772441	0.775652		0.528	20.7099	17.1343	16.06
		0.53	1.05507	0.752651	0.760456		0.53	20.9578	17.3044	16.2312
		0.532	1.05549	0.745305	0.752056		0.532	21.2033	17.4715	16.4008
		0.534	1.04724	0.745759	0.74322		0.534	21.4523	17.6406	16.5688
		0.536	1.04511	0.724832	0.736384		0.536	21.7004	17.8079	16.7378
		0.538	1.02935	0.711993	0.724987		0.538	21.9464	17.9722	16.9046
		0.54	1.01953	0.706959	0.713685		0.54	22.1953	18.1362	17.0726
		0.542	1.0049	0.698411	0.702381		0.542	22.4407	18.2992	17.2348
		0.544	1.00687	0.686679	0.694427		0.544	22.686	18.461	17.4002
		0.546	0.994204	0.666693	0.679748		0.546	22.9333	18.6221	17.563
		0.548	0.982332	0.655424	0.674815		0.548	23.1784	18.78	17.723
		0.55	0.979185	0.652029	0.658645		0.55	23.423	18.9366	17.8837
		0.552	0.964194	0.637789	0.648548		0.552	23.6681	19.0919	18.0418
		0.554	0.959912	0.625182	0.645793		0.554	23.9116	19.2456	18.1977
		0.556	0.943006	0.618234	0.627017		0.556	24.1554	19.3982	18.3542
		0.558	0.940875	0.602719	0.620775		0.558	24.3977	19.5486	18.5092
		0.56	0.951113	0.599045	0.610814		0.56	24.6429	19.6981	18.6613
		0.562	0.939462	0.588753	0.601394		0.562	24.8903	19.8462	18.8136
		0.564	0.942433	0.580007	0.590631		0.564	25.1367	19.9937	18.9641
		0.566	0.934545	0.580477	0.585563		0.566	25.3856	20.1407	19.1125
		0.568	0.920704	0.563194	0.573512		0.568	25.6328	20.2881	19.2612
		0.57	0.930202	0.565828	0.571028		0.57	25.8814	20.4328	19.4089
		0.572	0.923647	0.551167	0.558482		0.572	26.132	20.5774	19.5551
		0.574	0.918604	0.545212	0.55733		0.574	26.3812	20.7211	19.7012
		0.576	0.911795	0.545873	0.550329		0.576	26.6328	20.8647	19.8473
		0.578	0.912596	0.536936	0.535551		0.578	26.885	21.0081	19.9892
		0.58	0.91953	0.539266	0.538847		0.58	27.1406	21.1515	20.1338
		0.582	0.908757	0.530433	0.527048		0.582	27.3967	21.295	20.2757
		0.584	0.914836	0.524662	0.526401		0.584	27.6536	21.4377	20.4184
		0.586	0.928629	0.525906	0.523066		0.586	27.915	21.5803	20.5613
		0.588	0.917472	0.521623	0.518394		0.588	28.179	21.7235	20.7035
		0.59	0.913534	0.523424	0.514728		0.59	28.4416	21.8674	20.8468
		0.592	0.92493	0.51038	0.51612		0.592	28.7099	22.0122	20.9892
		0.594	0.924527	0.514171	0.518333		0.594	28.9784	22.1552	21.1348
		0.596	0.92684	0.509174	0.51076		0.596	29.2498	22.2991	21.2796
		0.598	0.929385	0.510763	0.508513		0.598	29.5251	22.4435	21.4235
		0.6	0.94005	0.506847	0.513943		0.6	29.8016	22.5893	21.5695
		0.602	0.935438	0.511657	0.508272		0.602	30.0833	22.7362	21.7155
		0.604	0.941174	0.502857	0.513139		0.604	30.3655	22.8822	21.8648
		0.606	0.947923	0.512649	0.506816		0.606	30.654	23.0297	22.0116
		0.608	0.943286	0.509213	0.506791		0.608	30.9414	23.179	22.1612
		0.61	0.951781	0.508041	0.503933		0.61	31.234	23.3299	22.3106
		0.612	0.961792	0.508606	0.500604		0.612	31.53	23.4808	22.46
		0.614	0.95618	0.509048	0.507928		0.614	31.8284	23.633	22.6093
		0.616	0.965883	0.508566	0.507108		0.616	32.1296	23.7861	22.7628
		0.618	0.962024	0.50901	0.502427		0.618	32.4338	23.9393	22.9164
		0.62	0.973492	0.502108	0.498681		0.62	32.7432	24.0934	23.0686
		0.622	0.976429	0.512591	0.50708		0.622	33.0547	24.2498	23.2226
		0.624	0.982779	0.504799	0.498677		0.624	33.3717	24.4069	23.3772
		0.626	0.96999	0.516901	0.503171		0.626	33.686	24.5652	23.534
		0.628	0.979492	0.511547	0.502978		0.628	34.0042	24.7259	23.6908
		0.63	0.986253	0.513431	0.504513		0.63	34.3251	24.8872	23.8496
		0.632	0.991226	0.508941	0.505164		0.632	34.6529	25.0484	24.0089
		0.634	0.995166	0.507643	0.500512		0.634	34.985	25.2128	24.1689
		0.636	0.990817	0.509747	0.504973		0.636	35.3144	25.3741	24.331
		0.638	1.0029	0.513111	0.495817		0.638	35.6511	25.5393	24.4931
		0.64	1.00073	0.511271	0.507072		0.64	35.9907	25.7052	24.655
		0.642	1.01274	0.512779	0.507069		0.642	36.3334	25.8733	24.8205
		0.644	1.00649	0.508158	0.505806		0.644	36.6797	26.0423	24.987
		0.646	1.01054	0.506395	0.506106		0.646	37.0279	26.2091	25.1545
		0.648	1.01909	0.510595	0.506332		0.648	37.3807	26.3795	25.3239
		0.65	1.02703	0.516992	0.508495		0.65	37.7379	26.5502	25.4924
		0.652	1.01249	0.519297	0.506262		0.652	38.0955	26.7251	25.6642
		0.654	1.02729	0.511956	0.509228		0.654	38.457	26.9001	25.836
		0.656	1.01592	0.516202	0.506948		0.656	38.8196	27.0742	26.0098
		0.658	1.03164	0.505922	0.50346		0.658	39.1847	27.2506	26.1839
		0.66	1.03335	0.51454	0.517126		0.66	39.5592	27.4277	26.3598
		0.662	1.02696	0.513069	0.513183		0.662	39.9311	27.6051	26.539
		0.664	1.03286	0.512731	0.507393		0.664	40.3075	27.786	26.7183
		0.666	1.03895	0.515131	0.509622		0.666	40.6881	27.9653	26.8961
		0.668	1.04811	0.514949	0.508368		0.668	41.071	28.1488	27.0767
		0.67	1.03403	0.510609	0.510632		0.67	41.4589	28.3314	27.2577
		0.672	1.03848	0.51087	0.51136		0.672	41.8451	28.5139	27.4412
		0.674	1.03423	0.515234	0.508814		0.674	42.235	28.6982	27.624
		0.676	1.03298	0.509859	0.514525		0.676	42.6261	28.8846	27.8103
		0.678	1.04865	0.509611	0.510793		0.678	43.022	29.0697	27.9974
		0.68	1.04093	0.513059	0.509493		0.68	43.4213	29.2571	28.1839
		0.682	1.03916	0.510915	0.510158		0.682	43.8216	29.4456	28.372
		0.684	1.03299	0.509695	0.510447		0.684	44.2206	29.6362	28.5615
		0.686	1.0391	0.507841	0.512928		0.686	44.6252	29.8262	28.753
		0.688	1.03604	0.50718	0.512725		0.688	45.0321	30.0161	28.9451
		0.69	1.04252	0.511331	0.504973		0.69	45.4424	30.207	29.1386
		0.692	1.05013	0.512846	0.510221		0.692	45.8545	30.4045	29.3294
		0.694	1.03922	0.505784	0.500313		0.694	46.2714	30.5982	29.5228
		0.696	1.0375	0.50585	0.504521		0.696	46.6899	30.7927	29.7151
		0.698	1.03621	0.501406	0.508404		0.698	47.1047	30.9868	29.9119
		0.7	1.03213	0.505874	0.512257		0.7	47.5238	31.1813	30.1091
		0.702	1.03113	0.504706	0.504644		0.702	47.9441	31.3788	30.3089
		0.704	1.02552	0.502659	0.505277		0.704	48.3656	31.5771	30.509
		0.706	1.03137	0.498677	0.498395		0.706	48.7915	31.776	30.7057
		0.708	1.02005	0.500269	0.500851		0.708	49.2147	31.9737	30.9044
		0.71	1.03059	0.499658	0.499359		0.71	49.6437	32.1749	31.1036
		0.712	1.02277	0.501228	0.502776		0.712	50.0732	32.3752	31.3063
		0.714	1.018	0.496541	0.500191		0.714	50.505	32.5778	31.5092
		0.716	1.01789	0.492892	0.498935		0.716	50.9362	32.7791	31.7111
		0.718	1.02363	0.497958	0.495578		0.718	51.3707	32.981	31.9156
		0.72	1.01689	0.493193	0.493988		0.72	51.8076	33.1842	32.1187
		0.722	1.01655	0.496388	0.494228		0.722	52.2443	33.3893	32.323
		0.724	1.02216	0.491038	0.489695		0.724	52.6872	33.5964	32.5271
		0.726	1.01267	0.489904	0.493396		0.726	53.1335	33.8002	32.7333
		0.728	1.0008	0.487898	0.486494		0.728	53.5733	34.0063	32.9389
		0.73	1.00487	0.488265	0.490209		0.73	54.0148	34.2121	33.1453
		0.732	1.01312	0.482977	0.490935		0.732	54.4613	34.4179	33.3535
		0.734	1.01113	0.489136	0.481295		0.734	54.9141	34.6263	33.5611
		0.736	0.999154	0.485799	0.480601		0.736	55.3647	34.836	33.7677
		0.738	1.00105	0.480798	0.482719		0.738	55.8167	35.0439	33.9769
		0.74	0.999342	0.474798	0.477479		0.74	56.2683	35.2508	34.1837
		0.742	0.995994	0.478168	0.479684		0.742	56.7223	35.461	34.3935
		0.744	0.992924	0.473229	0.480659		0.744	57.178	35.6684	34.6052
		0.746	0.992921	0.474358	0.478443		0.746	57.6342	35.878	34.8157
		0.748	0.99484	0.477846	0.476714		0.748	58.0935	36.0892	35.0274
		0.75	0.986239	0.471998	0.47384		0.75	58.5559	36.3014	35.2403
		0.752	0.999805	0.473523	0.479427		0.752	59.0197	36.5142	35.4545
		0.754	0.987826	0.473122	0.467178		0.754	59.4865	36.7264	35.6682
		0.756	0.986331	0.466448	0.474155		0.756	59.9558	36.9388	35.8813
		0.758	0.992837	0.465499	0.465236		0.758	60.423	37.1526	36.0948
		0.76	0.982125	0.466411	0.464252		0.76	60.8958	37.3663	36.3086
		0.762	0.9841	0.467082	0.463237		0.762	61.3676	37.5807	36.5228
		0.764	0.979025	0.465798	0.461318		0.764	61.8428	37.796	36.7369
		0.766	0.977897	0.460436	0.461568		0.766	62.3182	38.0127	36.9492
		0.768	0.980446	0.455963	0.459237		0.768	62.7955	38.2278	37.1652
		0.77	0.978786	0.46126	0.460124		0.77	63.2751	38.4431	37.3825
		0.772	0.979097	0.455147	0.455097		0.772	63.7609	38.6578	37.5991
		0.774	0.983637	0.457143	0.457798		0.774	64.2457	38.8762	37.8153
		0.776	0.972523	0.45743	0.45045		0.776	64.7335	39.0941	38.0328
		0.778	0.978376	0.449549	0.45131		0.778	65.2197	39.3117	38.2491
		0.78	0.973276	0.444288	0.453827		0.78	65.7124	39.5272	38.4669
		0.782	0.970598	0.445404	0.4482		0.782	66.2057	39.7438	38.6869
		0.784	0.973184	0.44566	0.452679		0.784	66.699	39.9613	38.905
		0.786	0.975483	0.445539	0.440363		0.786	67.1958	40.1792	39.1254
		0.788	0.974681	0.446127	0.447844		0.788	67.699	40.3995	39.3441
		0.79	0.968356	0.442716	0.441652		0.79	68.1988	40.6199	39.5638
		0.792	0.977088	0.434117	0.440113		0.792	68.7045	40.8374	39.7829
		0.794	0.979443	0.432714	0.438569		0.794	69.2142	41.0544	40.0029
		0.796	0.975613	0.432721	0.435578		0.796	69.7269	41.271	40.2224
		0.798	0.974727	0.430309	0.436121		0.798	70.2406	41.4899	40.4436
		0.8	0.971787	0.433669	0.433496		0.8	70.7554	41.7107	40.6633
		0.802	0.983181	0.434553	0.437602		0.802	71.2748	41.93	40.8863
		0.804	0.983229	0.428536	0.426762		0.804	71.8006	42.1516	41.1081
		0.806	0.980068	0.425173	0.431319		0.806	72.3278	42.3722	41.3282
		0.808	0.986675	0.422712	0.424422		0.808	72.8611	42.5904	41.5505
		0.81	0.980856	0.426093	0.427979		0.81	73.3971	42.8122	41.7737
		0.812	0.979408	0.423439	0.424506		0.812	73.9298	43.0357	41.9954
		0.814	0.977612	0.420291	0.426969		0.814	74.463	43.2555	42.2203
		0.816	0.97631	0.421702	0.422563		0.816	75.0039	43.4793	42.4438
		0.818	0.982778	0.416522	0.424217		0.818	75.5461	43.7011	42.6682
		0.82	0.986084	0.416909	0.420768		0.82	76.0928	43.9239	42.8955
		0.822	0.990343	0.420242	0.416923		0.822	76.6452	44.1482	43.1189
		0.824	0.996664	0.416786	0.415779		0.824	77.2049	44.3737	43.3425
		0.826	0.987261	0.414854	0.414633		0.826	77.7641	44.5985	43.568
		0.828	0.982664	0.418692	0.412018		0.828	78.3221	44.8262	43.7939
		0.83	0.986298	0.413933	0.411874		0.83	78.8842	45.0531	44.0174
		0.832	0.996601	0.415132	0.412749		0.832	79.4513	45.2806	44.2436
		0.834	0.995213	0.411589	0.412152		0.834	80.0244	45.5087	44.472
		0.836	0.990361	0.413766	0.408169		0.836	80.5994	45.7376	44.6983
		0.838	0.998892	0.411324	0.409577		0.838	81.1774	45.9682	44.9264
		0.84	1.00067	0.411664	0.41021		0.84	81.762	46.1995	45.158
		0.842	1.0014	0.409059	0.406548		0.842	82.3493	46.4286	45.387
		0.844	0.999998	0.407808	0.410363		0.844	82.9391	46.6593	45.6169
		0.846	0.993985	0.409245	0.406323		0.846	83.5293	46.8928	45.8501
		0.848	1.00226	0.407874	0.407133		0.848	84.1223	47.1251	46.0819
		0.85	0.997255	0.404843	0.405428		0.85	84.7213	47.3575	46.315
		0.852	1.00565	0.406701	0.40576		0.852	85.3209	47.592	46.5482
		0.854	0.999975	0.409777	0.403434		0.854	85.9256	47.8273	46.7833
		0.856	1.0107	0.406982	0.405074		0.856	86.5387	48.0659	47.0183
		0.858	1.00521	0.408656	0.406757		0.858	87.1515	48.3039	47.2549
		0.86	1.00975	0.403765	0.398829		0.86	87.7678	48.5411	47.4907
		0.862	1.00853	0.403764	0.404305		0.862	88.3884	48.779	47.7276
		0.864	1.01332	0.403215	0.39889		0.864	89.0136	49.0201	47.9661
		0.866	1.01202	0.404814	0.40397		0.866	89.6416	49.2601	48.2051
		0.868	1.01029	0.403737	0.401814		0.868	90.2698	49.5003	48.4462
		0.87	1.01179	0.398327	0.396785		0.87	90.9049	49.7413	48.6845
		0.872	1.00964	0.407407	0.395873		0.872	91.5436	49.9855	48.9248
		0.874	1.01394	0.396542	0.400031		0.874	92.1801	50.2278	49.1657
		0.876	1.01234	0.400358	0.399296		0.876	92.8248	50.4717	49.4082
		0.878	1.02285	0.393341	0.393484		0.878	93.4738	50.7143	49.6515
		0.88	1.01287	0.397087	0.395763		0.88	94.1271	50.9574	49.8941
		0.882	1.01183	0.396661	0.39816		0.882	94.7761	51.2018	50.1384
		0.884	1.01427	0.396309	0.391651		0.884	95.4334	51.4488	50.3839
		0.886	1.01655	0.395737	0.397056		0.886	96.0924	51.6948	50.63
		0.888	1.00925	0.394661	0.393335		0.888	96.7528	51.9429	50.8773
		0.89	1.01599	0.394803	0.388886		0.89	97.4167	52.1904	51.1229
		0.892	1.02388	0.393352	0.39411		0.892	98.0886	52.4395	51.3691
		0.894	1.01327	0.389366	0.391756		0.894	98.7603	52.6867	51.6196
		0.896	1.00924	0.390688	0.390199		0.896	99.4336	52.9359	51.8684
		0.898	1.01139	0.38981	0.389299		0.898	100.108	53.1853	52.1188
		0.9	1.0169	0.386003	0.386499		0.9	100.791	53.4355	52.3676
		0.902	1.01012	0.389018	0.383715		0.902	101.471	53.686	52.6175
		0.904	1.01275	0.387274	0.383902		0.904	102.156	53.9379	52.8662
		0.906	1.01468	0.387981	0.382308		0.906	102.843	54.1907	53.115
		0.908	1.01929	0.383682	0.386512		0.908	103.537	54.4433	53.3659
		0.91	1.01519	0.383095	0.382731		0.91	104.235	54.694	53.6189
		0.912	1.00713	0.384308	0.375808		0.912	104.931	54.9477	53.8703
		0.914	1.01228	0.386897	0.382154		0.914	105.63	55.2036	54.1209
		0.916	1.00893	0.383366	0.382167		0.916	106.329	55.4605	54.3745
		0.918	1.01008	0.381124	0.385063		0.918	107.035	55.7159	54.6314
		0.92	1.01768	0.380631	0.376852		0.92	107.745	55.9707	54.888
		0.922	1.00408	0.381082	0.378727		0.922	108.457	56.2274	55.1431
		0.924	1.00223	0.375	0.377309		0.924	109.165	56.4849	55.3974
		0.926	1.01171	0.375084	0.376433		0.926	109.88	56.7404	55.6551
		0.928	1.00986	0.373363	0.376399		0.928	110.6	56.9956	55.9131
		0.93	1.01041	0.375606	0.376234		0.93	111.322	57.2527	56.1702
		0.932	0.997377	0.375411	0.376905		0.932	112.045	57.5118	56.4307
		0.934	1.0062	0.374701	0.369479		0.934	112.768	57.7703	56.6888
		0.936	1.00697	0.370222	0.372817		0.936	113.499	58.0313	56.9462
		0.938	1.00876	0.367883	0.371998		0.938	114.233	58.288	57.2078
		0.94	1.00912	0.368467	0.368763		0.94	114.971	58.5455	57.4681
		0.942	1.00781	0.370223	0.368399		0.942	115.712	58.8066	57.7263
		0.944	1.00137	0.368568	0.367643		0.944	116.454	59.0685	57.9875
		0.946	0.997956	0.367268	0.366571		0.946	117.189	59.3286	58.2483
		0.948	1.00414	0.36402	0.370096		0.948	117.936	59.5899	58.5109
		0.95	1.00406	0.366357	0.365098		0.95	118.687	59.8514	58.7738
		0.952	0.999617	0.362167	0.362821		0.952	119.438	60.1144	59.036
		0.954	1.007	0.360469	0.364866		0.954	120.194	60.3759	59.2983
		0.956	0.997931	0.366968	0.362325		0.956	120.95	60.6377	59.5613
		0.958	1.0013	0.361147	0.36358		0.958	121.713	60.9028	59.828
		0.96	1.00058	0.359846	0.358416		0.96	122.476	61.1674	60.0899
		0.962	0.999699	0.359163	0.360011		0.962	123.244	61.4327	60.3537
		0.964	0.995802	0.359612	0.35841		0.964	124.011	61.6961	60.6192
		0.966	0.996747	0.355753	0.359158		0.966	124.78	61.9617	60.8863
		0.968	0.997282	0.360265	0.360169		0.968	125.552	62.2268	61.1519
		0.97	0.994605	0.349866	0.353018		0.97	126.329	62.4923	61.4177
		0.972	0.994889	0.354993	0.354844		0.972	127.105	62.7588	61.6847
		0.974	0.990994	0.354671	0.359305		0.974	127.884	63.0237	61.9523
		0.976	0.993023	0.352153	0.358974		0.976	128.669	63.2919	62.2249
		0.978	0.997224	0.350746	0.356414		0.978	129.454	63.5588	62.496
		0.98	0.995233	0.349434	0.351445		0.98	130.25	63.8258	62.7667
		0.982	0.99087	0.351793	0.347152		0.982	131.043	64.0944	63.0346
		0.984	0.99724	0.345609	0.350501		0.984	131.835	64.363	63.3025
		0.986	0.992169	0.347603	0.349558		0.986	132.638	64.6284	63.5729
		0.988	0.993188	0.347454	0.350761		0.988	133.439	64.8996	63.8427
		0.99	0.994572	0.347868	0.34873		0.99	134.248	65.1697	64.116
		0.992	0.999581	0.346463	0.348415		0.992	135.058	65.4411	64.3874
		0.994	0.996714	0.345493	0.345738		0.994	135.875	65.7119	64.6595
		0.996	0.997618	0.344954	0.342257		0.996	136.693	65.9831	64.9318
		0.998	0.996426	0.343335	0.345042		0.998	137.512	66.257	65.2029
		1	0.992726	0.344049	0.342591		1	138.338	66.5274	65.4763
		1.002	0.99091	0.342043	0.345869		1.002	139.163	66.8012	65.7503
		1.004	0.989923	0.341868	0.342188		1.004	139.987	67.0748	66.0247
		1.006	0.993898	0.341471	0.337079		1.006	140.82	67.3489	66.2991
		1.008	0.992222	0.341633	0.343157		1.008	141.654	67.6249	66.572
		1.01	0.993189	0.339559	0.341876		1.01	142.493	67.9015	66.8506
		1.012	0.994984	0.338308	0.341195		1.012	143.336	68.1767	67.1275
		1.014	0.996396	0.335124	0.341629		1.014	144.184	68.4524	67.4057
		1.016	0.98798	0.335029	0.341333		1.016	145.032	68.7264	67.6852
		1.018	0.995026	0.335525	0.338417		1.018	145.882	69.0028	67.9655
		1.02	0.993767	0.332847	0.335834		1.02	146.74	69.2783	68.2431
		1.022	0.993773	0.335197	0.336207		1.022	147.598	69.5559	68.5226
		1.024	0.996191	0.333456	0.335479		1.024	148.462	69.8345	68.8026
		1.026	0.990854	0.333542	0.33486		1.026	149.328	70.1121	69.0836
		1.028	0.994103	0.333917	0.336154		1.028	150.197	70.393	69.3639
		1.03	1.00096	0.333481	0.335348		1.03	151.073	70.6724	69.6482
		1.032	0.993662	0.331099	0.332035		1.032	151.953	70.9548	69.9285
		1.034	0.996413	0.334937	0.333855		1.034	152.833	71.2375	70.2106
		1.036	0.992672	0.331627	0.329144		1.036	153.716	71.5196	70.4956
		1.038	1.00296	0.331229	0.329456		1.038	154.606	71.8045	70.7751
		1.04	0.992428	0.332045	0.331487		1.04	155.501	72.0903	71.0583
		1.042	0.995355	0.330232	0.33101		1.042	156.394	72.3741	71.3441
		1.044	0.996675	0.330582	0.330194		1.044	157.293	72.6603	71.6314
		1.046	1.00276	0.327996	0.329853		1.046	158.2	72.9441	71.9177
		1.048	0.994711	0.329162	0.329574		1.048	159.105	73.2332	72.2052
		1.05	0.998469	0.328229	0.327436		1.05	160.014	73.5207	72.4905
		1.052	1.00243	0.330035	0.327654		1.052	160.93	73.81	72.7811
		1.054	1.00079	0.327058	0.329603		1.054	161.854	74.0999	73.071
		1.056	1.0041	0.326774	0.328343		1.056	162.776	74.3895	73.3608
		1.058	1.00009	0.324182	0.324424		1.058	163.706	74.6772	73.6524
		1.06	0.998358	0.326931	0.328041		1.06	164.637	74.9688	73.9417
		1.062	0.997287	0.324951	0.32306		1.062	165.567	75.2617	74.232
		1.064	1.00152	0.325529	0.321576		1.064	166.505	75.553	74.5249
		1.066	1.00163	0.324943	0.32597		1.066	167.444	75.8465	74.8158
		1.068	1.00599	0.322304	0.322428		1.068	168.398	76.1411	75.1094
		1.07	1.00517	0.326852	0.3242		1.07	169.348	76.4352	75.4017
		1.072	0.998897	0.325937	0.323382		1.072	170.301	76.7333	75.698
		1.074	0.998335	0.321706	0.325036		1.074	171.255	77.0284	75.9963
		1.076	1.00319	0.324438	0.321094		1.076	172.214	77.3261	76.2933
		1.078	0.999533	0.325111	0.322575		1.078	173.176	77.6266	76.5899
		1.08	0.999449	0.321185	0.318987		1.08	174.143	77.9239	76.8862
		1.082	1.00362	0.319183	0.320798		1.082	175.116	78.2221	77.1838
		1.084	0.993436	0.319332	0.319701		1.084	176.086	78.5205	77.4825
		1.086	1.00458	0.321236	0.320426		1.086	177.059	78.8197	77.7827
		1.088	1.00068	0.317517	0.321255		1.088	178.043	79.1211	78.0851
		1.09	0.999903	0.318614	0.320383		1.09	179.024	79.4201	78.3854
		1.092	1.0106	0.317909	0.318373		1.092	180.021	79.7226	78.6886
		1.094	1.00713	0.321518	0.317761		1.094	181.02	80.0255	78.9915
		1.096	1.00655	0.316334	0.317958		1.096	182.02	80.3293	79.2947
		1.098	1.0033	0.317316	0.317717		1.098	183.026	80.6328	79.6013
		1.1	1.00583	0.320072	0.316747		1.1	184.029	80.9395	79.9042
		1.102	1.00334	0.317686	0.316113		1.102	185.042	81.2473	80.2089
		1.104	1.003	0.31551	0.317202		1.104	186.051	81.553	80.5158
		1.106	1.00743	0.314942	0.313487		1.106	187.07	81.8592	80.8224
		1.108	1.00451	0.314595	0.312637		1.108	188.095	82.1655	81.1264
		1.11	1.00497	0.315277	0.312926		1.11	189.119	82.4743	81.4331
		1.112	1.00604	0.312811	0.312518		1.112	190.149	82.7821	81.7404
		1.114	1.00222	0.312251	0.314714		1.114	191.177	83.0895	82.0485
		1.116	1.00082	0.312974	0.314694		1.116	192.212	83.4004	82.3583
		1.118	0.994997	0.312947	0.313591		1.118	193.242	83.7115	82.6715
		1.12	1.00289	0.311678	0.31195		1.12	194.284	84.0218	82.9831
		1.122	1.00185	0.310226	0.31152		1.122	195.326	84.3327	83.2946
		1.124	1.00149	0.310287	0.309961		1.124	196.373	84.6428	83.6065
		1.126	1.00315	0.308689	0.307483		1.126	197.428	84.9539	83.9168
		1.128	1.0006	0.311224	0.307312		1.128	198.484	85.2667	84.2286
		1.13	1.00549	0.30958	0.308973		1.13	199.542	85.5823	84.5409
		1.132	1.00481	0.30936	0.308026		1.132	200.611	85.8974	84.8546
		1.134	1.00181	0.308939	0.303207		1.134	201.676	86.2141	85.1679
		1.136	1.00252	0.306901	0.309878		1.136	202.749	86.529	85.4807
		1.138	0.998195	0.304149	0.30623		1.138	203.823	86.8433	85.7965
		1.14	1.00378	0.30626	0.306824		1.14	204.901	87.1579	86.1143
		1.142	1.0047	0.30617	0.305345		1.142	205.98	87.474	86.4319
		1.144	0.998566	0.304552	0.308801		1.144	207.069	87.7918	86.7492
		1.146	0.998937	0.305324	0.302161		1.146	208.155	88.1099	87.069
		1.148	1.0009	0.302505	0.30413		1.148	209.248	88.4291	87.3847
		1.15	0.997565	0.304923	0.302018		1.15	210.343	88.7471	87.7025
		1.152	1.00067	0.302711	0.302438		1.152	211.437	89.0671	88.0208
		1.154	1.00751	0.302609	0.300683		1.154	212.545	89.3876	88.3402
		1.156	1.00362	0.301293	0.301955		1.156	213.655	89.7067	88.6622
		1.158	1.00222	0.302085	0.304155		1.158	214.774	90.0307	88.9834
		1.16	0.998006	0.300762	0.300508		1.16	215.885	90.3502	89.3076
		1.162	0.99648	0.300008	0.298839		1.162	217.003	90.6724	89.6289
		1.164	1.00232	0.301118	0.299708		1.164	218.123	90.9963	89.9495
		1.166	0.997183	0.298653	0.299563		1.166	219.247	91.3197	90.2723
		1.168	1.00195	0.29737	0.296227		1.168	220.379	91.6419	90.5963
		1.17	1.00075	0.296764	0.299416		1.17	221.513	91.9657	90.9187
		1.172	0.996653	0.296759	0.29643		1.172	222.648	92.2899	91.2456
		1.174	0.996	0.296909	0.296157		1.174	223.787	92.6136	91.5673
		1.176	1.00089	0.294684	0.295833		1.176	224.928	92.9398	91.8927
		1.178	1.00107	0.295461	0.296149		1.178	226.078	93.2654	92.2208
		1.18	0.999071	0.296659	0.29502		1.18	227.232	93.5934	92.5468
		1.182	0.996417	0.292128	0.293712		1.182	228.383	93.9191	92.8735
		1.184	0.997256	0.295802	0.293277		1.184	229.543	94.2474	93.2008
		1.186	0.992158	0.292495	0.293561		1.186	230.704	94.5748	93.5284
		1.188	1.00333	0.293579	0.292446		1.188	231.869	94.904	93.8565
		1.19	0.998209	0.293727	0.292392		1.19	233.043	95.232	94.1853
		1.192	0.999687	0.292432	0.291328		1.192	234.217	95.5643	94.5134
		1.194	0.998707	0.291639	0.290736		1.194	235.4	95.8937	94.8431
		1.196	0.998668	0.290172	0.288899		1.196	236.579	96.2239	95.1732
		1.198	0.99592	0.291584	0.289166		1.198	237.763	96.5566	95.5035
		1.2	1.00112	0.288976	0.288389		1.2	238.952	96.8878	95.8336
		1.202	0.9974	0.29116	0.286727		1.202	240.151	97.2208	96.1638
		1.204	1.00152	0.290661	0.288434		1.204	241.349	97.5537	96.4937
		1.206	0.998098	0.285836	0.287177		1.206	242.555	97.8895	96.8273
		1.208	1.00109	0.286872	0.289002		1.208	243.759	98.2214	97.1604
		1.21	0.995986	0.288151	0.288357		1.21	244.97	98.5551	97.4955
		1.212	0.999089	0.285901	0.285956		1.212	246.185	98.8912	97.8303
		1.214	0.999374	0.283407	0.285413		1.214	247.404	99.222	98.166
		1.216	0.99769	0.281927	0.283492		1.216	248.628	99.5572	98.4987
		1.218	0.99603	0.281522	0.285746		1.218	249.854	99.8867	98.8342
		1.22	0.997315	0.284926	0.283952		1.22	251.083	100.223	99.1711
		1.222	0.995957	0.283096	0.283689		1.222	252.314	100.559	99.5076
		1.224	1.00026	0.28257	0.284645		1.224	253.551	100.896	99.8473
		1.226	0.994591	0.281934	0.281679		1.226	254.793	101.232	100.184
		1.228	0.99472	0.281156	0.281482		1.228	256.034	101.569	100.521
		1.23	1.00162	0.280452	0.280984		1.23	257.286	101.907	100.86
		1.232	0.997975	0.281207	0.280259		1.232	258.541	102.246	101.198
		1.234	1.00274	0.280772	0.278229		1.234	259.806	102.585	101.534
		1.236	0.999979	0.277679	0.27675		1.236	261.072	102.924	101.871
		1.238	0.996931	0.279847	0.281376		1.238	262.339	103.263	102.212
		1.24	0.996944	0.276881	0.278994		1.24	263.608	103.601	102.553
		1.242	1.00428	0.279817	0.279478		1.242	264.889	103.944	102.896
		1.244	0.999246	0.277046	0.278683		1.244	266.171	104.288	103.239
		1.246	1.0002	0.277706	0.276067		1.246	267.454	104.63	103.58
		1.248	0.99924	0.276103	0.274644		1.248	268.746	104.97	103.92
		1.25	0.997714	0.277633	0.277034		1.25	270.034	105.313	104.262
		1.252	1.00208	0.27629	0.276496		1.252	271.335	105.658	104.607
		1.254	1.00053	0.277743	0.276106		1.254	272.639	106.005	104.953
		1.256	1.00038	0.274268	0.275683		1.256	273.948	106.351	105.298
		1.258	0.995467	0.275497	0.274994		1.258	275.253	106.696	105.644
		1.26	1.00002	0.27654	0.274475		1.26	276.565	107.044	105.99
		1.262	1.00012	0.272014	0.270032		1.262	277.886	107.389	106.335
		1.264	0.994553	0.271708	0.272017		1.264	279.204	107.735	106.68
		1.266	0.996969	0.270677	0.274455		1.266	280.52	108.082	107.027
		1.268		0.272686	0.271222		1.268		108.428	107.376
		1.27		0.272905	0.274658		1.27		108.777	107.725
		1.272		0.270805	0.270121		1.272		109.127	108.073
		1.274		0.270861	0.270402		1.274		109.475	108.423
		1.276		0.27075	0.271398		1.276		109.827	108.772
		1.278		0.271145	0.269568		1.278		110.177	109.127
		1.28		0.269149	0.269616		1.28		110.529	109.475
		1.282		0.270225	0.269405		1.282		110.882	109.825
		1.284		0.269776	0.269209		1.284		111.234	110.181
		1.286		0.268795	0.268472		1.286		111.589	110.534
		1.288		0.268534	0.270147		1.288		111.942	110.889
		1.29		0.267526	0.268203		1.29		112.297	111.244
		1.292		0.268554	0.270374		1.292		112.653	111.601
		1.294		0.265625	0.268322		1.294		113.006	111.958
		1.296		0.265725	0.265976		1.296		113.361	112.315
		1.298		0.265335	0.266206		1.298		113.717	112.671
		1.3		0.269196	0.265744		1.3		114.075	113.028
		1.302		0.263536	0.266104		1.302		114.435	113.385
		1.304		0.263942	0.263942		1.304		114.79	113.744
		1.306		0.263898	0.265756		1.306		115.149	114.104
		1.308		0.263831	0.268522		1.308		115.507	114.465
		1.31		0.265189	0.263548		1.31		115.866	114.828
		1.312		0.262138	0.264767		1.312		116.228	115.19
		1.314		0.263539	0.263161		1.314		116.588	115.551
		1.316		0.261703	0.263434		1.316		116.948	115.913
		1.318		0.262854	0.264076		1.318		117.31	116.278
		1.32		0.264621	0.263668		1.32		117.677	116.643
		1.322		0.261238	0.261618		1.322		118.04	117.006
		1.324		0.260802	0.26219		1.324		118.404	117.372
		1.326		0.261067	0.263315		1.326		118.769	117.74
		1.328		0.26206	0.259996		1.328		119.135	118.107
		1.33		0.260715	0.260408		1.33		119.503	118.471
		1.332		0.262276	0.26134		1.332		119.871	118.838
		1.334		0.26186	0.259447		1.334		120.241	119.206
		1.336		0.261126	0.26165		1.336		120.613	119.576
		1.338		0.260975	0.259818		1.338		120.982	119.947
		1.34		0.257806	0.260208		1.34		121.353	120.317
		1.342		0.258	0.259743		1.342		121.721	120.689
		1.344		0.257965	0.257971		1.344		122.092	121.062
		1.346		0.258703	0.25631		1.346		122.463	121.431
		1.348		0.257	0.256878		1.348		122.837	121.802
		1.35		0.255843	0.256709		1.35		123.207	122.172
		1.352		0.256118	0.257537		1.352		123.578	122.545
		1.354		0.255272	0.256254		1.354		123.949	122.919
		1.356		0.255181	0.254213		1.356		124.324	123.293
		1.358		0.255874	0.257543		1.358		124.697	123.666
		1.36		0.254428	0.256135		1.36		125.071	124.046
		1.362		0.256742	0.255028		1.362		125.451	124.421
		1.364		0.253841	0.254441		1.364		125.826	124.797
		1.366		0.25534	0.254193		1.366		126.204	125.174
		1.368		0.256352	0.255503		1.368		126.583	125.554
		1.37		0.253907	0.252498		1.37		126.964	125.935
		1.372		0.253074	0.251599		1.372		127.344	126.309
		1.374		0.25303	0.252279		1.374		127.724	126.688
		1.376		0.254535	0.253632		1.376		128.103	127.068
		1.378		0.25161	0.250519		1.378		128.487	127.449
		1.38		0.251913	0.250524		1.38		128.868	127.827
		1.382		0.249139	0.252051		1.382		129.247	128.207
		1.384		0.251113	0.250032		1.384		129.628	128.588
		1.386		0.249304	0.251325		1.386		130.009	128.971
		1.388		0.249422	0.247893		1.388		130.39	129.353
		1.39		0.24953	0.249181		1.39		130.774	129.736
		1.392		0.248775	0.250556		1.392		131.157	130.121
		1.394		0.248621	0.249775		1.394		131.541	130.505
		1.396		0.247382	0.250117		1.396		131.924	130.893
		1.398		0.247952	0.247921		1.398		132.311	131.28
		1.4		0.248858	0.248068		1.4		132.695	131.666
		1.402		0.248091	0.24668		1.402		133.084	132.053
		1.404		0.244123	0.247133		1.404		133.469	132.438
		1.406		0.246376	0.248238		1.406		133.856	132.828
		1.408		0.247215	0.247539		1.408		134.242	133.218
		1.41		0.247786	0.243355		1.41		134.634	133.605
		1.412		0.24655	0.245577		1.412		135.026	133.993
		1.414		0.245771	0.244971		1.414		135.418	134.382
		1.416		0.244501	0.245936		1.416		135.807	134.773
		1.418		0.243834	0.244734		1.418		136.196	135.165
		1.42		0.245825	0.243092		1.42		136.588	135.556
		1.422		0.245176	0.245281		1.422		136.984	135.948
		1.424		0.243869	0.24307		1.424		137.377	136.342
		1.426		0.242484	0.243488		1.426		137.77	136.735
		1.428		0.242414	0.242073		1.428		138.164	137.126
		1.43		0.243437	0.243093		1.43		138.558	137.521
		1.432		0.244119	0.244276		1.432		138.955	137.919
		1.434		0.24027	0.240544		1.434		139.351	138.313
		1.436		0.241417	0.242519		1.436		139.746	138.709
		1.438		0.242222	0.240641		1.438		140.141	139.106
		1.44		0.242242	0.241524		1.44		140.542	139.503
		1.442		0.237923	0.242745		1.442		140.935	139.904
		1.444		0.241755	0.23902		1.444		141.336	140.302
		1.446		0.239909	0.239063		1.446		141.736	140.699
		1.448		0.238513	0.240585		1.448		142.133	141.098
		1.45		0.240674	0.238048		1.45		142.533	141.5
		1.452		0.23943	0.239907		1.452		142.937	141.9
		1.454		0.238416	0.239025		1.454		143.336	142.3
		1.456		0.238669	0.236994		1.456		143.738	142.701
		1.458		0.237016	0.237258		1.458		144.14	143.102
		1.46		0.236898	0.238356		1.46		144.54	143.505
		1.462		0.235215	0.236768		1.462		144.943	143.908
		1.464		0.239233	0.236314		1.464		145.347	144.312
		1.466		0.236545	0.235454		1.466		145.751	144.713
		1.468		0.23684	0.236112		1.468		146.157	145.117
		1.47		0.236307	0.23579		1.47		146.563	145.523
		1.472		0.23476	0.236523		1.472		146.969	145.93
		1.474		0.236884	0.236143		1.474		147.377	146.336
		1.476		0.233966	0.235346		1.476		147.784	146.745
		1.478		0.231893	0.233454		1.478		148.186	147.152
		1.48		0.236124	0.233939		1.48		148.596	147.558
		1.482		0.234425	0.234384		1.482		149.004	147.968
		1.484		0.233476	0.233755		1.484		149.414	148.376
		1.486		0.234496	0.234383		1.486		149.824	148.786
		1.488		0.233749	0.233767		1.488		150.236	149.199
		1.49		0.23315	0.233159		1.49		150.648	149.609
		1.492		0.231717	0.233953		1.492		151.06	150.024
		1.494		0.231736	0.231146		1.494		151.47	150.436
		1.496		0.233032	0.231257		1.496		151.883	150.845
		1.498		0.231854	0.230012		1.498		152.298	151.259
		1.5		0.230225	0.231057		1.5		152.71	151.669
		1.502		0.231147	0.232511		1.502		153.123	152.085
		1.504		0.230043	0.231706		1.504		153.538	152.501
		1.506		0.229695	0.230179		1.506		153.952	152.919
		1.508		0.22898	0.231218		1.508		154.367	153.337
		1.51		0.229274	0.229159		1.51		154.781	153.752
		1.512		0.230681	0.228082		1.512		155.2	154.168
		1.514		0.228778	0.227018		1.514		155.616	154.582
		1.516		0.229263	0.228291		1.516		156.036	154.996
		1.518		0.229231	0.228489		1.518		156.455	155.416
		1.52		0.227618	0.2274		1.52		156.874	155.832
		1.522		0.227832	0.226516		1.522		157.294	156.252
		1.524		0.229156	0.227555		1.524		157.716	156.671
		1.526		0.227351	0.227766		1.526		158.138	157.091
		1.528		0.227126	0.225993		1.528		158.559	157.513
		1.53		0.227268	0.227169		1.53		158.982	157.932
		1.532		0.226983	0.226388		1.532		159.404	158.356
		1.534		0.22602	0.2257		1.534		159.829	158.779
		1.536		0.226889	0.225695		1.536		160.253	159.202
		1.538		0.223884	0.226155		1.538		160.676	159.627
		1.54		0.225571	0.226228		1.54		161.101	160.053
		1.542		0.22277	0.22425		1.542		161.523	160.478
		1.544		0.22563	0.224533		1.544		161.947	160.904
		1.546		0.223367	0.224296		1.546		162.374	161.328
		1.548		0.224355	0.224876		1.548		162.8	161.757
		1.55		0.22307	0.223819		1.55		163.227	162.184
		1.552		0.223613	0.225007		1.552		163.655	162.615
		1.554		0.223716	0.22257		1.554		164.085	163.044
		1.556		0.223572	0.222767		1.556		164.515	163.472
		1.558		0.221732	0.222776		1.558		164.941	163.901
		1.56		0.222167	0.22244		1.56		165.371	164.333
		1.562		0.221949	0.221665		1.562		165.802	164.762
		1.564		0.222174	0.222363		1.564		166.235	165.195
		1.566		0.222522	0.221455		1.566		166.668	165.625
		1.568		0.220141	0.220705		1.568		167.1	166.057
		1.57		0.221721	0.219984		1.57		167.532	166.49
		1.572		0.221609	0.221584		1.572		167.966	166.925
		1.574		0.220379	0.220428		1.574		168.403	167.357
		1.576		0.219277	0.21895		1.576		168.835	167.792
		1.578		0.218278	0.21953		1.578		169.269	168.225
		1.58		0.220089	0.217538		1.58		169.702	168.658
		1.582		0.221162	0.21908		1.582		170.143	169.092
		1.584		0.216989	0.218336		1.584		170.577	169.53
		1.586		0.218136	0.218811		1.586		171.014	169.966
		1.588		0.217611	0.216785		1.588		171.448	170.403
		1.59		0.216411	0.218252		1.59		171.887	170.838
		1.592		0.217058	0.218332		1.592		172.322	171.278
		1.594		0.217175	0.217796		1.594		172.76	171.718
		1.596		0.216175	0.216964		1.596		173.199	172.157
		1.598		0.216429	0.217445		1.598		173.635	172.599
		1.6		0.216285	0.217424		1.6		174.078	173.04
		1.602		0.216976	0.213371		1.602		174.522	173.479
		1.604		0.217018	0.217331		1.604		174.963	173.921
		1.606		0.215387	0.214849		1.606		175.406	174.362
		1.608		0.2163	0.215149		1.608		175.849	174.805
		1.61		0.216021	0.215839		1.61		176.294	175.249
		1.612		0.214119	0.214622		1.612		176.739	175.692
		1.614		0.214596	0.215418		1.614		177.182	176.137
		1.616		0.214145	0.215609		1.616		177.627	176.586
		1.618		0.216512	0.214622		1.618		178.074	177.031
		1.62		0.214579	0.213805		1.62		178.525	177.476
		1.622		0.212077	0.213934		1.622		178.968	177.924
		1.624		0.212966	0.212958		1.624		179.417	178.373
		1.626		0.214695	0.21455		1.626		179.865	178.822
		1.628		0.211772	0.213563		1.628		180.314	179.271
		1.63		0.212228	0.212868		1.63		180.762	179.723
		1.632		0.210273	0.21102		1.632		181.209	180.17
		1.634		0.212652	0.211677		1.634		181.657	180.619
		1.636		0.213854	0.213354		1.636		182.109	181.07
		1.638		0.210105	0.210468		1.638		182.561	181.524
		1.64		0.209871	0.212325		1.64		183.012	181.975
		1.642		0.210635	0.210825		1.642		183.461	182.428
		1.644		0.211881	0.212249		1.644		183.913	182.882
		1.646		0.210422	0.209791		1.646		184.369	183.335
		1.648		0.209342	0.20982		1.648		184.821	183.789
		1.65		0.210003	0.211363		1.65		185.275	184.245
		1.652		0.209442	0.208763		1.652		185.73	184.699
		1.654		0.210306	0.210059		1.654		186.187	185.154
		1.656		0.208925	0.208668		1.656		186.643	185.609
		1.658		0.208417	0.208392		1.658		187.098	186.066
		1.66		0.209193	0.208729		1.66		187.555	186.523
		1.662		0.208595	0.208555		1.662		188.013	186.982
		1.664		0.206875	0.208019		1.664		188.472	187.441
		1.666		0.207068	0.207571		1.666		188.928	187.898
		1.668		0.20778	0.208221		1.668		189.387	188.355
		1.67		0.207266	0.207673		1.67		189.847	188.819
		1.672		0.206614	0.2071		1.672		190.306	189.279
		1.674		0.207832	0.207588		1.674		190.767	189.74
		1.676		0.207909	0.207339		1.676		191.23	190.203
		1.678		0.206619	0.205829		1.678		191.695	190.662
		1.68		0.206211	0.206845		1.68		192.158	191.126
		1.682		0.207128	0.205912		1.682		192.623	191.593
		1.684		0.205858	0.204436		1.684		193.088	192.055
		1.686		0.204774	0.206158		1.686		193.552	192.517
		1.688		0.205905	0.204874		1.688		194.015	192.982
		1.69		0.204975	0.204284		1.69		194.482	193.446
		1.692		0.204203	0.205836		1.692		194.949	193.914
		1.694		0.205481	0.205009		1.694		195.413	194.383
		1.696		0.205042	0.204665		1.696		195.883	194.851
		1.698		0.205379	0.204566		1.698		196.354	195.319
		1.7		0.206367	0.20264		1.7		196.827	195.787
		1.702		0.202843	0.203548		1.702		197.296	196.252
		1.704		0.202833	0.202701		1.704		197.765	196.721
		1.706		0.203325	0.202443		1.706		198.233	197.191
		1.708		0.202773	0.203917		1.708		198.705	197.662
		1.71		0.201835	0.204191		1.71		199.175	198.137
		1.712		0.202243	0.202291		1.712		199.646	198.608
		1.714		0.202231	0.201807		1.714		200.119	199.08
		1.716		0.202672	0.202283		1.716		200.591	199.555
		1.718		0.201331	0.202459		1.718		201.066	200.029
		1.72		0.202041	0.202496		1.72		201.537	200.504
		1.722		0.199876	0.201114		1.722		202.013	200.981
		1.724		0.202227	0.201577		1.724		202.488	201.455
		1.726		0.20203	0.201621		1.726		202.966	201.932
		1.728		0.199234	0.20081		1.728		203.443	202.409
		1.73		0.201385	0.201905		1.73		203.917	202.889
		1.732		0.200574	0.200373		1.732		204.398	203.366
		1.734		0.20114	0.200461		1.734		204.877	203.845
		1.736		0.198672	0.200237		1.736		205.355	204.325
		1.738		0.198396	0.199315		1.738		205.834	204.806
		1.74		0.199561	0.200415		1.74		206.312	205.285
		1.742		0.200711	0.199468		1.742		206.793	205.769
		1.744		0.199591	0.198618		1.744		207.276	206.248
		1.746		0.19998	0.198076		1.746		207.761	206.729
		1.748		0.19866	0.198654		1.748		208.245	207.212
		1.75		0.197408	0.199302		1.75		208.727	207.695
		1.752		0.197611	0.198037		1.752		209.209	208.18
		1.754		0.198382	0.197502		1.754		209.694	208.661
		1.756		0.198087	0.19796		1.756		210.178	209.15
		1.758		0.196807	0.19791		1.758		210.662	209.634
		1.76		0.197709	0.195748		1.76		211.149	210.119
		1.762		0.195164	0.19896		1.762		211.633	210.606
		1.764		0.195636	0.19669		1.764		212.116	211.094
		1.766		0.197074	0.196888		1.766		212.603	211.584
		1.768		0.19592	0.195744		1.768		213.092	212.069
		1.77		0.197029	0.195299		1.77		213.579	212.557
		1.772		0.196879	0.196719		1.772		214.07	213.046
		1.774		0.196278	0.194217		1.774		214.563	213.533
		1.776		0.196068	0.196177		1.776		215.055	214.024
		1.778		0.194573	0.196539		1.778		215.546	214.516
		1.78		0.19547	0.195226		1.78		216.034	215.009
		1.782		0.195937	0.194214		1.782		216.528	215.501
		1.784		0.194485	0.194573		1.784		217.021	215.993
		1.786		0.192965	0.194176		1.786		217.513	216.486
		1.788		0.194693	0.193846		1.788		218.006	216.979
		1.79		0.193644	0.194482		1.79		218.501	217.472
		1.792		0.192723	0.193303		1.792		218.994	217.969
		1.794		0.192077	0.193343		1.794		219.486	218.461
		1.796		0.1938	0.192072		1.796		219.98	218.954
		1.798		0.193327	0.192528		1.798		220.477	219.447
		1.8		0.193519	0.192358		1.8		220.976	219.943
		1.802		0.192049	0.19111		1.802		221.472	220.44
		1.804		0.191764	0.190676		1.804		221.968	220.932
		1.806		0.19226	0.191502		1.806		222.465	221.427
		1.808		0.192512	0.191251		1.808		222.965	221.921
		1.81		0.192288	0.191164		1.81		223.47	222.423
		1.812		0.19124	0.192318		1.812		223.966	222.923
		1.814		0.192125	0.191248		1.814		224.469	223.424
		1.816		0.191399	0.190371		1.816		224.972	223.927
		1.818		0.19081	0.190557		1.818		225.472	224.423
		1.82		0.190813	0.191864		1.82		225.975	224.927
		1.822		0.190357	0.189757		1.822		226.476	225.432
		1.824		0.189297	0.191166		1.824		226.98	225.936
		1.826		0.189854	0.188617		1.826		227.48	226.438
		1.828		0.189656	0.188745		1.828		227.984	226.939
		1.83		0.189298	0.189208		1.83		228.49	227.442
		1.832		0.190321	0.189473		1.832		228.996	227.946
		1.834		0.189099	0.190017		1.834		229.502	228.454
		1.836		0.189055	0.187942		1.836		230.008	228.959
		1.838		0.189298	0.188858		1.838		230.517	229.467
		1.84		0.188071	0.188413		1.84		231.025	229.972
		1.842		0.188347	0.188602		1.842		231.532	230.481
		1.844		0.187581	0.188723		1.844		232.04	230.989
		1.846		0.188492	0.187574		1.846		232.549	231.501
		1.848		0.188128	0.18769		1.848		233.061	232.01
		1.85		0.187292	0.187045		1.85		233.572	232.518
		1.852		0.187397	0.188397		1.852		234.083	233.029
		1.854		0.186915	0.186336		1.854		234.591	233.541
		1.856		0.186874	0.186565		1.856		235.104	234.051
		1.858		0.186824	0.186163		1.858		235.616	234.564
		1.86		0.186204	0.187347		1.86		236.13	235.078
		1.862		0.18707	0.186745		1.862		236.643	235.594
		1.864		0.186399	0.184715		1.864		237.159	236.106
		1.866		0.18712	0.185445		1.866		237.676	236.619
		1.868		0.185463	0.185143		1.868		238.192	237.132
		1.87		0.185034	0.185399		1.87		238.707	237.646
		1.872		0.184998	0.184976		1.872		239.221	238.161
		1.874		0.182782	0.184067		1.874		239.736	238.675
		1.876		0.184596	0.183676		1.876		240.25	239.192
		1.878		0.184592	0.184689		1.878		240.767	239.706
		1.88		0.184946	0.184471		1.88		241.283	240.224
		1.882		0.184036	0.184959		1.882		241.805	240.746
		1.884		0.183078	0.183245		1.884		242.323	241.266
		1.886		0.183648	0.184923		1.886		242.842	241.785
		1.888		0.183321	0.183034		1.888		243.36	242.306
		1.89		0.183476	0.185246		1.89		243.879	242.828
		1.892		0.183858	0.18247		1.892		244.403	243.351
		1.894		0.182203	0.182107		1.894		244.924	243.871
		1.896		0.18225	0.182521		1.896		245.445	244.393
		1.898		0.181588	0.183557		1.898		245.966	244.917
		1.9		0.182879	0.183138		1.9		246.486	245.443
		1.902		0.183228	0.181877		1.902		247.015	245.966
		1.904		0.181208	0.181283		1.904		247.54	246.489
		1.906		0.181277	0.182371		1.906		248.061	247.015
		1.908		0.181468	0.182869		1.908		248.587	247.543
		1.91		0.181904	0.182852		1.91		249.116	248.072
		1.912		0.181225	0.179475		1.912		249.642	248.598
		1.914		0.180638	0.181151		1.914		250.17	249.123
		1.916		0.181072	0.181225		1.916		250.697	249.653
		1.918		0.181019	0.180885		1.918		251.227	250.181
		1.92		0.179543	0.181575		1.92		251.753	250.711
		1.922		0.179694	0.180257		1.922		252.279	251.242
		1.924		0.18056	0.180609		1.924		252.81	251.774
		1.926		0.179113	0.179297		1.926		253.338	252.305
		1.928		0.180006	0.179467		1.928		253.871	252.835
		1.93		0.179068	0.17947		1.93		254.402	253.365
		1.932		0.180082	0.178783		1.932		254.934	253.897
		1.934		0.179209	0.180827		1.934		255.468	254.431
		1.936		0.178759	0.179569		1.936		256.001	254.965
		1.938		0.179622	0.179201		1.938		256.535	255.504
		1.94		0.178963	0.178135		1.94		257.073	256.036
		1.942		0.177988	0.180279		1.942		257.609	256.574
		1.944		0.177722	0.178171		1.944		258.143	257.113
		1.946		0.177472	0.178826		1.946		258.674	257.651
		1.948		0.177319	0.177224		1.948		259.21	258.188
		1.95		0.177581	0.179261		1.95		259.748	258.725
		1.952		0.177156	0.178647		1.952		260.285	259.266
		1.954		0.177386	0.17731		1.954		260.822	259.808
		1.956		0.177211	0.176698		1.956		261.362	260.343
		1.958		0.177256	0.175988		1.958		261.904	260.883
		1.96		0.175911	0.176044		1.96		262.441	261.419
		1.962		0.175911	0.176637		1.962		262.977	261.959
		1.964		0.176292	0.175606		1.964		263.518	262.497
		1.966		0.17684	0.176674		1.966		264.062	263.039
		1.968		0.17652	0.176343		1.968		264.602	263.582
		1.97		0.175162	0.175843		1.97		265.148	264.127
		1.972		0.177433	0.175711		1.972		265.69	264.67
		1.974		0.175713	0.176479		1.974		266.238	265.215
		1.976		0.176593	0.17642		1.976		266.785	265.763
		1.978		0.1759	0.175735		1.978		267.334	266.31
		1.98		0.175273	0.176143		1.98		267.881	266.857
		1.982		0.174438	0.175851		1.982		268.424	267.407
		1.984		0.174655	0.175567		1.984		268.97	267.957
		1.986		0.174975	0.175153		1.986		269.519	268.507
		1.988		0.175325	0.173938		1.988		270.07	269.056
		1.99		0.174948	0.173864		1.99		270.622	269.602
		1.992		0.173827	0.173574		1.992		271.17	270.149
		1.994		0.174057	0.173546		1.994		271.72	270.696
		1.996		0.172855	0.173605		1.996		272.269	271.245
		1.998		0.173066	0.174668		1.998		272.819	271.799
		2		0.172648	0.173577		2		273.367	272.353
		2.002		0.174708	0.173925		2.002		273.919	272.907
		2.004		0.173097	0.17315		2.004		274.474	273.461
		2.006		0.173056	0.172691		2.006		275.03	274.015
		2.008		0.173549	0.17176		2.008		275.582	274.563
		2.01		0.172905	0.171991		2.01		276.14	275.117
		2.012		0.17273	0.171868		2.012		276.696	275.669
		2.014		0.17214	0.171862		2.014		277.251	276.223
		2.016		0.171923	0.171895		2.016		277.808	276.778
		2.018		0.170388	0.172907		2.018		278.36	277.337
		2.02		0.171728	0.17139		2.02		278.914	277.895
		2.022		0.17083	0.171289		2.022		279.471	278.452
		2.024		0.171599	0.171018		2.024		280.029	279.01
		2.026		0.171371	0.171381		2.026		280.589	279.565
		2.028		0.171611	0.170657		2.028		281.151	280.126
		2.03		0.170923	0.170874		2.03		281.71	280.687
		2.032		0.171314	0.169917		2.032		282.27	281.245
		2.034		0.169348	0.171453		2.034		282.832	281.806
		2.036		0.170269	0.169699		2.036		283.392	282.368
		2.038		0.170668	0.170832		2.038		283.953	282.929
		2.04		0.169446	0.168255		2.04		284.517	283.49
		2.042		0.169133	0.170865		2.042		285.077	284.052
		2.044		0.169938	0.169953		2.044		285.641	284.619
		2.046		0.16808	0.16894		2.046		286.202	285.183
		2.048		0.169305	0.169983		2.048		286.765	285.745
		2.05		0.169999	0.167812		2.05		287.33	286.311
		2.052		0.168864	0.169396		2.052		287.899	286.875
		2.054		0.168301	0.168925		2.054		288.465	287.441
		2.056		0.168225	0.167705		2.056		289.028	288.007
		2.058		0.168358	0.168377		2.058		289.593	288.573
		2.06		0.168431	0.168808		2.06		290.161	289.139
		2.062		0.168977	0.168279		2.062		290.732	289.71
		2.064		0.168451	0.167868		2.064		291.303	290.282
		2.066		0.16748	0.16715		2.066		291.875	290.848
		2.068		0.168519	0.168861		2.068		292.445	291.419
		2.07		0.167673	0.166423		2.07		293.016	291.99
		2.072		0.166625	0.167618		2.072		293.589	292.561
		2.074		0.167135	0.167567		2.074		294.158	293.131
		2.076		0.166546	0.167288		2.076		294.729	293.705
		2.078		0.16744	0.166369		2.078		295.299	294.279
		2.08		0.165798	0.166409		2.08		295.874	294.851
		2.082		0.165976	0.167725		2.082		296.448	295.423
		2.084		0.16601	0.165945		2.084		297.019	296.002
		2.086		0.167802	0.165793		2.086		297.596	296.578
		2.088		0.166409	0.16532		2.088		298.176	297.149
		2.09		0.166195	0.166235		2.09		298.752	297.724
		2.092		0.165364	0.165922		2.092		299.331	298.302
		2.094		0.166037	0.165888		2.094		299.906	298.881
		2.096		0.165135	0.165872		2.096		300.484	299.46
		2.098		0.16505	0.165466		2.098		301.064	300.037
		2.1		0.166426	0.165676		2.1		301.644	300.619
		2.102		0.164759	0.16521		2.102		302.226	301.202
		2.104		0.164323	0.165618		2.104		302.803	301.783
		2.106		0.164507	0.163793		2.106		303.383	302.363
		2.108		0.164923	0.163452		2.108		303.965	302.94
		2.11		0.165528	0.164618		2.11		304.548	303.521
		2.112		0.163823	0.163313		2.112		305.134	304.101
		2.114		0.164235	0.163611		2.114		305.715	304.681
		2.116		0.16455	0.164477		2.116		306.3	305.267
		2.118		0.162966	0.163797		2.118		306.885	305.851
		2.12		0.163192	0.162995		2.12		307.465	306.434
		2.122		0.163376	0.164129		2.122		308.051	307.02
		2.124		0.163757	0.164085		2.124		308.636	307.607
		2.126		0.163475	0.163493		2.126		309.224	308.197
		2.128		0.16219	0.162965		2.128		309.813	308.786
		2.13		0.161933	0.162707		2.13		310.395	309.372
		2.132		0.162225	0.162685		2.132		310.979	309.958
		2.134		0.162623	0.162283		2.134		311.568	310.544
		2.136		0.162523	0.161721		2.136		312.157	311.135
		2.138		0.162032	0.161766		2.138		312.749	311.722
		2.14		0.162608	0.160812		2.14		313.338	312.309
		2.142		0.161005	0.162167		2.142		313.929	312.896
		2.144		0.161291	0.162573		2.144		314.518	313.492
		2.146		0.162299	0.161355		2.146		315.11	314.085
		2.148		0.161286	0.161652		2.148		315.703	314.674
		2.15		0.161251	0.161332		2.15		316.294	315.268
		2.152		0.161899	0.15999		2.152		316.889	315.861
		2.154		0.159792	0.159979		2.154		317.483	316.449
		2.156		0.159785	0.16051		2.156		318.072	317.04
		2.158		0.161018	0.161337		2.158		318.667	317.637
		2.16		0.160334	0.160539		2.16		319.261	318.235
		2.162		0.160224	0.160239		2.162		319.856	318.832
		2.164		0.159523	0.159622		2.164		320.451	319.425
		2.166		0.161459	0.16003		2.166		321.05	320.02
		2.168		0.159936	0.15941		2.168		321.649	320.617
		2.17		0.160336	0.161134		2.17		322.249	321.217
		2.172		0.159677	0.1608		2.172		322.849	321.822
		2.174		0.159594	0.159918		2.174		323.451	322.423
		2.176		0.158778	0.159416		2.176		324.048	323.026
		2.178		0.158865	0.159285		2.178		324.646	323.626
		2.18		0.157936	0.159426		2.18		325.243	324.228
		2.182		0.158416	0.159356		2.182		325.843	324.829
		2.184		0.159349	0.159256		2.184		326.448	325.433
		2.186		0.158352	0.159014		2.186		327.049	326.039
		2.188		0.157896	0.158394		2.188		327.652	326.643
		2.19		0.157945	0.158314		2.19		328.253	327.244
		2.192		0.158231	0.157568		2.192		328.857	327.849
		2.194		0.15753	0.158512		2.194		329.46	328.455
		2.196		0.158601	0.157618		2.196		330.066	329.059
		2.198		0.156981	0.158122		2.198		330.671	329.665
		2.2		0.158652	0.158316		2.2		331.281	330.274
		2.202		0.158044	0.158184		2.202		331.89	330.884
		2.204		0.158652	0.158087		2.204		332.502	331.494
		2.206		0.15728	0.157621		2.206		333.112	332.106
		2.208		0.157888	0.15804		2.208		333.72	332.716
		2.21		0.156987	0.156238		2.21		334.333	333.325
		2.212		0.156942	0.156313		2.212		334.945	333.933
		2.214		0.156525	0.156386		2.214		335.553	334.542
		2.216		0.155551	0.155637		2.216		336.164	335.152
		2.218		0.155998	0.155765		2.218		336.771	335.76
		2.22		0.15601	0.156445		2.22		337.384	336.371
		2.222		0.155698	0.156397		2.222		337.994	336.987
		2.224		0.156014	0.156499		2.224		338.607	337.6
		2.226		0.156658	0.157303		2.226		339.224	338.219
		2.228		0.156108	0.156217		2.228		339.841	338.834
		2.23		0.156071	0.154411		2.23		340.456	339.452
		2.232		0.156097	0.154932		2.232		341.074	340.061
		2.234		0.155951	0.154736		2.234		341.694	340.675
		2.236		0.154962	0.154393		2.236		342.31	341.292
		2.238		0.15554	0.154791		2.238		342.928	341.906
		2.24		0.155241	0.154876		2.24		343.55	342.524
		2.242		0.154484	0.153702		2.242		344.167	343.14
		2.244		0.154027	0.153902		2.244		344.786	343.757
		2.246		0.154128	0.154616		2.246		345.403	344.373
		2.248		0.154491	0.154626		2.248		346.022	344.996
		2.25		0.155102	0.154049		2.25		346.645	345.616
		2.252		0.153588	0.153717		2.252		347.268	346.235
		2.254		0.153756	0.153662		2.254		347.889	346.857
		2.256		0.153471	0.154047		2.256		348.509	347.479
		2.258		0.152927	0.15356		2.258		349.131	348.102
		2.26		0.15399	0.153739		2.26		349.753	348.726
		2.262		0.152861	0.152959		2.262		350.377	349.349
		2.264		0.152577	0.153735		2.264		350.999	349.972
		2.266		0.15349	0.15286		2.266		351.621	350.598
		2.268		0.152966	0.153643		2.268		352.247	351.226
		2.27		0.153531	0.152118		2.27		352.877	351.853
		2.272		0.152246	0.152454		2.272		353.506	352.478
		2.274		0.152284	0.151786		2.274		354.131	353.102
		2.276		0.15354	0.152167		2.276		354.76	353.729
		2.278		0.152609	0.151681		2.278		355.393	354.355
		2.28		0.152945	0.15085		2.28		356.023	354.979
		2.282		0.151917	0.152297		2.282		356.654	355.607
		2.284		0.150951	0.15143		2.284		357.28	356.236
		2.286		0.151435	0.151764		2.286		357.907	356.867
		2.288		0.151781	0.151737		2.288		358.538	357.497
		2.29		0.151056	0.151532		2.29		359.172	358.129
		2.292		0.151125	0.15124		2.292		359.801	358.762
		2.294		0.151685	0.151762		2.294		360.435	359.395
		2.296		0.152005	0.151576		2.296		361.071	360.031
		2.298		0.150978	0.151246		2.298		361.707	360.666
		2.3		0.151178	0.151371		2.3		362.342	361.304
		2.302		0.150736	0.151167		2.302		362.976	361.941
		2.304		0.149358	0.151116		2.304		363.612	362.577
		2.306		0.150878	0.151012		2.306		364.245	363.215
		2.308		0.150293	0.150072		2.308		364.882	363.853
		2.31		0.14974	0.150407		2.31		365.519	364.491
		2.312		0.149744	0.148989		2.312		366.155	365.128
		2.314		0.149669	0.149799		2.314		366.793	365.762
		2.316		0.150024	0.148833		2.316		367.43	366.397
		2.318		0.149882	0.149721		2.318		368.071	367.036
		2.32		0.1491	0.149197		2.32		368.709	367.677
		2.322		0.149879	0.147661		2.322		369.352	368.31
		2.324		0.148274	0.149241		2.324		369.993	368.948
		2.326		0.149288	0.148929		2.326		370.633	369.589
		2.328		0.147359	0.149141		2.328		371.272	370.231
		2.33		0.148917	0.149254		2.33		371.909	370.873
		2.332		0.149372	0.148414		2.332		372.552	371.517
		2.334		0.14809	0.148492		2.334		373.197	372.158
		2.336		0.147941	0.148457		2.336		373.839	372.805
		2.338		0.148772	0.147955		2.338		374.483	373.447
		2.34		0.148074	0.147725		2.34		375.13	374.092
		2.342		0.147474	0.148598		2.342		375.773	374.738
		2.344		0.147132	0.147597		2.344		376.417	375.383
		2.346		0.147779	0.147461		2.346		377.061	376.029
		2.348		0.147446	0.147678		2.348		377.709	376.676
		2.35		0.147429	0.147542		2.35		378.355	377.324
		2.352		0.147416	0.146992		2.352		379.004	377.972
		2.354		0.147637	0.147861		2.354		379.654	378.622
		2.356		0.146353	0.146969		2.356		380.302	379.273
		2.358		0.147121	0.146709		2.358		380.95	379.919
		2.36		0.147156	0.146546		2.36		381.6	380.568
		2.362		0.146283	0.147772		2.362		382.253	381.22
		2.364		0.145761	0.147267		2.364		382.901	381.875
		2.366		0.146256	0.146432		2.366		383.551	382.531
		2.368		0.14686	0.146022		2.368		384.205	383.182
		2.37		0.145853	0.146813		2.37		384.858	383.835
		2.372		0.146084	0.147155		2.372		385.507	384.49
		2.374		0.14493	0.147169		2.374		386.163	385.154
		2.376		0.146274	0.145875		2.376		386.816	385.809
		2.378		0.145591	0.146269		2.378		387.47	386.464
		2.38		0.146304	0.145748		2.38		388.129	387.124
		2.382		0.145652	0.146448		2.382		388.786	387.782
		2.384		0.146102	0.145806		2.384		389.446	388.441
		2.386		0.145236	0.145026		2.386		390.105	389.1
		2.388		0.145208	0.143951		2.388		390.764	389.753
		2.39		0.144967	0.145127		2.39		391.422	390.411
		2.392		0.144096	0.145482		2.392		392.078	391.072
		2.394		0.144129	0.145092		2.394		392.736	391.736
		2.396		0.145777	0.144384		2.396		393.397	392.394
		2.398		0.144223	0.145013		2.398		394.058	393.054
		2.4		0.14437	0.14366		2.4		394.72	393.716
		2.402		0.145014	0.144379		2.402		395.384	394.377
		2.404		0.14398	0.144095		2.404		396.045	395.038
		2.406		0.143936	0.14398		2.406		396.709	395.701
		2.408		0.144135	0.143497		2.408		397.374	396.364
		2.41		0.14283	0.143872		2.41		398.034	397.029
		2.412		0.14383	0.144055		2.412		398.697	397.691
		2.414		0.14465	0.14407		2.414		399.366	398.36
		2.416		0.143615	0.143262		2.416		400.032	399.027
		2.418		0.143131	0.142566		2.418		400.701	399.69
		2.42		0.143624	0.142713		2.42		401.368	400.355
		2.422		0.143098	0.143072		2.422		402.037	401.021
		2.424		0.14422	0.142775		2.424		402.707	401.686
		2.426		0.14245	0.142209		2.426		403.377	402.353
		2.428		0.144043	0.143651		2.428		404.047	403.024
		2.43		0.142122	0.142845		2.43		404.721	403.697
		2.432		0.142711	0.142636		2.432		405.392	404.368
		2.434		0.142145	0.142746		2.434		406.06	405.04

## Sheet: subfigure d
Supplementary Fig. 2d
		r (nm)	RDF of ion in bulk solution (g cm3)	RDF of ion in mid-position (g cm3)	RDF of ion in edge-position (g cm3)		r (nm)	Nw of ion in bulk solution	Nw of ion in mid-position	Nw of ion in edge-position
		0	0		0		0.004	0		0
		0.004	0		0		0.008	0		0
		0.008	0		0		0.012	0		0
		0.012	0		0		0.016	0		0
		0.016	0		0		0.02	0		0
		0.02	0		0		0.024	0		0
		0.024	0		0		0.028	0		0
		0.028	0		0		0.032	0		0
		0.032	0		0		0.036	0		0
		0.036	0		0		0.04	0		0
		0.04	0		0		0.044	0		0
		0.044	0		0		0.048	0		0
		0.048	0		0		0.052	0		0
		0.052	0		0		0.056	0		0
		0.056	0		0		0.06	0		0
		0.06	0		0		0.064	0		0
		0.064	0		0		0.068	0		0
		0.068	0		0		0.072	0		0
		0.072	0		0		0.076	0		0
		0.076	0		0		0.08	0		0
		0.08	0		0		0.084	0		0
		0.084	0		0		0.088	0		0
		0.088	0		0		0.092	0		0
		0.092	0		0		0.096	0		0
		0.096	0		0		0.1	0		0
		0.1	0		0		0.104	0		0
		0.104	0		0		0.108	0		0
		0.108	0		0		0.112	0		0
		0.112	0		0		0.116	0		0
		0.116	0		0		0.12	0		0
		0.12	0		0		0.124	0		0
		0.124	0		0		0.128	0		0
		0.128	0		0		0.132	0		0
		0.132	0		0		0.136	0		0
		0.136	0		0		0.14	0		0
		0.14	0		0		0.144	0		0
		0.144	0		0		0.148	0		0
		0.148	0		0		0.152	0		0
		0.152	0		0		0.156	0		0
		0.156	0		0		0.16	0		0
		0.16	0		0		0.164	0		0
		0.164	0		0		0.168	0		0
		0.168	0		0		0.172	0		0
		0.172	0		0		0.176	0		0
		0.176	0		0		0.18	0		0
		0.18	0		0		0.184	0		0
		0.184	0		0		0.188	0		0
		0.188	0		0		0.192	0		0
		0.192	0		0		0.196	0		0
		0.196	0		0		0.2	0		0
		0.2	0		0		0.204	0		0
		0.204	0		0		0.208	0		0
		0.208	0		0		0.212	0		0
		0.212	0		0		0.216	0		0
		0.216	0		0		0.22	0		0
		0.22	0		0		0.224	0		0
		0.224	0		0		0.228	0		0
		0.228	0		0		0.232	0		0
		0.232	0		0		0.236	0		0
		0.236	0		0		0.24	0		0
		0.24	0		0		0.244	0		0
		0.244	0		0		0.248	0		0
		0.248	0		0		0.252	0		0
		0.252	0		0		0.256	0.001		0.001
		0.256	0.029		0.0174678		0.26	0.007		0.007
		0.26	0.116		0.180362		0.264	0.031		0.043
		0.264	0.39		0.53568		0.268	0.108		0.15
		0.268	0.869		1.3209		0.272	0.257		0.333
		0.272	1.765		1.96721		0.276	0.539		0.627
		0.276	2.709		3.151		0.28	0.94		1.075
		0.28	3.443		3.84403		0.284	1.449		1.612
		0.284	4.079		4.48756		0.288	2.009		2.166
		0.288	4.123		4.13876		0.292	2.607		2.729
		0.292	4.123		4.11991		0.296	3.17		3.256
		0.296	3.737		3.66145		0.3	3.699		3.747
		0.3	3.362		3.25123		0.304	4.169		4.2
		0.304	2.891		2.70446		0.308	4.604		4.564
		0.308	2.505		2.29327		0.312	4.961		4.893
		0.312	2.053		2.07825		0.316	5.284		5.187
		0.316	1.837		1.73222		0.32	5.571		5.434
		0.32	1.545		1.41018		0.324	5.819		5.675
		0.324	1.284		1.44456		0.328	6.03		5.879
		0.328	1.17		1.02353		0.332	6.236		6.059
		0.332	1.054		0.974732		0.336	6.42		6.21
		0.336	0.908		0.880877		0.34	6.581		6.371
		0.34	0.831		0.827226		0.344	6.738		6.512
		0.344	0.761		0.695385		0.348	6.89		6.64
		0.348	0.739		0.648111		0.352	7.033		6.756
		0.352	0.645		0.58739		0.356	7.167		6.878
		0.356	0.651		0.556197		0.36	7.3		6.992
		0.36	0.615		0.585033		0.364	7.435		7.113
		0.364	0.613		0.577963		0.368	7.573		7.232
		0.368	0.619		0.509201		0.372	7.712		7.354
		0.372	0.574		0.614007		0.376	7.848		7.472
		0.376	0.591		0.501299		0.38	7.991		7.584
		0.38	0.596		0.511835		0.384	8.135		7.705
		0.384	0.588		0.465115		0.388	8.284		7.822
		0.388	0.618		0.564377		0.392	8.436		7.956
		0.392	0.645		0.505873		0.396	8.611		8.092
		0.396	0.65		0.629257		0.4	8.788		8.242
		0.4	0.674		0.545245		0.404	8.972		8.383
		0.404	0.704		0.550929		0.408	9.169		8.541
		0.408	0.702		0.595153		0.412	9.368		8.689
		0.412	0.704		0.556613		0.416	9.574		8.851
		0.416	0.782		0.596678		0.42	9.807		9.016
		0.42	0.779		0.624266		0.424	10.04		9.188
		0.424	0.787		0.604026		0.428	10.294		9.372
		0.428	0.874		0.70301		0.432	10.561		9.578
		0.432	0.871		0.66142		0.436	10.84		9.79
		0.436	0.893		0.685404		0.44	11.139		9.999
		0.44	0.93		0.763593		0.444	11.438		10.244
		0.444	0.921		0.763454		0.448	11.759		10.477
		0.448	0.989		0.728935		0.452	12.097		10.708
		0.452	0.992		0.745987		0.456	12.445		10.945
		0.456	1.049		0.742105		0.46	12.806		11.218
		0.46	1.067		0.849823		0.464	13.202		11.493
		0.464	1.082		0.752086		0.468	13.581		11.753
		0.468	1.063		0.814056		0.472	14		12.051
		0.472	1.117		0.795201		0.476	14.406		12.336
		0.476	1.089		0.832355		0.48	14.822		12.64
		0.48	1.108		0.831801		0.484	15.255		12.955
		0.484	1.119		0.850655		0.488	15.692		13.268
		0.488	1.133		0.815996		0.492	16.157		13.578
		0.492	1.125		0.761791		0.496	16.617		13.867
		0.496	1.152		0.774406		0.5	17.099		14.182
		0.5	1.122		0.832078		0.504	17.568		14.522
		0.504	1.123		0.850516		0.508	18.044		14.837
		0.508	1.119		0.776625		0.512	18.538		15.172
		0.512	1.126		0.811006		0.516	19.035		15.512
		0.516	1.107		0.741273		0.52	19.518		15.82
		0.52	1.073		0.767891		0.524	20.011		16.168
		0.524	1.084		0.760404		0.528	20.517		16.484
		0.528	1.11		0.770802		0.532	21.02		16.838
		0.532	1.031		0.718814		0.536	21.519		17.165
		0.536	1.049		0.801024		0.54	22.021		17.522
		0.54	1.043		0.744739		0.544	22.528		17.873
		0.544	1.025		0.740303		0.548	23.049		18.219
		0.548	1.025		0.690256		0.552	23.568		18.553
		0.552	1.016		0.730182		0.556	24.072		18.907
		0.556	0.967		0.68277		0.56	24.572		19.227
		0.56	0.969		0.647557		0.564	25.087		19.555
		0.564	0.967		0.633555		0.568	25.598		19.868
		0.568	0.945		0.58226		0.572	26.13		20.181
		0.572	0.961		0.598619		0.576	26.648		20.481
		0.576	0.954		0.621216		0.58	27.176		20.799
		0.58	0.956		0.572002		0.584	27.71		21.109
		0.584	0.929		0.531798		0.588	28.25		21.389
		0.588	0.95		0.549959		0.592	28.808		21.702
		0.592	0.935		0.54677		0.596	29.369		21.998
		0.596	0.948		0.535264		0.6	29.917		22.302
		0.6	0.936		0.531243		0.604	30.486		22.602
		0.604	0.93		0.531521		0.608	31.057		22.918
		0.608	0.948		0.519459		0.612	31.655		23.222
		0.612	0.959		0.499496		0.616	32.264		23.529
		0.616	0.966		0.517103		0.62	32.877		23.844
		0.62	0.956		0.507537		0.624	33.508		24.151
		0.624	0.982		0.508785		0.628	34.146		24.473
		0.628	0.967		0.502408		0.632	34.78		24.784
		0.632	0.966		0.49506		0.636	35.444		25.11
		0.636	0.971		0.522787		0.64	36.124		25.44
		0.64	1.022		0.525559		0.644	36.822		25.776
		0.644	1.002		0.495199		0.648	37.52		26.107
		0.648	1.025		0.509062		0.652	38.243		26.432
		0.652	1.006		0.463313		0.656	38.987		26.759
		0.656	1.053		0.490485		0.66	39.733		27.094
		0.66	1.033		0.471492		0.664	40.481		27.442
		0.664	1.003		0.532352		0.668	41.242		27.795
		0.668	1.049		0.498664		0.672	42.023		28.175
		0.672	1.017		0.509617		0.676	42.795		28.532
		0.676	1.025		0.502823		0.68	43.601		28.902
		0.68	1.052		0.509201		0.684	44.408		29.295
		0.684	1.045		0.552177		0.688	45.241		29.662
		0.688	1.052		0.475651		0.692	46.067		30.065
		0.692	1.051		0.512389		0.696	46.935		30.456
		0.696	1.043		0.526253		0.7	47.774		30.858
		0.7	1.048		0.513221		0.704	48.634		31.254
		0.704	1.04		0.493535		0.708	49.503		31.636
		0.708	1.048		0.485633		0.712	50.375		32.041
		0.712	1.025		0.526114		0.716	51.253		32.477
		0.716	1.024		0.506844		0.72	52.137		32.873
		0.72	1.036		0.470383		0.724	53.048		33.27
		0.724	1.039		0.532075		0.728	53.966		33.711
		0.728	1.021		0.497417		0.732	54.848		34.11
		0.732	0.996		0.469274		0.736	55.757		34.517
		0.736	1.003		0.457906		0.74	56.673		34.924
		0.74	1.027		0.471076		0.744	57.619		35.331
		0.744	0.999		0.472185		0.748	58.553		35.754
		0.748	1.02		0.466502		0.752	59.503		36.167
		0.752	0.978		0.442657		0.756	60.423		36.553
		0.756	0.98		0.447925		0.76	61.383		36.982
		0.76	0.999		0.476206		0.764	62.348		37.408
		0.764	0.998		0.475235		0.768	63.32		37.874
		0.768	0.995		0.464422		0.772	64.298		38.303
		0.772	0.973		0.480781		0.776	65.278		38.75
		0.776	0.972		0.422		0.78	66.271		39.152
		0.78	0.989		0.460956		0.784	67.283		39.592
		0.784	0.981		0.43822		0.788	68.268		40.007
		0.788	0.955		0.425189		0.792	69.297		40.468
		0.792	0.979		0.453193		0.796	70.319		40.899
		0.796	0.979		0.45347		0.8	71.348		41.353
		0.8	0.959		0.422139		0.804	72.403		41.79
		0.804	0.981		0.434339		0.808	73.46		42.248
		0.808	0.988		0.451113		0.812	74.549		42.73
		0.812	0.976		0.445568		0.816	75.62		43.172
		0.816	0.959		0.432536		0.82	76.711		43.628
		0.82	0.988		0.39663		0.824	77.823		44.055
		0.824	0.989		0.425327		0.828	78.942		44.536
		0.828	0.964		0.426298		0.832	80.082		44.992
		0.832	0.995		0.413959		0.836	81.237		45.451
		0.836	0.999		0.407721		0.84	82.397		45.916
		0.84	0.962		0.41798		0.844	83.558		46.375
		0.844	0.989		0.408691		0.848	84.71		46.835
		0.848	0.976		0.431843		0.852	85.927		47.338
		0.852	1.013		0.422		0.856	87.13		47.81
		0.856	0.981		0.397739		0.86	88.37		48.268
		0.86	1.011		0.377637		0.864	89.604		48.75
		0.864	0.999		0.40675		0.868	90.865		49.2
		0.868	0.992		0.390392		0.872	92.111		49.684
		0.872	0.991		0.394412		0.876	93.403		50.152
		0.876	1.008		0.390808		0.88	94.692		50.639
		0.88	1.006		0.393164		0.884	96.02		51.139
		0.884	1.017		0.394967		0.888	97.325		51.628
		0.888	0.999		0.394273		0.892	98.663		52.126
		0.892	1.023		0.397878		0.896	100.035		52.639
		0.896	1.016		0.405364		0.9	101.442		53.133
		0.9	1.044		0.381519		0.904	102.827		53.619
		0.904	1.01		0.372092		0.908	104.213		54.125
		0.908	0.999		0.404394		0.912	105.619		54.636
		0.912	1.035		0.380272		0.916	107.029		55.162
		0.916	0.988		0.380965		0.92	108.453		55.65
		0.92	1.026		0.370983		0.924	109.897		56.158
		0.924	0.996		0.383737		0.928	111.32		56.673
		0.928	1.017		0.36724		0.932	112.798		57.182
		0.932	1.008		0.381103		0.936	114.272		57.716
		0.936	1.019		0.384431		0.94	115.779		58.264
		0.94	1.012		0.395383		0.944	117.268		58.809
		0.944	1.004		0.375419		0.948	118.78		59.352
		0.948	0.999		0.368349		0.952	120.286		59.861
		0.952	1.022		0.353931		0.956	121.848		60.373
		0.956	1.017		0.35809		0.96	123.396		60.897
		0.96	0.992		0.349772		0.964	124.917		61.387
		0.964	0.991		0.343534		0.968	126.528		61.932
		0.968	1.025		0.372092		0.972	128.085		62.484
		0.972	0.99		0.36017		0.976	129.674		63.01
		0.976	0.986		0.352822		0.98	131.25		63.557
		0.98	0.997		0.359754		0.984	132.876		64.116
		0.984	1.009		0.357674		0.988	134.511		64.643
		0.988	1.004		0.332998		0.992	136.151		65.151
		0.992	0.994		0.327591		0.996	137.802		65.695
		0.996	1.005		0.356427		1	139.45		66.243
		1	0.979		0.346306		1.004	141.119		66.822
		1.004	0.994		0.361695		1.008	142.778		67.41
		1.008	0.981		0.346168		1.012	144.473		67.931
		1.012	0.988		0.330779		1.016	146.202		68.476
		1.016	1.007		0.333275		1.02	147.931		69.035
		1.02	1.004		0.33175		1.024	149.664		69.578
		1.024	1		0.339375		1.028	151.423		70.153
		1.028	0.992		0.334938		1.032	153.195		70.71
		1.032	0.999		0.331611		1.036	154.994		71.293
		1.036	1.002		0.347554		1.04	156.769		71.896
		1.04	1.002		0.347277		1.044	158.603		72.465
		1.044	0.997		0.318164		1.048	160.449		73.016
		1.048	1.007		0.319827		1.052	162.292		73.584
		1.052	1.002		0.322877		1.056	164.159		74.152
		1.056	0.997		0.312618		1.06	166.035		74.69
		1.06	1.004		0.316777		1.064	167.942		75.273
		1.064	1.003		0.340622		1.068	169.823		75.896
		1.068	0.995		0.328007		1.072	171.746		76.499
		1.072	1.014		0.33882		1.076	173.723		77.118
		1.076	1.004		0.332998		1.08	175.642		77.717
		1.08	0.988		0.326343		1.084	177.567		78.332
		1.084	0.993		0.326204		1.088	179.527		78.95
		1.088	0.987		0.316084		1.092	181.501		79.542
		1.092	0.994		0.322739		1.096	183.49		80.141
		1.096	0.996		0.317471		1.1	185.508		80.724
		1.1	0.983		0.299725		1.104	187.502		81.341
		1.104	1.007		0.317609		1.108	189.579		81.963
		1.108	0.997		0.315252		1.112	191.62		82.558
		1.112	0.999		0.312757		1.116	193.678		83.179
		1.116	0.989		0.310816		1.12	195.785		83.779
		1.12	1.017		0.296121		1.124	197.906		84.381
		1.124	0.999		0.298894		1.128	200.018		84.986
		1.128	0.997		0.300003		1.132	202.16		85.601
		1.132	0.993		0.305132		1.136	204.327		86.243
		1.136	1.014		0.314698		1.14	206.509		86.867
		1.14	1.008		0.294319		1.144	208.7		87.498
		1.144	0.996		0.305409		1.148	210.915		88.122
		1.148	1.009		0.300419		1.152	213.134		88.764
		1.152	1.003		0.306657		1.156	215.355		89.417
		1.156	0.985		0.314837		1.16	217.538		90.086
		1.16	0.999		0.297369		1.164	219.841		90.697
		1.164	1.015		0.294735		1.168	222.104		91.367
		1.168	0.979		0.318996		1.172	224.392		92.036
		1.172	1.007		0.3043		1.176	226.699		92.709
		1.176	1.006		0.299448		1.18	229.031		93.355
		1.18	0.998		0.289467		1.184	231.349		94.009
		1.184	0.988		0.30735		1.188	233.716		94.703
		1.188	1.021		0.29016		1.192	236.097		95.336
		1.192	0.979		0.284476		1.196	238.438		95.967
		1.196	0.994		0.27089		1.2	240.827		96.616
		1.2	0.989		0.290576		1.204	243.251		97.269
		1.204	1.004		0.284337		1.208	245.682		97.924
		1.208	1.003		0.289605		1.212	248.113		98.586
		1.212	1.003		0.275465		1.216	250.622		99.258
		1.216	1.001		0.296814		1.22	253.109		99.948
		1.22	1.014		0.281565		1.224	255.637		100.626
		1.224	1.007		0.292239		1.228	258.154		101.304
		1.228	0.994		0.277128		1.232	260.673		101.977
		1.232	0.996		0.281426		1.236	263.214		102.645
		1.236	0.996		0.265344		1.24	265.759		103.328
		1.24	0.993		0.286139		1.244	268.345		104.002
		1.244	1.003		0.271028		1.248	270.952		104.69
		1.248	1.009		0.277128		1.252	273.586		105.364
		1.252	1.004		0.276851		1.256	276.22		106.057
		1.256	0.996		0.270197		1.26	278.861		106.724
		1.26	1.003		0.271444		1.264	281.326		107.416
		1.264			0.277821		1.268			108.128
		1.268			0.27491		1.272			108.847
		1.272			0.286555		1.276			109.574
		1.276			0.277267		1.28			110.284
		1.28			0.268394		1.284			110.995
		1.284			0.270612		1.288			111.679
		1.288			0.267285		1.292			112.406
		1.292			0.259106		1.296			113.116
		1.296			0.272692		1.3			113.845
		1.3			0.275881		1.304			114.573
		1.304			0.264651		1.308			115.288
		1.308			0.270612		1.312			116.03
		1.312			0.266453		1.316			116.753
		1.316			0.26271		1.32			117.466
		1.32			0.260492		1.324			118.198
		1.324			0.264097		1.328			118.949
		1.328			0.257026		1.332			119.658
		1.332			0.257304		1.336			120.385
		1.336			0.259938		1.34			121.13
		1.34			0.254808		1.344			121.871
		1.344			0.265344		1.348			122.648
		1.348			0.269365		1.352			123.4
		1.352			0.252451		1.356			124.146
		1.356			0.267978		1.36			124.933
		1.36			0.261601		1.364			125.679
		1.364			0.24039		1.368			126.372
		1.368			0.246213		1.372			127.116
		1.372			0.235954		1.376			127.844
		1.376			0.247322		1.38			128.596
		1.38			0.253283		1.384			129.358
		1.384			0.247183		1.388			130.102
		1.388			0.245243		1.392			130.875
		1.392			0.251481		1.396			131.625
		1.396			0.243163		1.4			132.396
		1.4			0.24649		1.404			133.16
		1.404			0.246629		1.408			133.923
		1.408			0.24857		1.412			134.697
		1.412			0.243995		1.416			135.478
		1.416			0.235677		1.42			136.264
		1.42			0.248847		1.424			137.071
		1.424			0.242054		1.428			137.821
		1.428			0.240252		1.432			138.629
		1.432			0.250233		1.436			139.417
		1.436			0.236509		1.44			140.215
		1.44			0.242747		1.444			141.016
		1.444			0.243579		1.448			141.852
		1.448			0.249817		1.452			142.64
		1.452			0.235815		1.456			143.415
		1.456			0.224863		1.46			144.214
		1.46			0.239143		1.464			145.027
		1.464			0.249956		1.468			145.88
		1.468			0.231795		1.472			146.66
		1.472			0.234013		1.476			147.468
		1.476			0.22625		1.48			148.263
		1.48			0.237479		1.484			149.108
		1.484			0.236093		1.488			149.903
		1.488			0.224586		1.492			150.699
		1.492			0.236925		1.496			151.55
		1.496			0.230686		1.5			152.361
		1.5			0.2232		1.504			153.162
		1.504			0.227359		1.508			153.988
		1.508			0.24039		1.512			154.863
		1.512			0.225972		1.516			155.667
		1.516			0.224309		1.52			156.53
		1.52			0.230409		1.524			157.355
		1.524			0.230547		1.528			158.217
		1.528			0.229577		1.532			159.071
		1.532			0.229022		1.536			159.916
		1.536			0.227359		1.54			160.767
		1.54			0.233736		1.544			161.659
		1.544			0.218902		1.548			162.495
		1.548			0.228052		1.552			163.363
		1.552			0.225695		1.556			164.25
		1.556			0.231518		1.56			165.111
		1.56			0.226527		1.564			166.029
		1.564			0.227775		1.568			166.847
		1.568			0.216961		1.572			167.732
		1.572			0.22112		1.576			168.596
		1.576			0.222923		1.58			169.464
		1.58			0.213773		1.584			170.352
		1.584			0.222229		1.588			171.221
		1.588			0.225418		1.592			172.136
		1.592			0.225834		1.596			173.055
		1.596			0.217793		1.6			173.917
		1.6			0.224863		1.604			174.824
		1.604			0.220011		1.608			175.724
		1.608			0.211139		1.612			176.592
		1.612			0.208643		1.616			177.479
		1.616			0.208366		1.62			178.327
		1.62			0.217793		1.624			179.242
		1.624			0.215159		1.628			180.139
		1.628			0.204346		1.632			181.025
		1.632			0.210723		1.636			181.898
		1.636			0.204623		1.64			182.823
		1.64			0.22015		1.644			183.71
		1.644			0.214605		1.648			184.629
		1.648			0.206287		1.652			185.541
		1.652			0.207673		1.656			186.432
		1.656			0.201989		1.66			187.309
		1.66			0.206564		1.664			188.218
		1.664			0.208505		1.668			189.144
		1.668			0.209475		1.672			190.078
		1.672			0.211971		1.676			190.979
		1.676			0.192423		1.68			191.867
		1.68			0.206841		1.684			192.817
		1.684			0.203237		1.688			193.693
		1.688			0.189789		1.692			194.582
		1.692			0.201434		1.696			195.5
		1.696			0.208921		1.7			196.468
		1.7			0.205455		1.704			197.409
		1.704			0.202405		1.708			198.342
		1.708			0.206009		1.712			199.288
		1.712			0.20795		1.716			200.268
		1.716			0.199632		1.72			201.199
		1.72			0.201573		1.724			202.161
		1.724			0.198939		1.728			203.081
		1.728			0.199078		1.732			204.027
		1.732			0.199909		1.736			205.006
		1.736			0.203514		1.74			205.985
		1.74			0.201018		1.744			206.944
		1.744			0.205732		1.748			207.943
		1.748			0.194641		1.752			208.913
		1.752			0.201296		1.756			209.876
		1.756			0.192146		1.76			210.854
		1.76			0.199355		1.764			211.808
		1.764			0.198384		1.768			212.768
		1.768			0.188957		1.772			213.723
		1.772			0.195057		1.776			214.699
		1.776			0.191037		1.78			215.631
		1.78			0.187017		1.784			216.636
		1.784			0.203791		1.788			217.664
		1.788			0.204484		1.792			218.655
		1.792			0.18563		1.796			219.637
		1.796			0.196721		1.8			220.626
		1.8			0.191453		1.804			221.624
		1.804			0.194641		1.808			222.626
		1.808			0.186323		1.812			223.594
		1.812			0.189373		1.816			224.592
		1.816			0.187155		1.82			225.608
		1.82			0.192285		1.824			226.618
		1.824			0.199078		1.828			227.665
		1.828			0.198523		1.832			228.685
		1.832			0.182858		1.836			229.667
		1.836			0.193948		1.84			230.727
		1.84			0.189512		1.844			231.743
		1.844			0.191037		1.848			232.778
		1.848			0.185907		1.852			233.792
		1.852			0.187017		1.856			234.832
		1.856			0.187432		1.86			235.845
		1.86			0.189235		1.864			236.891
		1.864			0.197553		1.868			237.947
		1.868			0.190482		1.872			239.036
		1.872			0.190621		1.876			240.07
		1.876			0.17856		1.88			241.117
		1.88			0.186878		1.884			242.146
		1.884			0.184937		1.888			243.178
		1.888			0.177728		1.892			244.218
		1.892			0.186462		1.896			245.289
		1.896			0.189651		1.9			246.336
		1.9			0.177035		1.904			247.385
		1.904			0.190066		1.908			248.46
		1.908			0.18563		1.912			249.504
		1.912			0.172183		1.916			250.534
		1.916			0.173985		1.92			251.564
		1.92			0.177312		1.924			252.57
		1.924			0.172876		1.928			253.634
		1.928			0.17856		1.932			254.696
		1.932			0.179392		1.936			255.75
		1.936			0.183273		1.94			256.854
		1.94			0.178976		1.944			257.928
		1.944			0.183135		1.948			259.062
		1.948			0.187987		1.952			260.145
		1.952			0.180223		1.956			261.259
		1.956			0.179946		1.96			262.319
		1.96			0.174124		1.964			263.39
		1.964			0.175371		1.968			264.459
		1.968			0.174401		1.972			265.538
		1.972			0.173846		1.976			266.622
		1.976			0.178837		1.98			267.724
		1.98			0.166637		1.984			268.769
		1.984			0.172044		1.988			269.87
		1.988			0.168162		1.992			270.959
		1.992			0.179392		1.996			272.07
		1.996			0.178976		2			273.216
		2			0.17856		2.004			274.31
		2.004			0.173708		2.008			275.43
		2.008			0.175649		2.012			276.561
		2.012			0.17343		2.016			277.668
		2.016			0.16941		2.02			278.821
		2.02			0.176064		2.024			279.889
		2.024			0.15929		2.028			280.968
		2.028			0.167192		2.032			282.058
		2.032			0.165251		2.036			283.171
		2.036			0.170242		2.04			284.265
		2.04			0.167469		2.044			285.401
		2.044			0.17343		2.048			286.533
		2.048			0.169549		2.052			287.67
		2.052			0.173708		2.056			288.838
		2.056			0.171351		2.06			289.987
		2.06			0.17149		2.064			291.14
		2.064			0.17038		2.068			292.288
		2.068			0.164974		2.072			293.388
		2.072			0.164142		2.076			294.546
		2.076			0.167053		2.08			295.675
		2.08			0.162201		2.084			296.792
		2.084			0.165528		2.088			297.95
		2.088			0.164003		2.092			299.111
		2.092			0.16844		2.096			300.261
		2.096			0.168717		2.1			301.451
		2.1			0.169826		2.104			302.657
		2.104			0.165112		2.108			303.781
		2.108			0.162617		2.112			304.95
		2.112			0.16026		2.116			306.079
		2.116			0.165528		2.12			307.236
		2.12			0.159151		2.124			308.418
		2.124			0.165251		2.128			309.59
		2.128			0.159706		2.132			310.726
		2.132			0.160399		2.136			311.887
		2.136			0.161231		2.14			313.105
		2.14			0.160538		2.144			314.261
		2.144			0.166221		2.148			315.468
		2.148			0.159013		2.152			316.597
		2.152			0.155269		2.156			317.784
		2.156			0.162756		2.16			318.952
		2.16			0.160122		2.164			320.183
		2.164			0.161785		2.168			321.444
		2.168			0.165251		2.172			322.641
		2.172			0.165944		2.176			323.843
		2.176			0.161924		2.18			325.099
		2.18			0.159151		2.184			326.319
		2.184			0.161924		2.188			327.528
		2.188			0.16234		2.192			328.713
		2.192			0.152358		2.196			329.942
		2.196			0.15929		2.2			331.155
		2.2			0.158874		2.204			332.402
		2.204			0.158319		2.208			333.598
		2.208			0.157072		2.212			334.799
		2.212			0.159013		2.216			336.056
		2.216			0.157903		2.22			337.312
		2.22			0.159428		2.224			338.535
		2.224			0.153744		2.228			339.728
		2.228			0.152774		2.232			340.949
		2.232			0.156933		2.236			342.211
		2.236			0.158181		2.24			343.446
		2.24			0.158181		2.244			344.733
		2.244			0.156794		2.248			345.998
		2.248			0.157072		2.252			347.24
		2.252			0.15222		2.256			348.456
		2.256			0.150417		2.26			349.668
		2.26			0.145011		2.264			350.859
		2.264			0.150001		2.268			352.07
		2.268			0.150833		2.272			353.301
		2.272			0.155547		2.276			354.626
		2.276			0.154576		2.28			355.864
		2.28			0.147922		2.284			357.097
		2.284			0.149585		2.288			358.321
		2.288			0.149724		2.292			359.615
		2.292			0.154992		2.296			360.884
		2.296			0.150556		2.3			362.124
		2.3			0.149724		2.304			363.458
		2.304			0.155824		2.308			364.748
		2.308			0.147229		2.312			365.983
		2.312			0.149724		2.316			367.29
		2.316			0.149308		2.32			368.506
		2.32			0.145011		2.324			369.775
		2.324			0.15319		2.328			371.101
		2.328			0.14917		2.332			372.395
		2.332			0.149585		2.336			373.638
		2.336			0.144872		2.34			374.938
		2.34			0.147783		2.344			376.196
		2.344			0.146258		2.348			377.474
		2.348			0.147367		2.352			378.787
		2.352			0.150417		2.356			380.13
		2.356			0.150279		2.36			381.411
		2.36			0.141267		2.364			382.65
		2.364			0.142099		2.368			383.966
		2.368			0.144595		2.372			385.269
		2.372			0.148061		2.376			386.587
		2.376			0.148476		2.38			387.939
		2.38			0.148892		2.384			389.256
		2.384			0.14709		2.388			390.604
		2.388			0.147229		2.392			391.908
		2.392			0.144179		2.396			393.211
		2.396			0.141822		2.4			394.51
		2.4			0.141822		2.404			395.819
		2.404			0.145842		2.408			397.196
		2.408			0.141406		2.412			398.472
		2.412			0.141683		2.416			399.793
		2.416			0.145565		2.42			401.168
		2.42			0.143763		2.424			402.487
		2.424			0.143347		2.428			403.855
		2.428			0.146258		2.432			405.204
		2.432			0.142515		2.436			406.341

## Sheet: subfigure e
Supplementary Fig. 2e
		r (nm)	RDF of ion in bulk solution (g cm3)	RDF of ion in mid-position (g cm3)	RDF of ion in edge-position (g cm3)		r (nm)	Nw of ion in bulk solution	Nw of ion in mid-position	Nw of ion in edge-position
		0	0		0		0.004	0		0
		0.004	0		0		0.008	0		0
		0.008	0		0		0.012	0		0
		0.012	0		0		0.016	0		0
		0.016	0		0		0.02	0		0
		0.02	0		0		0.024	0		0
		0.024	0		0		0.028	0		0
		0.028	0		0		0.032	0		0
		0.032	0		0		0.036	0		0
		0.036	0		0		0.04	0		0
		0.04	0		0		0.044	0		0
		0.044	0		0		0.048	0		0
		0.048	0		0		0.052	0		0
		0.052	0		0		0.056	0		0
		0.056	0		0		0.06	0		0
		0.06	0		0		0.064	0		0
		0.064	0		0		0.068	0		0
		0.068	0		0		0.072	0		0
		0.072	0		0		0.076	0		0
		0.076	0		0		0.08	0		0
		0.08	0		0		0.084	0		0
		0.084	0		0		0.088	0		0
		0.088	0		0		0.092	0		0
		0.092	0		0		0.096	0		0
		0.096	0		0		0.1	0		0
		0.1	0		0		0.104	0		0
		0.104	0		0		0.108	0		0
		0.108	0		0		0.112	0		0
		0.112	0		0		0.116	0		0
		0.116	0		0		0.12	0		0
		0.12	0		0		0.124	0		0
		0.124	0		0		0.128	0		0
		0.128	0		0		0.132	0		0
		0.132	0		0		0.136	0		0
		0.136	0		0		0.14	0		0
		0.14	0		0		0.144	0		0
		0.144	0		0		0.148	0		0
		0.148	0		0		0.152	0		0
		0.152	0		0		0.156	0		0
		0.156	0		0		0.16	0		0
		0.16	0		0		0.164	0		0
		0.164	0		0		0.168	0		0
		0.168	0		0		0.172	0		0
		0.172	0		0		0.176	0		0
		0.176	0		0		0.18	0		0
		0.18	0		0		0.184	0		0
		0.184	0		0		0.188	0		0
		0.188	0		0		0.192	0		0
		0.192	0		0		0.196	0		0
		0.196	0		0		0.2	0		0
		0.2	0		0		0.204	0		0
		0.204	0		0		0.208	0		0
		0.208	0		0		0.212	0		0
		0.212	0		0		0.216	0		0
		0.216	0		0		0.22	0		0
		0.22	0		0		0.224	0		0
		0.224	0		0		0.228	0		0
		0.228	0		0		0.232	0		0
		0.232	0		0		0.236	0		0
		0.236	0		0		0.24	0		0
		0.24	0		0		0.244	0		0
		0.244	0		0		0.248	0		0
		0.248	0		0		0.252	0		0
		0.252	0		0		0.256	0		0
		0.256	0		0		0.26	0		0
		0.26	0		0		0.264	0		0
		0.264	0		0		0.268	0		0
		0.268	0.002		0		0.272	0		0.001
		0.272	0.003		0.00512944		0.276	0.001		0.002
		0.276	0.017		0.0350743		0.28	0.005		0.006
		0.28	0.063		0.0583647		0.284	0.025		0.025
		0.284	0.265		0.330641		0.288	0.081		0.089
		0.288	0.592		0.647695		0.292	0.201		0.222
		0.292	1.07		1.43888		0.296	0.396		0.459
		0.296	1.712		1.89595		0.3	0.711		0.777
		0.3	2.525		2.57817		0.304	1.133		1.195
		0.304	2.975		3.17443		0.308	1.608		1.695
		0.308	3.145		3.40179		0.312	2.151		2.213
		0.312	3.38		3.49523		0.316	2.707		2.758
		0.316	3.357		3.26995		0.32	3.251		3.241
		0.32	3.121		3.02872		0.324	3.773		3.746
		0.324	2.89		2.81648		0.328	4.265		4.208
		0.328	2.726		2.55335		0.332	4.736		4.613
		0.332	2.293		2.29175		0.336	5.153		5.007
		0.336	2.212		2.16324		0.34	5.538		5.388
		0.34	1.809		1.92146		0.344	5.886		5.727
		0.344	1.695		1.68717		0.348	6.193		6.015
		0.348	1.461		1.47548		0.352	6.482		6.286
		0.352	1.367		1.22691		0.356	6.764		6.516
		0.356	1.304		1.03116		0.36	7.019		6.713
		0.36	1.127		1.05833		0.364	7.268		6.932
		0.364	1.094		0.908742		0.368	7.505		7.101
		0.368	1.02		0.891829		0.372	7.734		7.305
		0.372	0.957		0.806708		0.376	7.942		7.48
		0.376	0.86		0.800469		0.38	8.146		7.65
		0.38	0.852		0.762484		0.384	8.353		7.816
		0.384	0.813		0.633		0.388	8.553		7.967
		0.388	0.789		0.675699		0.392	8.744		8.142
		0.392	0.765		0.694276		0.396	8.948		8.299
		0.396	0.777		0.6269		0.4	9.153		8.456
		0.4	0.775		0.600144		0.404	9.352		8.603
		0.404	0.739		0.60458		0.408	9.564		8.765
		0.408	0.766		0.633971		0.412	9.776		8.928
		0.412	0.766		0.58129		0.416	10.007		9.085
		0.416	0.805		0.579072		0.42	10.238		9.24
		0.42	0.777		0.527084		0.424	10.484		9.399
		0.424	0.813		0.606105		0.428	10.72		9.575
		0.428	0.822		0.549127		0.432	10.974		9.739
		0.432	0.78		0.626762		0.436	11.219		9.932
		0.436	0.813		0.58129		0.44	11.492		10.095
		0.44	0.878		0.578656		0.444	11.766		10.279
		0.444	0.847		0.564377		0.448	12.052		10.476
		0.448	0.826		0.656845		0.452	12.331		10.675
		0.452	0.885		0.598619		0.456	12.638		10.873
		0.456	0.874		0.610126		0.46	12.952		11.092
		0.46	0.883		0.660866		0.464	13.289		11.31
		0.464	0.964		0.628287		0.468	13.634		11.519
		0.468	0.948		0.643675		0.472	13.977		11.741
		0.472	0.933		0.603749		0.476	14.332		11.959
		0.476	0.948		0.632307		0.48	14.698		12.198
		0.48	0.95		0.64825		0.484	15.071		12.438
		0.484	0.968		0.671679		0.488	15.462		12.707
		0.488	1.023		0.716735		0.492	15.868		12.962
		0.492	0.999		0.648527		0.496	16.273		13.216
		0.496	0.998		0.625653		0.5	16.708		13.465
		0.5	1.027		0.65227		0.504	17.124		13.727
		0.504	0.994		0.688454		0.508	17.553		14.031
		0.508	1.02		0.732262		0.512	18.011		14.324
		0.512	1.054		0.706337		0.516	18.473		14.612
		0.516	1.043		0.686929		0.52	18.93		14.896
		0.52	1.018		0.691781		0.524	19.394		15.196
		0.524	1.015		0.631337		0.528	19.854		15.479
		0.528	1.013		0.675145		0.532	20.354		15.788
		0.532	1.045		0.698713		0.536	20.839		16.111
		0.536	1.025		0.651161		0.54	21.343		16.393
		0.54	1.046		0.667659		0.544	21.833		16.724
		0.544	0.978		0.672095		0.548	22.335		17.014
		0.548	0.983		0.682631		0.552	22.834		17.35
		0.552	1.008		0.676531		0.556	23.35		17.69
		0.556	1.011		0.702456		0.56	23.862		18.036
		0.56	0.954		0.669461		0.564	24.38		18.381
		0.564	0.99		0.68277		0.568	24.903		18.718
		0.568	0.965		0.654211		0.572	25.434		19.058
		0.572	0.97		0.687067		0.576	25.954		19.442
		0.576	0.946		0.701624		0.58	26.484		19.787
		0.58	0.954		0.667104		0.584	27.037		20.136
		0.584	0.952		0.612205		0.588	27.592		20.49
		0.588	0.988		0.677779		0.592	28.153		20.833
		0.592	0.98		0.597926		0.596	28.722		21.165
		0.596	0.942		0.612483		0.6	29.289		21.524
		0.6	0.975		0.633971		0.604	29.892		21.894
		0.604	0.973		0.606799		0.608	30.488		22.246
		0.608	0.981		0.625653		0.612	31.092		22.599
		0.612	0.966		0.558415		0.616	31.712		22.936
		0.616	1.005		0.58836		0.62	32.363		23.275
		0.62	0.995		0.56299		0.624	32.996		23.641
		0.624	0.983		0.558693		0.628	33.65		23.987
		0.628	0.997		0.540948		0.632	34.314		24.312
		0.632	1.009		0.524589		0.636	34.995		24.656
		0.636	1.007		0.565209		0.64	35.668		25.042
		0.64	0.965		0.570199		0.644	36.334		25.39
		0.644	1		0.526391		0.648	37.047		25.739
		0.648	1.023		0.536234		0.652	37.772		26.098
		0.652	1.046		0.533323		0.656	38.508		26.472
		0.656	1.006		0.572002		0.66	39.238		26.831
		0.66	1.018		0.495892		0.664	39.986		27.204
		0.664	1.017		0.540116		0.668	40.744		27.586
		0.668	1.012		0.524312		0.672	41.501		27.956
		0.672	1.028		0.513776		0.676	42.301		28.323
		0.676	1.04		0.536095		0.68	43.104		28.704
		0.68	1.062		0.477038		0.684	43.917		29.068
		0.684	1.042		0.506567		0.688	44.751		29.433
		0.688	1.05		0.478147		0.692	45.587		29.79
		0.692	1.05		0.482999		0.696	46.423		30.164
		0.696	1.035		0.495476		0.7	47.26		30.556
		0.7	1.007		0.477454		0.704	48.098		30.942
		0.704	1.032		0.49506		0.708	48.977		31.334
		0.708	1.069		0.5336		0.712	49.869		31.742
		0.712	1.03		0.478701		0.716	50.758		32.123
		0.716	1.058		0.474958		0.72	51.667		32.536
		0.72	1.046		0.504903		0.724	52.571		32.949
		0.724	1.049		0.485494		0.728	53.492		33.359
		0.728	1.036		0.488128		0.732	54.405		33.761
		0.732	1.026		0.444459		0.736	55.333		34.133
		0.736	1.028		0.457213		0.74	56.287		34.533
		0.74	1.06		0.467611		0.744	57.251		34.945
		0.744	1.02		0.452915		0.748	58.196		35.339
		0.748	1.008		0.470522		0.752	59.139		35.77
		0.752	1.006		0.456797		0.756	60.102		36.171
		0.756	1.003		0.422693		0.76	61.062		36.564
		0.76	0.984		0.436002		0.764	62.003		36.959
		0.764	0.979		0.444459		0.768	62.99		37.384
		0.768	1.008		0.439191		0.772	63.964		37.779
		0.772	0.999		0.426991		0.776	64.991		38.201
		0.776	1.015		0.432814		0.78	66.015		38.625
		0.78	0.991		0.445845		0.784	67.004		39.053
		0.784	0.968		0.466086		0.788	68.025		39.496
		0.788	0.978		0.422139		0.792	69.042		39.908
		0.792	1.004		0.425189		0.796	70.115		40.347
		0.796	0.982		0.426298		0.8	71.125		40.765
		0.8	0.944		0.423248		0.804	72.147		41.205
		0.804	0.981		0.427961		0.808	73.22		41.633
		0.808	0.984		0.402037		0.812	74.311		42.058
		0.812	0.988		0.404532		0.816	75.398		42.49
		0.816	0.973		0.425743		0.82	76.486		42.944
		0.82	0.961		0.410771		0.824	77.59		43.408
		0.824	0.994		0.43212		0.828	78.72		43.845
		0.828	0.982		0.40675		0.832	79.843		44.296
		0.832	0.976		0.417148		0.836	80.981		44.745
		0.836	0.978		0.422555		0.84	82.117		45.238
		0.84	0.96		0.422277		0.844	83.261		45.703
		0.844	0.955		0.407028		0.848	84.412		46.17
		0.848	0.961		0.399542		0.852	85.587		46.63
		0.852	0.991		0.424634		0.856	86.796		47.109
		0.856	0.992		0.420614		0.86	88.008		47.613
		0.86	1		0.407028		0.864	89.247		48.083
		0.864	0.988		0.396076		0.868	90.489		48.561
		0.868	0.973		0.389837		0.872	91.728		49.015
		0.872	0.997		0.386371		0.876	93.026		49.513
		0.876	1.024		0.410078		0.88	94.316		50.004
		0.88	0.983		0.410355		0.884	95.614		50.493
		0.884	1.014		0.385124		0.888	96.945		50.964
		0.888	1.013		0.363774		0.892	98.306		51.454
		0.892	1.029		0.410355		0.896	99.674		51.962
		0.896	1.007		0.379162		0.9	101.04		52.459
		0.9	1.009		0.408691		0.904	102.393		52.993
		0.904	1.01		0.4098		0.908	103.793		53.504
		0.908	1		0.381242		0.912	105.187		54.013
		0.912	1.013		0.387065		0.916	106.591		54.521
		0.916	1.006		0.382351		0.92	107.997		55.029
		0.92	1.007		0.401067		0.924	109.448		55.575
		0.924	1.009		0.369042		0.928	110.906		56.102
		0.928	1.015		0.405226		0.932	112.376		56.635
		0.932	1.024		0.370706		0.936	113.845		57.153
		0.936	1.003		0.363081		0.94	115.32		57.682
		0.94	1.006		0.402314		0.944	116.793		58.231
		0.944	1.001		0.376667		0.948	118.334		58.772
		0.948	1.017		0.381935		0.952	119.859		59.324
		0.952	1.01		0.383876		0.956	121.391		59.862
		0.956	0.998		0.355179		0.96	122.925		60.402
		0.96	1.007		0.389837		0.964	124.491		60.966
		0.964	1.014		0.365715		0.968	126.066		61.499
		0.968	1.02		0.370844		0.972	127.648		62.047
		0.972	0.986		0.367795		0.976	129.256		62.587
		0.976	0.996		0.359199		0.98	130.85		63.152
		0.98	1.017		0.353515		0.984	132.483		63.658
		0.984	1.004		0.333691		0.988	134.132		64.204
		0.988	1.018		0.339236		0.992	135.794		64.701
		0.992	1.009		0.326343		0.996	137.449		65.215
		0.996	1.01		0.339097		1	139.138		65.776
		1	0.998		0.337157		1.004	140.79		66.296
		1.004	0.988		0.32357		1.008	142.471		66.822
		1.008	0.983		0.348386		1.012	144.158		67.388
		1.012	1		0.331888		1.016	145.858		67.924
		1.016	0.989		0.337711		1.02	147.604		68.502
		1.02	1.02		0.34492		1.024	149.383		69.07
		1.024	0.983		0.338959		1.028	151.138		69.629
		1.028	1.019		0.335632		1.032	152.909		70.212
		1.032	1		0.341593		1.036	154.695		70.774
		1.036	0.987		0.342563		1.04	156.495		71.348
		1.04	0.988		0.312757		1.044	158.299		71.912
		1.044	1.009		0.345336		1.048	160.142		72.511
		1.048	1.004		0.331334		1.052	161.988		73.063
		1.052	1.017		0.316084		1.056	163.858		73.631
		1.056	0.991		0.323848		1.06	165.733		74.227
		1.06	0.998		0.333275		1.064	167.635		74.806
		1.064	0.996		0.320105		1.068	169.496		75.35
		1.068	1		0.290576		1.072	171.425		75.89
		1.072	0.999		0.309014		1.076	173.358		76.494
		1.076	0.996		0.323155		1.08	175.289		77.084
		1.08	1.002		0.333829		1.084	177.256		77.678
		1.084	1.004		0.297646		1.088	179.234		78.261
		1.088	1.003		0.321491		1.092	181.243		78.868
		1.092	1.008		0.306796		1.096	183.26		79.461
		1.096	0.995		0.333691		1.1	185.258		80.073
		1.1	1.013		0.286555		1.104	187.32		80.638
		1.104	1.01		0.316916		1.108	189.391		81.229
		1.108	0.995		0.301389		1.112	191.42		81.848
		1.112	0.989		0.31248		1.116	193.493		82.461
		1.116	1.001		0.304994		1.12	195.609		83.065
		1.12	1.013		0.315252		1.124	197.723		83.701
		1.124	1.008		0.310955		1.128	199.844		84.325
		1.128	0.994		0.30638		1.132	201.977		84.932
		1.132	1.004		0.303607		1.136	204.133		85.57
		1.136	0.994		0.302637		1.14	206.281		86.189
		1.14	0.981		0.304855		1.144	208.437		86.818
		1.144	1.004		0.304162		1.148	210.64		87.448
		1.148	1.002		0.314559		1.152	212.868		88.114
		1.152	0.995		0.308321		1.156	215.104		88.785
		1.156	1.01		0.295428		1.16	217.351		89.387
		1.16	1.008		0.303191		1.164	219.636		90.04
		1.164	1.01		0.297507		1.168	221.935		90.681
		1.168	1.005		0.298616		1.172	224.231		91.345
		1.172	0.998		0.310678		1.176	226.539		92.015
		1.176	1.003		0.291269		1.18	228.853		92.661
		1.18	1.001		0.300141		1.184	231.183		93.34
		1.184	0.997		0.30028		1.188	233.533		94.006
		1.188	0.996		0.300419		1.192	235.908		94.697
		1.192	0.994		0.308598		1.196	238.297		95.363
		1.196	1.011		0.290021		1.2	240.69		96.039
		1.2	0.99		0.292378		1.204	243.083		96.71
		1.204	1		0.295151		1.208	245.535		97.373
		1.208	0.998		0.280178		1.212	247.991		98.029
		1.212	0.993		0.295705		1.216	250.431		98.747
		1.216	1.001		0.297369		1.22	252.917		99.441
		1.22	0.996		0.286694		1.224	255.382		100.083
		1.224	0.995		0.272692		1.228	257.919		100.759
		1.228	1.003		0.289051		1.232	260.461		101.446
		1.232	1.018		0.277821		1.236	263.029		102.137
		1.236	0.991		0.300835		1.24	265.596		102.879
		1.24	1.004		0.290437		1.244	268.138		103.567
		1.244	0.993		0.287526		1.248	270.783		104.284
		1.248	1.001		0.291546		1.252	273.368		105.012
		1.252	1		0.274633		1.256	276.011		105.675
		1.256	1.001		0.27394		1.26	278.646		106.357
		1.26	1		0.272831		1.264	281.146		107.084
		1.264			0.283367		1.268			107.778
		1.268			0.267978		1.272			108.459
		1.272			0.257581		1.276			109.116
		1.276			0.262849		1.28			109.826
		1.28			0.261601		1.284			110.474
		1.284			0.262017		1.288			111.175
		1.288			0.26576		1.292			111.895
		1.292			0.273385		1.296			112.61
		1.296			0.267424		1.3			113.314
		1.3			0.260354		1.304			114.048
		1.304			0.274078		1.308			114.772
		1.308			0.265483		1.312			115.477
		1.312			0.264928		1.316			116.244
		1.316			0.277406		1.32			116.992
		1.32			0.266731		1.324			117.718
		1.324			0.260215		1.328			118.45
		1.328			0.256056		1.332			119.166
		1.332			0.25966		1.336			119.893
		1.336			0.252729		1.34			120.605
		1.34			0.246768		1.344			121.328
		1.344			0.262156		1.348			122.092
		1.348			0.254531		1.352			122.823
		1.352			0.245381		1.356			123.539
		1.356			0.255501		1.36			124.275
		1.36			0.245936		1.364			125.003
		1.364			0.244272		1.368			125.732
		1.368			0.253006		1.372			126.481
		1.372			0.23332		1.376			127.17
		1.376			0.23942		1.38			127.93
		1.38			0.256472		1.384			128.695
		1.384			0.248431		1.388			129.456
		1.388			0.248847		1.392			130.2
		1.392			0.243024		1.396			130.99
		1.396			0.251065		1.4			131.754
		1.4			0.250372		1.404			132.511
		1.404			0.233043		1.408			133.274
		1.408			0.250095		1.412			134.075
		1.412			0.251897		1.416			134.842
		1.416			0.247461		1.42			135.675
		1.42			0.257165		1.424			136.472
		1.424			0.247877		1.428			137.284
		1.428			0.252451		1.432			138.104
		1.432			0.24649		1.436			138.93
		1.436			0.243163		1.44			139.676
		1.44			0.236647		1.444			140.476
		1.444			0.253561		1.448			141.308
		1.448			0.240529		1.452			142.12
		1.452			0.238727		1.456			142.92
		1.456			0.254531		1.46			143.764
		1.46			0.232766		1.464			144.553
		1.464			0.228745		1.468			145.356
		1.468			0.239559		1.472			146.175
		1.472			0.23235		1.476			146.975
		1.476			0.234568		1.48			147.787
		1.48			0.240252		1.484			148.633
		1.484			0.237756		1.488			149.451
		1.488			0.225279		1.492			150.249
		1.492			0.240806		1.496			151.135
		1.496			0.242609		1.5			152.012
		1.5			0.24344		1.504			152.845
		1.504			0.229438		1.508			153.69
		1.508			0.229716		1.512			154.512
		1.512			0.228468		1.516			155.349
		1.516			0.232627		1.52			156.189
		1.52			0.231379		1.524			157.042
		1.524			0.225557		1.528			157.887
		1.528			0.233043		1.532			158.735
		1.532			0.22417		1.536			159.557
		1.536			0.214189		1.54			160.375
		1.54			0.219873		1.544			161.204
		1.544			0.215575		1.548			162.035
		1.548			0.221813		1.552			162.864
		1.552			0.225972		1.556			163.733
		1.556			0.21807		1.56			164.588
		1.56			0.227913		1.564			165.438
		1.564			0.214327		1.568			166.328
		1.568			0.231379		1.572			167.192
		1.572			0.212802		1.576			168.053
		1.576			0.225002		1.58			168.946
		1.58			0.226804		1.584			169.853
		1.584			0.219179		1.588			170.703
		1.588			0.212109		1.592			171.568
		1.592			0.216961		1.596			172.424
		1.596			0.215436		1.6			173.321
		1.6			0.21308		1.604			174.178
		1.604			0.212248		1.608			175.041
		1.608			0.21003		1.612			175.924
		1.612			0.222784		1.616			176.83
		1.616			0.210723		1.62			177.721
		1.62			0.218902		1.624			178.618
		1.624			0.207257		1.628			179.507
		1.628			0.210723		1.632			180.379
		1.632			0.211832		1.636			181.295
		1.636			0.209752		1.64			182.193
		1.64			0.215436		1.644			183.105
		1.644			0.206148		1.648			183.985
		1.648			0.215575		1.652			184.925
		1.652			0.204346		1.656			185.825
		1.656			0.212525		1.66			186.754
		1.66			0.209614		1.664			187.665
		1.664			0.213495		1.668			188.603
		1.668			0.200741		1.672			189.509
		1.672			0.209475		1.676			190.445
		1.676			0.205732		1.68			191.336
		1.68			0.206148		1.684			192.276
		1.684			0.204623		1.688			193.204
		1.688			0.210446		1.692			194.133
		1.692			0.204623		1.696			195.097
		1.696			0.211555		1.7			196.067
		1.7			0.20185		1.704			196.964
		1.704			0.197691		1.708			197.924
		1.708			0.206009		1.712			198.867
		1.712			0.199909		1.716			199.805
		1.716			0.202959		1.72			200.766
		1.72			0.205871		1.724			201.716
		1.724			0.205732		1.728			202.693
		1.728			0.195335		1.732			203.656
		1.732			0.209891		1.736			204.637
		1.736			0.207673		1.74			205.619
		1.74			0.19575		1.744			206.568
		1.744			0.206425		1.748			207.581
		1.748			0.204207		1.752			208.574
		1.752			0.204623		1.756			209.557
		1.756			0.201157		1.76			210.548
		1.76			0.195889		1.764			211.496
		1.764			0.193394		1.768			212.458
		1.768			0.192978		1.772			213.441
		1.772			0.198662		1.776			214.426
		1.776			0.189235		1.78			215.368
		1.78			0.19478		1.784			216.326
		1.784			0.190898		1.788			217.33
		1.788			0.195612		1.792			218.322
		1.792			0.196305		1.796			219.34
		1.796			0.193671		1.8			220.315
		1.8			0.196721		1.804			221.329
		1.804			0.186323		1.808			222.302
		1.808			0.192285		1.812			223.262
		1.812			0.186185		1.816			224.261
		1.816			0.190344		1.82			225.284
		1.82			0.194641		1.824			226.325
		1.824			0.19783		1.828			227.334
		1.828			0.187017		1.832			228.342
		1.832			0.191037		1.836			229.382
		1.836			0.189928		1.84			230.37
		1.84			0.189928		1.844			231.381
		1.844			0.183273		1.848			232.385
		1.848			0.188403		1.852			233.439
		1.852			0.192007		1.856			234.461
		1.856			0.185769		1.86			235.481
		1.86			0.184937		1.864			236.493
		1.864			0.179808		1.868			237.499
		1.868			0.18466		1.872			238.544
		1.872			0.189651		1.876			239.589
		1.876			0.186185		1.88			240.621
		1.88			0.17648		1.884			241.612
		1.884			0.182719		1.888			242.681
		1.888			0.190066		1.892			243.73
		1.892			0.18563		1.896			244.808
		1.896			0.185076		1.9			245.85
		1.9			0.180085		1.904			246.867
		1.904			0.177867		1.908			247.936
		1.908			0.187432		1.912			249.001
		1.912			0.183967		1.916			250.082
		1.916			0.18161		1.92			251.149
		1.92			0.18563		1.924			252.217
		1.924			0.176203		1.928			253.258
		1.928			0.180501		1.932			254.307
		1.932			0.174955		1.936			255.365
		1.936			0.170935		1.94			256.402
		1.94			0.177312		1.944			257.45
		1.944			0.17953		1.948			258.556
		1.948			0.180501		1.952			259.605
		1.952			0.173015		1.956			260.703
		1.956			0.178837		1.96			261.759
		1.96			0.173569		1.964			262.789
		1.964			0.167053		1.968			263.868
		1.968			0.177035		1.972			264.93
		1.972			0.173569		1.976			266.035
		1.976			0.17648		1.98			267.107
		1.98			0.176896		1.984			268.215
		1.984			0.174124		1.988			269.317
		1.988			0.17343		1.992			270.413
		1.992			0.175926		1.996			271.538
		1.996			0.180085		2			272.629
		2			0.176203		2.004			273.813
		2.004			0.174955		2.008			274.921
		2.008			0.174817		2.012			276.024
		2.012			0.170242		2.016			277.131
		2.016			0.175094		2.02			278.26
		2.02			0.173985		2.024			279.425
		2.024			0.176203		2.028			280.519
		2.028			0.171767		2.032			281.676
		2.032			0.175094		2.036			282.821
		2.036			0.180917		2.04			283.987
		2.04			0.164835		2.044			285.116
		2.044			0.170935		2.048			286.201
		2.048			0.164419		2.052			287.308
		2.052			0.166915		2.056			288.421
		2.056			0.161508		2.06			289.53
		2.06			0.170103		2.064			290.676
		2.064			0.163172		2.068			291.785
		2.068			0.170519		2.072			292.955
		2.072			0.172737		2.076			294.13
		2.076			0.170242		2.08			295.304
		2.08			0.169549		2.084			296.45
		2.084			0.167053		2.088			297.618
		2.088			0.172183		2.092			298.824
		2.092			0.163865		2.096			299.952
		2.096			0.163865		2.1			301.082
		2.1			0.162478		2.104			302.229
		2.104			0.160122		2.108			303.383
		2.108			0.172321		2.112			304.596
		2.112			0.167053		2.116			305.775
		2.116			0.157626		2.12			306.888
		2.12			0.162478		2.124			308.062
		2.124			0.158874		2.128			309.254
		2.128			0.164835		2.132			310.429
		2.132			0.164835		2.136			311.579
		2.136			0.160122		2.14			312.757
		2.14			0.162617		2.144			313.905
		2.144			0.156794		2.148			315.05
		2.148			0.153606		2.152			316.252
		2.152			0.164281		2.156			317.419
		2.156			0.158042		2.16			318.584
		2.16			0.152774		2.164			319.753
		2.164			0.163172		2.168			320.947
		2.168			0.159013		2.172			322.136
		2.172			0.15929		2.176			323.313
		2.176			0.154715		2.18			324.54
		2.18			0.163587		2.184			325.738
		2.184			0.158042		2.188			326.942
		2.188			0.159013		2.192			328.175
		2.192			0.16234		2.196			329.379
		2.196			0.15624		2.2			330.57
		2.2			0.153606		2.204			331.784
		2.204			0.158735		2.208			332.982
		2.208			0.15416		2.212			334.228
		2.212			0.163449		2.216			335.495
		2.216			0.164281		2.22			336.753
		2.22			0.161369		2.224			337.994
		2.224			0.149724		2.228			339.181
		2.228			0.154854		2.232			340.427
		2.232			0.154715		2.236			341.655
		2.236			0.159428		2.24			342.945
		2.24			0.15624		2.244			344.17
		2.244			0.162201		2.248			345.466
		2.248			0.152358		2.252			346.699
		2.252			0.154576		2.256			347.956
		2.256			0.158458		2.26			349.225
		2.26			0.154992		2.264			350.476
		2.264			0.153883		2.268			351.754
		2.268			0.153467		2.272			353.039
		2.272			0.156517		2.276			354.31
		2.276			0.155685		2.28			355.573
		2.28			0.151665		2.284			356.881
		2.284			0.154992		2.288			358.116
		2.288			0.153051		2.292			359.36
		2.292			0.150001		2.296			360.647
		2.296			0.149447		2.3			361.89
		2.3			0.155131		2.304			363.187
		2.304			0.147645		2.308			364.452
		2.308			0.150001		2.312			365.707
		2.312			0.14917		2.316			366.993
		2.316			0.15111		2.32			368.299
		2.32			0.153467		2.324			369.601
		2.324			0.149308		2.328			370.847
		2.328			0.147229		2.332			372.132
		2.332			0.145981		2.336			373.418
		2.336			0.149031		2.34			374.721
		2.34			0.146951		2.344			375.979
		2.344			0.147783		2.348			377.294
		2.348			0.15014		2.352			378.615
		2.352			0.149308		2.356			379.881
		2.356			0.142931		2.36			381.174
		2.36			0.147367		2.364			382.48
		2.364			0.145288		2.368			383.773
		2.368			0.144456		2.372			385.042
		2.372			0.14099		2.376			386.307
		2.376			0.142238		2.38			387.622
		2.38			0.148338		2.384			388.939
		2.384			0.147229		2.388			390.276
		2.388			0.146813		2.392			391.629
		2.392			0.145288		2.396			392.948
		2.396			0.144179		2.4			394.238
		2.4			0.145011		2.404			395.581
		2.404			0.142377		2.408			396.928
		2.408			0.147367		2.412			398.275
		2.412			0.145288		2.416			399.558
		2.416			0.134752		2.42			400.876
		2.42			0.144595		2.424			402.192
		2.424			0.14307		2.428			403.559
		2.428			0.146674		2.432			404.925
		2.432			0.140436		2.436			406.033

## Sheet: subfigure f
Supplementary Fig. 2f
		r (nm)	RDF of ion in bulk solution (g cm3)	RDF of ion in mid-position (g cm3)	RDF of ion in edge-position (g cm3)		r (nm)	Nw of ion in bulk solution	Nw of ion in mid-position	Nw of ion in edge-position
		0	0	0			0	0	0
		0.002	0	0			0.002	0	0
		0.004	0	0			0.004	0	0
		0.006	0	0			0.006	0	0
		0.008	0	0			0.008	0	0
		0.01	0	0			0.01	0	0
		0.012	0	0			0.012	0	0
		0.014	0	0			0.014	0	0
		0.016	0	0			0.016	0	0
		0.018	0	0			0.018	0	0
		0.02	0	0			0.02	0	0
		0.022	0	0			0.022	0	0
		0.024	0	0			0.024	0	0
		0.026	0	0			0.026	0	0
		0.028	0	0			0.028	0	0
		0.03	0	0			0.03	0	0
		0.032	0	0			0.032	0	0
		0.034	0	0			0.034	0	0
		0.036	0	0			0.036	0	0
		0.038	0	0			0.038	0	0
		0.04	0	0			0.04	0	0
		0.042	0	0			0.042	0	0
		0.044	0	0			0.044	0	0
		0.046	0	0			0.046	0	0
		0.048	0	0			0.048	0	0
		0.05	0	0			0.05	0	0
		0.052	0	0			0.052	0	0
		0.054	0	0			0.054	0	0
		0.056	0	0			0.056	0	0
		0.058	0	0			0.058	0	0
		0.06	0	0			0.06	0	0
		0.062	0	0			0.062	0	0
		0.064	0	0			0.064	0	0
		0.066	0	0			0.066	0	0
		0.068	0	0			0.068	0	0
		0.07	0	0			0.07	0	0
		0.072	0	0			0.072	0	0
		0.074	0	0			0.074	0	0
		0.076	0	0			0.076	0	0
		0.078	0	0			0.078	0	0
		0.08	0	0			0.08	0	0
		0.082	0	0			0.082	0	0
		0.084	0	0			0.084	0	0
		0.086	0	0			0.086	0	0
		0.088	0	0			0.088	0	0
		0.09	0	0			0.09	0	0
		0.092	0	0			0.092	0	0
		0.094	0	0			0.094	0	0
		0.096	0	0			0.096	0	0
		0.098	0	0			0.098	0	0
		0.1	0	0			0.1	0	0
		0.102	0	0			0.102	0	0
		0.104	0	0			0.104	0	0
		0.106	0	0			0.106	0	0
		0.108	0	0			0.108	0	0
		0.11	0	0			0.11	0	0
		0.112	0	0			0.112	0	0
		0.114	0	0			0.114	0	0
		0.116	0	0			0.116	0	0
		0.118	0	0			0.118	0	0
		0.12	0	0			0.12	0	0
		0.122	0	0			0.122	0	0
		0.124	0	0			0.124	0	0
		0.126	0	0			0.126	0	0
		0.128	0	0			0.128	0	0
		0.13	0	0			0.13	0	0
		0.132	0	0			0.132	0	0
		0.134	0	0			0.134	0	0
		0.136	0	0			0.136	0	0
		0.138	0	0			0.138	0	0
		0.14	0	0			0.14	0	0
		0.142	0	0			0.142	0	0
		0.144	0	0			0.144	0	0
		0.146	0	0			0.146	0	0
		0.148	0	0			0.148	0	0
		0.15	0	0			0.15	0	0
		0.152	0	0			0.152	0	0
		0.154	0	0			0.154	0	0
		0.156	0	0			0.156	0	0
		0.158	0	0			0.158	0	0
		0.16	0	0			0.16	0	0
		0.162	0	0			0.162	0	0
		0.164	0	0			0.164	0	0
		0.166	0	0			0.166	0	0
		0.168	0	0			0.168	0	0
		0.17	0	0			0.17	0	0
		0.172	0	0			0.172	0	0
		0.174	0	0			0.174	0	0
		0.176	0	0			0.176	0	0
		0.178	0	0			0.178	0	0
		0.18	0	0			0.18	0	0
		0.182	0	0			0.182	0	0
		0.184	0	0			0.184	0	0
		0.186	0	0			0.186	0	0
		0.188	0	0			0.188	0	0
		0.19	0	0			0.19	0	0
		0.192	0	0			0.192	0	0
		0.194	0	0			0.194	0	0
		0.196	0	0			0.196	0	0
		0.198	0	0			0.198	0	0
		0.2	0	0			0.2	0	0
		0.202	0	0			0.202	0	0
		0.204	0	0			0.204	0	0
		0.206	0	0			0.206	0	0
		0.208	0	0			0.208	0	0
		0.21	0	0			0.21	0	0
		0.212	0	0			0.212	0	0
		0.214	0	0			0.214	0	0
		0.216	0	0.000215553			0.216	0	0
		0.218	0	0.000211616			0.218	0	7.99968e-06
		0.22	0.00172937	0.00166228			0.22	2.3999e-05	3.19987e-05
		0.222	0.0111337	0.0104071			0.222	0.000231991	0.000183993
		0.224	0.05542	0.0527135			0.224	0.00139195	0.00117595
		0.226	0.199019	0.201625			0.226	0.00603976	0.00553578
		0.228	0.562118	0.562003			0.228	0.0208232	0.0193992
		0.23	1.33544	1.40132			0.23	0.0609175	0.0578297
		0.232	2.73369	2.82008			0.232	0.150962	0.144242
		0.234	4.7233	4.86589			0.234	0.321371	0.305452
		0.236	7.11422	7.42959			0.236	0.601696	0.574177
		0.238	9.47068	10.126			0.238	1.00461	0.968433
		0.24	11.7302	12.5267			0.24	1.52644	1.48496
		0.242	13.2212	14.1793			0.242	2.15565	2.10401
		0.244	13.8593	14.98			0.244	2.85029	2.79667
		0.246	13.5931	14.7494			0.246	3.56228	3.51155
		0.248	12.6565	13.7889			0.248	4.25644	4.20985
		0.25	11.3736	12.4258			0.25	4.89704	4.8557
		0.252	9.66587	10.6639			0.252	5.46867	5.439
		0.254	8.05873	8.85704			0.254	5.95584	5.93161
		0.256	6.5691	7.23769			0.256	6.3638	6.34861
		0.258	5.22015	5.768			0.258	6.6978	6.68866
		0.26	4.14835	4.48542			0.26	6.96598	6.9611
		0.262	3.21721	3.50314			0.262	7.18081	7.17568
		0.264	2.45609	2.64928			0.264	7.34753	7.34505
		0.266	1.86067	2.03252			0.266	7.47674	7.47407
		0.268	1.41916	1.51866			0.268	7.57733	7.57302
		0.27	1.07903	1.15758			0.27	7.65463	7.64972
		0.272	0.841737	0.883986			0.272	7.71455	7.70827
		0.274	0.624339	0.66241			0.274	7.76071	7.75395
		0.276	0.479441	0.489536			0.276	7.79603	7.78785
		0.278	0.364022	0.367223			0.278	7.82379	7.81415
		0.28	0.292767	0.287468			0.28	7.84576	7.83392
		0.282	0.21577	0.214608			0.282	7.86336	7.84966
		0.284	0.173422	0.167706			0.284	7.87635	7.86187
		0.286	0.128369	0.13451			0.286	7.88642	7.87166
		0.288	0.108987	0.107063			0.288	7.89488	7.87939
		0.29	0.0844869	0.0797613			0.29	7.90177	7.88558
		0.292	0.0743895	0.0640468			0.292	7.90758	7.89033
		0.294	0.0568109	0.0528231			0.294	7.91252	7.89425
		0.296	0.0463864	0.0456839			0.296	7.91623	7.89765
		0.298	0.0381207	0.0361261			0.298	7.91942	7.90054
		0.3	0.0326541	0.0306176			0.3	7.92214	7.90294
		0.302	0.0272268	0.0248107			0.302	7.92438	7.90494
		0.304	0.0250579	0.0203497			0.304	7.92646	7.90654
		0.306	0.0237382	0.0173995			0.306	7.92845	7.90794
		0.308	0.018431	0.0179163			0.308	7.93018	7.9093
		0.31	0.0153875	0.0145464			0.31	7.93147	7.91051
		0.312	0.0128023	0.0113644			0.312	7.9327	7.91136
		0.314	0.013583	0.0118321			0.314	7.93385	7.91238
		0.316	0.00996574	0.00825868			0.316	7.93486	7.91315
		0.318	0.0097486	0.00745881			0.318	7.93571	7.91378
		0.32	0.0100813	0.00736587			0.32	7.93656	7.9144
		0.322	0.00968737	0.00775966			0.322	7.93744	7.91506
		0.324	0.00921371	0.00747252			0.324	7.93827	7.91563
		0.326	0.00857599	0.00785429			0.326	7.93905	7.91626
		0.328	0.00838527	0.00663705			0.328	7.93988	7.91694
		0.33	0.00965036	0.00507924			0.33	7.94068	7.91743
		0.332	0.00826893	0.0067519			0.332	7.94152	7.91793
		0.334	0.0093372	0.00658101			0.334	7.94236	7.91847
		0.336	0.00980304	0.00685922			0.336	7.94322	7.91912
		0.338	0.00708238	0.00519377			0.338	7.9441	7.91969
		0.34	0.00884969	0.00643781			0.34	7.9449	7.92016
		0.342	0.00842843	0.00567486			0.342	7.94578	7.92069
		0.344	0.00974535	0.00688385			0.344	7.9467	7.9213
		0.346	0.0115753	0.00722462			0.346	7.94781	7.92198
		0.348	0.0123641	0.00855349			0.348	7.94903	7.92278
		0.35	0.0126027	0.00919487			0.35	7.95028	7.92353
		0.352	0.01261	0.00819781			0.352	7.95164	7.92442
		0.354	0.015585	0.00866727			0.354	7.95318	7.92538
		0.356	0.0146031	0.00849077			0.356	7.95486	7.9262
		0.358	0.0203908	0.00721914			0.358	7.9567	7.92691
		0.36	0.0193754	0.00768232			0.36	7.95897	7.92771
		0.362	0.0209366	0.0103607			0.362	7.9612	7.92855
		0.364	0.0247779	0.00963972			0.364	7.96378	7.92963
		0.366	0.0272156	0.0132885			0.366	7.96671	7.93091
		0.368	0.0320025	0.0141098			0.368	7.97024	7.93241
		0.37	0.0328802	0.0167492			0.37	7.97395	7.93411
		0.372	0.0357536	0.0180958			0.372	7.97797	7.936
		0.374	0.0397604	0.0201316			0.374	7.98238	7.93806
		0.376	0.0455886	0.0226215			0.376	7.98752	7.94046
		0.378	0.0529828	0.0264648			0.378	7.99373	7.94323
		0.38	0.0559042	0.0333604			0.38	8.00038	7.94648
		0.382	0.067366	0.0401107			0.382	8.008	7.95064
		0.384	0.0768209	0.0459687			0.384	8.01715	7.95566
		0.386	0.0848275	0.053458			0.386	8.02737	7.96173
		0.388	0.0991526	0.0673381			0.388	8.03945	7.96871
		0.39	0.109328	0.0797412			0.39	8.05267	7.97758
		0.392	0.121895	0.10007			0.392	8.06773	7.98874
		0.394	0.14031	0.122897			0.394	8.08537	8.00202
		0.396	0.167659	0.145002			0.396	8.10586	8.01874
		0.398	0.18735	0.181071			0.398	8.12998	8.03923
		0.4	0.211289	0.222949			0.4	8.15726	8.06405
		0.402	0.2428	0.26436			0.402	8.18878	8.09538
		0.404	0.28029	0.306791			0.404	8.2252	8.13226
		0.406	0.313029	0.378827			0.406	8.26638	8.17701
		0.408	0.352088	0.438612			0.408	8.31424	8.23044
		0.41	0.388938	0.503682			0.41	8.36694	8.29337
		0.412	0.447468	0.577308			0.412	8.4286	8.36578
		0.414	0.51044	0.664688			0.414	8.4978	8.45063
		0.416	0.557722	0.732111			0.416	8.57762	8.54563
		0.418	0.628623	0.824471			0.418	8.66703	8.65179
		0.42	0.690664	0.910881			0.42	8.76544	8.77453
		0.422	0.776006	0.997156			0.422	8.87651	8.90807
		0.424	0.841887	1.08878			0.424	9.00246	9.05787
		0.426	0.929274	1.16725			0.426	9.13941	9.22023
		0.428	1.00174	1.22977			0.428	9.29192	9.39213
		0.43	1.09163	1.31316			0.43	9.45674	9.57897
		0.432	1.15032	1.37508			0.432	9.63537	9.77818
		0.434	1.23602	1.41267			0.434	9.82843	9.98614
		0.436	1.30932	1.48605			0.436	10.0345	10.2047
		0.438	1.40223	1.51443			0.438	10.2587	10.4326
		0.44	1.45945	1.5546			0.44	10.4942	10.6683
		0.442	1.54624	1.6113			0.442	10.7455	10.9142
		0.444	1.60524	1.62045			0.444	11.0121	11.1644
		0.446	1.68367	1.61716			0.446	11.293	11.4208
		0.448	1.73471	1.62551			0.448	11.5856	11.6782
		0.45	1.79111	1.62381			0.45	11.893	11.9394
		0.452	1.82817	1.62903			0.452	12.2082	12.2034
		0.454	1.87786	1.62079			0.454	12.5358	12.4699
		0.456	1.90324	1.61129			0.456	12.8744	12.7345
		0.458	1.93028	1.62184			0.458	13.2174	13.0033
		0.46	1.97076	1.60501			0.46	13.5724	13.2744
		0.462	1.99787	1.59553			0.462	13.9334	13.5427
		0.464	1.99084	1.57489			0.464	14.3031	13.814
		0.466	1.99266	1.558			0.466	14.6712	14.0842
		0.468	1.99028	1.52338			0.468	15.0462	14.3488
		0.47	1.98761	1.51395			0.47	15.4234	14.6166
		0.472	1.96797	1.48098			0.472	15.7998	14.8814
		0.474	1.93578	1.43985			0.474	16.1758	15.1408
		0.476	1.93208	1.41531			0.476	16.5543	15.3961
		0.478	1.89847	1.37597			0.478	16.9267	15.6493
		0.48	1.8611	1.34385			0.48	17.2969	15.8973
		0.482	1.83923	1.30317			0.482	17.6663	16.1421
		0.484	1.78392	1.2705			0.484	18.0295	16.3807
		0.486	1.73266	1.21558			0.486	18.3853	16.613
		0.488	1.68736	1.16273			0.488	18.7356	16.8365
		0.49	1.64088	1.14781			0.49	19.077	17.0572
		0.492	1.58109	1.09384			0.492	19.4109	17.2716
		0.494	1.55275	1.04721			0.494	19.7398	17.4785
		0.496	1.50141	0.99852			0.496	20.06	17.6779
		0.498	1.44099	0.963258			0.498	20.3729	17.8714
		0.5	1.39156	0.924419			0.5	20.6763	18.0567
		0.502	1.3544	0.883371			0.502	20.9732	18.2374
		0.504	1.3002	0.848615			0.504	21.2611	18.4128
		0.506	1.25919	0.807298			0.506	21.5408	18.5808
		0.508	1.21765	0.776424			0.508	21.8142	18.742
		0.51	1.18209	0.741324			0.51	22.0828	18.8987
		0.512	1.14385	0.703797			0.512	22.3446	19.048
		0.514	1.10248	0.674713			0.514	22.5993	19.1934
		0.516	1.06603	0.644012			0.516	22.8451	19.332
		0.518	1.05567	0.629886			0.518	23.088	19.4669
		0.52	1.02617	0.603943			0.52	23.3309	19.5997
		0.522	0.989417	0.586004			0.522	23.5659	19.7283
		0.524	0.980626	0.560972			0.524	23.7975	19.8525
		0.526	0.958253	0.545607			0.526	24.0266	19.9741
		0.528	0.955445	0.523354			0.528	24.256	20.0911
		0.53	0.92633	0.51474			0.53	24.4815	20.207
		0.532	0.917109	0.509259			0.532	24.7048	20.3226
		0.534	0.911758	0.495104			0.534	24.9294	20.4357
		0.536	0.891139	0.478426			0.536	25.1506	20.5468
		0.538	0.881346	0.476978			0.538	25.371	20.6557
		0.54	0.867363	0.467052			0.54	25.5889	20.7646
		0.542	0.86364	0.460962			0.542	25.8067	20.873
		0.544	0.862954	0.459156			0.544	26.025	20.9798
		0.546	0.853154	0.453828			0.546	26.2453	21.0887
		0.548	0.847582	0.439617			0.548	26.4635	21.1947
		0.55	0.855233	0.439684			0.55	26.6846	21.3009
		0.552	0.853021	0.44197			0.552	26.9063	21.4068
		0.554	0.839261	0.434308			0.554	27.1306	21.5137
		0.556	0.856524	0.436056			0.556	27.3545	21.6202
		0.558	0.8561	0.438215			0.558	27.5836	21.7271
		0.56	0.848041	0.429753			0.56	27.8117	21.8356
		0.562	0.853402	0.436709			0.562	28.0439	21.9443
		0.564	0.849826	0.432484			0.564	28.2748	22.0534
		0.566	0.859882	0.428946			0.566	28.5092	22.1636
		0.568	0.861267	0.431645			0.568	28.7478	22.2738
		0.57	0.853409	0.442541			0.57	28.9866	22.3855
		0.572	0.862628	0.432394			0.572	29.2266	22.4992
		0.574	0.864198	0.436518			0.574	29.4697	22.6128
		0.576	0.859296	0.438051			0.576	29.7156	22.7283
		0.578	0.867444	0.433866			0.578	29.9627	22.8429
		0.58	0.873194	0.445212			0.58	30.2141	22.9602
		0.582	0.871245	0.43937			0.582	30.468	23.0776
		0.584	0.880905	0.443573			0.584	30.7248	23.1983
		0.586	0.879833	0.445104			0.586	30.9817	23.3192
		0.588	0.886208	0.443582			0.588	31.2435	23.4404
		0.59	0.877698	0.452091			0.59	31.506	23.564
		0.592	0.886083	0.455457			0.592	31.7711	23.6913
		0.594	0.889687	0.447445			0.594	32.04	23.8179
		0.596	0.898161	0.461694			0.596	32.3128	23.9453
		0.598	0.891301	0.460171			0.598	32.5865	24.0752
		0.6	0.897614	0.458518			0.6	32.8634	24.2064
		0.602	0.906595	0.470948			0.602	33.1439	24.3403
		0.604	0.899019	0.468204			0.604	33.4266	24.4759
		0.606	0.909813	0.473269			0.606	33.7097	24.6129
		0.608	0.909621	0.477681			0.608	33.9994	24.7534
		0.61	0.916014	0.471905			0.61	34.2898	24.892
		0.612	0.917361	0.472653			0.612	34.5836	25.0331
		0.614	0.91685	0.475435			0.614	34.8806	25.1742
		0.616	0.927539	0.481612			0.616	35.1796	25.3174
		0.618	0.936603	0.484942			0.618	35.4873	25.4644
		0.62	0.944241	0.486332			0.62	35.7974	25.6137
		0.622	0.942062	0.485349			0.622	36.1089	25.7614
		0.624	0.935452	0.493925			0.624	36.4234	25.9132
		0.626	0.943323	0.496192			0.626	36.7387	26.0669
		0.628	0.947224	0.496527			0.628	37.0578	26.2227
		0.63	0.95143	0.501548			0.63	37.3817	26.3795
		0.632	0.955804	0.500658			0.632	37.7067	26.5382
		0.634	0.961524	0.508794			0.634	38.0379	26.6987
		0.636	0.972425	0.511637			0.636	38.3735	26.8634
		0.638	0.961006	0.515533			0.638	38.7106	27.0285
		0.64	0.96368	0.51272			0.64	39.0487	27.1961
		0.642	0.97105	0.516829			0.642	39.3907	27.3627
		0.644	0.975727	0.521131			0.644	39.7354	27.5354
		0.646	0.974319	0.517216			0.646	40.0855	27.7063
		0.648	0.979395	0.527408			0.648	40.4371	27.8795
		0.65	0.983925	0.531608			0.65	40.7928	28.0584
		0.652	0.985981	0.526536			0.652	41.153	28.2357
		0.654	0.991622	0.532365			0.654	41.5142	28.4147
		0.656	0.983557	0.533893			0.656	41.8792	28.5973
		0.658	0.992441	0.538255			0.658	42.2461	28.7805
		0.66	0.993351	0.530471			0.66	42.6172	28.9657
		0.662	0.991692	0.539894			0.662	42.989	29.1515
		0.664	1.00195	0.545715			0.664	43.3656	29.3408
		0.666	0.991661	0.548574			0.666	43.7482	29.5343
		0.668	1.00164	0.546187			0.668	44.1272	29.7276
		0.67	0.996819	0.544103			0.67	44.512	29.9204
		0.672	0.999152	0.549687			0.672	44.8993	30.1171
		0.674	1.00543	0.549217			0.674	45.2891	30.3144
		0.676	1.00226	0.554599			0.676	45.6828	30.5166
		0.678	0.999126	0.557699			0.678	46.0773	30.7189
		0.68	1.00702	0.550424			0.68	46.4747	30.9219
		0.682	1.01059	0.557274			0.682	46.8771	31.1264
		0.684	1.01777	0.555803			0.684	47.286	31.3324
		0.686	1.01075	0.557166			0.686	47.6931	31.5401
		0.688	1.01192	0.564864			0.688	48.1031	31.7513
		0.69	1.00928	0.560781			0.69	48.5166	31.963
		0.692	1.00714	0.555039			0.692	48.9293	32.1746
		0.694	1.00827	0.555938			0.694	49.3483	32.388
		0.696	1.01065	0.561947			0.696	49.7674	32.6019
		0.698	1.01381	0.55941			0.698	50.1888	32.8188
		0.7	1.0057	0.561948			0.7	50.6133	33.0373
		0.702	1.00618	0.556521			0.702	51.0404	33.2564
		0.704	1.00369	0.550932			0.704	51.4677	33.4731
		0.706	1.00031	0.555213			0.706	51.8951	33.6917
		0.708	1.00693	0.552674			0.708	52.3273	33.9128
		0.71	1.00822	0.547619			0.71	52.7624	34.1312
		0.712	1.00755	0.550407			0.712	53.2004	34.3539
		0.714	0.997483	0.545958			0.714	53.6394	34.5733
		0.716	1.00169	0.544702			0.716	54.0786	34.7968
		0.718	0.999512	0.539568			0.718	54.5207	35.0171
		0.72	0.994051	0.540956			0.72	54.9633	35.2409
		0.722	0.996188	0.538001			0.722	55.4092	35.4639
		0.724	0.991221	0.53202			0.724	55.8556	35.6877
		0.726	0.991612	0.527263			0.726	56.3029	35.9077
		0.728	0.981644	0.524845			0.728	56.7526	36.1281
		0.73	0.994788	0.516876			0.73	57.2026	36.3493
		0.732	0.98636	0.512519			0.732	57.6609	36.567
		0.734	0.985145	0.51512			0.734	58.1161	36.7876
		0.736	0.984493	0.504717			0.736	58.5732	37.0065
		0.738	0.982105	0.496032			0.738	59.0304	37.2226
		0.74	0.983684	0.499407			0.74	59.4931	37.438
		0.742	0.971073	0.488251			0.742	59.9539	37.6541
		0.744	0.975903	0.489126			0.744	60.4184	37.8695
		0.746	0.97667	0.480611			0.746	60.8834	38.0821
		0.748	0.972884	0.471052			0.748	61.353	38.2936
		0.75	0.968419	0.465526			0.75	61.8213	38.5028
		0.752	0.979402	0.46881			0.752	62.2921	38.7125
		0.754	0.976144	0.464082			0.754	62.7688	38.9228
		0.756	0.971748	0.456787			0.756	63.2463	39.1328
		0.758	0.969026	0.452581			0.758	63.7253	39.3385
		0.76	0.969633	0.444332			0.76	64.2047	39.5444
		0.762	0.971819	0.439318			0.762	64.6883	39.7471
		0.764	0.966168	0.437697			0.764	65.1722	39.9513
		0.766	0.966963	0.4338			0.766	65.6608	40.1539
		0.768	0.980633	0.432501			0.768	66.1534	40.3572
		0.77	0.966914	0.424604			0.77	66.6477	40.5597
		0.772	0.969777	0.4256			0.772	67.1436	40.7594
		0.774	0.974924	0.42748			0.774	67.6438	40.9618
		0.776	0.975655	0.419602			0.776	68.1467	41.1638
		0.778	0.975986	0.422333			0.778	68.6561	41.3668
		0.78	0.983346	0.415377			0.78	69.1664	41.5678
		0.782	0.985217	0.415309			0.782	69.685	41.7706
		0.784	0.986463	0.41179			0.784	70.2026	41.9712
		0.786	0.985499	0.415228			0.786	70.7236	42.1735
		0.788	0.994505	0.409945			0.788	71.2517	42.3778
		0.79	0.992198	0.414709			0.79	71.7841	42.5823
		0.792	0.988313	0.415054			0.792	72.3148	42.7882
		0.794	0.989512	0.410731			0.794	72.8501	42.9937
		0.796	0.998347	0.414802			0.796	73.3904	43.2022
		0.798	0.994722	0.40921			0.798	73.9369	43.4098
		0.8	1.00506	0.409878			0.8	74.4848	43.6182
		0.802	1.00305	0.407284			0.802	75.0379	43.8259
		0.804	1.00222	0.410738			0.804	75.5944	44.0376
		0.806	1.00954	0.413779			0.806	76.1547	44.2487
		0.808	1.00745	0.412807			0.808	76.7213	44.4625
		0.81	1.01164	0.411087			0.81	77.29	44.6772
		0.812	1.0087	0.410108			0.812	77.8581	44.892
		0.814	1.01989	0.409833			0.814	78.437	45.1074
		0.816	1.01778	0.409408			0.816	79.0195	45.3245
		0.818	1.01767	0.41275			0.818	79.6042	45.5429
		0.82	1.02093	0.407351			0.82	80.1931	45.7617
		0.822	1.02534	0.409838			0.822	80.7854	45.9816
		0.824	1.02621	0.411498			0.824	81.3834	46.2024
		0.826	1.02096	0.408796			0.826	81.9825	46.4233
		0.828	1.02566	0.413221			0.828	82.5841	46.6473
		0.83	1.02484	0.413013			0.83	83.1895	46.8726
		0.832	1.03033	0.41163			0.832	83.8004	47.0994
		0.834	1.02983	0.415305			0.834	84.4138	47.3271
		0.836	1.02536	0.416026			0.836	85.0319	47.558
		0.838	1.03325	0.410594			0.838	85.6545	47.7884
		0.84	1.0335	0.411892			0.84	86.2775	48.0211
		0.842	1.0254	0.410463			0.842	86.9058	48.2509
		0.844	1.0345	0.414782			0.844	87.5322	48.4832
		0.846	1.02648	0.410496			0.846	88.1677	48.718
		0.848	1.03584	0.411328			0.848	88.8022	48.9514
		0.85	1.04179	0.410189			0.85	89.4489	49.1875
		0.852	1.0319	0.40709			0.852	90.0941	49.4238
		0.854	1.03084	0.41106			0.854	90.739	49.6599
		0.856	1.03494	0.40959			0.856	91.3857	49.8986
		0.858	1.02916	0.406648			0.858	92.0394	50.1368
		0.86	1.03279	0.408021			0.86	92.6963	50.375
		0.862	1.03375	0.407229			0.862	93.3536	50.6159
		0.864	1.03341	0.40828			0.864	94.015	50.8598
		0.866	1.02856	0.406813			0.866	94.6781	51.1012
		0.868	1.0357	0.40993			0.868	95.3465	51.3431
		0.87	1.03303	0.406631			0.87	96.0195	51.5908
		0.872	1.02396	0.4048			0.872	96.6886	51.835
		0.874	1.02902	0.4051			0.874	97.3616	52.0816
		0.876	1.02434	0.403975			0.876	98.0382	52.3264
		0.878	1.02256	0.404182			0.878	98.7158	52.574
		0.88	1.01821	0.401957			0.88	99.3931	52.8214
		0.882	1.02802	0.404806			0.882	100.078	53.0714
		0.884	1.02762	0.401174			0.884	100.765	53.3219
		0.886	1.02557	0.400644			0.886	101.46	53.57
		0.888	1.02225	0.402045			0.888	102.152	53.8214
		0.89	1.01694	0.398878			0.89	102.844	54.0733
		0.892	1.01677	0.396626			0.892	103.539	54.3233
		0.894	1.01411	0.393858			0.894	104.235	54.5742
		0.896	1.01175	0.397703			0.896	104.934	54.8276
		0.898	1.00978	0.392504			0.898	105.632	55.0813
		0.9	1.01209	0.392782			0.9	106.336	55.332
		0.902	1.01208	0.388573			0.902	107.043	55.586
		0.904	1.01383	0.393944			0.904	107.754	55.8395
		0.906	1.01597	0.388177			0.906	108.466	56.0936
		0.908	1.00181	0.387342			0.908	109.181	56.3478
		0.91	1.00907	0.385548			0.91	109.896	56.6016
		0.912	1.0024	0.38773			0.912	110.615	56.8576
		0.914	0.999608	0.383081			0.914	111.331	57.112
		0.916	0.997904	0.381988			0.916	112.05	57.3669
		0.918	0.998977	0.384991			0.918	112.773	57.6239
		0.92	0.996642	0.381165			0.92	113.495	57.8808
		0.922	1.00123	0.37739			0.922	114.225	58.1373
		0.924	0.996043	0.378829			0.924	114.957	58.3939
		0.926	0.993429	0.373336			0.926	115.691	58.6492
		0.928	0.996245	0.38023			0.928	116.425	58.9062
		0.93	0.991047	0.375688			0.93	117.165	59.167
		0.932	0.988272	0.375898			0.932	117.9	59.4249
		0.934	0.988781	0.371762			0.934	118.642	59.6839
		0.936	0.986983	0.36819			0.936	119.383	59.941
		0.938	0.98463	0.36722			0.938	120.13	60.1982
		0.94	0.985938	0.369957			0.94	120.876	60.457
		0.942	0.980202	0.368524			0.942	121.626	60.717
		0.944	0.984993	0.36639			0.944	122.375	60.9771
		0.946	0.98433	0.366156			0.946	123.134	61.2372
		0.948	0.978425	0.364994			0.948	123.89	61.4976
		0.95	0.982668	0.362858			0.95	124.648	61.7592
		0.952	0.984988	0.360935			0.952	125.419	62.0183
		0.954	0.979747	0.35732			0.954	126.181	62.2783
		0.956	0.978936	0.358077			0.956	126.95	62.5375
		0.958	0.974463	0.358977			0.958	127.72	62.7993
		0.96	0.983762	0.35954			0.96	128.494	63.0612
		0.962	0.982973	0.355023			0.962	129.277	63.3244
		0.964	0.97968	0.355229			0.964	130.059	63.5859
		0.966	0.977271	0.356906			0.966	130.84	63.849
		0.968	0.977244	0.353868			0.968	131.626	64.1136
		0.97	0.975883	0.351971			0.97	132.415	64.3764
		0.972	0.983107	0.350245			0.972	133.211	64.6396
		0.974	0.974567	0.350876			0.974	134.008	64.9062
		0.976	0.975538	0.349683			0.976	134.804	65.1684
		0.978	0.976287	0.348486			0.978	135.606	65.4352
		0.98	0.980051	0.346167			0.98	136.41	65.6995
		0.982	0.984373	0.34248			0.982	137.226	65.9642
		0.984	0.974886	0.3467			0.984	138.04	66.2283
		0.986	0.977128	0.345823			0.986	138.857	66.4953
		0.988	0.977665	0.342972			0.988	139.67	66.7634
		0.99	0.980229	0.342215			0.99	140.498	67.0286
		0.992	0.978301	0.342385			0.992	141.325	67.2965
		0.994	0.977708	0.340526			0.994	142.154	67.5654
		0.996	0.972646	0.340118			0.996	142.988	67.8308
		0.998	0.980343	0.338196			0.998	143.817	68.1001
		1	0.969713	0.336778			1	144.657	68.3685
		1.002	0.985559	0.338697			1.002	145.498	68.6383
		1.004	0.980141	0.335643			1.004	146.349	68.9069
		1.006	0.983192	0.334942			1.006	147.204	69.1751
		1.008	0.980975	0.339683			1.008	148.058	69.4485
		1.01	0.983909	0.335557			1.01	148.92	69.7229
		1.012	0.980825	0.337267			1.012	149.782	69.9959
		1.014	0.981158	0.333002			1.014	150.65	70.2679
		1.016	0.982957	0.329291			1.016	151.519	70.5399
		1.018	0.985613	0.332556			1.018	152.393	70.8114
		1.02	0.986272	0.330923			1.02	153.276	71.0867
		1.022	0.986195	0.335437			1.022	154.161	71.3642
		1.024	0.989338	0.333005			1.024	155.047	71.6416
		1.026	0.991203	0.331459			1.026	155.944	71.9193
		1.028	0.985485	0.329083			1.028	156.842	72.1965
		1.03	0.990717	0.330295			1.03	157.739	72.4732
		1.032	0.989576	0.330675			1.032	158.645	72.7516
		1.034	0.993854	0.331861			1.034	159.556	73.0332
		1.036	0.993422	0.329725			1.036	160.473	73.3155
		1.038	0.991566	0.330249			1.038	161.39	73.5984
		1.04	0.987552	0.328084			1.04	162.307	73.8814
		1.042	0.995747	0.325324			1.042	163.233	74.1625
		1.044	0.996286	0.326143			1.044	164.166	74.4447
		1.046	0.997745	0.327923			1.046	165.102	74.7285
		1.048	0.998468	0.325792			1.048	166.042	75.0126
		1.05	0.999781	0.328348			1.05	166.986	75.2992
		1.052	1.00198	0.324264			1.052	167.94	75.5875
		1.054	1.00017	0.326705			1.054	168.893	75.8741
		1.056	0.998204	0.326467			1.056	169.849	76.1626
		1.058	0.99728	0.325242			1.058	170.808	76.4529
		1.06	0.998804	0.326314			1.06	171.773	76.7426
		1.062	1.00307	0.329436			1.062	172.742	77.0367
		1.064	0.999413	0.324711			1.064	173.715	77.3301
		1.066	0.99845	0.326811			1.066	174.687	77.6249
		1.068	1.00376	0.326096			1.068	175.669	77.9201
		1.07	1.0013	0.327054			1.07	176.657	78.2164
		1.072	1.00111	0.325745			1.072	177.643	78.5147
		1.074	1.00402	0.329108			1.074	178.636	78.8121
		1.076	1.00701	0.32602			1.076	179.636	79.1163
		1.078	1.00654	0.324496			1.078	180.64	79.4166
		1.08	1.0047	0.324591			1.08	181.645	79.7156
		1.082	0.999136	0.323203			1.082	182.654	80.0171
		1.084	1.0024	0.323826			1.084	183.665	80.3173
		1.086	1.00076	0.325219			1.086	184.674	80.6238
		1.088	1.00402	0.322529			1.088	185.698	80.9274
		1.09	1.00686	0.327384			1.09	186.722	81.234
		1.092	1.00503	0.318786			1.092	187.753	81.5396
		1.094	1.00144	0.321593			1.094	188.784	81.8444
		1.096	1.00803	0.319398			1.096	189.82	82.1497
		1.098	1.00495	0.323523			1.098	190.859	82.4569
		1.1	1.00455	0.318892			1.1	191.906	82.7653
		1.102	0.999649	0.320502			1.102	192.95	83.0746
		1.104	1.00564	0.320074			1.104	193.998	83.3852
		1.106	1.00259	0.318067			1.106	195.053	83.6942
		1.108	1.00745	0.315717			1.108	196.11	84.0027
		1.11	1.00129	0.318786			1.11	197.174	84.3151
		1.112	1.00206	0.316227			1.112	198.238	84.6253
		1.114	1.00439	0.31349			1.114	199.311	84.9358
		1.116	1.0008	0.314937			1.116	200.377	85.2472
		1.118	1.00249	0.313454			1.118	201.456	85.558
		1.12	1.00062	0.313698			1.12	202.531	85.8696
		1.122	1.00536	0.311113			1.122	203.618	86.1825
		1.124	0.998446	0.31121			1.124	204.703	86.4953
		1.126	0.999744	0.31033			1.126	205.793	86.8093
		1.128	1.00359	0.308181			1.128	206.89	87.1189
		1.13	1.00583	0.31329			1.13	207.988	87.4347
		1.132	0.999541	0.311362			1.132	209.091	87.752
		1.134	1.00368	0.308274			1.134	210.196	88.0682
		1.136	0.996228	0.309465			1.136	211.303	88.3871
		1.138	0.999411	0.30432			1.138	212.416	88.7013
		1.14	1.00244	0.306909			1.14	213.533	89.017
		1.142	0.997631	0.306339			1.142	214.651	89.3343
		1.144	1.00405	0.30446			1.144	215.774	89.6496
		1.146	0.998235	0.303976			1.146	216.908	89.9683
		1.148	0.996796	0.303924			1.148	218.036	90.2868
		1.15	1.00198	0.301797			1.15	219.171	90.6033
		1.152	1.00343	0.301279			1.152	220.312	90.922
		1.154	0.999889	0.300101			1.154	221.457	91.2408
		1.156	0.99945	0.299275			1.156	222.605	91.5598
		1.158	1.00189	0.30018			1.158	223.757	91.8783
		1.16	0.992766	0.302384			1.16	224.909	92.2005
		1.162	1.0016	0.298079			1.162	226.066	92.5218
		1.164	1.00189	0.300591			1.164	227.23	92.8446
		1.166	1.00533	0.297707			1.166	228.401	93.1676
		1.168	0.998718	0.298424			1.168	229.573	93.4903
		1.17	0.999703	0.297631			1.17	230.752	93.8137
		1.172	0.997042	0.295237			1.172	231.929	94.1371
		1.174	0.994079	0.295895			1.174	233.106	94.4612
		1.176	1.00056	0.293528			1.176	234.289	94.7841
		1.178	0.996861	0.29212			1.178	235.48	95.1053
		1.18	0.997986	0.293771			1.18	236.676	95.4306
		1.182	0.999891	0.292696			1.182	237.871	95.7556
		1.184	0.997742	0.290379			1.184	239.074	96.081
		1.186	0.997881	0.293654			1.186	240.279	96.4074
		1.188	0.99665	0.290786			1.188	241.486	96.7341
		1.19	0.999161	0.289536			1.19	242.701	97.0605
		1.192	1.00494	0.288171			1.192	243.923	97.3856
		1.194	0.993793	0.289783			1.194	245.146	97.7138
		1.196	0.996616	0.286221			1.196	246.372	98.0399
		1.198	0.994307	0.288206			1.198	247.597	98.3679
		1.2	0.999437	0.287803			1.2	248.828	98.6975
		1.202	0.996312	0.285752			1.202	250.066	99.0257
		1.204	0.997185	0.287324			1.204	251.309	99.357
		1.206	0.994858	0.284197			1.206	252.552	99.6859
		1.208	0.996543	0.280236			1.208	253.798	100.013
		1.21	0.997348	0.282566			1.21	255.053	100.34
		1.212	0.993785	0.284134			1.212	256.307	100.671
		1.214	0.993052	0.282683			1.214	257.568	101.003
		1.216	0.995476	0.283676			1.216	258.828	101.336
		1.218	0.999081	0.279278			1.218	260.099	101.667
		1.22	0.995684	0.281533			1.22	261.375	101.999
		1.222	0.991155	0.277944			1.222	262.648	102.33
		1.224	0.997695	0.280221			1.224	263.928	102.661
		1.226	0.995967	0.281813			1.226	265.216	102.997
		1.228	0.99873	0.279322			1.228	266.505	103.334
		1.23	0.998884	0.280625			1.23	267.802	103.67
		1.232	0.99883	0.279378			1.232	269.105	104.007
		1.234	1.00076	0.277701			1.234	270.411	104.345
		1.236	0.998137	0.276316			1.236	271.725	104.681
		1.238	0.995679	0.279105			1.238	273.036	105.019
		1.24	0.999192	0.277038			1.24	274.351	105.358
		1.242	0.995298	0.277222			1.242	275.673	105.697
		1.244	0.993597	0.276604			1.244	276.998	106.037
		1.246	0.996315	0.275063			1.246	278.323	106.379
		1.248	1.00145	0.274037			1.248	279.656	106.717
		1.25	0.996042	0.275193			1.25	280.996	107.057
		1.252		0.27536			1.252		107.399
		1.254		0.272186			1.254		107.743
		1.256		0.274146			1.256		108.084
		1.258		0.272198			1.258		108.428
		1.26		0.273715			1.26		108.771
		1.262		0.273782			1.262		109.118
		1.264		0.272986			1.264		109.465
		1.266		0.272654			1.266		109.813
		1.268		0.271842			1.268		110.161
		1.27		0.272918			1.27		110.51
		1.272		0.271209			1.272		110.858
		1.274		0.26946			1.274		111.208
		1.276		0.268755			1.276		111.556
		1.278		0.271483			1.278		111.907
		1.28		0.269149			1.28		112.258
		1.282		0.267343			1.282		112.607
		1.284		0.270294			1.284		112.961
		1.286		0.268034			1.286		113.313
		1.288		0.267625			1.288		113.667
		1.29		0.269231			1.29		114.022
		1.292		0.266097			1.292		114.374
		1.294		0.268598			1.294		114.731
		1.296		0.267869			1.296		115.09
		1.298		0.264523			1.298		115.446
		1.3		0.267137			1.3		115.803
		1.302		0.265606			1.302		116.16
		1.304		0.265344			1.304		116.518
		1.306		0.265679			1.306		116.88
		1.308		0.262561			1.308		117.237
		1.31		0.263694			1.31		117.597
		1.312		0.264668			1.312		117.959
		1.314		0.264407			1.314		118.321
		1.316		0.26449			1.316		118.684
		1.318		0.264081			1.318		119.048
		1.32		0.261631			1.32		119.413
		1.322		0.262734			1.322		119.776
		1.324		0.260802			1.324		120.139
		1.326		0.26133			1.326		120.506
		1.328		0.261142			1.328		120.871
		1.33		0.260539			1.33		121.238
		1.332		0.260264			1.332		121.603
		1.334		0.260577			1.334		121.972
		1.336		0.260078			1.336		122.343
		1.338		0.26138			1.338		122.712
		1.34		0.261161			1.34		123.086
		1.342		0.260346			1.342		123.459
		1.344		0.258806			1.344		123.83
		1.346		0.258481			1.346		124.202
		1.348		0.257299			1.348		124.575
		1.35		0.258503			1.35		124.948
		1.352		0.256607			1.352		125.322
		1.354		0.254422			1.354		125.694
		1.356		0.255881			1.356		126.068
		1.358		0.2545			1.358		126.44
		1.36		0.25352			1.36		126.814
		1.362		0.256064			1.362		127.189
		1.364		0.254695			1.364		127.568
		1.366		0.253869			1.366		127.944
		1.368		0.2536			1.368		128.322
		1.37		0.252503			1.37		128.698
		1.372		0.252978			1.372		129.075
		1.374		0.251917			1.374		129.455
		1.376		0.251545			1.376		129.833
		1.378		0.253564			1.378		130.213
		1.38		0.251026			1.38		130.595
		1.382		0.250777			1.382		130.977
		1.384		0.249559			1.384		131.357
		1.386		0.250665			1.386		131.738
		1.388		0.247079			1.388		132.118
		1.39		0.248687			1.39		132.5
		1.392		0.248469			1.392		132.881
		1.394		0.248429			1.394		133.266
		1.396		0.247005			1.396		133.649
		1.398		0.247072			1.398		134.034
		1.4		0.246328			1.4		134.417
		1.402		0.245493			1.402		134.8
		1.404		0.246756			1.404		135.186
		1.406		0.24578			1.406		135.573
		1.408		0.244993			1.408		135.96
		1.41		0.246117			1.41		136.348
		1.412		0.244926			1.412		136.736
		1.414		0.244695			1.414		137.124
		1.416		0.243659			1.416		137.511
		1.418		0.243989			1.418		137.905
		1.42		0.242823			1.42		138.294
		1.422		0.243655			1.422		138.683
		1.424		0.242729			1.424		139.076
		1.426		0.243335			1.426		139.467
		1.428		0.242127			1.428		139.861
		1.43		0.242994			1.43		140.255
		1.432		0.240127			1.432		140.649
		1.434		0.23803			1.434		141.039
		1.436		0.23831			1.436		141.428
		1.438		0.238088			1.438		141.819
		1.44		0.23958			1.44		142.215
		1.442		0.239669			1.442		142.609
		1.444		0.240674			1.444		143.007
		1.446		0.238634			1.446		143.405
		1.448		0.239894			1.448		143.804
		1.45		0.237809			1.45		144.203
		1.452		0.237975			1.452		144.602
		1.454		0.238401			1.454		145.001
		1.456		0.235851			1.456		145.401
		1.458		0.237116			1.458		145.801
		1.46		0.236417			1.46		146.2
		1.462		0.236039			1.462		146.602
		1.464		0.23538			1.464		147.002
		1.466		0.235304			1.466		147.404
		1.468		0.236111			1.468		147.808
		1.47		0.233407			1.47		148.211
		1.472		0.234272			1.472		148.615
		1.474		0.233556			1.474		149.016
		1.476		0.233144			1.476		149.42
		1.478		0.233145			1.478		149.826
		1.48		0.233016			1.48		150.231
		1.482		0.23476			1.482		150.64
		1.484		0.233878			1.484		151.05
		1.486		0.231696			1.486		151.458
		1.488		0.231791			1.488		151.866
		1.49		0.235061			1.49		152.278
		1.492		0.230398			1.492		152.688
		1.494		0.231371			1.494		153.099
		1.496		0.229338			1.496		153.506
		1.498		0.230715			1.498		153.917
		1.5		0.231835			1.5		154.331
		1.502		0.231655			1.502		154.746
		1.504		0.229101			1.504		155.161
		1.506		0.230844			1.506		155.575
		1.508		0.229767			1.508		155.989
		1.51		0.230729			1.51		156.409
		1.512		0.228051			1.512		156.825
		1.514		0.226949			1.514		157.237
		1.516		0.226917			1.516		157.652
		1.518		0.228664			1.518		158.069
		1.52		0.226195			1.52		158.486
		1.522		0.226022			1.522		158.903
		1.524		0.228472			1.524		159.322
		1.526		0.225908			1.526		159.744
		1.528		0.226256			1.528		160.162
		1.53		0.225699			1.53		160.582
		1.532		0.227613			1.532		161.005
		1.534		0.225571			1.534		161.428
		1.536		0.225367			1.536		161.85
		1.538		0.225959			1.538		162.276
		1.54		0.224901			1.54		162.698
		1.542		0.223591			1.542		163.122
		1.544		0.223968			1.544		163.548
		1.546		0.224499			1.546		163.974
		1.548		0.22297			1.548		164.399
		1.55		0.222919			1.55		164.824
		1.552		0.224285			1.552		165.251
		1.554		0.222158			1.554		165.681
		1.556		0.223797			1.556		166.11
		1.558		0.223061			1.558		166.541
		1.56		0.224329			1.56		166.973
		1.562		0.220993			1.562		167.404
		1.564		0.221537			1.564		167.835
		1.566		0.221784			1.566		168.267
		1.568		0.221622			1.568		168.7
		1.57		0.220469			1.57		169.132
		1.572		0.22003			1.572		169.563
		1.574		0.219868			1.574		169.996
		1.576		0.217597			1.576		170.428
		1.578		0.21911			1.578		170.862
		1.58		0.218965			1.58		171.294
		1.582		0.219004			1.582		171.732
		1.584		0.218067			1.584		172.168
		1.586		0.217972			1.586		172.602
		1.588		0.216718			1.588		173.036
		1.59		0.217147			1.59		173.473
		1.592		0.218292			1.592		173.912
		1.594		0.216398			1.594		174.349
		1.596		0.216945			1.596		174.79
		1.598		0.214377			1.598		175.226
		1.6		0.216721			1.6		175.665
		1.602		0.215483			1.602		176.105
		1.604		0.215877			1.604		176.546
		1.606		0.21594			1.606		176.988
		1.608		0.214876			1.608		177.43
		1.61		0.215098			1.61		177.873
		1.612		0.213326			1.612		178.318
		1.614		0.214441			1.614		178.759
		1.616		0.213259			1.616		179.201
		1.618		0.214638			1.618		179.647
		1.62		0.21451			1.62		180.094
		1.622		0.214473			1.622		180.541
		1.624		0.212794			1.624		180.991
		1.626		0.212994			1.626		181.437
		1.628		0.211301			1.628		181.884
		1.63		0.211407			1.63		182.329
		1.632		0.211556			1.632		182.778
		1.634		0.211315			1.634		183.227
		1.636		0.211359			1.636		183.676
		1.638		0.210007			1.638		184.123
		1.64		0.210055			1.64		184.574
		1.642		0.210053			1.642		185.023
		1.644		0.210251			1.644		185.474
		1.646		0.210504			1.646		185.927
		1.648		0.209238			1.648		186.38
		1.65		0.209164			1.65		186.833
		1.652		0.209309			1.652		187.287
		1.654		0.207104			1.654		187.739
		1.656		0.207865			1.656		188.191
		1.658		0.209182			1.658		188.647
		1.66		0.208981			1.66		189.104
		1.662		0.206126			1.662		189.56
		1.664		0.2073			1.664		190.016
		1.666		0.207999			1.666		190.472
		1.668		0.207028			1.668		190.931
		1.67		0.20702			1.67		191.39
		1.672		0.20655			1.672		191.848
		1.674		0.206677			1.674		192.309
		1.676		0.204912			1.676		192.769
		1.678		0.206444			1.678		193.229
		1.68		0.20528			1.68		193.69
		1.682		0.206743			1.682		194.153
		1.684		0.205936			1.684		194.618
		1.686		0.204247			1.686		195.082
		1.688		0.203328			1.688		195.542
		1.69		0.204144			1.69		196.005
		1.692		0.204912			1.692		196.469
		1.694		0.205405			1.694		196.937
		1.696		0.203361			1.696		197.405
		1.698		0.203913			1.698		197.872
		1.7		0.202856			1.7		198.338
		1.702		0.20202			1.702		198.805
		1.704		0.202345			1.704		199.271
		1.706		0.202761			1.706		199.739
		1.708		0.201115			1.708		200.207
		1.71		0.202275			1.71		200.677
		1.712		0.201371			1.712		201.145
		1.714		0.200516			1.714		201.615
		1.716		0.202068			1.716		202.086
		1.718		0.20189			1.718		202.558
		1.72		0.201327			1.72		203.034
		1.722		0.200602			1.722		203.506
		1.724		0.199919			1.724		203.979
		1.726		0.199795			1.726		204.453
		1.728		0.198873			1.728		204.926
		1.73		0.20036			1.73		205.399
		1.732		0.200135			1.732		205.877
		1.734		0.200351			1.734		206.357
		1.736		0.19955			1.736		206.834
		1.738		0.199152			1.738		207.314
		1.74		0.199083			1.74		207.792
		1.742		0.198868			1.742		208.272
		1.744		0.198003			1.744		208.752
		1.746		0.196853			1.746		209.229
		1.748		0.197989			1.748		209.708
		1.75		0.196929			1.75		210.188
		1.752		0.198935			1.752		210.673
		1.754		0.197564			1.754		211.156
		1.756		0.197011			1.756		211.642
		1.758		0.196309			1.758		212.125
		1.76		0.197059			1.76		212.608
		1.762		0.195601			1.762		213.093
		1.764		0.195814			1.764		213.574
		1.766		0.195175			1.766		214.059
		1.768		0.197089			1.768		214.548
		1.77		0.19632			1.77		215.037
		1.772		0.195692			1.772		215.524
		1.774		0.196045			1.774		216.016
		1.776		0.195835			1.776		216.506
		1.778		0.19478			1.778		216.997
		1.78		0.195051			1.78		217.487
		1.782		0.194945			1.782		217.98
		1.784		0.193549			1.784		218.47
		1.786		0.193946			1.786		218.961
		1.788		0.193736			1.788		219.454
		1.79		0.194476			1.79		219.948
		1.792		0.192485			1.792		220.443
		1.794		0.191978			1.794		220.933
		1.796		0.193556			1.796		221.427
		1.798		0.191417			1.798		221.921
		1.8		0.192789			1.8		222.416
		1.802		0.19348			1.802		222.913
		1.804		0.191677			1.804		223.412
		1.806		0.190737			1.806		223.908
		1.808		0.190654			1.808		224.405
		1.81		0.191431			1.81		224.902
		1.812		0.19156			1.812		225.399
		1.814		0.190524			1.814		225.901
		1.816		0.189402			1.816		226.398
		1.818		0.188802			1.818		226.895
		1.82		0.190831			1.82		227.394
		1.822		0.189993			1.822		227.895
		1.824		0.190994			1.824		228.398
		1.826		0.189181			1.826		228.904
		1.828		0.190559			1.828		229.407
		1.83		0.187604			1.83		229.909
		1.832		0.188625			1.832		230.412
		1.834		0.187929			1.834		230.914
		1.836		0.188061			1.836		231.419
		1.838		0.187366			1.838		231.924
		1.84		0.187338			1.84		232.426
		1.842		0.186613			1.842		232.931
		1.844		0.188466			1.844		233.438
		1.846		0.186127			1.846		233.945
		1.848		0.186609			1.848		234.45
		1.85		0.187204			1.85		234.958
		1.852		0.187154			1.852		235.468
		1.854		0.187005			1.854		235.979
		1.856		0.186086			1.856		236.489
		1.858		0.186815			1.858		237
		1.86		0.185638			1.86		237.512
		1.862		0.185808			1.862		238.024
		1.864		0.18556			1.864		238.539
		1.866		0.185188			1.866		239.051
		1.868		0.185005			1.868		239.564
		1.87		0.18376			1.87		240.077
		1.872		0.18476			1.872		240.59
		1.874		0.18493			1.874		241.103
		1.876		0.184688			1.876		241.622
		1.878		0.184875			1.878		242.139
		1.88		0.183214			1.88		242.658
		1.882		0.184192			1.882		243.174
		1.884		0.18375			1.884		243.693
		1.886		0.183815			1.886		244.212
		1.888		0.182401			1.888		244.731
		1.89		0.182073			1.89		245.248
		1.892		0.183884			1.892		245.769
		1.894		0.182556			1.894		246.292
		1.896		0.183114			1.896		246.812
		1.898		0.181779			1.898		247.336
		1.9		0.181511			1.9		247.854
		1.902		0.18195			1.902		248.379
		1.904		0.181783			1.904		248.902
		1.906		0.18118			1.906		249.426
		1.908		0.181005			1.908		249.95
		1.91		0.180454			1.91		250.474
		1.912		0.180842			1.912		250.998
		1.914		0.180168			1.914		251.524
		1.916		0.179872			1.916		252.05
		1.918		0.17866			1.918		252.573
		1.92		0.181357			1.92		253.101
		1.922		0.17971			1.922		253.63
		1.924		0.180666			1.924		254.161
		1.926		0.178481			1.926		254.691
		1.928		0.179438			1.928		255.22
		1.93		0.179508			1.93		255.751
		1.932		0.178881			1.932		256.282
		1.934		0.178593			1.934		256.812
		1.936		0.17786			1.936		257.344
		1.938		0.177357			1.938		257.874
		1.94		0.177531			1.94		258.403
		1.942		0.178972			1.942		258.939
		1.944		0.17675			1.944		259.476
		1.946		0.178026			1.946		260.006
		1.948		0.176789			1.948		260.542
		1.95		0.177105			1.95		261.078
		1.952		0.177476			1.952		261.614
		1.954		0.176051			1.954		262.15
		1.956		0.175425			1.956		262.684
		1.958		0.176592			1.958		263.218
		1.96		0.176468			1.96		263.757
		1.962		0.176977			1.962		264.296
		1.964		0.17612			1.964		264.839
		1.966		0.176213			1.966		265.382
		1.968		0.175154			1.968		265.922
		1.97		0.176238			1.97		266.463
		1.972		0.17577			1.972		267.007
		1.974		0.175911			1.974		267.551
		1.976		0.175125			1.976		268.094
		1.978		0.174646			1.978		268.639
		1.98		0.174165			1.98		269.183
		1.982		0.174128			1.982		269.728
		1.984		0.173612			1.984		270.271
		1.986		0.175049			1.986		270.818
		1.988		0.173987			1.988		271.367
		1.99		0.173676			1.99		271.912
		1.992		0.172818			1.992		272.459
		1.994		0.174211			1.994		273.008
		1.996		0.173953			1.996		273.558
		1.998		0.173071			1.998		274.108
		2		0.173499			2		274.662
		2.002		0.172778			2.002		275.21
		2.004		0.173288			2.004		275.763
		2.006		0.171922			2.006		276.315
		2.008		0.171716			2.008		276.865
		2.01		0.171526			2.01		277.417
		2.012		0.172553			2.012		277.97
		2.014		0.171135			2.014		278.525
		2.016		0.172603			2.016		279.077
		2.018		0.170351			2.018		279.634
		2.02		0.170853			2.02		280.187
		2.022		0.171036			2.022		280.743
		2.024		0.170694			2.024		281.298
		2.026		0.169967			2.026		281.855
		2.028		0.171009			2.028		282.412
		2.03		0.169907			2.03		282.969
		2.032		0.170098			2.032		283.529
		2.034		0.170321			2.034		284.085
		2.036		0.170165			2.036		284.646
		2.038		0.170263			2.038		285.209
		2.04		0.169792			2.04		285.774
		2.042		0.168509			2.042		286.332
		2.044		0.169255			2.044		286.892
		2.046		0.168894			2.046		287.455
		2.048		0.168005			2.048		288.016
		2.05		0.168547			2.05		288.578
		2.052		0.169256			2.052		289.145
		2.054		0.167798			2.054		289.709
		2.056		0.168754			2.056		290.275
		2.058		0.167819			2.058		290.841
		2.06		0.167362			2.06		291.405
		2.062		0.167735			2.062		291.972
		2.064		0.167259			2.064		292.537
		2.066		0.166905			2.066		293.105
		2.068		0.167217			2.068		293.674
		2.07		0.16822			2.07		294.246
		2.072		0.166573			2.072		294.815
		2.074		0.166777			2.074		295.386
		2.076		0.16758			2.076		295.958
		2.078		0.165383			2.078		296.528
		2.08		0.166074			2.08		297.1
		2.082		0.165987			2.082		297.671
		2.084		0.164938			2.084		298.243
		2.086		0.165232			2.086		298.812
		2.088		0.165489			2.088		299.386
		2.09		0.165742			2.09		299.961
		2.092		0.164792			2.092		300.535
		2.094		0.164903			2.094		301.108
		2.096		0.163491			2.096		301.682
		2.098		0.164831			2.098		302.258
		2.1		0.16509			2.1		302.835
		2.102		0.164463			2.102		303.415
		2.104		0.163835			2.104		303.991
		2.106		0.1648			2.106		304.571
		2.108		0.164489			2.108		305.15
		2.11		0.164525			2.11		305.734
		2.112		0.163356			2.112		306.315
		2.114		0.163157			2.114		306.894
		2.116		0.163332			2.116		307.475
		2.118		0.164255			2.118		308.06
		2.12		0.163165			2.12		308.645
		2.122		0.16224			2.122		309.227
		2.124		0.162979			2.124		309.81
		2.126		0.16321			2.126		310.397
		2.128		0.162821			2.128		310.984
		2.13		0.16141			2.13		311.567
		2.132		0.16205			2.132		312.151
		2.134		0.162512			2.134		312.736
		2.136		0.161961			2.136		313.325
		2.138		0.161686			2.138		313.915
		2.14		0.161383			2.14		314.501
		2.142		0.161109			2.142		315.088
		2.144		0.162197			2.144		315.682
		2.146		0.160864			2.146		316.27
		2.148		0.161653			2.148		316.864
		2.15		0.160749			2.15		317.456
		2.152		0.161384			2.152		318.048
		2.154		0.160874			2.154		318.643
		2.156		0.161174			2.156		319.237
		2.158		0.160159			2.158		319.831
		2.16		0.158838			2.16		320.422
		2.162		0.159936			2.162		321.016
		2.164		0.159596			2.164		321.609
		2.166		0.159408			2.166		322.205
		2.168		0.160467			2.168		322.802
		2.17		0.158437			2.17		323.4
		2.172		0.158903			2.172		323.994
		2.174		0.158437			2.174		324.59
		2.176		0.158426			2.176		325.185
		2.178		0.159588			2.178		325.785
		2.18		0.159428			2.18		326.389
		2.182		0.158451			2.182		326.989
		2.184		0.158101			2.184		327.589
		2.186		0.15804			2.186		328.189
		2.188		0.157728			2.188		328.788
		2.19		0.157266			2.19		329.391
		2.192		0.159029			2.192		329.992
		2.194		0.158543			2.194		330.601
		2.196		0.157059			2.196		331.205
		2.198		0.1568			2.198		331.807
		2.2		0.156809			2.2		332.413
		2.202		0.157047			2.202		333.016
		2.204		0.157193			2.204		333.621
		2.206		0.155478			2.206		334.228
		2.208		0.156136			2.208		334.83
		2.21		0.155637			2.21		335.436
		2.212		0.155951			2.212		336.043
		2.214		0.155185			2.214		336.646
		2.216		0.155349			2.216		337.252
		2.218		0.156638			2.218		337.864
		2.22		0.156294			2.22		338.477
		2.222		0.156218			2.222		339.09
		2.224		0.155247			2.224		339.703
		2.226		0.154224			2.226		340.311
		2.228		0.154503			2.228		340.92
		2.23		0.154088			2.23		341.531
		2.232		0.155842			2.232		342.142
		2.234		0.155335			2.234		342.757
		2.236		0.153889			2.236		343.375
		2.238		0.154748			2.238		343.988
		2.24		0.154724			2.24		344.607
		2.242		0.154336			2.242		345.225
		2.244		0.15488			2.244		345.843
		2.246		0.153903			2.246		346.46
		2.248		0.153444			2.248		347.079
		2.25		0.153572			2.25		347.697
		2.252		0.153261			2.252		348.314
		2.254		0.153971			2.254		348.935
		2.256		0.153445			2.256		349.558
		2.258		0.152379			2.258		350.175
		2.26		0.152651			2.26		350.797
		2.262		0.152745			2.262		351.417
		2.264		0.151742			2.264		352.036
		2.266		0.151445			2.266		352.656
		2.268		0.152929			2.268		353.277
		2.27		0.152151			2.27		353.902
		2.272		0.151379			2.272		354.525
		2.274		0.1514			2.274		355.145
		2.276		0.151942			2.276		355.77
		2.278		0.151985			2.278		356.396
		2.28		0.151856			2.28		357.026
		2.282		0.151252			2.282		357.652
		2.284		0.151104			2.284		358.279
		2.286		0.151171			2.286		358.909
		2.288		0.150517			2.288		359.534
		2.29		0.150629			2.29		360.162
		2.292		0.151457			2.292		360.792
		2.294		0.15072			2.294		361.425
		2.296		0.150794			2.296		362.055
		2.298		0.149448			2.298		362.685
		2.3		0.15061			2.3		363.317
		2.302		0.150061			2.302		363.95
		2.304		0.15023			2.304		364.583
		2.306		0.150157			2.306		365.216
		2.308		0.148632			2.308		365.851
		2.31		0.14898			2.31		366.482
		2.312		0.149885			2.312		367.117
		2.314		0.150086			2.314		367.754
		2.316		0.149131			2.316		368.392
		2.318		0.148906			2.318		369.027
		2.32		0.149777			2.32		369.669
		2.322		0.147999			2.322		370.306
		2.324		0.14858			2.324		370.942
		2.326		0.148455			2.326		371.581
		2.328		0.147877			2.328		372.219
		2.33		0.148469			2.33		372.858
		2.332		0.150295			2.332		373.502
		2.334		0.148319			2.334		374.151
		2.336		0.14798			2.336		374.795
		2.338		0.148149			2.338		375.435
		2.34		0.147148			2.34		376.078
		2.342		0.148328			2.342		376.722
		2.344		0.147252			2.344		377.366
		2.346		0.146897			2.346		378.012
		2.348		0.14782			2.348		378.658
		2.35		0.147141			2.35		379.304
		2.352		0.147814			2.352		379.954
		2.354		0.147022			2.354		380.6
		2.356		0.146826			2.356		381.25
		2.358		0.146814			2.358		381.898
		2.36		0.145728			2.36		382.546
		2.362		0.145457			2.362		383.191
		2.364		0.146256			2.364		383.841
		2.366		0.146398			2.366		384.492
		2.368		0.146158			2.368		385.142
		2.37		0.146015			2.37		385.795
		2.372		0.146112			2.372		386.447
		2.374		0.145612			2.374		387.102
		2.376		0.145303			2.376		387.753
		2.378		0.146315			2.378		388.411
		2.38		0.145618			2.38		389.067
		2.382		0.143991			2.382		389.72
		2.384		0.144886			2.384		390.371
		2.386		0.144828			2.386		391.026
		2.388		0.145055			2.388		391.684
		2.39		0.144136			2.39		392.34
		2.392		0.144296			2.392		392.996
		2.394		0.144818			2.394		393.655
		2.396		0.144791			2.396		394.314
		2.398		0.144663			2.398		394.979
		2.4		0.144133			2.4		395.637
		2.402		0.143943			2.402		396.297
		2.404		0.144241			2.404		396.962
		2.406		0.143837			2.406		397.623
		2.408		0.143155			2.408		398.285
		2.41		0.14388			2.41		398.948
		2.412		0.142656			2.412		399.609
		2.414		0.143088			2.414		400.271
		2.416		0.142996			2.416		400.935
		2.418		0.143705			2.418		401.6
		2.42		0.14249			2.42		402.268
		2.422		0.14313			2.422		402.933
		2.424		0.1427			2.424		403.6
		2.426		0.142286			2.426		404.266
		2.428		0.143098			2.428		404.933
		2.43		0.143009			2.43		405.607
		2.432		0.141883			2.432		406.277
		2.434		0.141472			2.434		406.943

## Sheet: subfigure g
Supplementary Fig. 2g
		r (nm)	RDF of ion in bulk solution (g cm3)	RDF of ion in mid-position (g cm3)	RDF of ion in edge-position (g cm3)		r (nm)	Nw of ion in bulk solution	Nw of ion in mid-position	Nw of ion in edge-position
		0	0	0			0	0	0
		0.002	0	0			0.002	0	0
		0.004	0	0			0.004	0	0
		0.006	0	0			0.006	0	0
		0.008	0	0			0.008	0	0
		0.01	0	0			0.01	0	0
		0.012	0	0			0.012	0	0
		0.014	0	0			0.014	0	0
		0.016	0	0			0.016	0	0
		0.018	0	0			0.018	0	0
		0.02	0	0			0.02	0	0
		0.022	0	0			0.022	0	0
		0.024	0	0			0.024	0	0
		0.026	0	0			0.026	0	0
		0.028	0	0			0.028	0	0
		0.03	0	0			0.03	0	0
		0.032	0	0			0.032	0	0
		0.034	0	0			0.034	0	0
		0.036	0	0			0.036	0	0
		0.038	0	0			0.038	0	0
		0.04	0	0			0.04	0	0
		0.042	0	0			0.042	0	0
		0.044	0	0			0.044	0	0
		0.046	0	0			0.046	0	0
		0.048	0	0			0.048	0	0
		0.05	0	0			0.05	0	0
		0.052	0	0			0.052	0	0
		0.054	0	0			0.054	0	0
		0.056	0	0			0.056	0	0
		0.058	0	0			0.058	0	0
		0.06	0	0			0.06	0	0
		0.062	0	0			0.062	0	0
		0.064	0	0			0.064	0	0
		0.066	0	0			0.066	0	0
		0.068	0	0			0.068	0	0
		0.07	0	0			0.07	0	0
		0.072	0	0			0.072	0	0
		0.074	0	0			0.074	0	0
		0.076	0	0			0.076	0	0
		0.078	0	0			0.078	0	0
		0.08	0	0			0.08	0	0
		0.082	0	0			0.082	0	0
		0.084	0	0			0.084	0	0
		0.086	0	0			0.086	0	0
		0.088	0	0			0.088	0	0
		0.09	0	0			0.09	0	0
		0.092	0	0			0.092	0	0
		0.094	0	0			0.094	0	0
		0.096	0	0			0.096	0	0
		0.098	0	0			0.098	0	0
		0.1	0	0			0.1	0	0
		0.102	0	0			0.102	0	0
		0.104	0	0			0.104	0	0
		0.106	0	0			0.106	0	0
		0.108	0	0			0.108	0	0
		0.11	0	0			0.11	0	0
		0.112	0	0			0.112	0	0
		0.114	0	0			0.114	0	0
		0.116	0	0			0.116	0	0
		0.118	0	0			0.118	0	0
		0.12	0	0			0.12	0	0
		0.122	0	0			0.122	0	0
		0.124	0	0			0.124	0	0
		0.126	0	0			0.126	0	0
		0.128	0	0			0.128	0	0
		0.13	0	0			0.13	0	0
		0.132	0	0			0.132	0	0
		0.134	0	0			0.134	0	0
		0.136	0	0			0.136	0	0
		0.138	0	0			0.138	0	0
		0.14	0	0			0.14	0	0
		0.142	0	0			0.142	0	0
		0.144	0	0			0.144	0	0
		0.146	0	0			0.146	0	0
		0.148	0	0			0.148	0	0
		0.15	0	0			0.15	0	0
		0.152	0	0			0.152	0	0
		0.154	0	0			0.154	0	0
		0.156	0	0			0.156	0	0
		0.158	0	0			0.158	0	0
		0.16	0	0			0.16	0	0
		0.162	0	0			0.162	0	0
		0.164	0	0			0.164	0	0
		0.166	0	0			0.166	0	0
		0.168	0	0			0.168	0	0
		0.17	0	0			0.17	0	0
		0.172	0	0			0.172	0	0
		0.174	0	0			0.174	0	0
		0.176	0	0			0.176	0	0
		0.178	0	0			0.178	0	0
		0.18	0	0			0.18	0	0
		0.182	0	0			0.182	0	0
		0.184	0	0			0.184	0	0
		0.186	0	0			0.186	0	0
		0.188	0	0			0.188	0	0
		0.19	0.00104874	0.000835743			0.19	7.99968e-06	7.99968e-06
		0.192	0.0102702	0.00791152			0.192	0.000103996	8.79965e-05
		0.194	0.0842476	0.089249			0.194	0.000983961	0.000911963
		0.196	0.444715	0.450275			0.196	0.00770369	0.0073597
		0.198	1.63035	1.671			0.198	0.0371025	0.0356946
		0.2	4.36431	4.51556			0.2	0.129515	0.124971
		0.202	9.19095	9.51756			0.202	0.352826	0.342786
		0.204	15.025	15.5342			0.204	0.775297	0.753818
		0.206	20.2585	21.0429			0.206	1.40828	1.37004
		0.208	22.9305	24.1095			0.208	2.20113	2.15156
		0.21	22.7537	24.0844			0.21	3.0611	3.0023
		0.212	19.6754	21.0804			0.212	3.8671	3.81276
		0.214	15.39	16.6221			0.214	4.54547	4.49987
		0.216	11.0763	11.9791			0.216	5.05804	5.0201
		0.218	7.37593	8.0283			0.218	5.42168	5.39154
		0.22	4.62157	5.0841			0.22	5.65907	5.63727
		0.222	2.71366	3.04621			0.222	5.80715	5.79181
		0.224	1.51077	1.75659			0.224	5.89198	5.88321
		0.226	0.867995	0.975245			0.226	5.94134	5.93587
		0.228	0.457916	0.527566			0.228	5.96908	5.965
		0.23	0.243156	0.294103			0.23	5.98379	5.98177
		0.232	0.125205	0.149851			0.232	5.9917	5.99062
		0.234	0.065167	0.0762217			0.234	5.99585	5.99515
		0.236	0.0265104	0.037919			0.236	5.9979	5.99749
		0.238	0.0162083	0.0177546			0.238	5.99883	5.99869
		0.24	0.00772313	0.0103013			0.24	5.99935	5.9993
		0.242	0.00436366	0.00601035			0.242	5.99966	5.99966
		0.244	0.00190775	0.00253383			0.244	5.99981	5.99982
		0.246	0.000938424	0.00132948			0.246	5.99987	5.99991
		0.248	0.000769455	0.00032703			0.248	5.99992	5.99995
		0.25	0.000757196	0.000482731			0.25	5.99996	5.99997
		0.252	0.000149045	0			0.252	5.99998	5.99998
		0.254	0.000146707	0.000311763			0.254	5.99998	5.99998
		0.256	0	0			0.256	5.99999	6
		0.258	0	0			0.258	5.99999	6
		0.26	0	0			0.26	5.99999	6
		0.262	0.000137884	0			0.262	5.99999	6
		0.264	0	0			0.264	6	6
		0.266	0	0			0.266	6	6
		0.268	0	0			0.268	6	6
		0.27	0	0			0.27	6	6
		0.272	0	0			0.272	6	6
		0.274	0	0			0.274	6	6
		0.276	0	0			0.276	6	6
		0.278	0	0			0.278	6	6
		0.28	0	0			0.28	6	6
		0.282	0	0			0.282	6	6
		0.284	0	0			0.284	6	6
		0.286	0	0			0.286	6	6
		0.288	0	0			0.288	6	6
		0.29	0	0			0.29	6	6
		0.292	0	0			0.292	6	6
		0.294	0	0			0.294	6	6
		0.296	0	0			0.296	6	6
		0.298	0	0			0.298	6	6
		0.3	0	0.000111743			0.3	6	6
		0.302	0	0			0.302	6	6.00001
		0.304	0	0			0.304	6	6.00001
		0.306	0	0.000214808			0.306	6	6.00001
		0.308	0.000299321	0			0.308	6.00001	6.00002
		0.31	0	0.00010465			0.31	6.00002	6.00002
		0.312	0.000194463	0.000309937			0.312	6.00002	6.00005
		0.314	9.59972e-05	0.000102001			0.314	6.00005	6.00006
		0.316	0	0.000402862			0.316	6.00005	6.00007
		0.318	0.000280792	0.000596705			0.318	6.00005	6.00013
		0.32	0.000739449	0.000589269			0.32	6.00011	6.00016
		0.322	0.000547721	0.00145493			0.322	6.00017	6.00025
		0.324	0.000450814	0.00249084			0.324	6.00021	6.00038
		0.326	0.000356241	0.00321742			0.326	6.00024	6.00066
		0.328	0.00131966	0.00224351			0.328	6.0003	6.00087
		0.33	0.00199902	0.00581803			0.33	6.0005	6.00121
		0.332	0.00249028	0.00583948			0.332	6.00064	6.00172
		0.334	0.00305441	0.00910523			0.334	6.001	6.00238
		0.336	0.00570097	0.0111351			0.336	6.00137	6.00321
		0.338	0.00671075	0.0165496			0.338	6.00191	6.00446
		0.34	0.00917021	0.0201834			0.34	6.00263	6.00603
		0.342	0.0106008	0.0274285			0.342	6.00369	6.00837
		0.344	0.0162367	0.0397734			0.344	6.00497	6.01142
		0.346	0.0205563	0.0531766			0.346	6.00678	6.01576
		0.348	0.0263385	0.0674314			0.348	6.0093	6.02158
		0.35	0.0339966	0.0776638			0.35	6.01246	6.02858
		0.352	0.0431599	0.10852			0.352	6.01621	6.03755
		0.354	0.0602721	0.134102			0.354	6.02178	6.04961
		0.356	0.0740849	0.165054			0.356	6.0289	6.06458
		0.358	0.085445	0.191072			0.358	6.03733	6.08222
		0.36	0.110132	0.240402			0.36	6.04797	6.10457
		0.362	0.1303	0.295548			0.362	6.06106	6.13249
		0.364	0.162159	0.339516			0.364	6.0773	6.16535
		0.366	0.193813	0.39385			0.366	6.09769	6.20454
		0.368	0.232878	0.459832			0.368	6.12143	6.24995
		0.37	0.277242	0.545819			0.37	6.15041	6.30437
		0.372	0.318591	0.604139			0.372	6.18573	6.36842
		0.374	0.369258	0.690227			0.374	6.22573	6.43937
		0.376	0.428545	0.747291			0.376	6.27279	6.51962
		0.378	0.499799	0.847367			0.378	6.32851	6.60917
		0.38	0.570256	0.908322			0.38	6.39408	6.70969
		0.382	0.64752	1.012			0.382	6.46858	6.82034
		0.384	0.719618	1.09923			0.384	6.55324	6.94293
		0.386	0.812609	1.1806			0.386	6.6487	7.07782
		0.388	0.886555	1.2521			0.388	6.75627	7.22239
		0.39	0.987196	1.35024			0.39	6.87636	7.38012
		0.392	1.06376	1.4127			0.392	7.00866	7.54767
		0.394	1.16322	1.47508			0.394	7.15451	7.7251
		0.396	1.27172	1.56873			0.396	7.31557	7.91371
		0.398	1.34705	1.61344			0.398	7.48854	8.11375
		0.4	1.45914	1.67931			0.4	7.67821	8.32267
		0.402	1.5396	1.75916			0.402	7.8816	8.54133
		0.404	1.63168	1.80513			0.404	8.09972	8.77194
		0.406	1.71914	1.84618			0.406	8.33161	9.00942
		0.408	1.8034	1.89268			0.408	8.5792	9.25726
		0.41	1.86579	1.94551			0.41	8.83716	9.51153
		0.412	1.93533	1.98834			0.412	9.10825	9.77779
		0.414	2.00017	2.01519			0.414	9.39305	10.0485
		0.416	2.04092	2.02362			0.416	9.68668	10.3254
		0.418	2.08916	2.0579			0.418	9.99	10.6064
		0.42	2.10907	2.0542			0.42	10.3034	10.8955
		0.422	2.1405	2.03639			0.422	10.6202	11.1829
		0.424	2.15243	2.0583			0.424	10.9474	11.4756
		0.426	2.17645	2.03658			0.426	11.2771	11.7696
		0.428	2.1653	2.02133			0.428	11.612	12.0652
		0.43	2.17668	1.99201			0.43	11.9494	12.357
		0.432	2.13726	1.93951			0.432	12.2878	12.6481
		0.434	2.13152	1.90571			0.434	12.626	12.9344
		0.436	2.07719	1.83618			0.436	12.9639	13.2162
		0.438	2.02326	1.76779			0.438	13.2959	13.4914
		0.44	1.97849	1.73403			0.44	13.6199	13.759
		0.442	1.91572	1.66345			0.442	13.9392	14.0233
		0.444	1.84435	1.58086			0.444	14.2513	14.2748
		0.446	1.80562	1.51008			0.446	14.5578	14.5179
		0.448	1.72229	1.42553			0.448	14.8549	14.7527
		0.45	1.67214	1.38124			0.45	15.1443	14.977
		0.452	1.59963	1.28002			0.452	15.4266	15.1928
		0.454	1.53527	1.20596			0.454	15.6973	15.3952
		0.456	1.4647	1.10713			0.456	15.9605	15.5861
		0.458	1.40361	1.03036			0.458	16.2131	15.7637
		0.46	1.31901	0.961964			0.46	16.4555	15.9312
		0.462	1.24838	0.89537			0.462	16.6873	16.0868
		0.464	1.18721	0.81176			0.464	16.907	16.233
		0.466	1.12118	0.766796			0.466	17.1178	16.3674
		0.468	1.0893	0.70891			0.468	17.32	16.4965
		0.47	1.03206	0.654813			0.47	17.5175	16.6157
		0.472	0.988502	0.599036			0.472	17.7069	16.7261
		0.474	0.956789	0.5567			0.474	17.8917	16.8285
		0.476	0.920575	0.518169			0.476	18.0703	16.9246
		0.478	0.8814	0.492624			0.478	18.2432	17.0164
		0.48	0.860189	0.456054			0.48	18.4125	17.1021
		0.482	0.829935	0.42843			0.482	18.5782	17.1843
		0.484	0.82962	0.404926			0.484	18.7401	17.2614
		0.486	0.797845	0.391639			0.486	18.9026	17.3355
		0.488	0.783369	0.37813			0.488	19.0607	17.4084
		0.49	0.775172	0.362567			0.49	19.2181	17.4785
		0.492	0.766424	0.344795			0.492	19.375	17.5467
		0.494	0.768062	0.352516			0.494	19.5331	17.6132
		0.496	0.756962	0.340076			0.496	19.6917	17.6816
		0.498	0.7544	0.329602			0.498	19.849	17.7466
		0.5	0.761126	0.330627			0.5	20.0073	17.8119
		0.502	0.756071	0.326889			0.502	20.1697	17.8777
		0.504	0.759356	0.325604			0.504	20.3305	17.9441
		0.506	0.762111	0.325857			0.506	20.4949	18.0094
		0.508	0.754163	0.325293			0.508	20.6602	18.0764
		0.51	0.76421	0.327569			0.51	20.8262	18.1442
		0.512	0.763976	0.326635			0.512	20.9944	18.2115
		0.514	0.773715	0.327592			0.514	21.165	18.2794
		0.516	0.791351	0.331562			0.516	21.342	18.3496
		0.518	0.792956	0.33908			0.518	21.5194	18.4203
		0.52	0.793438	0.342512			0.52	21.7009	18.4929
		0.522	0.799045	0.351152			0.522	21.8832	18.5682
		0.524	0.800273	0.356852			0.524	22.0679	18.6454
		0.526	0.809378	0.362478			0.526	22.255	18.7244
		0.528	0.817997	0.365641			0.528	22.4467	18.8042
		0.53	0.824737	0.375753			0.53	22.6407	18.8867
		0.532	0.829185	0.373061			0.532	22.8377	18.9717
		0.534	0.8355	0.381327			0.534	23.0376	19.0569
		0.536	0.841759	0.391961			0.536	23.2405	19.1441
		0.538	0.849412	0.397239			0.538	23.4462	19.2347
		0.54	0.848776	0.404489			0.54	23.6543	19.3268
		0.542	0.859479	0.408276			0.542	23.8664	19.4226
		0.544	0.863848	0.41739			0.544	24.0808	19.5191
		0.546	0.879475	0.422658			0.546	24.3007	19.6179
		0.548	0.882043	0.431044			0.548	24.5231	19.7194
		0.55	0.893819	0.440083			0.55	24.7476	19.8234
		0.552	0.898915	0.452432			0.552	24.9786	19.9317
		0.554	0.904982	0.45315			0.554	25.2116	20.0418
		0.556	0.909999	0.460227			0.556	25.4473	20.1545
		0.558	0.907318	0.472486			0.558	25.6865	20.2692
		0.56	0.917148	0.481352			0.56	25.928	20.3874
		0.562	0.928545	0.496412			0.562	26.172	20.5103
		0.564	0.93323	0.498247			0.564	26.4237	20.6358
		0.566	0.946436	0.503848			0.566	26.677	20.7622
		0.568	0.942006	0.511322			0.568	26.9338	20.8916
		0.57	0.949571	0.516426			0.57	27.1908	21.0248
		0.572	0.958794	0.532508			0.572	27.4546	21.1614
		0.574	0.968848	0.542953			0.574	27.7227	21.3018
		0.576	0.973826	0.555361			0.576	27.9919	21.4464
		0.578	0.970692	0.565594			0.578	28.2675	21.5934
		0.58	0.987618	0.566681			0.58	28.5438	21.7454
		0.582	0.989623	0.581442			0.582	28.8264	21.8995
		0.584	0.995609	0.588943			0.584	29.1123	22.0575
		0.586	0.993765	0.585066			0.586	29.4002	22.2174
		0.588	1.00038	0.601264			0.588	29.6915	22.3797
		0.59	1.01234	0.607902			0.59	29.9844	22.5465
		0.592	1.00997	0.608749			0.592	30.2822	22.7157
		0.594	1.01498	0.624337			0.594	30.5848	22.8884
		0.596	1.02207	0.628116			0.596	30.889	23.0636
		0.598	1.03368	0.625222			0.598	31.1975	23.2431
		0.6	1.01634	0.6415			0.6	31.5104	23.423
		0.602	1.03107	0.650852			0.602	31.8224	23.6097
		0.604	1.03107	0.655497			0.604	32.1393	23.7983
		0.606	1.04694	0.659926			0.606	32.4589	23.9888
		0.608	1.05173	0.667415			0.608	32.788	24.1824
		0.61	1.04854	0.658965			0.61	33.1172	24.3783
		0.612	1.05332	0.663883			0.612	33.4468	24.576
		0.614	1.04148	0.676872			0.614	33.7797	24.7767
		0.616	1.04948	0.670976			0.616	34.1146	24.9795
		0.618	1.05252	0.671877			0.618	34.4519	25.182
		0.62	1.05384	0.68357			0.62	34.793	25.3884
		0.622	1.06593	0.684572			0.622	35.1397	25.5999
		0.624	1.05217	0.68493			0.624	35.4865	25.8097
		0.626	1.06517	0.683196			0.626	35.8369	26.0224
		0.628	1.05871	0.677302			0.628	36.1898	26.2359
		0.63	1.06911	0.683351			0.63	36.544	26.4501
		0.632	1.05949	0.689424			0.632	36.9028	26.668
		0.634	1.05702	0.683504			0.634	37.2615	26.8862
		0.636	1.06528	0.679314			0.636	37.6236	27.1028
		0.638	1.06423	0.673706			0.638	37.9872	27.3228
		0.64	1.07497	0.68825			0.64	38.3566	27.5436
		0.642	1.06695	0.681094			0.642	38.7313	27.7672
		0.644	1.0583	0.673583			0.644	39.1001	27.991
		0.646	1.05552	0.676077			0.646	39.4716	28.2131
		0.648	1.06031	0.674774			0.648	39.8463	28.4382
		0.65	1.06216	0.667003			0.65	40.2255	28.6636
		0.652	1.06412	0.662351			0.652	40.6048	28.8876
		0.654	1.05112	0.663099			0.654	40.9864	29.1123
		0.656	1.05905	0.661682			0.656	41.3695	29.3395
		0.658	1.04664	0.650885			0.658	41.7541	29.5624
		0.66	1.04813	0.64291			0.66	42.1367	29.7887
		0.662	1.04703	0.643917			0.662	42.5254	30.0115
		0.664	1.04204	0.643252			0.664	42.9123	30.2357
		0.666	1.04435	0.634414			0.666	43.3018	30.4611
		0.668	1.0341	0.625409			0.668	43.694	30.6845
		0.67	1.029	0.622764			0.67	44.0834	30.9063
		0.672	1.02926	0.613379			0.672	44.4749	31.1264
		0.674	1.02407	0.610275			0.674	44.8686	31.3471
		0.676	1.01879	0.60537			0.676	45.2626	31.568
		0.678	1.02059	0.592661			0.678	45.656	31.7858
		0.68	1.00419	0.587963			0.68	46.051	32.0031
		0.682	1.00743	0.578399			0.682	46.4456	32.2185
		0.684	0.999444	0.568248			0.684	46.8401	32.4317
		0.686	0.999647	0.563257			0.686	47.2371	32.6418
		0.688	0.989349	0.54638			0.688	47.6336	32.8494
		0.69	0.987898	0.546565			0.69	48.0304	33.0553
		0.692	0.983763	0.538027			0.692	48.4279	33.2631
		0.694	0.977202	0.522405			0.694	48.8262	33.4653
		0.696	0.969406	0.518493			0.696	49.2238	33.6656
		0.698	0.970948	0.506113			0.698	49.6217	33.8617
		0.7	0.968927	0.501399			0.7	50.0211	34.059
		0.702	0.956165	0.485686			0.702	50.4227	34.2509
		0.704	0.946968	0.477315			0.704	50.8206	34.4412
		0.706	0.949495	0.474686			0.706	51.2173	34.6285
		0.708	0.949882	0.464256			0.708	51.6193	34.8156
		0.71	0.945925	0.449962			0.71	52.0211	34.9985
		0.712	0.944369	0.449114			0.712	52.4257	35.1795
		0.714	0.936209	0.439706			0.714	52.8298	35.3592
		0.716	0.936644	0.435609			0.716	53.2357	35.536
		0.718	0.937317	0.426189			0.718	53.6411	35.7133
		0.72	0.941146	0.428279			0.72	54.0517	35.8887
		0.722	0.933981	0.419702			0.722	54.4635	36.0637
		0.724	0.936461	0.412719			0.724	54.8778	36.2369
		0.726	0.933955	0.406848			0.726	55.2926	36.408
		0.728	0.936668	0.401651			0.728	55.7109	36.5787
		0.73	0.933477	0.399301			0.73	56.1307	36.7476
		0.732	0.936585	0.401371			0.732	56.5511	36.9178
		0.734	0.940527	0.392776			0.734	56.9785	37.0881
		0.736	0.935519	0.396036			0.736	57.4062	37.2573
		0.738	0.944344	0.389045			0.738	57.839	37.4269
		0.74	0.949999	0.389674			0.74	58.2756	37.5955
		0.742	0.952516	0.392004			0.742	58.7185	37.7662
		0.744	0.9573	0.381879			0.744	59.1629	37.9367
		0.746	0.948051	0.389712			0.746	59.6099	38.106
		0.748	0.950143	0.384179			0.748	60.0576	38.2785
		0.75	0.960452	0.379011			0.75	60.5097	38.4484
		0.752	0.960665	0.385242			0.752	60.9688	38.6196
		0.754	0.96843	0.385807			0.754	61.4297	38.7942
		0.756	0.962166	0.387475			0.756	61.8948	38.9691
		0.758	0.960131	0.388957			0.758	62.3604	39.1466
		0.76	0.970996	0.38912			0.76	62.8309	39.3242
		0.762	0.973271	0.388014			0.762	63.306	39.5037
		0.764	0.975889	0.388852			0.764	63.7868	39.6827
		0.766	0.983673	0.38939			0.766	64.2713	39.8645
		0.768	0.987156	0.392893			0.768	64.7611	40.0488
		0.77	0.989789	0.395089			0.77	65.2551	40.2325
		0.772	0.984876	0.398011			0.772	65.7512	40.4207
		0.774	0.998496	0.394744			0.774	66.252	40.608
		0.776	0.996569	0.395953			0.776	66.7585	40.7977
		0.778	1.00297	0.396198			0.778	67.2689	40.9877
		0.78	1.00993	0.405078			0.78	67.7835	41.181
		0.782	1.00934	0.404982			0.782	68.3045	41.3771
		0.784	1.00602	0.402578			0.784	68.8274	41.5749
		0.786	1.00714	0.408066			0.786	69.3512	41.7729
		0.788	1.01729	0.408989			0.788	69.8824	41.9756
		0.79	1.01895	0.410309			0.79	70.4157	42.1783
		0.792	1.01424	0.414734			0.792	70.9555	42.3824
		0.794	1.01528	0.418899			0.794	71.4933	42.5906
		0.796	1.02516	0.418325			0.796	72.0387	42.8008
		0.798	1.02224	0.415053			0.798	72.5889	43.013
		0.8	1.03071	0.421679			0.8	73.1455	43.225
		0.802	1.03011	0.424374			0.802	73.7019	43.4407
		0.804	1.02873	0.423962			0.804	74.263	43.659
		0.806	1.02193	0.424616			0.806	74.8247	43.8755
		0.808	1.02308	0.423913			0.808	75.3874	44.0957
		0.81	1.03265	0.424009			0.81	75.9551	44.3176
		0.812	1.03145	0.425284			0.812	76.5283	44.5393
		0.814	1.03286	0.426347			0.814	77.1069	44.7628
		0.816	1.03451	0.42436			0.816	77.6833	44.9894
		0.818	1.03331	0.428381			0.818	78.2675	45.2146
		0.82	1.03599	0.429981			0.82	78.8541	45.444
		0.822	1.03476	0.430036			0.822	79.4458	45.6745
		0.824	1.03939	0.430457			0.824	80.0387	45.9054
		0.826	1.02981	0.432248			0.826	80.6373	46.139
		0.828	1.02678	0.435752			0.828	81.2296	46.3764
		0.83	1.03127	0.430852			0.83	81.8244	46.6115
		0.832	1.03132	0.432508			0.832	82.4282	46.8492
		0.834	1.03216	0.430386			0.834	83.0351	47.0877
		0.836	1.03335	0.431883			0.836	83.6424	47.3274
		0.838	1.03035	0.43292			0.838	84.2524	47.5683
		0.84	1.0258	0.432132			0.84	84.8641	47.8108
		0.842	1.0315	0.429046			0.842	85.4809	48.0524
		0.844	1.02674	0.427827			0.844	86.0966	48.2948
		0.846	1.02711	0.429942			0.846	86.717	48.5375
		0.848	1.02726	0.434307			0.848	87.3411	48.7847
		0.85	1.02172	0.426878			0.85	87.965	49.0295
		0.852	1.0269	0.433163			0.852	88.5929	49.2788
		0.854	1.01964	0.423802			0.854	89.2218	49.5267
		0.856	1.02547	0.430904			0.856	89.8534	49.7768
		0.858	1.02476	0.425665			0.858	90.4879	50.0266
		0.86	1.02381	0.424583			0.86	91.1272	50.2742
		0.862	1.01985	0.42473			0.862	91.7661	50.526
		0.864	1.02091	0.424513			0.864	92.4089	50.7784
		0.866	1.01455	0.422288			0.866	93.0532	51.0292
		0.868	1.01623	0.42125			0.868	93.6993	51.2818
		0.87	1.01761	0.419293			0.87	94.3492	51.5343
		0.872	1.01244	0.421175			0.872	94.9981	51.7866
		0.874	1.01129	0.419134			0.874	95.6499	52.0416
		0.876	1.01478	0.41902			0.876	96.3046	52.2961
		0.878	1.00186	0.420841			0.878	96.9602	52.5533
		0.88	1.00537	0.412035			0.88	97.617	52.8092
		0.882	0.997114	0.414553			0.882	98.2743	53.0657
		0.884	0.998898	0.411894			0.884	98.9305	53.3201
		0.886	1.00114	0.412238			0.886	99.5945	53.5778
		0.888	0.999668	0.411917			0.888	100.259	53.8369
		0.89	0.994737	0.406242			0.89	100.925	54.0942
		0.892	1.00409	0.406775			0.892	101.595	54.3505
		0.894	0.994929	0.407196			0.894	102.267	54.6089
		0.896	0.994198	0.400797			0.896	102.941	54.8674
		0.898	1.00106	0.402356			0.898	103.619	55.1239
		0.9	0.991986	0.399897			0.9	104.3	55.3812
		0.902	0.996318	0.397584			0.902	104.982	55.639
		0.904	0.98598	0.399076			0.904	105.666	55.8967
		0.906	0.990967	0.396888			0.906	106.351	56.1565
		0.908	0.989642	0.394514			0.908	107.04	56.4148
		0.91	0.991199	0.389823			0.91	107.73	56.6743
		0.912	0.984103	0.390475			0.912	108.423	56.9297
		0.914	0.979914	0.387728			0.914	109.116	57.1882
		0.916	0.986963	0.385476			0.916	109.812	57.4454
		0.918	0.981057	0.38628			0.918	110.512	57.7035
		0.92	0.978614	0.38524			0.92	111.21	57.9626
		0.922	0.981658	0.381129			0.922	111.911	58.2205
		0.924	0.980819	0.379335			0.924	112.618	58.4797
		0.926	0.981841	0.377453			0.926	113.329	58.7357
		0.928	0.981613	0.376902			0.928	114.043	58.9939
		0.93	0.975368	0.374862			0.93	114.755	59.2531
		0.932	0.974995	0.371984			0.932	115.471	59.5092
		0.934	0.982645	0.373318			0.934	116.192	59.7689
		0.936	0.981542	0.371496			0.936	116.914	60.0259
		0.938	0.979309	0.367963			0.938	117.644	60.2851
		0.94	0.982783	0.363379			0.94	118.374	60.5406
		0.942	0.981374	0.362177			0.942	119.11	60.798
		0.944	0.987275	0.365216			0.944	119.849	61.0533
		0.946	0.978223	0.361458			0.946	120.591	61.3133
		0.948	0.980686	0.359096			0.948	121.334	61.569
		0.95	0.979415	0.358222			0.95	122.083	61.8266
		0.952	0.981821	0.359503			0.952	122.829	62.0848
		0.954	0.981648	0.355938			0.954	123.584	62.3435
		0.956	0.980069	0.352663			0.956	124.339	62.6
		0.958	0.989487	0.35615			0.958	125.101	62.8581
		0.96	0.986214	0.357336			0.96	125.871	63.1184
		0.962	0.978878	0.351317			0.962	126.635	63.3802
		0.964	0.984914	0.350369			0.964	127.407	63.6383
		0.966	0.987381	0.352412			0.966	128.184	63.898
		0.968	0.976959	0.349339			0.968	128.956	64.1586
		0.97	0.987406	0.346734			0.97	129.737	64.4185
		0.972	0.983531	0.347797			0.972	130.522	64.6789
		0.974	0.986872	0.342555			0.974	131.311	64.9392
		0.976	0.990067	0.344056			0.976	132.105	65.1985
		0.978	0.983211	0.343575			0.978	132.901	65.46
		0.98	0.99009	0.344627			0.98	133.7	65.7222
		0.982	0.989905	0.345056			0.982	134.505	65.9883
		0.984	0.984756	0.339824			0.984	135.312	66.2502
		0.986	0.988751	0.347726			0.986	136.119	66.5159
		0.988	0.992531	0.339366			0.988	136.937	66.7818
		0.99	0.997409	0.340234			0.99	137.76	67.0457
		0.992	0.998276	0.342498			0.992	138.589	67.3134
		0.994	0.995381	0.344354			0.994	139.418	67.5821
		0.996	0.994341	0.336479			0.996	140.251	67.8494
		0.998	0.999885	0.33653			0.998	141.087	68.1163
		1	0.989485	0.339513			1	141.926	68.3833
		1.002	0.999048	0.340129			1.002	142.77	68.6551
		1.004	0.997352	0.338257			1.004	143.618	68.9256
		1.006	0.993231	0.336939			1.006	144.468	69.1977
		1.008	0.995885	0.339317			1.008	145.322	69.4699
		1.01	0.996764	0.336572			1.01	146.178	69.7432
		1.012	1.00657	0.338024			1.012	147.043	70.0182
		1.014	1.00064	0.338362			1.014	147.912	70.2932
		1.016	1.00087	0.335185			1.016	148.784	70.569
		1.018	0.99962	0.337582			1.018	149.659	70.8475
		1.02	1.00046	0.335157			1.02	150.538	71.1251
		1.022	1.0036	0.333684			1.022	151.42	71.4033
		1.024	1.00196	0.335997			1.024	152.308	71.6796
		1.026	1.00095	0.335042			1.026	153.195	71.9616
		1.028	1.00371	0.333946			1.028	154.09	72.2429
		1.03	1.0007	0.335813			1.03	154.985	72.5237
		1.032	1.00304	0.333715			1.032	155.888	72.807
		1.034	1.00392	0.332153			1.034	156.791	73.0884
		1.036	1.00301	0.333894			1.036	157.7	73.3734
		1.038	1.00295	0.334617			1.038	158.613	73.6599
		1.04	1.00282	0.331933			1.04	159.522	73.9453
		1.042	1.00152	0.333632			1.042	160.444	74.2322
		1.044	1.00166	0.333921			1.044	161.363	74.5222
		1.046	1.00673	0.334578			1.046	162.292	74.8107
		1.048	1.00084	0.333905			1.048	163.223	75.1025
		1.05	1.00089	0.334687			1.05	164.154	75.3955
		1.052	1.00379	0.331116			1.052	165.089	75.688
		1.054	1.00278	0.33153			1.054	166.031	75.9818
		1.056	1.00299	0.331544			1.056	166.972	76.2738
		1.058	1.00385	0.331495			1.058	167.921	76.5679
		1.06	1.00174	0.3289			1.06	168.87	76.8618
		1.062	1.0099	0.330622			1.062	169.826	77.1585
		1.064	1.00252	0.324783			1.064	170.788	77.4539
		1.066	1.00568	0.328121			1.066	171.75	77.7464
		1.068	1.00419	0.327427			1.068	172.718	78.0442
		1.07	1.00136	0.326755			1.07	173.684	78.3422
		1.072	1.00113	0.325158			1.072	174.656	78.6381
		1.074	1.00305	0.326518			1.074	175.631	78.9369
		1.076	1.00383	0.326219			1.076	176.61	79.237
		1.078	1.00293	0.324124			1.078	177.594	79.5385
		1.08	1.00243	0.322642			1.08	178.58	79.8366
		1.082	0.99955	0.321176			1.082	179.571	80.1386
		1.084	1.00046	0.321986			1.084	180.562	80.4363
		1.086	1.00548	0.321918			1.086	181.56	80.7373
		1.088	0.995293	0.320397			1.088	182.56	81.0396
		1.09	1.00069	0.316591			1.09	183.561	81.3405
		1.092	1.00034	0.318558			1.092	184.566	81.6408
		1.094	0.999345	0.317711			1.094	185.576	81.9433
		1.096	0.999765	0.318469			1.096	186.589	82.2461
		1.098	0.994804	0.316207			1.098	187.602	82.5492
		1.1	0.989174	0.316755			1.1	188.615	82.8557
		1.102	0.996312	0.31564			1.102	189.633	83.1599
		1.104	0.992537	0.312721			1.104	190.655	83.4625
		1.106	0.99422	0.316233			1.106	191.682	83.768
		1.108	0.999382	0.314046			1.108	192.713	84.0752
		1.11	0.994675	0.313073			1.11	193.749	84.3826
		1.112	0.996484	0.311013			1.112	194.788	84.6895
		1.114	0.992752	0.307494			1.114	195.832	84.9928
		1.116	0.994153	0.31052			1.116	196.872	85.2998
		1.118	0.99328	0.311812			1.118	197.918	85.6075
		1.12	0.992805	0.307629			1.12	198.972	85.9172
		1.122	0.997018	0.305776			1.122	200.028	86.2232
		1.124	0.993477	0.30801			1.124	201.093	86.5309
		1.126	0.996352	0.307983			1.126	202.154	86.8409
		1.128	1.00236	0.30543			1.128	203.227	87.1506
		1.13	0.998416	0.30639			1.13	204.301	87.4611
		1.132	1.00007	0.301975			1.132	205.386	87.7714
		1.134	0.989342	0.306194			1.134	206.463	88.0799
		1.136	0.990296	0.305257			1.136	207.542	88.3942
		1.138	0.996709	0.303302			1.138	208.624	88.7072
		1.14	0.994106	0.302367			1.14	209.721	89.0201
		1.142	0.992413	0.299376			1.142	210.812	89.3313
		1.144	0.994421	0.301047			1.144	211.908	89.6426
		1.146	0.994894	0.302751			1.146	213.013	89.9583
		1.148	0.997632	0.302421			1.148	214.116	90.2757
		1.15	0.993854	0.301196			1.15	215.227	90.5912
		1.152	0.999053	0.295929			1.152	216.346	90.9048
		1.154	0.994598	0.300932			1.154	217.463	91.2207
		1.156	0.997749	0.299328			1.156	218.588	91.54
		1.158	1.00047	0.298133			1.158	219.716	91.8578
		1.16	0.99435	0.297182			1.16	220.852	92.1758
		1.162	0.999963	0.296537			1.162	221.989	92.4954
		1.164	0.999311	0.294074			1.164	223.131	92.8139
		1.166	1.00179	0.293572			1.166	224.278	93.1296
		1.168	0.991947	0.293809			1.168	225.42	93.4486
		1.17	0.997071	0.291599			1.17	226.572	93.7651
		1.172	0.996377	0.294358			1.172	227.729	94.0854
		1.174	0.997005	0.291626			1.174	228.886	94.4064
		1.176	0.995947	0.291303			1.176	230.049	94.7262
		1.178	1.00022	0.291055			1.178	231.219	95.0467
		1.18	0.992309	0.292449			1.18	232.393	95.3692
		1.182	0.994475	0.290069			1.182	233.562	95.6926
		1.184	0.999132	0.289518			1.184	234.739	96.015
		1.186	0.993044	0.289278			1.186	235.921	96.3382
		1.188	0.998766	0.290943			1.188	237.109	96.6643
		1.19	0.996585	0.289927			1.19	238.299	96.9917
		1.192	0.99902	0.283698			1.192	239.494	97.3142
		1.194	0.996201	0.285106			1.194	240.696	97.6349
		1.196	0.998283	0.286284			1.196	241.896	97.9603
		1.198	0.994199	0.287309			1.198	243.107	98.2871
		1.2	0.999574	0.284737			1.2	244.317	98.6151
		1.202	0.996602	0.285926			1.202	245.531	98.9425
		1.204	1.00057	0.287608			1.204	246.757	99.2718
		1.206	0.995574	0.283104			1.206	247.981	99.6022
		1.208	0.998202	0.284508			1.208	249.209	99.9302
		1.21	0.998064	0.284908			1.21	250.443	100.263
		1.212	1.00085	0.283114			1.212	251.679	100.593
		1.214	0.998131	0.282683			1.214	252.924	100.923
		1.216	1.00113	0.28386			1.216	254.173	101.258
		1.218	1.00153	0.283427			1.218	255.425	101.59
		1.22	0.997575	0.28327			1.22	256.677	101.925
		1.222	1.00067	0.283036			1.222	257.939	102.262
		1.224	0.999011	0.281624			1.224	259.203	102.598
		1.226	0.998051	0.284275			1.226	260.471	102.934
		1.228	0.999393	0.281229			1.228	261.74	103.274
		1.23	0.995745	0.283383			1.23	263.013	103.612
		1.232	1.00185	0.280982			1.232	264.291	103.952
		1.234	0.998196	0.280877			1.234	265.579	104.293
		1.236	0.997921	0.280739			1.236	266.864	104.634
		1.238	0.999329	0.280594			1.238	268.155	104.975
		1.24	0.998239	0.278831			1.24	269.45	105.318
		1.242	1.00171	0.279791			1.242	270.753	105.658
		1.244	0.995827	0.2783			1.244	272.058	106.002
		1.246	0.999736	0.279417			1.246	273.363	106.346
		1.248	0.997826	0.276342			1.248	274.675	106.69
		1.25	1.00121	0.277214			1.25	275.997	107.032
		1.252	0.998902	0.277015			1.252	277.315	107.377
		1.254	0.994888	0.278805			1.254	278.641	107.725
		1.256	0.998103	0.27472			1.256	279.964	108.072
		1.258	0.995128	0.276329			1.258	281.299	108.417
		1.26		0.275039			1.26		108.765
		1.262		0.27639			1.262		109.114
		1.264		0.275876			1.264		109.465
		1.266		0.274041			1.266		109.816
		1.268		0.272417			1.268		110.163
		1.27		0.273604			1.27		110.514
		1.272		0.274926			1.272		110.866
		1.274		0.272515			1.274		111.219
		1.276		0.270077			1.276		111.57
		1.278		0.269531			1.278		111.919
		1.28		0.272654			1.28		112.272
		1.282		0.273015			1.282		112.627
		1.284		0.270044			1.284		112.985
		1.286		0.27209			1.286		113.34
		1.288		0.266685			1.288		113.695
		1.29		0.270856			1.29		114.05
		1.292		0.267964			1.292		114.405
		1.294		0.26912			1.294		114.765
		1.296		0.270179			1.296		115.124
		1.298		0.266594			1.298		115.483
		1.3		0.269077			1.3		115.841
		1.302		0.270654			1.302		116.205
		1.304		0.265521			1.304		116.566
		1.306		0.265567			1.306		116.928
		1.308		0.26767			1.308		117.289
		1.31		0.266865			1.31		117.654
		1.312		0.267063			1.312		118.018
		1.314		0.265846			1.314		118.385
		1.316		0.266419			1.316		118.749
		1.318		0.262917			1.318		119.116
		1.32		0.262255			1.32		119.48
		1.322		0.261497			1.322		119.842
		1.324		0.261324			1.324		120.206
		1.326		0.262725			1.326		120.573
		1.328		0.261837			1.328		120.939
		1.33		0.258242			1.33		121.306
		1.332		0.261805			1.332		121.672
		1.334		0.258063			1.334		122.039
		1.336		0.257728			1.336		122.404
		1.338		0.259891			1.338		122.772
		1.34		0.260208			1.34		123.144
		1.342		0.257939			1.342		123.514
		1.344		0.257932			1.344		123.884
		1.346		0.255811			1.346		124.254
		1.348		0.256967			1.348		124.625
		1.35		0.256809			1.35		124.995
		1.352		0.255909			1.352		125.367
		1.354		0.255327			1.354		125.739
		1.356		0.253332			1.356		126.111
		1.358		0.252684			1.358		126.482
		1.36		0.252819			1.36		126.854
		1.362		0.255191			1.362		127.227
		1.364		0.252885			1.364		127.602
		1.366		0.253891			1.366		127.978
		1.368		0.251413			1.368		128.355
		1.37		0.249154			1.37		128.727
		1.372		0.249895			1.372		129.1
		1.374		0.252465			1.374		129.478
		1.376		0.25078			1.376		129.855
		1.378		0.248125			1.378		130.233
		1.38		0.248966			1.38		130.607
		1.382		0.246986			1.382		130.983
		1.384		0.248892			1.384		131.362
		1.386		0.24898			1.386		131.74
		1.388		0.248916			1.388		132.121
		1.39		0.248843			1.39		132.504
		1.392		0.247296			1.392		132.884
		1.394		0.247192			1.394		133.267
		1.396		0.247217			1.396		133.648
		1.398		0.245204			1.398		134.03
		1.4		0.246492			1.4		134.415
		1.402		0.244521			1.402		134.799
		1.404		0.242424			1.404		135.18
		1.406		0.245653			1.406		135.561
		1.408		0.2462			1.408		135.949
		1.41		0.24329			1.41		136.336
		1.412		0.242323			1.412		136.72
		1.414		0.242426			1.414		137.106
		1.416		0.244336			1.416		137.493
		1.418		0.244164			1.418		137.883
		1.42		0.242374			1.42		138.272
		1.422		0.242177			1.422		138.663
		1.424		0.241448			1.424		139.052
		1.426		0.241717			1.426		139.441
		1.428		0.241856			1.428		139.835
		1.43		0.241106			1.43		140.226
		1.432		0.240597			1.432		140.617
		1.434		0.238852			1.434		141.009
		1.436		0.240783			1.436		141.402
		1.438		0.241128			1.438		141.798
		1.44		0.239784			1.44		142.194
		1.442		0.241173			1.442		142.593
		1.444		0.240284			1.444		142.99
		1.446		0.23787			1.446		143.389
		1.448		0.238633			1.448		143.784
		1.45		0.237924			1.45		144.181
		1.452		0.236678			1.452		144.579
		1.454		0.238454			1.454		144.978
		1.456		0.23735			1.456		145.379
		1.458		0.236699			1.458		145.779
		1.46		0.2351			1.46		146.178
		1.462		0.236457			1.462		146.58
		1.464		0.235981			1.464		146.981
		1.466		0.236586			1.466		147.384
		1.468		0.235225			1.468		147.789
		1.47		0.23445			1.47		148.191
		1.472		0.235061			1.472		148.595
		1.474		0.235361			1.474		149
		1.476		0.233776			1.476		149.408
		1.478		0.23448			1.478		149.814
		1.48		0.233374			1.48		150.221
		1.482		0.232708			1.482		150.63
		1.484		0.23233			1.484		151.034
		1.486		0.232907			1.486		151.443
		1.488		0.23324			1.488		151.851
		1.49		0.232176			1.49		152.262
		1.492		0.232693			1.492		152.672
		1.494		0.232565			1.494		153.084
		1.496		0.230565			1.496		153.496
		1.498		0.230066			1.498		153.908
		1.5		0.231164			1.5		154.319
		1.502		0.2319			1.502		154.738
		1.504		0.230279			1.504		155.151
		1.506		0.232068			1.506		155.567
		1.508		0.229041			1.508		155.983
		1.51		0.229997			1.51		156.399
		1.512		0.229063			1.512		156.818
		1.514		0.229414			1.514		157.234
		1.516		0.228825			1.516		157.653
		1.518		0.228681			1.518		158.071
		1.52		0.228223			1.52		158.489
		1.522		0.227211			1.522		158.909
		1.524		0.226324			1.524		159.327
		1.526		0.225727			1.526		159.747
		1.528		0.227285			1.528		160.165
		1.53		0.227981			1.53		160.588
		1.532		0.225891			1.532		161.013
		1.534		0.225387			1.534		161.435
		1.536		0.22362			1.536		161.855
		1.538		0.224871			1.538		162.276
		1.54		0.223752			1.54		162.7
		1.542		0.224902			1.542		163.123
		1.544		0.224107			1.544		163.55
		1.546		0.224793			1.546		163.974
		1.548		0.224708			1.548		164.401
		1.55		0.223882			1.55		164.829
		1.552		0.221968			1.552		165.256
		1.554		0.22225			1.554		165.682
		1.556		0.223182			1.556		166.11
		1.558		0.222714			1.558		166.54
		1.56		0.221969			1.56		166.968
		1.562		0.221978			1.562		167.402
		1.564		0.221718			1.564		167.831
		1.566		0.222116			1.566		168.263
		1.568		0.221613			1.568		168.697
		1.57		0.221106			1.57		169.129
		1.572		0.220542			1.572		169.563
		1.574		0.220513			1.574		169.999
		1.576		0.219569			1.576		170.433
		1.578		0.218956			1.578		170.867
		1.58		0.218344			1.58		171.301
		1.582		0.217148			1.582		171.732
		1.584		0.219951			1.584		172.168
		1.586		0.215269			1.586		172.605
		1.588		0.216011			1.588		173.036
		1.59		0.217115			1.59		173.469
		1.592		0.216657			1.592		173.907
		1.594		0.216644			1.594		174.345
		1.596		0.217379			1.596		174.784
		1.598		0.217693			1.598		175.225
		1.6		0.216893			1.6		175.667
		1.602		0.216141			1.602		176.108
		1.604		0.216874			1.604		176.551
		1.606		0.215671			1.606		176.994
		1.608		0.215207			1.608		177.438
		1.61		0.21457			1.61		177.878
		1.612		0.21276			1.612		178.32
		1.614		0.214912			1.614		178.764
		1.616		0.212808			1.616		179.207
		1.618		0.213366			1.618		179.649
		1.62		0.212241			1.62		180.094
		1.622		0.21304			1.622		180.538
		1.624		0.21234			1.624		180.984
		1.626		0.21291			1.626		181.43
		1.628		0.21228			1.628		181.876
		1.63		0.21314			1.63		182.325
		1.632		0.210661			1.632		182.774
		1.634		0.212788			1.634		183.223
		1.636		0.211194			1.636		183.676
		1.638		0.2116			1.638		184.126
		1.64		0.210388			1.64		184.576
		1.642		0.210057			1.642		185.026
		1.644		0.209388			1.644		185.476
		1.646		0.208959			1.646		185.926
		1.648		0.208698			1.648		186.378
		1.65		0.209209			1.65		186.828
		1.652		0.209876			1.652		187.284
		1.654		0.207626			1.654		187.736
		1.656		0.208573			1.656		188.192
		1.658		0.208652			1.658		188.644
		1.66		0.207131			1.66		189.101
		1.662		0.207139			1.662		189.556
		1.664		0.206479			1.664		190.012
		1.666		0.206648			1.666		190.468
		1.668		0.207891			1.668		190.925
		1.67		0.206043			1.67		191.382
		1.672		0.206574			1.672		191.842
		1.674		0.205406			1.674		192.301
		1.676		0.206072			1.676		192.759
		1.678		0.207187			1.678		193.22
		1.68		0.205921			1.68		193.685
		1.682		0.206399			1.682		194.148
		1.684		0.204719			1.684		194.613
		1.686		0.203564			1.686		195.073
		1.688		0.205136			1.688		195.535
		1.69		0.204626			1.69		196.001
		1.692		0.203929			1.692		196.464
		1.694		0.203883			1.694		196.928
		1.696		0.203336			1.696		197.397
		1.698		0.204063			1.698		197.861
		1.7		0.203868			1.7		198.331
		1.702		0.203957			1.702		198.8
		1.704		0.202587			1.704		199.267
		1.706		0.201662			1.706		199.736
		1.708		0.202593			1.708		200.204
		1.71		0.203015			1.71		200.675
		1.712		0.202064			1.712		201.147
		1.714		0.20218			1.714		201.619
		1.716		0.200025			1.716		202.089
		1.718		0.200602			1.718		202.559
		1.72		0.200412			1.72		203.03
		1.722		0.201114			1.722		203.504
		1.724		0.200464			1.724		203.976
		1.726		0.199545			1.726		204.451
		1.728		0.199544			1.728		204.922
		1.73		0.19993			1.73		205.4
		1.732		0.200745			1.732		205.877
		1.734		0.199812			1.734		206.354
		1.736		0.199753			1.736		206.835
		1.738		0.198476			1.738		207.311
		1.74		0.200016			1.74		207.791
		1.742		0.198341			1.742		208.27
		1.744		0.198906			1.744		208.751
		1.746		0.197255			1.746		209.23
		1.748		0.198374			1.748		209.711
		1.75		0.19663			1.75		210.192
		1.752		0.197385			1.752		210.671
		1.754		0.198585			1.754		211.158
		1.756		0.196235			1.756		211.64
		1.758		0.197861			1.758		212.124
		1.76		0.197612			1.76		212.611
		1.762		0.196094			1.762		213.093
		1.764		0.195665			1.764		213.581
		1.766		0.195458			1.766		214.066
		1.768		0.195341			1.768		214.548
		1.77		0.195858			1.77		215.038
		1.772		0.196041			1.772		215.525
		1.774		0.193964			1.774		216.012
		1.776		0.194317			1.776		216.499
		1.778		0.195181			1.778		216.989
		1.78		0.193905			1.78		217.478
		1.782		0.194647			1.782		217.969
		1.784		0.19213			1.784		218.458
		1.786		0.193949			1.786		218.944
		1.788		0.193843			1.788		219.441
		1.79		0.193198			1.79		219.931
		1.792		0.194032			1.792		220.427
		1.794		0.193599			1.794		220.923
		1.796		0.192936			1.796		221.418
		1.798		0.192263			1.798		221.91
		1.8		0.193119			1.8		222.408
		1.802		0.192281			1.802		222.906
		1.804		0.191993			1.804		223.402
		1.806		0.191289			1.806		223.897
		1.808		0.188577			1.808		224.392
		1.81		0.190841			1.81		224.885
		1.812		0.190135			1.812		225.384
		1.814		0.191492			1.814		225.881
		1.816		0.190572			1.816		226.382
		1.818		0.190606			1.818		226.882
		1.82		0.189957			1.82		227.383
		1.822		0.190039			1.822		227.886
		1.824		0.18995			1.824		228.387
		1.826		0.189758			1.826		228.89
		1.828		0.189259			1.828		229.392
		1.83		0.189469			1.83		229.897
		1.832		0.188787			1.832		230.402
		1.834		0.187409			1.834		230.902
		1.836		0.187468			1.836		231.405
		1.838		0.188033			1.838		231.91
		1.84		0.186158			1.84		232.412
		1.842		0.188267			1.842		232.918
		1.844		0.187312			1.844		233.425
		1.846		0.188161			1.846		233.933
		1.848		0.187516			1.848		234.442
		1.85		0.187263			1.85		234.952
		1.852		0.187113			1.852		235.463
		1.854		0.18592			1.854		235.972
		1.856		0.186755			1.856		236.483
		1.858		0.185897			1.858		236.994
		1.86		0.185614			1.86		237.504
		1.862		0.185155			1.862		238.015
		1.864		0.185601			1.864		238.527
		1.866		0.185277			1.866		239.039
		1.868		0.183273			1.868		239.551
		1.87		0.185063			1.87		240.065
		1.872		0.185096			1.872		240.579
		1.874		0.184775			1.874		241.093
		1.876		0.184293			1.876		241.609
		1.878		0.184162			1.878		242.126
		1.88		0.183957			1.88		242.643
		1.882		0.184879			1.882		243.161
		1.884		0.183648			1.884		243.683
		1.886		0.184397			1.886		244.203
		1.888		0.182432			1.888		244.723
		1.89		0.182138			1.89		245.238
		1.892		0.181672			1.892		245.755
		1.894		0.183164			1.894		246.275
		1.896		0.182767			1.896		246.801
		1.898		0.181192			1.898		247.321
		1.9		0.181909			1.9		247.838
		1.902		0.181138			1.902		248.363
		1.904		0.180828			1.904		248.883
		1.906		0.181272			1.906		249.408
		1.908		0.1813			1.908		249.931
		1.91		0.182036			1.91		250.457
		1.912		0.18024			1.912		250.982
		1.914		0.181423			1.914		251.51
		1.916		0.180584			1.916		252.037
		1.918		0.181249			1.918		252.565
		1.92		0.18092			1.92		253.096
		1.922		0.179759			1.922		253.627
		1.924		0.179082			1.924		254.155
		1.926		0.179758			1.926		254.684
		1.928		0.179849			1.928		255.218
		1.93		0.179114			1.93		255.744
		1.932		0.177808			1.932		256.276
		1.934		0.178663			1.934		256.805
		1.936		0.178609			1.936		257.336
		1.938		0.17948			1.938		257.872
		1.94		0.178234			1.94		258.408
		1.942		0.179294			1.942		258.943
		1.944		0.177746			1.944		259.477
		1.946		0.177381			1.946		260.012
		1.948		0.176998			1.948		260.548
		1.95		0.177338			1.95		261.082
		1.952		0.17628			1.952		261.617
		1.954		0.17732			1.954		262.153
		1.956		0.17654			1.956		262.693
		1.958		0.176059			1.958		263.228
		1.96		0.176898			1.96		263.768
		1.962		0.175696			1.962		264.305
		1.964		0.175747			1.964		264.845
		1.966		0.174282			1.966		265.384
		1.968		0.174969			1.968		265.918
		1.97		0.17595			1.97		266.46
		1.972		0.173536			1.972		267.001
		1.974		0.17585			1.974		267.541
		1.976		0.174056			1.976		268.084
		1.978		0.174715			1.978		268.626
		1.98		0.174129			1.98		269.169
		1.982		0.174164			1.982		269.714
		1.984		0.173776			1.984		270.259
		1.986		0.172968			1.986		270.802
		1.988		0.173519			1.988		271.346
		1.99		0.173546			1.99		271.89
		1.992		0.173358			1.992		272.437
		1.994		0.173235			1.994		272.985
		1.996		0.173009			1.996		273.535
		1.998		0.172388			1.998		274.082
		2		0.172419			2		274.63
		2.002		0.172248			2.002		275.179
		2.004		0.173178			2.004		275.73
		2.006		0.172184			2.006		276.283
		2.008		0.171583			2.008		276.834
		2.01		0.171361			2.01		277.384
		2.012		0.172782			2.012		277.938
		2.014		0.171882			2.014		278.493
		2.016		0.171717			2.016		279.046
		2.018		0.170682			2.018		279.6
		2.02		0.171955			2.02		280.157
		2.022		0.170564			2.022		280.713
		2.024		0.172648			2.024		281.272
		2.026		0.17042			2.026		281.831
		2.028		0.170329			2.028		282.387
		2.03		0.170608			2.03		282.947
		2.032		0.170061			2.032		283.506
		2.034		0.169419			2.034		284.061
		2.036		0.170012			2.036		284.623
		2.038		0.169859			2.038		285.183
		2.04		0.16892			2.04		285.745
		2.042		0.168152			2.042		286.301
		2.044		0.168386			2.044		286.86
		2.046		0.169738			2.046		287.425
		2.048		0.168477			2.048		287.987
		2.05		0.170179			2.05		288.553
		2.052		0.168532			2.052		289.118
		2.054		0.167872			2.054		289.682
		2.056		0.1683			2.056		290.248
		2.058		0.167601			2.058		290.814
		2.06		0.168616			2.06		291.379
		2.062		0.167718			2.062		291.947
		2.064		0.167394			2.064		292.515
		2.066		0.168019			2.066		293.086
		2.068		0.16649			2.068		293.654
		2.07		0.168239			2.07		294.225
		2.072		0.166341			2.072		294.793
		2.074		0.166917			2.074		295.362
		2.076		0.166424			2.076		295.935
		2.078		0.165551			2.078		296.505
		2.08		0.166047			2.08		297.074
		2.082		0.166985			2.082		297.646
		2.084		0.165061			2.084		298.218
		2.086		0.166149			2.086		298.791
		2.088		0.165858			2.088		299.366
		2.09		0.164842			2.09		299.941
		2.092		0.165421			2.092		300.515
		2.094		0.165275			2.094		301.092
		2.096		0.16573			2.096		301.668
		2.098		0.166138			2.098		302.249
		2.1		0.165054			2.1		302.832
		2.102		0.164315			2.102		303.408
		2.104		0.164555			2.104		303.987
		2.106		0.164807			2.106		304.566
		2.108		0.162991			2.108		305.145
		2.11		0.163463			2.11		305.723
		2.112		0.161832			2.112		306.302
		2.114		0.163289			2.114		306.877
		2.116		0.162975			2.116		307.46
		2.118		0.16282			2.118		308.039
		2.12		0.162549			2.12		308.621
		2.122		0.162438			2.122		309.201
		2.124		0.162602			2.124		309.785
		2.126		0.162432			2.126		310.369
		2.128		0.164237			2.128		310.955
		2.13		0.162758			2.13		311.546
		2.132		0.162201			2.132		312.132
		2.134		0.16142			2.134		312.719
		2.136		0.162127			2.136		313.302
		2.138		0.161785			2.138		313.891
		2.14		0.161251			2.14		314.479
		2.142		0.161693			2.142		315.068
		2.144		0.160475			2.144		315.658
		2.146		0.162443			2.146		316.248
		2.148		0.1615			2.148		316.843
		2.15		0.161595			2.15		317.434
		2.152		0.160583			2.152		318.028
		2.154		0.161123			2.154		318.622
		2.156		0.160469			2.156		319.217
		2.158		0.160899			2.158		319.811
		2.16		0.159204			2.16		320.405
		2.162		0.160861			2.162		320.999
		2.164		0.161273			2.164		321.601
		2.166		0.159833			2.166		322.197
		2.168		0.159633			2.168		322.795
		2.17		0.159648			2.17		323.389
		2.172		0.15909			2.172		323.987
		2.174		0.158909			2.174		324.584
		2.176		0.158349			2.176		325.181
		2.178		0.158753			2.178		325.781
		2.18		0.158143			2.18		326.376
		2.182		0.158113			2.182		326.973
		2.184		0.159518			2.184		327.577
		2.186		0.158956			2.186		328.182
		2.188		0.158195			2.188		328.787
		2.19		0.15808			2.19		329.388
		2.192		0.158275			2.192		329.993
		2.194		0.157927			2.194		330.597
		2.196		0.157743			2.196		331.203
		2.198		0.157058			2.198		331.808
		2.2		0.156333			2.2		332.409
		2.202		0.156856			2.202		333.013
		2.204		0.156127			2.204		333.617
		2.206		0.155434			2.206		334.218
		2.208		0.156997			2.208		334.825
		2.21		0.157107			2.21		335.436
		2.212		0.156243			2.212		336.046
		2.214		0.155947			2.214		336.653
		2.216		0.155701			2.216		337.259
		2.218		0.155483			2.218		337.869
		2.22		0.155394			2.22		338.476
		2.222		0.156709			2.222		339.088
		2.224		0.15582			2.224		339.704
		2.226		0.154569			2.226		340.316
		2.228		0.154228			2.228		340.922
		2.23		0.154789			2.23		341.534
		2.232		0.154584			2.232		342.147
		2.234		0.153995			2.234		342.761
		2.236		0.153924			2.236		343.37
		2.238		0.15458			2.238		343.983
		2.24		0.153535			2.24		344.598
		2.242		0.153975			2.242		345.211
		2.244		0.15363			2.244		345.828
		2.246		0.153465			2.246		346.446
		2.248		0.153822			2.248		347.062
		2.25		0.15507			2.25		347.683
		2.252		0.153505			2.252		348.305
		2.254		0.153504			2.254		348.925
		2.256		0.15346			2.256		349.546
		2.258		0.153085			2.258		350.166
		2.26		0.153406			2.26		350.787
		2.262		0.153146			2.262		351.409
		2.264		0.15334			2.264		352.036
		2.266		0.15257			2.266		352.659
		2.268		0.151627			2.268		353.282
		2.27		0.152385			2.27		353.904
		2.272		0.151833			2.272		354.527
		2.274		0.152158			2.274		355.151
		2.276		0.15188			2.276		355.778
		2.278		0.151744			2.278		356.405
		2.28		0.152159			2.28		357.033
		2.282		0.151729			2.282		357.662
		2.284		0.152191			2.284		358.29
		2.286		0.151196			2.286		358.92
		2.288		0.150167			2.288		359.55
		2.29		0.150826			2.29		360.176
		2.292		0.150321			2.292		360.805
		2.294		0.150479			2.294		361.435
		2.296		0.15082			2.296		362.065
		2.298		0.150656			2.298		362.697
		2.3		0.150435			2.3		363.332
		2.302		0.149869			2.302		363.961
		2.304		0.149656			2.304		364.594
		2.306		0.15038			2.306		365.229
		2.308		0.149881			2.308		365.865
		2.31		0.149065			2.31		366.499
		2.312		0.148577			2.312		367.13
		2.314		0.149654			2.314		367.764
		2.316		0.149519			2.316		368.403
		2.318		0.14964			2.318		369.041
		2.32		0.149341			2.32		369.679
		2.322		0.148034			2.322		370.318
		2.324		0.149136			2.324		370.956
		2.326		0.14886			2.326		371.597
		2.328		0.147636			2.328		372.235
		2.33		0.147807			2.33		372.872
		2.332		0.148396			2.332		373.509
		2.334		0.149063			2.334		374.158
		2.336		0.148065			2.336		374.8
		2.338		0.148132			2.338		375.445
		2.34		0.14736			2.34		376.087
		2.342		0.148185			2.342		376.73
		2.344		0.147547			2.344		377.378
		2.346		0.147577			2.346		378.022
		2.348		0.146826			2.348		378.666
		2.35		0.147094			2.35		379.312
		2.352		0.147274			2.352		379.959
		2.354		0.1472			2.354		380.604
		2.356		0.145931			2.356		381.254
		2.358		0.146497			2.358		381.9
		2.36		0.146633			2.36		382.549
		2.362		0.14629			2.362		383.197
		2.364		0.145987			2.364		383.845
		2.366		0.146333			2.366		384.497
		2.368		0.14639			2.368		385.15
		2.37		0.145758			2.37		385.803
		2.372		0.145557			2.372		386.453
		2.374		0.145834			2.374		387.108
		2.376		0.145001			2.376		387.758
		2.378		0.144246			2.378		388.41
		2.38		0.144839			2.38		389.06
		2.382		0.146049			2.382		389.716
		2.384		0.144718			2.384		390.372
		2.386		0.144328			2.386		391.026
		2.388		0.14509			2.388		391.683
		2.39		0.14472			2.39		392.341
		2.392		0.144536			2.392		392.998
		2.394		0.145038			2.394		393.657
		2.396		0.143613			2.396		394.316
		2.398		0.143242			2.398		394.969
		2.4		0.143194			2.4		395.627
		2.402		0.144853			2.402		396.285
		2.404		0.144252			2.404		396.95
		2.406		0.143577			2.406		397.612
		2.408		0.142954			2.408		398.273
		2.41		0.143109			2.41		398.934
		2.412		0.14302			2.412		399.595
		2.414		0.143578			2.414		400.259
		2.416		0.143305			2.416		400.924
		2.418		0.142938			2.418		401.589
		2.42		0.14299			2.42		402.252
		2.422		0.142964			2.422		402.92
		2.424		0.143203			2.424		403.591
		2.426		0.142725			2.426		404.259
		2.428		0.142654			2.428		404.928
		2.43		0.142546			2.43		405.596
		2.432		0.142192			2.432		406.265
		2.434		0.14272			2.434		406.935

## Sheet: subfigure h
Supplementary Fig. 2h
		r (nm)	RDF of ion in bulk solution (g cm3)	RDF of ion in mid-position (g cm3)	RDF of ion in edge-position (g cm3)		r (nm)	Nw of ion in bulk solution	Nw of ion in mid-position	Nw of ion in edge-position
		0	0		0		0	0		0
		0.002	0		0		0.002	0		0
		0.004	0		0		0.004	0		0
		0.006	0		0		0.006	0		0
		0.008	0		0		0.008	0		0
		0.01	0		0		0.01	0		0
		0.012	0		0		0.012	0		0
		0.014	0		0		0.014	0		0
		0.016	0		0		0.016	0		0
		0.018	0		0		0.018	0		0
		0.02	0		0		0.02	0		0
		0.022	0		0		0.022	0		0
		0.024	0		0		0.024	0		0
		0.026	0		0		0.026	0		0
		0.028	0		0		0.028	0		0
		0.03	0		0		0.03	0		0
		0.032	0		0		0.032	0		0
		0.034	0		0		0.034	0		0
		0.036	0		0		0.036	0		0
		0.038	0		0		0.038	0		0
		0.04	0		0		0.04	0		0
		0.042	0		0		0.042	0		0
		0.044	0		0		0.044	0		0
		0.046	0		0		0.046	0		0
		0.048	0		0		0.048	0		0
		0.05	0		0		0.05	0		0
		0.052	0		0		0.052	0		0
		0.054	0		0		0.054	0		0
		0.056	0		0		0.056	0		0
		0.058	0		0		0.058	0		0
		0.06	0		0		0.06	0		0
		0.062	0		0		0.062	0		0
		0.064	0		0		0.064	0		0
		0.066	0		0		0.066	0		0
		0.068	0		0		0.068	0		0
		0.07	0		0		0.07	0		0
		0.072	0		0		0.072	0		0
		0.074	0		0		0.074	0		0
		0.076	0		0		0.076	0		0
		0.078	0		0		0.078	0		0
		0.08	0		0		0.08	0		0
		0.082	0		0		0.082	0		0
		0.084	0		0		0.084	0		0
		0.086	0		0		0.086	0		0
		0.088	0		0		0.088	0		0
		0.09	0		0		0.09	0		0
		0.092	0		0		0.092	0		0
		0.094	0		0		0.094	0		0
		0.096	0		0		0.096	0		0
		0.098	0		0		0.098	0		0
		0.1	0		0		0.1	0		0
		0.102	0		0		0.102	0		0
		0.104	0		0		0.104	0		0
		0.106	0		0		0.106	0		0
		0.108	0		0		0.108	0		0
		0.11	0		0		0.11	0		0
		0.112	0		0		0.112	0		0
		0.114	0		0		0.114	0		0
		0.116	0		0		0.116	0		0
		0.118	0		0		0.118	0		0
		0.12	0		0		0.12	0		0
		0.122	0		0		0.122	0		0
		0.124	0		0		0.124	0		0
		0.126	0		0		0.126	0		0
		0.128	0		0		0.128	0		0
		0.13	0		0		0.13	0		0
		0.132	0		0		0.132	0		0
		0.134	0		0		0.134	0		0
		0.136	0		0		0.136	0		0
		0.138	0		0		0.138	0		0
		0.14	0		0		0.14	0		0
		0.142	0		0		0.142	0		0
		0.144	0		0		0.144	0		0
		0.146	0		0		0.146	0		0
		0.148	0		0		0.148	0		0
		0.15	0		0		0.15	0		0
		0.152	0		0		0.152	0		0
		0.154	0		0		0.154	0		0
		0.156	0		0		0.156	0		0
		0.158	0		0		0.158	0		0
		0.16	0		0		0.16	0		0
		0.162	0		0		0.162	0		0
		0.164	0		0		0.164	0		0
		0.166	0		0		0.166	0		0
		0.168	0		0		0.168	0		0
		0.17	0		0		0.17	0		0
		0.172	0		0		0.172	0		0
		0.174	0		0		0.174	0		0
		0.176	0		0		0.176	0		0
		0.178	0		0		0.178	0		0
		0.18	0		0		0.18	0		0
		0.182	0		0		0.182	0		0
		0.184	0		0		0.184	0		0
		0.186	0		0		0.186	0		0
		0.188	0		0		0.188	0		0
		0.19	0		0		0.19	0		0
		0.192	0		0		0.192	0		0
		0.194	0		0		0.194	0		0
		0.196	0		0		0.196	0		0
		0.198	0		0		0.198	0		0
		0.2	0		0		0.2	0		0
		0.202	0		0		0.202	0		0
		0.204	0		0		0.204	0		0
		0.206	0		0		0.206	0		0
		0.208	0		0		0.208	0		0
		0.21	0		0		0.21	0		0
		0.212	0		0		0.212	0		0
		0.214	0		0		0.214	0		0
		0.216	0		0		0.216	0		0
		0.218	0		0		0.218	0		0
		0.22	0		0		0.22	0		0
		0.222	0		0		0.222	0		0
		0.224	0		0		0.224	0		0
		0.226	0		0		0.226	0		0
		0.228	0		0		0.228	0		0
		0.23	0		0		0.23	0		0
		0.232	0		0		0.232	0		0
		0.234	0		0		0.234	0		0
		0.236	0		0		0.236	0		0
		0.238	0		0		0.238	0		0
		0.24	0		0		0.24	0		0
		0.242	0		0		0.242	0		0
		0.244	0		0		0.244	0		0
		0.246	0		0		0.246	0		0
		0.248	0		0		0.248	0		0
		0.25	0		0		0.25	0		0
		0.252	0		0		0.252	0		0
		0.254	0		0		0.254	0		0
		0.256	0		0		0.256	0		0
		0.258	0		0		0.258	0		0
		0.26	0		0		0.26	0		0
		0.262	0		0		0.262	0		0
		0.264	0		0		0.264	0		0
		0.266	0		0		0.266	0		0
		0.268	0		0		0.268	0		0
		0.27	0		0		0.27	0		0
		0.272	0		0		0.272	0		0
		0.274	0		0		0.274	0		0
		0.276	0		0		0.276	0		0
		0.278	0		0		0.278	0		0
		0.28	0.00024841		0.000256553		0.28	7.99968e-06		0
		0.282	0.000489797		0.000126463		0.282	2.3999e-05		1.59994e-05
		0.284	0.00301827		0.0032419		0.284	9.59962e-05		0.000119995
		0.286	0.00630964		0.00725419		0.286	0.000423983		0.000463981
		0.288	0.0181971		0.0250986		0.288	0.00115196		0.00132795
		0.29	0.0479357		0.0563232		0.29	0.00309588		0.00388784
		0.292	0.114092		0.11217		0.292	0.00843166		0.00936763
		0.294	0.218105		0.220484		0.294	0.0199592		0.0203432
		0.296	0.374765		0.391412		0.296	0.0404384		0.0403344
		0.298	0.603423		0.639964		0.298	0.075173		0.075997
		0.3	0.937089		0.98468		0.3	0.131027		0.133515
		0.302	1.35128		1.37826		0.302	0.215455		0.217807
		0.304	1.79505		1.838		0.304	0.333483		0.334603
		0.306	2.25523		2.33948		0.306	0.488572		0.489044
		0.308	2.79646		2.83257		0.308	0.684509		0.683301
		0.31	3.20635		3.24699		0.31	0.920195		0.914851
		0.312	3.58249		3.65199		0.312	1.18943		1.18108
		0.314	3.8649		3.95559		0.314	1.48964		1.47799
		0.316	4.07824		4.11252		0.316	1.81694		1.79883
		0.318	4.17108		4.20538		0.318	2.1571		2.13173
		0.32	4.21278		4.14581		0.32	2.50871		2.47081
		0.322	4.10465		4.0843		0.322	2.86174		2.80911
		0.324	3.94298		3.8769		0.324	3.2057		3.1393
		0.326	3.7477		3.7112		0.326	3.54244		3.45782
		0.328	3.49405		3.44678		0.328	3.85852		3.76227
		0.33	3.23292		3.20241		0.33	4.15829		4.0489
		0.332	2.99625		2.94547		0.332	4.43897		4.31726
		0.334	2.75163		2.6507		0.334	4.70105		4.5634
		0.336	2.49824		2.4352		0.336	4.94352		4.7897
		0.338	2.24307		2.17663		0.338	5.16434		4.99794
		0.34	1.99311		1.93813		0.34	5.36269		5.18649
		0.342	1.79303		1.75525		0.342	5.54404		5.35696
		0.344	1.60117		1.58473		0.344	5.70851		5.51418
		0.346	1.43071		1.39284		0.346	5.85555		5.65483
		0.348	1.30052		1.26243		0.348	5.99094		5.7807
		0.35	1.17814		1.13852		0.35	6.11574		5.89682
		0.352	1.05036		1.01953		0.352	6.22716		6.00224
		0.354	0.942176		0.92499		0.354	6.33017		6.09898
		0.356	0.853936		0.828683		0.356	6.42164		6.18613
		0.358	0.769281		0.75597		0.358	6.50664		6.26703
		0.36	0.696212		0.700798		0.36	6.58407		6.3417
		0.362	0.648055		0.659629		0.362	6.65643		6.41134
		0.364	0.616762		0.607606		0.364	6.7241		6.47796
		0.366	0.564971		0.573732		0.366	6.78874		6.54065
		0.368	0.544466		0.540556		0.368	6.84999		6.60012
		0.37	0.507369		0.524662		0.37	6.90909		6.65854
		0.372	0.484198		0.504067		0.372	6.96482		6.71342
		0.374	0.469424		0.492937		0.374	7.0187		6.76962
		0.376	0.457493		0.468151		0.376	7.07244		6.82311
		0.378	0.449593		0.473551		0.378	7.12582		6.8764
		0.38	0.442443		0.470876		0.38	7.17832		6.9299
		0.382	0.440626		0.456931		0.382	7.23068		6.98354
		0.384	0.427464		0.461665		0.384	7.28315		7.03721
		0.386	0.440886		0.451356		0.386	7.33607		7.09133
		0.388	0.437389		0.456737		0.388	7.38978		7.14455
		0.39	0.430098		0.460462		0.39	7.44373		7.20006
		0.392	0.451327		0.474696		0.392	7.49908		7.25705
		0.394	0.451143		0.474678		0.394	7.55635		7.3147
		0.396	0.462989		0.487401		0.396	7.6147		7.37608
		0.398	0.472979		0.491785		0.398	7.6756		7.43619
		0.4	0.487067		0.501399		0.4	7.73955		7.49892
		0.402	0.499043		0.512103		0.402	7.80391		7.56372
		0.404	0.512312		0.527073		0.404	7.87084		7.63107
		0.406	0.522527		0.537215		0.406	7.94012		7.70058
		0.408	0.535894		0.545909		0.408	8.01259		7.77209
		0.41	0.558077		0.561235		0.41	8.08742		7.84519
		0.412	0.579464		0.56848		0.412	8.16686		7.92102
		0.414	0.593139		0.579079		0.414	8.2484		7.99901
		0.416	0.616424		0.59322		0.416	8.33496		8.07998
		0.418	0.630884		0.602755		0.418	8.42332		8.16165
		0.42	0.65989		0.61801		0.42	8.51697		8.24724
		0.422	0.677992		0.617709		0.422	8.6139		8.33445
		0.424	0.690664		0.631126		0.424	8.714		8.42333
		0.426	0.719075		0.654477		0.426	8.81855		8.51572
		0.428	0.746978		0.663365		0.428	8.92867		8.61099
		0.43	0.764477		0.686902		0.43	9.04311		8.71015
		0.432	0.789405		0.679482		0.432	9.16185		8.81052
		0.434	0.813111		0.696939		0.434	9.28468		8.91368
		0.436	0.843434		0.700093		0.436	9.41366		9.01894
		0.438	0.863048		0.718555		0.438	9.54854		9.12714
		0.44	0.885795		0.730889		0.44	9.68746		9.23751
		0.442	0.917226		0.733043		0.442	9.8303		9.35057
		0.444	0.942424		0.750279		0.444	9.98091		9.46639
		0.446	0.956505		0.771217		0.446	10.1351		9.58704
		0.448	0.96953		0.758688		0.448	10.2931		9.70909
		0.45	1.00099		0.772071		0.45	10.4559		9.83095
		0.452	1.02972		0.772402		0.452	10.6257		9.95628
		0.454	1.04579		0.786291		0.454	10.8015		10.0822
		0.456	1.08375		0.791741		0.456	10.9813		10.2136
		0.458	1.09203		0.799079		0.458	11.1678		10.3458
		0.46	1.10667		0.803221		0.46	11.359		10.4793
		0.462	1.13001		0.810841		0.462	11.5529		10.6165
		0.464	1.13467		0.805454		0.464	11.7526		10.754
		0.466	1.17321		0.819453		0.466	11.9593		10.8928
		0.468	1.17497		0.796382		0.468	12.1665		11.0341
		0.47	1.18157		0.819029		0.47	12.3813		11.1748
		0.472	1.19925		0.83084		0.472	12.5989		11.32
		0.474	1.21272		0.814124		0.474	12.8197		11.4671
		0.476	1.22697		0.805261		0.476	13.0462		11.6131
		0.478	1.2252		0.823622		0.478	13.2758		11.7594
		0.48	1.23205		0.806256		0.48	13.5069		11.9074
		0.482	1.26415		0.813702		0.482	13.7441		12.0572
		0.484	1.25553		0.81393		0.484	13.9861		12.2093
		0.486	1.25236		0.80925		0.486	14.2277		12.3608
		0.488	1.27344		0.798745		0.488	14.4749		12.5126
		0.49	1.27133		0.799272		0.49	14.7258		12.6652
		0.492	1.2749		0.785688		0.492	14.9774		12.8162
		0.494	1.25993		0.78255		0.494	15.229		12.9677
		0.496	1.26235		0.777444		0.496	15.4845		13.1199
		0.498	1.28272		0.770152		0.498	15.7428		13.2723
		0.5	1.27648		0.774654		0.5	16.0043		13.4239
		0.502	1.2642		0.762928		0.502	16.266		13.5778
		0.504	1.27289		0.757554		0.504	16.5298		13.732
		0.506	1.26616		0.753957		0.506	16.7949		13.8858
		0.508	1.26402		0.752847		0.508	17.0609		14.0385
		0.51	1.25503		0.728874		0.51	17.3296		14.1915
		0.512	1.24531		0.739514		0.512	17.5991		14.3444
		0.514	1.25064		0.723893		0.514	17.8671		14.4969
		0.516	1.24154		0.724428		0.516	18.1382		14.6504
		0.518	1.22882		0.724073		0.518	18.4105		14.8047
		0.52	1.22493		0.724709		0.52	18.6837		14.9584
		0.522	1.20853		0.710793		0.522	18.9536		15.1142
		0.524	1.2028		0.700885		0.524	19.2252		15.2682
		0.526	1.18251		0.704019		0.526	19.4955		15.4203
		0.528	1.18663		0.698887		0.528	19.7657		15.5758
		0.53	1.16913		0.698696		0.53	20.0357		15.7316
		0.532	1.16479		0.683087		0.532	20.3068		15.8873
		0.534	1.16319		0.673775		0.534	20.579		16.0407
		0.536	1.15836		0.675755		0.536	20.8515		16.1937
		0.538	1.14935		0.6695		0.538	21.1234		16.3487
		0.54	1.13124		0.676919		0.54	21.3971		16.5039
		0.542	1.11343		0.667086		0.542	21.6656		16.6599
		0.544	1.11457		0.662211		0.544	21.9375		16.8161
		0.546	1.09854		0.665984		0.546	22.2064		16.9727
		0.548	1.08198		0.665806		0.548	22.4743		17.1316
		0.55	1.07776		0.659277		0.55	22.7428		17.2906
		0.552	1.07441		0.64472		0.552	23.0091		17.4472
		0.554	1.05734		0.643008		0.554	23.2781		17.6047
		0.556	1.05507		0.641266		0.556	23.5462		17.7625
		0.558	1.03576		0.638411		0.558	23.811		17.9196
		0.56	1.02648		0.645705		0.56	24.0768		18.0799
		0.562	1.01308		0.635178		0.562	24.34		18.2394
		0.564	1.01351		0.636475		0.564	24.6026		18.3997
		0.566	0.996442		0.628916		0.566	24.8672		18.5613
		0.568	0.99734		0.624541		0.568	25.1301		18.7206
		0.57	0.96818		0.626991		0.57	25.3925		18.8822
		0.572	0.966153		0.621065		0.572	25.6513		19.0426
		0.574	0.955181		0.611205		0.574	25.9105		19.2063
		0.576	0.952988		0.624777		0.576	26.1694		19.367
		0.578	0.937977		0.609964		0.578	26.4279		19.5312
		0.58	0.928568		0.610359		0.58	26.6864		19.6927
		0.582	0.918005		0.601543		0.582	26.9404		19.8565
		0.584	0.906125		0.598114		0.584	27.1952		20.0188
		0.586	0.902277		0.588259		0.586	27.4493		20.1797
		0.588	0.891055		0.58035		0.588	27.7028		20.3396
		0.59	0.887037		0.573955		0.59	27.9575		20.4983
		0.592	0.884835		0.573683		0.592	28.2097		20.6577
		0.594	0.881776		0.566161		0.594	28.4661		20.8192
		0.596	0.864555		0.557646		0.596	28.7207		20.9767
		0.598	0.850311		0.544595		0.598	28.9722		21.1331
		0.6	0.860663		0.54836		0.6	29.2236		21.2879
		0.602	0.850092		0.53838		0.602	29.4758		21.4443
		0.604	0.836833		0.531058		0.604	29.7302		21.5994
		0.606	0.852247		0.521029		0.606	29.9825		21.752
		0.608	0.837845		0.514164		0.608	30.2383		21.9036
		0.61	0.835004		0.512258		0.61	30.4931		22.0551
		0.612	0.832704		0.503692		0.612	30.7493		22.2066
		0.614	0.837878		0.500938		0.614	31.0071		22.3574
		0.616	0.831364		0.496613		0.616	31.2668		22.5062
		0.618	0.830279		0.494343		0.618	31.5266		22.6564
		0.62	0.828026		0.49753		0.62	31.7877		22.8078
		0.622	0.839032		0.492757		0.622	32.0511		22.9605
		0.624	0.838153		0.486125		0.624	32.3178		23.1108
		0.626	0.833512		0.487774		0.626	32.5875		23.2618
		0.628	0.835533		0.484873		0.628	32.8566		23.4142
		0.63	0.848145		0.480897		0.63	33.1306		23.5667
		0.632	0.84939		0.480917		0.632	33.407		23.7195
		0.634	0.849313		0.482373		0.634	33.6866		23.8713
		0.636	0.864164		0.480185		0.636	33.971		24.0258
		0.638	0.865066		0.482426		0.638	34.2602		24.182
		0.64	0.87835		0.482716		0.64	34.5508		24.3372
		0.642	0.880144		0.477837		0.642	34.8487		24.4954
		0.644	0.885704		0.478962		0.644	35.1481		24.6523
		0.646	0.894121		0.484971		0.646	35.4535		24.8117
		0.648	0.897757		0.481088		0.648	35.759		24.9735
		0.65	0.90328		0.486976		0.65	36.073		25.1345
		0.652	0.904039		0.4849		0.652	36.3868		25.299
		0.654	0.920129		0.488465		0.654	36.7054		25.4639
		0.656	0.924238		0.491033		0.656	37.0327		25.6309
		0.658	0.93162		0.494888		0.658	37.3608		25.8002
		0.66	0.934963		0.490067		0.66	37.6935		25.9696
		0.662	0.938463		0.498152		0.662	38.0283		26.142
		0.664	0.957289		0.501075		0.664	38.3717		26.3175
		0.666	0.950559		0.494476		0.666	38.7184		26.4918
		0.668	0.957929		0.496626		0.668	39.0666		26.6672
		0.67	0.960734		0.501088		0.67	39.4207		26.8452
		0.672	0.972556		0.510002		0.672	39.7776		27.0261
		0.674	0.9852		0.506201		0.674	40.141		27.2099
		0.676	0.990591		0.503741		0.676	40.5132		27.3925
		0.678	1.00316		0.512434		0.678	40.8867		27.5786
		0.68	0.997551		0.506535		0.68	41.2648		27.7637
		0.682	1.01586		0.514894		0.682	41.6487		27.9529
		0.684	1.01355		0.511759		0.684	42.0388		28.1434
		0.686	1.01782		0.517586		0.686	42.4294		28.3342
		0.688	1.0239		0.519524		0.688	42.8261		28.5298
		0.69	1.0325		0.518999		0.69	43.226		28.7255
		0.692	1.04204		0.516521		0.692	43.6337		28.9227
		0.694	1.03581		0.516579		0.694	44.043		29.1203
		0.696	1.04866		0.518368		0.696	44.4565		29.3183
		0.698	1.04369		0.519158		0.698	44.8735		29.5186
		0.7	1.05742		0.521452		0.7	45.2957		29.721
		0.702	1.05288		0.517787		0.702	45.7218		29.925
		0.704	1.0621		0.519014		0.704	46.1504		30.1289
		0.706	1.06924		0.52061		0.706	46.5869		30.3335
		0.708	1.07067		0.523221		0.708	47.0246		30.5415
		0.71	1.07682		0.530142		0.71	47.4687		30.7525
		0.712	1.06505		0.523169		0.712	47.9137		30.9633
		0.714	1.08773		0.527474		0.714	48.3637		31.1759
		0.716	1.0847		0.527008		0.716	48.8182		31.3905
		0.718	1.08109		0.518012		0.718	49.2771		31.6039
		0.72	1.08434		0.519557		0.72	49.736		31.818
		0.722	1.0944		0.523398		0.722	50.202		32.0334
		0.724	1.09484		0.520106		0.724	50.6725		32.2507
		0.726	1.08433		0.521787		0.726	51.1429		32.4686
		0.728	1.09273		0.513326		0.728	51.6158		32.6862
		0.73	1.0873		0.521953		0.73	52.0919		32.9037
		0.732	1.09069		0.517437		0.732	52.5696		33.1241
		0.734	1.08827		0.513888		0.734	53.0502		33.3449
		0.736	1.08275		0.509526		0.736	53.533		33.5657
		0.738	1.09095		0.51531		0.738	54.0187		33.7868
		0.74	1.09161		0.50556		0.74	54.5063		34.0087
		0.742	1.09082		0.509568		0.742	54.9977		34.2301
		0.744	1.09059		0.502625		0.744	55.493		34.4537
		0.746	1.07777		0.50423		0.746	55.9877		34.6745
		0.748	1.0844		0.501969		0.748	56.4831		34.8984
		0.75	1.07351		0.49819		0.75	56.98		35.1215
		0.752	1.07949		0.497905		0.752	57.4804		35.3437
		0.754	1.07336		0.492297		0.754	57.981		35.5682
		0.756	1.06377		0.491312		0.756	58.4814		35.7909
		0.758	1.06494		0.49606		0.758	58.9829		36.0149
		0.76	1.06106		0.490178		0.76	59.4883		36.2426
		0.762	1.05408		0.48655		0.762	59.9885		36.4676
		0.764	1.05022		0.483751		0.764	60.4921		36.691
		0.766	1.04929		0.484416		0.766	60.9969		36.9163
		0.768	1.05365		0.475298		0.768	61.5051		37.1416
		0.77	1.04474		0.478392		0.77	62.0131		37.3653
		0.772	1.04623		0.472848		0.772	62.5242		37.592
		0.774	1.03357		0.465319		0.774	63.0354		37.8136
		0.776	1.03681		0.470107		0.776	63.5462		38.0383
		0.778	1.02881		0.465117		0.778	64.0596		38.2616
		0.78	1.02656		0.464935		0.78	64.5713		38.4861
		0.782	1.02626		0.461882		0.782	65.0839		38.7114
		0.784	1.0244		0.455984		0.784	65.6026		38.9359
		0.786	1.00902		0.451334		0.786	66.1191		39.1568
		0.788	1.0059		0.447714		0.788	66.6277		39.3775
		0.79	1.01067		0.44784		0.79	67.1449		39.6005
		0.792	1.01055		0.444779		0.792	67.6655		39.8226
		0.794	0.997134		0.440562		0.794	68.1839		40.0432
		0.796	0.999125		0.441054		0.796	68.6994		40.2653
		0.798	1.00006		0.436768		0.798	69.2216		40.4868
		0.8	0.994164		0.435193		0.8	69.7468		40.708
		0.802	0.994401		0.434553		0.802	70.2697		40.9304
		0.804	0.987075		0.437637		0.804	70.7955		41.1531
		0.806	0.983086		0.430947		0.806	71.3179		41.3785
		0.808	0.983391		0.422897		0.808	71.8462		41.5999
		0.81	0.982402		0.425358		0.81	72.374		41.821
		0.812	0.988274		0.424324		0.812	72.9041		42.0428
		0.814	0.977852		0.422492		0.814	73.4407		42.2652
		0.816	0.981921		0.417111		0.816	73.9748		42.4862
		0.818	0.973277		0.417108		0.818	74.5098		42.7073
		0.82	0.970436		0.415084		0.82	75.0452		42.9288
		0.822	0.966024		0.409748		0.822	75.5811		43.1509
		0.824	0.972572		0.407735		0.824	76.1204		43.3713
		0.826	0.968065		0.408604		0.826	76.6642		43.5918
		0.828	0.975251		0.406679		0.828	77.2114		43.8143
		0.83	0.966845		0.404136		0.83	77.7582		44.0362
		0.832	0.969623		0.404367		0.832	78.3065		44.2584
		0.834	0.968998		0.400036		0.834	78.8574		44.4806
		0.836	0.963922		0.399319		0.836	79.4118		44.7011
		0.838	0.967661		0.402245		0.838	79.97		44.925
		0.84	0.974536		0.395529		0.84	80.5292		45.1485
		0.842	0.967573		0.395739		0.842	81.0965		45.3711
		0.844	0.96699		0.393972		0.844	81.6597		45.5953
		0.846	0.971857		0.393634		0.846	82.2273		45.8177
		0.848	0.96977		0.396392		0.848	82.8006		46.0434
		0.85	0.974053		0.387109		0.85	83.3755		46.2673
		0.852	0.967862		0.390866		0.852	83.9524		46.4925
		0.854	0.981847		0.388886		0.854	84.5351		46.719
		0.856	0.979333		0.381892		0.856	85.1234		46.9414
		0.858	0.972698		0.384339		0.858	85.7142		47.1649
		0.86	0.980507		0.390032		0.86	86.3046		47.3928
		0.862	0.974573		0.387549		0.862	86.9014		47.6223
		0.864	0.981624		0.384367		0.864	87.5004		47.8506
		0.866	0.974805		0.378235		0.866	88.1026		48.0774
		0.868	0.985473		0.381925		0.868	88.7075		48.3044
		0.87	0.981108		0.381053		0.87	89.3156		48.5348
		0.872	0.989473		0.376881		0.872	89.9295		48.7633
		0.874	0.984124		0.376307		0.874	90.5488		48.9933
		0.876	0.985038		0.381092		0.876	91.1673		49.222
		0.878	0.995398		0.37599		0.878	91.7931		49.4529
		0.88	0.984384		0.376022		0.88	92.4248		49.683
		0.882	0.99231		0.380798		0.882	93.0507		49.9188
		0.884	0.994533		0.374496		0.884	93.6884		50.1521
		0.886	0.986738		0.370946		0.886	94.3269		50.3855
		0.888	0.992364		0.376028		0.888	94.9628		50.6177
		0.89	0.996414		0.375466		0.89	95.611		50.8538
		0.892	1.00065		0.375581		0.892	96.2629		51.0921
		0.894	1.00241		0.374014		0.894	96.9172		51.329
		0.896	1.00338		0.376344		0.896	97.5787		51.5697
		0.898	0.998674		0.371403		0.898	98.2373		51.8077
		0.9	1.00206		0.371389		0.9	98.9025		52.0461
		0.902	1.00363		0.376484		0.902	99.5713		52.2879
		0.904	1.00388		0.37098		0.904	100.246		52.5314
		0.906	0.999637		0.371061		0.906	100.919		52.7705
		0.908	1.00992		0.372911		0.908	101.598		53.0147
		0.91	1.00609		0.373914		0.91	102.282		53.26
		0.912	1.00408		0.375348		0.912	102.969		53.5083
		0.914	1.01039		0.377086		0.914	103.657		53.7578
		0.916	1.01106		0.373406		0.916	104.351		54.0078
		0.918	1.01536		0.37394		0.918	105.053		54.2579
		0.92	1.00795		0.37242		0.92	105.755		54.5072
		0.922	1.0102		0.37015		0.922	106.458		54.7577
		0.924	1.01161		0.370383		0.924	107.165		55.0088
		0.926	1.01153		0.376749		0.926	107.877		55.2639
		0.928	1.01051		0.368073		0.928	108.592		55.5186
		0.93	1.01154		0.371862		0.93	109.307		55.7714
		0.932	1.01094		0.371822		0.932	110.026		56.0289
		0.934	1.01067		0.371923		0.934	110.748		56.2875
		0.936	1.01455		0.365378		0.936	111.476		56.5418
		0.938	1.00822		0.370226		0.938	112.206		56.8001
		0.94	1.00587		0.372222		0.94	112.934		57.0589
		0.942	1.00789		0.369883		0.942	113.667		57.3225
		0.944	1.01408		0.37113		0.944	114.406		57.5836
		0.946	1.01164		0.371876		0.946	115.15		57.846
		0.948	1.01415		0.366739		0.948	115.897		58.111
		0.95	1.01416		0.371082		0.95	116.648		58.3738
		0.952	1.01628		0.365895		0.952	117.399		58.6388
		0.954	1.01251		0.371464		0.954	118.157		58.9059
		0.956	1.01337		0.366297		0.956	118.916		59.1742
		0.958	1.01231		0.367887		0.958	119.677		59.4414
		0.96	1.01366		0.367834		0.96	120.444		59.7105
		0.962	1.01016		0.369334		0.962	121.21		59.9822
		0.964	1.01266		0.36736		0.964	121.983		60.252
		0.966	1.00364		0.365679		0.966	122.752		60.5243
		0.968	1.00257		0.366523		0.968	123.523		60.7969
		0.97	1.00283		0.366357		0.97	124.298		61.0695
		0.972	1.00949		0.366244		0.972	125.077		61.3456
		0.974	1.00588		0.361732		0.974	125.859		61.62
		0.976	1.00853		0.362373		0.976	126.649		61.8922
		0.978	1.00881		0.364278		0.978	127.438		62.17
		0.98	1.01155		0.36333		0.98	128.233		62.447
		0.982	1.003		0.364058		0.982	129.031		62.7244
		0.984	1.01185		0.360306		0.984	129.829		63.0019
		0.986	1.00832		0.360606		0.986	130.633		63.2813
		0.988	1.00329		0.360477		0.988	131.437		63.5603
		0.99	1.00326		0.357482		0.99	132.247		63.8401
		0.992	1.00202		0.359412		0.992	133.054		64.1198
		0.994	0.998832		0.35556		0.994	133.864		64.4008
		0.996	0.996733		0.357677		0.996	134.676		64.6816
		0.998	1.00266		0.360945		0.998	135.492		64.9656
		1	1.00122		0.35299		1	136.315		65.2476
		1.002	1.00503		0.353652		1.002	137.141		65.5299
		1.004	0.997766		0.353512		1.004	137.969		65.8131
		1.006	0.998949		0.352282		1.006	138.797		66.0974
		1.008	1.00353		0.356173		1.008	139.628		66.3829
		1.01	1.00001		0.354595		1.01	140.47		66.6723
		1.012	0.995947		0.348767		1.012	141.304		66.9563
		1.014	0.998749		0.352427		1.014	142.147		67.242
		1.016	0.999167		0.352196		1.016	142.991		67.5315
		1.018	0.996286		0.350005		1.018	143.837		67.8202
		1.02	0.996666		0.347811		1.02	144.69		68.1075
		1.022	0.994835		0.346607		1.022	145.541		68.3951
		1.024	0.994755		0.346048		1.024	146.399		68.6852
		1.026	0.998347		0.347223		1.026	147.257		68.9745
		1.028	0.998724		0.345328		1.028	148.124		69.2644
		1.03	0.994425		0.34406		1.03	148.987		69.5562
		1.032	0.992674		0.344688		1.032	149.855		69.8457
		1.034	0.99933		0.343091		1.034	150.731		70.1365
		1.036	0.999105		0.339161		1.036	151.61		70.4296
		1.038	0.995018		0.342868		1.038	152.491		70.7214
		1.04	0.996866		0.339372		1.04	153.372		71.0118
		1.042	0.995502		0.335697		1.042	154.26		71.3034
		1.044	0.996057		0.336016		1.044	155.148		71.5943
		1.046	1.0003		0.33729		1.046	156.046		71.8861
		1.048	0.999117		0.332806		1.048	156.946		72.1796
		1.05	0.995794		0.334842		1.05	157.849		72.4706
		1.052	0.996264		0.332461		1.052	158.753		72.7637
		1.054	1.00201		0.330788		1.054	159.662		73.0567
		1.056	0.997215		0.332113		1.056	160.575		73.3511
		1.058	0.995083		0.329608		1.058	161.489		73.6444
		1.06	0.99918		0.331165		1.06	162.408		73.9403
		1.062	0.996121		0.328429		1.062	163.333		74.2355
		1.064	1.00044		0.327492		1.064	164.259		74.5297
		1.066	0.995716		0.325182		1.066	165.188		74.8245
		1.068	0.992407		0.326333		1.068	166.121		75.1204
		1.07	0.998778		0.321661		1.07	167.055		75.4125
		1.072	0.999042		0.321605		1.072	167.993		75.7057
		1.074	0.997945		0.323851		1.074	168.939		76.0015
		1.076	0.995168		0.323787		1.076	169.884		76.2991
		1.078	1.00008		0.320204		1.078	170.836		76.5958
		1.08	1.0001		0.321875		1.08	171.792		76.8935
		1.082	1.00084		0.317765		1.082	172.755		77.1926
		1.084	0.99793		0.316756		1.084	173.715		77.489
		1.086	0.997432		0.318661		1.086	174.681		77.7852
		1.088	1.00288		0.31744		1.088	175.653		78.0829
		1.09	1.00387		0.316456		1.09	176.628		78.3846
		1.092	1.00168		0.316804		1.092	177.607		78.6841
		1.094	0.99872		0.31498		1.094	178.59		78.9821
		1.096	1.00568		0.31265		1.096	179.577		79.2839
		1.098	1.00285		0.315272		1.098	180.572		79.5827
		1.1	0.998763		0.313697		1.1	181.564		79.8862
		1.102	1.00319		0.313289		1.102	182.56		80.1862
		1.104	1.00189		0.316872		1.104	183.562		80.4918
		1.106	1.00232		0.310256		1.106	184.569		80.7977
		1.108	1.00688		0.309148		1.108	185.58		81.0987
		1.11	1.00419		0.308755		1.11	186.596		81.4001
		1.112	1.00484		0.312412		1.112	187.613		81.7064
		1.114	1.00233		0.307104		1.114	188.634		82.0092
		1.116	1.00106		0.307145		1.116	189.658		82.3156
		1.118	1.00366		0.307291		1.118	190.685		82.6183
		1.12	1.00292		0.306643		1.12	191.721		82.9253
		1.122	1.00166		0.304474		1.122	192.752		83.2304
		1.124	1.00712		0.305152		1.124	193.792		83.5364
		1.126	1.00881		0.30416		1.126	194.841		83.8433
		1.128	1.00841		0.30747		1.128	195.892		84.1534
		1.13	1.00445		0.302972		1.13	196.949		84.4623
		1.132	1.00852		0.303176		1.132	198.004		84.7708
		1.134	1.00911		0.304184		1.134	199.068		85.0802
		1.136	1.00703		0.306363		1.136	200.137		85.3929
		1.138	1.00659		0.30293		1.138	201.204		85.7066
		1.14	1.01033		0.302228		1.14	202.28		86.0188
		1.142	1.00722		0.30128		1.142	203.36		86.3303
		1.144	1.0106		0.298996		1.144	204.441		86.6431
		1.146	1.0025		0.300952		1.146	205.524		86.9566
		1.148	1.00544		0.30017		1.148	206.609		87.2705
		1.15	1.00763		0.29709		1.15	207.701		87.5834
		1.152	1.00578		0.299764		1.152	208.799		87.8975
		1.154	1.01045		0.298742		1.154	209.898		88.215
		1.156	1.00573		0.297228		1.156	211.002		88.5315
		1.158	1.00987		0.295853		1.158	212.112		88.8472
		1.16	1.01055		0.298513		1.16	213.225		89.1638
		1.162	1.00377		0.29618		1.162	214.341		89.4834
		1.164	1.01216		0.295254		1.164	215.459		89.8016
		1.166	1.00784		0.29673		1.166	216.589		90.1221
		1.168	1.00266		0.297384		1.168	217.711		90.4429
		1.17	1.00376		0.296396		1.17	218.839		90.7659
		1.172	1.01108		0.295383		1.172	219.975		91.0878
		1.174	1.00778		0.294851		1.174	221.116		91.4107
		1.176	1.00234		0.291608		1.176	222.256		91.7328
		1.178	1.00574		0.29678		1.178	223.397		92.0561
		1.18	1.00186		0.294074		1.18	224.543		92.3846
		1.182	1.00596		0.293762		1.182	225.69		92.7121
		1.184	1.00627		0.29152		1.184	226.851		93.037
		1.186	1.0033		0.289349		1.186	228.009		93.3602
		1.188	0.99698		0.292767		1.188	229.168		93.6861
		1.19	1.00249		0.291369		1.19	230.328		94.0133
		1.192	1.00456		0.289155		1.192	231.499		94.3427
		1.194	0.998804		0.289762		1.194	232.67		94.6709
		1.196	0.998965		0.291051		1.196	233.844		95.0007
		1.198	1.00565		0.289201		1.198	235.022		95.3305
		1.2	1.00181		0.287552		1.2	236.209		95.66
		1.202	1.00073		0.289386		1.202	237.391		95.9907
		1.204	1.00248		0.286047		1.204	238.584		96.3222
		1.206	1.00503		0.285712		1.206	239.78		96.6527
		1.208	1.00587		0.288016		1.208	240.986		96.9868
		1.21	1.00363		0.286337		1.21	242.193		97.3184
		1.212	1.00341		0.287044		1.212	243.402		97.652
		1.214	1.00122		0.283734		1.214	244.61		97.9882
		1.216	1.00221		0.284465		1.216	245.823		98.3194
		1.218	0.994243		0.285997		1.218	247.038		98.6558
		1.22	1.00166		0.282912		1.22	248.259		98.9954
		1.222	1.00168		0.283257		1.222	249.487		99.3284
		1.224	1.00061		0.282906		1.224	250.716		99.6656
		1.226	0.997772		0.28281		1.226	251.948		100.003
		1.228	1.00254		0.282517		1.228	253.186		100.341
		1.23	1.00041		0.283882		1.23	254.428		100.682
		1.232	0.999447		0.283301		1.232	255.672		101.024
		1.234	0.999957		0.28305		1.234	256.92		101.369
		1.236	1.00212		0.281101		1.236	258.173		101.709
		1.238	1.00148		0.280982		1.238	259.434		102.051
		1.24	1.00297		0.282448		1.24	260.698		102.394
		1.242	1.00119		0.279914		1.242	261.968		102.738
		1.244	1.00034		0.277995		1.244	263.238		103.082
		1.246	0.993023		0.27893		1.246	264.505		103.424
		1.248	0.996679		0.278267		1.248	265.774		103.769
		1.25	0.996321		0.277124		1.25	267.051		104.114
		1.252	1.00076		0.27851		1.252	268.338		104.46
		1.254	0.995635		0.277763		1.254	269.625		104.808
		1.256	1.00067		0.27625		1.256	270.916		105.156
		1.258	0.999299		0.279665		1.258	272.216		105.504
		1.26	0.999165		0.274976		1.26	273.517		105.854
		1.262	0.998249		0.277255		1.262	274.823		106.202
		1.264	1.00033		0.275447		1.264	276.132		106.554
		1.266	0.999203		0.275471		1.266	277.445		106.904
		1.268	0.998104		0.272599		1.268	278.761		107.254
		1.27	0.99807		0.273149		1.27	280.08		107.604
		1.272			0.274727		1.272			107.956
		1.274			0.27389		1.274			108.309
		1.276			0.27353		1.276			108.664
		1.278			0.270591		1.278			109.017
		1.28			0.272906		1.28			109.369
		1.282			0.274808		1.282			109.728
		1.284			0.269355		1.284			110.083
		1.286			0.270521		1.286			110.44
		1.288			0.268868		1.288			110.794
		1.29			0.27154		1.29			111.151
		1.292			0.268621		1.292			111.51
		1.294			0.268965		1.294			111.865
		1.296			0.269168		1.296			112.225
		1.298			0.268182		1.298			112.584
		1.3			0.266827		1.3			112.944
		1.302			0.267463		1.302			113.304
		1.304			0.268266		1.304			113.664
		1.306			0.265903		1.306			114.027
		1.308			0.267811		1.308			114.388
		1.31			0.267304		1.31			114.754
		1.312			0.265451		1.312			115.117
		1.314			0.264332		1.314			115.481
		1.316			0.263904		1.316			115.847
		1.318			0.264637		1.318			116.208
		1.32			0.26499		1.32			116.575
		1.322			0.263137		1.322			116.94
		1.324			0.262942		1.324			117.309
		1.326			0.262657		1.326			117.676
		1.328			0.263081		1.328			118.044
		1.33			0.263035		1.33			118.415
		1.332			0.263699		1.332			118.784
		1.334			0.261691		1.334			119.155
		1.336			0.259807		1.336			119.526
		1.338			0.258987		1.338			119.895
		1.34			0.259514		1.34			120.264
		1.342			0.259033		1.342			120.635
		1.344			0.259719		1.344			121.007
		1.346			0.25953		1.346			121.382
		1.348			0.258345		1.348			121.754
		1.35			0.256996		1.35			122.126
		1.352			0.255249		1.352			122.498
		1.354			0.258234		1.354			122.874
		1.356			0.256499		1.356			123.25
		1.358			0.254876		1.358			123.622
		1.36			0.254689		1.36			123.998
		1.362			0.255045		1.362			124.372
		1.364			0.256582		1.364			124.751
		1.366			0.255508		1.366			125.131
		1.368			0.254584		1.368			125.511
		1.37			0.253291		1.37			125.888
		1.372			0.253272		1.372			126.267
		1.374			0.253573		1.374			126.648
		1.376			0.252639		1.376			127.028
		1.378			0.251234		1.378			127.409
		1.38			0.250445		1.38			127.789
		1.382			0.252725		1.382			128.168
		1.384			0.25136		1.384			128.553
		1.386			0.249738		1.386			128.934
		1.388			0.249287		1.388			129.317
		1.39			0.249192		1.39			129.7
		1.392			0.249751		1.392			130.083
		1.394			0.249314		1.394			130.468
		1.396			0.248646		1.396			130.853
		1.398			0.248492		1.398			131.241
		1.4			0.248621		1.4			131.626
		1.402			0.248281		1.402			132.013
		1.404			0.249394		1.404			132.403
		1.406			0.248166		1.406			132.794
		1.408			0.246089		1.408			133.184
		1.41			0.246962		1.41			133.573
		1.412			0.245299		1.412			133.963
		1.414			0.244775		1.414			134.351
		1.416			0.244717		1.416			134.742
		1.418			0.245309		1.418			135.131
		1.42			0.243875		1.42			135.525
		1.422			0.244729		1.422			135.916
		1.424			0.24369		1.424			136.31
		1.426			0.243087		1.426			136.703
		1.428			0.242739		1.428			137.099
		1.43			0.241549		1.43			137.492
		1.432			0.243982		1.432			137.886
		1.434			0.241766		1.434			138.283
		1.436			0.241387		1.436			138.678
		1.438			0.241283		1.438			139.075
		1.44			0.240142		1.44			139.471
		1.442			0.240452		1.442			139.867
		1.444			0.240187		1.444			140.267
		1.446			0.241857		1.446			140.666
		1.448			0.239089		1.448			141.068
		1.45			0.239402		1.45			141.465
		1.452			0.240207		1.452			141.869
		1.454			0.238873		1.454			142.271
		1.456			0.237502		1.456			142.671
		1.458			0.238799		1.458			143.073
		1.46			0.239809		1.46			143.478
		1.462			0.237892		1.462			143.885
		1.464			0.234958		1.464			144.287
		1.466			0.235983		1.466			144.688
		1.468			0.237708		1.468			145.094
		1.47			0.234976		1.47			145.5
		1.472			0.235507		1.472			145.906
		1.474			0.236935		1.474			146.314
		1.476			0.234326		1.476			146.721
		1.478			0.235152		1.478			147.128
		1.48			0.23353		1.48			147.535
		1.482			0.234966		1.482			147.944
		1.484			0.232992		1.484			148.353
		1.486			0.233699		1.486			148.763
		1.488			0.233617		1.488			149.174
		1.49			0.232765		1.49			149.586
		1.492			0.234193		1.492			149.997
		1.494			0.228983		1.494			150.409
		1.496			0.232281		1.496			150.818
		1.498			0.232553		1.498			151.232
		1.5			0.231508		1.5			151.648
		1.502			0.230327		1.502			152.061
		1.504			0.229101		1.504			152.474
		1.506			0.229731		1.506			152.887
		1.508			0.231094		1.508			153.303
		1.51			0.228978		1.51			153.722
		1.512			0.229762		1.512			154.137
		1.514			0.230287		1.514			154.556
		1.516			0.227617		1.516			154.974
		1.518			0.228991		1.518			155.392
		1.52			0.226665		1.52			155.81
		1.522			0.226261		1.522			156.226
		1.524			0.227199		1.524			156.645
		1.526			0.227964		1.526			157.066
		1.528			0.22495		1.528			157.486
		1.53			0.227585		1.53			157.906
		1.532			0.227356		1.532			158.332
		1.534			0.229901		1.534			158.759
		1.536			0.226228		1.536			159.186
		1.538			0.224935		1.538			159.61
		1.54			0.225109		1.54			160.032
		1.542			0.224259		1.542			160.458
		1.544			0.224959		1.544			160.883
		1.546			0.223888		1.546			161.31
		1.548			0.223759		1.548			161.736
		1.55			0.224191		1.55			162.164
		1.552			0.224352		1.552			162.593
		1.554			0.22292		1.554			163.021
		1.556			0.224287		1.556			163.453
		1.558			0.223725		1.558			163.882
		1.56			0.221948		1.56			164.314
		1.562			0.220836		1.562			164.743
		1.564			0.221923		1.564			165.174
		1.566			0.223412		1.566			165.608
		1.568			0.221855		1.568			166.041
		1.57			0.220314		1.57			166.475
		1.572			0.221116		1.572			166.907
		1.574			0.220834		1.574			167.343
		1.576			0.219763		1.576			167.776
		1.578			0.22081		1.578			168.214
		1.58			0.219235		1.58			168.652
		1.582			0.218076		1.582			169.085
		1.584			0.218556		1.584			169.519
		1.586			0.219463		1.586			169.957
		1.588			0.217826		1.588			170.395
		1.59			0.218543		1.59			170.836
		1.592			0.218364		1.592			171.273
		1.594			0.216862		1.594			171.711
		1.596			0.218741		1.596			172.151
		1.598			0.216452		1.598			172.595
		1.6			0.216929		1.6			173.036
		1.602			0.217932		1.602			173.478
		1.604			0.216432		1.604			173.923
		1.606			0.216073		1.606			174.365
		1.608			0.217875		1.608			174.811
		1.61			0.216084		1.61			175.26
		1.612			0.216008		1.612			175.703
		1.614			0.217031		1.614			176.151
		1.616			0.216186		1.616			176.602
		1.618			0.214949		1.618			177.051
		1.62			0.215483		1.62			177.499
		1.622			0.215097		1.622			177.947
		1.624			0.214377		1.624			178.4
		1.626			0.213866		1.626			178.849
		1.628			0.214072		1.628			179.3
		1.63			0.212898		1.63			179.748
		1.632			0.212542		1.632			180.2
		1.634			0.211872		1.634			180.649
		1.636			0.213084		1.636			181.103
		1.638			0.21232		1.638			181.557
		1.64			0.213248		1.64			182.01
		1.642			0.213179		1.642			182.465
		1.644			0.211625		1.644			182.923
		1.646			0.209204		1.646			183.376
		1.648			0.210305		1.648			183.828
		1.65			0.209386		1.65			184.284
		1.652			0.209902		1.652			184.736
		1.654			0.210942		1.654			185.194
		1.656			0.209361		1.656			185.653
		1.658			0.209881		1.658			186.109
		1.66			0.208554		1.66			186.567
		1.662			0.207772		1.662			187.025
		1.664			0.208862		1.664			187.481
		1.666			0.208919		1.666			187.943
		1.668			0.208604		1.668			188.403
		1.67			0.207972		1.67			188.866
		1.672			0.208496		1.672			189.331
		1.674			0.207531		1.674			189.794
		1.676			0.206999		1.676			190.252
		1.678			0.207937		1.678			190.718
		1.68			0.206193		1.68			191.182
		1.682			0.207309		1.682			191.649
		1.684			0.206585		1.684			192.114
		1.686			0.205843		1.686			192.58
		1.688			0.204387		1.688			193.043
		1.69			0.206633		1.69			193.509
		1.692			0.205727		1.692			193.979
		1.694			0.203522		1.694			194.444
		1.696			0.204312		1.696			194.912
		1.698			0.205312		1.698			195.382
		1.7			0.204885		1.7			195.852
		1.702			0.20313		1.702			196.321
		1.704			0.203668		1.704			196.792
		1.706			0.204092		1.706			197.263
		1.708			0.203214		1.708			197.735
		1.71			0.204552		1.71			198.208
		1.712			0.204531		1.712			198.685
		1.714			0.203036		1.714			199.157
		1.716			0.200961		1.716			199.632
		1.718			0.201679		1.718			200.104
		1.72			0.203655		1.72			200.58
		1.722			0.201789		1.722			201.059
		1.724			0.202186		1.724			201.536
		1.726			0.201159		1.726			202.012
		1.728			0.201029		1.728			202.491
		1.73			0.199547		1.73			202.966
		1.732			0.201835		1.732			203.445
		1.734			0.201197		1.734			203.926
		1.736			0.200555		1.736			204.406
		1.738			0.20012		1.738			204.888
		1.74			0.201328		1.74			205.371
		1.742			0.199657		1.742			205.854
		1.744			0.198374		1.744			206.334
		1.746			0.198485		1.746			206.816
		1.748			0.197778		1.748			207.298
		1.75			0.199329		1.75			207.78
		1.752			0.196556		1.752			208.263
		1.754			0.197849		1.754			208.745
		1.756			0.197324		1.756			209.23
		1.758			0.196413		1.758			209.713
		1.76			0.197962		1.76			210.198
		1.762			0.197023		1.762			210.684
		1.764			0.196887		1.764			211.172
		1.766			0.196852		1.766			211.658
		1.768			0.197004		1.768			212.149
		1.77			0.195636		1.77			212.638
		1.772			0.194942		1.772			213.126
		1.774			0.196898		1.774			213.613
		1.776			0.19457		1.776			214.104
		1.778			0.195187		1.778			214.594
		1.78			0.192099		1.78			215.082
		1.782			0.19378		1.782			215.566
		1.784			0.195293		1.784			216.062
		1.786			0.194188		1.786			216.555
		1.788			0.194271		1.788			217.048
		1.79			0.195226		1.79			217.544
		1.792			0.194565		1.792			218.042
		1.794			0.192971		1.794			218.536
		1.796			0.193064		1.796			219.029
		1.798			0.193184		1.798			219.526
		1.8			0.192529		1.8			220.024
		1.802			0.19364		1.802			220.521
		1.804			0.191795		1.804			221.018
		1.806			0.19185		1.806			221.517
		1.808			0.191684		1.808			222.015
		1.81			0.190949		1.81			222.512
		1.812			0.190962		1.812			223.012
		1.814			0.191976		1.814			223.512
		1.816			0.191146		1.816			224.013
		1.818			0.190928		1.818			224.514
		1.82			0.189978		1.82			225.016
		1.822			0.191314		1.822			225.52
		1.824			0.190401		1.824			226.024
		1.826			0.190801		1.826			226.528
		1.828			0.190231		1.828			227.034
		1.83			0.190235		1.83			227.54
		1.832			0.190201		1.832			228.049
		1.834			0.189631		1.834			228.556
		1.836			0.188643		1.836			229.063
		1.838			0.188906		1.838			229.568
		1.84			0.188558		1.84			230.076
		1.842			0.188026		1.842			230.584
		1.844			0.187694		1.844			231.092
		1.846			0.187945		1.846			231.601
		1.848			0.187316		1.848			232.109
		1.85			0.188045		1.85			232.619
		1.852			0.187512		1.852			233.13
		1.854			0.187012		1.854			233.642
		1.856			0.186912		1.856			234.155
		1.858			0.186976		1.858			234.668
		1.86			0.186696		1.86			235.182
		1.862			0.185988		1.862			235.695
		1.864			0.186814		1.864			236.209
		1.866			0.185439		1.866			236.723
		1.868			0.186521		1.868			237.24
		1.87			0.186018		1.87			237.757
		1.872			0.184818		1.872			238.274
		1.874			0.185451		1.874			238.79
		1.876			0.184759		1.876			239.309
		1.878			0.185214		1.878			239.828
		1.88			0.184665		1.88			240.347
		1.882			0.183582		1.882			240.864
		1.884			0.184056		1.884			241.382
		1.886			0.18278		1.886			241.9
		1.888			0.184729		1.888			242.421
		1.89			0.183551		1.89			242.942
		1.892			0.183538		1.892			243.467
		1.894			0.185057		1.894			243.99
		1.896			0.182124		1.896			244.516
		1.898			0.182638		1.898			245.04
		1.9			0.18318		1.9			245.563
		1.902			0.182581		1.902			246.086
		1.904			0.183097		1.904			246.615
		1.906			0.182916		1.906			247.143
		1.908			0.183159		1.908			247.673
		1.91			0.182888		1.91			248.203
		1.912			0.181481		1.912			248.733
		1.914			0.181428		1.914			249.261
		1.916			0.181031		1.916			249.79
		1.918			0.182329		1.918			250.323
		1.92			0.180312		1.92			250.853
		1.922			0.180478		1.922			251.382
		1.924			0.181519		1.924			251.912
		1.926			0.1794		1.926			252.446
		1.928			0.179933		1.928			252.975
		1.93			0.180321		1.93			253.509
		1.932			0.180748		1.932			254.044
		1.934			0.177894		1.934			254.579
		1.936			0.180398		1.936			255.113
		1.938			0.178385		1.938			255.649
		1.94			0.179845		1.94			256.182
		1.942			0.178865		1.942			256.721
		1.944			0.17835		1.944			257.253
		1.946			0.177283		1.946			257.792
		1.948			0.178289		1.948			258.327
		1.95			0.178396		1.95			258.866
		1.952			0.178186		1.952			259.406
		1.954			0.176343		1.954			259.943
		1.956			0.178073		1.956			260.482
		1.958			0.179		1.958			261.023
		1.96			0.176856		1.96			261.569
		1.962			0.177228		1.962			262.112
		1.964			0.177147		1.964			262.656
		1.966			0.177579		1.966			263.199
		1.968			0.176961		1.968			263.744
		1.97			0.175877		1.97			264.288
		1.972			0.17471		1.972			264.832
		1.974			0.17657		1.974			265.374
		1.976			0.176665		1.976			265.923
		1.978			0.175769		1.978			266.47
		1.98			0.175075		1.98			267.016
		1.982			0.174912		1.982			267.562
		1.984			0.175003		1.984			268.11
		1.986			0.174743		1.986			268.659
		1.988			0.174979		1.988			269.208
		1.99			0.172802		1.99			269.754
		1.992			0.175092		1.992			270.303
		1.994			0.175091		1.994			270.857
		1.996			0.174336		1.996			271.41
		1.998			0.175408		1.998			271.965
		2			0.173487		2			272.517
		2.002			0.173573		2.002			273.072
		2.004			0.174029		2.004			273.624
		2.006			0.174411		2.006			274.184
		2.008			0.172666		2.008			274.739
		2.01			0.172318		2.01			275.294
		2.012			0.172832		2.012			275.847
		2.014			0.17299		2.014			276.405
		2.016			0.171977		2.016			276.961
		2.018			0.172216		2.018			277.52
		2.02			0.171863		2.02			278.078
		2.022			0.172876		2.022			278.639
		2.024			0.171767		2.024			279.199
		2.026			0.172153		2.026			279.76
		2.028			0.172584		2.028			280.32
		2.03			0.171816		2.03			280.887
		2.032			0.170797		2.032			281.449
		2.034			0.17061		2.034			282.011
		2.036			0.170216		2.036			282.57
		2.038			0.171036		2.038			283.135
		2.04			0.169993		2.04			283.698
		2.042			0.168918		2.042			284.26
		2.044			0.171084		2.044			284.824
		2.046			0.17048		2.046			285.391
		2.048			0.16852		2.048			285.956
		2.05			0.169521		2.05			286.521
		2.052			0.16847		2.052			287.088
		2.054			0.169548		2.054			287.653
		2.056			0.169493		2.056			288.221
		2.058			0.169142		2.058			288.794
		2.06			0.168575		2.06			289.363
		2.062			0.169123		2.062			289.933
		2.064			0.168548		2.064			290.504
		2.066			0.167482		2.066			291.075
		2.068			0.167576		2.068			291.644
		2.07			0.166903		2.07			292.212
		2.072			0.168335		2.072			292.785
		2.074			0.167422		2.074			293.358
		2.076			0.167027		2.076			293.932
		2.078			0.167395		2.078			294.505
		2.08			0.166253		2.08			295.078
		2.082			0.166862		2.082			295.651
		2.084			0.16598		2.084			296.225
		2.086			0.167085		2.086			296.802
		2.088			0.166273		2.088			297.381
		2.09			0.166465		2.09			297.959
		2.092			0.165826		2.092			298.536
		2.094			0.165977		2.094			299.113
		2.096			0.166604		2.096			299.693
		2.098			0.164968		2.098			300.273
		2.1			0.165013		2.1			300.852
		2.102			0.164959		2.102			301.432
		2.104			0.164996		2.104			302.013
		2.106			0.164455		2.106			302.594
		2.108			0.164697		2.108			303.174
		2.11			0.164229		2.11			303.756
		2.112			0.164718		2.112			304.34
		2.114			0.164257		2.114			304.922
		2.116			0.16346		2.116			305.505
		2.118			0.163936		2.118			306.088
		2.12			0.163624		2.12			306.677
		2.122			0.162905		2.122			307.257
		2.124			0.163786		2.124			307.844
		2.126			0.162818		2.126			308.431
		2.128			0.163376		2.128			309.017
		2.13			0.162175		2.13			309.602
		2.132			0.162205		2.132			310.189
		2.134			0.162712		2.134			310.778
		2.136			0.161283		2.136			311.366
		2.138			0.162734		2.138			311.957
		2.14			0.162158		2.14			312.546
		2.142			0.162413		2.142			313.138
		2.144			0.161516		2.144			313.73
		2.146			0.160796		2.146			314.317
		2.148			0.160678		2.148			314.909
		2.15			0.160812		2.15			315.499
		2.152			0.161473		2.152			316.092
		2.154			0.161286		2.154			316.687
		2.156			0.160073		2.156			317.28
		2.158			0.160476		2.158			317.87
		2.16			0.162024		2.16			318.472
		2.162			0.159815		2.162			319.069
		2.164			0.160823		2.164			319.665
		2.166			0.159835		2.166			320.263
		2.168			0.159656		2.168			320.861
		2.17			0.159774		2.17			321.458
		2.172			0.159674		2.172			322.057
		2.174			0.15935		2.174			322.658
		2.176			0.16038		2.176			323.258
		2.178			0.159141		2.178			323.858
		2.18			0.159244		2.18			324.459
		2.182			0.159037		2.182			325.062
		2.184			0.159338		2.184			325.667
		2.186			0.158949		2.186			326.27
		2.188			0.158592		2.188			326.876
		2.19			0.158352		2.19			327.479
		2.192			0.159226		2.192			328.084
		2.194			0.157496		2.194			328.69
		2.196			0.158557		2.196			329.297
		2.198			0.157695		2.198			329.905
		2.2			0.158791		2.2			330.514
		2.202			0.15776		2.202			331.122
		2.204			0.157073		2.204			331.729
		2.206			0.157262		2.206			332.337
		2.208			0.158195		2.208			332.948
		2.21			0.157484		2.21			333.56
		2.212			0.157183		2.212			334.173
		2.214			0.156378		2.214			334.785
		2.216			0.157534		2.216			335.396
		2.218			0.156018		2.218			336.011
		2.22			0.158139		2.22			336.627
		2.222			0.155941		2.222			337.244
		2.224			0.155815		2.224			337.854
		2.226			0.155775		2.226			338.467
		2.228			0.156047		2.228			339.081
		2.23			0.154391		2.23			339.696
		2.232			0.154927		2.232			340.307
		2.234			0.155022		2.234			340.923
		2.236			0.155398		2.236			341.54
		2.238			0.157013		2.238			342.163
		2.24			0.155571		2.24			342.784
		2.242			0.154348		2.242			343.404
		2.244			0.155533		2.244			344.024
		2.246			0.154325		2.246			344.646
		2.248			0.154204		2.248			345.266
		2.25			0.154663		2.25			345.886
		2.252			0.153962		2.252			346.505
		2.254			0.154381		2.254			347.131
		2.256			0.153115		2.256			347.753
		2.258			0.154176		2.258			348.372
		2.26			0.153838		2.26			349
		2.262			0.153123		2.262			349.625
		2.264			0.154451		2.264			350.251
		2.266			0.153512		2.266			350.881
		2.268			0.153559		2.268			351.507
		2.27			0.152376		2.27			352.133
		2.272			0.15268		2.272			352.758
		2.274			0.151736		2.274			353.385
		2.276			0.152505		2.276			354.01
		2.278			0.153293		2.278			354.641
		2.28			0.152271		2.28			355.273
		2.282			0.151797		2.282			355.902
		2.284			0.152841		2.284			356.533
		2.286			0.152461		2.286			357.166
		2.288			0.152338		2.288			357.8
		2.29			0.152134		2.29			358.434
		2.292			0.151618		2.292			359.069
		2.294			0.151298		2.294			359.703
		2.296			0.150332		2.296			360.333
		2.298			0.150798		2.298			360.967
		2.3			0.151218		2.3			361.602
		2.302			0.150883		2.302			362.237
		2.304			0.15051		2.304			362.872
		2.306			0.150033		2.306			363.507
		2.308			0.150178		2.308			364.144
		2.31			0.150509		2.31			364.782
		2.312			0.151232		2.312			365.421
		2.314			0.150135		2.314			366.065
		2.316			0.150361		2.316			366.703
		2.318			0.149249		2.318			367.344
		2.32			0.149706		2.32			367.983
		2.322			0.149727		2.322			368.625
		2.324			0.149206		2.324			369.267
		2.326			0.150338		2.326			369.909
		2.328			0.149089		2.328			370.556
		2.33			0.149152		2.33			371.198
		2.332			0.150459		2.332			371.846
		2.334			0.148749		2.334			372.492
		2.336			0.149534		2.336			373.141
		2.338			0.14813		2.338			373.786
		2.34			0.148374		2.34			374.431
		2.342			0.148962		2.342			375.08
		2.344			0.147558		2.344			375.729
		2.346			0.148271		2.346			376.374
		2.348			0.148046		2.348			377.024
		2.35			0.14794		2.35			377.674
		2.352			0.147318		2.352			378.322
		2.354			0.147011		2.354			378.972
		2.356			0.147425		2.356			379.62
		2.358			0.14723		2.358			380.271
		2.36			0.147237		2.36			380.923
		2.362			0.146818		2.362			381.574
		2.364			0.146923		2.364			382.225
		2.366			0.14693		2.366			382.882
		2.368			0.146076		2.368			383.535
		2.37			0.145926		2.37			384.185
		2.372			0.146464		2.372			384.841
		2.374			0.146638		2.374			385.497
		2.376			0.146407		2.376			386.15
		2.378			0.146263		2.378			386.811
		2.38			0.146263		2.38			387.469
		2.382			0.147047		2.382			388.13
		2.384			0.145446		2.384			388.79
		2.386			0.145379		2.386			389.449
		2.388			0.145395		2.388			390.107
		2.39			0.144675		2.39			390.766
		2.392			0.145222		2.392			391.425
		2.394			0.144597		2.394			392.086
		2.396			0.144913		2.396			392.747
		2.398			0.145654		2.398			393.412
		2.4			0.144729		2.4			394.073
		2.402			0.143823		2.402			394.737
		2.404			0.143514		2.404			395.397
		2.406			0.143978		2.406			396.056
		2.408			0.144504		2.408			396.722
		2.41			0.144133		2.41			397.389
		2.412			0.143199		2.412			398.052
		2.414			0.143872		2.414			398.716
		2.416			0.143473		2.416			399.383
		2.418			0.143618		2.418			400.052
		2.42			0.143908		2.42			400.72
		2.422			0.142273		2.422			401.389
		2.424			0.142706		2.424			402.052
		2.426			0.143139		2.426			402.721
		2.428			0.142416		2.428			403.388
		2.43			0.143046		2.43			404.061
		2.432			0.143449		2.432			404.734
		2.434			0.142576		2.434			405.408
