# Supplementary material for: Theoretical framework for confined ion transport in two-dimensional nanochannels
Source: Nat Commun. 2025 Jul 20;16:6675. doi: 10.1038/s41467-025-61735-9 (PMC12276316; doi:10.1038/s41467-025-61735-9)
Supplement: Supplementary file 3 — Source data [file 41467_2025_61735_MOESM3_ESM.zip › Source Data/Source Data of Supplementary Information/Source Data of Supplementary Fig. 20.xlsx]

## Sheet: figure
Supplementary Fig. 20
			Eion-water (kJ mol-1)
		Ion	Bulk solution	Mid-position	Edge-position
		Li+	-111.12	-104.436	-114.023
		Na+	-83.54	-78.56	-89.48
		K+	-50.86	-45.67	-56.72
