# Supplementary material for: Theoretical framework for confined ion transport in two-dimensional nanochannels
Source: Nat Commun. 2025 Jul 20;16:6675. doi: 10.1038/s41467-025-61735-9 (PMC12276316; doi:10.1038/s41467-025-61735-9)
Supplement: Supplementary file 3 — Source data [file 41467_2025_61735_MOESM3_ESM.zip › Source Data/Source Data of Supplementary Information/Source Data of Supplementary Fig. 21.xlsx]

## Sheet: Netz Force Field
PMF for ions simulated with Netz force field. Unit: kJ/mol
Li+ (Bulk solution)	x (nm)	0.004	0.012	0.02	0.028	0.036	0.044	0.052	0.06	0.068	0.076	0.084	0.092	0.1	0.108	0.116	0.124	0.132	0.14	0.148	0.156	0.164	0.172	0.18	0.188	0.196	0.204	0.212	0.22	0.228	0.236	0.244	0.252	0.26	0.268	0.276	0.284	0.292	0.3	0.308	0.316	0.324	0.332	0.34	0.348	0.356	0.364	0.372	0.38
y (nm)
-0.396		999	999	1.704	0.6992	1.252	-0.5671	-1.642	-1.311	0.438	1.252	-0.5216	-1.883	-1.019	-1.35	-1.471	-1.572	-1.543	-0.3961	-1.493	-1.366	-1.732	-1.527	-1.417	-1.572	-1.21	-0.2416	-0.148	-0.7382	0.3048	-0.6644	-0.3847	0.2732	0.6251	0.6992	0.771	0.317	-0.4152	0.8332	0.4001	0.2472	0.7604	0.4736	0.3253	0.3823	-0.174	-0.4115	-0.3581	-0.3739
-0.388		-1.019	0.6992	999	-1.019	-1.019	1.704	-0.637	-0.6881	-1.019	-0.7579	-1.235	-1.401	-0.8207	-1.5	-1.179	-0.5044	-1.422	-2.201	-2.151	-1.94	-1.732	-0.7828	-1.125	-0.8034	-0.7022	-0.8207	-1.196	-1.271	-0.219	-1.401	-1.019	-0.5979	-0.4281	-0.1557	0.1319	-0.2124	1.059	1.456	0.5154	0.2472	0.2072	0.2669	0.2281	0.1915	0.438	-0.6099	-0.4261	-0.3739
-0.38		-1.019	-1.019	-0.01398	-1.572	-1.019	1.704	-0.185	-1.311	-2.114	-1.255	-0.7828	-0.8034	-0.8207	-0.8354	-1.329	-1.019	-1.543	-1.627	-1.598	-0.8919	-1.903	-1.704	-1.759	-1.401	-1.116	-1.29	-1.28	-0.8354	-0.219	-0.1349	-0.5831	-0.8591	-0.7828	-0.4476	-0.637	-1.087	0.05394	0.3357	0.1844	-0.306	-0.2447	0.8201	0.3253	-0.5896	0.157	0.3952	0.2648	0.5007
-0.372		999	-1.019	999	0.6992	-0.4659	1.704	1.081	0.146	-0.3961	-0.7579	-0.7828	0.6992	-0.3687	-0.185	-0.2502	-1.169	-0.8688	-0.8774	-2.151	-1.14	-1.245	-1.704	-1.417	-1.311	-1.3	-1.534	-0.3961	-1.19	-0.6512	-0.3604	-1.098	-0.2005	-0.01398	0.06002	0.1319	-0.5671	0.2696	0.3357	-0.5287	-1.198	-0.7646	0.1697	-0.5088	-0.7201	-0.2502	-0.04078	0.7525	1.554
-0.364		999	0.6992	1.704	2.417	1.252	-0.01398	1.081	4.136	1.704	-0.4659	-0.2297	0.317	0.5154	-1.19	-0.6644	-0.09026	-1.019	-0.8774	-0.8851	-1.471	-1.451	-1.433	-1.019	-1.488	-1.631	-1.756	-1.44	-1.106	-1.555	-0.7579	-1.098	-0.8591	-0.8641	-0.5378	-0.08382	-0.5671	0.05394	-0.6694	-0.2847	0.5782	-0.07372	0.3681	-0.1267	-0.151	-0.09527	0.4925	0.4485	0.317
-0.356		999	999	999	2.417	1.252	3.423	1.081	1.412	-0.01398	0.2472	0.1013	-0.01398	-0.1075	-0.185	-0.6644	-0.306	-0.1557	-0.7271	-1.146	-0.7579	-1.019	-0.7828	-1.226	-1.883	-1.781	-1.534	-1.196	-1.642	-1.485	-0.01398	-1.098	-1.509	-1.496	-1.714	-1.287	-0.4831	0.5059	0.3357	0.5154	0.04878	-0.326	0.3681	0.1345	1.063	-0.4659	0.2115	0.01253	-0.306
-0.348		-1.019	0.6992	999	999	2.971	999	999	2.417	1.704	1.252	3.207	2.417	1.903	0.07617	-0.8481	0.6992	0.06002	0.6992	-0.2621	0.04878	1.373	0.6992	-0.1195	-1.488	-2.245	-1.756	-1.109	-1.5	-1.877	-0.7579	-0.2792	-1.019	-1.093	-0.8688	-1.35	-0.8774	-0.1445	-0.3491	-0.1977	-0.3872	0.3084	-0.345	-0.4369	0.9354	0.157	0.1245	-0.1425	-0.01398
-0.34		999	0.6992	999	2.417	999	3.423	999	999	2.709	0.6992	999	3.423	3.621	2.8	0.5392	1.864	-0.7088	-0.2124	0.8332	-0.6162	-0.4953	-1.019	-0.4115	-0.8034	-1.471	-1.455	-1.109	-1.426	-1.754	-0.8481	-1.32	-1.445	-1.496	-1.295	-0.637	-0.9493	-1.15	-0.953	-0.8886	-0.6162	-0.481	-0.637	-0.3629	-0.5896	0.438	0.4925	0.01253	0.5007
-0.332		999	999	999	999	999	999	3.805	2.417	4.428	4.689	999	999	999	2.086	0.8702	1.412	-0.8688	0.438	2.29	0.2472	-1.019	-1.527	-0.4115	-0.8034	0.2472	-1.203	-1.591	-1.572	-1.555	-1.179	-1.83	-1.572	-1.675	-2.024	-1.223	-1.153	-0.9512	-1.146	-0.8207	-0.4659	-0.9579	0.8201	-0.04264	-0.7828	0.07006	0.6992	-0.06617	-0.6283
-0.324		-1.019	999	999	999	999	3.423	3.805	999	4.428	999	3.207	5.141	3.621	3.805	3.976	2.417	1.18	1.704	1.838	3.684	-0.8981	-0.9038	-0.1195	0.6992	-0.2048	-1.455	-0.7271	-0.8354	-1.103	-1.1	-1.524	-1.169	-1.617	-1.975	-1.642	-1.732	-1.212	-0.6694	-0.1075	-0.6881	-0.555	-0.2663	-1.186	-0.6557	-0.3961	-0.4115	-0.2165	-0.3739
-0.316		999	999	999	999	999	999	3.805	999	4.428	4.689	999	5.141	3.621	999	3.976	5.854	3.281	2.156	2.843	1.965	1.081	1.197	1.599	0.9148	0.4182	-0.4897	-0.8283	-0.5315	-0.7484	-1.179	-1.887	-1.572	-2.194	-2.072	-1.75	-1.68	-1.392	-1.207	-1.318	-0.7579	-0.6967	-0.9594	-0.5786	-0.4518	-0.6	-0.9646	-0.2165	-0.5044
-0.308		999	999	999	999	2.971	999	999	999	999	2.971	2.202	3.423	3.621	3.805	3.976	999	3.281	2.156	3.557	1.583	2.538	1.489	1.599	1.151	0.4182	0.3444	-0.8283	-0.5315	-0.4445	-0.5671	-1.772	-1.095	-1.732	-1.483	-1.411	-1.401	-1.559	-1.748	-1.261	-0.3872	-0.481	-0.8354	-0.208	-0.844	-0.6	-1.176	-0.7403	0.23
-0.3		999	999	999	999	999	999	999	999	999	4.689	3.207	3.423	5.339	3.805	5.694	5.854	6.004	6.146	4.562	2.971	2.538	1.489	1.046	1.412	0.6019	0.03415	0.278	-0.306	0.02913	-0.8481	-1.174	-0.306	-1.496	-0.9451	-1.223	-0.6484	-1.085	-1.207	-1.318	-0.4659	-0.9579	-0.8981	-1.393	-1.075	-0.7883	-0.9089	-0.2165	-0.1643
-0.292		999	999	999	999	999	999	999	999	999	999	999	5.141	999	5.523	3.976	3.131	4.286	999	3.557	3.684	3.091	1.489	1.599	2.035	1.252	0.8976	0.7927	0.07617	0.3048	0.6992	-0.05365	0.4072	0.2223	0.2963	-0.4659	-1.087	-1.504	-1.546	-1.826	-1.572	-1.079	-1.19	-1.49	-0.7828	-0.9064	-0.9089	-0.2883	-0.01398
-0.284		999	999	999	999	999	999	999	999	999	999	999	3.423	999	5.523	5.694	5.854	4.286	6.146	4.562	4.689	3.805	1.82	1.307	2.869	2.136	0.8976	0.9911	0.6992	-0.219	0.1132	-0.3847	-0.306	-0.4281	-0.5378	-0.637	-1.341	-1.333	-1.326	-1.635	-1.198	-1.304	-1.688	-1.292	-0.6557	-0.3961	-0.4794	-0.4922	-0.09026
-0.276		999	999	999	999	999	999	999	999	999	999	999	5.141	999	5.523	5.694	999	999	6.146	6.28	3.684	2.538	1.489	1.599	2.869	2.519	2.234	1.704	1.297	1.384	0.8702	-0.169	-0.306	-1.093	-1.019	-0.8732	-1.68	-1.504	-0.8152	-0.8207	-0.7579	-1.792	-1.732	-1.49	-0.9038	-0.3961	-0.2698	-0.5566	-0.8034
-0.268		999	999	1.704	2.417	999	999	999	999	999	999	999	999	999	999	999	999	6.004	3.423	4.562	6.407	6.528	3.207	2.764	3.423	3.524	2.616	1.996	2.086	2.504	1.965	0.0673	0.4072	0.6251	-0.7901	-1.471	-1.218	-1.392	-1.019	-0.5287	-1.255	-2.044	-1.35	-1.761	-1.433	-1.23	-0.1958	-0.1425	-0.8034
-0.26		999	999	1.704	2.417	999	999	999	999	999	999	999	999	999	999	999	999	999	6.146	6.28	6.407	6.528	6.643	4.03	4.136	4.237	7.057	4.428	4.518	1.881	2.588	0.4702	1.03	1.704	-0.2569	-1.223	-1.401	-1.333	-0.953	-1.374	-1.621	-1.608	-1.903	-1.718	-1.746	-0.8481	-0.6099	-0.3581	-0.6283
-0.252		999	999	999	999	999	999	999	999	999	999	999	999	999	999	999	999	999	999	999	999	999	999	999	6.859	3.524	3.621	5.433	4.518	2.504	1.252	0.9515	3.131	1.29	-0.05017	-0.5529	-1.019	-0.9512	-1.546	-1.318	-1.471	-1.655	-1.596	-1.629	-1.129	-1.377	-1.072	-0.2883	-0.5044
-0.244		999	999	999	999	999	999	999	999	999	999	999	999	999	999	999	999	999	999	6.28	6.407	999	999	6.753	999	2.971	3.621	5.433	5.523	4.605	1.704	1.786	2.417	2.202	0.4234	0.1319	-0.4831	-0.4992	-0.7434	-0.8207	-1.621	-1.304	-1.19	-1.132	-1.286	-1.814	-1.594	-0.7986	-0.6283
-0.236		999	999	999	999	999	999	999	999	999	999	999	999	999	999	999	999	999	999	6.28	6.407	999	999	5.035	999	999	999	4.428	4.518	3.892	2.257	3.504	2.417	1.941	0.6992	0.4953	-0.1152	-0.238	-0.2621	-1.082	-1.14	-0.8951	-1.19	-0.9608	-1.385	-1.28	-1.551	-1.172	-0.6283
-0.228		999	999	999	999	999	999	999	999	999	999	999	999	999	999	999	999	999	999	999	999	999	999	999	999	999	7.057	7.151	7.241	5.61	3.976	5.775	3.582	2.825	2.899	1.436	0.8408	-0.04726	-0.5931	-0.7508	-0.8258	-1.019	-0.9594	-1.537	-1.788	-2.184	-1.759	-1.497	-0.9136
-0.22		999	999	999	999	999	999	999	999	999	999	999	999	999	5.523	999	999	999	999	999	999	999	999	999	999	999	7.057	7.151	7.241	5.61	5.694	5.775	4.849	3.207	2.899	2.64	1.151	0.3849	-0.8851	-0.8886	-1.14	-1.304	-1.549	-1.926	-1.336	-1.425	-0.9646	-1.172	-1.07
-0.212		-1.019	0.6992	1.704	0.6992	1.252	1.704	2.086	999	999	4.689	999	999	999	999	999	999	999	999	6.28	6.407	999	999	999	999	999	999	999	7.241	5.61	4.689	5.775	999	3.207	3.733	3.353	1.322	0.9088	0.12	-0.01398	-0.4659	-0.8307	-1.134	-1.629	-1.286	-1.074	-1.636	-1.665	-1.169
-0.204		-4.456	-2.737	-2.285	-2.024	1.252	1.704	-0.185	-0.6881	-0.01398	1.965	3.207	999	999	999	999	999	999	999	999	999	999	999	999	999	999	7.057	7.151	7.241	5.61	7.412	4.77	3.582	2.825	4.286	2.64	2.709	1.574	0.2255	-0.1977	-0.1349	-1.019	-0.771	-0.7771	-1.019	-1.648	-1.914	-1.935	-1.531
-0.196		-3.742	-4.456	-4.24	-4.296	-3.571	-3.742	-3.858	-3.163	-2.596	-1.019	0.9354	3.423	999	999	999	999	999	999	999	999	999	999	999	999	999	999	7.151	5.523	5.61	7.412	4.77	3.131	4.212	4.286	2.971	3.04	1.772	-0.2621	-0.3687	-0.04478	-0.326	-0.345	-0.6466	-1.661	-1.648	-1.594	-1.172	-1.401
-0.188		-1.019	-5.245	-5.169	-5.562	-5.843	-5.783	-5.34	-5.301	-4.896	-4.053	-3.054	-1.218	0.5154	3.805	5.694	5.854	999	999	999	999	999	999	999	999	999	999	999	999	5.61	5.694	7.493	999	999	4.286	3.353	3.874	2.777	-0.4331	0.08324	0.146	-0.6967	-0.8354	-0.6466	-1.286	-1.28	-1.323	-1.861	-2.058
-0.18		999	-1.019	-1.019	-3.029	-3.902	-5.09	-5.99	-6.287	-6.556	-6.174	-5.265	-4.35	-3.678	-1.5	1.704	3.131	999	6.146	6.28	999	999	999	999	999	999	999	7.151	999	5.61	7.412	999	7.572	7.648	4.286	6.076	3.423	2.485	0.9749	1.35	0.6992	0.4139	-0.2663	-0.208	-0.7828	-1.23	-1.462	-1.745	-1.613
-0.172		999	999	1.704	999	2.971	-1.019	-3.068	-4.678	-5.319	-6.324	-6.588	-6.225	-5.363	-4.272	-2.184	-0.09026	2.015	2.709	3.557	999	999	6.643	6.753	999	999	999	7.151	999	999	999	7.493	4.849	5.93	4.999	6.076	3.04	2.485	1.838	2.118	1.583	0.6394	0.2669	-0.5786	-0.6557	-1.425	-1.636	-2.144	-1.883
-0.164		999	999	999	999	999	999	999	2.417	0.9911	-3.742	-5.053	-5.958	-6.61	-6.152	-4.908	-3.163	0.06002	2.156	999	999	999	6.643	5.035	999	999	999	999	999	999	999	7.493	5.854	7.648	999	7.794	4.428	5.209	3.557	2.118	1.412	0.8875	0.07617	-0.6466	-0.5896	-0.7883	-0.9646	-2.076	-1.919
-0.156		999	999	999	999	999	999	999	999	999	4.689	0.4835	-3.45	-6.221	-6.979	-6.84	-5.798	-3.742	-1.019	1.125	999	6.528	6.643	6.753	999	999	999	999	999	999	999	999	999	5.93	7.722	7.794	4.428	5.209	4.008	4.073	2.679	0.7604	0.2669	-0.4369	-1.183	-1.329	-1.507	-1.706	-1.919
-0.148		999	999	999	999	999	999	999	999	999	999	999	999	-2.433	-4.9	-6.025	-6.287	-6.004	-3.92	-1.383	1.583	3.805	999	999	999	999	999	999	999	999	999	999	999	999	999	7.794	3.874	3.108	3.174	4.073	2.679	1.473	0.9472	-0.5088	-1.286	-0.8481	-1.019	-1.222	-1.169
-0.14		999	999	999	999	999	999	999	999	999	999	999	999	5.339	-0.185	-3.257	-5.635	-6.698	-5.722	-3.786	-1.853	1.081	4.925	6.753	999	999	999	999	7.241	999	999	999	999	7.648	6.004	999	6.146	4.496	4.562	3.239	3.302	2.74	1.888	0.2281	-0.844	-0.9064	-1.072	-1.54	-1.572
-0.132		999	999	999	999	999	999	999	999	999	999	999	999	999	5.523	1.704	-3.228	-6.024	-6.671	-5.689	-3.658	-1.134	1.197	3.317	6.859	999	999	999	999	999	999	999	7.572	999	999	7.794	7.864	4.496	4.562	2.118	2.679	3.032	1.888	0.4265	0.1013	0.157	0.3017	-1.453	-1.846
-0.124		999	999	999	999	999	999	999	999	999	999	999	999	999	999	999	4.136	-2.947	-5.92	-6.523	-5.377	-3.742	-0.7828	2.764	4.136	6.96	999	999	999	999	7.412	7.493	999	999	7.722	7.794	7.864	4.496	5.275	2.118	3.302	2.479	1.081	1.14	0.3823	1.252	-0.3416	-1.172	-1.169
-0.116		999	999	999	999	999	999	999	999	999	999	999	999	999	999	999	999	2.568	-3.876	-5.988	-6.438	-5.055	-2.374	1.93	6.859	6.96	999	999	999	999	7.412	7.493	999	999	999	999	6.146	5.209	6.28	2.908	2.679	2.027	1.888	1.946	0.589	-0.174	-0.4794	-1.409	-1.218
-0.108		999	999	999	999	999	999	999	999	999	999	999	999	999	999	999	999	999	-1.019	-4.875	-6.626	-6.084	-4.427	-0.9089	2.869	6.96	999	999	999	999	999	999	5.854	7.648	999	999	5.141	4.496	6.28	3.239	2.181	2.242	2.538	1.946	0.6992	-0.6	-0.6099	-0.7403	-0.8034
-0.1		999	999	999	999	999	999	999	999	999	999	999	999	999	999	999	999	999	6.146	-1.98	-5.789	-6.331	-5.204	-2.894	0.146	3.524	999	999	999	999	999	999	5.854	7.648	999	7.794	6.146	999	6.28	4.073	4.136	3.745	4.257	2.145	1.063	0.6447	-0.04078	-0.5566	-0.7464
-0.092		999	999	999	999	999	999	999	999	999	999	999	999	999	999	999	999	999	999	2.29	-3.863	-6.174	-6.117	-4.428	-1.311	2.136	5.339	7.151	4.518	7.328	7.412	999	999	999	999	7.794	7.864	7.932	7.998	999	4.136	3.745	2.086	1.763	1.489	1.252	-0.4115	-0.7986	-0.8591
-0.084		999	999	999	999	999	999	999	999	999	999	999	999	999	999	999	999	999	999	6.28	-0.4659	-5.032	-6.503	-5.532	-2.936	1.016	3.068	999	999	999	7.412	999	999	999	999	7.794	7.864	999	7.998	8.063	5.402	4.75	2.538	1.946	1.649	0.2472	-0.6099	-0.4922	-1.12
-0.076		999	999	999	999	999	999	999	999	999	999	999	999	999	999	999	999	999	999	999	2.417	-3.58	-6.311	-6.253	-3.909	-1.21	3.621	999	7.241	999	999	999	999	999	999	999	999	999	999	999	4.136	2.479	2.8	2.597	0.589	-0.3243	-0.2698	-0.4922	-1.445
-0.068		999	999	999	999	999	999	999	999	999	999	999	999	999	999	999	999	999	999	999	4.689	-1.019	-5.535	-6.537	-5.226	-2.476	2.234	3.161	4.518	999	999	999	999	999	7.722	7.794	999	6.214	6.28	8.063	2.417	2.027	2.8	2.858	1.82	1.394	0.5937	0.7525	-0.306
-0.06		999	999	999	999	999	999	999	999	999	999	999	999	999	999	999	999	999	999	999	999	2.538	-4.645	-6.583	-5.972	-3.23	1.903	3.161	4.518	7.328	999	999	999	999	999	7.794	6.146	7.932	6.28	999	8.125	5.463	2.8	2.858	1.063	0.438	0.5937	0.8627	0.146
-0.052		999	999	999	999	999	999	999	999	999	999	999	999	999	999	999	999	999	999	999	999	6.528	-3.004	-6.368	-6.621	-4.646	-1.203	3.161	7.241	5.61	999	999	999	999	999	7.794	6.146	7.932	7.998	999	4.689	3.745	3.423	2.36	1.197	0.7549	1.046	0.01253	-0.44
-0.044		999	999	999	999	999	999	999	999	999	999	999	999	999	999	999	999	999	999	999	999	999	-0.7828	-5.684	-6.963	-5.307	-2.266	2.327	999	999	999	999	999	999	999	999	7.864	6.214	7.998	999	6.407	5.463	6.528	2.36	1.197	0.5392	0.2115	-0.06617	-0.5671
-0.036		999	999	999	999	999	999	999	999	999	999	999	999	999	999	999	999	999	999	999	999	999	2.202	-4.943	-6.973	-5.342	-1.96	1.996	7.241	999	999	999	999	999	7.722	999	999	999	7.998	6.344	8.125	3.363	3.423	2.36	1.338	1.704	0.2115	-0.1425	-0.01398
-0.028		999	999	999	999	999	999	999	999	999	999	999	999	999	999	999	999	999	999	999	999	999	3.92	-4.345	-6.654	-5.342	-1.374	1.207	5.523	999	999	7.493	7.572	999	999	7.794	999	999	999	6.344	5.402	6.468	4.257	1.592	1.489	1.704	0.6992	-0.1425	-0.6283
-0.02		999	999	999	999	999	999	999	999	999	999	999	999	999	999	999	999	999	999	999	999	999	4.925	-3.742	-6.408	-5.913	-2.148	-0.3961	4.518	999	999	7.493	7.572	999	999	7.794	999	999	999	6.344	6.407	8.186	5.523	1.592	1.338	0.6447	0.5937	0.01253	-0.5671
-0.012		999	999	999	999	999	999	999	999	999	999	999	999	999	999	999	999	999	999	999	999	999	4.925	-2.683	-6.2	-6.034	-3.836	-0.7271	5.523	999	7.412	7.493	999	999	999	7.794	7.864	999	999	6.344	6.407	5.463	4.257	1.946	2.003	2.257	1.173	-0.2883	-0.01398
-0.004		999	999	999	999	999	999	999	999	999	999	999	999	999	999	999	999	999	999	999	999	999	999	-2.57	-6.454	-6.223	-3.955	0.278	3.805	999	999	999	999	999	999	7.794	7.864	7.932	7.998	6.344	6.407	6.468	3.423	3.15	2.654	2.257	1.759	0.2648	0.4072
0.004		999	999	999	999	999	999	999	999	999	999	999	999	999	999	999	999	999	999	999	999	999	6.643	-3.18	-6.431	-6.174	-3.955	-0.6216	3.251	999	999	999	999	999	999	999	999	999	7.998	4.073	4.689	5.463	3.805	2.597	1.82	0.8702	-0.3416	-0.1425	0.317
0.012		999	999	999	999	999	999	999	999	999	999	999	999	999	999	999	999	999	999	999	999	999	999	-2.944	-6.238	-6.247	-3.71	-0.6216	4.518	999	999	999	5.854	5.93	999	999	7.864	5.209	999	5.339	4.689	6.468	4.81	3.863	2.202	1.704	-0.04078	-0.7986	-0.2361
0.02		999	999	999	999	999	999	999	999	999	999	999	999	999	999	999	999	999	999	999	999	999	999	-3.396	-6.348	-6.111	-3.509	0.438	4.518	7.328	999	7.493	5.854	7.648	999	999	7.864	5.209	7.998	999	999	5.463	3.805	3.15	1.649	2.059	0.3952	-0.2165	-0.6881
0.028		999	999	999	999	999	999	999	999	999	999	999	999	999	999	999	999	999	999	999	999	999	2.654	-4.14	-6.477	-5.926	-3.29	0.9911	4.518	7.328	999	7.493	7.572	7.648	999	999	999	999	6.28	6.344	999	6.468	6.528	1.946	1.82	2.709	0.4925	-0.6193	-0.306
0.036		999	999	999	999	999	999	999	999	999	999	999	999	999	999	999	999	999	999	999	999	999	0.9354	-4.736	-6.477	-5.272	-2.921	1.443	7.241	999	7.412	7.493	999	7.648	999	999	999	999	6.28	5.339	8.125	6.468	3.805	1.946	2.003	1.875	0.6992	-1.071	-0.6283
0.044		999	999	999	999	999	999	999	999	999	999	999	999	999	999	999	999	999	999	999	999	999	-0.2297	-5.566	-6.621	-4.823	-1.684	2.327	999	999	7.412	7.493	999	999	999	999	999	999	6.28	6.344	6.407	4.197	2.538	1.281	1.489	1.704	0.1245	-0.7986	-0.8034
0.052		999	999	999	999	999	999	999	999	999	999	999	999	999	999	999	999	999	999	999	999	6.528	-2.17	-5.827	-6.082	-4.11	-0.605	3.714	999	7.328	7.412	999	999	999	999	999	999	7.932	999	999	6.407	4.197	3.423	1.281	1.197	0.7549	-0.2698	-0.4922	-1.169
0.06		999	999	999	999	999	999	999	999	999	999	999	999	999	999	999	999	999	999	999	999	4.81	-4.026	-6.187	-5.545	-3.571	0.03415	7.151	999	999	999	999	7.572	7.648	999	999	999	6.214	999	8.063	8.125	4.75	3.091	2.597	1.338	1.544	1.307	-0.1425	-0.8034
0.068		999	999	999	999	999	999	999	999	999	999	999	999	999	999	999	999	999	999	999	999	-0.345	-5.326	-6.381	-4.882	-2.737	1.113	5.433	999	999	999	999	999	999	999	999	999	7.932	999	999	6.407	4.197	2.086	1.592	1.338	0.7549	-0.04078	-0.4922	-0.9136
0.076		999	999	999	999	999	999	999	999	999	999	999	999	999	999	999	999	999	999	999	3.684	-3.58	-6.102	-6.24	-3.941	-1.781	0.5154	7.151	999	999	999	999	999	999	7.722	7.794	999	999	7.998	5.339	6.407	4.197	1.704	1.281	1.338	0.6447	-0.7936	-0.7986	-0.7464
0.084		999	999	999	999	999	999	999	999	999	999	999	999	999	999	999	999	999	999	999	-0.1349	-5.009	-6.515	-5.617	-2.522	1.016	3.068	999	999	999	999	999	999	999	7.722	7.794	999	999	7.998	5.339	3.684	4.197	2.538	0.8784	0.9354	0.6447	-0.2698	-0.9658	-1.357
0.092		999	999	999	999	999	999	999	999	999	999	999	999	999	999	999	999	999	999	2.29	-3.783	-6.303	-6.466	-4.637	-1.12	1.513	4.334	999	999	999	999	999	999	999	999	7.794	999	7.932	6.28	2.908	2.417	3.363	2.538	1.592	0.8145	0.2472	-0.2698	-0.3581	-1.401
0.1		999	999	999	999	999	999	999	999	999	999	999	999	999	999	999	999	999	999	-1.797	-5.753	-6.261	-4.986	-1.323	1.704	4.237	5.339	999	999	999	999	999	999	999	999	999	7.864	7.932	6.28	5.339	4.689	3.363	1.533	1.14	0.285	0.9911	-0.4115	-0.6193	-0.3739
0.108		999	999	999	999	999	999	999	999	999	999	999	999	999	999	999	999	999	-0.2124	-4.902	-6.626	-6.099	-3.587	-0.1195	1.412	999	999	999	999	999	999	999	999	999	999	7.794	7.864	5.209	5.275	5.339	4.136	2.027	1.373	0.4265	0.4835	0.157	-0.2698	-0.1425	-0.44
0.116		999	999	999	999	999	999	999	999	999	999	999	999	999	999	999	999	2.568	-4.717	-6.377	-6.295	-4.937	-1.704	3.317	5.141	999	999	999	999	999	7.412	999	999	999	999	999	7.864	7.932	4.562	4.073	2.971	1.645	2.086	0.532	0.1915	-0.174	-0.6099	-0.7403	-0.6881
0.124		999	999	999	999	999	999	999	999	999	999	999	999	999	999	5.694	0.6992	-3.693	-6.174	-6.74	-5.312	-2.616	0.285	4.03	6.859	6.96	999	999	999	999	7.412	7.493	999	7.648	999	999	7.864	6.214	5.275	2.908	2.679	2.242	1.223	0.532	0.01435	-0.4659	-0.9089	-0.8556	-1.07
0.132		999	999	999	999	999	999	999	999	999	999	999	999	999	999	-0.2502	-4.377	-6.546	-6.963	-5.898	-3.481	0.1697	3.207	5.035	6.859	6.96	999	999	999	999	7.412	7.493	999	999	999	999	3.874	3.49	3.174	2.118	1.767	3.032	1.373	0.4265	0.01435	-0.09527	-0.2698	-1.019	-1.357
0.14		999	999	999	999	999	999	999	999	999	999	999	999	3.621	-1.5	-4.497	-6.231	-6.498	-5.803	-3.654	-0.7579	3.091	6.643	999	999	999	999	999	999	999	999	999	999	999	999	999	4.428	5.209	3.174	2.355	2.181	1.314	1.081	0.6422	-0.7828	-0.5339	-0.5455	-0.7403	-1.019
0.148		999	999	999	999	999	999	999	999	999	999	999	2.417	-2.208	-5.548	-6.391	-6.269	-5.095	-2.667	-0.8851	2.971	6.528	999	999	6.859	6.96	7.057	999	999	999	999	999	999	999	999	6.076	3.04	2.485	2.843	3.239	1.767	0.5241	0.5838	0.1345	-0.5216	-0.6644	-0.8519	-0.9658	-1.311
0.156		999	999	999	999	999	999	999	999	999	0.6992	-1.019	-3.119	-5.788	-6.831	-6.52	-5.245	-2.663	-0.5671	0.8332	3.684	6.528	999	6.753	6.859	6.96	5.339	999	999	999	999	7.493	999	7.648	7.722	7.794	3.874	3.49	3.174	2.908	1.412	-0.07372	-0.2663	-0.3629	-0.5896	-0.9064	-0.6726	-1.317	-1.265
0.164		999	999	999	999	999	999	999	999	-0.7271	-2.476	-4.963	-6.041	-6.57	-6.282	-5.042	-3.29	-0.3541	2.709	3.557	6.407	6.528	6.643	6.753	5.141	999	7.057	999	999	999	999	7.493	999	7.648	6.004	7.794	999	4.496	3.557	2.908	1.965	0.7604	-0.185	-0.04264	-0.7828	-0.4659	-0.7338	-1.317	-0.7464
0.172		999	999	999	0.6992	0.2472	-0.01398	-1.642	-2.223	-5.22	-6.079	-6.612	-6.706	-5.923	-4.668	-2.819	0.146	4.286	6.146	6.28	999	999	999	999	6.859	6.96	7.057	999	5.523	5.61	999	999	7.572	999	7.722	7.794	7.864	3.108	2.551	1.521	1.252	0.3084	0.07617	-0.208	-1.019	-1.28	-1.072	-1.409	-0.8034
0.18		999	-2.024	-2.737	-4.882	-5.106	-5.461	-5.792	-5.512	-6.435	-6.438	-5.999	-4.925	-3.173	0.6992	1.704	3.131	999	6.146	6.28	999	999	999	6.753	6.859	999	999	999	7.241	7.328	7.412	999	4.136	5.93	4.286	3.353	3.874	2.777	3.174	1.521	0.8263	0.2072	-0.101	-0.04264	-0.151	-1.127	-1.176	-1.317	-1.401
0.188		999	-3.742	-5.595	-6.534	-6.41	-6.174	-6.303	-6.534	-5.803	-4.456	-3.335	-1.732	-0.3687	0.3681	2.971	999	999	4.428	4.562	999	999	999	999	999	999	999	999	7.241	999	7.412	7.493	4.136	4.925	2.899	2.348	2.709	1.772	1.838	0.5154	1.412	0.3084	-0.345	-1.186	-1.661	-1.471	-1.838	-1.971	-1.218
0.196		-4.456	-4.748	-5.843	-4.748	-5.621	-4.748	-3.621	-4.296	-3.92	-2.61	0.4835	3.423	5.339	5.523	2.971	5.854	999	6.146	6.28	999	999	999	999	999	999	999	999	7.241	7.328	4.689	7.493	5.854	3.207	2.568	2.348	1.506	1.219	2.551	0.7635	-0.4659	-0.6269	-0.637	-1.584	-1.704	-1.648	-2.13	-1.861	-1.311
0.204		-2.737	-2.024	-3.45	0.6992	-1.471	-2.737	-1.35	-1.311	-0.01398	4.689	999	999	5.339	999	999	999	999	999	999	999	999	999	999	999	999	999	999	999	7.328	4.689	4.77	2.417	4.925	4.999	2.348	1.151	0.633	-0.4331	-0.2847	-1.019	-1.511	-1.401	-1.537	-1.075	-1.23	-1.636	-1.122	-1.311
0.212		-2.737	0.6992	999	0.6992	1.252	999	3.805	4.136	999	999	999	999	999	999	999	999	999	999	999	999	999	999	999	999	999	999	999	4.518	5.61	7.412	2.67	2.417	3.659	4.286	2.348	1.151	0.1594	-1.267	-1.203	-1.08	-1.137	-1.35	-1.442	-1.527	-1.648	-1.678	-0.9113	-1.019
0.22		999	999	999	999	999	999	3.805	4.136	999	999	999	999	999	999	999	999	999	999	999	999	6.528	999	6.753	6.859	5.242	7.057	7.151	5.523	5.61	999	4.77	3.582	2.494	2.015	2.086	0.2017	-0.4152	-0.5931	-1.635	-0.9563	-0.555	-0.8981	-1.718	-1.986	-1.814	-1.507	-1.222	-1.265
0.228		999	999	999	999	999	999	999	999	999	999	999	999	999	999	999	999	999	999	999	999	999	999	6.753	6.859	999	999	7.151	999	5.61	3.976	4.77	3.582	1.941	1.364	1.436	0.2017	-0.1445	-0.6694	-1.684	-0.7579	0.2072	-0.7049	-1.674	-1.433	-1.773	-1.507	-1.497	-0.9136
0.236		999	999	999	999	999	3.423	999	999	999	999	999	999	999	999	999	999	999	999	999	999	999	999	6.753	6.859	999	999	7.151	7.241	4.605	3.976	4.057	3.131	1.941	0.8494	-0.2822	0.09152	-0.4152	-0.8851	-1.635	-1.419	-1.358	-1.245	-1.584	-1.48	-1.648	-1.719	-0.7403	-1.12
0.244		999	999	999	999	999	3.423	999	999	999	999	999	999	999	999	999	999	999	999	6.28	6.407	999	999	6.753	999	999	5.339	2.709	4.518	7.328	7.412	4.77	3.131	1.106	0.4234	-0.08382	-0.2124	-0.5805	-0.5931	-1.203	-1.621	-1.358	-1.19	-1.076	-0.7828	-1.471	-1.275	-0.7403	-0.9669
0.252		999	999	999	999	999	999	999	999	999	999	999	999	999	999	999	999	999	999	6.28	6.407	999	999	5.035	6.859	999	5.339	7.151	3.805	2.504	1.468	1.549	1.412	0.2223	0.06002	0.2472	-0.7271	-1.392	-1.326	-1.482	-1.419	-1.608	-1.401	-1.393	-1.183	-1.561	-0.9089	-0.3581	-0.6283
0.26		999	999	999	999	999	999	999	999	999	999	999	999	999	999	999	999	999	999	999	999	999	999	999	6.859	6.96	3.621	4.428	4.518	2.173	1.054	0.1945	1.03	-0.1242	-0.5378	-0.9472	-1.46	-0.8095	-1.146	-1.143	-1.621	-1.079	-1.019	-1.584	-1.129	-0.9064	-1.019	-1.27	-0.8034
0.268		999	999	999	999	999	999	999	999	999	999	999	999	999	999	999	5.854	6.004	6.146	6.28	999	6.528	6.643	6.753	6.859	6.96	3.621	3.714	2.417	2.173	1.468	0.3285	0.6992	0.1013	1.18	-0.5529	-1.28	-1.333	-1.748	-0.8886	-1.198	-1.41	-1.35	-1.49	-0.9621	-0.3961	-1.019	-0.4922	-0.3739
0.276		999	999	999	999	999	999	999	999	999	999	999	999	999	999	999	5.854	999	6.146	3.557	4.689	999	6.643	4.03	3.423	3.524	1.903	2.709	2.417	2.504	-0.1349	-0.169	-0.4071	-0.5216	-0.3541	-1.089	-1.341	-1.956	-1.936	-1.96	-2.105	-1.25	-1.19	-1.584	-1.286	-0.6644	-0.9646	0.2648	-0.2361
0.284		999	999	999	999	999	999	999	999	999	999	4.925	999	999	999	999	5.854	999	3.423	4.562	3.684	999	4.925	5.035	2.035	1.805	0.8976	0.7927	2.086	1.62	-0.2502	-0.05365	-0.5979	-0.1242	-1.019	-1.642	-1.627	-1.612	-1.146	-1.374	-1.471	-0.9579	-1.862	-1.49	-1.336	-0.9634	-0.4794	-0.7986	-0.5044
0.292		999	999	999	999	999	999	999	999	2.709	4.689	4.925	5.141	5.339	5.523	5.694	5.854	4.286	2.709	2.843	2.417	3.091	2.202	3.317	3.423	1.513	0.3444	0.7927	0.3681	0.02913	-0.7579	-1.098	-0.7751	-0.6988	-1.483	-2.355	-1.28	-1.392	-1.748	-1.732	-0.4659	-1.461	-1.688	-1.24	-0.7828	-0.6644	-0.5455	-0.7986	-0.6283
0.3		999	999	999	999	999	999	999	999	2.709	4.689	4.925	5.141	5.339	3.805	3.976	4.136	4.286	4.428	6.28	1.965	2.538	0.1013	1.93	1.151	0.4182	0.5154	1.996	0.5281	-0.219	-0.8481	-1.098	-1.445	-1.235	-1.483	-2.228	-1.627	-1.392	-1.598	-1.203	-1.717	-1.194	-0.637	-0.5786	-0.4518	-0.4659	-0.3416	-0.1425	0.23
0.308		999	999	999	999	999	999	999	999	4.428	999	999	999	5.339	5.523	999	5.854	3.281	999	6.28	1.252	2.538	1.82	1.046	0.6992	-0.06307	-0.4897	-0.148	-0.306	-0.3343	-1.019	-0.8538	-0.9404	-0.8641	-1.768	-1.642	-1.572	-1.085	-1.699	-1.374	-1.621	-0.8951	-0.8981	-0.5088	-0.7828	-0.5339	-0.1195	-0.2165	-0.09026
0.316		999	999	999	999	999	999	999	999	2.709	4.689	999	5.141	3.621	3.805	3.976	1.864	2.015	4.428	3.557	1.252	3.805	0.6992	0.5937	-0.44	-1.116	-1.61	-1.44	0.07617	-0.842	-1.1	-1.524	-1.169	-1.999	-2.072	-1.802	-1.218	-0.7355	-1.844	-1.203	-1.019	-0.555	-1.019	-1.076	0.1013	-0.3961	-0.04078	0.2648	-0.01398
0.324		999	999	999	999	999	999	2.086	4.136	2.709	2.971	2.202	2.417	3.621	5.523	2.971	1.412	0.5575	1.322	1.125	0.6992	2.538	1.82	-0.1195	-0.1643	-0.5869	-1.29	-1.662	-1.106	-1.555	-1.1	-0.9378	-1.752	-1.896	-1.359	-1.75	-1.28	-0.8095	-1.438	-0.8886	-1.019	-0.9579	-1.134	-0.7127	-0.151	-0.09527	0.3952	0.355	0.8047
0.332		999	999	999	999	2.971	3.423	2.086	999	2.709	1.252	3.207	3.423	5.339	2.8	2.257	1.412	0.06002	0.9911	1.125	1.583	3.805	2.202	-1.019	-1.218	-0.5869	-1.534	-0.8283	-0.8354	-1.623	-1.255	-0.7668	-1.241	-1.675	-1.975	-1.642	-0.9493	-0.7355	-0.5931	0.1844	-0.3872	-1.137	-0.637	-0.3629	-0.151	-0.2502	0.9247	0.647	1.554
0.34		999	999	999	999	999	3.423	999	4.136	4.428	2.971	4.925	1.704	2.616	1.533	-0.2502	0.4072	1.563	2.156	0.12	-0.1349	0.8201	0.285	-0.6726	-0.6881	-0.5869	-1.019	-1.866	-1.426	-0.9321	-0.6644	-0.9378	-1.379	-1.303	-1.822	-1.802	-1.019	-0.3282	0.3357	-0.01398	-0.3872	-0.7646	-0.8354	-0.1267	0.589	-0.174	0.1245	0.647	1.151
0.348		999	999	999	999	2.971	999	3.805	1.412	2.709	1.965	3.207	2.417	1.35	0.3681	0.5392	-0.09026	0.2963	1.322	-0.07837	-0.8919	-0.771	-0.38	-0.5455	-1.218	-0.9179	-0.605	-1.28	-1.35	-1.184	-1.471	-1.098	-0.8591	-1.165	-1.822	-1.287	-1.087	-0.8095	-1.083	-0.679	-0.5422	-0.6967	-0.8981	0.6422	0.3823	-0.3961	-0.04078	0.4485	0.4072
0.356		999	999	999	999	1.252	1.704	-1.642	-1.019	1.704	1.965	0.4835	2.417	0.1844	-1.019	-0.01398	-0.306	-1.161	-0.7271	-0.7434	-0.6162	-1.35	-1.235	-0.5455	-1.019	-1.631	-1.019	-1.28	-1.903	-1.339	-1.255	-1.248	-1.095	-0.9428	-1.229	-1.157	-0.8774	-0.3282	-0.6694	-0.3687	-0.4659	-0.1607	0.1697	0.8784	-0.306	-0.09527	0.3952	-0.3581	0.23
0.364		999	999	1.704	999	2.971	999	-0.637	-1.019	-0.3961	-0.1349	0.4835	1.151	1.35	-0.8354	-0.6644	-0.09026	0.2963	-0.7271	-0.5931	0.04878	-1.451	-1.336	-0.9089	-1.019	-1.552	-2.024	-1.28	-1.71	-1.103	0.3889	-1.098	-1.019	-1.617	-0.9451	-0.3758	-0.1152	-0.8095	-0.07837	0.2899	0.3527	0.6394	1.223	0.532	-0.06969	-0.2502	-0.1958	-0.06617	0.317
0.372		999	0.6992	999	999	1.252	-0.01398	-1.35	-1.311	-0.01398	-0.1349	0.4835	0.6992	-0.1075	-0.637	-0.8481	-1.311	-1.019	-0.5671	-0.2621	-0.306	-1.245	-1.433	-1.594	-1.12	-1.471	-1.96	-1.993	-1.572	-1.019	-0.7579	-1.248	-1.311	-1.496	-1.422	-0.2822	-0.306	-0.3282	0.6992	0.7635	1.102	0.5241	0.4736	0.4265	0.1013	-0.09527	0.2115	0.8627	0.317
0.38		999	0.6992	1.704	-1.019	2.971	-0.01398	-0.637	0.6992	-0.01398	0.2472	-1.019	-0.01398	-0.8207	-1.019	-1.179	-0.8591	-1.543	-1.153	-1.598	-0.6162	-0.8981	-1.336	-1.125	-1.019	-1.471	-1.374	-1.993	-1.19	-0.3343	-1.179	-0.5831	-0.7751	-0.9428	-1.019	-0.5529	-0.3961	0.5059	0.6992	0.2899	0.8263	1.163	0.3681	0.3253	-0.2297	0.2472	0.1245	-0.06617	-0.1643
0.388		999	-1.019	-0.01398	-1.572	-1.019	-1.019	1.081	-1.019	-1.28	-0.1349	-0.7828	-0.8034	-1.203	-1.019	-0.6644	-0.8591	-1.422	-1.833	-2.151	-1.853	-1.903	-2.098	-1.417	-1.654	-1.019	-0.8207	-1.109	-0.306	-0.7484	-1.019	-0.4859	-0.9404	-0.7828	-0.3541	-0.5529	-0.8034	-0.1445	-0.1719	0.6364	-0.1349	0.11	-0.345	-0.7771	-0.5896	-0.3961	-0.7338	-0.9113	-0.1643
0.396		999	-1.019	1.704	-0.306	-1.019	-0.01398	0.3681	-1.572	-1.28	-0.7579	-0.5216	-0.5671	-0.3687	-1.019	-0.8481	-0.306	-1.019	-1.517	-1.797	-1.366	-1.549	-1.869	-1.019	-1.12	-1.21	-0.8207	-0.3961	-0.185	-0.55	-0.5671	-0.5831	-0.8591	-0.2297	-0.05017	-0.637	-0.5671	0.633	0.01885	0.4001	-0.3872	-0.2447	-0.5671	-0.6466	-0.06969	-0.5339	0.2115	0.01253	-0.306
Li+ (Mid-position)	x (nm)	0.004	0.012	0.02	0.028	0.036	0.044	0.052	0.06	0.068	0.076	0.084	0.092	0.1	0.108	0.116	0.124	0.132	0.14	0.148	0.156	0.164	0.172	0.18	0.188	0.196	0.204	0.212	0.22	0.228	0.236	0.244	0.252	0.26	0.268	0.276	0.284	0.292	0.3	0.308	0.316	0.324	0.332	0.34	0.348	0.356	0.364	0.372	0.38
y (nm)
-0.396		999	999	999	999	999	999	999	999	999	999	999	999	999	999	999	999	999	999	999	999	999	999	999	999	999	999	999	999	999	999	999	999	999	999	999	999	999	999	999	999	999	999	999	999	999	999	999	999
-0.388		999	999	999	999	999	999	999	999	999	999	999	999	999	999	999	999	999	999	999	999	999	999	999	999	999	999	999	999	999	999	999	999	999	999	999	999	999	999	999	999	999	999	999	999	999	999	999	999
-0.38		999	999	999	999	999	999	999	999	999	999	999	999	999	999	999	999	999	999	999	999	999	999	999	999	999	999	999	999	999	999	999	999	999	999	999	999	999	999	999	999	999	999	999	999	999	999	999	999
-0.372		999	999	999	999	999	999	999	999	999	999	999	999	999	999	999	999	999	999	999	999	999	999	999	999	999	999	999	999	999	999	999	999	999	999	999	999	999	999	999	999	999	999	999	999	999	999	999	999
-0.364		999	999	999	999	999	999	999	999	999	999	999	999	999	999	999	999	999	999	999	999	999	999	999	999	999	999	999	999	999	999	999	999	999	999	999	999	999	999	999	999	999	999	999	999	999	999	999	999
-0.356		999	999	999	999	999	999	999	999	999	999	999	999	999	999	999	999	999	999	999	999	999	999	999	999	999	999	999	999	999	999	999	999	999	999	999	999	999	999	999	999	999	999	999	999	999	999	999	999
-0.348		999	999	999	999	999	999	999	999	999	999	999	999	999	999	999	999	999	999	999	999	999	999	999	999	999	999	999	999	999	999	999	999	999	999	999	999	999	999	999	999	999	999	999	999	999	999	999	999
-0.34		999	999	999	999	999	999	999	999	999	999	999	999	999	999	999	999	999	999	999	999	999	999	999	999	999	999	999	999	999	999	999	999	999	999	999	999	999	999	999	999	999	999	999	999	999	999	999	999
-0.332		999	999	999	999	999	999	999	999	999	999	999	999	999	999	999	999	999	999	999	999	999	999	999	999	999	999	999	999	999	999	999	999	999	999	999	999	999	999	999	999	999	999	999	999	999	999	999	999
-0.324		999	999	999	999	999	999	999	999	999	999	999	999	999	999	999	999	999	999	999	999	999	999	999	999	999	999	999	999	999	999	999	999	999	999	999	999	999	999	999	999	999	999	999	999	999	999	999	999
-0.316		999	999	999	999	999	999	999	999	999	999	999	999	999	999	999	999	999	999	999	999	999	999	999	999	999	999	999	999	999	999	999	999	999	999	999	999	999	999	999	999	999	999	999	999	999	999	999	999
-0.308		999	999	999	999	999	999	999	999	999	999	999	999	999	999	999	999	999	999	999	999	999	999	999	999	999	999	999	999	999	999	999	999	999	999	999	999	999	999	999	999	999	999	999	999	999	999	999	999
-0.3		999	999	999	999	999	999	999	999	999	999	999	999	999	999	999	999	999	999	999	999	999	999	999	999	999	999	999	999	999	999	999	999	999	999	999	999	999	999	999	999	999	999	999	999	999	999	999	999
-0.292		999	999	999	999	999	999	999	999	999	999	999	999	999	999	999	999	999	999	999	999	999	999	999	999	999	999	999	999	999	999	999	999	999	999	999	999	999	999	999	999	999	999	999	999	999	999	999	999
-0.284		999	999	999	999	999	999	999	999	999	999	999	999	999	999	999	999	999	999	999	999	999	999	999	999	999	999	999	999	999	999	999	999	999	999	999	999	999	999	999	999	999	999	999	999	999	999	999	999
-0.276		999	999	999	999	999	999	999	999	999	999	999	999	999	999	999	999	999	999	999	999	999	999	999	999	999	999	999	999	999	999	999	999	999	999	999	999	999	999	999	999	999	999	999	999	999	999	999	999
-0.268		999	999	999	999	999	999	999	999	999	999	999	999	999	999	999	999	999	999	999	999	999	999	999	999	999	999	999	999	999	999	999	999	999	999	999	999	999	999	999	999	999	999	999	999	999	999	999	999
-0.26		999	999	999	999	999	999	999	999	999	999	999	999	999	999	999	999	999	999	999	999	999	999	999	999	999	999	999	999	999	999	999	999	999	999	999	999	999	999	999	999	999	999	999	999	999	999	999	999
-0.252		999	999	999	999	999	999	999	999	999	999	999	999	999	999	999	999	999	999	999	999	999	999	999	999	999	999	999	999	999	999	999	999	999	999	999	999	999	999	999	999	999	999	999	999	999	999	999	999
-0.244		999	999	999	999	999	999	999	999	999	999	999	999	999	999	999	999	999	999	999	999	999	999	999	999	999	999	999	999	999	999	999	999	999	999	999	999	999	999	999	999	999	999	999	999	999	999	999	999
-0.236		999	999	999	999	999	999	999	999	999	999	999	999	999	999	999	999	999	999	999	999	999	999	999	999	999	999	999	999	999	999	999	999	999	999	999	999	999	999	999	999	999	999	999	999	999	999	999	999
-0.228		999	999	999	999	999	999	999	999	999	999	999	999	999	999	999	999	999	999	999	999	999	999	999	999	999	8.325	999	999	999	999	7.756	7.835	8.916	7.985	9.062	7.414	6.928	999	8.325	9.393	8.449	6.078	7.854	8.624	6.58	7.016	6.687	7.122
-0.22		999	3.685	999	999	999	999	999	999	999	999	999	999	999	999	999	999	999	9.132	9.266	999	999	999	9.74	8.127	999	8.325	7.414	999	999	8.68	6.038	5.403	8.916	7.985	4.62	4.69	4.974	4.626	3.884	3.946	3.746	3.57	3.518	3.47	3.056	2.575	2.844	3.584
-0.212		999	999	999	999	999	999	999	999	999	999	999	999	8.325	8.509	999	999	999	999	999	9.393	9.514	9.629	6.303	8.127	999	8.325	999	7.504	6.325	6.962	6.49	5.111	5.188	4.549	3.757	3.827	3.04	1.903	1.401	0.8806	1.331	1.21	1.02	0.9997	0.8019	0.9618	1.088	1.254
-0.204		999	3.685	999	3.685	3.233	3.685	4.067	5.403	7.414	7.675	6.193	8.127	8.325	8.509	999	8.84	7.272	9.132	999	9.393	7.796	7.911	6.303	7.122	8.228	8.325	6.147	6.791	5.49	6.409	3.938	3.132	3.208	3.409	2.433	1.899	1.076	0.8764	0.2487	-0.2289	0.4371	-0.2568	-0.45	-0.2126	-0.4644	-0.7202	-0.315	-0.6866
-0.196		1.967	0.2487	2.972	0.9618	0.01245	1.585	1.967	1.178	2.972	3.685	4.475	5.403	6.607	8.509	8.68	999	7.272	9.132	6.543	7.675	9.514	7.911	9.74	7.122	7.223	8.325	6.701	6.238	5.159	5.243	3.938	3.393	3.208	3.282	2.268	1.254	0.6476	0.03031	-0.266	-0.3535	-0.434	-0.7954	-1.227	-0.8304	-1.178	-1.523	-1.22	-1.417
-0.188		-0.7564	-1.139	1.254	0.9618	-0.4017	0.0503	-0.3743	-0.9548	-0.7564	0.01245	0.7462	1.769	2.165	4.067	5.243	999	7.272	9.132	6.543	7.675	999	999	8.021	6.409	8.228	6.607	5.695	5.786	6.325	5.574	4.535	3.845	3.611	2.729	1.897	1.706	1.594	0.1527	0.2807	-0.1245	-0.5462	-0.9274	-1.212	-1.09	-1.442	-1.626	-1.814	-1.546
-0.18		1.967	3.685	2.972	5.403	0.8019	0.2487	-0.7564	-1.96	-2.234	-2.635	-2.111	-0.7564	0.1552	3.685	5.243	7.122	8.99	7.414	9.266	999	9.514	9.629	8.021	8.127	8.228	6.607	6.147	5.072	5.873	5.574	4.535	4.614	4.475	3.544	2.52	2.972	1.594	0.5612	0.7391	-0.07065	-0.8161	-1.105	-1.029	-1.525	-1.743	-1.867	-2.186	-1.784
-0.172		999	999	999	999	999	6.409	2.349	0.4087	-1.4	-2.433	-2.952	-2.972	-1.824	-1.333	0.3328	2.127	5.001	7.414	6.543	9.393	9.514	6.906	8.021	9.845	9.946	8.325	6.701	5.072	6.325	8.68	7.756	6.569	5.811	5.262	3.233	2.68	1.774	0.9187	0.8178	-0.1245	-0.5462	-1.035	-0.7177	-1.427	-0.8817	-1.797	-1.882	-1.703
-0.164		999	999	999	999	999	999	999	5.403	1.967	0.3759	-1.294	-3.162	-3.304	-3.188	-2.213	-1.47	1.112	4.308	5.829	9.393	999	999	999	9.845	9.946	8.325	999	999	8.596	8.68	6.038	5.111	4.927	5.885	5.626	2.68	2.177	1.779	0.9831	0.6516	0.189	-0.3971	-0.8507	-1.384	-1.115	-1.359	-1.522	-1.495
-0.156		999	999	999	999	999	999	999	999	999	7.675	2.203	-0.6147	-2.377	-3.614	-3.657	-3.028	-1.611	0.6194	3.819	5.403	7.796	999	9.74	8.127	999	999	999	999	999	999	999	4.398	5.48	6.267	5.334	3.827	2.327	2.553	2.097	1.269	0.5711	0.4008	0.2201	-0.3491	-0.8288	-1.199	-1.306	-1.521
-0.148		999	999	999	999	999	999	999	999	999	999	999	5.403	2.381	-2.127	-3.64	-3.802	-3.151	-1.571	1.096	2.52	6.078	7.911	7.016	6.409	999	999	999	999	8.596	999	999	7.835	8.916	7.985	5.957	4.492	4.974	4.111	2.701	1.967	1.15	1.083	0.3367	-0.1414	-0.5854	-0.5892	-0.9911	-1.197
-0.14		999	999	999	999	999	999	999	999	999	999	999	999	8.325	1.967	-1.551	-3.338	-4.094	-3.54	-1.916	-0.09774	3.354	6.193	8.021	9.845	999	999	999	999	999	999	999	999	999	8.99	6.339	6.861	6.094	3.212	3.069	2.68	1.736	1.167	0.9427	0.4238	0.06304	-0.4912	-0.6851	-0.6688
-0.132		999	999	999	999	999	999	999	999	999	999	999	999	999	999	3.233	-1.139	-3.606	-4.17	-3.634	-1.896	2.088	4.806	9.74	999	9.946	999	999	999	999	999	999	999	999	7.272	6.339	9.132	7.482	4.442	3.622	3.449	2.155	1.852	1.1	0.6121	0.4494	-0.1257	-0.1409	-0.4644
-0.124		999	999	999	999	999	999	999	999	999	999	999	999	999	999	8.68	4.398	-1.319	-3.741	-4.528	-3.367	-1.349	1.553	5.75	9.845	9.946	999	999	999	999	999	999	8.84	999	8.99	8.057	8.127	6.094	5.04	4.336	3.339	3.096	2.349	1.225	1.077	0.9803	0.3309	-0.04911	0.07425
-0.116		999	999	999	999	999	999	999	999	999	999	999	999	999	999	999	999	2.83	-1.967	-4.371	-4.439	-2.753	-0.6801	2.313	5.021	6.51	7.32	8.419	999	999	999	999	8.84	999	8.99	9.062	9.132	6.476	5.276	4.69	4.398	3.294	2.491	1.746	0.8517	0.9803	0.5644	0.3565	0.223
-0.108		999	999	999	999	999	999	999	999	999	999	999	999	999	999	999	999	7.272	1.833	-2.8	-4.254	-3.693	-1.711	0.7884	3.487	5.957	8.325	999	999	999	999	999	999	999	999	8.057	9.132	9.2	7.548	6.607	4.238	3.002	2.972	2.273	1.117	1.609	1.392	0.3565	0.7007
-0.1		999	999	999	999	999	999	999	999	999	999	999	999	999	999	999	999	999	9.132	-0.2782	-3.64	-4.093	-3.043	-1.028	2.072	8.228	999	8.419	999	999	999	999	999	999	999	8.057	9.132	8.195	6.995	9.33	5.403	3.746	3.354	2.859	1.911	2.023	1.616	1.015	0.8607
-0.092		999	999	999	999	999	999	999	999	999	999	999	999	999	999	999	999	999	999	5.276	-1.375	-3.681	-3.883	-2.023	0.7634	4.791	999	999	999	999	999	999	999	999	999	9.062	7.414	9.2	7.548	5.894	4.753	4.814	4.209	4.749	2.68	1.967	1.524	1.814	1.373
-0.084		999	999	999	999	999	999	999	999	999	999	999	999	999	999	999	999	999	999	7.548	1.317	-2.682	-3.851	-2.648	-0.04326	2.647	7.32	999	999	999	999	999	999	999	999	999	9.132	9.2	999	6.225	5.167	5.465	4.519	3.864	4.183	3.143	2.376	2.02	1.916
-0.076		999	999	999	999	999	999	999	999	999	999	999	999	999	999	999	999	999	999	999	6.67	-0.5083	-3.351	-3.48	-1.337	1.686	6.607	999	999	999	999	999	999	999	999	999	999	9.2	9.266	9.33	9.393	8.449	6.078	4.578	4.475	4.38	3.685	2.844	2.298
-0.068		999	999	999	999	999	999	999	999	999	999	999	999	999	999	999	999	999	999	999	999	1.967	-2.638	-3.306	-1.571	1.205	6.054	999	999	999	999	999	999	999	999	999	999	999	999	999	999	7.183	5.288	5.844	4.989	4.861	4.745	4.488	3.584
-0.06		999	999	999	999	999	999	999	999	999	999	999	999	999	999	999	999	999	999	999	999	6.078	-0.7564	-2.597	-1.852	0.4554	2.879	7.414	999	999	999	999	999	999	999	999	999	999	999	999	999	9.454	7.796	7.854	6.906	6.58	5.514	4.798	4.264
-0.052		999	999	999	999	999	999	999	999	999	999	999	999	999	999	999	999	999	999	999	999	9.514	0.5477	-2.438	-2.492	-0.5135	2.165	6.147	8.509	999	999	999	999	999	999	999	999	999	999	999	9.393	8.449	9.514	9.572	6.906	7.967	4.435	4.346	4.85
-0.044		999	999	999	999	999	999	999	999	999	999	999	999	999	999	999	999	999	999	999	999	999	3.921	-1.773	-2.559	-1.124	1.16	4.982	8.509	999	999	999	999	999	999	999	999	999	999	9.33	8.388	999	999	999	6.524	5.957	6.303	6.356	5.403
-0.036		999	999	999	999	999	999	999	999	999	999	999	999	999	999	999	999	999	999	999	999	999	4.475	-1.302	-2.929	-2.176	0.4471	3.595	999	999	999	999	999	999	999	999	999	999	999	999	9.393	999	999	999	7.358	5.957	9.74	6.687	5.619
-0.028		999	999	999	999	999	999	999	999	999	999	999	999	999	999	999	999	999	999	999	999	999	5.188	-1.302	-3.175	-2.158	0.8379	4.193	8.509	999	999	999	999	999	999	999	999	999	999	999	9.393	999	999	8.567	8.624	7.967	8.734	7.521	6.117
-0.02		999	999	999	999	999	999	999	999	999	999	999	999	999	999	999	999	999	999	999	999	999	6.906	-0.4509	-2.929	-1.962	0.7781	3.779	8.509	999	999	999	999	999	999	999	999	999	999	999	999	999	999	7.301	7.911	9.685	999	8.075	7.574
-0.012		999	999	999	999	999	999	999	999	999	999	999	999	999	999	999	999	999	999	999	999	999	7.911	-0.3259	-3	-2.524	-0.4881	3.114	7.504	999	999	999	999	999	999	999	999	999	999	999	999	999	999	9.572	8.624	9.685	8.734	7.069	6.74
-0.004		999	999	999	999	999	999	999	999	999	999	999	999	999	999	999	999	999	999	999	999	999	6.906	-0.007068	-2.901	-2.458	0.5526	4.193	7.504	999	999	999	999	999	999	999	999	999	999	999	999	999	999	999	999	6.58	7.016	8.788	7.574
0.004		999	999	999	999	999	999	999	999	999	999	999	999	999	999	999	999	999	999	999	999	999	7.911	0.6579	-3.069	-2.871	0.4471	4.429	7.504	999	999	999	999	999	999	999	999	999	9.266	999	999	8.449	999	999	9.629	6.58	7.016	8.788	8.127
0.012		999	999	999	999	999	999	999	999	999	999	999	999	999	999	999	999	999	999	999	999	999	9.629	0.1954	-2.886	-2.556	0.4993	4.429	8.509	999	999	999	999	999	999	999	999	999	999	999	999	9.454	999	999	9.629	7.414	999	999	999
0.02		999	999	999	999	999	999	999	999	999	999	999	999	999	999	999	999	999	999	999	999	999	7.911	-0.0552	-2.475	-1.942	1.092	5.313	8.509	999	999	999	999	999	999	999	999	999	999	999	999	999	999	999	999	7.414	999	8.075	7.122
0.028		999	999	999	999	999	999	999	999	999	999	999	999	999	999	999	999	999	999	999	999	999	6.906	-0.2389	-2.609	-1.543	1.531	6.147	8.509	999	999	999	999	999	999	999	999	999	999	999	999	999	999	999	8.624	7.967	999	999	8.127
0.036		999	999	999	999	999	999	999	999	999	999	999	999	999	999	999	999	999	999	999	999	999	3.47	-1.523	-2.886	-1.419	1.783	5.313	7.504	999	999	999	999	999	999	999	999	999	999	999	999	999	999	999	7.911	7.414	7.016	6.064	6.74
0.044		999	999	999	999	999	999	999	999	999	999	999	999	999	999	999	999	999	999	999	999	999	2.203	-1.797	-2.475	-1.263	1.696	5.313	6.791	999	999	999	999	999	999	999	999	999	999	999	999	999	999	9.572	8.624	7.414	6.303	5.803	6.74
0.052		999	999	999	999	999	999	999	999	999	999	999	999	999	999	999	999	999	999	999	999	9.514	0.9618	-2.149	-1.852	0.1515	2.271	5.695	6.238	999	999	999	999	999	999	999	999	999	9.266	999	999	999	7.796	6.136	6.524	6.249	8.021	7.069	5.403
0.06		999	999	999	999	999	999	999	999	999	999	999	999	999	999	999	999	999	999	999	999	6.078	-0.3044	-2.903	-2.315	0.5656	3.17	5.313	8.509	7.591	999	999	999	999	999	999	999	999	999	999	999	9.454	8.509	6.467	6.524	6.249	5.75	4.969	4.264
0.068		999	999	999	999	999	999	999	999	999	999	999	999	999	999	999	999	999	999	999	999	2.972	-2.045	-3.228	-1.692	1.063	4.597	6.701	8.509	8.596	999	999	999	999	999	999	999	999	999	9.33	999	999	6.409	6.849	4.989	4.238	4.745	4.638	4.137
0.076		999	999	999	999	999	999	999	999	999	999	999	999	999	999	999	999	999	999	999	6.67	0.1904	-2.792	-2.933	-1.109	1.599	6.607	7.414	999	999	999	999	999	999	999	999	999	999	999	7.059	7.675	8.449	6.791	5.583	4.806	3.327	3.911	3.251	2.68
0.084		999	999	999	999	999	999	999	999	999	999	999	999	999	999	999	999	999	999	9.266	2.094	-2.354	-3.763	-2.763	0.0503	3.404	7.32	999	999	999	999	999	999	999	999	999	999	999	999	8.325	8.388	6.349	5.786	4.749	4.635	3.856	3.198	2.02	1.721
0.092		999	999	999	999	999	999	999	999	999	999	999	999	999	999	999	999	999	999	5.829	-1.276	-3.44	-3.48	-1.549	1.333	4.791	999	999	8.509	8.596	999	999	8.84	999	999	999	999	999	8.261	7.059	6.67	7.183	4.519	3.628	3	2.812	1.914	1.814	1.414
0.1		999	999	999	999	999	999	999	999	999	999	999	999	999	999	999	999	999	7.414	0.1843	-3.203	-4.212	-2.841	-0.2828	3.487	5.957	999	999	999	999	999	999	999	999	999	999	999	8.195	5.537	5.602	5.957	6.731	4.69	4.267	2.756	2.023	1.524	1.362	0.7634
0.108		999	999	999	999	999	999	999	999	999	999	999	999	999	999	999	999	8.99	1.359	-2.622	-4.41	-3.657	-1.761	1.227	7.122	8.228	999	999	999	999	999	999	999	999	999	999	7.414	7.482	7.548	6.225	5.957	4.46	2.885	2.407	2.606	1.609	1.187	0.8755	0.8939
0.116		999	999	999	999	999	999	999	999	999	999	999	999	999	999	999	999	3.544	-1.91	-4.093	-4.066	-2.753	-0.4785	2.313	7.122	9.946	999	999	999	999	999	999	999	999	999	999	8.127	8.195	5.537	4.176	4.951	3.874	2.972	1.967	1.967	1.133	0.9618	0.7112	0.5504
0.124		999	999	999	999	999	999	999	999	999	999	999	999	999	999	999	2.896	-1.159	-3.875	-4.499	-3.521	-1.668	1.369	5.75	8.127	8.228	999	999	999	999	999	999	999	999	7.985	8.057	999	7.482	5.829	4.025	3.132	3.193	3.062	1.91	1.325	1.018	0.534	0.4982	0.1724
0.132		999	999	999	999	999	999	999	999	999	999	999	999	999	8.509	4.238	-0.9067	-3.496	-4.099	-3.406	-1.531	0.9228	5.64	999	9.845	7.223	999	999	999	999	999	999	999	999	7.985	999	6.861	5.763	5.276	4.025	2.444	2.155	1.852	1.183	0.5477	0.9803	0.2487	-0.2076	-0.0661
0.14		999	999	999	999	999	999	999	999	999	999	999	999	999	3.685	-0.9675	-2.744	-4.144	-3.614	-1.97	0.8019	2.215	5.64	7.016	8.127	8.228	999	999	999	999	999	8.761	999	7.911	7.272	7.344	5.142	5.21	5.276	4.336	2.764	1.682	1.688	1.02	0.1656	0.01245	-0.5309	-0.4578	-0.4056
0.148		999	999	999	999	999	999	999	999	999	999	999	8.127	1.783	-1.035	-3.061	-3.32	-3.188	-1.852	0.5244	3.233	5.524	7.911	9.74	999	999	999	999	999	999	999	8.761	8.84	7.198	6.267	5.957	4.69	4.205	3.961	2.788	2.228	0.9021	0.9618	0.3668	-0.04326	-0.1097	-0.7202	-0.8257	-0.4837
0.156		999	999	999	999	999	999	999	999	999	7.675	2.464	-0.4644	-1.865	-2.753	-3.082	-2.6	-1.541	0.0503	3.819	7.675	9.514	999	8.021	8.127	9.946	999	999	999	999	999	999	7.835	7.198	5.885	5.957	4.308	3.371	2.472	2.235	1.567	0.6409	0.2784	0.3367	-0.4785	-0.4228	-0.879	-1.131	-1.094
0.164		999	999	999	999	999	999	999	999	4.69	0.6516	-2.197	-3.264	-3.779	-2.562	-1.78	-0.3044	0.9137	2.774	7.548	9.393	999	9.629	9.74	7.122	999	999	999	999	999	999	999	6.569	6.193	3.995	3.354	3.827	2.939	1.661	1.904	1.223	0.4699	0.3085	-0.4716	-1.249	-0.7747	-1.317	-1.547	-1.282
0.172		999	999	999	999	999	6.409	1.967	0.7634	-0.6628	-1.973	-2.889	-3.028	-2.599	-0.5727	0.3328	2.127	3.835	5.695	999	9.393	9.514	7.911	8.021	8.127	999	999	8.419	7.504	8.596	7.675	8.761	6.569	5.811	4.549	3.481	2.972	1.901	1.388	1.207	0.5099	-0.06333	-0.5514	-1.306	-1.294	-0.7194	-1.496	-1.535	-1.197
0.18		999	3.685	999	3.685	3.233	0.9618	-0.5083	-1.47	-1.731	-2.433	-1.736	-1.521	-0.692	1.796	4.238	3.685	6.267	6.409	9.266	999	9.514	7.911	7.016	8.127	8.228	8.325	7.414	6.238	5.873	6.962	6.49	4.614	4.276	3.685	2.902	2.109	1.836	1.238	0.4129	0.04078	-0.5019	-1.122	-1.259	-1.325	-1.193	-1.626	-1.66	-1.595
0.188		999	1.967	1.967	0.5797	0.2487	-0.1334	-1.189	-0.7564	0.2487	0.01245	0.7462	1.967	3.17	5.072	5.957	7.122	8.99	7.414	9.266	9.393	999	999	9.74	8.127	6.51	6.054	6.701	6.238	5.49	5.957	5.656	3.845	4.69	1.895	2.113	1.833	2.327	1.287	0.2487	-0.2032	-0.5242	-1.053	-1.147	-1.685	-1.483	-1.601	-1.648	-1.323
0.196		999	999	0.7007	1.967	1.133	1.585	1.083	3.132	1.47	1.967	5.188	6.409	8.325	999	5.957	7.122	999	999	999	9.393	9.514	9.629	999	8.127	7.223	6.607	5.313	5.072	5.49	6.962	5.656	3.393	3.335	2.361	2.268	2.338	1.901	0.7534	0.4471	-0.1773	-0.3877	-0.6147	-1.196	-1.249	-1.299	-1.345	-1.509	-1.197
0.204		1.967	3.685	4.69	5.403	999	3.685	3.354	3.132	4.69	4.951	7.911	999	999	999	8.68	8.84	999	999	9.266	6.67	7.796	5.188	5.75	8.127	9.946	7.32	5.313	5.072	5.159	5.574	5.656	3.393	4.092	3.282	2.704	3.303	1.712	1.096	0.7391	0.8019	0.7495	-0.1334	-0.6981	-0.7185	-0.3589	-0.7743	-0.6116	-0.3454
0.212		999	999	999	999	999	999	999	999	999	999	999	999	999	999	999	999	999	999	999	999	7.796	6.906	8.021	999	8.228	8.325	999	8.509	6.325	5.574	4.772	4.016	4.276	4.166	3.615	4.308	2.658	1.967	2.165	1.788	2.091	0.4644	0.3367	0.3937	0.8019	0.6264	1.015	1.373
0.22		999	999	999	999	999	999	999	999	999	999	999	999	999	999	999	999	999	999	9.266	9.393	999	999	999	999	9.946	999	8.419	8.509	7.591	7.675	5.656	4.85	6.193	7.272	5.072	4.308	3.492	3.558	2.972	2.599	2.912	2.972	3.864	2.266	1.967	2.077	3.341	4.137
0.228		999	999	999	999	999	999	999	999	999	999	999	999	999	999	999	999	999	999	9.266	9.393	999	999	999	9.845	999	999	8.419	999	999	999	8.761	7.122	8.916	999	9.062	6.409	6.928	8.261	6.607	5.957	5.013	6.409	5.583	5.64	6.962	4.916	6.064	6.409
0.236		999	999	999	999	999	999	999	999	999	999	999	999	999	999	999	999	999	999	999	999	999	999	999	999	999	999	999	999	999	999	999	999	999	999	999	999	999	999	999	999	999	999	999	999	999	9.74	9.793	9.845
0.244		999	999	999	999	999	999	999	999	999	999	999	999	999	999	999	999	999	999	999	999	999	999	999	999	999	999	999	999	999	999	999	999	999	999	999	999	999	999	999	999	999	999	999	999	999	999	999	999
0.252		999	999	999	999	999	999	999	999	999	999	999	999	999	999	999	999	999	999	999	999	999	999	999	999	999	999	999	999	999	999	999	999	999	999	999	999	999	999	999	999	999	999	999	999	999	999	999	999
0.26		999	999	999	999	999	999	999	999	999	999	999	999	999	999	999	999	999	999	999	999	999	999	999	999	999	999	999	999	999	999	999	999	999	999	999	999	999	999	999	999	999	999	999	999	999	999	999	999
0.268		999	999	999	999	999	999	999	999	999	999	999	999	999	999	999	999	999	999	999	999	999	999	999	999	999	999	999	999	999	999	999	999	999	999	999	999	999	999	999	999	999	999	999	999	999	999	999	999
0.276		999	999	999	999	999	999	999	999	999	999	999	999	999	999	999	999	999	999	999	999	999	999	999	999	999	999	999	999	999	999	999	999	999	999	999	999	999	999	999	999	999	999	999	999	999	999	999	999
0.284		999	999	999	999	999	999	999	999	999	999	999	999	999	999	999	999	999	999	999	999	999	999	999	999	999	999	999	999	999	999	999	999	999	999	999	999	999	999	999	999	999	999	999	999	999	999	999	999
0.292		999	999	999	999	999	999	999	999	999	999	999	999	999	999	999	999	999	999	999	999	999	999	999	999	999	999	999	999	999	999	999	999	999	999	999	999	999	999	999	999	999	999	999	999	999	999	999	999
0.3		999	999	999	999	999	999	999	999	999	999	999	999	999	999	999	999	999	999	999	999	999	999	999	999	999	999	999	999	999	999	999	999	999	999	999	999	999	999	999	999	999	999	999	999	999	999	999	999
0.308		999	999	999	999	999	999	999	999	999	999	999	999	999	999	999	999	999	999	999	999	999	999	999	999	999	999	999	999	999	999	999	999	999	999	999	999	999	999	999	999	999	999	999	999	999	999	999	999
0.316		999	999	999	999	999	999	999	999	999	999	999	999	999	999	999	999	999	999	999	999	999	999	999	999	999	999	999	999	999	999	999	999	999	999	999	999	999	999	999	999	999	999	999	999	999	999	999	999
0.324		999	999	999	999	999	999	999	999	999	999	999	999	999	999	999	999	999	999	999	999	999	999	999	999	999	999	999	999	999	999	999	999	999	999	999	999	999	999	999	999	999	999	999	999	999	999	999	999
0.332		999	999	999	999	999	999	999	999	999	999	999	999	999	999	999	999	999	999	999	999	999	999	999	999	999	999	999	999	999	999	999	999	999	999	999	999	999	999	999	999	999	999	999	999	999	999	999	999
0.34		999	999	999	999	999	999	999	999	999	999	999	999	999	999	999	999	999	999	999	999	999	999	999	999	999	999	999	999	999	999	999	999	999	999	999	999	999	999	999	999	999	999	999	999	999	999	999	999
0.348		999	999	999	999	999	999	999	999	999	999	999	999	999	999	999	999	999	999	999	999	999	999	999	999	999	999	999	999	999	999	999	999	999	999	999	999	999	999	999	999	999	999	999	999	999	999	999	999
0.356		999	999	999	999	999	999	999	999	999	999	999	999	999	999	999	999	999	999	999	999	999	999	999	999	999	999	999	999	999	999	999	999	999	999	999	999	999	999	999	999	999	999	999	999	999	999	999	999
0.364		999	999	999	999	999	999	999	999	999	999	999	999	999	999	999	999	999	999	999	999	999	999	999	999	999	999	999	999	999	999	999	999	999	999	999	999	999	999	999	999	999	999	999	999	999	999	999	999
0.372		999	999	999	999	999	999	999	999	999	999	999	999	999	999	999	999	999	999	999	999	999	999	999	999	999	999	999	999	999	999	999	999	999	999	999	999	999	999	999	999	999	999	999	999	999	999	999	999
0.38		999	999	999	999	999	999	999	999	999	999	999	999	999	999	999	999	999	999	999	999	999	999	999	999	999	999	999	999	999	999	999	999	999	999	999	999	999	999	999	999	999	999	999	999	999	999	999	999
0.388		999	999	999	999	999	999	999	999	999	999	999	999	999	999	999	999	999	999	999	999	999	999	999	999	999	999	999	999	999	999	999	999	999	999	999	999	999	999	999	999	999	999	999	999	999	999	999	999
0.396		999	999	999	999	999	999	999	999	999	999	999	999	999	999	999	999	999	999	999	999	999	999	999	999	999	999	999	999	999	999	999	999	999	999	999	999	999	999	999	999	999	999	999	999	999	999	999	999
Li+ (Edge-position)	x (nm)	0.004	0.012	0.02	0.028	0.036	0.044	0.052	0.06	0.068	0.076	0.084	0.092	0.1	0.108	0.116	0.124	0.132	0.14	0.148	0.156	0.164	0.172	0.18	0.188	0.196	0.204	0.212	0.22	0.228	0.236	0.244	0.252	0.26	0.268	0.276	0.284	0.292	0.3	0.308	0.316	0.324	0.332	0.34	0.348	0.356	0.364	0.372	0.38
y (nm)
-0.396		999	999	999	999	999	999	999	999	999	999	999	999	999	999	999	999	999	999	999	999	999	999	999	999	999	999	999	999	999	999	999	999	999	999	999	999	999	999	999	999	999	999	999	999	999	999	999	999
-0.388		999	999	999	999	999	999	999	999	999	999	999	999	999	999	999	999	999	999	999	999	999	999	999	999	999	999	999	999	999	999	999	999	999	999	999	999	999	999	999	999	999	999	999	999	999	999	999	999
-0.38		999	999	999	999	999	999	999	999	999	999	999	999	999	999	999	999	999	999	999	999	999	999	999	999	999	999	999	999	999	999	999	999	999	999	999	999	999	999	999	999	999	999	999	999	999	999	999	999
-0.372		999	999	999	999	999	999	999	999	999	999	999	999	999	999	999	999	999	999	999	999	999	999	999	999	999	999	999	999	999	999	999	999	999	999	999	999	999	999	999	999	999	999	999	999	999	999	999	999
-0.364		999	999	999	999	999	999	999	999	999	999	999	999	999	999	999	999	999	999	999	999	999	999	999	999	999	999	999	999	999	999	999	999	999	999	999	999	999	999	999	999	999	999	999	999	999	999	999	999
-0.356		999	999	999	999	999	999	999	999	999	999	999	999	999	999	999	999	999	999	999	999	999	999	999	999	999	999	999	999	999	999	999	999	999	999	999	999	999	999	999	999	999	999	999	999	999	999	999	999
-0.348		999	999	999	999	999	999	999	999	999	999	999	999	999	999	999	999	999	999	999	999	999	999	999	999	999	999	999	999	999	999	999	999	999	999	999	999	999	999	999	999	999	999	999	999	999	999	999	999
-0.34		999	999	999	999	999	999	999	999	999	999	999	999	999	999	999	999	999	999	999	999	999	999	999	999	999	999	999	999	999	999	999	999	999	999	999	999	999	999	999	999	999	999	999	999	999	999	999	999
-0.332		999	999	999	999	999	999	999	999	999	999	999	999	999	999	999	999	999	999	999	999	999	999	999	999	999	999	999	999	999	999	999	999	999	999	999	999	999	999	999	999	999	999	999	999	999	999	999	999
-0.324		999	999	999	999	999	999	999	999	999	999	999	999	999	999	999	999	999	999	999	999	999	999	999	999	999	999	999	999	999	999	999	999	999	999	999	999	999	999	999	999	999	999	999	999	999	999	999	999
-0.316		999	999	999	999	999	999	999	999	999	999	999	999	999	999	999	999	999	999	999	999	999	999	999	999	999	999	999	999	999	999	999	999	999	999	999	999	999	999	999	999	999	999	999	999	999	999	999	999
-0.308		999	999	999	999	999	999	999	999	999	999	999	999	999	999	999	999	999	999	999	999	999	999	999	999	999	999	999	999	999	999	999	999	999	999	999	999	999	999	999	999	999	999	999	999	999	999	999	999
-0.3		999	999	999	999	999	999	999	999	999	999	999	999	999	999	999	999	999	999	999	999	999	999	999	999	999	999	999	999	999	999	999	999	999	999	999	999	999	999	999	999	999	999	999	999	999	999	999	999
-0.292		999	999	999	999	999	999	999	999	999	999	999	999	999	999	999	999	999	999	999	999	999	999	999	999	999	999	999	999	999	999	999	999	999	999	999	999	999	999	999	999	999	999	999	999	999	999	999	999
-0.284		999	999	999	999	999	999	999	999	999	999	999	999	999	999	999	999	999	999	999	999	999	999	999	999	999	999	999	999	999	999	999	999	999	999	999	999	999	999	999	999	999	999	999	999	999	999	999	999
-0.276		999	999	999	999	999	999	999	999	999	999	999	999	999	999	999	999	999	999	999	999	999	999	999	999	999	999	999	999	999	999	999	999	999	999	999	999	999	999	999	999	999	999	999	999	999	999	999	999
-0.268		999	999	999	999	999	999	999	999	999	999	999	999	999	999	999	999	999	999	999	999	999	999	999	999	999	999	999	999	999	999	999	999	999	999	999	999	999	999	999	999	999	999	999	999	999	999	999	999
-0.26		999	999	999	999	999	999	999	999	999	999	999	999	999	999	999	999	999	999	999	999	999	999	999	999	999	999	999	999	999	999	999	999	999	999	999	999	999	999	999	999	999	999	999	999	999	999	999	999
-0.252		999	999	999	999	999	999	999	999	999	999	999	999	999	999	999	999	999	999	999	999	999	999	999	999	999	999	999	999	999	999	999	999	999	999	999	999	999	999	999	999	999	999	999	999	999	999	999	999
-0.244		999	999	999	999	999	999	999	999	999	999	999	999	999	999	999	999	999	999	999	999	999	999	999	999	999	999	999	999	999	999	999	999	999	999	999	999	999	999	999	999	999	999	999	999	999	999	999	999
-0.236		999	999	999	999	999	999	999	999	999	999	999	999	999	999	999	999	9.046	9.188	999	999	999	999	9.795	999	999	7.376	7.469	999	8.652	8.736	8.817	7.891	8.972	8.041	999	999	999	999	999	999	999	999	999	999	999	999	999	999
-0.228		999	999	999	999	999	999	999	999	999	999	999	999	999	999	999	999	9.046	7.469	999	9.449	7.852	9.685	8.077	8.183	6.566	5.276	5.038	4.575	4.923	6.464	5.381	5.459	5.536	5.941	7.4	999	7.537	8.317	999	7.731	999	7.298	8.623	999	8.736	9.795	9.849	8.183
-0.22		999	999	999	999	999	999	999	999	999	999	999	999	999	999	999	999	7.328	7.469	7.604	6.012	6.133	4.861	4.641	3.957	3.644	2.552	2.53	3.118	2.023	2.576	3.236	3.449	2.178	3.102	2.76	4.364	5.03	4.017	4.945	5.223	4.515	4.746	5.639	6.962	4.436	6.067	6.743	5.675
-0.212		999	999	999	999	999	999	999	999	999	999	999	999	999	999	999	999	999	999	5.885	5.459	3.626	3.143	2.63	1.824	1.49	0.7187	0.3981	0.1335	0.09956	-0.1474	0.4275	0.1181	-0.2031	0.3785	0.9024	1.955	2.461	2.089	2.437	3.091	3.152	3.626	3.468	3.856	2.868	3.741	5.025	4.072
-0.204		999	999	999	999	999	999	999	999	999	999	999	999	999	999	999	999	9.046	7.469	5.885	4.625	2.547	2.662	1.917	1.31	0.7367	0.1208	-0.761	-1.057	-1.414	-1.243	-1.183	-1.653	-1.376	-0.4981	-0.1474	0.6356	0.5882	0.5803	1.171	1.787	1.581	1.744	2.679	1.859	1.617	2.077	2.186	1.511
-0.196		999	999	999	999	999	999	999	999	999	999	999	999	999	999	999	999	6.323	5.751	7.604	5.007	3.212	2.812	1.535	1.554	-0.06338	-0.2102	-1.198	-1.182	-1.984	-2.203	-2.046	-1.774	-1.714	-1.486	-1.36	-0.9823	-0.417	0.08613	0.4688	0.6712	0.8053	0.9024	1.197	0.7678	1.351	1.323	1.071	0.8512
-0.188		999	999	999	999	999	999	6.846	7.178	999	999	999	999	999	999	999	999	7.328	5.751	7.604	7.731	4.415	3.525	2.63	2.023	0.5657	-0.008527	-0.6386	-1.057	-1.984	-2	-2.152	-2.043	-2.012	-1.817	-2.184	-1.515	-0.9348	-0.765	-0.02249	0.3673	0.559	0.1061	0.515	0.3615	0.7237	0.982	0.4123	0.2534
-0.18		999	999	999	999	999	999	6.846	7.178	999	999	999	999	999	999	999	8.896	999	9.188	9.322	7.731	4.746	4.238	3.082	2.602	1.742	0.211	-0.3388	-0.6408	-1.095	-1.455	-1.453	-1.653	-2.113	-2.053	-2.037	-1.58	-1.149	-0.7437	-0.3605	-0.3931	-0.007502	-0.2954	0.05782	0.06316	-0.02991	0.359	0.1512	0.2789
-0.172		999	999	999	999	999	999	999	999	999	999	999	999	999	999	999	8.896	999	999	999	9.449	7.852	6.962	5.354	3.359	1.926	0.3045	0.2144	0.09254	-1.237	-1.372	-1.394	-1.471	-2.084	-2.136	-1.924	-1.29	-1.363	-0.612	-0.2102	-0.2237	-0.0862	0.3045	0.1374	0.1676	0.1189	0.4717	0.2012	0.2283
-0.164		999	999	999	999	999	999	999	999	999	999	999	999	999	999	999	999	999	999	999	9.449	6.846	9.685	7.072	4.454	2.576	2.437	1.31	0.3947	-0.2656	-0.8084	-0.7271	-1.148	-1.506	-1.785	-1.431	-1.043	-0.955	-0.7006	-0.9617	-0.5295	-0.1874	-0.2486	0.4226	0.7008	-0.02991	0.1228	-0.1075	0.0824
-0.156		999	999	999	999	999	999	999	999	999	999	999	999	999	999	999	999	999	999	999	9.449	6.846	9.685	9.795	7.178	4.294	3.741	2.214	1.77	0.8792	0.4317	0.07556	-0.3399	-0.5721	-1.165	-0.6043	-0.3826	-0.6555	-0.6567	-0.525	-0.4163	-0.2365	-0.3639	0.006173	0.3045	0.1705	-0.0231	0.03021	0.3567
-0.148		999	999	999	999	999	999	999	999	999	999	999	999	999	999	999	999	999	999	999	999	999	9.685	9.795	6.464	5.178	4.391	3.835	3.57	1.557	1.437	0.4699	0.6356	0.4998	0.3785	-0.08768	-0.5589	-0.3918	-0.8687	-0.2359	-0.2486	0.0193	0.3947	0.2195	0.1944	0.2501	0.2512	0.468	0.6356
-0.14		999	999	999	999	999	999	999	999	999	999	999	999	999	999	999	999	999	999	999	999	999	999	999	9.901	999	6.11	5.369	4.575	2.944	2.475	1.33	0.9165	0.6248	0.6988	0.03629	-0.01785	-0.2081	-0.7006	-0.07758	-0.1731	-0.06025	0.3045	0.7108	0.4796	0.1967	0.5597	0.6131	0.9165
-0.132		2.023	3.741	999	999	999	999	999	999	999	999	999	999	999	999	999	999	999	999	999	999	999	999	999	9.901	999	4.945	5.038	4.575	4.21	3.155	2.657	2.354	1.146	0.4548	0.3402	0.2704	0.2384	-0.142	-0.336	-0.1215	0.04639	-0.02647	0.453	0.3615	0.5053	0.6202	0.6735	0.8193
-0.124		2.023	3.741	999	999	999	999	999	999	999	999	999	999	999	999	999	999	999	999	999	999	999	999	999	999	999	7.376	5.751	5.459	5.928	5.007	2.988	2.736	1.807	1.117	0.8577	0.6356	0.7431	0.08613	0.1505	0.4317	0.8053	0.07903	0.08405	0.3329	0.2501	0.9468	0.9313	0.7565
-0.116		999	999	999	999	999	6.464	6.846	999	999	999	999	999	999	999	999	999	999	999	999	999	999	999	999	999	999	999	8.475	8.565	6.933	4.746	4.177	3.591	3.143	2.173	1.041	1.018	0.7035	0.2086	0.1208	0.6712	0.3969	0.4255	0.6438	0.8367	1.036	1.406	1.725	0.7257
-0.108		999	999	999	999	999	6.464	6.846	999	5.751	999	999	999	999	999	999	999	999	999	999	999	999	999	999	9.901	999	999	999	7.56	999	7.018	4.591	4.454	3.264	2.252	1.755	1.7	1.538	0.8092	0.7187	0.8577	0.335	0.3342	1.076	1.133	1.31	1.283	0.8315	1.159
-0.1		0.3045	2.023	4.746	2.736	4.294	6.464	6.846	5.459	5.751	999	999	999	6.663	999	999	999	999	999	999	999	999	999	999	9.901	999	999	999	8.565	999	8.736	5.089	4.256	3.977	2.886	2.023	1.47	1.43	2.227	1.262	1.018	1.121	0.4567	1.156	1.47	1.15	1.323	1.035	1.388
-0.092		0.3045	-1.414	-2.127	-0.4849	0.06828	0.3045	2.023	1.731	3.028	7.731	999	8.183	8.381	999	999	999	999	999	999	999	999	999	999	999	999	999	999	999	999	8.736	5.381	4.67	4.746	3.599	3.064	2.475	2.714	2.089	1.457	1.47	1.963	1.493	1.552	1.47	1.571	1.917	1	1.731
-0.084		-4.137	-4.85	-5.049	-4.238	-3.584	-2.419	-1.133	-0.1215	1.111	2.284	4.53	8.183	8.381	999	999	999	999	999	999	999	999	999	999	999	999	999	999	999	999	8.736	6.094	5.167	4.53	3.217	3.813	3.883	3.427	3.162	1.96	2.426	1.684	1.692	1.802	2.322	2.315	1.866	1.971	2.295
-0.076		-6.928	-8	-7.941	-7.574	-6.425	-5.319	-3.823	-3.389	-1.344	-0.04191	2.812	4.193	8.381	999	999	999	999	999	999	999	999	999	999	999	999	999	999	999	999	7.731	7.812	7.891	7.254	5.318	4.892	3.741	2.995	2.87	2.087	2.216	2.084	2.547	2.533	2.322	2.508	2.369	2.684	3.188
-0.068		-8.4	-9.253	-9.029	-8.946	-8.34	-7.591	-6.337	-5.037	-3.712	-1.866	0.668	2.736	6.663	8.565	8.736	999	999	999	999	999	999	999	999	999	999	999	999	999	999	7.731	999	999	7.254	5.941	5.128	4.746	3.951	4.017	3.939	3.188	3.929	3.862	2.605	2.662	2.868	3.253	3.136	3.64
-0.06		-7.243	-8.363	-8.071	-8.053	-8.176	-7.819	-7.234	-6.066	-4.951	-3.635	-1.524	0.41	3.226	4.575	7.018	8.896	9.046	999	999	999	999	999	999	999	999	999	999	999	999	999	999	8.896	7.254	7.328	6.012	5.198	4.814	5.096	5.397	3.741	3.802	4.746	3.92	4.104	3.383	4.349	4.268	3.847
-0.052		-2.419	-3.685	-3.766	-4.085	-4.69	-5.232	-5.313	-5.107	-4.419	-3.806	-2.565	-0.4849	2.934	3.741	7.018	999	999	999	999	999	999	999	999	999	999	999	999	999	999	999	999	999	999	8.041	6.846	6.082	5.819	5.593	5.397	5.72	4.515	5.128	5.639	6.249	6.304	5.806	4.694	5.077
-0.044		999	999	999	2.736	4.294	3.741	2.857	0.4645	-1.612	-1.706	-1.681	-0.3299	1.839	3.41	6.012	999	999	9.188	9.322	999	999	999	999	999	999	999	999	999	999	999	999	8.896	8.972	9.046	9.118	6.916	6.15	5.332	4.945	5.223	4.87	5.841	5.9	5.244	5.101	5.569	5.025	6.172
-0.036		999	999	999	999	999	999	999	7.178	3.48	3.741	2.259	1.47	2.023	2.405	5.299	8.896	7.328	7.469	7.604	999	999	999	999	999	999	999	999	999	999	999	999	999	999	999	9.118	7.469	8.251	7.05	5.658	5.72	7.239	9.57	6.192	5.459	6.304	6.69	5.623	6.464
-0.028		999	999	999	999	999	999	999	999	999	999	7.967	8.183	6.663	3.41	3.028	4.454	9.046	7.469	9.322	999	999	999	999	999	999	999	999	999	999	999	999	999	999	999	999	8.183	8.251	5.885	5.95	8.444	9.51	7.852	7.91	6.962	6.635	6.359	6.412	7.629
-0.02		999	999	999	999	999	999	999	999	999	999	999	999	999	999	6.012	7.178	6.323	7.469	9.322	999	999	999	999	999	999	999	999	999	999	999	999	999	999	999	999	9.188	7.537	7.604	8.381	8.444	7.239	5.344	6.523	6.962	5.751	7.524	5.859	6.795
-0.012		999	999	999	999	999	999	999	999	999	999	999	999	999	999	999	999	5.61	7.469	999	999	999	999	999	9.901	999	999	999	999	999	999	999	999	999	999	999	999	999	999	999	9.449	7.239	7.852	9.628	7.967	6.635	7.072	6.12	7.629
-0.004		999	999	999	999	999	999	999	999	999	999	999	999	999	999	999	999	7.328	7.469	9.322	999	999	999	999	9.901	999	999	999	999	999	999	999	999	999	999	999	9.188	9.256	999	999	7.731	6.787	7.852	7.357	9.685	999	7.072	6.743	8.183
0.004		999	999	999	999	999	999	999	999	999	999	999	999	999	999	999	999	999	9.188	7.604	9.449	999	999	999	999	999	999	999	999	999	999	999	999	999	999	999	999	9.256	999	9.386	7.731	7.239	6.846	6.523	7.414	7.018	5.806	6.12	7.629
0.012		999	999	999	999	999	999	999	999	999	999	999	999	999	999	999	999	999	999	9.322	9.449	999	999	999	999	999	999	999	999	999	999	999	999	999	999	999	999	999	999	9.386	999	7.792	6.846	9.628	8.68	8.023	7.072	7.577	8.183
0.02		999	999	999	999	999	999	999	999	999	999	999	999	999	999	999	999	999	999	999	999	9.57	999	999	999	999	999	999	999	999	999	999	999	999	999	999	999	999	999	999	9.449	8.505	7.852	999	8.68	8.023	6.067	6.743	6.795
0.028		999	999	999	999	999	999	999	999	999	999	999	999	999	999	999	999	999	999	999	999	999	9.685	9.795	999	999	999	999	999	999	999	999	999	999	999	999	999	999	999	999	6.726	7.239	999	9.628	8.68	7.469	5.354	6.412	5.261
0.036		999	999	999	999	999	999	999	999	999	999	999	999	999	999	999	999	999	999	999	999	999	9.685	8.077	9.901	8.284	999	999	999	999	999	999	999	999	999	999	999	999	999	999	9.449	9.51	9.57	8.623	6.962	6.635	8.077	6.743	5.675
0.044		999	999	999	999	999	999	999	999	999	999	999	999	999	999	999	999	999	999	999	999	7.852	5.696	8.077	9.901	8.284	999	999	999	999	999	999	999	999	999	999	999	999	999	999	999	999	7.852	6.523	5.459	6.635	6.69	5.859	5.911
0.052		999	999	999	999	999	999	999	999	999	999	999	999	999	999	999	999	999	999	999	999	9.57	6.962	6.359	6.464	8.284	999	999	999	999	999	999	999	999	999	999	999	999	999	9.386	9.449	9.51	6.846	6.523	5.957	5.101	4.49	5.025	3.957
0.06		999	999	999	999	999	999	999	999	999	999	999	999	999	999	999	999	999	999	999	999	9.57	7.967	5.354	4.454	8.284	999	999	999	999	999	999	999	999	999	999	999	999	9.322	9.386	8.444	7.792	6.464	5.402	4.38	4.436	5.155	4.854	3.741
0.068		999	999	999	999	999	999	999	999	999	999	999	999	999	999	999	999	999	999	999	999	999	6.962	3.636	4.746	5.178	8.381	999	999	999	999	999	999	999	999	999	999	999	999	9.386	8.444	6.405	6.464	5.187	4.238	3.199	3.253	3.054	3.107
0.076		999	999	999	999	999	999	999	999	999	999	999	999	999	999	999	999	999	999	999	999	999	6.962	3.253	3.028	4.847	6.11	999	999	999	999	8.817	999	999	999	999	999	999	999	999	7.178	6.074	6.464	4.323	4.861	4.294	3.741	1.869	1.123
0.084		999	999	999	999	999	999	999	999	999	999	999	999	999	999	999	999	999	999	999	999	999	9.685	3.851	3.028	4.058	5.276	999	999	999	999	999	8.896	999	999	999	999	999	999	7.668	6.012	5.52	5.841	4.988	3.977	2.576	3.082	2.243	1.388
0.092		999	999	999	999	999	999	999	999	999	999	999	999	999	999	999	999	999	999	999	999	999	9.685	4.641	2.023	2.229	6.11	999	999	999	999	999	999	999	999	999	999	999	999	6.663	6.012	6.787	5.344	4.323	3.631	2.576	2.772	2.131	0.7877
0.1		999	999	999	999	999	999	999	999	999	999	999	999	999	999	999	999	999	999	999	999	999	999	3.437	1.233	1.655	2.8	6.203	999	999	999	999	999	999	999	999	999	999	999	9.386	7.731	7.792	4.415	3.468	2.259	1.968	1.672	0.8976	0.4371
0.108		999	999	999	999	999	999	999	999	999	999	999	999	999	999	999	999	999	999	999	999	999	9.685	4.087	0.01257	-0.1474	1.839	6.203	999	999	999	999	999	999	999	999	999	999	8.317	9.386	5.72	6.074	5.58	4.633	2.59	1.915	1.672	1	1.388
0.116		999	999	999	999	999	999	999	999	999	999	999	999	999	999	999	999	999	999	999	999	999	9.685	2.63	-0.9306	-0.7334	1.587	4.746	8.565	999	999	999	999	999	999	999	999	9.256	9.322	8.381	7.178	7.239	4.746	3.176	2.259	2.078	1.323	1.181	0.5202
0.124		999	999	999	999	999	999	999	999	999	999	999	999	999	999	999	999	999	999	999	999	999	9.685	2.248	-2.088	-2.083	0.8937	4.485	999	999	999	999	999	999	999	999	999	999	9.322	7.668	7.178	5.782	4.575	2.915	2.662	3.199	1.719	0.9655	0.3305
0.132		999	999	999	999	999	999	999	999	999	999	999	999	999	999	999	999	999	999	999	999	999	999	0.199	-2.944	-2.898	-0.05019	5.369	999	999	999	999	999	999	999	999	999	9.256	9.322	9.386	7.731	5.782	4.746	3.684	2.52	1.968	1.323	0.7991	0.3567
0.14		999	999	999	999	999	999	999	999	999	999	999	999	999	999	999	999	999	999	999	999	999	9.685	-0.6277	-3.675	-3.379	-0.4675	3.651	6.846	999	999	999	999	999	999	999	999	9.256	8.317	999	9.449	6.787	4.93	3.176	2.386	1.481	1.323	0.7355	0.01257
0.148		999	999	999	999	999	999	999	999	999	999	999	999	999	999	999	999	999	999	999	999	999	5.244	-2.609	-5.148	-4.373	-1.163	2.116	6.846	999	999	999	999	999	999	999	999	999	8.317	9.386	8.444	6.074	4.415	2.533	2.198	1.228	0.7457	0.3045	0.03563
0.156		999	999	999	999	999	999	999	999	999	999	999	999	999	999	999	999	999	999	999	999	999	3.525	-4.027	-6.018	-4.899	-1.189	2.53	6.846	999	999	999	999	999	999	999	999	999	999	999	7.178	7.239	4.746	2.999	2.259	1.525	0.3316	0.1021	0.3045
0.164		999	999	999	999	999	999	999	999	999	999	999	999	999	999	999	999	999	999	999	999	999	0.3045	-5.332	-6.496	-4.863	-0.9426	2.767	6.846	999	999	999	999	999	999	999	999	999	999	9.386	6.343	5.52	4.93	3.468	2.259	1.525	0.7781	0.1761	-0.5036
0.172		999	999	999	999	999	999	999	999	999	999	999	999	999	999	999	999	999	999	999	999	9.57	-2.264	-6.383	-6.97	-4.923	-1.266	1.933	8.565	999	999	999	999	999	999	999	999	999	999	7.668	7.178	6.405	3.862	3.468	2.386	1.189	0.8443	-0.06247	-0.7852
0.18		999	999	999	999	999	999	999	999	999	999	999	999	999	999	999	999	999	999	999	999	3.028	-4.575	-7.253	-7	-4.145	-0.4675	3.835	999	999	999	999	999	999	999	999	999	999	999	9.386	6.012	5.284	4.93	3.367	2.812	1.664	0.7781	0.2524	-0.2692
0.188		999	999	999	999	999	999	999	999	999	999	999	999	999	999	999	999	999	999	999	999	0.8284	-5.68	-7.466	-6.388	-3.12	0.4518	5.038	999	999	999	999	999	999	999	999	999	999	999	9.386	6.726	6.074	4.575	3.799	2.322	1.968	0.8443	0.1761	-0.1215
0.196		999	999	999	999	999	999	999	999	999	999	999	999	999	999	999	999	999	999	999	9.449	-2.318	-6.18	-6.824	-5.06	-1.76	2.023	5.369	8.565	999	999	999	999	999	999	999	999	9.256	8.317	999	6.343	4.686	3.862	4.181	2.972	2.135	1.364	0.4964	-0.07758
0.204		999	999	999	999	999	999	999	999	999	999	999	999	999	999	999	999	999	999	999	2.426	-3.72	-5.888	-5.349	-3.013	0.2555	4.155	8.475	999	999	999	999	999	999	999	999	999	999	999	999	9.449	6.074	5.344	4.988	3.525	2.135	1.816	1.219	0.4645
0.212		999	999	999	999	999	999	999	999	999	999	999	999	999	999	999	999	999	999	999	0.9364	-3.344	-4.395	-2.993	-0.447	2.34	6.663	999	999	999	999	999	999	999	999	999	999	999	999	999	9.449	7.792	6.464	4.988	4.38	3.797	3.166	2.684	2.183
0.22		999	999	999	999	999	999	999	999	999	999	999	999	999	999	999	999	999	999	6.598	-0.1985	-1.719	-1.655	0.3045	2.475	5.178	8.381	999	999	999	999	999	999	999	999	999	999	999	999	999	999	999	999	6.905	5.696	5.299	6.69	4.544	5.077
0.228		999	999	999	999	999	999	999	999	999	999	999	999	999	999	999	999	999	6.464	4.88	2.023	1.223	2.52	5.806	8.183	999	999	999	999	999	999	999	999	999	999	999	999	999	999	999	999	999	999	999	9.685	9.741	999	7.577	8.183
0.236		999	999	999	999	999	999	999	999	999	999	999	999	999	999	999	999	999	9.188	9.322	9.449	6.846	7.967	9.795	999	999	999	999	999	999	999	999	999	999	999	999	999	999	999	999	999	999	999	999	999	999	999	999	999
0.244		999	999	999	999	999	999	999	999	999	999	999	999	999	999	999	999	999	999	999	999	999	999	999	999	999	999	999	999	999	999	999	999	999	999	999	999	999	999	999	999	999	999	999	999	999	999	999	999
0.252		999	999	999	999	999	999	999	999	999	999	999	999	999	999	999	999	999	999	999	999	999	999	999	999	999	999	999	999	999	999	999	999	999	999	999	999	999	999	999	999	999	999	999	999	999	999	999	999
0.26		999	999	999	999	999	999	999	999	999	999	999	999	999	999	999	999	999	999	999	999	999	999	999	999	999	999	999	999	999	999	999	999	999	999	999	999	999	999	999	999	999	999	999	999	999	999	999	999
0.268		999	999	999	999	999	999	999	999	999	999	999	999	999	999	999	999	999	999	999	999	999	999	999	999	999	999	999	999	999	999	999	999	999	999	999	999	999	999	999	999	999	999	999	999	999	999	999	999
0.276		999	999	999	999	999	999	999	999	999	999	999	999	999	999	999	999	999	999	999	999	999	999	999	999	999	999	999	999	999	999	999	999	999	999	999	999	999	999	999	999	999	999	999	999	999	999	999	999
0.284		999	999	999	999	999	999	999	999	999	999	999	999	999	999	999	999	999	999	999	999	999	999	999	999	999	999	999	999	999	999	999	999	999	999	999	999	999	999	999	999	999	999	999	999	999	999	999	999
0.292		999	999	999	999	999	999	999	999	999	999	999	999	999	999	999	999	999	999	999	999	999	999	999	999	999	999	999	999	999	999	999	999	999	999	999	999	999	999	999	999	999	999	999	999	999	999	999	999
0.3		999	999	999	999	999	999	999	999	999	999	999	999	999	999	999	999	999	999	999	999	999	999	999	999	999	999	999	999	999	999	999	999	999	999	999	999	999	999	999	999	999	999	999	999	999	999	999	999
0.308		999	999	999	999	999	999	999	999	999	999	999	999	999	999	999	999	999	999	999	999	999	999	999	999	999	999	999	999	999	999	999	999	999	999	999	999	999	999	999	999	999	999	999	999	999	999	999	999
0.316		999	999	999	999	999	999	999	999	999	999	999	999	999	999	999	999	999	999	999	999	999	999	999	999	999	999	999	999	999	999	999	999	999	999	999	999	999	999	999	999	999	999	999	999	999	999	999	999
0.324		999	999	999	999	999	999	999	999	999	999	999	999	999	999	999	999	999	999	999	999	999	999	999	999	999	999	999	999	999	999	999	999	999	999	999	999	999	999	999	999	999	999	999	999	999	999	999	999
0.332		999	999	999	999	999	999	999	999	999	999	999	999	999	999	999	999	999	999	999	999	999	999	999	999	999	999	999	999	999	999	999	999	999	999	999	999	999	999	999	999	999	999	999	999	999	999	999	999
0.34		999	999	999	999	999	999	999	999	999	999	999	999	999	999	999	999	999	999	999	999	999	999	999	999	999	999	999	999	999	999	999	999	999	999	999	999	999	999	999	999	999	999	999	999	999	999	999	999
0.348		999	999	999	999	999	999	999	999	999	999	999	999	999	999	999	999	999	999	999	999	999	999	999	999	999	999	999	999	999	999	999	999	999	999	999	999	999	999	999	999	999	999	999	999	999	999	999	999
0.356		999	999	999	999	999	999	999	999	999	999	999	999	999	999	999	999	999	999	999	999	999	999	999	999	999	999	999	999	999	999	999	999	999	999	999	999	999	999	999	999	999	999	999	999	999	999	999	999
0.364		999	999	999	999	999	999	999	999	999	999	999	999	999	999	999	999	999	999	999	999	999	999	999	999	999	999	999	999	999	999	999	999	999	999	999	999	999	999	999	999	999	999	999	999	999	999	999	999
0.372		999	999	999	999	999	999	999	999	999	999	999	999	999	999	999	999	999	999	999	999	999	999	999	999	999	999	999	999	999	999	999	999	999	999	999	999	999	999	999	999	999	999	999	999	999	999	999	999
0.38		999	999	999	999	999	999	999	999	999	999	999	999	999	999	999	999	999	999	999	999	999	999	999	999	999	999	999	999	999	999	999	999	999	999	999	999	999	999	999	999	999	999	999	999	999	999	999	999
0.388		999	999	999	999	999	999	999	999	999	999	999	999	999	999	999	999	999	999	999	999	999	999	999	999	999	999	999	999	999	999	999	999	999	999	999	999	999	999	999	999	999	999	999	999	999	999	999	999
0.396		999	999	999	999	999	999	999	999	999	999	999	999	999	999	999	999	999	999	999	999	999	999	999	999	999	999	999	999	999	999	999	999	999	999	999	999	999	999	999	999	999	999	999	999	999	999	999	999
Na+ (Bulk solution)	x (nm)	0.004	0.012	0.02	0.028	0.036	0.044	0.052	0.06	0.068	0.076	0.084	0.092	0.1	0.108	0.116	0.124	0.132	0.14	0.148	0.156	0.164	0.172	0.18	0.188	0.196	0.204	0.212	0.22	0.228	0.236	0.244	0.252	0.26	0.268	0.276	0.284	0.292	0.3	0.308	0.316	0.324	0.332	0.34	0.348	0.356	0.364	0.372	0.38
y (nm)
-0.396		999	999	1.807	0.8015	-1.751	0.8015	0.4705	-0.2036	0.08834	0.3495	0.2037	0.08834	-0.7183	-0.319	-0.7457	-0.7568	-1.556	-1.731	-0.4908	-0.5139	-0.7958	-1.767	-1.575	-0.5858	-1.108	-1.187	-0.9168	-0.9168	-1.001	-1.227	-1.61	-0.8381	-1.2	-1.32	-1.369	-1.051	-0.779	-0.06961	0.9999	0.6805	-0.1424	-0.7958	-0.1843	0.2037	0.1724	0.4976	0.6481	0.08834
-0.388		-0.9168	0.8015	0.08834	2.52	-0.3636	1.807	1.184	0.8015	-1.178	-0.03261	1.038	0.4194	0.6178	-0.319	-0.1479	0.01206	-0.4355	-0.6248	-0.7827	-1.153	-1.032	-1.424	-1.404	-1.551	-1.198	-1.1	-0.8232	-1.47	-1.453	-1.751	-1.287	-0.4956	-0.9168	-0.9886	-1.185	-0.9168	-0.4782	0.3279	0.5024	0.6805	-0.6623	-0.393	-0.7375	0.9168	0.5403	0.3138	0.7493	-0.1338
-0.38		-0.9168	0.8015	0.08834	999	0.3495	1.807	1.184	0.8015	1.093	0.8015	1.038	1.807	0.6178	1.184	0.08834	0.01206	-0.05335	0.5403	-0.4908	-0.6556	-1.032	-1.132	-1.491	-1.706	-1.198	-1.01	-1.414	-1.324	-1.521	-1.227	-0.8355	-0.6727	-1.455	-1.381	-1.185	-1.299	-1.231	-0.8507	-0.3477	-0.1196	0.2123	0.3693	-0.02436	-0.04865	0.747	-0.09344	0.2802	0.2483
-0.372		-0.9168	0.8015	1.807	999	3.073	1.807	1.184	0.8015	2.812	0.3495	-0.1274	0.08834	2.005	2.189	0.9725	-0.2036	-0.05335	1.424	1.558	0.3495	-0.2427	-0.2776	-0.6913	-0.8113	-1.198	-1.01	-1.007	-1.088	-1.714	-1.809	-0.9955	-1.067	-1.947	-1.823	-1.427	-1.731	-1.51	-1.39	-0.9795	-0.3636	0.6264	0.576	0.05968	-0.2036	0.3495	-0.2393	-0.2558	0.3324
-0.364		999	-0.9168	0.08834	2.52	1.355	3.525	2.189	0.2483	0.08834	-0.03261	-0.4193	1.253	2.718	1.184	0.6415	0.01206	0.3986	1.424	0.9355	0.5652	0.08834	0.2037	-0.3091	0.6031	-0.2365	-1.187	-1.007	-1.398	-1.161	-1.077	-0.8355	-0.993	-1.573	-1.823	-1.055	-1.051	-0.4782	-1.165	-1.326	-0.7235	-0.7284	0.08834	0.2368	-0.1274	-0.3636	-0.8066	-0.4542	-0.1338
-0.356		999	0.8015	0.08834	2.52	3.073	3.525	999	0.8015	-0.2938	0.8015	0.5858	5.243	2.718	1.636	0.9725	1.515	0.9518	1.424	0.9355	-0.03261	-0.2427	-0.2776	0.3138	0.8015	1.355	-1.01	-1.007	-1.169	-0.232	-0.1479	-1.146	-1.407	-0.8405	-1.192	-1.121	-0.9168	-0.9168	-0.7827	-1.159	-0.6556	-1.035	0.08834	0.1467	-0.6177	-0.7457	0.06154	0.7493	0.2483
-0.348		999	0.8015	0.08834	999	999	999	999	2.52	2.812	4.791	1.038	5.243	0.9999	1.184	1.355	1.515	2.117	3.525	0.2224	-0.9168	-0.7958	0.03263	1.409	0.4194	0.03925	-0.1392	0.23	-0.4291	-0.1166	-0.6556	-0.3835	-1.209	-0.9168	-0.4355	-0.5346	-0.7751	-0.9829	-1.597	-1.379	-1.038	-0.7284	-1.032	-0.8584	-0.4193	-0.07164	0.06154	0.03615	-0.1338
-0.34		999	0.8015	0.08834	2.52	999	999	999	999	2.812	4.791	5.027	3.525	2.718	1.636	3.073	4.238	2.67	1.807	1.558	0.3495	1.807	1.591	1.701	1.253	0.03925	-0.005215	-0.726	-0.5346	0.004301	-0.7457	-0.3835	-0.8381	-0.2285	-0.4355	-0.7709	-0.3808	-0.9829	-1.39	-1.159	-0.7235	-0.7928	-1.088	-0.02436	0.1167	-0.3636	-0.2393	0.4573	-0.4648
-0.332		999	999	999	999	3.073	3.525	999	999	4.53	4.791	999	2.52	1.452	2.189	2.36	5.956	4.388	2.259	2.946	1.063	2.641	5.027	0.696	0.8015	1.355	0.9999	-0.5193	-0.319	-0.3422	-0.9168	-0.2823	-0.3048	-0.5965	-0.4355	-0.8449	-1.239	-1.289	-1.28	-1.271	-0.978	-0.7928	-0.857	-0.7375	-0.9168	-0.1479	-0.5703	-0.2558	-0.06194
-0.324		999	0.8015	1.807	999	3.073	3.525	3.907	999	999	999	999	3.525	3.723	5.625	2.36	3.233	2.67	2.259	3.659	2.52	2.189	2.304	2.866	1.515	0.7043	0.8015	0.7113	-0.08269	-0.7396	-0.7457	-0.7514	0.9615	-0.1274	-0.8428	-0.9168	-1.357	-1.289	-0.3308	-1.271	-0.4399	-1.202	-1.142	-0.8584	-0.4872	-0.8611	-0.7496	-0.9168	0.167
-0.316		999	0.8015	1.807	999	999	999	3.907	999	999	999	5.027	999	999	5.625	5.796	4.238	2.67	4.53	4.664	4.791	2.641	1.299	2.032	2.138	1.908	2.005	2.812	1.636	0.4072	-0.562	-0.3835	-0.6727	-0.9168	-1.058	-1.248	-1.299	-1.402	-1.044	-1.379	-0.7235	-1.553	-1.088	-0.5442	-0.9725	-0.8611	-0.6913	-0.3237	-0.2716
-0.308		999	999	1.807	2.52	999	3.525	3.907	999	999	999	5.027	5.243	3.723	5.625	5.796	4.238	3.383	999	6.382	4.791	3.194	2.304	2.414	2.52	3.626	4.436	1.093	1.184	1.723	0.6415	0.1696	-0.4021	-0.2285	0.1623	-0.2735	-1.115	-1.171	-1.28	-1.379	-1.838	-1.035	-0.6026	-0.7375	-0.9168	-0.686	-1.073	0.1149	-0.2036
-0.3		999	999	1.807	2.52	999	999	999	4.238	2.812	999	5.027	5.243	999	999	5.796	3.233	3.383	3.525	6.382	4.791	3.907	5.027	5.138	2.972	3.073	2.005	1.545	0.9852	1.984	0.9725	0.2968	0.9615	1.038	0.05215	0.01851	-0.2938	-0.9829	-0.8507	-0.9795	-1.263	-1.148	-0.857	-1.137	-0.9168	-0.686	-1.314	-0.7533	-0.1338
-0.292		999	999	999	0.8015	1.355	999	999	4.238	2.812	999	999	5.243	3.723	3.907	5.796	4.238	4.388	4.53	6.382	4.791	4.912	5.027	3.419	2.972	4.339	2.718	3.264	2.189	1.271	2.36	1.436	0.9615	1.038	0.05215	0.2342	-0.9168	-1.171	-0.7129	-1.159	-1.317	-0.5245	-1.248	-1.388	-0.8598	-0.3636	-0.6315	-1.167	-0.9168
-0.284		999	0.8015	1.807	2.52	3.073	999	3.907	4.238	999	999	999	2.52	2.005	5.625	999	5.956	4.388	999	6.382	4.791	3.907	4.022	2.414	3.525	2.621	3.17	4.53	3.907	2.276	3.073	1.436	0.3755	0.08834	0.1623	0.2342	-0.4648	0.05507	-0.7827	-1.216	-1.038	-0.2237	-0.6026	-1.659	-1.132	-0.562	-0.6315	-0.8635	-0.9168
-0.276		999	999	1.807	999	999	999	0.4705	2.52	999	4.791	999	3.525	2.005	5.625	999	5.956	4.388	999	999	4.791	2.641	3.309	2.866	6.961	5.344	3.17	3.264	3.354	1.984	1.355	0.5725	1.132	0.7275	0.3986	1.538	0.6674	1.321	-0.3308	-1.041	-1.317	-1.035	-1.088	-1.291	-0.9725	-1.227	-1.314	-0.517	-1.209
-0.268		999	999	999	999	3.073	3.525	2.189	1.515	1.807	3.073	999	2.52	3.723	3.907	3.073	4.238	6.106	999	6.382	6.509	6.63	5.027	5.138	999	7.063	5.441	5.535	3.907	4.707	3.073	1.652	1.967	2.927	1.881	1.355	0.8015	0.05507	0.6743	-0.7863	-0.5858	-0.8556	-1.032	-1.084	-1.283	-1.459	-1.575	-1.119	-1.551
-0.26		-0.9168	0.8015	999	2.52	-0.3636	0.08834	2.189	0.2483	1.093	3.073	3.309	3.525	3.723	3.907	1.807	4.238	6.106	999	6.382	6.509	4.912	6.746	6.856	6.961	999	5.441	3.264	4.62	5.712	4.791	4.872	4.238	2.927	2.378	0.8733	1.807	0.2618	0.5534	-0.2664	-0.5858	-0.8556	-0.7958	-1.189	-1.644	-1.751	-1.36	-1.02	-1.386
-0.252		-0.9168	999	1.807	-0.9168	-0.3636	-0.9168	-0.08269	-1.209	0.08834	2.068	2.304	5.243	3.723	2.189	3.073	999	3.383	4.53	4.664	6.509	4.912	999	4.132	4.238	5.344	7.16	5.535	7.343	3.994	3.073	4.159	2.52	1.807	2.378	1.184	1.253	1.011	1.227	0.7387	-0.2849	-0.6623	-0.5346	-0.9168	-1.132	-1.459	-1.073	-1.07	-1.254
-0.244		-2.635	0.8015	-1.63	-2.635	-2.082	-2.833	-1.54	-1.706	-2.343	-1.567	-0.4193	1.807	1.452	2.189	5.796	3.233	3.383	6.248	4.664	999	6.63	6.746	3.419	3.525	5.344	7.16	999	4.62	3.441	5.796	5.877	3.685	2.927	3.383	2.45	0.8015	1.011	0.4381	0.1856	0.1511	-0.6623	-0.2427	-0.9168	-0.6177	-1.128	-1.173	-0.969	-0.6441
-0.236		-3.64	-3.64	-1.63	-3.188	-2.374	-4.022	-3.64	-3.932	-3.64	-2.756	-1.846	-0.4648	0.2868	2.189	1.807	3.233	4.388	3.525	6.382	6.509	4.912	5.027	5.138	2.52	5.344	999	5.535	5.625	7.43	7.514	5.877	4.951	4.314	3.835	3.455	2.812	2.326	1.077	0.6178	0.6805	-0.5245	-0.5346	-0.3346	0.2938	-0.9713	-1.022	-1.306	-0.8646
-0.228		-2.635	-3.64	-2.635	-3.188	-3.95	-4.735	-5.044	-4.906	-3.983	-3.379	-3.485	-2.635	-1.431	-1.674	-1.227	1.132	1.283	2.812	6.382	4.791	4.912	6.746	6.856	3.525	5.344	7.16	3.264	5.625	7.43	5.796	3.606	3.685	999	5.101	2.45	2.022	2.09	1.941	1.623	0.3495	0.0286	0.08834	-0.1056	-1.08	-1.025	-0.8623	-0.7533	-0.4648
-0.22		-2.635	-3.188	-1.63	-3.64	-4.906	-4.822	-4.684	-5.253	-4.794	-4.414	-4.238	-3.963	-3.824	-3.919	-3.155	0.01206	0.6598	1.424	2.393	4.791	2.189	2.756	4.132	2.972	4.339	4.436	3.817	5.625	5.712	4.791	4.159	4.238	6.032	4.388	3.455	2.52	2.326	2.393	1.623	0.3495	0.0286	-0.164	-0.1056	-0.6805	-1.178	-1.123	-0.5782	-0.7011
-0.212		-0.9168	-1.922	-1.63	-1.47	-3.087	-3.348	-3.519	-4.353	-5.066	-4.805	-4.906	-4.599	-5.018	-4.44	-4.046	-1.706	-1.666	-0.7751	1.558	2.52	2.189	2.756	3.419	1.807	3.626	999	999	7.343	5.712	3.073	4.872	4.238	7.751	6.106	5.173	3.977	3.211	1.941	1.807	0.455	-0.2237	0.4705	-0.1843	-0.4193	-0.562	-1.022	-0.6379	-0.4648
-0.204		999	999	1.807	2.52	-0.9168	-0.9168	0.4705	-0.9168	-3.132	-3.8	-4.409	-4.599	-4.868	-4.483	-4.474	-4.022	-3.688	-2.343	-0.3308	0.5652	0.4705	1.591	2.866	3.525	5.344	7.16	4.53	5.625	7.43	4.791	4.872	3.685	4.314	4.388	3.073	3.143	3.211	1.558	1.452	1.686	0.5162	0.4705	1.242	0.1167	-0.562	-0.9168	-1.167	-0.4021
-0.196		999	999	999	999	999	999	3.907	1.515	4.53	1.355	-1.132	-3.64	-4.447	-4.397	-4.873	-4.906	-4.46	-3.498	-2.431	-1.661	-1.032	1.299	0.696	1.515	4.339	4.436	4.53	7.343	7.43	999	4.159	5.956	5.027	4.388	7.897	6.248	2.88	2.393	3.01	2.52	2.581	1.05	0.9808	0.2037	-0.9713	-0.5076	-0.3898	0.167
-0.188		999	999	999	999	999	999	999	999	999	999	5.027	0.8015	-2.635	-3.971	-4.664	-4.968	-5.334	-4.822	-3.849	-2.572	-2.253	-1.027	-0.4432	0.8015	3.626	2.718	1.545	5.625	7.43	5.796	4.159	4.951	5.027	6.106	6.178	6.248	4.598	3.659	4.175	2.52	1.576	0.8015	0.5288	0.2037	-0.7457	0.1428	0.03615	-0.2716
-0.18		999	999	999	999	999	999	999	999	999	999	999	999	1.452	-1.088	-2.945	-4.504	-5.406	-5.312	-4.827	-4.193	-3.679	-2.068	-1.314	0.8015	2.621	3.723	2.812	3.907	3.994	2.691	3.606	5.956	6.032	6.106	3.907	5.243	4.598	2.654	4.175	2.781	0.9898	1.05	0.5288	-0.04865	0.007057	0.2269	-0.186	-1.018
-0.172		999	999	999	999	999	999	999	999	999	999	999	999	999	999	1.807	-1.706	-3.959	-4.879	-5.034	-5.097	-4.383	-3.188	-2.468	-1.47	0.3495	0.8015	1.807	5.625	4.707	4.078	4.872	7.674	5.027	5.101	6.178	7.966	4.598	2.654	4.175	3.404	2.345	1.636	1.242	0.3874	0.4431	-0.01716	-0.3237	-1.115
-0.164		999	999	999	999	999	999	999	999	999	999	999	999	999	999	999	2.52	-1.772	-3.399	-4.114	-5.12	-5.492	-4.569	-3.711	-2.12	-1.369	0.1365	1.093	1.897	4.707	7.514	999	7.674	999	7.825	7.897	4.53	4.045	5.377	4.728	4.238	2.842	2.189	1.384	0.9168	0.3495	-0.3771	-0.4542	-0.526
-0.156		999	999	999	999	999	999	999	999	999	999	999	999	999	999	999	999	4.388	0.5403	-2.431	-5.004	-5.823	-5.143	-4.326	-2.927	-2.585	-0.9168	1.093	1.636	4.707	4.791	5.877	5.956	5.027	6.106	6.178	5.243	4.598	4.111	5.441	3.404	2.129	2.404	1.694	2.106	1.355	0.5948	0.3672	-0.9168
-0.148		999	999	999	999	999	999	999	999	999	999	999	999	999	999	999	999	999	4.53	0.2224	-2.927	-4.353	-5.143	-5.248	-4.109	-3.433	-1.582	0.3803	0.9852	2.276	4.791	4.159	5.956	4.314	3.835	3.907	5.243	6.316	6.382	5.441	5.504	2.345	2.404	1.694	1.441	1.221	0.9117	1.462	0.4194
-0.14		999	999	999	999	999	999	999	999	999	999	999	999	999	999	999	999	999	999	6.382	-0.03261	-3.116	-4.815	-5.548	-5.143	-4.2	-2.729	-1.488	-1.004	1.072	4.078	2.772	3.685	3.309	3.383	4.46	6.248	6.316	4.111	4.728	4.238	2.581	3.194	2.247	1.591	1.807	0.8015	0.2802	0.167
-0.132		999	999	999	999	999	999	999	999	999	999	999	999	999	999	999	999	999	999	999	4.791	-0.08269	-3.564	-4.841	-5.306	-5.274	-3.734	-2.725	-1.088	0.8885	2.068	1.888	3.685	3.309	3.835	3.907	7.966	4.045	2.946	3.723	4.238	3.847	4.359	2.463	1.299	0.9725	0.3138	0.4573	-0.3377
-0.124		999	999	999	999	999	999	999	999	999	999	999	999	999	999	999	999	999	999	999	999	4.912	-1.027	-3.814	-5.271	-5.187	-3.764	-3.056	-1.608	-0.4477	0.6415	2.149	4.238	4.314	3.835	6.178	5.243	8.034	6.382	4.728	2.52	3.134	3.907	2.96	2.106	2.36	1.027	0.8548	0.08834
-0.116		999	999	999	999	999	999	999	999	999	999	999	999	999	999	999	999	999	999	999	999	999	1.922	-2.095	-4.379	-5.205	-4.4	-3.278	-2.354	-1.383	-0.3636	1.888	4.238	6.032	5.101	4.46	5.243	8.034	999	8.165	3.404	3.847	4.912	3.965	3.017	2.36	0.696	1.08	0.167
-0.108		999	999	999	999	999	999	999	999	999	999	999	999	999	999	999	999	999	999	999	999	999	4.022	0.696	-3.57	-5.06	-5.16	-4.212	-3.359	-2.006	-0.4648	1.652	3.233	4.314	5.101	4.46	7.966	8.034	6.382	5.441	4.791	6.571	3.194	1.694	2.52	1.978	0.3138	0.03615	-0.2036
-0.1		999	999	999	999	999	999	999	999	999	999	999	999	999	999	999	999	999	999	999	999	999	999	3.419	-1.706	-4.328	-5.16	-4.716	-3.223	-2.06	-0.562	0.7228	3.685	2.304	3.383	4.46	5.243	4.598	4.664	5.441	5.504	3.847	4.359	2.699	1.591	2.575	1.551	0.3672	-0.4648
-0.092		999	999	999	999	999	999	999	999	999	999	999	999	999	999	999	999	999	999	999	999	999	999	999	0.6031	-3.737	-5.108	-4.961	-4.645	-3.305	-1.503	-0.3835	2.52	2.304	2.67	5.173	6.248	5.311	8.1	8.165	8.228	3.847	3.525	4.417	2.756	2.161	1.275	0.7493	-0.2036
-0.084		999	999	999	999	999	999	999	999	999	999	999	999	999	999	999	999	999	999	999	999	999	999	999	1.807	-2.635	-5.072	-5.312	-4.723	-3.96	-2.327	-0.4808	1.316	1.392	1.283	6.178	6.248	5.311	8.1	5.441	6.509	4.852	3.194	2.699	2.756	2.161	1.551	1.08	0.7003
-0.076		999	999	999	999	999	999	999	999	999	999	999	999	999	999	999	999	999	999	999	999	999	999	999	5.243	-0.2365	-3.853	-5.492	-4.684	-3.91	-2.676	-1.549	0.9615	2.304	2.117	4.46	6.248	5.311	4.664	5.441	3.786	6.571	3.194	2.699	2.106	2.36	0.8015	0.7493	0.167
-0.068		999	999	999	999	999	999	999	999	999	999	999	999	999	999	999	999	999	999	999	999	999	999	999	999	1.616	-2.99	-5.101	-5.094	-4.059	-3.188	-1.785	0.2483	1.392	1.881	3.455	7.966	5.311	4.664	4.175	3.786	8.289	4.912	3.252	2.106	1.807	1.275	1.328	0.5095
-0.06		999	999	999	999	999	999	999	999	999	999	999	999	999	999	999	999	999	999	999	999	999	999	999	999	4.339	-1.654	-4.655	-5.753	-5.181	-3.379	-1.421	-0.2036	1.038	3.001	4.46	5.243	5.311	6.382	6.447	5.504	6.571	6.63	4.97	3.017	1.647	2.63	1.462	1.132
-0.052		999	999	999	999	999	999	999	999	999	999	999	999	999	999	999	999	999	999	999	999	999	999	999	999	4.339	-0.5027	-3.64	-5.206	-4.906	-3.584	-2.151	-0.5858	0.7275	2.117	3.907	4.53	4.598	6.382	8.165	3.404	3.465	2.902	3.583	2.52	1.978	2.032	2.085	0.167
-0.044		999	999	999	999	999	999	999	999	999	999	999	999	999	999	999	999	999	999	999	999	999	999	999	999	7.063	1.452	-2.937	-4.524	-4.31	-3.926	-2.554	-1.067	0.08834	3.001	6.178	5.243	5.311	6.382	5.441	3.073	6.571	3.907	4.417	4.474	1.978	1.701	1.328	-0.4021
-0.036		999	999	999	999	999	999	999	999	999	999	999	999	999	999	999	999	999	999	999	999	999	999	999	999	999	1.452	-3.206	-4.545	-5.04	-4.312	-2.9	-1.591	0.7275	3.001	5.173	4.53	4.598	6.382	4.728	4.791	8.289	5.625	5.684	5.027	1.807	1.861	1.914	1.017
-0.028		999	999	999	999	999	999	999	999	999	999	999	999	999	999	999	999	999	999	999	999	999	999	999	999	999	3.723	-1.952	-4.375	-5.04	-4.226	-3.204	-1.343	0.7275	1.665	2.45	3.977	3.593	5.377	6.447	5.504	4.299	4.359	2.96	3.017	2.36	1.551	0.4573	-0.06194
-0.02		999	999	999	999	999	999	999	999	999	999	999	999	999	999	999	999	999	999	999	999	999	999	999	999	999	3.723	-1.178	-4.17	-5.257	-4.513	-2.864	-1.407	0.8778	1.881	3.073	5.243	8.034	5.377	5.441	8.228	5.565	3.525	3.583	3.017	2.36	1.701	1.914	0.907
-0.012		999	999	999	999	999	999	999	999	999	999	999	999	999	999	999	999	999	999	999	999	999	999	999	999	999	4.436	-0.5193	-4.17	-5.301	-4.454	-2.338	-1.277	0.4518	2.117	1.737	2.259	3.593	4.111	4.728	8.228	8.289	8.349	3.583	1.922	1.978	3.419	2.468	1.381
-0.004		999	999	999	999	999	999	999	999	999	999	999	999	999	999	999	999	999	999	999	999	999	999	999	999	999	7.16	-1.178	-4.146	-5.072	-4.494	-2.9	-1.067	0.3246	1.283	2.189	3.143	4.598	6.382	6.447	6.509	5.565	3.525	3.583	4.022	3.073	2.414	1.462	0.5095
0.004		999	999	999	999	999	999	999	999	999	999	999	999	999	999	999	999	999	999	999	999	999	999	999	999	999	5.441	-1.094	-3.866	-5.15	-4.805	-2.936	-1.209	0.7275	2.117	2.742	2.812	8.034	6.382	8.165	5.504	5.565	5.625	6.689	6.746	4.53	2.414	1.08	0.08834
0.012		999	999	999	999	999	999	999	999	999	999	999	999	999	999	999	999	999	999	999	999	999	999	999	999	999	3.723	-2.238	-4.524	-5.301	-4.753	-3.446	-1.87	1.392	4.388	1.952	3.525	5.311	6.382	5.441	8.228	8.289	4.912	2.699	4.474	8.52	2.032	1.604	0.8015
0.02		999	999	999	999	999	999	999	999	999	999	999	999	999	999	999	999	999	999	999	999	999	999	999	999	999	3.723	-2.493	-5.077	-5.242	-4.513	-3.006	-1.531	0.3246	3.001	2.742	5.243	4.598	4.664	6.447	999	5.565	3.525	2.699	3.64	4.53	2.414	1.462	1.132
0.028		999	999	999	999	999	999	999	999	999	999	999	999	999	999	999	999	999	999	999	999	999	999	999	999	7.063	3.17	-2.012	-4.565	-5.023	-4.182	-2.971	-1.591	0.2037	1.466	2.45	4.53	4.598	4.111	8.165	6.509	6.571	4.912	4.97	3.309	2.161	2.032	1.328	0.7003
0.036		999	999	999	999	999	999	999	999	999	999	999	999	999	999	999	999	999	999	999	999	999	999	999	999	7.063	2.718	-2.635	-4.993	-4.655	-3.876	-2.714	-1.277	-0.2285	1.881	3.455	3.525	4.045	5.377	8.165	999	8.289	3.907	4.97	5.027	3.365	1.861	1.754	0.6031
0.044		999	999	999	999	999	999	999	999	999	999	999	999	999	999	999	999	999	999	999	999	999	999	999	999	999	0.6178	-3.278	-5.253	-4.802	-3.469	-1.948	-0.09813	0.08834	1.881	3.455	3.143	3.593	8.1	6.447	6.509	5.565	2.902	2.96	1.922	1.807	1.551	2.085	1.017
0.052		999	999	999	999	999	999	999	999	999	999	999	999	999	999	999	999	999	999	999	999	999	999	999	999	999	-0.6128	-3.901	-5.159	-4.655	-2.945	-1.355	-0.4021	0.8778	2.67	6.178	4.53	4.045	8.1	6.447	8.228	6.571	3.525	2.699	3.017	2.36	0.5948	1.604	1.132
0.06		999	999	999	999	999	999	999	999	999	999	999	999	999	999	999	999	999	999	999	999	999	999	999	999	4.339	-1.508	-4.552	-4.835	-4.692	-3.409	-1.355	-0.09813	1.591	3.001	7.897	7.966	3.593	6.382	8.165	8.228	5.565	3.525	4.417	4.474	2.575	0.8015	1.914	1.807
0.068		999	999	999	999	999	999	999	999	999	999	999	999	999	999	999	999	999	999	999	999	999	999	999	999	4.339	-2.384	-4.851	-4.942	-4.222	-2.635	0.1696	1.316	1.807	3.383	6.178	6.248	4.598	6.382	4.175	4.238	6.571	6.63	3.583	3.017	1.807	1.027	1.754	0.8015
0.076		999	999	999	999	999	999	999	999	999	999	999	999	999	999	999	999	999	999	999	999	999	999	999	999	0.5205	-3.3	-4.614	-4.742	-4.034	-2.419	0.2968	1.132	2.043	2.117	3.907	4.53	5.311	3.659	3.341	4.791	6.571	6.63	2.699	3.017	1.978	1.551	0.4573	0.3324
0.084		999	999	999	999	999	999	999	999	999	999	999	999	999	999	999	999	999	999	999	999	999	999	999	4.238	-1.369	-4.492	-5.2	-4.871	-3.752	-1.369	0.7228	2.228	3.309	3.835	5.173	5.243	5.311	3.277	4.175	5.504	999	5.625	2.96	2.52	1.978	2.866	0.3672	0.01206
0.092		999	999	999	999	999	999	999	999	999	999	999	999	999	999	999	999	999	999	999	999	999	999	999	1.253	-3.361	-5.294	-5.265	-4.524	-3.272	-1.63	0.1696	1.515	2.304	3.835	3.455	3.977	6.316	5.377	4.728	3.404	4.852	4.912	3.252	2.304	2.575	1.551	0.6481	0.01206
0.1		999	999	999	999	999	999	999	999	999	999	999	999	999	999	999	999	999	999	999	999	999	999	3.419	-1.63	-4.353	-5.342	-4.614	-3.424	-2.217	-0.4648	0.7228	1.132	2.927	3.835	4.46	999	6.316	6.382	5.441	3.786	3.134	3.907	3.252	2.52	1.221	1.027	2.085	0.3324
0.108		999	999	999	999	999	999	999	999	999	999	999	999	999	999	999	999	999	999	999	999	999	6.746	1.409	-2.686	-4.805	-5.261	-4.212	-2.635	-1.161	0.3495	1.237	1.515	2.596	4.388	6.178	999	6.316	999	6.447	3.786	3.465	2.641	2.247	2.52	0.6415	1.409	0.965	0.167
0.116		999	999	999	999	999	999	999	999	999	999	999	999	999	999	999	999	999	999	999	999	999	2.756	-2.095	-4.757	-5.205	-4.887	-3.278	-1.738	-0.6461	2.36	2.772	4.951	5.027	5.101	4.46	5.243	4.045	5.377	5.441	3.404	3.465	2.902	2.96	2.52	0.8572	1.701	-0.04013	-0.2036
0.124		999	999	999	999	999	999	999	999	999	999	999	999	999	999	999	999	999	999	999	999	2.641	-1.602	-4.157	-5.443	-4.7	-4.206	-3.278	-0.6358	-0.3422	1.57	2.772	3.233	4.314	4.388	3.907	4.53	4.598	5.377	6.447	4.238	3.134	2.189	1.694	1.441	0.747	1.409	0.3672	-0.8646
0.132		999	999	999	999	999	999	999	999	999	999	999	999	999	999	999	999	999	999	999	6.509	0.08834	-3.564	-4.97	-4.779	-3.861	-2.682	-2.589	0.3202	1.723	1.807	5.877	5.956	3.761	6.106	6.178	7.966	5.311	5.377	6.447	6.509	2.842	1.636	2.699	1.922	0.747	1.275	-0.04013	-0.8646
0.14		999	999	999	999	999	999	999	999	999	999	999	999	999	999	999	999	999	999	6.382	0.1511	-3.116	-4.569	-5.133	-4.968	-3.891	-2.729	-1.488	-0.319	0.8885	0.9725	3.606	7.674	6.032	4.388	5.173	5.243	6.316	2.946	3.723	5.504	6.571	2.641	1.865	1.591	0.747	0.1428	-0.1141	-0.6441
0.148		999	999	999	999	999	999	999	999	999	999	999	999	999	999	999	999	999	999	0.2224	-1.922	-4.579	-5.243	-4.819	-4.221	-2.684	-1.508	1.309	1.897	1.486	2.36	3.606	5.956	6.032	3.835	5.173	7.966	6.316	3.659	3.723	3.404	3.465	3.907	1.694	0.2938	0.3495	0.9117	-0.3898	-0.4648
0.156		999	999	999	999	999	999	999	999	999	999	999	999	999	999	999	5.956	4.388	0.5403	-2.431	-4.414	-5.339	-5.301	-3.912	-2.927	-1.679	-0.1392	1.545	2.902	3.994	3.525	5.877	4.951	999	999	999	999	5.311	4.111	5.441	2.52	2.581	2.902	2.699	0.9168	0.5403	-0.01716	-0.9168	-0.3377
0.164		999	999	999	999	999	999	999	999	999	999	999	999	999	999	999	4.238	0.6598	-2.703	-3.726	-4.561	-4.999	-4.436	-3.294	-1.706	-0.2365	-0.005215	2.099	2.52	3.441	4.078	4.159	3.685	6.032	7.825	6.178	5.243	6.316	4.664	5.441	3.786	2.581	1.99	3.583	1.165	0.6415	0.1428	-0.04013	-0.1338
0.172		999	999	999	999	999	999	999	999	999	999	999	999	999	999	1.807	-1.067	-3.217	-5.014	-4.601	-4.474	-4.632	-3.32	-2.095	0.2483	0.9027	0.1365	2.099	2.902	3.994	3.525	4.159	5.956	7.751	4.388	7.897	3.977	4.045	4.664	4.728	1.515	2.129	1.636	1.694	0.6913	-0.562	-0.6315	-0.3237	0.08834
0.18		999	999	999	999	999	999	999	999	999	999	999	5.243	3.723	0.8015	-2.28	-3.886	-4.906	-5.335	-4.772	-3.761	-4.105	-3.096	-1.123	0.8015	1.118	2.005	3.264	3.907	4.707	4.078	7.596	4.951	5.027	6.106	999	5.243	5.311	3.659	4.175	2.781	4.299	1.476	1.865	1.591	-0.07164	0.1428	-0.6963	-0.7568
0.188		999	999	999	999	999	999	999	999	999	999	5.027	-0.2036	-1.857	-3.519	-3.999	-4.998	-5.74	-4.851	-4.149	-3.721	-2.806	-2.138	0.9117	2.138	1.908	4.436	4.53	3.907	3.994	4.078	5.877	4.238	5.027	6.106	6.178	5.243	2.88	2.393	2.457	2.52	1.931	1.325	1.694	0.8015	-0.07164	-0.3091	-0.969	-0.8646
0.196		999	999	999	999	999	999	999	999	2.812	1.355	-0.4193	-2.304	-3.64	-4.565	-4.735	-4.779	-4.992	-4.061	-3.315	-2.082	-1.142	-0.2776	2.032	2.972	2.239	7.16	7.253	5.625	7.43	7.514	7.596	3.685	3.309	3.835	5.173	5.243	4.045	4.111	2.718	2.283	1.576	0.8015	0.3304	0.1167	0.007057	-0.09344	-0.969	-1.018
0.204		999	0.8015	0.08834	2.52	1.355	0.8015	-0.5346	-1.706	-2.343	-2.756	-4.62	-5.393	-5.054	-4.483	-3.999	-4.314	-4.203	-2.769	-1.694	-0.5139	0.4705	0.3874	1.409	1.807	3.073	7.16	5.535	5.625	4.707	3.525	5.877	4.951	3.309	3.383	3.073	3.143	3.211	2.393	2.457	1.869	0.5162	-0.08269	0.3304	0.5858	-0.4976	-0.2393	-0.809	-0.8113
0.212		-2.635	-1.922	-1.63	-2.635	-3.64	-3.901	-4.353	-4.844	-4.283	-4.474	-5.282	-5.492	-5.054	-3.971	-3.8	-3.424	-1.772	-0.9168	-0.3308	1.063	1.807	1.299	1.409	2.138	1.908	4.436	5.535	7.343	5.712	4.791	5.877	3.685	3.309	3.835	2.742	3.525	4.598	2.946	1.807	0.2483	0.8627	-0.6026	-0.2606	0.9168	-0.1479	-1.073	-0.9168	-1.018
0.22		-3.64	-2.635	-3.901	-4.906	-5.74	-5.217	-4.906	-5.198	-4.421	-5.143	-5.396	-4.735	-3.703	-3.326	-2.945	-1.706	-0.6065	0.304	3.659	2.52	2.641	2.756	3.419	6.961	4.339	3.17	3.817	3.907	7.43	7.514	5.877	4.951	6.032	5.101	2.45	2.259	4.598	1.742	1.807	0.9286	0.7417	-0.319	-0.6747	-0.04865	-1.227	-1.073	-0.8635	-0.9168
0.228		-0.9168	-4.353	-5.62	-5.993	-5.669	-5.143	-4.524	-4.353	-3.73	-4.474	-4.296	-2.419	-2.729	-2.147	-0.3636	0.01206	0.3986	1.424	2.393	0.8015	2.189	3.309	5.138	4.238	7.063	3.723	7.253	5.625	999	7.514	3.606	3.233	999	5.101	2.45	3.525	2.88	1.941	0.8659	0.6805	0.4107	-0.4648	-0.6103	-0.7417	-1.414	-0.6315	-0.6963	-1.018
0.236		-2.635	-3.188	-5.217	-5.358	-4.092	-3.774	-3.519	-3.535	-2.896	-2.756	-1.846	-0.7011	-0.5027	0.1785	2.36	3.233	2.117	2.259	2.946	2.52	4.912	6.746	999	999	7.063	4.436	999	4.62	2.276	4.078	4.159	4.238	4.314	2.67	2.45	3.143	1.676	1.558	0.8659	0.5652	0.5162	0.001352	-0.6103	-1.234	-1.178	-0.8623	-0.969	-0.8646
0.244		-2.635	-3.64	-4.552	-3.64	-2.082	-1.299	-1.801	-1.209	-0.9168	-0.9168	-0.4193	0.8015	0.2868	2.189	3.073	4.238	3.383	2.812	2.393	3.073	3.907	5.027	999	999	3.626	5.441	7.253	5.625	3.441	3.525	4.159	4.238	2.927	1.881	1.737	1.608	0.8694	0.8015	1.452	0.5652	-0.6623	-0.319	-0.7987	-1.331	-0.9168	-1.022	-0.809	-1.018
0.252		-0.9168	0.8015	-1.63	-0.2036	-1.751	-0.9168	-0.08269	0.8015	1.807	1.355	2.304	2.52	3.723	3.907	3.073	2.52	2.67	999	999	6.509	3.907	999	6.856	6.961	5.344	4.436	4.53	5.625	2.989	4.791	4.159	3.233	2.304	1.665	3.073	2.022	1.321	0.6743	-0.3477	-0.5858	-0.7284	-0.9751	-1.291	-0.8598	-0.8611	-0.7496	-0.4542	-1.551
0.26		999	999	999	2.52	1.355	-0.4648	-0.5346	0.8015	0.08834	1.355	5.027	2.52	3.723	5.625	4.078	5.956	999	999	999	999	2.641	6.746	5.138	4.238	4.339	5.441	5.535	4.62	3.994	4.078	4.159	3.685	2.043	1.665	1.538	1.253	1.011	0.1212	-1.1	-0.5139	-0.2237	-1.248	-0.7375	-0.9725	-1.025	-0.5076	-0.6963	-1.018
0.268		999	999	999	0.8015	3.073	1.807	2.189	0.8015	999	3.073	999	999	5.441	5.625	999	999	6.106	999	999	999	4.912	999	999	4.238	4.339	3.17	3.817	5.625	7.43	3.073	1.888	1.73	2.043	1.665	1.355	0.1938	0.1563	-0.1598	-1.041	-0.2849	-0.8556	-1.032	-0.7987	-1.184	-0.9168	-0.9701	-0.8635	-1.299
0.276		999	999	999	2.52	3.073	999	2.189	2.52	999	4.791	999	999	5.441	5.625	999	999	999	999	6.382	999	999	5.027	6.856	3.525	2.621	4.436	4.53	3.907	3.994	3.073	2.441	1.132	1.209	0.8015	0.2342	0.1938	-0.3129	0.4381	-0.5027	-0.4399	-1.359	-1.032	-1.029	-1.184	-0.8611	-0.6315	-0.7533	-1.428
0.284		999	999	999	999	999	999	999	2.52	4.53	999	5.027	999	999	999	999	999	999	999	6.382	4.791	4.912	6.746	999	5.243	4.339	4.436	5.535	2.902	2.276	2.068	2.772	1.515	0.2037	-0.5225	-0.5346	-0.4648	-0.4782	-0.06961	-0.1824	0.2483	-0.05838	-1.142	-1.029	-1.283	-1.414	-1.022	-0.9168	-0.6441
0.292		999	999	999	999	999	1.807	2.189	4.238	999	999	5.027	999	999	2.902	4.078	5.956	999	6.248	999	6.509	6.63	6.746	5.138	5.243	2.239	2.005	3.817	3.354	1.271	1.156	0.7228	0.3755	-0.02185	0.05215	-0.1799	-1.115	-0.6332	-0.7129	-0.5767	-0.5139	-0.5944	-0.9751	-1.029	-0.9168	-0.686	-1.268	-0.8635	-0.4648
0.3		999	999	999	999	999	3.525	999	4.238	2.812	1.355	5.027	999	999	999	999	5.956	999	4.53	6.382	4.791	4.912	3.309	5.138	5.243	3.626	3.723	2.812	3.907	1.271	0.9725	-0.1768	-0.4956	-0.3258	-0.8428	-1.309	-0.9847	-0.9168	-0.8507	-0.7863	0.1511	-1.202	-1.196	-0.9738	-0.4193	-0.6248	-1.575	-0.969	-0.6441
0.308		999	999	999	999	999	999	999	999	4.53	2.068	5.027	999	999	999	5.796	5.956	6.106	6.248	999	6.509	4.912	3.309	2.414	4.238	5.344	3.17	1.093	1.399	1.486	0.8015	0.1696	0.3755	-0.2285	-0.9168	-1.185	-0.9168	-0.9829	-1.444	-1.159	-0.3636	-1.553	-1.349	-0.9738	-1.515	-1.711	-1.022	-0.3898	-0.526
0.316		999	999	999	2.52	3.073	3.525	3.907	999	2.812	4.791	999	3.525	5.441	5.625	4.078	5.956	3.383	6.248	4.664	2.068	2.641	1.922	1.701	3.525	7.063	1.713	0.08834	0.4705	0.2655	-0.2581	-1.072	-0.6727	-0.4193	-0.9168	-0.8449	-0.3808	-0.5569	-1.444	-0.8524	-0.7235	-0.5944	-0.857	-1.029	-1.515	-1.546	-0.6315	-0.04013	-0.8646
0.324		999	999	999	999	999	3.525	3.907	2.52	4.53	4.791	3.309	3.525	3.723	5.625	4.078	999	4.388	3.525	1.941	1.355	1.807	2.756	3.419	0.6031	1.908	0.4467	1.309	-0.319	-0.232	-0.3636	-0.4808	-0.7568	-1.132	-1.32	-1.427	-1.357	-1.51	-1.165	-0.09537	-0.7235	-0.8556	-0.9168	-1.084	-1.331	-0.07164	-0.9168	-0.2558	0.01206
0.332		999	999	999	999	999	999	999	4.238	999	3.073	2.304	5.243	3.723	3.907	3.073	4.238	3.383	2.259	1.558	2.068	2.189	3.309	2.414	0.6031	0.3495	0.2868	0.5403	-0.4291	0.1315	-0.03261	-0.5743	-0.993	-0.7618	-1.257	-1.7	-1.178	-1.456	-1.28	-0.9168	-1.209	-0.8556	-1.088	-1.137	-0.9725	-0.9713	-0.3091	0.5509	0.907
0.34		999	999	999	999	3.073	3.525	999	999	2.812	3.073	5.027	5.243	2.718	2.189	4.078	999	4.388	2.812	1.227	2.52	2.641	2.756	1.701	0.6031	0.5205	0.6178	0.3803	0.1785	0.1315	-0.03261	-0.7514	-0.993	-1.132	-1.192	-1.121	-0.7751	-1.613	-1.105	-0.9795	-1.209	-0.9168	-1.142	-0.5442	0.03263	-0.686	-0.3771	0.2802	-0.2716
0.348		999	999	999	999	3.073	1.807	3.907	4.238	0.5403	1.355	3.309	2.52	3.723	1.636	1.807	2.52	1.665	2.259	1.227	1.686	3.907	1.922	0.3138	-0.3377	0.03925	0.2868	-0.5193	-0.9168	-0.7396	-1.227	-0.3835	-0.09813	-0.9908	-1.257	-0.5346	-0.9847	-1.402	-0.4908	-0.5027	-1.153	-1.202	-0.2427	0.4276	0.03263	0.08834	-0.01716	-0.6379	-0.06194
0.356		999	999	999	999	3.073	999	2.189	4.238	2.812	3.073	5.027	1.253	2.718	3.907	0.08834	1.132	0.3986	1.093	1.558	0.5652	0.9224	0.8015	1.409	-0.06194	-0.2365	-0.1392	-1.178	-1.248	-0.7396	-0.8327	-0.9955	-1.762	-0.8405	-0.8428	-0.9866	-1.578	-1.613	-1.336	-0.9795	-0.7235	-1.035	-0.4648	-0.02436	0.2037	-0.4315	-0.8623	-0.7533	-0.1338
0.364		999	999	999	999	1.355	3.525	2.189	2.52	4.53	2.068	5.027	1.253	3.723	0.8015	-0.1479	0.2483	-0.6065	0.08834	0.9355	0.1511	0.9224	1.299	0.3138	-0.9168	-0.7101	-0.9168	-1.094	-1.47	-1.237	-0.9168	-1.287	-2.12	-1.455	-1.32	-0.8449	-0.9168	-0.9168	-0.9168	-1.271	-0.5858	-0.9765	-0.6687	-0.8584	-0.3495	0.007057	-0.2393	-0.4542	0.01206
0.372		999	999	0.08834	0.8015	999	999	999	2.52	1.093	2.068	1.038	0.08834	0.2868	-0.9168	1.355	0.5095	0.1623	-1.299	-1.165	-0.9168	1.184	-0.4193	-1.123	-1.47	-1.285	-1.1	-0.9168	-0.9168	-1.237	-0.7457	-0.5743	-0.993	-0.9168	-1.499	-0.9866	-0.7751	-0.3129	-0.7129	-0.2664	-0.5858	-0.7928	-0.7331	-0.6747	-0.2776	0.3495	0.4976	0.7493	0.3324
0.38		999	999	0.08834	0.8015	-0.3636	-0.4648	1.184	1.515	0.5403	2.068	0.2037	-0.7011	-1.1	-0.9168	0.9725	-0.7568	-0.6065	-0.2938	-0.6411	-1.567	-0.08269	-1.331	-0.8066	-1.299	-1.369	-1.187	-0.726	-0.6358	-1.311	-0.6556	-0.9955	-0.8381	-0.02185	0.1623	-0.2735	-0.7751	-0.04216	-0.6411	-0.2664	-0.2849	0.1188	-0.319	-0.6747	0.1167	0.2594	0.06154	0.6481	0.01206
0.388		999	999	1.807	-0.9168	0.3495	-0.9168	-0.5346	-0.2036	-0.6248	3.073	0.2037	-0.4648	0.2868	0.1785	0.6415	-0.2036	-0.4355	-0.6248	1.227	-0.9168	-1.032	-1.027	-0.8066	-1.018	-0.7101	-0.8195	-0.8232	-0.4291	0.004301	-1.153	-1.486	-0.4956	-0.7618	-0.1545	0.01851	-0.2036	-0.2259	-0.567	-0.005215	0.05755	0.0286	-0.08269	-0.1843	-0.6177	0.08834	0.4976	1.08	0.4194
0.396		999	999	0.08834	-0.9168	-0.3636	0.08834	-0.5346	-0.5858	0.5403	3.073	0.5858	0.8015	0.9999	-0.5346	-0.3636	-0.9168	-0.2518	-0.7751	-0.4908	0.3495	-1.032	-0.9168	-0.01716	-0.8113	-0.2365	-1.1	-1.259	-1.004	-1.453	-1.437	-0.9168	-0.3048	-0.3258	-0.6878	0.01851	0.08834	0.05507	-0.4908	-0.4264	0.6805	0.9898	-0.4648	0.1467	0.1167	0.1724	0.1428	1.201	0.4194
Na+ (Mid-position)	x (nm)	0.004	0.012	0.02	0.028	0.036	0.044	0.052	0.06	0.068	0.076	0.084	0.092	0.1	0.108	0.116	0.124	0.132	0.14	0.148	0.156	0.164	0.172	0.18	0.188	0.196	0.204	0.212	0.22	0.228	0.236	0.244	0.252	0.26	0.268	0.276	0.284	0.292	0.3	0.308	0.316	0.324	0.332	0.34	0.348	0.356	0.364	0.372	0.38
y (nm)
-0.396		999	999	999	999	999	999	999	999	999	999	999	999	999	999	999	999	999	999	999	999	999	999	999	999	999	999	999	999	999	999	999	999	999	999	999	999	999	999	999	999	999	999	999	999	999	999	999	999
-0.388		999	999	999	999	999	999	999	999	999	999	999	999	999	999	999	999	999	999	999	999	999	999	999	999	999	999	999	999	999	999	999	999	999	999	999	999	999	999	999	999	999	999	999	999	999	999	999	999
-0.38		999	999	999	999	999	999	999	999	999	999	999	999	999	999	999	999	999	999	999	999	999	999	999	999	999	999	999	999	999	999	999	999	999	999	999	999	999	999	999	999	999	999	999	999	999	999	999	999
-0.372		999	999	999	999	999	999	999	999	999	999	999	999	999	999	999	999	999	999	999	999	999	999	999	999	999	999	999	999	999	999	999	999	999	999	999	999	999	999	999	999	999	999	999	999	999	999	999	999
-0.364		999	999	999	999	999	999	999	999	999	999	999	999	999	999	999	999	999	999	999	999	999	999	999	999	999	999	999	999	999	999	999	999	999	999	999	999	999	999	999	999	999	999	999	999	999	999	999	999
-0.356		999	999	999	999	999	999	999	999	999	999	999	999	999	999	999	999	999	999	999	999	999	999	999	999	999	999	999	999	999	999	999	999	999	999	999	999	999	999	999	999	999	999	999	999	999	999	999	999
-0.348		999	999	999	999	999	999	999	999	999	999	999	999	999	999	999	999	999	999	999	999	999	999	999	999	999	999	999	999	999	999	999	999	999	999	999	999	999	999	999	999	999	999	999	999	999	999	999	999
-0.34		999	999	999	999	999	999	999	999	999	999	999	999	999	999	999	999	999	999	999	999	999	999	999	999	999	999	999	999	999	999	999	999	999	999	999	999	999	999	999	999	999	999	999	999	999	999	999	999
-0.332		999	999	999	999	999	999	999	999	999	999	999	999	999	999	999	999	999	999	999	999	999	999	999	999	999	999	999	999	999	999	999	999	999	999	999	999	999	999	999	999	999	999	999	999	999	999	999	999
-0.324		999	999	999	999	999	999	999	999	999	999	999	999	999	999	999	999	999	999	999	999	999	999	999	999	999	999	999	999	999	999	999	999	999	999	999	999	999	999	999	999	999	999	999	999	999	999	999	999
-0.316		999	999	999	999	999	999	999	999	999	999	999	999	999	999	999	999	999	999	999	999	999	999	999	999	999	999	999	999	999	999	999	999	999	999	999	999	999	999	999	999	999	999	999	999	999	999	999	999
-0.308		999	999	999	999	999	999	999	999	999	999	999	999	999	999	999	999	999	999	999	999	999	999	999	999	999	999	999	999	999	999	999	999	999	999	999	999	999	999	999	999	999	999	999	999	999	999	999	999
-0.3		999	999	999	999	999	999	999	999	999	999	999	999	999	999	999	999	999	999	999	999	999	999	999	999	999	999	999	999	999	999	999	999	999	999	999	999	999	999	999	999	999	999	999	999	999	999	999	999
-0.292		999	999	999	999	999	999	999	999	999	999	999	999	999	999	999	999	999	999	999	999	999	999	999	999	999	999	999	999	999	999	999	999	999	999	999	999	999	999	999	999	999	999	999	999	999	999	999	999
-0.284		999	999	999	999	999	999	999	999	999	999	999	999	999	999	999	999	999	999	999	999	999	999	999	999	999	999	999	999	999	999	999	999	999	999	999	999	999	999	999	999	999	999	999	999	999	999	999	999
-0.276		999	999	999	999	999	999	999	999	999	999	999	999	999	999	999	999	999	999	999	999	999	999	999	999	999	999	999	999	999	999	999	999	999	999	999	999	999	999	999	999	999	999	999	999	999	999	999	999
-0.268		999	999	999	999	999	999	999	999	999	999	999	999	999	999	999	999	999	999	999	999	999	999	999	999	999	999	999	999	999	999	999	999	999	999	999	999	999	999	999	999	999	999	999	999	999	999	999	999
-0.26		999	999	999	999	999	999	999	999	999	999	999	999	999	999	999	999	999	999	999	999	999	999	999	999	999	999	999	999	999	999	999	999	999	999	999	999	999	999	999	999	999	999	999	999	999	999	999	999
-0.252		999	999	999	999	999	999	999	999	999	999	999	999	999	999	999	999	999	999	999	999	999	999	999	999	999	999	999	999	999	999	999	999	999	999	999	999	999	999	999	999	999	999	999	999	999	999	999	999
-0.244		999	999	999	999	999	999	999	999	999	999	999	999	999	999	999	999	999	999	999	999	999	999	999	999	999	999	999	999	999	999	999	999	999	999	999	999	999	999	999	999	999	999	999	999	999	999	999	999
-0.236		999	999	999	999	999	999	999	999	9.076	999	999	999	999	999	999	999	999	999	999	999	999	999	999	999	999	999	999	999	999	999	999	999	999	999	999	999	999	999	999	999	999	999	999	999	999	999	999	999
-0.228		999	999	999	999	999	999	8.453	8.784	9.076	999	9.574	9.789	9.988	999	999	999	999	9.076	8.205	999	9.458	9.574	999	999	999	999	999	999	999	999	999	999	999	999	999	999	999	9.21	9.275	999	8.845	7.74	8.129	9.574	7.358	7.966	7.727	7.282
-0.22		999	999	999	999	999	999	8.453	7.066	9.076	9.337	6.85	9.789	6.551	7.448	8.624	6.513	5.498	5.64	5.221	5.901	6.022	8.569	8.679	9.789	8.885	9.988	9.076	8.453	7.987	9.337	9.419	7.066	7.142	7.929	7.288	7.066	7.134	6.939	5.412	6.061	6.477	4.227	4.002	5.348	4.115	4.169	4.092	4.209
-0.212		999	999	999	999	999	999	999	7.066	5.64	9.337	5.584	4.635	3.115	3.458	3.47	2.155	2.062	2.624	2.852	3.076	3.75	4.934	5.458	5.563	7.167	7.264	5.855	7.448	7.153	8.071	8.152	6.774	6.85	6.013	5.144	4.74	5.154	4.387	3.567	3.338	3.239	2.509	2.352	2.514	2.203	2.107	1.685	1.574
-0.204		999	999	999	999	999	999	999	7.066	6.353	7.619	5.132	1.713	0.7224	0.524	0.5959	-0.1332	-0.3601	-0.3044	0.3617	0.7852	1.529	1.644	2.589	3.247	3.836	4.541	4.252	5.531	4.953	5.188	5.429	6.061	5.939	5.658	4.896	4	3.144	2.949	2.441	2.105	1.911	1.824	1.127	0.7781	0.364	0.3315	0.1024	0.1293
-0.196		999	999	999	999	999	999	999	8.784	9.076	9.337	5.584	3.247	1.174	-0.3601	-1.122	-1.885	-1.989	-1.832	-1.176	-1.298	-0.9086	0.2213	0.8353	1.963	2.658	2.823	3.132	4.117	4.43	5.037	4.843	5.348	4.871	5.829	5.144	4.165	3.499	2.299	1.787	1.459	0.8861	0.6098	0.3878	0.04273	-0.08053	-0.5866	-0.7767	-0.8884
-0.188		999	999	999	999	999	999	999	999	999	999	9.574	7.066	4.044	0.6806	-1.398	-2.301	-2.718	-2.971	-2.865	-2.612	-2.16	-1.468	-0.3816	0.7721	1.63	1.959	2.782	3.458	3.807	4.288	5.119	5.348	4.998	4.824	3.93	3.771	3.2	1.944	1.612	1.077	0.8074	0.3451	0.1501	-0.4158	-0.5304	-0.7484	-0.9322	-1.157
-0.18		999	999	999	999	999	999	999	999	999	999	999	999	8.27	4.227	0.645	-1.058	-2.38	-3.588	-4.045	-3.63	-3.02	-2.385	-1.512	-0.7948	0.09579	1.139	2.102	3.813	3.629	4.762	4.843	5.348	4.22	3.488	3.237	4.252	3.913	3.103	2.215	1.675	0.9264	0.5409	0.2366	-0.5025	-0.5712	-0.6925	-1.023	-1.26
-0.172		999	999	999	999	999	999	999	999	999	999	999	999	999	999	5.901	2.426	-1.109	-3.252	-3.948	-4.202	-4.044	-3.222	-2.344	-1.238	-0.5139	0.5514	1.958	2.872	3.807	5.348	4.843	5.197	5.132	5.072	4.565	4.343	3.315	3.103	2.646	1.88	1.395	0.8097	0.3262	-0.233	-0.6014	-0.7576	-0.8033	-1.081
-0.164		999	999	999	999	999	999	999	999	999	999	999	999	999	999	999	999	2.222	-1.365	-3.127	-4.111	-4.429	-3.986	-3.196	-2.047	-0.7955	0.1225	0.9997	2.095	3.807	5.188	5.429	5.348	4.998	5.658	4.67	4.436	3.629	3.764	3.275	3.076	2.303	1.288	0.7033	0.3231	-0.1534	-0.785	-1.071	-1.003
-0.156		999	999	999	999	999	999	999	999	999	999	999	999	999	999	999	999	8.935	1.65	-1.558	-3.444	-4.204	-4.372	-3.797	-2.737	-1.45	0.1225	1.377	1.911	3.093	4.288	4.977	5.679	5.755	7.929	6.283	5.8	6.421	5.482	4.044	2.666	2.303	1.911	1.279	0.9631	0.6121	0.0364	-0.658	-0.6151
-0.148		999	999	999	999	999	999	999	999	999	999	999	999	999	999	999	999	999	9.076	2.581	-1.616	-3.803	-4.473	-4.235	-3.394	-2.156	-0.7477	0.816	1.824	3.163	3.801	5.119	6.061	6.137	7.547	7.288	5.8	6.222	5.348	4.28	3.027	2.727	2.127	1.393	1.404	0.9246	0.6504	0.05205	-0.3394
-0.14		999	999	999	999	999	999	999	999	999	999	999	999	999	999	999	999	999	999	6.939	1.511	-2.043	-3.705	-4.052	-3.744	-2.884	-1.477	0.03733	1.358	2.486	4.081	5.429	5.862	5.755	6.427	6.735	6.353	5.868	5.774	5.049	4.106	3.57	2.704	2.251	1.619	1.261	0.8882	0.3285	0.1801
-0.132		999	999	999	999	999	999	999	999	999	999	999	999	999	999	999	999	999	999	999	6.614	1.288	-2.375	-3.78	-3.843	-3.11	-1.941	-0.2282	0.5751	2.38	3.247	4.716	6.277	6.85	7.547	6.735	7.358	7.426	7.492	5.049	4.795	4.488	3.148	2.318	2.056	1.347	0.9976	0.7693	0.2584
-0.124		999	999	999	999	999	999	999	999	999	999	999	999	999	999	999	999	999	999	999	999	5.017	-0.2683	-2.72	-3.718	-3.4	-2.546	-1.046	0.4249	2.329	3.629	4.595	7.779	8.307	7.547	6.735	5.971	7.134	7.2	5.998	6.614	5.288	3.247	3.409	2.479	2.024	1.832	1.245	0.645
-0.116		999	999	999	999	999	999	999	999	999	999	999	999	999	999	999	999	999	999	999	999	999	3.122	-0.5866	-2.815	-3.174	-2.53	-1.181	0.2152	1.998	3.548	5.119	6.774	6.589	7.216	6.283	6.569	6.636	6.939	6.551	6.061	5.288	4.725	3.357	2.409	2.43	2.05	1.225	0.872
-0.108		999	999	999	999	999	999	999	999	999	999	999	999	999	999	999	999	999	999	999	999	999	7.302	2.021	-1.31	-2.759	-2.765	-1.713	-0.5146	1.274	2.413	4.066	5.348	5.584	6.663	6.735	8.523	6.873	6.105	6.551	7.327	5.812	5.596	3.936	3.466	2.643	1.806	1.685	1.596
-0.1		999	999	999	999	999	999	999	999	999	999	999	999	999	999	999	999	999	999	999	999	999	7.855	4.379	0.7077	-1.946	-2.721	-2.421	-1.169	0.3473	1.751	3.629	4.795	5.584	6.924	8.001	9.076	7.757	7.492	7.887	7.066	6.891	5.596	4.212	4.197	3.418	3.187	2.406	2.127
-0.092		999	999	999	999	999	999	999	999	999	999	999	999	999	999	999	999	999	999	999	999	999	999	9.684	3.528	-0.08792	-2.078	-2.289	-1.281	0.02769	1.675	3.629	4.448	3.95	6.211	6.499	7.358	6.222	8.205	8.27	8.784	7.127	6.182	5.075	4.663	4.635	3.797	2.504	2.071
-0.084		999	999	999	999	999	999	999	999	999	999	999	999	999	999	999	999	999	999	999	999	999	999	999	7.066	1.675	-0.9661	-1.927	-1.447	-0.2013	1.261	2.598	3.961	4.871	6.924	6.085	7.066	6.421	7.823	8.27	7.95	8.845	7.187	6.08	4.934	4.719	4.169	3.332	3.035
-0.076		999	999	999	999	999	999	999	999	999	999	999	999	999	999	999	999	999	999	999	999	999	999	999	999	3.731	-0.03457	-1.502	-1.644	-0.6502	0.8788	2.444	4.051	4.998	6.427	7.288	999	8.591	8.205	8.27	999	999	8.453	6.595	4.84	5.087	4.95	3.968	3.338
-0.068		999	999	999	999	999	999	999	999	999	999	999	999	999	999	999	999	999	999	999	999	999	999	999	999	7.619	1.641	-1.073	-1.58	-0.8263	0.645	2.706	4.795	5.755	6.427	6.499	9.789	999	9.923	8.27	7.95	8.393	8.905	7.009	5.348	5.403	5.573	4.826	4.02
-0.06		999	999	999	999	999	999	999	999	999	999	999	999	999	999	999	999	999	999	999	999	999	999	999	999	9.891	2.689	-0.1694	-1.038	-0.7834	0.3863	2.444	3.708	4.75	5.498	7.619	9.789	999	999	8.721	8.784	8.393	8.071	8.129	6.85	6.708	6.247	6.15	5.149
-0.052		999	999	999	999	999	999	999	999	999	999	999	999	999	999	999	999	999	999	999	999	999	999	999	999	999	3.629	0.729	-0.5964	-0.573	0.342	2.208	3.338	4.318	6.013	8.453	9.789	999	9.923	9.275	999	999	999	8.129	8.186	7.358	6.96	6.815	6.203
-0.044		999	999	999	999	999	999	999	999	999	999	999	999	999	999	999	999	999	999	999	999	999	999	999	999	999	5.762	1.866	-0.07921	-0.1084	0.5717	2.546	3.874	4.871	6.013	7.288	9.076	999	9.923	999	999	999	999	8.963	8.569	7.122	7.412	6.461	6.353
-0.036		999	999	999	999	999	999	999	999	999	999	999	999	999	999	999	999	999	999	999	999	999	999	999	999	999	7.716	2.655	0.524	-0.01197	1.019	2.651	4.448	6.137	6.211	7.619	9.076	999	9.923	999	999	999	999	999	999	7.619	9.131	8.019	7.282
-0.028		999	999	999	999	999	999	999	999	999	999	999	999	999	999	999	999	999	999	999	999	999	999	999	999	999	7.716	3.629	1.394	0.5118	1.494	2.761	4.448	5.755	6.427	9.719	999	999	999	999	999	999	999	999	999	9.629	8.679	9.184	8.402
-0.02		999	999	999	999	999	999	999	999	999	999	999	999	999	999	999	999	999	999	999	999	999	999	999	999	999	8.27	4.501	1.43	0.6364	1.425	2.598	4.922	6.137	6.924	999	999	9.857	999	999	999	999	999	999	999	9.076	8.297	999	9.236
-0.012		999	999	999	999	999	999	999	999	999	999	999	999	999	999	999	999	999	999	999	999	999	999	999	999	999	999	5.441	1.467	0.8498	1.751	3.191	6.277	7.142	8.381	8.453	9.789	999	999	9.988	999	999	999	999	999	999	9.684	9.184	999
-0.004		999	999	999	999	999	999	999	999	999	999	999	999	999	999	999	999	999	999	999	999	999	999	999	999	999	999	5.441	2.001	1.209	2.172	3.972	4.795	6.85	8.381	8.453	999	999	999	999	999	999	999	999	999	999	9.131	8.019	999
0.004		999	999	999	999	999	999	999	999	999	999	999	999	999	999	999	999	999	999	999	999	999	999	999	999	999	999	5.258	2.684	1.375	1.911	4.264	5.348	7.142	999	999	999	999	999	999	999	999	999	999	999	8.624	7.966	8.35	7.779
0.012		999	999	999	999	999	999	999	999	999	999	999	999	999	999	999	999	999	999	999	999	999	999	999	999	999	8.983	4.635	2.095	0.8778	1.87	4.48	5.508	6.85	9.648	999	999	999	999	9.988	999	999	999	999	999	9.629	8.297	8.35	8.784
0.02		999	999	999	999	999	999	999	999	999	999	999	999	999	999	999	999	999	999	999	999	999	999	999	999	999	9.988	4.027	1.323	0.5609	1.494	3.475	4.558	7.142	7.216	9.006	999	999	999	999	999	999	999	999	999	999	8.679	7.466	7.779
0.028		999	999	999	999	999	999	999	999	999	999	999	999	999	999	999	999	999	999	999	999	999	999	999	999	999	999	3.723	1.288	0.9638	1.87	2.936	4.144	7.855	9.648	999	9.789	999	999	999	999	999	999	9.517	999	999	9.684	9.184	8.071
0.036		999	999	999	999	999	999	999	999	999	999	999	999	999	999	999	999	999	999	999	999	999	999	999	999	999	8.27	3.058	0.5751	0.4877	1.358	2.761	3.708	5.755	9.648	999	9.076	999	999	999	999	999	999	8.512	9.02	9.076	8.297	999	7.066
0.044		999	999	999	999	999	999	999	999	999	999	999	999	999	999	999	999	999	999	999	999	999	999	999	999	999	6.551	1.866	-0.2516	-0.2195	0.8788	2.495	4.343	5.274	7.547	9.719	9.076	9.144	9.923	9.275	999	999	9.458	999	9.02	7.619	8.297	8.35	7.282
0.052		999	999	999	999	999	999	999	999	999	999	999	999	999	999	999	999	999	999	999	999	999	999	999	999	9.891	5.164	1.164	-0.43	-0.1084	0.9619	2.077	4.241	6.353	6.427	8.001	8.523	9.144	9.21	8.721	999	8.845	999	8.963	7.066	6.906	7.412	7.014	7.779
0.06		999	999	999	999	999	999	999	999	999	999	999	999	999	999	999	999	999	999	999	999	999	999	999	999	7.619	3.115	-0.3601	-1.207	-0.6804	0.4542	1.794	3.479	6.589	7.929	9.006	8.523	999	999	9.988	999	9.399	999	8.512	6.85	7.122	6.407	5.194	5.247
0.068		999	999	999	999	999	999	999	999	999	999	999	999	999	999	999	999	999	999	999	999	999	999	999	999	6.454	1.959	-0.8121	-1.342	-0.3601	1.229	1.833	3.479	4.871	7.216	8.453	8.071	9.144	8.657	9.275	7.619	7.388	8.453	7.245	8.186	7.619	6.407	4.826	4.275
0.076		999	999	999	999	999	999	999	999	999	999	999	999	999	999	999	999	999	999	999	999	999	999	999	8.784	3.836	0.8434	-1.114	-1.257	-0.2013	1.261	2.936	5.197	5.424	6.924	9.006	9.789	9.857	9.21	9.988	8.332	6.477	7.448	6.595	5.987	6.043	4.608	3.526	3.629
0.084		999	999	999	999	999	999	999	999	999	999	999	999	999	999	999	999	999	999	999	999	999	999	999	6.684	2.795	-0.341	-1.432	-1.389	0.02769	1.425	2.998	4.241	5.274	6.663	7.619	999	9.857	8.657	7.887	8.332	6.891	6.537	6.411	4.663	3.984	3.473	3.024	2.878
0.092		999	999	999	999	999	999	999	999	999	999	999	999	999	999	999	999	999	999	999	999	999	999	999	4.343	0.2179	-1.619	-1.946	-1.091	0.4165	1.83	3.629	4.922	5.584	7.929	8.453	9.076	7.757	8.205	9.988	7.327	6.122	5.232	4.877	5.584	3.984	3.232	2.864	2.84
0.1		999	999	999	999	999	999	999	999	999	999	999	999	999	999	999	999	999	999	999	999	999	999	7.412	1.085	-1.122	-1.981	-1.479	-0.3245	0.5609	2.266	3.972	4.558	5.584	6.427	9.719	9.789	9.144	8.657	8.27	5.348	5.288	5.596	5.181	3.993	3.132	2.485	2.19	2.155
0.108		999	999	999	999	999	999	999	999	999	999	999	999	999	999	999	999	999	999	999	999	999	7.855	1.755	-1.011	-2.26	-2.262	-1.233	-0.03923	1.41	3.11	4.716	4.922	6.353	6.211	7.619	8.523	6.873	7.823	7.003	6.232	5.812	5.872	4.522	3.414	2.33	2.021	1.661	1.785
0.116		999	999	999	999	999	999	999	999	999	999	999	999	999	999	999	999	999	999	999	999	999	5.132	-0.1814	-2.522	-2.87	-2.226	-1.207	0.1491	1.827	2.855	5.269	6.513	6.353	7.547	8.001	8.523	7.134	6.703	6.551	6.232	5.288	4.382	3.688	2.662	2.534	1.607	1.613	1.122
0.124		999	999	999	999	999	999	999	999	999	999	999	999	999	999	999	999	999	999	999	999	6.735	0.6905	-2.078	-3.332	-3.044	-2.375	-0.7658	1.187	2.771	3.891	4.843	5.862	7.142	7.547	7.288	8.071	6.873	7.492	6.169	5.609	5.409	4.304	2.931	2.148	2.298	1.232	1.205	1.122
0.132		999	999	999	999	999	999	999	999	999	999	999	999	999	999	999	999	999	999	999	9.337	1.58	-2.01	-3.387	-3.587	-2.968	-1.911	-0.3231	1.699	3.545	3.629	5.429	6.061	6.85	7.216	7.288	8.071	5.708	5.774	5.838	5.475	3.57	3.458	3.019	2.117	1.675	1.016	0.5316	0.5388
0.14		999	999	999	999	999	999	999	999	999	999	999	999	999	999	999	999	999	999	8.205	2.388	-1.525	-3.446	-3.918	-3.669	-2.588	-1.069	0.2866	2.095	3.464	4.896	5.784	6.774	6.589	6.663	7.288	6.805	6.636	6.105	4.939	4.261	4.488	3.053	2.722	1.828	1.219	0.7327	0.3146	0.09182
0.148		999	999	999	999	999	999	999	999	999	999	999	999	999	999	999	999	999	9.076	3.266	-0.6411	-3.115	-4.028	-3.912	-3.466	-2.278	-0.3217	0.8457	2.399	3.997	4.288	6.434	6.513	5.939	6.013	5.017	5.348	4.918	4.477	4.541	4.032	3.629	2.472	2.386	1.497	0.9431	0.5864	-0.1048	-0.1332
0.156		999	999	999	999	999	999	999	999	999	999	999	999	999	999	999	999	999	2.624	-0.9392	-2.904	-4.028	-4.128	-3.535	-2.573	-1.319	0.03154	1.198	2.624	3.545	4.398	4.843	5.508	5.755	5.658	5.57	5.8	4.601	4.984	3.446	3.45	2.727	2.472	1.393	0.814	0.5477	0.4038	-0.03365	-0.5394
0.164		999	999	999	999	999	999	999	999	999	999	999	999	999	999	999	7.066	3.354	-0.7423	-3.211	-4.061	-4.239	-3.763	-3.018	-1.663	-0.4574	-0.1201	1.268	2.808	4.551	5.348	5.119	7.397	7.855	6.013	5.144	4.252	3.839	3.21	2.521	2.503	2.526	1.606	0.887	0.508	0.364	0.1135	-0.5135	-0.6704
0.172		999	999	999	999	999	999	999	999	999	999	999	999	999	999	5.901	2.332	-0.8363	-2.75	-3.893	-3.982	-3.669	-3.136	-2.235	-1.209	0.04857	0.5791	1.866	3.377	3.716	4.081	4.066	5.508	5.584	6.663	5.144	3.921	3.913	3.103	2.441	1.88	1.322	1.198	0.3723	0.179	-0.08053	-0.5569	-0.4634	-0.8378
0.18		999	999	999	999	999	999	999	999	999	999	999	999	9.988	4.464	1.137	-0.09896	-2.315	-3.512	-3.764	-3.423	-2.818	-2.09	-1.002	-0.1891	0.9731	1.598	1.821	2.745	3.464	3.714	3.972	4.674	4.871	5.348	5.144	4.635	3.839	3.502	2.075	1.309	0.7499	0.6098	0.136	-0.09896	-0.4467	-0.8742	-0.5333	-0.7423
0.188		999	999	999	999	999	999	999	999	999	999	999	9.789	4.28	0.9659	-0.6994	-1.8	-2.881	-3.378	-3.101	-2.51	-1.791	-1.226	-0.5668	0.6142	1.378	2.059	2.782	3.72	4.314	4.514	4.066	4.144	5.424	4.824	3.701	3.132	2.473	2.497	2.18	1.703	0.7124	-0.01899	-0.04063	-0.2211	-0.8304	-0.6256	-0.7135	-0.4712
0.196		999	999	999	999	999	999	999	999	999	999	7.855	4.635	1.911	-0.3245	-1.122	-1.583	-1.989	-1.98	-1.558	-0.9133	-0.2639	0.5564	0.9423	1.529	2.795	2.755	2.848	3.72	4.551	5.901	5.6	5.348	4.419	4.294	3.775	2.916	2.647	2.261	1.976	1.911	1.009	0.2985	0.1501	-0.1608	-0.338	-0.193	-0.1626	-0.09896
0.204		999	999	999	999	999	999	999	7.066	5.64	4.514	3.215	2.624	1.32	-0.43	-0.393	-0.7066	-0.4178	-0.1294	0.4687	1.511	1.529	1.801	3.423	3.247	3.629	3.536	4.373	4.866	5.104	6.117	5.6	4.795	4.524	4.598	4.565	4.635	4.233	2.668	2.144	1.911	1.793	1.606	0.9645	0.3083	0.2068	0.4783	0.2463	0.2985
0.212		999	999	999	999	999	999	8.453	8.784	7.358	5.348	3.866	3.076	3.115	1.43	1.529	1.835	2.14	2.718	2.668	3.283	4.635	4.75	5.458	5.563	6.454	5.348	5.855	7.066	6.269	6.614	8.152	7.066	7.142	6.211	5.144	5.489	4.808	3.696	3.275	3.45	3.04	2.787	2.122	1.883	1.601	2.258	2.132	1.785
0.22		999	999	999	999	999	999	8.453	8.784	9.076	5.348	5.132	4.966	6.551	5.73	5.188	5.348	6.663	5.64	4.769	7.066	8.453	8.569	8.679	8.784	9.891	8.27	999	999	999	999	999	999	8.307	7.547	6.735	6.154	6.039	5.934	5.285	5.609	4.488	4.153	3.872	4.059	3.522	4.169	4.661	4.275
0.228		999	999	999	999	999	999	999	999	999	999	9.574	8.071	999	999	7.619	7.779	999	999	999	999	8.453	8.569	9.684	9.789	999	9.988	9.076	999	9.253	999	999	999	9.574	999	999	999	8.591	8.657	8.27	8.784	7.127	7.187	7.009	7.066	7.619	7.674	6.461	7.282
0.236		999	999	999	999	999	999	999	999	999	999	999	999	999	999	999	999	999	999	999	999	999	999	999	999	999	999	999	999	999	999	999	999	999	999	999	999	999	999	999	999	999	999	999	999	999	999	8.732	9.789
0.244		999	999	999	999	999	999	999	999	999	999	999	999	999	999	999	999	999	999	999	999	999	999	999	999	999	999	999	999	999	999	999	999	999	999	999	999	999	999	999	999	999	999	999	999	999	999	999	999
0.252		999	999	999	999	999	999	999	999	999	999	999	999	999	999	999	999	999	999	999	999	999	999	999	999	999	999	999	999	999	999	999	999	999	999	999	999	999	999	999	999	999	999	999	999	999	999	999	999
0.26		999	999	999	999	999	999	999	999	999	999	999	999	999	999	999	999	999	999	999	999	999	999	999	999	999	999	999	999	999	999	999	999	999	999	999	999	999	999	999	999	999	999	999	999	999	999	999	999
0.268		999	999	999	999	999	999	999	999	999	999	999	999	999	999	999	999	999	999	999	999	999	999	999	999	999	999	999	999	999	999	999	999	999	999	999	999	999	999	999	999	999	999	999	999	999	999	999	999
0.276		999	999	999	999	999	999	999	999	999	999	999	999	999	999	999	999	999	999	999	999	999	999	999	999	999	999	999	999	999	999	999	999	999	999	999	999	999	999	999	999	999	999	999	999	999	999	999	999
0.284		999	999	999	999	999	999	999	999	999	999	999	999	999	999	999	999	999	999	999	999	999	999	999	999	999	999	999	999	999	999	999	999	999	999	999	999	999	999	999	999	999	999	999	999	999	999	999	999
0.292		999	999	999	999	999	999	999	999	999	999	999	999	999	999	999	999	999	999	999	999	999	999	999	999	999	999	999	999	999	999	999	999	999	999	999	999	999	999	999	999	999	999	999	999	999	999	999	999
0.3		999	999	999	999	999	999	999	999	999	999	999	999	999	999	999	999	999	999	999	999	999	999	999	999	999	999	999	999	999	999	999	999	999	999	999	999	999	999	999	999	999	999	999	999	999	999	999	999
0.308		999	999	999	999	999	999	999	999	999	999	999	999	999	999	999	999	999	999	999	999	999	999	999	999	999	999	999	999	999	999	999	999	999	999	999	999	999	999	999	999	999	999	999	999	999	999	999	999
0.316		999	999	999	999	999	999	999	999	999	999	999	999	999	999	999	999	999	999	999	999	999	999	999	999	999	999	999	999	999	999	999	999	999	999	999	999	999	999	999	999	999	999	999	999	999	999	999	999
0.324		999	999	999	999	999	999	999	999	999	999	999	999	999	999	999	999	999	999	999	999	999	999	999	999	999	999	999	999	999	999	999	999	999	999	999	999	999	999	999	999	999	999	999	999	999	999	999	999
0.332		999	999	999	999	999	999	999	999	999	999	999	999	999	999	999	999	999	999	999	999	999	999	999	999	999	999	999	999	999	999	999	999	999	999	999	999	999	999	999	999	999	999	999	999	999	999	999	999
0.34		999	999	999	999	999	999	999	999	999	999	999	999	999	999	999	999	999	999	999	999	999	999	999	999	999	999	999	999	999	999	999	999	999	999	999	999	999	999	999	999	999	999	999	999	999	999	999	999
0.348		999	999	999	999	999	999	999	999	999	999	999	999	999	999	999	999	999	999	999	999	999	999	999	999	999	999	999	999	999	999	999	999	999	999	999	999	999	999	999	999	999	999	999	999	999	999	999	999
0.356		999	999	999	999	999	999	999	999	999	999	999	999	999	999	999	999	999	999	999	999	999	999	999	999	999	999	999	999	999	999	999	999	999	999	999	999	999	999	999	999	999	999	999	999	999	999	999	999
0.364		999	999	999	999	999	999	999	999	999	999	999	999	999	999	999	999	999	999	999	999	999	999	999	999	999	999	999	999	999	999	999	999	999	999	999	999	999	999	999	999	999	999	999	999	999	999	999	999
0.372		999	999	999	999	999	999	999	999	999	999	999	999	999	999	999	999	999	999	999	999	999	999	999	999	999	999	999	999	999	999	999	999	999	999	999	999	999	999	999	999	999	999	999	999	999	999	999	999
0.38		999	999	999	999	999	999	999	999	999	999	999	999	999	999	999	999	999	999	999	999	999	999	999	999	999	999	999	999	999	999	999	999	999	999	999	999	999	999	999	999	999	999	999	999	999	999	999	999
0.388		999	999	999	999	999	999	999	999	999	999	999	999	999	999	999	999	999	999	999	999	999	999	999	999	999	999	999	999	999	999	999	999	999	999	999	999	999	999	999	999	999	999	999	999	999	999	999	999
0.396		999	999	999	999	999	999	999	999	999	999	999	999	999	999	999	999	999	999	999	999	999	999	999	999	999	999	999	999	999	999	999	999	999	999	999	999	999	999	999	999	999	999	999	999	999	999	999	999
Na+ (Edge-position)	x (nm)	0.004	0.012	0.02	0.028	0.036	0.044	0.052	0.06	0.068	0.076	0.084	0.092	0.1	0.108	0.116	0.124	0.132	0.14	0.148	0.156	0.164	0.172	0.18	0.188	0.196	0.204	0.212	0.22	0.228	0.236	0.244	0.252	0.26	0.268	0.276	0.284	0.292	0.3	0.308	0.316	0.324	0.332	0.34	0.348	0.356	0.364	0.372	0.38
y (nm)
-0.396		999	999	999	999	999	999	999	999	999	999	999	999	999	999	999	999	999	999	999	999	999	999	999	999	999	999	999	999	999	999	999	999	999	999	999	999	999	999	999	999	999	999	999	999	999	999	999	999
-0.388		999	999	999	999	999	999	999	999	999	999	999	999	999	999	999	999	999	999	999	999	999	999	999	999	999	999	999	999	999	999	999	999	999	999	999	999	999	999	999	999	999	999	999	999	999	999	999	999
-0.38		999	999	999	999	999	999	999	999	999	999	999	999	999	999	999	999	999	999	999	999	999	999	999	999	999	999	999	999	999	999	999	999	999	999	999	999	999	999	999	999	999	999	999	999	999	999	999	999
-0.372		999	999	999	999	999	999	999	999	999	999	999	999	999	999	999	999	999	999	999	999	999	999	999	999	999	999	999	999	999	999	999	999	999	999	999	999	999	999	999	999	999	999	999	999	999	999	999	999
-0.364		999	999	999	999	999	999	999	999	999	999	999	999	999	999	999	999	999	999	999	999	999	999	999	999	999	999	999	999	999	999	999	999	999	999	999	999	999	999	999	999	999	999	999	999	999	999	999	999
-0.356		999	999	999	999	999	999	999	999	999	999	999	999	999	999	999	999	999	999	999	999	999	999	999	999	999	999	999	999	999	999	999	999	999	999	999	999	999	999	999	999	999	999	999	999	999	999	999	999
-0.348		999	999	999	999	999	999	999	999	999	999	999	999	999	999	999	999	999	999	999	999	999	999	999	999	999	999	999	999	999	999	999	999	999	999	999	999	999	999	999	999	999	999	999	999	999	999	999	999
-0.34		999	999	999	999	999	999	999	999	999	999	999	999	999	999	999	999	999	999	999	999	999	999	999	999	999	999	999	999	999	999	999	999	999	999	999	999	999	999	999	999	999	999	999	999	999	999	999	999
-0.332		999	999	999	999	999	999	999	999	999	999	999	999	999	999	999	999	999	999	999	999	999	999	999	999	999	999	999	999	999	999	999	999	999	999	999	999	999	999	999	999	999	999	999	999	999	999	999	999
-0.324		999	999	999	999	999	999	999	999	999	999	999	999	999	999	999	999	999	999	999	999	999	999	999	999	999	999	999	999	999	999	999	999	999	999	999	999	999	999	999	999	999	999	999	999	999	999	999	999
-0.316		999	999	999	999	999	999	999	999	999	999	999	999	999	999	999	999	999	999	999	999	999	999	999	999	999	999	999	999	999	999	999	999	999	999	999	999	999	999	999	999	999	999	999	999	999	999	999	999
-0.308		999	999	999	999	999	999	999	999	999	999	999	999	999	999	999	999	999	999	999	999	999	999	999	999	999	999	999	999	999	999	999	999	999	999	999	999	999	999	999	999	999	999	999	999	999	999	999	999
-0.3		999	999	999	999	999	999	999	999	999	999	999	999	999	999	999	999	999	999	999	999	999	999	999	999	999	999	999	999	999	999	999	999	999	999	999	999	999	999	999	999	999	999	999	999	999	999	999	999
-0.292		999	999	999	999	999	999	999	999	999	999	999	999	999	999	999	999	999	999	999	999	999	999	999	999	999	999	999	999	999	999	999	999	999	999	999	999	999	999	999	999	999	999	999	999	999	999	999	999
-0.284		999	999	999	999	999	999	999	999	999	999	999	999	999	999	999	999	999	999	999	999	999	999	999	999	999	999	999	999	999	999	999	999	999	999	999	999	999	999	999	999	999	999	999	999	999	999	999	999
-0.276		999	999	999	999	999	999	999	999	999	999	999	999	999	999	999	999	999	999	999	999	999	999	999	999	999	999	999	999	999	999	999	999	999	999	999	999	999	999	999	999	999	999	999	999	999	999	999	999
-0.268		999	999	999	999	999	999	999	999	999	999	999	999	999	999	999	999	999	999	999	999	999	999	999	999	999	999	999	999	999	999	999	999	999	999	999	999	999	999	999	999	999	999	999	999	999	999	999	999
-0.26		999	999	999	999	999	999	999	999	999	999	999	999	999	999	999	999	999	999	999	999	999	999	999	999	999	999	999	999	999	999	999	999	999	999	999	999	999	999	999	999	999	999	999	999	999	999	999	999
-0.252		999	999	999	999	999	999	999	999	999	999	999	999	999	999	999	999	999	999	999	999	999	999	999	999	999	999	999	999	999	999	999	999	999	999	999	999	999	999	999	999	999	999	999	999	999	999	999	999
-0.244		999	999	999	999	999	999	999	999	999	999	999	999	999	999	999	999	999	999	999	999	999	999	999	999	999	999	999	999	999	999	999	999	999	999	999	999	999	999	999	999	999	999	999	999	999	999	999	999
-0.236		999	999	999	999	999	999	999	999	999	999	999	999	999	999	999	999	999	999	999	999	999	999	999	999	999	999	999	999	999	999	999	999	999	999	999	999	999	999	999	999	999	999	999	999	999	999	999	999
-0.228		999	999	999	999	999	999	999	999	999	999	9.77	9.985	999	999	999	999	999	999	999	999	7.936	8.051	8.875	7.714	8.368	5.958	5.454	6.378	5.814	5.715	5.796	5.875	7.046	7.743	6.695	6.765	999	8.401	8.466	9.533	8.59	9.101	7.994	8.765	999	8.493	9.933	9.432
-0.22		999	999	999	999	999	999	8.649	8.98	999	999	9.77	9.985	999	999	8.82	999	999	999	999	7.815	6.931	5.328	4.725	4.991	4.258	3.732	3.182	2.88	2.629	3.051	3.455	3.036	2.605	3.361	3.433	4.196	4.7	4.33	4.476	5.308	5.732	7.147	6.126	5.659	6.239	6.017	6.497	6.123
-0.212		999	999	999	999	999	8.267	6.931	8.98	999	999	999	999	999	7.644	7.102	7.262	7.412	999	9.406	5.092	4.208	3.715	3.167	2.753	2.854	2.358	1.765	1.286	0.7079	1.048	1.183	0.88	0.98	1.412	1.223	1.61	1.706	1.919	2.205	2.66	2.966	3.885	4.198	3.509	3.196	3.72	3.989	3.675
-0.204		999	999	999	999	999	8.267	6.931	8.98	999	999	999	8.267	8.466	999	7.815	5.875	5.141	6.167	4.965	4.379	3.826	2.406	2.107	1.77	1.203	0.7751	0.6047	0.218	-0.5438	-0.4153	-0.4791	-0.3144	-0.2526	0.04894	0.1528	-0.05141	0.3724	0.6466	0.9782	1.433	1.184	1.531	1.835	2.024	1.702	1.852	2.271	1.862
-0.196		999	999	999	999	999	999	5.926	6.257	9.272	7.815	9.77	9.985	8.466	7.644	7.815	8.98	6.859	5.544	3.826	3.589	3.495	2.406	1.852	1.681	0.4391	-0.2577	-0.1271	-0.368	-1.01	-1.079	-1.066	-1.148	-1.233	-1.392	-0.9159	-0.6046	-0.2819	-0.03007	0.06201	0.2242	0.6268	0.8058	0.7784	1.01	1.139	0.7983	0.9488	0.7349
-0.188		999	5.544	6.549	7.262	7.815	4.831	5.926	6.257	9.272	7.815	8.051	9.985	6.194	6.931	7.815	7.975	6.859	5.544	5.18	3.953	3.203	2.406	1.901	2.006	0.6502	-0.2392	-0.2186	-0.5563	-1.164	-1.489	-1.339	-1.507	-1.263	-1.685	-1.39	-1.286	-0.9982	-0.7638	-0.5298	-0.2494	-0.3392	0.08399	0.6311	0.9387	0.7597	0.4435	0.7734	0.4945
-0.18		999	3.826	6.549	999	6.097	4.831	5.213	6.257	999	6.097	8.051	999	8.466	999	999	8.98	6.859	4.632	4.583	3.374	3.025	2.82	2.162	1.909	0.8213	0.2276	0.1073	-0.4164	-0.9364	-1.057	-1.521	-1.415	-1.329	-1.311	-1.32	-1.414	-1.074	-0.9701	-1.016	-0.3085	-0.5027	-0.1044	0.4327	0.4605	0.2291	0.2707	0.4156	0.3003
-0.172		999	3.826	6.549	7.262	999	999	999	7.262	9.272	6.81	5.78	7.262	8.466	6.931	7.102	999	6.407	5.544	6.301	4.087	3.6	3.228	2.274	1.638	1.069	0.6134	0.3436	-0.5563	-0.7001	-0.8017	-1.142	-1.02	-1.272	-1.356	-1.467	-1.439	-1.218	-1.017	-0.7899	-0.3085	-0.4277	-0.2568	0.2219	0.3472	0.5307	0.1091	-0.0673	0.3379
-0.164		3.826	999	999	999	7.815	8.267	6.931	8.98	6.549	7.815	7.046	6.549	6.194	5.926	5.715	6.257	5.694	6.167	6.301	5.805	4.831	4.465	4.051	2.323	1.655	1.167	0.6553	0.2808	-0.1811	-0.445	-0.6948	-0.885	-0.8432	-1.029	-1.028	-0.9784	-0.9886	-0.9982	-0.8485	-0.7857	-0.3051	-0.1284	0.2354	0.07216	0.5601	0.4298	0.2731	0.3253
-0.156		3.826	5.544	6.549	999	999	999	6.931	5.544	5.836	6.81	4.946	4.831	5.742	5.926	6.549	6.709	5.402	6.549	5.678	5.544	5.213	5.78	4.299	3.826	3.214	2.637	1.429	0.9869	0.2438	0.09708	-0.08282	-0.4698	-0.4744	-0.5295	-0.5804	-0.7609	-0.7466	-0.5832	-0.7096	-0.5849	-0.2001	-0.1404	0.07793	0.1349	0.8082	0.8142	0.5245	0.1787
-0.148		999	2.82	6.549	999	6.097	6.549	5.926	3.826	4.118	5.092	5.328	5.544	6.747	6.378	6.097	7.262	7.412	999	6.683	5.308	6.549	6.333	3.936	4.157	3.137	2.758	2.505	1.855	1.131	1.102	0.9223	0.09708	-0.02506	-0.5421	-0.5804	-0.3625	-0.5481	-0.4122	-0.2392	-0.3663	-0.1762	0.1635	0.492	0.7525	0.925	1.102	0.7125	0.389
-0.14		999	5.544	4.831	4.539	3.374	3.112	4.208	3.826	4.831	4.71	5.78	7.262	5.742	5.926	5.715	7.975	8.125	8.267	7.688	6.81	999	7.498	5.056	4.68	3.728	3.161	2.79	2.595	2.107	1.986	1.325	0.4678	0.1906	-0.05987	-0.1641	-0.1084	-0.2432	-0.4474	-0.07348	-0.2732	0.05049	0.6047	0.4622	0.7362	0.6656	0.9456	0.4695	0.7647
-0.132		0.389	1.102	2.559	1.318	0.5162	1.102	3.203	2.267	4.118	3.589	4.062	4.277	4.476	6.931	8.82	7.262	999	9.272	7.688	9.533	7.383	6.041	5.654	4.991	5.861	5.189	3.404	4.009	3.091	2.415	2.316	1.262	0.4848	0.4258	0.2681	0.09708	0.01651	0.06825	0.2651	0.1954	0.4503	0.4038	0.8295	0.9212	0.9422	0.9795	0.6679	0.841
-0.124		-0.1641	0.7201	1.725	0.389	-0.445	-0.1641	0.67	0.7201	2.73	1.986	3.411	3.826	4.024	6.378	6.097	5.252	7.412	7.001	999	9.533	7.383	6.333	7.608	7.714	6.981	6.455	3.919	4.787	3.913	2.876	2.794	2.069	1.366	1.151	1.01	0.7597	0.4742	0.3406	0.5533	0.6502	0.4814	0.4792	1.121	0.6565	0.7919	1.12	1.323	1.018
-0.116		0.389	-0.4004	-0.4744	-1.169	-1.98	-1.224	-0.7314	0.7201	1.196	0.9422	2.471	3.627	3.826	6.378	6.097	5.252	5.694	7.001	8.401	9.533	9.654	6.333	7.157	9.985	9.081	7.46	5.637	4.921	4.4	4.087	2.957	2.528	2.385	1.736	1.655	1.368	1.058	0.6831	0.9984	0.7378	0.4658	0.4792	0.8295	1.028	1.196	1.049	1.247	1.226
-0.108		-2.119	-3.27	-3.601	-3.27	-2.645	-2.081	-1.459	-1.479	-0.5697	0.6502	1.693	2.107	3.019	4.009	6.549	7.262	6.407	8.267	9.406	7.815	9.654	9.77	7.608	999	8.368	7.912	6.841	5.926	5.46	5.234	3.907	3.534	3.61	2.545	1.776	1.61	1.462	1.124	0.9185	0.7738	0.8899	1.063	1.083	0.9038	1.012	1.308	1.673	1.318
-0.1		-3.339	-5.192	-5.298	-5.023	-4.27	-4	-3.218	-2.782	-1.964	-0.4889	0.7525	1.034	2.521	3.344	4.18	4.539	5.141	7.001	9.406	7.262	8.649	8.765	7.157	7.714	8.368	7.46	6.549	6.931	5.814	5.544	5.315	4.07	3.902	3.55	2.448	1.582	1.462	1.378	1.255	1.273	1.402	1.531	1.064	0.8693	1.139	1.428	1.833	2.213
-0.092		-4.988	-5.969	-6.24	-6.197	-5.76	-5.564	-4.874	-4.251	-3.23	-2.514	-0.8997	0.2388	1.301	2.291	3.826	4.157	5.694	9.272	999	9.533	999	999	999	8.267	999	8.466	8.559	7.644	7.349	7.102	5.625	4.754	4.615	3.826	3.688	2.73	2.245	1.772	1.725	2.202	1.961	1.65	1.24	1.359	1.655	1.71	2.243	2.753
-0.084		-5.771	-6.579	-6.776	-6.81	-6.575	-6.275	-5.785	-5.41	-4.531	-3.473	-2.39	-1.224	0.5364	2.02	3.515	3.986	7.412	7.554	9.406	999	999	999	999	999	999	999	9.272	7.644	6.229	999	7.514	6.257	5.328	4.055	3.826	3.011	3.129	2.42	2.205	2.779	2.571	2.049	1.783	1.997	1.999	2.423	2.476	2.438
-0.076		-5.44	-5.872	-6.093	-6.314	-6.282	-5.888	-5.907	-5.35	-4.859	-3.803	-3.171	-1.903	-0.6788	1.554	3.112	3.826	5.694	6.549	999	999	999	999	999	999	999	999	999	9.362	999	999	8.902	7.262	6.333	5.268	5.34	4.729	4.035	3.406	3.065	3.128	2.571	2.524	2.801	2.71	2.839	3.251	3.933	3.488
-0.068		-3.198	-3.27	-4.251	-4.104	-4.011	-3.983	-4.345	-4.286	-4.053	-3.601	-2.811	-1.551	-0.9151	0.7712	1.947	4.157	4.307	7.001	999	8.528	999	999	8.875	9.985	999	9.179	999	9.362	999	999	999	7.593	6.785	8.125	6.097	5.41	4.264	4.029	4.24	3.589	3.009	2.705	3.171	3.46	3.666	3.88	3.989	3.58
-0.06		3.826	3.826	0.841	0.389	0.04259	0.006924	-0.6161	-1.516	-1.496	-1.649	-1.124	-0.9384	-0.276	1.102	2.462	3.151	5.141	7.554	999	999	9.654	9.77	9.88	999	999	999	999	999	999	999	999	7.975	7.669	9.131	7.815	5.996	5.478	5.296	4.56	4.539	4.44	4.14	3.605	4.255	4.311	4.503	4.164	4.277
-0.052		999	999	999	5.544	5.092	5.544	5.213	4.157	3.112	2.107	2.746	1.554	1.837	3.344	3.24	3.986	5.402	8.267	8.401	999	999	999	999	999	999	999	999	999	999	999	9.615	9.693	9.77	9.844	8.197	8.267	7.33	6.13	6.034	5.092	4.955	5.428	5.17	4.859	5.715	5.769	5.293	5.649
-0.044		999	999	999	999	999	999	999	999	999	999	999	6.549	5.742	5.213	5.715	5.875	6.859	8.267	9.406	9.533	9.654	999	9.88	9.985	999	999	999	999	999	999	999	999	9.77	999	999	9.272	7.622	6.683	7.752	6.097	5.866	6.378	5.073	5.227	6.549	7.372	6.205	5.875
-0.036		999	999	999	999	999	999	999	999	999	999	999	999	8.466	7.644	999	7.262	6.025	8.267	8.401	8.528	9.654	9.77	999	999	999	999	999	999	999	999	999	999	999	9.844	9.916	999	9.34	8.401	8.083	6.257	7.087	6.549	6.276	5.78	6.72	7.87	6.346	7.064
-0.028		999	999	999	999	999	999	999	999	999	999	999	999	999	999	999	999	9.131	8.267	7.688	7.815	8.649	9.77	999	999	999	999	999	999	999	999	999	999	999	999	999	999	999	8.401	999	9.533	7.876	7.147	7.702	7.498	7.318	7.372	6.828	6.88
-0.02		999	999	999	999	999	999	999	999	999	999	999	999	999	999	999	999	999	999	999	8.528	9.654	999	999	999	999	999	999	999	999	999	999	999	999	999	999	999	999	999	999	999	9.041	7.936	9.16	8.382	8.107	7.157	8.546	6.88
-0.012		999	999	999	999	999	999	999	999	999	999	999	999	999	999	999	999	999	999	999	9.533	7.936	8.051	8.875	999	999	999	999	999	999	999	999	999	999	999	999	999	999	999	999	9.533	9.595	9.654	9.16	7.759	7.554	7.157	8.546	7.262
-0.004		999	999	999	999	999	999	999	999	999	999	999	999	999	999	999	999	999	999	999	999	8.649	9.77	8.875	999	999	999	999	999	999	999	999	999	999	999	999	999	999	999	999	999	999	999	8.708	7.262	7.318	7.608	7.426	7.064
0.004		999	999	999	999	999	999	999	999	999	999	999	999	999	999	999	999	999	999	999	999	999	8.051	9.88	9.985	8.368	999	999	999	999	999	999	999	999	999	999	999	999	999	999	999	999	999	999	8.382	7.815	6.958	6.657	6.709
0.012		999	999	999	999	999	999	999	999	999	999	999	999	999	999	999	999	999	999	999	999	999	999	9.88	8.98	9.081	999	999	999	999	999	999	999	999	999	999	999	999	999	999	999	999	999	999	9.217	9.272	8.493	9.38	6.88
0.02		999	999	999	999	999	999	999	999	999	999	999	999	999	999	999	999	999	999	999	999	999	999	8.875	9.985	7.815	7.46	8.559	9.362	999	999	999	999	999	999	999	999	999	999	999	999	999	999	999	999	9.272	7.372	9.38	7.714
0.028		999	999	999	999	999	999	999	999	999	999	999	999	999	999	999	999	999	999	999	999	999	999	8.875	7.262	7.815	7.078	8.006	9.362	999	999	999	999	999	999	999	999	999	999	999	999	999	999	9.16	9.217	999	8.493	8.928	7.262
0.036		999	999	999	999	999	999	999	999	999	999	999	999	999	999	999	999	999	999	999	999	999	999	999	7.714	5.645	5.958	5.836	7.262	9.449	8.267	999	999	999	999	999	999	999	999	999	999	999	999	999	999	999	8.493	7.21	6.399
0.044		999	999	999	999	999	999	999	999	999	999	999	999	999	999	999	999	999	999	999	999	999	999	999	8.267	5.861	4.355	4.333	5.544	6.229	6.313	9.615	999	999	999	999	999	999	999	999	999	999	999	9.713	8.382	999	8.162	6.346	6.123
0.052		999	999	999	999	999	999	999	999	999	999	999	999	999	999	999	999	999	999	999	999	999	999	999	999	5.861	4.24	4.016	4.208	5.149	6.549	7.896	999	999	999	999	999	999	999	999	999	999	999	999	8.765	9.272	7.87	6.828	6.257
0.06		999	999	999	999	999	999	999	999	999	999	999	999	999	999	999	999	999	999	999	999	999	999	999	999	7.363	4.129	2.505	2.82	3.913	5.092	6.891	8.427	9.77	999	999	999	999	999	999	999	999	999	999	8.382	8.107	8.493	7.011	6.257
0.068		999	999	999	999	999	999	999	999	999	999	999	999	999	999	999	999	999	999	999	999	999	999	999	999	6.981	3.642	1.805	1.815	2.426	4.379	6.63	7.975	8.503	999	999	999	999	999	999	999	999	999	999	999	8.438	6.774	5.944	4.909
0.076		999	999	999	999	999	999	999	999	999	999	999	999	999	999	999	999	999	999	999	999	999	999	999	999	7.815	4.355	1.36	0.8767	1.102	2.66	4.46	6.473	7.669	9.131	999	999	999	999	999	999	999	999	9.16	8.765	6.904	6.443	5.2	4.68
0.084		999	999	999	999	999	999	999	999	999	999	999	999	999	999	999	999	999	999	999	999	999	999	999	999	8.368	3.826	1.133	0.09708	0.3258	1.273	2.957	4.644	5.62	9.131	999	999	999	999	999	999	999	999	9.713	9.77	6.72	5.769	5.39	4.471
0.092		999	999	999	999	999	999	999	999	999	999	999	999	999	999	999	999	999	999	999	999	999	999	999	999	999	4.129	0.389	-0.7454	-0.6584	0.3078	2.36	3.986	4.514	6.209	9.202	999	999	999	999	999	999	999	999	8.765	7.554	6.958	4.938	3.986
0.1		999	999	999	999	999	999	999	999	999	999	999	999	999	999	999	999	999	999	999	999	999	999	999	999	999	5.029	0.4589	-0.908	-1.361	-0.2929	0.9724	3.4	3.902	5.402	7.815	8.267	999	999	999	999	999	999	999	9.77	7.318	5.769	5.293	3.774
0.108		999	999	999	999	999	999	999	999	999	999	999	999	999	999	999	999	999	999	999	999	999	999	999	999	999	5.544	0.5798	-1.601	-2.056	-1.114	0.4498	2.351	3.752	6.209	7.192	9.272	9.34	9.406	999	9.533	999	999	999	999	8.438	5.769	4.938	3.356
0.116		999	999	999	999	999	999	999	999	999	999	999	999	999	999	999	999	999	999	999	999	999	999	999	999	999	5.742	0.4121	-1.9	-2.459	-1.489	-0.08282	1.815	3.542	5.141	7.484	9.272	999	999	999	9.533	999	999	999	9.217	7.815	6.603	4.778	3.4
0.124		999	999	999	999	999	999	999	999	999	999	999	999	999	999	999	999	999	999	999	999	999	999	999	999	999	8.466	0.3662	-2.342	-2.847	-2.003	-0.6294	1.154	3.057	4.22	7.192	7.262	8.787	999	999	999	999	999	9.713	8.382	7.554	6.603	4.938	3.878
0.132		999	999	999	999	999	999	999	999	999	999	999	999	999	999	999	999	999	999	999	999	999	999	999	999	999	7.912	-0.1084	-2.882	-3.446	-2.595	-1.531	0.698	3.169	4.588	5.926	6.35	8.335	999	999	999	999	999	8.708	8.765	8.438	6.774	5.2	3.627
0.14		999	999	999	999	999	999	999	999	999	999	999	999	999	999	999	999	999	999	999	999	999	999	999	999	999	5.958	-0.2543	-3.359	-4.013	-3.119	-1.329	0.7874	2.471	4.397	6.097	8.267	999	999	9.471	8.146	9.595	999	999	7.759	7.102	6.774	5.2	3.878
0.148		999	999	999	999	999	999	999	999	999	999	999	999	999	999	999	999	999	999	999	999	999	999	999	999	999	5.189	-1.236	-4.034	-4.626	-3.621	-1.639	0.3316	2.303	4.307	5.474	6.765	8.787	999	999	999	9.595	999	999	9.217	6.904	6.603	5.823	4.277
0.156		999	999	999	999	999	999	999	999	999	999	999	999	999	999	999	999	999	999	999	999	999	999	999	999	999	4.603	-1.76	-4.567	-5.269	-4.137	-2.26	0.2571	2.428	4.055	6.281	7.262	8.335	999	999	999	999	9.654	999	999	7.554	5.89	4.628	3.774
0.164		999	999	999	999	999	999	999	999	999	999	999	999	999	999	999	999	999	999	999	999	999	999	999	999	999	3.826	-2.887	-5.312	-5.597	-4.372	-2.635	-0.1013	2.303	4.22	5.926	6.765	8.787	999	999	999	999	999	999	999	999	8.493	5.597	3.986
0.172		999	999	999	999	999	999	999	999	999	999	999	999	999	999	999	999	999	999	999	999	999	999	999	999	999	2.306	-3.791	-5.806	-5.916	-4.581	-2.756	-0.497	2.033	3.9	6.097	7.001	999	999	999	999	999	999	999	999	8.438	6.151	5.2	3.356
0.18		999	999	999	999	999	999	999	999	999	999	999	999	999	999	999	999	999	999	999	999	999	999	999	999	999	0.2955	-4.3	-6.142	-6.119	-4.479	-2.611	-0.004118	2.385	4.307	6.695	7.554	9.34	999	999	999	9.595	8.649	999	8.765	8.438	7.608	5.2	4.098
0.188		999	999	999	999	999	999	999	999	999	999	999	999	999	999	999	999	999	999	999	999	999	999	999	999	7.363	-0.901	-4.856	-6.187	-5.695	-4.127	-2.126	0.5698	3.61	4.794	7.815	7.885	999	999	999	999	999	999	999	999	7.815	6.958	5.022	4.098
0.196		999	999	999	999	999	999	999	999	999	999	999	999	999	999	999	999	999	999	999	999	999	999	999	999	5.447	-1.674	-5.022	-5.945	-5.007	-3.447	-1.217	1.463	3.981	4.794	7.815	8.267	9.34	999	999	9.533	999	999	999	999	8.107	7.87	5.492	4.405
0.204		999	999	999	999	999	999	999	999	999	999	999	999	999	999	999	999	999	999	999	999	999	999	999	999	4.142	-1.621	-4.609	-5.082	-3.984	-1.988	0.03565	2.575	4.233	7.412	999	999	999	999	999	999	999	999	999	999	9.272	7.157	5.707	4.831
0.212		999	999	999	999	999	999	999	999	999	999	999	999	999	999	999	999	999	999	999	999	999	999	999	999	3.826	-1.491	-3.531	-3.29	-1.925	-0.2132	1.771	4.754	6.333	7.743	999	999	999	999	999	999	999	999	999	999	999	7.157	6.205	6.399
0.22		999	999	999	999	999	999	999	999	999	999	999	999	999	999	999	999	999	999	999	999	999	999	999	999	4.379	0.3418	-1.452	-0.7733	0.9908	2.415	5.039	8.427	999	999	999	999	999	999	999	999	999	999	999	999	999	9.327	7.923	8.598
0.228		999	999	999	999	999	999	999	999	999	999	999	999	999	999	999	999	999	999	999	999	999	999	999	999	7.815	3.235	2.107	3.272	6.726	8.267	9.615	999	999	999	999	999	999	999	999	999	999	999	999	999	999	999	999	999
0.236		999	999	999	999	999	999	999	999	999	999	999	999	999	999	999	999	999	999	999	999	999	999	999	999	999	7.912	8.006	9.362	9.449	999	999	999	999	999	999	999	999	999	999	999	999	999	999	999	999	999	999	999
0.244		999	999	999	999	999	999	999	999	999	999	999	999	999	999	999	999	999	999	999	999	999	999	999	999	999	999	999	999	999	999	999	999	999	999	999	999	999	999	999	999	999	999	999	999	999	999	999	999
0.252		999	999	999	999	999	999	999	999	999	999	999	999	999	999	999	999	999	999	999	999	999	999	999	999	999	999	999	999	999	999	999	999	999	999	999	999	999	999	999	999	999	999	999	999	999	999	999	999
0.26		999	999	999	999	999	999	999	999	999	999	999	999	999	999	999	999	999	999	999	999	999	999	999	999	999	999	999	999	999	999	999	999	999	999	999	999	999	999	999	999	999	999	999	999	999	999	999	999
0.268		999	999	999	999	999	999	999	999	999	999	999	999	999	999	999	999	999	999	999	999	999	999	999	999	999	999	999	999	999	999	999	999	999	999	999	999	999	999	999	999	999	999	999	999	999	999	999	999
0.276		999	999	999	999	999	999	999	999	999	999	999	999	999	999	999	999	999	999	999	999	999	999	999	999	999	999	999	999	999	999	999	999	999	999	999	999	999	999	999	999	999	999	999	999	999	999	999	999
0.284		999	999	999	999	999	999	999	999	999	999	999	999	999	999	999	999	999	999	999	999	999	999	999	999	999	999	999	999	999	999	999	999	999	999	999	999	999	999	999	999	999	999	999	999	999	999	999	999
0.292		999	999	999	999	999	999	999	999	999	999	999	999	999	999	999	999	999	999	999	999	999	999	999	999	999	999	999	999	999	999	999	999	999	999	999	999	999	999	999	999	999	999	999	999	999	999	999	999
0.3		999	999	999	999	999	999	999	999	999	999	999	999	999	999	999	999	999	999	999	999	999	999	999	999	999	999	999	999	999	999	999	999	999	999	999	999	999	999	999	999	999	999	999	999	999	999	999	999
0.308		999	999	999	999	999	999	999	999	999	999	999	999	999	999	999	999	999	999	999	999	999	999	999	999	999	999	999	999	999	999	999	999	999	999	999	999	999	999	999	999	999	999	999	999	999	999	999	999
0.316		999	999	999	999	999	999	999	999	999	999	999	999	999	999	999	999	999	999	999	999	999	999	999	999	999	999	999	999	999	999	999	999	999	999	999	999	999	999	999	999	999	999	999	999	999	999	999	999
0.324		999	999	999	999	999	999	999	999	999	999	999	999	999	999	999	999	999	999	999	999	999	999	999	999	999	999	999	999	999	999	999	999	999	999	999	999	999	999	999	999	999	999	999	999	999	999	999	999
0.332		999	999	999	999	999	999	999	999	999	999	999	999	999	999	999	999	999	999	999	999	999	999	999	999	999	999	999	999	999	999	999	999	999	999	999	999	999	999	999	999	999	999	999	999	999	999	999	999
0.34		999	999	999	999	999	999	999	999	999	999	999	999	999	999	999	999	999	999	999	999	999	999	999	999	999	999	999	999	999	999	999	999	999	999	999	999	999	999	999	999	999	999	999	999	999	999	999	999
0.348		999	999	999	999	999	999	999	999	999	999	999	999	999	999	999	999	999	999	999	999	999	999	999	999	999	999	999	999	999	999	999	999	999	999	999	999	999	999	999	999	999	999	999	999	999	999	999	999
0.356		999	999	999	999	999	999	999	999	999	999	999	999	999	999	999	999	999	999	999	999	999	999	999	999	999	999	999	999	999	999	999	999	999	999	999	999	999	999	999	999	999	999	999	999	999	999	999	999
0.364		999	999	999	999	999	999	999	999	999	999	999	999	999	999	999	999	999	999	999	999	999	999	999	999	999	999	999	999	999	999	999	999	999	999	999	999	999	999	999	999	999	999	999	999	999	999	999	999
0.372		999	999	999	999	999	999	999	999	999	999	999	999	999	999	999	999	999	999	999	999	999	999	999	999	999	999	999	999	999	999	999	999	999	999	999	999	999	999	999	999	999	999	999	999	999	999	999	999
0.38		999	999	999	999	999	999	999	999	999	999	999	999	999	999	999	999	999	999	999	999	999	999	999	999	999	999	999	999	999	999	999	999	999	999	999	999	999	999	999	999	999	999	999	999	999	999	999	999
0.388		999	999	999	999	999	999	999	999	999	999	999	999	999	999	999	999	999	999	999	999	999	999	999	999	999	999	999	999	999	999	999	999	999	999	999	999	999	999	999	999	999	999	999	999	999	999	999	999
0.396		999	999	999	999	999	999	999	999	999	999	999	999	999	999	999	999	999	999	999	999	999	999	999	999	999	999	999	999	999	999	999	999	999	999	999	999	999	999	999	999	999	999	999	999	999	999	999	999
K+ (Bulk solution)	x (nm)	0.004	0.012	0.02	0.028	0.036	0.044	0.052	0.06	0.068	0.076	0.084	0.092	0.1	0.108	0.116	0.124	0.132	0.14	0.148	0.156	0.164	0.172	0.18	0.188	0.196	0.204	0.212	0.22	0.228	0.236	0.244	0.252	0.26	0.268	0.276	0.284	0.292	0.3	0.308	0.316	0.324	0.332	0.34	0.348	0.356	0.364	0.372	0.38
y (nm)
-0.396		999	999	1.765	-1.963	3.031	0.04693	3.866	1.473	-1.219	-0.07401	0.1623	-0.7425	-0.5441	-0.7745	0.04693	0.2069	1.241	0.04693	-0.6825	-0.831	-0.7101	-0.319	-0.3505	-0.245	-0.002156	-1.052	-0.7674	-0.6772	-0.4891	-0.5062	-1.59	-1.034	-0.5509	-0.09476	-0.9582	-1.026	-0.8204	-0.2012	-0.9582	-1.194	-0.1838	0.4291	-0.147	-0.245	0.04693	0.1014	-0.1555	0.04693
-0.388		999	0.7601	999	-0.245	3.031	1.765	0.4291	0.2069	0.4989	-0.697	-1.174	-0.7425	0.5764	0.4291	0.04693	-0.245	0.6184	0.04693	0.6329	0.3081	-0.2841	-0.8429	-0.05857	0.3779	0.8613	0.4053	0.04693	0.1371	-1.042	-1.671	-1.397	-0.7142	-0.7219	-0.4769	-1.028	-1.511	-0.5196	-0.6085	-0.7598	-0.07401	0.2681	0.5346	0.5929	-0.1688	0.3081	-0.2089	-0.005256	-0.1752
-0.38		999	0.7601	1.765	999	999	1.765	-0.1241	0.2069	0.4989	-0.697	-0.7219	-0.5062	-0.04662	1.142	0.04693	1.091	-0.09476	0.04693	3.617	0.7601	0.04693	0.5444	0.4561	-0.1033	0.4791	-0.3078	-0.5607	0.003058	-0.781	-0.7871	-1.187	-0.3462	-0.3672	-1.1	-1.226	-0.8883	-0.5983	-0.6825	-0.5441	-0.8954	0.7003	0.7601	-0.147	-0.9582	-1.118	-0.848	-0.3651	-0.1752
-0.372		999	-0.9582	0.04693	2.478	3.031	999	0.4291	0.2069	2.77	3.031	1.549	0.3779	0.2454	1.142	-0.6034	0.2069	0.6184	-0.6662	-0.2012	0.1097	-0.4344	-0.008775	0.4561	-0.5062	-0.6413	-0.7598	-0.6662	-0.1241	-0.4891	-0.6034	-0.7929	-0.6272	-0.7219	-1.168	-1.35	-1.219	-0.2673	-0.2882	-0.6181	-1.511	-0.7698	-0.5062	0.01827	-0.245	-0.7274	-0.4185	-0.08154	-0.4435
-0.364		999	0.7601	0.04693	999	3.031	3.483	1.142	1.473	4.489	1.313	1.549	3.483	2.677	2.86	1.765	1.925	1.241	0.7601	0.3967	1.313	-0.7101	0.7601	1.66	0.7601	0.1481	0.5764	0.04693	0.1371	-0.2734	0.1741	0.2554	-0.7142	-0.5509	-0.7292	-0.492	-1.026	-1.388	-1.485	-0.5441	-0.3263	-0.566	-0.7101	-0.06576	-0.008775	-0.5391	0.2724	0.2388	-0.3791
-0.356		999	999	1.765	2.478	3.031	3.483	3.866	4.197	1.765	2.026	3.268	999	5.4	2.86	4.037	1.925	-0.2932	1.052	1.186	1.313	0.6447	3.268	1.368	1.473	0.6628	-0.04662	-0.2142	-0.245	-0.5903	0.7601	0.3894	-0.02935	-0.6379	0.2363	-0.5761	-0.5875	-0.7486	-0.6825	-0.5441	-1.137	-0.4201	-1.017	-1.071	-0.8429	-0.6034	-0.549	-0.08154	-0.6855
-0.348		999	999	1.765	0.7601	999	999	2.147	1.473	2.77	3.031	2.263	3.483	3.682	2.147	3.031	0.4681	0.3572	2.77	2.351	2.026	1.765	2.263	1.107	1.765	1.077	0.5764	-0.2142	-0.868	-0.3836	0.9311	0.3894	-0.02935	0.2832	0.1209	-0.8863	-0.245	-0.4383	-0.7543	-0.6181	-1.194	-0.566	-1.017	-0.6517	-0.6591	-0.6034	-0.9037	-0.2972	-0.313
-0.34		999	999	999	2.478	999	999	999	4.197	4.489	4.75	3.268	1.765	3.682	2.86	3.031	1.091	2.629	4.489	2.351	3.745	1.765	2.715	1.991	1.765	0.3081	1.41	0.4989	-0.5761	0.09005	0.7601	-0.108	-0.4435	-0.3672	-0.196	-0.1241	-0.5875	-0.5983	-0.5322	-0.04662	-0.245	-0.8342	-1.017	-0.8401	-0.1688	-0.1131	-0.05857	-0.4956	-0.5062
-0.332		999	0.7601	1.765	2.478	3.031	3.483	3.866	999	999	4.75	4.986	5.202	1.964	1.594	3.031	2.478	2.629	2.217	2.904	3.031	3.866	2.715	2.373	0.9758	1.077	1.41	0.6699	0.1371	0.09005	1.765	0.5311	-0.245	-0.3672	0.7601	-0.3149	-0.1515	0.1149	0.181	-0.4678	0.2069	-0.4941	-1.017	-0.7789	-0.7219	-0.8455	-0.9582	-0.6794	-0.906
-0.324		999	999	999	999	999	3.483	3.866	999	4.489	4.75	4.986	5.202	3.682	2.86	3.031	2.478	2.629	3.483	2.904	1.644	1.765	1.88	1.368	0.9758	1.077	2.677	1.052	0.589	0.2241	0.3081	0.1282	0.7601	-0.06326	0.1209	-0.0229	-0.5062	0.3305	-0.5322	-1.473	-0.697	-0.7698	-0.9582	-0.6517	-0.9582	-0.9025	-0.7327	-0.3651	-0.3791
-0.316		-0.9582	0.7601	999	999	999	3.483	2.147	999	2.77	2.026	4.986	3.483	5.4	5.584	4.037	4.197	4.347	4.489	2.904	4.75	3.152	1.258	2.825	1.473	0.8613	1.41	0.6699	0.589	0.8471	0.1741	0.3894	0.4681	0.6861	0.2363	0.0826	0.3779	-0.08357	-0.4535	-0.7598	-1.25	-1.189	-0.7745	-1.071	-1.014	-0.5391	-0.4846	-0.2972	-0.1033
-0.308		999	999	999	999	999	3.483	1.142	4.197	1.765	2.026	999	3.483	2.677	2.86	2.318	4.197	3.342	3.483	6.341	3.031	3.866	3.981	5.096	2.93	3.031	0.9585	1.765	1.358	2.234	3.031	1.012	0.7601	0.1623	-0.196	-0.6573	-0.245	-0.3543	-0.111	-0.7598	-0.697	-0.7037	-0.8984	-0.376	-0.8429	-0.03435	-0.1348	-0.3651	-0.6855
-0.3		999	999	999	999	999	1.765	1.142	0.2069	0.04693	-0.07401	3.268	2.478	1.964	2.86	1.313	4.197	3.342	3.483	4.623	2.026	2.147	3.268	6.814	2.478	2.58	2.295	2.77	1.358	2.565	2.026	1.012	1.473	1.549	0.9104	0.3081	0.1524	-0.08357	0.2865	0.5764	-0.3263	-0.4941	-0.5062	-1.015	-1.068	-0.1893	-0.7327	-0.6794	-1.059
-0.292		999	0.7601	999	999	0.3081	0.7601	2.147	0.7601	-0.3352	0.7601	1.549	5.202	2.677	1.594	3.031	4.197	4.347	2.217	4.623	3.031	2.599	2.715	6.814	2.93	2.197	2.677	2.77	3.866	2.947	1.115	2.4	1.473	0.4103	0.9104	0.5562	0.2626	-0.2673	0.8941	-0.4678	-0.5553	-0.7037	-0.5062	-1.282	-0.7219	-0.2633	-0.549	-0.2972	-0.6855
-0.284		999	0.7601	0.04693	0.7601	-0.405	0.7601	-0.9582	-0.245	0.4989	2.026	1.549	2.478	1.41	2.147	4.037	4.197	3.342	2.217	4.623	4.75	3.152	2.715	5.096	2.93	3.031	4.395	4.489	4.579	2.565	1.765	2.108	1.925	2.263	1.241	0.8319	0.4989	0.1149	0.512	-0.8938	-0.4813	0.07735	-0.7101	-0.8998	-0.3909	-0.7871	0.2724	-0.1555	-0.8527
-0.276		999	999	-0.9582	-0.245	-1.41	-1.34	-2.079	-0.9582	0.04693	-0.9582	-0.7219	1.212	1.41	1.594	1.313	2.478	2.629	2.217	2.904	3.031	2.599	1.88	4.091	4.197	4.298	3.129	1.765	3.312	2.234	2.026	1.61	1.473	0.5444	0.4844	0.6902	1.052	0.3305	0.512	-0.04662	-0.3263	0.2681	-0.5761	-0.302	-0.008775	-0.9582	-0.6729	-0.2972	-0.9582
-0.268		-2.676	-2.676	-4.179	-2.676	-1.792	-2.461	-3.007	-2.968	-2.224	-1.792	-1.727	-0.7425	0.5764	-0.5761	1.313	3.191	2.075	4.489	6.341	3.745	3.152	2.715	3.378	2.478	3.585	3.682	1.765	3.866	2.947	0.9311	0.8414	1.091	1.351	0.7601	0.1928	0.626	0.1149	0.512	0.3509	-0.161	0.07735	-0.644	-0.2257	-0.7831	-0.405	-0.549	-0.4313	-0.7982
-0.26		-2.676	-2.676	-4.593	-3.682	-2.676	-3.682	-4.013	-2.516	-2.224	-2.676	-2.44	-0.9582	-0.7598	-0.7745	0.9311	0.4681	0.9104	1.765	2.351	0.5238	1.434	4.986	3.378	2.096	3.031	3.682	4.489	5.584	3.953	3.483	2.4	1.091	1.167	1.839	2.147	0.9018	1.833	0.8941	-0.3078	-0.3263	0.1709	-0.2841	-0.5177	-0.9582	-0.9025	-0.9582	-0.7947	-0.6272
-0.252		-2.676	-5.184	-4.777	-4.545	-4.741	-4.179	-3.907	-3.88	-3.943	-4.574	-3.445	-3.146	-3.031	-2.493	-1.908	-0.9582	-0.6479	-1.566	1.517	0.7601	0.2306	2.715	1.66	1.473	2.58	4.395	7.212	5.584	3.953	4.037	2.731	2.809	2.886	1.425	2.408	2.217	2.838	0.512	0.04693	0.2069	-0.1838	0.2306	0.5929	-0.6591	-0.7274	-0.4185	-0.9049	-0.245
-0.244		-2.676	-4.064	-4.179	-3.88	-4.268	-3.54	-4.013	-3.973	-4.325	-4.847	-4.031	-3.466	-3.112	-3.23	-2.836	-1.858	-2.011	-1.87	-0.8241	0.3081	0.04693	2.263	1.991	3.483	2.197	2.295	2.77	2.86	3.953	3.031	4.118	2.478	3.268	1.623	1.142	1.567	1.833	0.7601	0.04693	0.4136	0.2681	0.04693	0.9393	0.346	-0.03435	-0.4185	-0.7947	-0.1752
-0.236		999	0.7601	-0.9582	-0.9582	-2.676	-3.39	-3.299	-3.783	-4.024	-4.631	-4.338	-3.943	-3.744	-4.439	-4.436	-3.629	-2.366	-1.87	-1.829	-0.405	0.881	1.88	1.66	0.7601	0.6628	2.295	3.222	2.478	3.953	3.031	4.118	3.643	3.268	2.337	1.695	1.383	2.049	1.701	0.3509	0.3081	0.7003	0.1371	0.1954	-0.1688	-0.2633	0.3626	-0.005256	-0.1033
-0.228		999	999	999	999	1.313	1.765	0.4291	-1.748	-1.671	-2.797	-3.445	-3.749	-4.144	-4.566	-4.395	-4.108	-3.371	-3.284	-2.804	-0.831	-0.5761	0.346	0.2724	1.212	0.8613	2.295	2.057	2.147	4.666	2.649	2.731	2.809	1.765	3.342	1.911	2.217	1.833	2.115	1.581	0.5238	1.534	0.7601	-0.147	-0.1688	-0.3352	-0.2089	-0.4956	-0.6272
-0.22		999	999	999	999	999	999	999	999	2.77	0.7601	-0.7219	-2.461	-3.617	-3.433	-3.451	-4.193	-4.166	-4.179	-3.547	-3.128	-2.428	-0.5948	0.1014	0.7601	0.6628	1.672	3.222	3.312	4.666	2.026	4.831	3.643	1.351	2.96	3.031	3.101	1.833	1.517	1.765	0.1097	0.4748	1.008	0.3862	0.6499	0.04693	-0.6729	-0.5584	-0.8527
-0.212		999	999	999	999	999	999	999	999	999	999	3.268	2.478	-0.04662	-0.9582	-2.505	-3.682	-4.321	-4.216	-3.969	-3.802	-3.206	-2.179	-1.777	-0.245	0.3081	1.41	1.765	2.147	3.399	3.483	4.118	4.91	0.9963	2.629	6.137	2.77	1.833	2.351	1.1	0.4136	0.4748	1.284	0.5929	-0.1688	-0.1893	-0.2089	-0.2972	-0.1033
-0.204		999	999	999	999	999	999	999	999	999	999	999	999	5.4	2.147	0.3081	-1.748	-3.632	-4.064	-4.226	-4.332	-3.602	-3.091	-1.999	-0.7425	-0.9582	0.7601	1.504	1.594	3.399	3.031	3.113	3.191	1.351	2.337	3.866	3.935	1.635	1.346	1.1	3.362	1.224	1.008	0.4874	-0.319	-0.6034	-0.6729	-0.4313	-0.3791
-0.196		999	999	999	999	999	999	999	999	999	999	999	999	999	999	5.755	1.925	-0.6479	-2.875	-3.93	-4.3	-4.453	-4.532	-3.456	-2.875	-2.184	-0.8609	0.8536	0.7601	2.947	3.483	2.108	1.925	3.72	3.342	3.414	5.202	3.551	2.904	1.41	2.478	1.889	1.594	1.201	-0.319	-0.2633	-0.4846	-0.08154	-0.3791
-0.188		999	999	999	999	999	999	999	999	999	999	999	999	999	999	999	999	2.629	0.2626	-2.401	-3.42	-4.147	-4.661	-4.139	-3.912	-2.36	-1.549	-0.8646	-0.9582	0.2241	1.765	1.395	2.186	5.991	3.342	3.866	999	5.27	3.235	1.581	1.828	0.9484	2.147	1.824	-0.008775	0.218	0.2724	0.07345	-0.313
-0.18		999	999	999	999	999	999	999	999	999	999	999	999	999	999	999	999	999	4.489	1.517	-1.305	-3.206	-4.096	-4.198	-4.064	-2.867	-3.031	-0.9582	-1.045	0.3658	1.115	1.846	3.643	4.986	4.347	4.419	6.207	2.838	2.612	1.765	1.828	2.303	1.765	1.342	0.8754	0.218	0.1014	0.4159	0.2069
-0.172		999	999	999	999	999	999	999	999	999	999	999	999	999	999	999	999	999	999	999	2.478	-1.39	-3.23	-4.139	-4.42	-3.842	-3.152	-2.053	-2.079	0.8471	0.4498	1.196	2.809	2.886	3.794	4.419	3.101	1.833	2.904	3.682	2.739	1.889	2.147	1.342	1.399	0.4017	0.5534	0.3258	-0.313
-0.164		999	999	999	999	999	999	999	999	999	999	999	999	999	999	999	999	999	999	999	3.745	0.881	-1.808	-3.164	-3.647	-4.395	-4.036	-3.248	-2.493	-1.042	-0.2995	0.8414	2.186	2.886	6.065	3.414	2.478	1.833	2.612	3.682	4.197	3.093	4.317	1.492	2.064	0.7056	0.4561	0.1547	0.04693
-0.156		999	999	999	999	999	999	999	999	999	999	999	999	999	999	999	999	999	999	999	999	6.589	0.7601	-1.853	-3.351	-4.585	-4.77	-4.463	-3.367	-1.755	-0.8741	0.1282	0.7601	0.9963	2.075	3.031	3.483	3.551	2.351	0.9585	2.242	2.54	2.147	1.066	0.9963	0.6001	0.3626	-0.3651	0.8656
-0.148		999	999	999	999	999	999	999	999	999	999	999	999	999	999	999	999	999	999	999	999	6.589	3.981	0.2724	-2.286	-3.58	-3.744	-3.801	-3.591	-2.719	-1.671	-1.113	-0.3462	0.5444	1.839	3.866	3.483	3.169	2.904	2.179	4.75	3.424	1.594	2.421	1.549	1.313	0.5534	0.5095	0.7601
-0.14		999	999	999	999	999	999	999	999	999	999	999	999	999	999	999	999	999	999	999	999	999	999	6.814	0.5617	-2.415	-3.65	-3.742	-4.013	-3.411	-2.95	-2.042	-0.02935	0.2832	1.623	2.7	2.478	4.003	5.336	2.179	1.828	2.303	1.765	1.824	1.549	1.936	1.368	0.7079	0.4681
-0.132		999	999	999	999	999	999	999	999	999	999	999	999	999	999	999	999	999	999	999	999	999	999	999	999	0.6628	-3.072	-4.154	-4.482	-3.565	-3.094	-1.527	-0.3462	0.9963	1.839	3.414	3.101	2.838	4.069	3.682	2.478	2.801	3.866	1.492	1.258	0.9311	1.509	0.9236	-0.02935
-0.124		999	999	999	999	999	999	999	999	999	999	999	999	999	999	999	999	999	999	999	999	999	999	999	999	5.303	-1.963	-4.204	-4.706	-3.951	-3.42	-2.192	-1.108	0.5444	1.241	2.7	2.77	2.546	2.612	3.3	3.745	3.424	3.152	2.658	2.478	1.936	1.107	0.6067	0.1256
-0.116		999	999	999	999	999	999	999	999	999	999	999	999	999	999	999	999	999	999	999	999	999	999	999	999	7.021	0.7601	-2.896	-4.35	-4.33	-3.682	-3.148	-2.432	-0.8032	0.2363	1.695	3.483	2.546	3.617	2.969	3.745	4.258	3.866	3.542	2.478	2.77	1.107	0.5095	0.4681
-0.108		999	999	999	999	999	999	999	999	999	999	999	999	999	999	999	999	999	999	999	999	999	999	999	999	999	3.129	-1.805	-3.529	-4.458	-4.668	-3.573	-2.432	-0.8819	0.4844	1.695	3.483	2.285	2.351	2.416	3.031	3.093	3.152	2.206	2.064	3.654	1.991	1.16	0.291
-0.1		999	999	999	999	999	999	999	999	999	999	999	999	999	999	999	999	999	999	999	999	999	999	999	999	999	4.395	-0.6662	-2.888	-4.499	-4.516	-3.628	-2.753	-1.887	-0.5639	0.9822	1.212	1.451	1.517	2.179	3.745	4.258	3.866	3.211	2.064	2.534	2.373	2.642	0.6589
-0.092		999	999	999	999	999	999	999	999	999	999	999	999	999	999	999	999	999	999	999	999	999	999	999	999	999	7.118	2.77	-1.581	-3.82	-4.436	-3.959	-3.102	-1.727	-0.6479	0.3081	-0.05426	0.828	2.904	3.682	3.362	3.424	3.483	3.211	1.88	2.77	2.589	1.873	1.091
-0.084		999	999	999	999	999	999	999	999	999	999	999	999	999	999	999	999	999	999	999	999	999	999	999	999	999	999	7.212	0.1371	-3.071	-4.179	-4.272	-3.576	-2.313	-0.4769	0.6902	0.1524	2.285	3.617	3.3	3.031	2.088	2.86	3.542	2.478	4.037	2.825	2.228	1.615
-0.076		999	999	999	999	999	999	999	999	999	999	999	999	999	999	999	999	999	999	999	999	999	999	999	999	999	999	999	2.86	-2.406	-4.064	-4.395	-3.996	-2.75	-1.1	0.1928	1.383	1.635	2.904	3.682	6.468	4.258	2.86	3.542	3.599	3.031	3.378	2.426	1.765
-0.068		999	999	999	999	999	999	999	999	999	999	999	999	999	999	999	999	999	999	999	999	999	999	999	999	999	999	999	2.86	-1.876	-3.943	-3.982	-3.927	-3.527	-1.653	-0.5761	1.052	1.12	1.899	4.687	6.468	3.806	3.483	3.211	3.599	3.323	2.174	1.421	1.091
-0.06		999	999	999	999	999	999	999	999	999	999	999	999	999	999	999	999	999	999	999	999	999	999	999	999	999	999	999	5.584	-0.03711	-3.196	-4.568	-4.108	-3.214	-1.813	-0.8863	0.2626	0.2204	1.036	3.682	4.75	2.54	3.866	3.542	2.715	1.765	2.373	1.563	1.091
-0.052		999	999	999	999	999	999	999	999	999	999	999	999	999	999	999	999	999	999	999	999	999	999	999	999	999	999	999	999	1.445	-2.415	-4.434	-3.656	-3.333	-2.282	-1.096	0.2626	1.635	2.904	3.682	5.463	3.093	3.152	3.924	2.715	2.318	2.174	2.426	1.925
-0.044		999	999	999	999	999	999	999	999	999	999	999	999	999	999	999	999	999	999	999	999	999	999	999	999	999	999	999	999	1.942	-2.174	-4.293	-4.041	-3.682	-2.783	-1.525	0.1524	1.28	2.904	1.964	2.026	2.088	2.147	4.376	2.976	2.534	1.66	1.287	1.212
-0.036		999	999	999	999	999	999	999	999	999	999	999	999	999	999	999	999	999	999	999	999	999	999	999	999	999	999	999	7.302	2.565	-1.34	-3.886	-4.395	-3.731	-3.171	-1.792	-0.4222	0.9697	1.899	2.416	2.478	2.801	2.86	3.924	2.478	2.12	2.373	1.563	2.096
-0.028		999	999	999	999	999	999	999	999	999	999	999	999	999	999	999	999	999	999	999	999	999	999	999	999	999	999	999	999	3.399	-0.9582	-3.369	-4.49	-3.987	-3.344	-2.079	-0.4222	0.3305	0.512	2.416	3.031	3.806	3.483	3.211	2.263	3.031	2.825	1.873	1.212
-0.02		999	999	999	999	999	999	999	999	999	999	999	999	999	999	999	999	999	999	999	999	999	999	999	999	999	999	999	999	4.666	-0.6034	-3.429	-4.49	-4.376	-3.8	-2.079	-0.245	0.2204	0.7601	2.677	4.197	4.258	3.483	2.007	2.064	2.318	2.373	1.287	1.615
-0.012		999	999	999	999	999	999	999	999	999	999	999	999	999	999	999	999	999	999	999	999	999	999	999	999	999	999	999	999	5.671	-0.6034	-3.628	-4.687	-4.22	-3.582	-1.94	-0.7425	0.4459	1.346	5.4	3.362	3.093	3.483	2.658	2.263	1.605	1.509	1.873	2.478
-0.004		999	999	999	999	999	999	999	999	999	999	999	999	999	999	999	999	999	999	999	999	999	999	999	999	999	999	999	999	7.389	-0.2995	-3.4	-4.704	-4.158	-3.2	-2.21	-0.9582	-0.2673	0.7601	2.969	4.197	3.806	6.589	3.924	2.715	3.323	1.509	1.421	2.478
0.004		999	999	999	999	999	999	999	999	999	999	999	999	999	999	999	999	999	999	999	999	999	999	999	999	999	999	999	999	5.671	-1.609	-4.098	-4.471	-3.874	-3.2	-2.415	-1.219	-1.089	1.517	2.416	3.362	3.424	3.866	2.919	2.478	4.037	2.174	1.421	2.478
0.012		999	999	999	999	999	999	999	999	999	999	999	999	999	999	999	999	999	999	999	999	999	999	999	999	999	999	999	999	7.389	-1.118	-3.786	-4.704	-4.26	-3.371	-2.376	-1.219	-1.024	1.036	2.677	3.362	3.806	3.152	3.211	3.981	3.654	4.091	1.563	2.694
0.02		999	999	999	999	999	999	999	999	999	999	999	999	999	999	999	999	999	999	999	999	999	999	999	999	999	999	999	999	7.389	0.9311	-3.6	-4.634	-4.117	-2.985	-1.987	-0.5062	0.694	1.701	1.765	2.026	3.424	3.483	3.924	3.268	4.489	4.091	1.563	1.615
0.028		999	999	999	999	999	999	999	999	999	999	999	999	999	999	999	999	999	999	999	999	999	999	999	999	999	999	999	999	5.671	0.3081	-3.516	-4.336	-3.943	-3.14	-1.636	-0.3352	0.1149	0.8941	1.581	2.478	2.801	3.152	4.376	2.976	3.654	3.378	1.713	0.9758
0.036		999	999	999	999	999	999	999	999	999	999	999	999	999	999	999	999	999	999	999	999	999	999	999	999	999	999	999	999	3.399	-1.34	-3.911	-4.316	-3.184	-2.407	-1.41	0.2626	0.3305	0.3967	1.581	1.163	1.889	4.317	3.924	1.709	3.323	2.373	2.426	1.615
0.044		999	999	999	999	999	999	999	999	999	999	999	999	999	999	999	999	999	999	999	999	999	999	999	999	999	999	999	999	1.031	-2.505	-4.029	-4.316	-3.78	-3.079	-1.94	0.626	1.28	1.701	2.677	1.473	2.088	3.866	2.919	2.263	2.77	3.086	2.642	1.339
0.052		999	999	999	999	999	999	999	999	999	999	999	999	999	999	999	999	999	999	999	999	999	999	999	999	999	999	999	7.302	-0.1581	-3.128	-4.142	-4.527	-3.804	-2.919	-1.525	0.2626	0.4459	2.115	2.416	2.478	3.093	3.866	3.211	2.263	2.12	3.378	1.713	1.615
0.06		999	999	999	999	999	999	999	999	999	999	999	999	999	999	999	999	999	999	999	999	999	999	999	999	999	999	999	5.584	0.516	-3.569	-4.186	-4.395	-3.553	-2.818	-1.028	-0.8165	0.828	3.617	1.964	2.478	2.54	4.317	2.421	3.268	2.77	1.66	1.039	1.091
0.068		999	999	999	999	999	999	999	999	999	999	999	999	999	999	999	999	999	999	999	999	999	999	999	999	999	999	999	4.579	-0.8712	-3.163	-4.164	-4.086	-3.445	-2.407	-1.028	0.04693	0.5668	3.235	2.969	2.478	1.534	4.317	3.542	2.478	1.313	1.82	2.228	0.9758
0.076		999	999	999	999	999	999	999	999	999	999	999	999	999	999	999	999	999	999	999	999	999	999	999	999	999	999	5.494	2.478	-2.258	-4.246	-4.531	-3.904	-2.75	-1.914	-0.492	0.2626	0.01366	1.517	1.964	3.745	3.093	4.317	5.642	2.478	1.936	1.66	1.421	1.091
0.084		999	999	999	999	999	999	999	999	999	999	999	999	999	999	999	999	999	999	999	999	999	999	999	999	999	999	5.494	-0.4705	-3.314	-4.687	-4.313	-3.291	-2.521	-1.168	-0.405	0.7601	2.049	2.612	1.765	3.362	3.806	3.866	2.206	1.123	1.605	1.368	2.044	1.765
0.092		999	999	999	999	999	999	999	999	999	999	999	999	999	999	999	999	999	999	999	999	999	999	999	999	999	999	5.494	-2.632	-4.24	-4.496	-4.375	-3.549	-1.782	-0.8842	-0.0229	1.383	3.551	3.235	2.677	2.739	3.093	2.86	4.929	2.478	1.765	1.82	1.16	0.5617
0.1		999	999	999	999	999	999	999	999	999	999	999	999	999	999	999	999	999	999	999	999	999	999	999	999	999	999	1.052	-3.194	-4.437	-4.133	-3.76	-2.968	-1.782	-0.5639	0.8319	1.567	2.049	4.623	4.134	3.031	3.424	2.147	3.924	3.599	2.12	2.174	1.421	0.8656
0.108		999	999	999	999	999	999	999	999	999	999	999	999	999	999	999	999	999	999	999	999	999	999	999	999	999	4.395	-1.601	-3.769	-4.58	-3.992	-2.905	-2.209	-1.032	-0.2932	0.6902	1.981	1.12	3.617	3.3	3.362	3.093	2.147	2.658	3.981	1.605	2.174	1.563	0.6589
0.116		999	999	999	999	999	999	999	999	999	999	999	999	999	999	999	999	999	999	999	999	999	999	999	999	5.303	0.9585	-2.63	-4.258	-4.395	-3.842	-2.424	-1.691	-0.7219	0.4844	0.8319	0.7601	1.28	2.904	4.134	4.197	3.093	2.363	2.206	2.064	1.936	1.509	1.16	0.4681
0.124		999	999	999	999	999	999	999	999	999	999	999	999	999	999	999	999	999	999	999	999	999	999	999	999	3.585	-1.963	-3.742	-4.281	-3.977	-3.262	-2.595	-1.318	0.1623	0.7601	1.313	2.217	2.285	3.617	3.3	3.031	2.801	4.317	3.211	2.064	1.313	1.991	1.563	0.6589
0.132		999	999	999	999	999	999	999	999	999	999	999	999	999	999	999	999	999	999	999	999	999	999	999	2.93	-1.055	-3.305	-4.325	-4.372	-3.793	-3.163	-2.334	-0.7142	0.2832	1.839	2.7	4.489	2.838	3.617	3.682	3.031	2.088	1.765	2.206	1.709	1.179	1.509	1.039	-0.1033
0.14		999	999	999	999	999	999	999	999	999	999	999	999	999	999	999	999	999	999	999	999	999	999	999	-0.1033	-2.726	-4.009	-4.077	-4.064	-3.247	-2.274	-1.037	-0.4435	0.8363	2.075	3.031	3.483	3.169	1.701	2.677	2.478	0.9484	1.594	1.201	1.123	1.936	0.8703	0.2388	0.6589
0.148		999	999	999	999	999	999	999	999	999	999	999	999	999	999	999	999	999	999	999	999	6.589	6.704	1.368	-1.671	-3.288	-4.644	-3.772	-3.334	-2.801	-1.118	-0.108	0.4681	2.555	2.96	3.031	3.935	2.838	2.612	2.416	2.026	2.303	2.86	0.7031	0.5444	1.605	1.234	0.07345	1.091
0.156		999	999	999	999	999	999	999	999	999	999	999	999	999	999	999	999	999	999	999	999	4.871	1.549	-1.262	-3.146	-4.188	-4.273	-3.801	-2.676	-1.992	-1.194	0.00727	1.275	2.001	2.075	2.7	3.483	4.556	3.617	2.416	3.362	3.093	2.363	0.4874	0.346	1.455	1.509	0.1547	-0.313
0.164		999	999	999	999	999	999	999	999	999	999	999	999	999	999	999	999	999	999	999	999	999	-0.7219	-2.883	-3.647	-3.992	-3.551	-2.63	-1.649	-0.2734	0.1741	0.6814	2.186	2.886	2.337	2.7	5.202	7.993	4.069	3.682	1.644	2.303	2.599	1.201	0.5444	2.12	2.373	0.5095	0.2069
0.172		999	999	999	999	999	999	999	999	999	999	999	999	999	999	999	999	999	999	4.623	6.468	0.4291	-2.892	-4.227	-4.42	-4.319	-3.378	-2.81	-1.649	-0.6875	-0.5062	0.5311	1.473	2.001	1.839	2.408	3.101	7.993	3.235	3.682	2.739	2.303	1.142	1.342	0.9963	0.4017	0.9856	0.3258	0.5617
0.18		999	999	999	999	999	999	999	999	999	999	999	999	999	999	999	999	999	4.489	1.186	-1.41	-3.007	-3.644	-4.626	-3.943	-3.087	-2.426	-1.87	-1.289	-0.4891	0.6001	2.108	1.689	0.9963	1.241	2.7	3.101	3.169	2.904	3.3	2.739	3.424	2.599	1.066	0.6499	0.4017	0.7601	-0.005256	-0.02935
0.188		999	999	999	999	999	999	999	999	999	999	999	999	999	999	999	5.915	6.065	2.217	-1.537	-2.856	-3.943	-4.25	-4.139	-3.54	-2.575	-2.478	-1.219	-0.1241	1.681	1.529	2.108	4.197	2.001	2.075	2.408	2.478	2.546	3.617	2.677	3.745	3.806	1.008	0.7031	0.07526	-0.1131	-0.2807	-0.3651	0.04693
0.196		999	999	999	999	999	999	999	999	999	999	999	999	999	5.584	999	2.478	0.3572	-1.963	-3.93	-4.201	-4.211	-3.998	-3.717	-2.728	-0.857	-1.052	-0.2142	1.855	0.8471	0.9311	1.846	4.197	3.268	2.075	3.414	6.207	4.003	2.904	1.581	2.026	1.374	0.6447	0.5929	0.1623	-0.2633	-1.115	-0.2972	-0.313
0.204		999	999	999	999	999	999	999	999	999	999	999	999	999	5.584	0.9311	-1.858	-3.582	-3.984	-4.191	-4.268	-3.871	-3.042	-2.73	-1.34	1.077	0.2454	0.8536	2.478	2.565	2.649	3.113	4.197	3.268	2.337	4.419	5.202	3.169	2.612	1.964	1.828	0.8213	0.5346	0.1053	-0.319	-0.03435	-0.3505	-0.6794	-0.6855
0.212		999	999	999	999	999	999	999	999	999	999	4.986	999	1.41	0.4291	-1.908	-4.019	-4.244	-4.216	-3.85	-3.722	-3.943	-2.993	-1.446	-0.5062	0.1481	-0.04662	0.6699	2.86	1.942	4.75	2.108	2.809	2.555	1.839	3.414	2.478	2.838	4.069	2.677	1.313	1.705	0.881	0.8184	-0.1688	-0.5391	-0.848	-1.061	-1.059
0.22		999	999	999	999	999	3.483	999	4.197	4.489	3.031	-0.1688	-0.7425	-2.372	-2.395	-3.736	-4.356	-4.395	-4.179	-3.593	-3.076	-2.847	-2.037	-0.4846	0.2069	0.6628	1.174	0.6699	3.312	1.942	3.483	1.846	2.809	3.268	2.629	1.911	1.052	2.049	2.351	0.8245	1.163	1.082	0.7601	0.5929	0.7601	-0.7274	-1.214	-0.9582	-0.7425
0.228		999	999	999	999	3.031	1.765	2.147	-0.245	-0.9582	-2.549	-2.787	-3.54	-3.744	-3.682	-4.395	-4.064	-2.676	-3.337	-2.865	-1.609	-1.184	0.9963	0.2724	0.04693	1.574	1.672	2.388	2.86	2.565	2.649	4.831	2.809	2.886	3.794	2.408	1.981	3.551	1.899	0.8245	0.8872	1.534	-0.1241	-0.06576	0.4432	0.04693	-0.549	-0.4313	-0.4435
0.236		999	0.7601	0.04693	-2.345	-2.123	-2.676	-1.842	-2.827	-3.943	-3.682	-3.827	-4.593	-4.395	-4.114	-4.133	-3.466	-2.602	-1.87	-1.206	-0.9582	-0.2841	1.258	0.2724	0.9758	2.197	1.672	3.222	4.579	3.953	2.318	4.118	3.643	2.263	3.342	2.408	2.478	1.833	1.899	0.461	0.7601	-0.0128	-0.4344	0.1954	0.07526	-0.2633	-0.7327	-0.08154	-0.906
0.244		-0.9582	-2.676	-3.39	-3.88	-3.128	-3.816	-3.433	-3.102	-3.859	-4.201	-3.897	-3.88	-3.865	-4.064	-2.836	-2.345	-1.361	-0.6662	-0.8241	-0.245	0.881	0.9963	1.368	3.483	3.585	2.677	3.222	999	3.953	3.483	3.113	3.191	3.72	3.342	1.911	1.765	1.451	0.512	0.9585	0.7601	-0.4201	-0.5761	-0.147	-0.245	-0.03435	-0.791	-0.1555	-1.059
0.252		-4.948	-4.064	-3.682	-4.395	-2.913	-4.064	-4.395	-4.064	-4.529	-4.516	-3.361	-3.146	-3.805	-3.299	-1.792	-1.748	-0.8079	-0.5062	-0.3722	0.7601	2.599	1.549	1.66	4.197	3.031	2.677	4.489	7.302	3.399	4.037	2.4	2.809	4.273	3.342	2.147	2.77	2.546	0.6329	1.25	-0.245	-0.2651	0.04693	-0.8998	-0.245	0.4017	0.1855	-0.3651	-1.108
0.26		-4.948	-4.395	-3.39	-4.395	-3.992	-3.23	-2.847	-2.676	-2.535	-3.128	-2.787	-2.224	-2.478	-2.763	-1.41	-0.245	1.241	0.4989	0.3967	1.644	1.765	-0.1688	1.66	6.92	5.303	2.677	2.77	4.579	4.666	3.483	1.61	1.925	2.886	2.629	3.031	0.4989	1.28	1.899	1.41	-0.697	-0.7037	-0.5761	-0.6517	0.1623	-0.03435	0.2724	-1.01	-0.313
0.268		-0.9582	-1.963	-0.9582	-2.968	-2.913	-2.676	-2.079	-1.511	-0.6662	-0.697	-0.9582	-0.5062	-1.313	-1.289	-0.405	-0.7982	4.347	1.765	0.3967	0.3081	0.881	0.7601	1.368	4.197	3.585	3.682	2.77	2.86	2.565	1.313	0.8414	2.186	1.765	1.623	1.911	0.2626	0.5668	1.899	0.8245	0.3081	-0.2651	-0.1241	0.1954	-0.3909	-0.7274	-0.6117	-0.7377	-0.1033
0.276		999	999	1.765	-2.968	-2.676	-1.963	-1.581	-1.25	-2.224	-0.07401	-0.4607	0.04693	-0.9582	-0.5761	0.9311	-0.245	3.342	3.483	2.351	3.031	3.152	2.263	1.107	2.096	3.031	3.682	2.77	2.478	1.681	2.318	1.196	1.689	1.167	0.6184	0.4291	0.7601	0.828	0.8941	0.2454	-0.4813	-0.7698	-0.5761	-0.302	-0.8429	-0.8455	-0.6729	-0.6794	-0.6855
0.284		999	999	-0.9582	-2.345	-1.792	-1.671	-0.5761	-0.245	-1.219	0.3081	3.268	0.7601	-0.04662	1.142	3.031	1.091	6.065	4.489	1.899	3.031	3.866	1.549	1.368	2.478	3.585	2.295	1.504	1.855	1.681	3.483	2.108	1.473	1.167	0.2363	-0.8123	0.2626	0.3305	0.3967	-0.6181	-1.019	-0.6358	-0.2841	-0.5856	-1.324	-0.7274	-0.4846	-1.01	-0.6855
0.292		999	0.7601	0.04693	-0.245	-0.405	-1.34	0.4291	2.478	0.04693	0.7601	1.549	1.765	1.41	2.147	2.318	1.925	2.629	3.483	2.904	4.75	3.866	1.88	2.373	2.478	5.303	3.129	2.388	1.358	1.229	1.765	1.395	1.473	-0.06326	-0.3867	0.3081	0.4989	0.5668	-0.111	-0.4678	-0.9582	-0.3438	-0.7101	-1.071	-1.556	-0.8455	-0.791	-0.9049	-0.7982
0.3		999	0.7601	1.765	-0.245	-0.9582	-0.5062	1.142	4.197	2.77	1.313	1.549	0.7601	1.41	3.866	3.031	4.197	3.342	2.77	3.617	2.478	3.152	1.88	3.378	1.212	3.031	4.395	2.77	2.147	1.445	1.313	1.395	1.275	1.167	0.1209	1.142	0.3779	-0.08357	-0.7543	-0.6899	-1.137	-0.6358	-0.8372	-0.8998	-1.42	-1.268	-1.446	-0.7947	-0.6855
0.308		999	0.7601	1.765	2.478	-0.405	0.7601	999	999	2.77	4.75	4.986	5.202	3.682	999	4.037	4.197	6.065	6.207	3.617	2.026	2.599	2.715	4.091	1.473	0.8613	1.964	2.388	2.147	3.399	1.313	0.6814	0.7601	0.8363	0.6184	0.0826	0.04693	-0.1771	-1.265	-0.4678	-0.697	-1.018	-0.7745	-0.8401	-1.225	-0.03435	-0.2807	-1.302	-1.296
0.316		999	0.7601	1.765	2.478	3.031	3.483	2.147	2.478	1.765	4.75	3.268	3.483	3.682	2.86	4.037	4.197	3.342	3.483	3.617	3.745	3.152	4.986	3.378	2.478	0.8613	2.677	2.77	1.142	2.234	0.7601	0.3894	0.08597	0.2832	0.2363	-0.3149	0.4989	0.694	-0.7543	-0.3078	-0.8954	-1.076	-0.8372	-1.125	-1.225	0.131	-0.05857	-1.256	-1.427
0.324		999	999	999	999	999	3.483	999	4.197	2.77	999	3.268	1.765	3.682	1.594	2.318	2.478	2.629	999	999	4.75	2.147	3.268	3.378	4.197	1.866	1.964	2.388	1.142	1.942	0.3081	-0.3237	-0.537	0.6861	1.425	0.6902	0.3779	0.01366	-0.5322	-0.7598	-0.831	-0.8342	-0.3604	-0.376	-0.8429	-0.5391	-0.4846	-0.7947	-1.009
0.332		999	999	999	999	999	3.483	3.866	4.197	4.489	4.75	1.549	2.478	5.4	3.866	3.031	1.473	1.623	6.207	2.904	2.026	1.142	1.88	1.368	3.483	1.574	0.7601	0.1886	0.4291	0.516	-0.07401	-0.3237	0.2069	0.2832	0.9104	-0.3149	-0.05426	-0.08357	-0.4535	-0.6899	-0.5553	-0.9582	-0.9582	-0.8401	-0.8429	-0.4729	-0.549	-0.6794	-0.5674
0.34		999	999	1.765	999	3.031	999	3.866	2.478	4.489	1.313	1.549	0.7601	2.677	3.866	999	0.7601	1.623	1.765	1.899	1.644	0.881	0.5444	0.6546	0.04693	0.8613	0.2454	-0.08709	0.003058	0.676	0.1741	0.1282	-0.02935	-0.6379	0.01074	-0.405	-0.7425	0.01366	-0.9582	-1.367	-0.8954	-0.6358	-1.017	-1.282	-1.372	-0.5391	-0.7327	-0.7947	-0.5062
0.348		999	999	0.04693	2.478	1.313	1.765	999	999	999	3.031	3.268	2.478	2.677	1.142	3.031	1.473	1.241	1.383	1.517	0.5238	0.4291	1.258	0.2724	0.2069	1.574	-0.4287	0.04693	1.142	0.2241	0.04693	0.00727	0.2069	-0.4607	-0.4769	-0.3149	-0.5062	0.2204	-0.2012	-0.8938	-0.697	-0.7698	-1.237	-1.015	-0.6591	-0.6662	-0.2807	0.1547	-0.313
0.356		999	999	1.765	2.478	999	1.765	3.866	4.197	4.489	1.313	0.1623	2.478	1.41	0.1371	1.313	2.478	0.3572	1.765	1.899	1.021	0.881	2.715	1.368	1.473	1.077	-0.04662	0.04693	-0.245	-0.5903	0.1741	0.00727	-0.02935	-0.8032	-1.03	-0.9582	-0.6662	-0.7486	0.07977	-0.6181	-0.5553	-0.4201	-0.644	-0.5856	-0.5948	-0.7274	0.02013	1.287	0.4681
0.364		999	999	1.765	-0.245	1.313	3.483	999	999	4.489	2.026	2.263	1.765	2.677	2.147	1.765	1.473	0.6184	0.04693	2.351	2.026	-0.1241	1.549	1.66	0.9758	0.1481	-0.3078	-0.3352	-1.289	-0.5903	0.04693	-0.3237	-0.6272	-1.308	-1.03	-0.8863	-0.8883	-1.272	-0.8921	-1.082	-0.5553	0.1709	-0.5761	-0.6517	-0.245	-0.5391	0.2724	0.9236	0.8656
0.372		999	999	1.765	999	3.031	3.483	999	2.478	4.489	4.75	0.9963	0.3779	1.41	2.86	1.765	4.197	4.347	0.2626	0.6329	1.313	-0.1241	-0.319	0.2724	-0.9582	-0.526	0.5764	-0.4505	-1.649	-0.9582	-0.5062	-0.6157	-0.537	-0.8032	-0.3867	-0.736	-0.7425	-0.6746	-1.085	-0.5441	-0.7649	-0.0128	-0.3604	-0.5856	0.8754	0.7056	0.8703	0.5095	0.04693
0.38		999	999	999	999	3.031	3.483	2.147	0.7601	2.77	3.031	0.9963	1.765	2.677	1.594	1.765	0.7601	1.623	0.7601	1.899	1.313	-0.1241	-0.8429	-0.2089	0.04693	-0.405	-0.5441	-1.219	-1.365	-0.5903	-0.7871	-1.329	-1.108	-0.8819	-0.196	-0.5761	-0.7425	-0.9582	-0.3722	-0.1368	0.2069	-0.4201	-0.9582	-1.015	0.1623	-0.3352	0.2724	1.287	0.4681
0.388		999	0.7601	0.04693	0.7601	1.313	3.483	1.142	-0.245	1.052	0.7601	0.5444	1.765	0.5764	-0.1241	1.313	0.7601	0.1209	1.052	1.517	-0.405	-0.5761	-0.008775	0.2724	-0.5062	-1.326	-0.9582	-1.671	-0.868	-0.8712	-1.039	-1.463	-1.449	-1.435	-0.7292	-1.226	-0.8883	-0.8204	-0.7543	-1.473	-0.161	0.07735	-1.017	-1.332	-0.319	0.04693	0.02013	0.07345	0.4681
0.396		999	-0.9582	-0.9582	0.7601	0.3081	1.765	2.147	0.7601	0.4989	0.7601	0.5444	3.483	-0.3078	0.1371	0.6001	-1.25	-0.09476	1.052	1.517	-0.07401	-0.2841	-0.5948	-0.6117	-0.9582	-0.405	-0.7598	-1.219	-1.21	-1.202	-0.8741	-0.7059	-0.8795	-1.308	-1.707	-0.736	-0.6662	-1.151	-1.206	-0.6899	-0.245	0.2681	-0.1241	0.01827	-0.319	0.04693	0.7601	-0.1555	0.5617
K+ (Mid-position)	x (nm)	0.004	0.012	0.02	0.028	0.036	0.044	0.052	0.06	0.068	0.076	0.084	0.092	0.1	0.108	0.116	0.124	0.132	0.14	0.148	0.156	0.164	0.172	0.18	0.188	0.196	0.204	0.212	0.22	0.228	0.236	0.244	0.252	0.26	0.268	0.276	0.284	0.292	0.3	0.308	0.316	0.324	0.332	0.34	0.348	0.356	0.364	0.372	0.38
y (nm)
-0.396		999	999	999	999	999	999	999	999	999	999	999	999	999	999	999	999	999	999	999	999	999	999	999	999	999	999	999	999	999	999	999	999	999	999	999	999	999	999	999	999	999	999	999	999	999	999	999	999
-0.388		999	999	999	999	999	999	999	999	999	999	999	999	999	999	999	999	999	999	999	999	999	999	999	999	999	999	999	999	999	999	999	999	999	999	999	999	999	999	999	999	999	999	999	999	999	999	999	999
-0.38		999	999	999	999	999	999	999	999	999	999	999	999	999	999	999	999	999	999	999	999	999	999	999	999	999	999	999	999	999	999	999	999	999	999	999	999	999	999	999	999	999	999	999	999	999	999	999	999
-0.372		999	999	999	999	999	999	999	999	999	999	999	999	999	999	999	999	999	999	999	999	999	999	999	999	999	999	999	999	999	999	999	999	999	999	999	999	999	999	999	999	999	999	999	999	999	999	999	999
-0.364		999	999	999	999	999	999	999	999	999	999	999	999	999	999	999	999	999	999	999	999	999	999	999	999	999	999	999	999	999	999	999	999	999	999	999	999	999	999	999	999	999	999	999	999	999	999	999	999
-0.356		999	999	999	999	999	999	999	999	999	999	999	999	999	999	999	999	999	999	999	999	999	999	999	999	999	999	999	999	999	999	999	999	999	999	999	999	999	999	999	999	999	999	999	999	999	999	999	999
-0.348		999	999	999	999	999	999	999	999	999	999	999	999	999	999	999	999	999	999	999	999	999	999	999	999	999	999	999	999	999	999	999	999	999	999	999	999	999	999	999	999	999	999	999	999	999	999	999	999
-0.34		999	999	999	999	999	999	999	999	999	999	999	999	999	999	999	999	999	999	999	999	999	999	999	999	999	999	999	999	999	999	999	999	999	999	999	999	999	999	999	999	999	999	999	999	999	999	999	999
-0.332		999	999	999	999	999	999	999	999	999	999	999	999	999	999	999	999	999	999	999	999	999	999	999	999	999	999	999	999	999	999	999	999	999	999	999	999	999	999	999	999	999	999	999	999	999	999	999	999
-0.324		999	999	999	999	999	999	999	999	999	999	999	999	999	999	999	999	999	999	999	999	999	999	999	999	999	999	999	999	999	999	999	999	999	999	999	999	999	999	999	999	999	999	999	999	999	999	999	999
-0.316		999	999	999	999	999	999	999	999	999	999	999	999	999	999	999	999	999	999	999	999	999	999	999	999	999	999	999	999	999	999	999	999	999	999	999	999	999	999	999	999	999	999	999	999	999	999	999	999
-0.308		999	999	999	999	999	999	999	999	999	999	999	999	999	999	999	999	999	999	999	999	999	999	999	999	999	999	999	999	999	999	999	999	999	999	999	999	999	999	999	999	999	999	999	999	999	999	999	999
-0.3		999	999	999	999	999	999	999	999	999	999	999	999	999	999	999	999	999	999	999	999	999	999	999	999	999	999	999	999	999	999	999	999	999	999	999	999	999	999	999	999	999	999	999	999	999	999	999	999
-0.292		999	999	999	999	999	999	999	999	999	999	999	999	999	999	999	999	999	999	999	999	999	999	999	999	999	999	999	999	999	999	999	999	999	999	999	999	999	999	999	999	999	999	999	999	999	999	999	999
-0.284		999	999	999	999	999	999	999	999	999	999	999	999	999	999	999	999	999	999	999	999	999	999	999	999	999	999	999	999	999	999	999	999	999	999	999	999	999	999	999	999	999	999	999	999	999	999	999	999
-0.276		999	999	999	999	999	999	999	999	999	999	999	999	999	999	999	999	999	999	999	999	999	999	999	999	999	999	999	999	999	999	999	999	999	999	999	999	999	999	999	999	999	999	999	999	999	999	999	999
-0.268		999	999	999	999	999	999	999	999	999	999	999	999	999	999	999	999	999	999	999	999	999	999	999	999	999	999	999	999	999	999	999	999	999	999	999	999	999	999	999	999	999	999	999	999	999	999	999	999
-0.26		999	999	999	999	999	999	999	999	999	999	999	999	999	999	999	999	999	999	999	999	999	999	999	999	999	999	999	999	999	999	999	999	999	999	999	999	999	999	999	999	999	999	999	999	999	999	999	999
-0.252		999	999	999	999	999	999	999	999	999	999	999	999	999	999	999	999	999	999	999	999	999	999	999	999	999	999	999	999	999	999	999	999	999	999	999	999	999	999	999	999	999	999	999	999	999	999	999	999
-0.244		999	999	999	999	999	999	999	999	999	999	999	999	999	999	999	999	999	999	999	999	999	999	999	999	999	999	999	999	999	999	999	999	999	999	999	999	999	999	999	999	999	999	999	999	999	999	9.834	999
-0.236		999	999	999	999	999	999	999	999	999	999	999	8.168	8.367	999	8.722	999	999	999	999	999	999	999	999	999	999	999	999	999	999	999	999	999	999	999	999	999	999	999	999	999	999	999	999	999	999	999	8.829	999
-0.228		999	999	999	999	999	999	999	999	999	999	999	999	999	999	8.722	8.882	6.309	5.737	7.589	7.716	5.114	5.681	9.781	7.163	7.265	8.367	999	999	8.638	7.716	8.803	999	8.958	999	999	999	999	999	8.367	6.711	8.491	999	9.614	7.953	9.727	8.776	8.829	8.882
-0.22		999	999	999	999	999	999	999	999	999	999	999	8.168	6.649	8.551	7.003	4.892	2.674	1.875	1.881	2.722	2.13	3.313	2.355	3.345	3.63	3.212	4.235	4.822	6.366	6.45	7.085	999	7.24	999	6.832	6.902	6.136	6.584	7.654	5.998	6.059	7.837	6.891	6.235	5.087	4.476	5.609	5.897
-0.212		999	999	999	999	999	999	999	999	999	999	999	8.168	8.367	8.551	5.998	3.435	0.7717	0.2224	-0.4872	0.0541	0.06486	0.7199	0.6368	1.219	1.818	1.418	2.102	2.29	3.998	4.28	4.163	5.153	4.732	6.309	5.114	4.948	3.936	4.668	4.377	4.28	4.191	3.727	2.82	2.648	2.777	2.987	3.293	2.523
-0.204		999	999	999	999	999	999	999	999	999	999	999	999	999	999	4.28	2.34	0.6847	-1.017	-2.007	-2.078	-2.185	-1.72	-1.635	-1.322	-0.3216	0.3385	1.831	1.252	1.688	3.014	2.643	3.887	3.014	3.585	4.464	4.35	4.087	2.949	2.83	3.076	2.401	2.257	1.896	2.245	1.901	1.753	2.116	1.497
-0.196		999	999	999	999	999	999	999	999	999	999	999	999	999	999	8.722	4.44	1.867	0.09195	-1.524	-2.494	-3.275	-3.089	-3.252	-2.484	-1.817	-1.124	-0.09176	0.2465	1.339	0.8435	1.377	2.34	2.416	2.771	3.523	3.593	3.082	2.679	2.423	1.557	1.419	1.004	1.398	1.004	1.135	1.076	1.205	0.7735
-0.188		999	999	999	999	999	999	999	999	999	999	999	999	999	999	999	999	6.309	3.014	-0.3399	-2.054	-3.317	-3.905	-4.069	-3.615	-2.843	-2.129	-1.428	-0.6851	0.2063	0.2091	0.8737	1.583	2.009	1.937	2.08	2.815	1.815	1.881	1.885	1.772	0.9047	0.8509	1.101	0.7878	1.059	0.6996	0.3708	0.2141
-0.18		999	999	999	999	999	999	999	999	999	999	999	999	999	999	999	999	9.032	5.184	2.435	-0.5437	-2.622	-3.711	-4.124	-4.285	-3.825	-3.061	-2.158	-0.8017	-0.6571	0.5515	0.8236	1.276	2.009	2.674	1.939	2.009	2.292	2.075	2.277	1.717	1.065	0.6725	0.8725	0.9295	0.4911	0.3725	0.3169	-0.2834
-0.172		999	999	999	999	999	999	999	999	999	999	999	999	999	999	999	999	999	999	999	3.491	-0.8301	-2.783	-3.965	-4.684	-4.327	-3.406	-2.828	-2.135	-0.8262	-0.36	0.4133	1.163	1.793	2.872	2.475	2.224	2.292	1.881	3.428	1.947	1.67	1.432	1.31	1.281	0.5211	0.4289	0.3169	0.1645
-0.164		999	999	999	999	999	999	999	999	999	999	999	999	999	999	999	999	999	999	999	9.435	2.009	-0.8249	-2.768	-3.84	-4.192	-3.829	-3.146	-2.296	-0.9066	-0.484	0.2117	1.219	1.352	2.319	2.843	2.15	2.7	2.766	2.659	2.64	1.567	1.576	1.444	0.7536	0.3181	0.6996	0.4822	0.563
-0.156		999	999	999	999	999	999	999	999	999	999	999	999	999	999	999	999	999	999	999	999	9.556	2.958	-0.8882	-2.844	-3.503	-3.641	-2.968	-2.388	-1.319	-0.8747	0.02519	1.455	2.009	2.49	3.16	3.727	4.601	4.003	3.111	3.491	2.331	2.461	2.067	1.692	1.022	1.566	1.13	0.6811
-0.148		999	999	999	999	999	999	999	999	999	999	999	999	999	999	999	999	999	999	999	999	999	7.953	2.009	-0.8812	-2.654	-3.406	-3.192	-2.418	-1.633	-1.097	-0.08031	1.335	2.085	2.49	3.049	3.119	5.016	4.313	3.111	3.988	2.954	2.927	2.381	2.308	1.38	1.611	1.487	1.004
-0.14		999	999	999	999	999	999	999	999	999	999	999	999	999	999	999	999	999	999	999	999	999	999	6.345	1.374	-1.753	-3.024	-3.004	-2.358	-1.876	-0.7421	0.5873	1.455	2.009	2.771	3.657	3.727	3.936	4.003	3.428	3.727	3.667	4.109	3.256	2.722	1.747	2.119	1.243	1.073
-0.132		999	999	999	999	999	999	999	999	999	999	999	999	999	999	999	999	999	999	999	999	999	999	999	3.943	0.3404	-1.904	-2.789	-2.59	-1.858	-0.7147	1.197	1.717	2.085	3.203	3.949	4.019	4.087	3.727	3.318	3.854	4.049	2.683	3.353	3.41	2.009	2.482	1.574	1.257
-0.124		999	999	999	999	999	999	999	999	999	999	999	999	999	999	999	999	999	999	999	999	999	999	999	8.168	3.446	0.2431	-1.71	-2.327	-1.964	-0.8747	0.06138	0.8532	2.6	4.208	4.109	4.732	5.513	4.866	4.067	3.606	3.667	3.014	2.741	2.877	2.064	2.063	1.905	1.81
-0.116		999	999	999	999	999	999	999	999	999	999	999	999	999	999	999	999	999	999	999	999	999	999	999	999	7.265	2.92	-0.3529	-1.599	-1.553	-0.796	0.09811	1.649	2.416	3.451	4.28	4.732	5.252	5.082	5.644	4.28	3.336	2.843	3.256	2.722	2.562	1.903	1.619	1.907
-0.108		999	999	999	999	999	999	999	999	999	999	999	999	999	999	999	999	999	999	999	999	999	999	999	999	999	5.644	2.199	0.161	-0.6861	-0.8225	0.2904	1.932	2.697	2.674	3.275	4.732	4.418	3.861	5.644	5.445	4.856	4.561	3.353	2.798	3.098	2.009	2.347	2.281
-0.1		999	999	999	999	999	999	999	999	999	999	999	999	999	999	999	999	999	999	999	999	999	999	999	999	999	999	4.235	0.8325	-0.2456	-0.328	0.4133	1.276	1.471	2.319	3.049	4.35	4.087	4.484	5.382	5.706	6.39	5.114	3.67	3.219	3.185	3.152	2.67	2.34
-0.092		999	999	999	999	999	999	999	999	999	999	999	999	999	999	999	999	999	999	999	999	999	999	999	999	999	999	999	2.496	0.5611	-0.09176	0.6328	1.109	1.295	1.937	3.049	3.466	3.661	4.866	5.146	6.711	6.773	5.827	4.79	4.366	4.146	3.837	2.962	2.461
-0.084		999	999	999	999	999	999	999	999	999	999	999	999	999	999	999	999	999	999	999	999	999	999	999	999	999	999	999	3.911	1.339	0.5979	0.4133	0.6214	1.295	2.978	3.275	3.727	3.413	5.579	4.93	4.44	3.915	4.732	4.459	4.366	4.572	4.334	3.383	2.863
-0.076		999	999	999	999	999	999	999	999	999	999	999	999	999	999	999	999	999	999	999	999	999	999	999	999	999	999	999	6.832	2.478	1.358	0.5427	0.4094	1.659	2.674	3.275	4.179	5.016	4.484	5.382	6.329	5.27	5.33	5.624	5.943	5.501	4.786	5.011	4.582
-0.068		999	999	999	999	999	999	999	999	999	999	999	999	999	999	999	999	999	999	999	999	999	999	999	999	999	999	999	999	3.483	1.927	0.3307	0.2904	1.793	3.203	4.662	4.534	5.513	5.579	5.935	6.711	8.491	5.827	6.178	6.948	6.29	4.957	5.845	5.445
-0.06		999	999	999	999	999	999	999	999	999	999	999	999	999	999	999	999	999	999	999	999	999	999	999	999	999	999	999	999	4.648	1.927	0.8737	0.666	1.935	2.978	3.949	4.35	5.513	7.589	7.654	6.711	8.491	6.45	7.343	7.4	7.003	5.34	6.106	6.45
-0.052		999	999	999	999	999	999	999	999	999	999	999	999	999	999	999	999	999	999	999	999	999	999	999	999	999	999	999	999	6.366	2.777	1.638	1.717	2.416	2.58	3.657	5.737	6.97	7.036	7.654	999	8.491	7.284	9.614	7.4	7.003	7.058	6.398	5.661
-0.044		999	999	999	999	999	999	999	999	999	999	999	999	999	999	999	999	999	999	999	999	999	999	999	999	999	999	999	999	999	4.993	3.498	2.722	2.6	2.49	4.464	9.174	8.236	7.036	7.654	999	7.225	8.551	999	9.671	8.722	8.776	7.111	6.158
-0.036		999	999	999	999	999	999	999	999	999	999	999	999	999	999	999	999	999	999	999	999	999	999	999	999	999	999	999	999	999	5.616	3.498	2.34	2.329	3.585	4.878	6.902	8.236	8.302	9.372	999	999	999	8.609	9.671	8.722	8.776	8.116	8.882
-0.028		999	999	999	999	999	999	999	999	999	999	999	999	999	999	999	999	999	999	999	999	999	999	999	999	999	999	999	999	999	7.003	4.577	3.435	3.014	4.392	5.667	8.168	999	8.302	8.367	999	999	999	999	999	9.727	9.781	9.834	8.168
-0.02		999	999	999	999	999	999	999	999	999	999	999	999	999	999	999	999	999	999	999	999	999	999	999	999	999	999	999	999	999	999	4.577	4.44	4.134	4.59	8.099	9.174	8.236	7.589	8.367	999	999	999	999	999	999	8.776	8.116	8.882
-0.012		999	999	999	999	999	999	999	999	999	999	999	999	999	999	999	999	999	999	999	999	999	999	999	999	999	999	999	999	999	8.722	3.979	3.577	4.732	5.303	9.104	8.168	8.236	8.302	999	999	999	9.556	9.614	999	999	9.781	8.829	7.615
-0.004		999	999	999	999	999	999	999	999	999	999	999	999	999	999	999	999	999	999	999	999	999	999	999	999	999	999	999	999	999	7.716	4.163	3.435	3.963	4.806	6.832	7.455	9.241	9.308	999	7.716	9.496	999	999	999	999	9.781	999	8.168
0.004		999	999	999	999	999	999	999	999	999	999	999	999	999	999	999	999	999	999	999	999	999	999	999	999	999	999	999	999	999	999	5.074	3.887	3.803	4.59	8.099	6.45	8.236	999	999	8.43	8.491	9.556	9.614	999	999	8.776	999	999
0.012		999	999	999	999	999	999	999	999	999	999	999	999	999	999	999	999	999	999	999	999	999	999	999	999	999	999	999	999	999	7.003	4.361	4.242	4.516	6.309	9.104	6.902	8.236	999	999	999	999	999	999	999	999	999	8.829	6.781
0.02		999	999	999	999	999	999	999	999	999	999	999	999	999	999	999	999	999	999	999	999	999	999	999	999	999	999	999	999	999	7.003	5.366	4.44	4.318	5.042	6.38	7.455	999	999	999	9.435	9.496	8.551	999	9.671	999	999	9.834	6.781
0.028		999	999	999	999	999	999	999	999	999	999	999	999	999	999	999	999	999	999	999	999	999	999	999	999	999	999	999	999	999	6.45	3.356	3.435	4.732	5.303	5.998	6.45	7.523	7.036	999	999	9.496	8.551	8.609	999	999	999	7.563	6.45
0.036		999	999	999	999	999	999	999	999	999	999	999	999	999	999	999	999	999	999	999	999	999	999	999	999	999	999	999	999	999	5.998	3.808	3.435	3.511	4.037	5.375	5.184	6.518	7.589	9.372	999	8.491	7.837	7.896	8.666	8.008	999	8.829	6.45
0.044		999	999	999	999	999	999	999	999	999	999	999	999	999	999	999	999	999	999	999	999	999	999	999	999	999	999	999	999	8.638	4.28	2.643	2.253	3.511	4.392	5.375	5.184	7.523	9.308	9.372	9.435	7.778	8.551	9.614	8.666	7.455	8.776	7.111	7.163
0.052		999	999	999	999	999	999	999	999	999	999	999	999	999	999	999	999	999	999	999	999	999	999	999	999	999	999	999	999	6.366	3.014	2.643	3.174	3.129	3.877	5.114	5.445	6.136	9.308	9.372	8.43	9.496	7.284	6.891	6.948	7.003	8.063	8.116	6.781
0.06		999	999	999	999	999	999	999	999	999	999	999	999	999	999	999	999	999	999	999	999	999	999	999	999	999	999	999	999	4.909	2.18	1.44	1.717	2.798	3.727	4.878	4.948	5.016	7.589	7.654	9.435	8.491	8.551	8.609	999	5.998	7.058	9.834	6.45
0.068		999	999	999	999	999	999	999	999	999	999	999	999	999	999	999	999	999	999	999	999	999	999	999	999	999	999	999	8.551	4.909	2.009	0.7745	1.163	1.935	2.978	3.949	3.869	4.418	6.202	6.266	7.716	7.225	6.45	6.178	5.943	5.285	6.676	7.111	6.45
0.076		999	999	999	999	999	999	999	999	999	999	999	999	999	999	999	999	999	999	999	999	999	999	999	999	999	999	999	7.545	2.93	0.6932	0.8737	0.7579	2.329	2.238	3.949	4.948	5.252	5.871	7.101	7.163	7.225	6.119	4.619	5.031	4.422	5.141	5.011	5.063
0.084		999	999	999	999	999	999	999	999	999	999	999	999	999	999	999	999	999	999	999	999	999	999	999	999	999	999	999	4.325	2.279	0.3744	0.3716	0.7579	2.506	2.674	3.657	4.179	4.418	5.318	4.93	5.706	5.27	5.33	5.624	5.229	4.28	3.952	4.127	3.528
0.092		999	999	999	999	999	999	999	999	999	999	999	999	999	999	999	999	999	999	999	999	999	999	999	999	999	999	5.024	2.97	1.542	0.5515	0.5427	0.7579	1.725	2.771	4.878	5.737	5.805	4.866	4.93	4.611	4.672	5.827	5.388	3.963	4.572	3.837	3.675	3.258
0.1		999	999	999	999	999	999	999	999	999	999	999	999	999	999	999	999	999	999	999	999	999	999	999	999	999	999	4.471	1.756	0.248	-0.1269	0.3716	0.9023	2.329	4.037	3.523	4.948	4.601	4.484	5.644	4.795	4.501	4.916	4.619	4.516	4.732	3.329	2.811	2.863
0.108		999	999	999	999	999	999	999	999	999	999	999	999	999	999	999	999	999	999	999	999	999	999	999	999	999	5.644	2.516	0.07837	-0.6571	-0.2956	-0.08031	1.109	2.245	3.324	3.275	4.732	5.016	5.082	4.93	4.28	5.27	4.561	4.619	5.229	5.087	4.626	2.811	2.654
0.116		999	999	999	999	999	999	999	999	999	999	999	999	999	999	999	999	999	999	999	999	999	999	999	999	9.988	3.212	0.3367	-1.315	-1.181	-0.7147	0.06138	1.109	2.009	3.585	3.949	5.737	5.252	4.668	4.548	4.611	4.341	4.401	4.167	3.842	3.567	2.832	2.009	2.009
0.124		999	999	999	999	999	999	999	999	999	999	999	999	999	999	999	999	999	999	999	999	999	999	999	9.887	5.998	1.134	-1.358	-1.578	-1.385	-0.2628	0.6328	1.455	1.935	2.674	4.28	4.534	4.087	3.861	4.548	4.13	4.049	3.975	3.906	3.219	3.098	3.068	2.408	1.717
0.132		999	999	999	999	999	999	999	999	999	999	999	999	999	999	999	999	999	999	999	999	999	999	999	4.44	1.475	-0.8387	-2.418	-2.358	-1.428	-0.9004	0.2507	1.394	2.904	2.403	4.109	6.45	5.016	5.318	4.93	4.795	3.915	3.848	3.162	2.372	2.632	2.758	1.362	1.073
0.14		999	999	999	999	999	999	999	999	999	999	999	999	999	999	999	999	999	999	999	999	999	999	6.345	1.717	-1.167	-2.385	-3.029	-2.576	-1.767	-0.687	0.4133	2.253	3.511	2.674	4.662	4.948	3.413	3.148	4.217	4.611	3.915	3.197	2.591	2.308	2.932	1.521	0.7529	0.7735
0.148		999	999	999	999	999	999	999	999	999	999	999	999	999	999	999	999	999	999	999	999	999	7.953	4.073	-1.322	-2.857	-2.999	-3.1	-2.327	-1.428	-0.514	0.5873	1.649	2.798	3.727	4.878	3.869	2.883	3.047	3.543	2.64	2.547	2.843	2.591	2.245	2.363	1.657	0.8173	0.9023
0.156		999	999	999	999	999	999	999	999	999	999	999	999	999	999	999	999	999	999	999	999	9.556	3.129	-0.2842	-2.534	-3.567	-3.501	-2.918	-2.265	-1.341	-0.4536	0.3307	2.621	2.904	3.727	3.657	3.014	3.413	3.253	3.111	2.562	2.401	1.838	2.251	2.066	1.337	1.19	0.6593	0.9023
0.164		999	999	999	999	999	999	999	999	999	999	999	999	999	999	999	999	999	999	9.308	5.445	2.391	0.2347	-2.378	-3.82	-3.853	-3.69	-2.918	-2.034	-1.228	-0.36	0.8737	1.056	1.532	2.319	3.049	4.019	3.297	2.679	2.578	2.071	2.009	1.95	1.952	2.184	1.059	0.8301	0.8834	0.592
0.172		999	999	999	999	999	999	999	999	999	999	999	999	999	999	999	999	999	999	6.584	2.562	-0.4666	-2.489	-3.612	-4.202	-4.007	-3.449	-2.463	-1.778	-0.5981	-0.05609	0.5873	1.583	1.659	2.319	2.944	3.014	2.79	2.212	2.578	2.009	1.834	1.527	1.224	1.119	0.7095	0.898	0.4539	0.2141
0.18		999	999	999	999	999	999	999	999	999	999	999	999	999	999	999	999	999	6.45	2.949	-0.2628	-1.957	-3.777	-4.231	-4.028	-3.577	-2.774	-1.925	-1.244	-0.444	0.2904	1.085	2.253	1.594	1.867	2.231	2.461	1.942	2.435	2.423	1.609	1.28	1.678	1.31	1.281	1.38	1.04	0.8173	0.3691
0.188		999	999	999	999	999	999	999	999	999	999	999	999	999	999	999	999	9.032	2.632	-0.07305	-2.217	-3.086	-3.936	-3.926	-3.658	-3.071	-2.217	-1.084	-0.8301	0.125	1.059	1.57	2.253	3.377	2.58	2.745	3.014	1.754	2.212	2.499	1.717	1.618	1.527	1.224	1.199	0.4031	0.3448	0.6901	0.6811
0.196		999	999	999	999	999	999	999	999	999	999	999	999	999	999	7.003	5.445	3.877	0.2224	-1.763	-2.725	-3.204	-3.336	-2.891	-2.583	-1.501	-0.9854	-0.3529	-0.2271	0.7595	1.626	2.859	2.621	2.164	2.159	3.275	2.815	1.579	1.82	2.659	1.406	1.192	1.295	1.736	2.066	1.466	0.9678	0.2904	0.563
0.204		999	999	999	999	999	999	999	999	999	999	999	999	999	999	5.998	4.058	1.867	-0.8049	-1.46	-2.125	-1.909	-1.936	-1.346	-1.067	-0.3979	0.5943	0.855	1.455	2.377	2.667	3.979	4.656	3.963	3.088	3.657	4.179	3.082	2.513	2.83	2.009	1.891	1.838	1.788	1.845	1.059	1.114	1.322	1.145
0.212		999	999	999	999	999	999	999	999	999	999	999	8.168	8.367	5.827	7.003	2.523	0.2185	0.2904	0.2904	-0.2628	0.4113	1.24	1.19	1.455	1.818	3.062	2.632	4.325	3.998	6.45	5.697	4.892	5.852	4.037	4.109	4.534	4.087	3.6	4.067	3.174	2.867	4.401	3.67	3.219	2.301	2.686	2.885	1.763
0.22		999	999	999	999	999	999	999	999	999	999	999	8.168	5.644	5.827	5.285	6.158	2.159	1.747	3.861	3.076	3.197	2.958	3.239	5.445	6.551	3.727	4.019	5.445	7.632	8.722	7.085	7.163	6.235	5.926	5.998	6.45	6.136	7.589	6.649	4.611	5.27	4.916	4.619	4.847	4.28	4.626	4.84	4.058
0.228		999	999	999	999	999	999	999	999	999	999	999	999	8.367	8.551	7.003	7.163	5.595	5.184	5.318	6.711	6.832	6.948	8.063	7.163	9.988	999	999	999	7.632	8.722	7.798	999	999	999	999	8.168	9.241	8.302	8.367	7.163	9.496	8.551	7.896	6.948	7.455	8.063	9.834	6.781
0.236		999	999	999	999	999	999	999	999	999	999	999	999	999	999	8.722	8.882	999	999	9.308	999	999	999	999	999	999	999	999	999	999	999	999	999	999	999	999	999	999	999	999	999	999	9.556	999	999	999	999	999	999
0.244		999	999	999	999	999	999	999	999	999	999	999	999	999	999	999	999	999	999	999	999	999	999	999	999	999	999	999	999	999	999	999	999	999	999	999	999	999	999	999	999	999	999	999	999	999	999	999	999
0.252		999	999	999	999	999	999	999	999	999	999	999	999	999	999	999	999	999	999	999	999	999	999	999	999	999	999	999	999	999	999	999	999	999	999	999	999	999	999	999	999	999	999	999	999	999	999	999	999
0.26		999	999	999	999	999	999	999	999	999	999	999	999	999	999	999	999	999	999	999	999	999	999	999	999	999	999	999	999	999	999	999	999	999	999	999	999	999	999	999	999	999	999	999	999	999	999	999	999
0.268		999	999	999	999	999	999	999	999	999	999	999	999	999	999	999	999	999	999	999	999	999	999	999	999	999	999	999	999	999	999	999	999	999	999	999	999	999	999	999	999	999	999	999	999	999	999	999	999
0.276		999	999	999	999	999	999	999	999	999	999	999	999	999	999	999	999	999	999	999	999	999	999	999	999	999	999	999	999	999	999	999	999	999	999	999	999	999	999	999	999	999	999	999	999	999	999	999	999
0.284		999	999	999	999	999	999	999	999	999	999	999	999	999	999	999	999	999	999	999	999	999	999	999	999	999	999	999	999	999	999	999	999	999	999	999	999	999	999	999	999	999	999	999	999	999	999	999	999
0.292		999	999	999	999	999	999	999	999	999	999	999	999	999	999	999	999	999	999	999	999	999	999	999	999	999	999	999	999	999	999	999	999	999	999	999	999	999	999	999	999	999	999	999	999	999	999	999	999
0.3		999	999	999	999	999	999	999	999	999	999	999	999	999	999	999	999	999	999	999	999	999	999	999	999	999	999	999	999	999	999	999	999	999	999	999	999	999	999	999	999	999	999	999	999	999	999	999	999
0.308		999	999	999	999	999	999	999	999	999	999	999	999	999	999	999	999	999	999	999	999	999	999	999	999	999	999	999	999	999	999	999	999	999	999	999	999	999	999	999	999	999	999	999	999	999	999	999	999
0.316		999	999	999	999	999	999	999	999	999	999	999	999	999	999	999	999	999	999	999	999	999	999	999	999	999	999	999	999	999	999	999	999	999	999	999	999	999	999	999	999	999	999	999	999	999	999	999	999
0.324		999	999	999	999	999	999	999	999	999	999	999	999	999	999	999	999	999	999	999	999	999	999	999	999	999	999	999	999	999	999	999	999	999	999	999	999	999	999	999	999	999	999	999	999	999	999	999	999
0.332		999	999	999	999	999	999	999	999	999	999	999	999	999	999	999	999	999	999	999	999	999	999	999	999	999	999	999	999	999	999	999	999	999	999	999	999	999	999	999	999	999	999	999	999	999	999	999	999
0.34		999	999	999	999	999	999	999	999	999	999	999	999	999	999	999	999	999	999	999	999	999	999	999	999	999	999	999	999	999	999	999	999	999	999	999	999	999	999	999	999	999	999	999	999	999	999	999	999
0.348		999	999	999	999	999	999	999	999	999	999	999	999	999	999	999	999	999	999	999	999	999	999	999	999	999	999	999	999	999	999	999	999	999	999	999	999	999	999	999	999	999	999	999	999	999	999	999	999
0.356		999	999	999	999	999	999	999	999	999	999	999	999	999	999	999	999	999	999	999	999	999	999	999	999	999	999	999	999	999	999	999	999	999	999	999	999	999	999	999	999	999	999	999	999	999	999	999	999
0.364		999	999	999	999	999	999	999	999	999	999	999	999	999	999	999	999	999	999	999	999	999	999	999	999	999	999	999	999	999	999	999	999	999	999	999	999	999	999	999	999	999	999	999	999	999	999	999	999
0.372		999	999	999	999	999	999	999	999	999	999	999	999	999	999	999	999	999	999	999	999	999	999	999	999	999	999	999	999	999	999	999	999	999	999	999	999	999	999	999	999	999	999	999	999	999	999	999	999
0.38		999	999	999	999	999	999	999	999	999	999	999	999	999	999	999	999	999	999	999	999	999	999	999	999	999	999	999	999	999	999	999	999	999	999	999	999	999	999	999	999	999	999	999	999	999	999	999	999
0.388		999	999	999	999	999	999	999	999	999	999	999	999	999	999	999	999	999	999	999	999	999	999	999	999	999	999	999	999	999	999	999	999	999	999	999	999	999	999	999	999	999	999	999	999	999	999	999	999
0.396		999	999	999	999	999	999	999	999	999	999	999	999	999	999	999	999	999	999	999	999	999	999	999	999	999	999	999	999	999	999	999	999	999	999	999	999	999	999	999	999	999	999	999	999	999	999	999	999
K+ (Edge-position)	x (nm)	0.004	0.012	0.02	0.028	0.036	0.044	0.052	0.06	0.068	0.076	0.084	0.092	0.1	0.108	0.116	0.124	0.132	0.14	0.148	0.156	0.164	0.172	0.18	0.188	0.196	0.204	0.212	0.22	0.228	0.236	0.244	0.252	0.26	0.268	0.276	0.284	0.292	0.3	0.308	0.316	0.324	0.332	0.34	0.348	0.356	0.364	0.372	0.38
y (nm)
-0.396		999	999	999	999	999	999	999	999	999	999	999	999	999	999	999	999	999	999	999	999	999	999	999	999	999	999	999	999	999	999	999	999	999	999	999	999	999	999	999	999	999	999	999	999	999	999	999	999
-0.388		999	999	999	999	999	999	999	999	999	999	999	999	999	999	999	999	999	999	999	999	999	999	999	999	999	999	999	999	999	999	999	999	999	999	999	999	999	999	999	999	999	999	999	999	999	999	999	999
-0.38		999	999	999	999	999	999	999	999	999	999	999	999	999	999	999	999	999	999	999	999	999	999	999	999	999	999	999	999	999	999	999	999	999	999	999	999	999	999	999	999	999	999	999	999	999	999	999	999
-0.372		999	999	999	999	999	999	999	999	999	999	999	999	999	999	999	999	999	999	999	999	999	999	999	999	999	999	999	999	999	999	999	999	999	999	999	999	999	999	999	999	999	999	999	999	999	999	999	999
-0.364		999	999	999	999	999	999	999	999	999	999	999	999	999	999	999	999	999	999	999	999	999	999	999	999	999	999	999	999	999	999	999	999	999	999	999	999	999	999	999	999	999	999	999	999	999	999	999	999
-0.356		999	999	999	999	999	999	999	999	999	999	999	999	999	999	999	999	999	999	999	999	999	999	999	999	999	999	999	999	999	999	999	999	999	999	999	999	999	999	999	999	999	999	999	999	999	999	999	999
-0.348		999	999	999	999	999	999	999	999	999	999	999	999	999	999	999	999	999	999	999	999	999	999	999	999	999	999	999	999	999	999	999	999	999	999	999	999	999	999	999	999	999	999	999	999	999	999	999	999
-0.34		999	999	999	999	999	999	999	999	999	999	999	999	999	999	999	999	999	999	999	999	999	999	999	999	999	999	999	999	999	999	999	999	999	999	999	999	999	999	999	999	999	999	999	999	999	999	999	999
-0.332		999	999	999	999	999	999	999	999	999	999	999	999	999	999	999	999	999	999	999	999	999	999	999	999	999	999	999	999	999	999	999	999	999	999	999	999	999	999	999	999	999	999	999	999	999	999	999	999
-0.324		999	999	999	999	999	999	999	999	999	999	999	999	999	999	999	999	999	999	999	999	999	999	999	999	999	999	999	999	999	999	999	999	999	999	999	999	999	999	999	999	999	999	999	999	999	999	999	999
-0.316		999	999	999	999	999	999	999	999	999	999	999	999	999	999	999	999	999	999	999	999	999	999	999	999	999	999	999	999	999	999	999	999	999	999	999	999	999	999	999	999	999	999	999	999	999	999	999	999
-0.308		999	999	999	999	999	999	999	999	999	999	999	999	999	999	999	999	999	999	999	999	999	999	999	999	999	999	999	999	999	999	999	999	999	999	999	999	999	999	999	999	999	999	999	999	999	999	999	999
-0.3		999	999	999	999	999	999	999	999	999	999	999	999	999	999	999	999	999	999	999	999	999	999	999	999	999	999	999	999	999	999	999	999	999	999	999	999	999	999	999	999	999	999	999	999	999	999	999	999
-0.292		999	999	999	999	999	999	999	999	999	999	999	999	999	999	999	999	999	999	999	999	999	999	999	999	999	999	999	999	999	999	999	999	999	999	999	999	999	999	999	999	999	999	999	999	999	999	999	999
-0.284		999	999	999	999	999	999	999	999	999	999	999	999	999	999	999	999	999	999	999	999	999	999	999	999	999	999	999	999	999	999	999	999	999	999	999	999	999	999	999	999	999	999	999	999	999	999	999	999
-0.276		999	999	999	999	999	999	999	999	999	999	999	999	999	999	999	999	999	999	999	999	999	999	999	999	999	999	999	999	999	999	999	999	999	999	999	999	999	999	999	999	999	999	999	999	999	999	999	999
-0.268		999	999	999	999	999	999	999	999	999	999	999	999	999	999	999	999	999	999	999	999	999	999	999	999	999	999	999	999	999	999	999	999	999	999	999	999	999	999	999	999	999	999	999	999	999	999	999	999
-0.26		999	999	999	999	999	999	999	999	999	999	999	999	999	999	999	999	999	999	999	999	999	999	999	999	999	999	999	999	999	999	999	999	999	999	999	999	999	999	999	999	999	999	999	999	999	999	999	999
-0.252		999	999	999	999	999	999	999	999	999	999	999	999	999	999	999	999	999	999	999	999	999	999	999	999	999	999	999	999	999	999	999	999	999	999	999	999	999	999	999	999	999	999	999	999	999	999	999	999
-0.244		999	999	999	999	999	999	999	999	999	999	999	999	999	999	999	999	999	999	999	999	999	999	999	999	999	999	999	999	999	999	999	999	999	999	999	999	999	999	999	999	999	999	999	999	999	999	999	999
-0.236		999	999	999	999	999	999	999	999	999	999	999	999	999	999	999	999	999	999	999	999	999	999	999	999	999	999	999	999	999	999	999	999	999	999	999	999	999	999	999	999	999	999	999	9.077	9.132	999	999	999
-0.228		999	999	999	999	999	6.861	999	999	7.866	8.127	999	8.579	999	999	999	999	999	999	999	999	9.966	8.363	999	999	999	8.777	8.871	7.956	7.33	999	6.49	6.187	6.263	8.437	9.514	8.579	8.647	9.718	8.777	8.84	999	8.248	9.02	6.976	6.148	999	7.974	9.292
-0.22		999	999	999	999	999	6.861	7.243	999	7.866	8.127	999	8.579	7.059	8.961	6.409	5.856	9.442	7.866	6.995	7.122	4.812	5.258	7.468	5.856	4.691	4.552	5.435	4.137	4.053	4.309	4.39	4.652	4.728	4.802	3.57	3.755	3.823	5.277	3.838	3.791	4.46	5.143	5.799	5.856	4.832	5.197	5.605	5.657
-0.212		999	999	999	999	999	6.861	5.525	7.574	5.143	6.409	6.645	5.856	5.341	6.238	5.143	3.584	3.283	4.137	4.894	4.691	4.258	5.258	5.037	4.353	3.526	3.783	3.424	3.38	2.888	2.972	2.672	3.132	2.656	2.016	2.027	2.285	2.487	2.056	2.356	2.546	1.927	1.987	2.86	3.132	2.904	2.893	2.882	3.503
-0.204		999	999	3.424	4.137	999	999	7.243	4.851	3.424	3.303	3.54	5.856	3.331	2.419	3.188	2.75	2.901	3.226	3.176	2.546	3.608	4.635	2.314	2.318	1.657	1.682	1.508	1.474	1.561	1.585	1.043	1.574	1.021	0.7377	1.254	1.556	1.022	0.8008	0.7982	1.104	0.9222	0.9167	1.176	1.821	1.22	1.175	1.294	1.593
-0.196		2.419	1.414	0.701	1.866	3.686	3.424	3.806	3.132	2.711	2.972	3.209	2.037	1.351	1.938	2.109	1.414	1.366	2.158	2.171	1.769	1.796	1.49	1.175	1.28	0.8544	0.6074	1.153	1.189	1.069	0.701	0.8239	0.945	0.2241	0.2369	0.597	0.7357	0.0301	0.1219	-0.01213	-0.1108	-0.0939	0.1955	0.2299	0.409	0.1811	0.3971	0.2667	0.3411
-0.188		0.701	0.1479	0.701	0.409	0.9622	1.706	2.419	2.127	1.508	2.183	2.005	0.8065	1.351	1.083	1.47	0.861	1.011	0.8427	1.051	1.254	1.015	1.131	0.4452	0.5026	0.6038	0.3463	0.4815	0.7912	0.496	0.1811	0.2291	-0.3552	0.0162	-0.1538	-0.08197	-0.281	-0.3263	-0.4925	-0.3252	-0.4641	-0.7795	-0.2644	-0.226	-0.4143	-0.1133	0.2134	-0.1779	-0.3887
-0.18		0.701	0.701	-0.5653	-1.443	-0.7561	-0.01213	-0.5296	-0.5025	0.3189	0.5801	0.3841	0.701	0.6074	0.9819	0.701	-0.1441	0.4253	0.3786	0.0207	-0.04293	0.6427	0.701	0.8112	0.5026	0.249	0.4734	0.7473	0.614	0.617	0.541	0.472	-0.1986	-0.4262	-0.2301	0.4012	-0.2106	-0.4133	-0.3041	-0.4481	-0.5215	-0.796	-0.9271	-0.3611	-0.4676	-0.1527	-0.3574	-0.4074	-0.5341
-0.172		-1.57	-1.309	-2.52	-2.314	-1.017	-0.3041	-1.57	-0.5025	-0.3041	-0.9545	-1.017	-0.2343	-0.3041	-0.3041	-0.1914	-0.1441	0.3609	0.4398	0.3946	-0.08841	0.6427	0.5908	0.701	0.5507	0.5102	0.8483	1.209	1.083	1.33	1.585	1.043	0.4789	-0.09523	0.2673	0.7729	-0.03782	-0.2131	-0.003966	-0.08263	-0.06578	-0.3834	-0.4934	-0.4713	-0.0471	0.00861	0.1479	-0.06432	-0.5961
-0.164		-1.57	-2.022	-1.881	-1.691	-1.364	-2.022	-2.301	-1.508	-0.8015	-1.57	-1.334	-1.068	-0.6588	-1.104	-1.177	-1.017	-0.1538	0.3189	-0.02839	0.3545	0.53	0.4342	0.3971	0.4554	0.4201	0.562	1.045	1.032	1.119	0.66	0.546	0.6247	0.52	0.594	0.4647	0.5026	0.6025	0.04561	-0.2397	-0.3041	0.1358	-0.09912	-0.4351	-0.005082	0.115	0.06309	-0.1028	-0.2694
-0.156		-0.3041	-2.022	-1.399	-1.917	-2.104	-2.284	-2.599	-3.129	-2.735	-2.369	-1.907	-1.57	-1.789	-1.674	-1.57	-1.476	-0.8279	-0.9117	-0.8832	-0.3041	0.1716	0.5908	1.047	0.861	1.018	0.9516	1.098	0.9328	1.501	1.104	1.137	1.077	0.9373	1.463	1.125	0.8065	0.701	0.2545	0.265	0.07458	0.2591	-0.09912	-0.08317	0.2869	0.00861	-0.2312	-0.2328	-0.01213
-0.148		2.419	-0.3041	-1.57	-0.6862	-1.668	-1.399	-2.301	-3.062	-2.701	-2.704	-2.372	-1.769	-2.022	-2.479	-2.104	-1.662	-1.357	-1.017	-0.6675	-0.177	-0.1415	0.5375	1.524	1.414	1.018	1.172	1.706	2.088	1.749	2.259	2.19	1.313	0.9373	1.272	1.344	0.9545	0.7689	0.8008	0.9341	0.928	0.4979	0.701	0.5609	0.6179	0.115	-0.2496	-0.4575	-0.1986
-0.14		2.419	4.137	1.706	0.409	0.249	1.706	0.8847	-0.6862	-1.399	-1.715	-1.334	-1.769	-2.054	-1.674	-2.233	-2.099	-1.923	-0.8756	-0.3896	-0.3041	-0.2644	0.1032	0.8682	0.9737	1.075	2.419	1.848	2.509	2.175	2.109	2.762	2.663	1.821	2.278	2.027	1.414	1.221	1.329	1.351	1.456	0.6413	0.9491	0.8803	0.6179	0.567	0.2356	0.1373	0.1895
-0.132		2.419	4.137	5.143	5.856	999	999	999	3.132	1.153	0.9622	0.3841	-0.9651	-1.33	-1.229	-1.435	-1.835	-2.141	-1.515	-0.9844	-0.6506	-0.1415	0.1032	0.4452	0.861	1.317	2.419	2.817	2.907	3.219	3.686	3.054	2.75	2.74	2.73	2.801	3.226	2.226	1.84	1.522	1.817	1.277	0.8219	1.107	1.131	0.6736	0.04235	0.523	0.8065
-0.124		999	999	999	999	999	999	999	5.856	5.143	5.404	2.917	1.032	-0.4281	-0.5296	-0.6144	-1.131	-1.42	-1.652	-1.05	-0.824	-0.8963	-0.3414	0.4452	0.5026	1.657	2.065	3.042	3.38	3.601	2.68	2.762	3.031	2.917	3.862	3.46	2.871	2.487	2.695	2.55	2.822	1.602	1.118	1.176	1.49	1.056	0.6742	1.228	0.9737
-0.116		999	999	999	999	999	999	999	999	999	999	999	6.861	2.236	2.603	1.585	0.3411	-0.9054	-1.309	-0.7048	-0.6862	-1.076	-0.3414	0.6477	0.3635	1.317	2.236	3.566	3.515	3.601	3.424	3.506	3.348	3.314	4.137	3.57	2.635	2.779	3.089	2.687	1.817	1.691	1.262	1.472	1.064	1.324	1.524	1.04	0.5998
-0.108		999	999	999	999	999	999	999	999	999	999	999	999	8.777	5.525	3.686	3.348	1.366	-0.01213	-0.6675	-0.3854	-0.05601	-0.1491	0.5955	0.701	1.585	2.618	3.042	4.137	4.607	4.137	3.909	5.066	4.545	4.448	3.934	3.132	3.598	3.266	2.91	2.24	1.878	2.14	1.809	1.34	1.47	1.679	0.7814	0.5507
-0.1		999	999	999	999	999	999	999	999	999	999	999	999	999	999	9.132	7.574	5.001	2.158	0.9049	0.1979	0.4222	0.1479	0.1695	0.861	2.228	2.618	2.711	3.132	3.219	4.492	4.219	4.137	4.374	5.001	6.409	4.429	4.497	3.664	2.55	3.132	2.811	2.943	2.599	2.849	2.014	2.068	1.733	1.248
-0.092		999	999	999	999	999	999	999	999	999	999	999	999	999	999	999	999	9.442	5.143	2.553	2.546	1.796	1.131	1.047	1.556	2.52	2.516	3.042	2.419	3.467	4.492	4.574	4.851	4.545	5.217	4.874	4.003	4.347	4.413	3.728	3.394	3.365	3.017	3.23	3.132	2.838	2.213	1.733	1.908
-0.084		999	999	999	999	999	999	999	999	999	999	999	999	999	999	999	999	999	999	999	5.856	3.424	2.419	1.932	1.706	2.228	2.149	3.876	4.735	4.607	5.143	5.777	5.303	5.64	5.453	3.57	3.755	3.944	4.413	5.143	4.137	3.455	3.253	3.23	3.369	3.876	3.027	2.419	2.75
-0.076		999	999	999	999	999	999	999	999	999	999	999	999	999	999	999	999	999	999	999	6.409	4.812	3.058	2.766	2.221	2.419	2.419	3.042	4.137	4.053	4.691	6.49	5.564	5.379	5.453	4.52	5.143	5.211	3.889	4.788	5.856	4.912	3.424	4.578	4.374	4.083	3.169	2.946	2.75
-0.068		999	999	999	999	999	999	999	999	999	999	999	999	999	999	999	999	999	999	999	9.845	7.243	5.64	3.834	2.635	3.1	2.833	3.716	3.806	5.059	5.696	4.772	4.652	6.263	5.453	5.786	6.479	6.929	5.729	5.793	5.022	5.465	4.258	4.08	4.501	4.083	3.319	3.532	2.998
-0.06		999	999	999	999	999	999	999	999	999	999	999	999	999	999	999	999	999	999	999	999	999	999	6.202	4.851	5.244	2.949	3.424	4.735	4.053	4.691	4.574	5.066	6.645	6.337	6.409	6.148	5.211	8.713	9.783	5.404	5.917	6.53	4.72	5.442	4.832	5.75	6.019	4.468
-0.052		999	999	999	999	999	999	999	999	999	999	999	999	999	999	999	999	999	999	999	999	999	999	999	6.308	6.409	3.954	4.231	3.966	3.467	3.978	4.574	5.066	7.097	6.719	999	7.313	6.929	8.713	8.064	8.127	6.47	7.695	7.753	6.976	6.701	6.463	6.255	6.071
-0.044		999	999	999	999	999	999	999	999	999	999	999	999	999	999	999	999	999	999	999	999	999	999	999	7.574	6.409	4.552	4.231	3.38	3.893	4.137	5.224	7.021	6.645	5.714	8.509	6.861	8.647	8.713	7.059	7.574	6.801	7.243	9.02	7.81	7.866	5.75	5.25	5.657
-0.036		999	999	999	999	999	999	999	999	999	999	999	999	999	999	999	999	999	999	999	999	999	999	999	999	7.675	5.672	4.231	3.38	3.219	4.906	6.108	5.303	5.932	7.171	8.509	9.584	9.652	8.713	8.777	8.84	7.635	8.248	9.02	8.363	8.419	7.92	6.517	7.192
-0.028		999	999	999	999	999	999	999	999	999	999	999	999	999	999	999	999	999	999	999	999	999	999	999	999	999	6.506	5.143	3.966	3.467	3.188	4.219	5.564	6.263	8.437	8.509	7.313	8.647	7.447	8.064	9.845	8.901	9.966	999	999	9.132	7.086	6.809	8.026
-0.02		999	999	999	999	999	999	999	999	999	999	999	999	999	999	999	999	999	999	999	999	999	999	999	999	999	7.772	5.435	4.137	3.467	3.686	4.772	6.187	6.263	7.171	7.796	6.861	6.547	7.447	8.064	999	999	9.966	999	999	9.132	9.187	8.527	8.026
-0.012		999	999	999	999	999	999	999	999	999	999	999	999	999	999	999	999	999	999	999	999	999	999	999	999	999	999	7.153	5.233	3.601	4.309	4.772	6.569	6.645	7.171	8.509	8.579	7.381	7.447	8.777	999	999	999	999	999	9.132	8.474	999	7.574
-0.004		999	999	999	999	999	999	999	999	999	999	999	999	999	999	999	999	999	999	999	999	999	999	999	999	999	999	8.871	5.525	4.822	3.978	3.909	5.564	6.263	7.724	9.514	999	9.652	999	999	999	9.907	999	999	999	9.132	7.468	8.527	999
0.004		999	999	999	999	999	999	999	999	999	999	999	999	999	999	999	999	999	999	999	999	999	999	999	999	999	999	999	6.238	4.408	3.424	3.633	5.856	5.932	5.714	7.243	999	999	999	999	999	999	999	999	999	999	7.92	999	9.292
0.012		999	999	999	999	999	999	999	999	999	999	999	999	999	999	999	999	999	999	999	999	999	999	999	999	999	999	999	8.961	5.612	3.686	2.952	4.297	4.545	7.171	8.509	999	999	999	999	999	999	999	999	999	999	999	999	999
0.02		999	999	999	999	999	999	999	999	999	999	999	999	999	999	999	999	999	999	999	999	999	999	999	999	999	999	999	7.243	5.059	2.774	2.672	3.987	4.545	5.714	5.525	7.866	7.934	999	8.777	999	999	9.966	999	999	999	999	999	8.579
0.028		999	999	999	999	999	999	999	999	999	999	999	999	999	999	999	999	999	999	999	999	999	999	999	999	999	999	999	999	5.612	3.424	3.159	2.934	3.54	4.619	6.791	7.866	7.381	999	9.783	999	8.901	9.966	999	999	999	999	999	8.026
0.036		999	999	999	999	999	999	999	999	999	999	999	999	999	999	999	999	999	999	999	999	999	999	999	999	999	999	999	999	5.32	3.978	2.855	2.419	3.788	5.001	6.409	6.148	9.652	999	999	999	999	999	999	999	8.419	999	8.527	8.026
0.044		999	999	999	999	999	999	999	999	999	999	999	999	999	999	999	999	999	999	999	999	999	999	999	999	999	999	999	999	5.943	3.188	1.551	1.313	1.942	3.283	5.073	6.148	7.381	9.718	999	999	999	999	999	999	7.032	8.474	999	9.292
0.052		999	999	999	999	999	999	999	999	999	999	999	999	999	999	999	999	999	999	999	999	999	999	999	999	999	999	999	999	6.777	2.109	1.09	0.7797	1.389	2.814	4.209	6.479	8.647	999	999	999	999	9.966	999	999	8.419	8.474	7.522	8.026
0.06		999	999	999	999	999	999	999	999	999	999	999	999	999	999	999	999	999	999	999	999	999	999	999	999	999	999	999	999	7.33	2.419	0.5839	0.1479	0.5908	2.347	4.209	4.137	5.662	7.447	9.783	8.127	9.907	7.695	8.306	999	9.132	999	7.14	5.856
0.068		999	999	999	999	999	999	999	999	999	999	999	999	999	999	999	999	999	999	999	999	999	999	999	999	999	999	999	999	8.043	2.419	0.1003	-0.664	-0.01213	1.414	2.565	3.323	4.497	4.894	7.511	9.845	8.188	999	7.301	9.077	9.132	8.474	6.517	5.143
0.076		999	999	999	999	999	999	999	999	999	999	999	999	999	999	999	999	999	999	999	999	999	999	999	999	999	999	999	999	9.048	2.59	-0.02211	-1.275	-0.5198	0.775	1.688	4.137	4.657	5.277	6.054	8.84	6.47	7.243	6.588	9.077	8.419	7.92	6.019	5.474
0.084		999	999	999	999	999	999	999	999	999	999	999	999	999	999	999	999	999	999	999	999	999	999	999	999	999	999	999	999	9.048	2.037	-0.5331	-1.691	-0.781	-0.2049	1.125	3.424	4.347	5.99	6.346	9.845	9.907	7.695	6.588	6.092	5.696	6.463	6.809	5.303
0.092		999	999	999	999	999	999	999	999	999	999	999	999	999	999	999	999	999	999	999	999	999	999	999	999	999	999	999	999	999	1.967	-0.484	-1.377	-1.463	-0.4686	0.8469	2.285	3.492	4.894	6.677	8.127	8.901	7.695	7.753	7.358	6.409	5.966	6.019	5.657
0.1		999	999	999	999	999	999	999	999	999	999	999	999	999	999	999	999	999	999	999	999	999	999	999	999	999	999	999	999	999	1.47	-0.9972	-1.555	-1.351	-0.4458	0.5632	2.097	3.492	5.277	7.059	5.619	6.801	7.695	6.919	6.976	9.132	6.755	5.804	4.992
0.108		999	999	999	999	999	999	999	999	999	999	999	999	999	999	999	999	999	999	999	999	999	999	999	999	999	999	999	999	6.777	1.254	-1.538	-1.944	-1.555	-0.558	1.083	2.158	3.598	4.413	4.628	4.851	8.188	9.966	6.919	6.092	7.414	7.92	5.804	4.468
0.116		999	999	999	999	999	999	999	999	999	999	999	999	999	999	999	999	999	999	999	999	999	999	999	999	999	999	999	999	5.059	1.203	-1.489	-2.185	-1.933	-0.707	1.042	1.866	3.023	5.277	5.143	4.54	8.901	9.966	7.301	7.81	7.866	6.463	4.798	4.137
0.124		999	999	999	999	999	999	999	999	999	999	999	999	999	999	999	999	999	999	999	999	999	999	999	999	999	999	999	999	3.743	-0.4119	-2.472	-2.677	-2.035	-0.867	0.5632	2.561	3.708	4.137	5.143	5.856	6.47	6.238	7.301	6.353	6.409	6.463	5.421	5.657
0.132		999	999	999	999	999	999	999	999	999	999	999	999	999	999	999	999	999	999	999	999	999	999	999	999	999	999	999	999	1.953	-1.364	-2.89	-2.931	-2.06	-0.5798	0.8469	2.097	3.823	4.272	4.628	5.619	6.801	7.243	7.301	6.645	5.314	5.75	5.09	4.137
0.14		999	999	999	999	999	999	999	999	999	999	999	999	999	999	999	999	999	999	999	999	999	999	999	999	999	999	999	999	0.8781	-2.357	-3.248	-2.895	-1.972	-0.5137	0.9231	2.158	3.492	4.413	4.628	5.619	6.178	6.861	6.919	6.353	6.409	5.197	4.798	3.584
0.148		999	999	999	999	999	999	999	999	999	999	999	999	999	999	999	999	999	999	999	999	999	999	999	999	999	999	999	6.69	0.457	-2.895	-3.767	-3.194	-2.192	-0.7275	0.7729	2.419	3.823	6.282	5.557	5.404	5.681	6.238	7.301	7.358	4.691	4.484	3.793	2.934
0.156		999	999	999	999	999	999	999	999	999	999	999	999	999	999	999	999	999	999	999	999	999	999	999	999	999	999	999	4.52	-0.9958	-3.664	-4.632	-3.933	-2.306	-0.6442	0.9231	1.922	2.939	5.078	4.959	5.022	6.801	5.525	6.296	5.856	4.193	4.611	3.793	3.274
0.164		999	999	999	999	999	999	999	999	999	999	999	999	999	999	999	999	999	999	999	999	999	999	999	999	999	999	999	1.299	-2.214	-4.277	-4.532	-3.779	-2.192	-0.558	0.53	1.866	4.205	5.277	5.793	5.619	5.681	5.525	5.583	5.64	4.983	3.65	3.532	2.934
0.172		999	999	999	999	999	999	999	999	999	999	999	999	999	999	999	999	999	999	999	999	999	999	999	999	999	999	7.866	-0.9271	-3.639	-4.662	-4.429	-3.475	-1.744	-0.2049	1.254	2.351	3.391	5.277	6.054	7.574	6.47	5.143	5.799	6.353	4.309	3.479	3.887	3.424
0.18		999	999	999	999	999	999	999	999	999	999	999	999	999	999	999	999	999	999	999	999	999	999	999	999	999	999	3.716	-2.248	-4.411	-4.957	-4.398	-3.129	-1.318	-0.02123	1.852	3.323	4.205	3.774	5.143	5.856	5.917	5.74	5.385	4.635	4.557	4.887	4.191	3.202
0.188		999	999	999	999	999	999	999	999	999	999	999	999	999	999	999	999	999	999	999	999	999	999	999	999	999	7.059	0.567	-3.297	-4.857	-4.849	-4.106	-2.627	-0.9019	0.4253	2.281	3.424	3.944	4.137	5.557	4.137	4.326	5.525	5.799	4.501	4.691	4.137	3.887	2.81
0.196		999	999	999	999	999	999	999	999	999	999	999	999	999	999	999	999	999	999	999	999	999	999	999	999	999	4.336	-0.9237	-3.666	-4.416	-4.099	-3.24	-1.983	-0.1223	1.053	2.349	4.279	4.205	5.99	7.511	5.404	6.47	5.143	5.385	5.442	5.143	4.032	3.616	2.934
0.204		999	999	999	999	999	999	999	999	999	999	999	999	999	999	999	999	999	999	999	999	999	999	999	999	7.675	2.723	-1.173	-3.171	-3.438	-2.619	-1.405	0.179	1.543	2.493	3.063	4.76	4.347	5.729	7.059	6.74	7.635	6.238	4.72	5.258	5.696	4.248	3.532	3.424
0.212		999	999	999	999	999	999	999	999	999	999	999	999	999	999	999	999	999	999	999	999	999	999	999	999	6.409	1.905	-0.6993	-2.066	-1.814	-0.733	0.701	1.466	2.917	3.996	4.691	6.861	6.929	6.282	8.777	8.84	999	8.248	6.588	4.927	5.911	6.463	4.537	4.851
0.22		999	999	999	999	999	999	999	999	999	999	999	999	999	999	999	999	999	999	999	999	999	999	999	999	6.962	2.326	0.567	0.3316	1.069	1.706	2.952	5.066	4.545	6.337	8.509	9.584	999	999	999	999	9.907	9.966	999	7.81	7.414	7.92	7.14	7.192
0.228		999	999	999	999	999	999	999	999	999	999	999	999	999	999	999	999	999	999	999	999	999	999	999	999	6.962	4.788	3.876	3.966	5.32	6.861	7.495	9.292	7.65	9.442	999	999	999	999	999	999	999	999	999	999	999	999	999	9.292
0.236		999	999	999	999	999	999	999	999	999	999	999	999	999	999	999	999	999	999	999	999	999	999	999	999	999	999	999	7.956	7.33	999	999	999	999	999	999	999	999	999	999	999	999	999	999	999	999	999	999	999
0.244		999	999	999	999	999	999	999	999	999	999	999	999	999	999	999	999	999	999	999	999	999	999	999	999	999	999	999	999	999	999	999	999	999	999	999	999	999	999	999	999	999	999	999	999	999	999	999	999
0.252		999	999	999	999	999	999	999	999	999	999	999	999	999	999	999	999	999	999	999	999	999	999	999	999	999	999	999	999	999	999	999	999	999	999	999	999	999	999	999	999	999	999	999	999	999	999	999	999
0.26		999	999	999	999	999	999	999	999	999	999	999	999	999	999	999	999	999	999	999	999	999	999	999	999	999	999	999	999	999	999	999	999	999	999	999	999	999	999	999	999	999	999	999	999	999	999	999	999
0.268		999	999	999	999	999	999	999	999	999	999	999	999	999	999	999	999	999	999	999	999	999	999	999	999	999	999	999	999	999	999	999	999	999	999	999	999	999	999	999	999	999	999	999	999	999	999	999	999
0.276		999	999	999	999	999	999	999	999	999	999	999	999	999	999	999	999	999	999	999	999	999	999	999	999	999	999	999	999	999	999	999	999	999	999	999	999	999	999	999	999	999	999	999	999	999	999	999	999
0.284		999	999	999	999	999	999	999	999	999	999	999	999	999	999	999	999	999	999	999	999	999	999	999	999	999	999	999	999	999	999	999	999	999	999	999	999	999	999	999	999	999	999	999	999	999	999	999	999
0.292		999	999	999	999	999	999	999	999	999	999	999	999	999	999	999	999	999	999	999	999	999	999	999	999	999	999	999	999	999	999	999	999	999	999	999	999	999	999	999	999	999	999	999	999	999	999	999	999
0.3		999	999	999	999	999	999	999	999	999	999	999	999	999	999	999	999	999	999	999	999	999	999	999	999	999	999	999	999	999	999	999	999	999	999	999	999	999	999	999	999	999	999	999	999	999	999	999	999
0.308		999	999	999	999	999	999	999	999	999	999	999	999	999	999	999	999	999	999	999	999	999	999	999	999	999	999	999	999	999	999	999	999	999	999	999	999	999	999	999	999	999	999	999	999	999	999	999	999
0.316		999	999	999	999	999	999	999	999	999	999	999	999	999	999	999	999	999	999	999	999	999	999	999	999	999	999	999	999	999	999	999	999	999	999	999	999	999	999	999	999	999	999	999	999	999	999	999	999
0.324		999	999	999	999	999	999	999	999	999	999	999	999	999	999	999	999	999	999	999	999	999	999	999	999	999	999	999	999	999	999	999	999	999	999	999	999	999	999	999	999	999	999	999	999	999	999	999	999
0.332		999	999	999	999	999	999	999	999	999	999	999	999	999	999	999	999	999	999	999	999	999	999	999	999	999	999	999	999	999	999	999	999	999	999	999	999	999	999	999	999	999	999	999	999	999	999	999	999
0.34		999	999	999	999	999	999	999	999	999	999	999	999	999	999	999	999	999	999	999	999	999	999	999	999	999	999	999	999	999	999	999	999	999	999	999	999	999	999	999	999	999	999	999	999	999	999	999	999
0.348		999	999	999	999	999	999	999	999	999	999	999	999	999	999	999	999	999	999	999	999	999	999	999	999	999	999	999	999	999	999	999	999	999	999	999	999	999	999	999	999	999	999	999	999	999	999	999	999
0.356		999	999	999	999	999	999	999	999	999	999	999	999	999	999	999	999	999	999	999	999	999	999	999	999	999	999	999	999	999	999	999	999	999	999	999	999	999	999	999	999	999	999	999	999	999	999	999	999
0.364		999	999	999	999	999	999	999	999	999	999	999	999	999	999	999	999	999	999	999	999	999	999	999	999	999	999	999	999	999	999	999	999	999	999	999	999	999	999	999	999	999	999	999	999	999	999	999	999
0.372		999	999	999	999	999	999	999	999	999	999	999	999	999	999	999	999	999	999	999	999	999	999	999	999	999	999	999	999	999	999	999	999	999	999	999	999	999	999	999	999	999	999	999	999	999	999	999	999
0.38		999	999	999	999	999	999	999	999	999	999	999	999	999	999	999	999	999	999	999	999	999	999	999	999	999	999	999	999	999	999	999	999	999	999	999	999	999	999	999	999	999	999	999	999	999	999	999	999
0.388		999	999	999	999	999	999	999	999	999	999	999	999	999	999	999	999	999	999	999	999	999	999	999	999	999	999	999	999	999	999	999	999	999	999	999	999	999	999	999	999	999	999	999	999	999	999	999	999
0.396		999	999	999	999	999	999	999	999	999	999	999	999	999	999	999	999	999	999	999	999	999	999	999	999	999	999	999	999	999	999	999	999	999	999	999	999	999	999	999	999	999	999	999	999	999	999	999	999
[truncated: 52 more columns]

## Sheet: Williams Force Field
PMF for ions simulated with Williams force field. Unit: kJ/mol
Li+ (Bulk solution)	x (nm)	0.004	0.012	0.02	0.028	0.036	0.044	0.052	0.06	0.068	0.076	0.084	0.092	0.1	0.108	0.116	0.124	0.132	0.14	0.148	0.156	0.164	0.172	0.18	0.188	0.196	0.204	0.212	0.22	0.228	0.236	0.244	0.252	0.26	0.268	0.276	0.284	0.292	0.3	0.308	0.316	0.324	0.332	0.34	0.348	0.356	0.364	0.372	0.38
y (nm)
-0.396		999	1.063	2.068	2.781	1.616	-0.2036	0.1785	-0.6555	-0.6555	-0.3944	-0.4193	-1.795	-1.462	-0.05772	-0.3008	-1.555	-1.179	-0.5138	-1.433	-1.399	-1.776	-0.9724	-0.9595	-0.6555	-0.3386	-0.00516	-0.3636	-0.8266	-0.6555	-0.3944	0.3099	0.6367	0.1339	0.787	0.8588	0.3496	0.523	0.5891	0.4468	0.7163	1.003	1.445	0.8955	0.4649	0.3496	-0.0479	0.1471	0.3496
-0.388		999	1.063	0.3496	0.0576	-1.49	-1.369	-0.9865	0.0576	-0.3636	-0.3944	-0.4193	-1.369	-1.462	-0.05772	0.1133	-1.555	-1.179	-1.038	-0.9036	-1.399	-1.456	-0.2921	-0.761	-1.209	-1.023	-1.17	-0.8327	-1.209	0.2655	-0.8155	-0.4902	0.1631	-1.005	-0.6555	-0.2734	0.0576	-0.1357	0.1916	0.256	0.7163	1.124	1.587	1.006	0.847	1.008	0.856	0.4574	0.8643
-0.38		999	999	2.068	1.063	-0.1024	3.786	2.45	-0.3245	0.3496	0.2286	-0.1581	-0.854	-1.96	-0.6555	-0.3008	-1.082	0.009465	-1.153	-1.019	-0.3944	-0.4074	-0.9724	-1.143	-1.125	-1.942	-2.07	-1.503	-1.776	-1.259	-0.4845	0.3099	-0.1408	-1.005	-0.4266	-0.1894	0.0576	-0.5876	0.01449	0.3496	0.5096	0.7775	1.184	0.6888	0.847	0.5206	0.4881	0.3761	0.1274
-0.372		-0.6555	1.063	2.068	1.063	1.616	3.786	2.45	1.063	0.8015	1.063	0.4649	-0.2036	-0.2414	-0.4718	-0.4845	0.0576	-0.3453	-1.153	-0.5215	-0.2527	0.3496	-0.7657	-1.696	-1.445	-1.693	-1.01	-0.9167	-0.2734	-1.453	-0.8918	-1.16	-1.015	-0.7295	0.3134	0.2797	-0.4398	0.1255	0.8146	0.1659	0.3188	0.03753	0.8372	2.31	1.299	0.7043	0.1678	0.5414	0.5936
-0.364		-0.6555	1.063	999	999	1.616	0.3496	4.168	4.499	3.073	2.329	0.847	0.6806	0.256	1.897	0.6108	0.5096	-0.1742	-1.263	0.1015	0.0576	-0.4074	-0.7657	-0.6555	-1.209	-1.49	-0.7491	-1.691	-1.477	-1.122	-0.8155	-0.9564	-1.015	-0.5006	-0.5053	-0.3547	-0.5138	-0.3719	0.01449	0.256	0.1416	-0.1175	0.01856	1.006	0.555	1.008	0.6652	0.1471	0.2733
-0.356		999	1.063	2.068	999	3.334	0.3496	0.7317	4.499	999	2.329	0.4649	1.515	1.261	2.45	1.234	0.0576	0.6598	-0.03255	0.2852	0.0576	-0.7709	-0.0164	-0.6555	-0.6555	-1.758	-2.123	-1.976	-1.413	-0.4784	-0.3008	-0.5743	-0.4956	-0.4193	-0.7274	-0.5097	-0.5857	-0.5876	0.2852	0.3496	0.3188	0.2898	-0.1317	1.006	1.702	0.2683	0.2441	-0.2558	-0.1408
-0.348		999	1.063	2.068	999	999	999	1.445	1.776	4.791	5.052	3.57	2.781	2.266	1.445	1.616	0.7707	1.544	1.686	2.202	0.2286	-0.4074	-0.4193	-0.0479	-0.4398	-0.2233	-1.321	-1.567	-1.54	-0.4784	-0.4845	-0.9564	-1.209	-1.07	-0.7972	-0.9865	-0.9167	-0.05162	-0.1508	0.4468	-0.1787	-0.2633	0.2626	0.5916	0.4649	0.4336	0.7588	-0.492	-0.3245
-0.34		999	999	2.068	2.781	999	999	4.168	999	4.791	999	5.289	2.068	2.979	2.45	0.6108	0.7707	0.6598	0.8015	3.207	0.8264	0.3496	-1.424	-1.23	-0.3245	0.1588	-0.2414	-0.562	-1.209	-0.1864	-0.3944	-0.7342	-1.27	-1.312	-1.179	-0.9865	-0.5857	-0.5178	-0.5215	-0.4571	0.4123	-0.3331	0.1785	0.4079	0.555	0.7043	0.6652	0.07524	0.3496
-0.332		999	999	999	999	999	3.786	4.168	999	4.791	5.052	999	5.504	3.984	2.45	1.616	1.063	1.926	1.063	0.9356	0.4123	0.3496	0.1339	-0.3091	1.515	0.6108	-0.5583	-0.7457	-1.346	-1.05	-0.9658	-1.467	-1.501	-1.312	-0.9313	-1.223	-1.153	-0.1357	-0.4517	-0.4571	0.6108	-0.04117	-0.1317	0.4079	0.2939	-0.5428	0.02193	1.011	0.0576
-0.324		999	1.063	2.068	999	999	999	4.168	999	4.791	1.616	3.57	5.504	3.984	3.163	3.334	3.494	4.649	2.068	1.82	1.947	0.3496	0.2939	0.7588	2.781	0.1588	0.548	0.08839	-0.2734	-0.08092	-0.3008	-1.349	-1.445	-0.9391	-0.4266	-1.048	-0.9167	-0.786	-0.6555	-0.7795	-0.4623	-0.5943	0.2626	0.2369	-0.4805	-0.4248	0.09379	0.9093	-0.07643
-0.316		999	999	999	999	999	999	4.168	999	999	3.334	999	999	5.703	5.886	4.339	4.499	2.931	3.073	4.925	4.047	1.445	2.565	3.681	2.068	0.7818	0.548	-0.3636	-0.3746	0.1446	-0.3944	-1.026	-0.3245	-0.4193	-0.7274	-0.4334	-0.854	-1.546	-1.075	-1.805	-1.577	-0.5943	0.4397	-0.2151	0.2126	0.6108	0.4881	0.2211	0.8643
-0.308		999	999	999	999	999	3.786	999	999	999	999	999	5.504	2.979	5.886	4.339	4.499	2.378	3.073	2.202	3.334	2.068	4.283	5.399	1.515	2.5	0.879	0.2155	0.0576	0.3927	0.2286	-0.5743	-0.4956	-1.005	-1.51	-1.333	-0.9167	-1.638	-1.286	-0.9546	-1.107	-0.4672	-0.4718	-1.174	-1.022	0.03931	0.09379	-0.5477	-0.2648
-0.3		999	999	999	999	999	2.068	999	999	999	999	999	5.504	5.703	999	999	6.217	3.644	6.509	4.925	5.052	2.902	3.57	2.675	3.233	2.882	2.266	0.4913	0.0576	0.3927	1.417	0.3099	0.2733	-1.369	-1.179	-0.5097	-0.3636	-0.3719	-0.7199	-0.4571	-1.258	-0.8863	-0.7139	-1.029	-1.117	-1.061	-0.4884	-0.3767	-0.3245
-0.292		999	999	999	999	3.334	1.063	999	999	999	5.052	999	5.504	999	999	999	6.217	3.644	3.786	2.202	3.334	6.892	4.283	2.293	4.499	2.5	2.597	1.807	1.661	1.532	0.9027	1.144	1.223	-0.4193	-0.7972	-0.7254	-0.5857	-0.5178	-0.7199	-0.4571	-0.8348	-0.9408	-1.038	-0.3491	-0.2921	-0.1703	-0.6011	0.1471	0.3496
-0.284		999	999	999	2.781	1.616	3.786	4.168	999	999	999	999	999	999	999	999	999	6.368	6.509	4.925	4.047	4.168	4.283	4.394	7.223	4.6	2.979	4.791	2.781	1.532	1.616	0.558	0.1631	-0.7295	-0.5053	-0.4334	-0.5857	-1.195	-1.527	-1.065	-1.002	-0.9941	-1.137	-1.029	-1.022	0.03931	-0.6555	-0.6022	-0.4398
-0.276		999	999	999	999	999	999	4.168	999	999	999	999	999	999	999	6.057	6.217	999	999	4.925	6.771	6.892	7.007	5.399	2.781	2.882	1.713	3.525	3.615	2.245	2.329	-0.0211	-0.2344	-0.3352	0.009465	-0.7933	-0.5857	-0.5178	-0.3798	-0.8976	-0.3245	-0.8863	-1.088	-0.876	-1.771	-1.327	-0.7088	-0.6555	-0.2648
-0.268		999	999	999	999	3.334	999	999	999	999	999	999	999	999	5.886	4.339	6.217	999	999	999	6.771	3.455	4.283	5.399	2.399	3.334	3.431	4.791	3.615	2.245	2.068	1.315	1.063	0.4649	-0.1742	-0.7933	-0.9779	-0.4459	-0.6555	-0.7795	-0.1787	-0.2633	-1.661	-1.029	-1.253	-1.285	-1.143	-0.06251	0.1993
-0.26		999	1.063	2.068	999	3.334	999	999	999	999	999	999	999	5.703	999	6.057	999	6.368	999	999	999	5.173	7.007	5.399	4.499	3.334	3.984	5.796	4.168	1.984	1.616	2.41	1.776	1.139	0.4236	0.3852	-0.03255	-0.1357	-0.9036	-0.8976	-0.8348	-0.8863	-1.185	-1.078	-0.819	-1.153	-0.9113	-0.6555	-0.2648
-0.252		999	1.063	2.068	999	999	999	999	999	4.791	999	999	999	5.703	999	999	6.217	4.649	999	999	6.771	5.173	4.283	7.117	7.223	7.324	4.698	3.525	2.781	2.245	5.052	1.697	0.9124	0.847	1.373	0.7317	-0.03255	-0.2956	-0.5215	-0.5911	-0.7765	-1.197	-1.581	-1.174	-0.2921	-1.198	-0.8121	-0.858	-0.3829
-0.244		999	999	999	2.781	3.334	3.786	4.168	4.499	2.068	999	999	999	999	999	999	6.217	6.368	999	999	999	6.892	5.289	999	999	999	999	3.073	2.45	1.984	3.786	3.033	1.577	1.139	0.787	1.285	0.0576	-0.2956	0.1015	-0.3154	-0.6555	-0.5316	-0.881	-0.7682	-0.5402	-1.014	-0.8622	-0.7588	-0.01032
-0.236		999	1.063	999	1.063	3.334	3.786	4.168	4.499	4.791	5.052	5.289	999	999	999	999	999	6.368	999	6.643	999	6.892	7.007	999	5.504	5.605	999	3.525	3.163	3.25	5.052	3.867	3.112	1.139	0.6598	1.445	0.2484	0.03537	-0.3798	0.07888	-0.5928	-0.4672	-0.7139	-0.7125	-1.117	-1.198	-1.187	-0.8089	-0.8058
-0.228		999	1.063	2.068	2.781	999	3.786	999	999	3.073	3.334	3.57	5.504	999	999	6.057	999	999	999	6.643	999	6.892	7.007	999	999	7.324	7.421	5.796	5.886	2.537	3.334	3.867	3.494	3.188	1.728	1.135	0.6806	0.8694	-0.1508	-0.9546	-0.6555	-0.4011	-0.7709	-0.9793	-1.022	-1.107	-1.143	-0.6555	-0.4956
-0.22		-2.374	-1.661	-1.369	0.0576	3.334	-0.2036	4.168	1.776	3.073	2.329	2.565	3.786	5.703	4.168	6.057	6.217	999	6.509	4.925	999	6.892	5.289	999	7.223	7.324	999	999	999	4.255	3.786	3.033	4.499	6.294	3.644	1.135	0.8015	1.131	0.2852	-0.4571	-0.1787	-0.4011	-1.324	-0.6555	-0.4193	-0.71	-1.23	-1.382	-1.29
-0.212		-2.374	-2.927	-1.922	-2.043	-2.826	-1.369	0.1785	0.5096	-0.03255	0.6108	0.4649	2.781	3.984	5.886	6.057	3.494	4.649	3.786	3.207	999	5.173	5.289	3.681	7.223	4.6	999	999	5.886	7.692	6.057	4.42	3.112	5.289	5.363	2.45	3.073	2.351	0.01449	0.256	0.4123	0.03753	-1.324	-0.5972	-0.9223	-1.061	-1.053	-1.421	-1.29
-0.204		999	-4.384	-3.64	-5.097	-5.257	-4.29	-3.131	-2.524	-2.082	-0.6555	0.847	2.781	3.984	5.886	4.339	3.494	3.644	2.52	3.92	6.771	4.168	7.007	3.127	4.499	7.324	7.421	4.791	4.881	7.692	6.057	7.857	3.946	3.57	2.639	3.334	4.791	2.351	0.4836	1.127	0.2286	-0.4672	-0.9344	-0.9282	-0.7112	-0.5428	-1.143	-1.134	-0.7567
-0.196		-4.092	-5.296	-4.645	-5.65	-5.99	-5.479	-4.976	-5.435	-4.474	-3.379	-1.876	0.0576	1.261	1.445	3.334	4.499	6.368	3.786	999	6.771	6.892	999	5.399	5.504	999	7.421	4.791	7.605	7.692	7.776	6.139	5.212	6.294	5.363	2.711	3.404	4.306	2.654	1.713	1.324	0.38	0.1785	-0.1452	-0.5402	-0.5428	-1.624	-1.713	-1.33
-0.188		-2.374	-2.374	-1.922	-4.384	-5.407	-5.705	-6.141	-5.997	-6.279	-5.514	-4.777	-3.701	-1.96	-0.4718	0.3496	1.776	4.649	6.509	6.643	5.052	6.892	7.007	7.117	4.499	999	999	999	999	7.692	7.776	6.139	4.499	6.294	6.368	4.721	3.786	4.306	2.202	2.266	2.131	0.8877	0.3496	-0.8227	-0.4805	-0.03255	-1.588	-1.421	-1.407
-0.18		999	999	999	2.781	-0.6555	-2.572	-4.913	-4.992	-5.74	-5.65	-6	-5.623	-4.645	-3.494	-2.29	-1.209	1.926	2.068	3.92	999	6.892	7.007	7.117	7.223	999	999	999	5.886	4.968	999	999	4.499	4.575	4.649	4.168	4.791	2.588	1.649	1.884	1.947	0.8877	0.5333	-0.7682	-0.7112	-0.5428	-0.761	-0.858	-1.29
-0.172		999	999	999	999	999	999	999	1.063	-1.922	-3.46	-4.777	-5.538	-5.949	-5.376	-4.474	-2.864	-1.295	0.1512	2.654	5.052	3.455	5.289	999	999	999	999	999	7.605	4.968	7.776	999	3.946	5.289	4.649	3.716	5.504	4.306	1.489	2.266	1.776	1.385	0.9474	0.0006114	-0.8712	-0.1703	0.1678	-0.193	-0.854
-0.164		999	999	999	999	999	999	999	999	999	3.334	-0.4193	-3.577	-5.31	-6.082	-5.661	-4.824	-3.427	-1.661	0.6993	0.6108	3.455	4.283	5.399	999	999	999	7.515	7.605	999	7.776	999	6.217	6.294	8.086	4.721	4.791	8.296	2.915	3.271	1.19	0.7775	0.6305	0.1556	-0.2921	-0.03255	-0.43	-0.8089	-1.082
-0.156		999	999	999	999	999	999	999	999	999	999	999	1.063	-1.723	-4.304	-5.748	-6.285	-5.373	-3.95	-1.704	-0.5284	1.445	1.852	3.127	999	999	999	999	7.605	5.973	7.776	999	7.936	8.012	8.086	5.434	4.238	5.572	2.654	2.718	1.063	1.677	0.2626	0.1556	0.1339	-0.4845	-1.143	-1.261	-1.125
-0.148		999	999	999	999	999	999	999	999	999	999	999	999	5.703	-0.05772	-3.737	-5.343	-6.134	-5.187	-3.054	-1.49	1.737	3.57	5.399	5.504	999	7.421	999	7.605	999	999	999	7.936	6.294	5.363	6.44	5.504	5.572	4.925	3.271	1.466	1.251	1.184	0.3209	1.063	0.1133	-0.7088	-1.134	-1.125
-0.14		999	999	999	999	999	999	999	999	999	999	999	999	999	5.886	2.068	-2.374	-5.216	-5.793	-5.162	-3.652	-1.456	0.847	3.127	2.068	999	999	999	7.605	7.692	999	999	999	999	6.368	5.434	5.504	6.577	5.638	4.436	2.131	1.385	1.445	0.79	0.4649	-0.03255	-0.0479	-0.7588	-1.29
-0.132		999	999	999	999	999	999	999	999	999	999	999	999	999	999	999	2.781	-2.374	-5.004	-5.843	-4.992	-3.876	-1.506	1.67	3.233	3.334	4.698	7.515	7.605	4.968	999	7.857	7.936	999	999	8.158	8.228	6.577	4.925	3.984	2.781	2.008	1.737	1.795	0.847	0.2683	0.2441	-0.7077	-1.167
-0.124		999	999	999	999	999	999	999	999	999	999	999	999	999	999	999	999	3.644	-2.508	-5.224	-5.617	-4.621	-2.641	-0.0479	2.399	5.605	4.698	7.515	7.605	5.973	999	999	7.936	999	999	999	999	6.577	3.92	3.984	4.047	2.008	2.068	1.795	0.847	0.1896	-0.3703	-0.9534	-0.9475
-0.116		999	999	999	999	999	999	999	999	999	999	999	999	999	999	999	999	999	1.355	-3.004	-5.426	-5.658	-3.629	-1.23	-0.07643	3.334	4.698	7.515	7.605	7.692	7.776	7.857	7.936	999	999	999	8.228	5.572	6.643	4.436	4.047	3.103	3.455	2.724	1.56	0.6108	-0.3703	-0.492	-1.082
-0.108		999	999	999	999	999	999	999	999	999	999	999	999	999	999	999	999	999	999	1.197	-4.328	-6.022	-5.225	-3.192	-1.369	0.4508	2.266	5.796	999	7.692	5.052	5.134	999	999	999	999	4.791	4.306	6.643	3.984	4.047	2.842	1.897	2.31	1.299	0.1896	-0.0479	1.011	-1.082
-0.1		999	999	999	999	999	999	999	999	999	999	999	999	999	999	999	999	999	999	999	-2.374	-5.155	-5.724	-4.624	-2.043	0.02477	1.713	3.525	5.886	4.255	5.052	6.139	7.936	8.012	999	999	6.509	5.572	4.372	5.703	5.765	3.726	2.45	2.508	1.426	1.355	0.856	0.4574	-0.6033
-0.092		999	999	999	999	999	999	999	999	999	999	999	999	999	999	999	999	999	999	999	2.329	-3.174	-5.574	-5.369	-3.609	-0.5543	2.266	5.796	4.881	4.255	6.057	6.139	6.217	8.012	6.368	8.158	8.228	5.572	4.925	3.984	4.047	3.395	2.45	3.513	1.299	0.4336	0.2441	-0.435	-0.854
-0.084		999	999	999	999	999	999	999	999	999	999	999	999	999	999	999	999	999	999	999	999	-0.9865	-4.902	-5.728	-4.766	-2.057	0.548	4.078	4.168	7.692	7.776	3.867	4.499	999	5.363	5.434	8.228	6.577	8.362	4.99	4.499	2.606	3.455	3.221	1.299	0.9027	1.173	0.2974	-0.3245
-0.076		999	999	999	999	999	999	999	999	999	999	999	999	999	999	999	999	999	999	999	999	5.173	-3.341	-5.728	-5.552	-3.346	-0.7491	1.57	1.063	3.702	7.776	7.857	7.936	999	5.363	5.434	8.228	8.296	8.362	4.99	4.047	2.606	2.45	2.126	2.183	1.118	0.6652	-0.06251	-0.4956
-0.068		999	999	999	999	999	999	999	999	999	999	999	999	999	999	999	999	999	999	999	999	6.892	-1.584	-5.32	-5.874	-4.395	-2.123	1.807	1.661	3.702	7.776	7.857	7.936	999	8.086	8.158	999	999	5.638	4.436	4.047	2.39	2.252	2.724	1.56	0.8015	0.856	0.07524	-0.2036
-0.06		999	999	999	999	999	999	999	999	999	999	999	999	999	999	999	999	999	999	999	999	999	2.183	-4.145	-6.079	-5.422	-3.002	0.9726	2.781	4.255	6.057	6.139	7.936	999	999	999	999	6.577	5.638	4.436	5.052	4.56	3.455	2.96	1.56	0.7043	0.5751	0.5414	0.2733
-0.052		999	999	999	999	999	999	999	999	999	999	999	999	999	999	999	999	999	999	999	999	999	4.283	-3.552	-5.823	-5.333	-3.41	-0.998	2.45	2.868	3.334	7.857	7.936	6.294	999	999	999	8.296	999	6.708	4.047	4.108	4.62	2.96	3.57	1.355	1.409	0.2211	-0.8058
-0.044		999	999	999	999	999	999	999	999	999	999	999	999	999	999	999	999	999	999	999	999	999	999	-1.624	-5.311	-5.563	-4.092	-1.866	0.7317	3.702	2.621	6.139	6.217	5.289	8.086	6.44	6.509	5.572	8.362	8.426	3.665	3.103	5.173	3.513	1.56	1.008	1.063	0.4574	-0.3245
-0.036		999	999	999	999	999	999	999	999	999	999	999	999	999	999	999	999	999	999	999	999	999	7.007	0.9572	-4.766	-5.617	-4.363	-2.183	0.7317	3.702	3.786	4.42	6.217	8.012	8.086	5.434	6.509	8.296	5.638	8.426	3.665	3.726	5.173	2.724	1.178	1.758	1.962	0.9093	-0.01032
-0.028		999	999	999	999	999	999	999	999	999	999	999	999	999	999	999	999	999	999	999	999	999	7.007	0.2441	-4.266	-5.604	-4.363	-2.593	0.8917	3.702	6.057	6.139	6.217	8.012	8.086	8.158	8.228	999	8.362	4.99	4.499	4.108	3.163	3.844	2.367	2.621	1.409	0.6284	0.5936
-0.02		999	999	999	999	999	999	999	999	999	999	999	999	999	999	999	999	999	999	999	999	999	999	1.173	-3.876	-5.907	-4.899	-2.593	1.063	2.245	3.334	7.857	999	8.012	8.086	8.158	6.509	6.577	8.362	5.703	4.499	3.395	2.45	2.96	2.367	4.339	1.962	0.7185	0.9615
-0.012		999	999	999	999	999	999	999	999	999	999	999	999	999	999	999	999	999	999	999	999	999	999	4.394	-3.64	-5.884	-5.175	-2.327	0.7317	2.868	3.786	999	6.217	999	999	999	8.228	8.296	999	6.708	4.499	3.726	4.168	2.724	2.012	2.239	1.063	1.116	0.5096
-0.004		999	999	999	999	999	999	999	999	999	999	999	999	999	999	999	999	999	999	999	999	999	999	7.117	-3.087	-5.931	-5.396	-2.756	-0.05772	2.245	2.952	6.139	7.936	8.012	8.086	999	999	8.296	999	8.426	5.765	4.56	4.62	2.96	3.278	3.073	0.9572	1.59	0.9615
0.004		999	999	999	999	999	999	999	999	999	999	999	999	999	999	999	999	999	999	999	999	999	999	1.962	-3.848	-6.124	-5.506	-2.716	-0.4718	2.537	3.786	6.139	5.212	8.012	8.086	999	999	999	999	5.703	5.765	4.108	4.62	3.844	2.781	3.626	1.536	0.3761	-0.01032
0.012		999	999	999	999	999	999	999	999	999	999	999	999	999	999	999	999	999	999	999	999	999	999	1.173	-3.344	-6.035	-5.129	-2.508	-0.1679	2.245	6.057	999	999	999	8.086	6.44	6.509	8.296	4.925	5.703	5.052	3.726	3.455	2.96	3.278	2.621	0.856	0.2211	-0.3829
0.02		999	999	999	999	999	999	999	999	999	999	999	999	999	999	999	999	999	999	999	999	999	7.007	3.127	-3.671	-5.823	-5.16	-2.082	0.7317	2.245	4.339	6.139	5.212	6.294	999	999	6.509	6.577	4.925	5.703	4.499	3.103	2.666	2.508	2.183	2.837	1.288	0.1471	0.1274
0.028		999	999	999	999	999	999	999	999	999	999	999	999	999	999	999	999	999	999	999	999	999	7.007	2.293	-4.407	-5.966	-4.967	-1.691	0.8917	0.5267	2.621	6.139	6.217	5.289	8.086	8.158	8.228	8.296	5.638	6.708	5.052	3.103	1.737	2.126	2.012	1.616	0.2441	0.07524	-0.2648
0.036		999	999	999	999	999	999	999	999	999	999	999	999	999	999	999	999	999	999	999	999	999	999	-0.43	-4.746	-5.896	-4.426	-1.751	0.1785	2.537	3.334	6.139	6.217	8.012	8.086	8.158	6.509	6.577	4.372	6.708	999	4.56	2.45	3.221	2.565	1.355	1.063	0.005411	0.0576
0.044		999	999	999	999	999	999	999	999	999	999	999	999	999	999	999	999	999	999	999	999	999	999	-1.474	-5.509	-5.896	-3.788	-0.998	0.5814	4.255	7.776	6.139	6.217	6.294	8.086	8.158	5.504	5.572	4.925	6.708	6.771	4.108	3.455	4.678	2.367	1.758	0.9572	0.2974	-0.2036
0.052		999	999	999	999	999	999	999	999	999	999	999	999	999	999	999	999	999	999	999	999	999	4.283	-3.073	-5.887	-5.493	-3.815	-0.7457	2.158	5.973	6.057	5.134	7.936	8.012	999	999	999	999	4.925	6.708	4.047	3.395	2.45	1.369	1.063	2.423	1.812	0.6284	-0.3245
0.06		999	999	999	999	999	999	999	999	999	999	999	999	999	999	999	999	999	999	999	999	999	2.565	-4.557	-6.17	-5.226	-2.769	0.8015	4.168	5.973	6.057	7.857	7.936	999	999	999	999	5.572	4.925	5.703	5.052	4.56	2.666	1.955	0.7458	1.118	1.173	0.3761	0.6806
0.068		999	999	999	999	999	999	999	999	999	999	999	999	999	999	999	999	999	999	999	999	6.892	-1.34	-5.353	-5.985	-4.438	-1.53	2.068	4.881	3.702	4.339	999	999	8.012	8.086	999	999	4.859	5.638	4.436	5.052	5.114	4.168	2.724	0.847	0.5206	0.856	0.005411	-0.3829
0.076		999	999	999	999	999	999	999	999	999	999	999	999	999	999	999	999	999	999	999	999	2.902	-3.143	-6.09	-5.836	-3.939	-1.01	1.355	4.881	5.973	5.052	999	7.936	8.012	999	999	999	8.296	8.362	6.708	5.052	4.108	4.62	3.844	2.012	1.758	1.173	0.2974	-0.3245
0.084		999	999	999	999	999	999	999	999	999	999	999	999	999	999	999	999	999	999	999	999	-0.881	-5.171	-6.185	-4.746	-2.518	-0.3516	1.807	4.168	4.968	6.057	999	7.936	999	999	999	4.791	8.296	999	8.426	8.489	5.827	4.62	2.31	1.56	0.9027	0.02193	0.2974	0.0576
0.092		999	999	999	999	999	999	999	999	999	999	999	999	999	999	999	999	999	999	999	1.947	-3.71	-6.295	-6.126	-4.361	-1.627	0.708	3.073	4.168	5.973	7.776	5.134	5.212	999	8.086	8.158	6.509	4.306	5.638	6.708	6.771	3.103	3.786	2.126	1.56	1.118	0.02193	0.1471	0.0576
0.1		999	999	999	999	999	999	999	999	999	999	999	999	999	999	999	999	999	999	6.643	-1.306	-5.117	-6.318	-4.771	-2.885	-0.4488	1.974	2.691	5.886	7.692	6.057	3.415	4.499	5.289	8.086	999	999	6.577	4.925	4.99	4.499	3.395	4.168	3.513	1.702	0.3496	0.3228	-0.317	-0.3829
0.108		999	999	999	999	999	999	999	999	999	999	999	999	999	999	999	999	999	999	-0.3798	-4.859	-6.076	-5.171	-3.519	-0.854	1.38	4.698	4.791	4.881	4.968	5.052	5.134	7.936	4.022	6.368	5.434	6.509	6.577	4.372	4.99	6.771	5.114	5.886	2.126	0.847	-0.1024	-0.43	-1.045	-0.9475
0.116		999	999	999	999	999	999	999	999	999	999	999	999	999	999	999	999	999	0.3496	-3.992	-5.887	-5.883	-4.282	-2.58	1.515	2.5	7.421	7.515	5.886	4.968	7.776	7.857	7.936	8.012	8.086	8.158	8.228	5.572	4.925	8.426	5.765	8.55	4.62	1.795	1.702	0.7043	-0.6011	-0.9997	-0.9475
0.124		999	999	999	999	999	999	999	999	999	999	999	999	999	999	999	999	2.931	-2.871	-5.404	-5.732	-4.423	-2.484	0.5751	2.399	1.616	2.979	999	999	7.692	7.776	7.857	3.946	8.012	999	999	999	8.296	5.638	3.984	2.781	3.103	3.455	2.126	0.2939	0.03931	-0.0479	-0.193	-0.55
0.132		999	999	999	999	999	999	999	999	999	999	999	999	999	999	6.057	2.781	-2.714	-5.338	-5.843	-4.836	-3.087	-1.506	2.675	4.499	3.334	3.431	5.796	999	7.692	6.057	7.857	5.212	6.294	8.086	999	999	999	4.372	3.271	2.545	3.103	2.252	1.369	0.7458	-0.2364	-0.4884	-0.06251	-0.01032
0.14		999	999	999	999	999	999	999	999	999	999	999	999	999	999	0.9027	-3.163	-5.581	-6.294	-5.535	-3.899	-1.7	0.6486	3.127	999	7.324	7.421	7.515	7.605	5.973	7.776	999	999	6.294	8.086	8.158	6.509	5.572	3.207	2.979	2.131	2.606	1.445	0.6888	1.299	0.3496	-0.6011	-0.8089	-1.038
0.148		999	999	999	999	999	999	999	999	999	999	999	999	3.984	-0.2734	-3.689	-5.319	-6.02	-5.004	-3.587	-2.043	0.5333	2.183	4.394	3.786	7.324	999	5.796	5.886	999	7.776	999	999	8.012	6.368	5.434	5.504	4.859	3.538	2.482	1.616	1.837	1.063	0.4079	0.3779	-0.6555	-0.1158	-0.7077	-0.9475
0.156		999	999	999	999	999	999	999	999	999	999	999	3.786	-2.07	-4.179	-5.526	-5.979	-5.479	-3.513	-1.235	0.0576	1.445	3.017	7.117	3.786	7.324	999	7.515	5.886	4.968	7.776	7.857	999	999	5.363	4.721	4.791	4.306	3.207	2.979	2.131	1.527	0.8372	0.8955	0.2126	-0.6555	-0.43	-0.317	-0.6555
0.164		999	999	999	999	999	999	999	999	4.791	3.334	-0.1581	-2.666	-5.368	-5.674	-5.231	-4.824	-3.123	-1.153	1.82	3.334	3.455	4.283	7.117	7.223	7.324	999	999	5.886	4.968	7.776	6.139	999	8.012	999	8.158	4.238	3.854	3.538	3.271	1.616	2.008	0.7317	0.5916	0.2939	0.7043	0.09379	-0.435	-0.993
0.172		999	999	999	999	999	3.786	4.168	4.499	0.3496	-3.295	-4.645	-5.389	-6.325	-5.961	-4.544	-3.106	-0.5053	1.063	2.202	5.052	5.173	5.289	7.117	7.223	7.324	999	999	7.605	7.692	999	999	7.936	4.575	5.363	8.158	5.504	2.849	2.915	2.482	0.9418	1.251	0.7317	-0.4135	-0.0164	-0.4845	-0.761	-0.492	-1.33
0.18		999	999	999	999	0.6108	-1.661	-1.776	-2.374	-4.022	-5.407	-5.635	-5.538	-4.967	-3.658	-2.374	-0.1408	0.6598	1.686	2.654	6.771	4.168	999	7.117	5.504	999	7.421	999	999	999	7.776	7.857	7.936	6.294	5.363	3.716	4.238	2.849	2.915	2.482	1.466	-0.04117	-0.05772	-1.029	-0.2921	-0.5428	-0.9113	-0.9061	-1.407
0.188		-2.374	-2.927	-2.756	-3.163	-4.438	-4.561	-5.323	-5.198	-5.399	-5.178	-4.902	-3.932	-3.314	-1.661	0.9027	1.394	2.931	3.786	4.925	6.771	5.173	999	7.117	999	999	999	999	999	999	999	7.857	6.217	5.289	5.363	3.003	2.284	1.583	1.489	1.261	0.9418	-0.1915	-0.4718	-0.4763	-0.4193	-0.8155	-1.314	-0.9061	-1.591
0.196		-2.374	-5.097	-4.955	-5.961	-5.683	-4.955	-5.376	-5.148	-4.7	-3.46	-2.01	-1.038	0.256	1.445	2.068	1.776	4.649	999	6.643	6.771	6.892	999	999	999	999	999	999	5.886	5.973	7.776	7.857	4.499	6.294	4.649	3.003	1.869	1.754	1.338	0.879	1.19	1.527	0.01856	-0.5375	-0.7657	-1.153	-0.761	-0.7077	-1.082
0.204		-2.374	-4.384	-5.595	-5.097	-3.539	-3.087	-3.379	-2.8	-2.082	-0.8918	2.565	2.068	2.979	4.168	2.621	3.494	999	999	999	6.771	6.892	999	999	999	999	999	7.515	4.168	4.255	6.057	6.139	3.946	2.857	2.639	2.214	1.686	2.351	0.8146	0.548	-0.02368	-0.3331	-0.3413	-0.4763	-0.4805	-0.8155	-1.23	-1.09	-1.125
0.212		-0.6555	-0.6555	-1.922	-2.043	-1.49	-1.922	-1.279	0.5096	1.355	1.063	2.565	5.504	5.703	5.886	2.068	2.228	999	6.509	6.643	6.771	6.892	999	999	7.223	999	999	4.078	4.168	7.692	7.776	5.134	2.228	2.857	3.262	2.711	1.686	1.937	2.654	0.3496	-0.1024	0.03753	-0.6555	-0.4763	-0.7112	-1.153	-1.143	-1.382	-1.482
0.22		-0.6555	1.063	2.068	1.063	0.6108	0.3496	1.445	999	4.791	3.334	3.57	3.786	999	5.886	4.339	4.499	999	999	6.643	6.771	999	7.007	999	5.504	999	7.421	7.515	7.605	999	6.057	5.134	2.489	4.022	2.142	3.003	1.515	0.6332	0.6993	0.6535	0.6108	0.4735	-0.9344	-0.7682	-1.253	-1.529	-0.761	-1.045	-1.407
0.228		999	999	2.068	2.781	999	3.786	2.45	999	4.791	1.616	3.57	999	999	5.886	6.057	4.499	6.368	6.509	4.925	6.771	999	999	999	7.223	999	7.421	999	999	999	5.052	5.134	7.936	4.022	1.213	1.135	1.515	0.9966	0.8146	0.3496	-0.5284	-0.4011	-0.7709	-0.876	-1.209	-1.605	-0.8121	-1.607	-1.555
0.236		999	999	999	999	999	999	999	999	999	5.052	5.289	999	5.703	5.886	999	6.217	3.644	3.786	4.925	6.771	999	999	999	999	999	999	7.515	999	7.692	3.786	3.033	3.494	4.022	2.142	1.616	0.8015	1.131	1.338	-0.3873	-0.5284	-0.1175	-0.881	-0.876	-1.465	-1.061	-0.5453	-0.9061	-0.9475
0.244		999	999	999	999	999	999	999	4.499	4.791	999	999	999	5.703	5.886	999	999	6.368	6.509	6.643	999	5.173	7.007	7.117	999	999	5.703	7.515	5.886	4.968	3.786	2.41	2.781	3.188	2.639	1.616	-0.03255	0.4175	0.01449	-0.7795	-0.5284	-0.5316	-1.137	-0.5375	-1.34	-1.198	-0.9595	-0.7077	-0.6033
0.252		999	999	999	2.781	3.334	999	999	4.499	3.073	5.052	999	999	999	999	6.057	6.217	4.649	4.791	6.643	999	6.892	7.007	999	5.504	5.605	7.421	7.515	4.881	4.255	3.334	2.41	2.489	2.565	1.373	0.4954	-0.03255	0.2191	-0.4517	-0.9546	-1.258	-1.147	-1.137	-0.876	-1.07	-0.4845	-0.5453	-0.7588	-0.01032
0.26		999	999	999	999	999	999	999	999	3.073	3.334	999	999	999	999	4.339	4.499	3.644	6.509	6.643	6.771	5.173	5.289	5.399	4.499	5.605	4.698	4.078	3.615	4.968	2.068	5.134	2.489	2.565	1.063	-0.4334	-0.5138	0.7485	0.5891	-0.7183	-0.9475	-0.8306	-0.9344	-1.078	-0.819	-0.5428	-0.1158	-0.317	-0.4398
0.268		999	999	999	999	999	999	999	999	4.791	5.052	999	999	999	999	999	999	999	999	999	4.047	3.455	3.57	3.127	5.504	3.887	3.984	2.068	2.45	2.245	2.068	2.41	0.9124	0.9887	-0.4266	-0.4334	-0.4398	0.03537	-0.5215	-1.17	-1.107	-0.7736	-0.7709	-0.5375	-0.819	-1.014	-0.9595	-0.5477	-0.2648
0.276		999	999	999	999	999	3.786	4.168	4.499	3.073	5.052	999	999	999	5.886	6.057	999	999	999	999	5.052	5.173	7.007	3.681	3.786	1.38	2.266	2.691	1.063	1.532	0.6108	1.144	0.9124	1.299	-0.2612	-0.3547	-0.5857	-1.249	-1.129	-1.17	-1.159	-0.9408	-0.7139	-0.5375	-0.226	-0.4248	-0.2463	-0.193	-0.2648
0.284		999	999	999	999	999	999	999	999	999	999	999	5.504	5.703	999	999	4.499	4.649	4.791	6.643	6.771	6.892	5.289	2.675	3.233	1.616	1.477	1.156	0.0576	0.3927	0.3496	0.1946	0.1631	-0.06454	-0.4266	-0.5837	-0.2036	-0.8488	-1.019	-1.321	-1.49	-1.245	-0.8266	-0.3491	-0.1581	-0.7633	0.09379	0.9093	0.0576
0.292		999	999	999	999	999	999	999	4.499	4.791	999	5.289	5.504	999	999	6.057	6.217	6.368	3.786	2.202	2.781	2.902	1.852	3.681	7.223	3.334	1.261	1.355	0.7317	0.6684	-0.2036	-1.026	0.0576	-0.5793	-0.7972	-0.6555	-0.9779	-1.195	-0.9036	-1.596	-1.399	-0.5943	-0.5958	-0.1452	0.2126	-0.9167	0.02193	-0.1286	-0.3245
0.3		999	999	999	999	999	999	999	999	999	999	999	999	999	999	6.057	3.494	3.644	4.791	1.82	4.047	2.902	1.852	2.293	2.781	1.877	0.708	0.8015	1.445	0.9787	0.9027	-0.8105	0.0576	-0.4193	-0.7972	-0.9238	-1.47	-1.499	-0.9036	-1.639	-1.002	-0.7736	-0.7139	-0.07339	0.2939	-0.5998	-0.43	-0.193	-0.01032
0.308		999	999	999	999	999	999	4.168	2.781	999	999	999	5.504	5.703	4.168	3.334	3.494	3.644	999	999	5.052	3.455	3.017	-0.0479	0.6806	0.7818	0.708	1.807	2.158	1.748	0.6108	-0.4902	-0.2344	-0.6555	0.1067	-0.4334	-1.47	-1.028	-1.235	-1.321	-0.3944	-0.4011	-0.3413	0.0006114	-0.0164	-0.4248	-0.3703	0.5414	0.5096
0.316		999	999	2.068	2.781	999	999	4.168	4.499	4.791	5.052	999	999	999	5.886	4.339	1.776	2.931	2.52	2.654	1.616	2.068	1.852	1.173	0.8643	0.9655	0.122	-0.4648	0.0576	0.6684	0.1133	-0.0211	-0.8777	-0.5793	-0.7972	-0.9865	-0.7896	-0.4459	-1.129	-0.5911	-0.4623	-0.9408	-0.5346	-0.283	0.0576	-0.1024	0.4881	0.2974	0.2733
0.324		999	999	2.068	2.781	999	999	999	999	4.791	5.052	5.289	999	5.703	4.168	2.621	1.394	1.926	1.355	1.489	0.8264	-0.2734	0.6486	1.409	0.8643	-0.3386	-0.5583	-0.4648	-0.8266	-0.2876	-1.175	-0.4902	-1.015	-0.6555	-0.8651	-1.048	-1.263	-0.9697	-0.3798	-0.7795	-1.002	-0.5316	0.2626	0.0006114	0.0576	0.5206	0.1678	0.005411	0.0576
0.332		999	-0.6555	2.068	999	3.334	3.786	999	4.499	4.791	5.052	3.57	5.504	5.703	2.45	1.616	1.394	0.921	0.3496	1.197	1.324	-0.5346	-0.8712	-0.43	-0.854	-1.023	-0.2414	0.6415	0.1785	-0.08092	-1.175	-1.349	-0.7318	-1.07	-0.8651	-0.9238	-1.153	-1.352	-0.962	-0.7183	-0.8918	-0.5316	0.01856	0.5916	0.1339	-0.3008	0.1678	-0.1286	0.1274
0.34		999	999	999	999	999	999	999	999	4.791	3.334	1.299	1.515	2.979	1.445	0.9027	0.5096	1.213	2.068	1.489	1.947	0.9474	-0.7657	-0.9595	-0.854	-0.6555	-0.8392	0.3496	2.158	0.3927	-1.49	-1.89	-0.04359	-1.005	-1.058	-1.386	-1.519	-1.402	-0.7827	-0.4571	-0.5284	-0.7153	-0.3413	0.2369	0.1339	0.03931	0.4881	0.2974	-0.3245
0.348		999	999	999	2.781	999	999	999	4.499	1.355	1.616	1.299	0.3496	2.266	2.45	0.3496	1.776	1.213	2.52	1.82	1.616	0.3496	-0.2921	-0.3091	-0.7567	-0.8463	-0.8392	-0.1479	0.0576	-0.3848	-0.9658	-1.524	-1.015	-0.9391	-1.12	-1.048	-0.5138	-0.7216	-0.4517	0.9999	0.0576	-0.1915	0.1785	0.4079	0.2939	0.3496	0.4881	0.6284	0.4283
0.356		-2.374	-0.6555	2.068	999	1.616	0.3496	1.445	4.499	4.791	2.329	1.299	1.515	1.261	0.4397	0.1133	1.394	-0.9313	0.3496	0.1015	-0.5284	-0.4074	-0.6555	-0.5453	-0.7567	-0.8463	-0.7491	-0.998	-1.063	-1.05	-1.038	-0.9564	-1.209	-0.8712	-0.5815	-0.5837	-0.1195	-0.05162	0.01449	-0.2414	-0.1787	0.03753	0.7317	0.07689	0.1339	0.4336	0.5751	0.9093	1.278
0.364		999	999	0.3496	2.781	3.334	999	4.168	4.499	4.791	1.063	-0.1581	0.0576	0.256	0.4397	1.234	0.5096	-0.6555	-1.369	-1.129	-0.7765	-0.5346	-0.4193	-1.55	-0.9475	-0.6555	-0.4571	-1.437	-0.9865	-0.7396	-1.548	-1.524	-1.33	-0.06454	-0.6555	-0.8594	-0.854	-0.1357	-0.3798	-0.00516	-0.3944	0.672	0.8372	0.4079	1.063	0.6108	0.9572	1.011	0.8643
0.372		999	999	0.3496	-0.6555	3.334	2.068	0.7317	0.0576	-0.3636	-0.1024	-1.07	-0.2036	0.548	0.4397	0.3496	-0.6555	-1.179	-1.263	-0.7827	0.2286	-0.9865	-0.4193	-0.6555	-1.125	-0.5543	-1.092	-1.227	-1.477	-1.39	-0.3944	-1.094	-1.015	-0.06454	-0.9313	-0.6555	0.1512	-0.3719	0.1916	0.4468	-0.3944	-0.04117	-0.05772	-0.2151	0.2939	0.3496	0.4041	0.07524	0.4283
0.38		999	999	0.3496	-2.043	0.6108	-0.6555	-1.279	-0.9475	-0.03255	-0.3944	-0.4193	-0.4398	-0.2414	-0.4718	-0.6555	0.0576	-1.295	-1.567	-1.527	-0.8918	-0.2734	-0.5402	-1.143	-0.9475	-0.9365	-1.247	-0.9167	-0.9865	-0.9758	-0.8155	-1.026	-0.8058	-0.5006	-0.08409	0.2797	1.204	0.2191	0.4836	-0.08644	0.5096	1.003	0.4397	0.2369	0.0576	0.4336	0.02193	0.2211	0.5936
0.388		-0.6555	-1.661	-0.6555	-0.6555	0.6108	0.3496	-0.9865	-0.9475	1.355	1.063	0.847	-0.854	-1.462	-1.992	-1.922	-0.1408	0.6598	-1.153	-1.129	-0.6555	-0.6555	-1.07	-1.23	-0.854	-1.344	-1.392	-0.562	-0.5654	-0.9758	-0.9658	-0.8105	-0.5768	-0.8014	-0.5053	0.1785	1.686	0.8694	-0.3798	-0.3154	0.2286	0.672	0.7317	1.121	0.555	-0.1024	0.4041	0.7185	1.168
0.396		999	-0.6555	-0.6555	1.063	0.6108	0.3496	2.45	0.5096	0.8015	-0.8918	-1.253	-1.661	-1.844	-0.9865	-1.49	-1.33	-1.058	-1.47	-0.6555	-0.7765	-0.5346	-0.6555	-0.8622	-0.6555	-1.107	-0.6555	-0.8327	-0.5654	-0.4784	-0.3008	-0.0211	-0.5768	-0.2482	-0.5053	0.9929	0.9287	0.2191	-0.1508	0.256	0.2286	0.7775	1.897	1.795	0.9525	0.03931	0.3228	0.5414	0.7707
Li+ (Mid-position)	x (nm)	0.004	0.012	0.02	0.028	0.036	0.044	0.052	0.06	0.068	0.076	0.084	0.092	0.1	0.108	0.116	0.124	0.132	0.14	0.148	0.156	0.164	0.172	0.18	0.188	0.196	0.204	0.212	0.22	0.228	0.236	0.244	0.252	0.26	0.268	0.276	0.284	0.292	0.3	0.308	0.316	0.324	0.332	0.34	0.348	0.356	0.364	0.372	0.38
y (nm)
-0.396		999	999	999	999	999	999	999	999	999	999	999	999	999	999	999	999	999	999	999	999	999	999	999	999	999	999	999	999	999	999	999	999	999	999	999	999	999	999	999	999	999	999	999	999	999	999	999	999
-0.388		999	999	999	999	999	999	999	999	999	999	999	999	999	999	999	999	999	999	999	999	999	999	999	999	999	999	999	999	999	999	999	999	999	999	999	999	999	999	999	999	999	999	999	999	999	999	999	999
-0.38		999	999	999	999	999	999	999	999	999	999	999	999	999	999	999	999	999	999	999	999	999	999	999	999	999	999	999	999	999	999	999	999	999	999	999	999	999	999	999	999	999	999	999	999	999	999	999	999
-0.372		999	999	999	999	999	999	999	999	999	999	999	999	999	999	999	999	999	999	999	999	999	999	999	999	999	999	999	999	999	999	999	999	999	999	999	999	999	999	999	999	999	999	999	999	999	999	999	999
-0.364		999	999	999	999	999	999	999	999	999	999	999	999	999	999	999	999	999	999	999	999	999	999	999	999	999	999	999	999	999	999	999	999	999	999	999	999	999	999	999	999	999	999	999	999	999	999	999	999
-0.356		999	999	999	999	999	999	999	999	999	999	999	999	999	999	999	999	999	999	999	999	999	999	999	999	999	999	999	999	999	999	999	999	999	999	999	999	999	999	999	999	999	999	999	999	999	999	999	999
-0.348		999	999	999	999	999	999	999	999	999	999	999	999	999	999	999	999	999	999	999	999	999	999	999	999	999	999	999	999	999	999	999	999	999	999	999	999	999	999	999	999	999	999	999	999	999	999	999	999
-0.34		999	999	999	999	999	999	999	999	999	999	999	999	999	999	999	999	999	999	999	999	999	999	999	999	999	999	999	999	999	999	999	999	999	999	999	999	999	999	999	999	999	999	999	999	999	999	999	999
-0.332		999	999	999	999	999	999	999	999	999	999	999	999	999	999	999	999	999	999	999	999	999	999	999	999	999	999	999	999	999	999	999	999	999	999	999	999	999	999	999	999	999	999	999	999	999	999	999	999
-0.324		999	999	999	999	999	999	999	999	999	999	999	999	999	999	999	999	999	999	999	999	999	999	999	999	999	999	999	999	999	999	999	999	999	999	999	999	999	999	999	999	999	999	999	999	999	999	999	999
-0.316		999	999	999	999	999	999	999	999	999	999	999	999	999	999	999	999	999	999	999	999	999	999	999	999	999	999	999	999	999	999	999	999	999	999	999	999	999	999	999	999	999	999	999	999	999	999	999	999
-0.308		999	999	999	999	999	999	999	999	999	999	999	999	999	999	999	999	999	999	999	999	999	999	999	999	999	999	999	999	999	999	999	999	999	999	999	999	999	999	999	999	999	999	999	999	999	999	999	999
-0.3		999	999	999	999	999	999	999	999	999	999	999	999	999	999	999	999	999	999	999	999	999	999	999	999	999	999	999	999	999	999	999	999	999	999	999	999	999	999	999	999	999	999	999	999	999	999	999	999
-0.292		999	999	999	999	999	999	999	999	999	999	999	999	999	999	999	999	999	999	999	999	999	999	999	999	999	999	999	999	999	999	999	999	999	999	999	999	999	999	999	999	999	999	999	999	999	999	999	999
-0.284		999	999	999	999	999	999	999	999	999	999	999	999	999	999	999	999	999	999	999	999	999	999	999	999	999	999	999	999	999	999	999	999	999	999	999	999	999	999	999	999	999	999	999	999	999	999	999	999
-0.276		999	999	999	999	999	999	999	999	999	999	999	999	999	999	999	999	999	999	999	999	999	999	999	999	999	999	999	999	999	999	999	999	999	999	999	999	999	999	999	999	999	999	999	999	999	999	999	999
-0.268		999	999	999	999	999	999	999	999	999	999	999	999	999	999	999	999	999	999	999	999	999	999	999	999	999	999	999	999	999	999	999	999	999	999	999	999	999	999	999	999	999	999	999	999	999	999	999	999
-0.26		999	999	999	999	999	999	999	999	999	999	999	999	999	999	999	999	999	999	999	999	999	999	999	999	999	999	999	999	999	999	999	999	999	999	999	999	999	999	999	999	999	999	999	999	999	999	999	999
-0.252		999	999	999	999	999	999	999	999	999	999	999	999	999	999	999	999	999	999	999	999	999	999	999	999	999	999	999	999	999	999	999	999	999	999	999	999	999	999	999	999	999	999	999	999	999	999	999	999
-0.244		999	999	999	999	999	999	999	999	999	999	999	999	999	999	999	999	999	999	999	999	999	999	999	999	999	999	999	999	999	999	999	999	999	999	999	999	999	999	999	999	999	999	999	999	999	999	999	999
-0.236		999	999	999	999	999	999	999	999	999	999	999	999	999	999	999	999	999	999	999	999	999	999	999	999	999	999	999	999	999	999	999	999	999	999	999	999	999	999	9.608	999	999	999	999	999	999	999	999	999
-0.228		999	999	999	999	999	999	999	999	999	999	999	999	9.608	999	999	999	999	999	999	999	999	999	999	999	999	999	9.701	8.073	999	8.957	8.326	999	999	8.555	8.073	6.978	7.759	6.82	7.176	7.57	6.747	8.073	6.413	7.476	999	7.917	7.086	6.686
-0.22		999	999	999	999	999	999	999	999	8.696	8.957	999	999	9.608	999	9.963	999	999	999	999	999	999	999	999	8.404	8.506	7.89	9.701	6.686	8.16	7.239	6.607	7.017	7.927	6.836	6.355	5.11	4.124	4.19	4.784	5.095	3.788	3.847	3.492	3.365	3.803	3.304	3.047	3.198
-0.212		999	999	999	999	5.521	4.968	8.073	999	6.978	4.968	5.757	7.691	4.784	6.355	5.521	8.404	6.283	6.978	7.825	7.239	8.073	8.189	9.304	999	7.239	7.89	6.978	6.686	5.889	5.521	5.602	5.681	3.938	5.278	3.803	2.752	2.71	2.201	2.141	2.163	1.593	2.019	1.503	1.024	1.221	1.375	1.032	1.557
-0.204		999	999	3.25	3.963	2.085	1.531	3.632	4.415	3.873	4.968	4.039	4.968	4.453	4.968	5.973	8.404	5.118	4.968	6.107	7.239	6.807	6.47	6.198	5.184	5.521	6.885	5.712	5.152	4.724	4.382	4.1	3.41	3.326	3.04	2.221	1.673	1.853	1.112	0.9404	1.079	0.5875	0.4298	0.169	-0.2563	-0.04519	-0.2137	-0.4015	-0.1739
-0.196		3.25	3.25	1.983	0.9782	0.0743	-0.2881	0.7743	0.3278	0.4361	1.41	2.029	2.696	2.735	2.919	3.421	4.178	4.113	4.056	3.836	3.963	4.255	6.088	5.078	4.586	4.871	4.303	5.26	4.637	4.724	4.255	3.884	2.89	2.835	2.244	1.998	1.497	1.778	1.254	0.4635	0.1265	0.08439	-0.2739	-0.7169	-0.7625	-0.398	-0.8865	-1.192	-0.9669
-0.188		1.531	3.25	5.973	2.696	1.079	0.1441	-0.74	-0.861	-1.282	-1.313	-0.8717	-0.1347	0.06373	0.7743	1.983	2.46	2.013	3.116	3.676	3.25	3.134	4.968	4.862	4.968	4.516	4.161	4.878	4.211	4.574	3.511	4.215	3.494	3.034	2.667	1.753	1.333	1.102	0.5046	0.3623	-0.04337	-0.5647	-0.8099	-0.8417	-0.8823	-1.001	-1.201	-1.261	-1.35
-0.18		999	999	999	999	7.239	7.691	1.913	0.5263	-0.7945	-1.39	-1.574	-1.826	-1.628	-1.335	-0.3078	-0.06787	0.4781	2.244	2.036	3.013	3.632	4.752	5.078	5.681	5.069	4.161	4.547	4.487	4.724	4.516	5.049	4.415	3.841	3.25	2.416	1.902	1.741	0.7538	0.5263	0.1619	-0.4856	-0.4124	-0.797	-1.027	-1.282	-1.527	-1.521	-1.632
-0.172		999	999	999	999	999	999	8.073	999	3.542	1.185	-0.9557	-2.151	-2.515	-2.695	-2.046	-1.438	-0.9362	0.3491	0.7538	1.862	3.024	4.752	5.314	5.973	5.069	4.613	5.061	4.968	5.437	5.737	5.22	4.178	3.486	3.915	3.18	2.338	2.093	1.467	1.069	0.4853	0.01784	0.01277	-0.74	-1.173	-1.369	-1.407	-1.677	-1.64
-0.164		999	999	999	999	999	999	999	999	999	7.239	2.029	-0.6129	-1.857	-2.82	-3.057	-2.897	-2.164	-1.026	-0.1208	1.41	1.846	2.652	3.596	3.963	4.356	5.166	5.712	4.968	5.437	5.973	6.054	4.068	4.37	4.565	3.716	3.116	3.183	2.472	1.835	1.132	0.4275	-0.1271	-0.2719	-0.4663	-0.7837	-1.063	-1.378	-1.252
-0.156		999	999	999	999	999	999	999	999	999	8.957	9.194	4.968	2.309	-0.9439	-2.783	-3.681	-3.444	-2.669	-1.277	0.109	0.9084	2.244	3.144	3.581	5.521	6.885	7.983	5.802	8.16	6.857	6.607	5.483	5.204	4.012	4.185	5.42	3.941	3.525	2.536	1.563	1.301	0.7962	0.1857	-0.01183	-0.2548	-0.5145	-0.6651	-0.9763
-0.148		999	999	999	999	999	999	999	999	999	999	999	999	9.608	3.079	-0.9308	-2.736	-3.915	-3.79	-2.776	-1.409	0.1611	1.316	2.281	3.355	5.069	6.885	7.43	7.52	7.607	8.957	999	8.404	7.476	5.633	4.898	5.775	4.538	3.384	3.187	2.506	2.185	1.2	0.3412	-0.04188	-0.2006	-0.3687	-0.3649	-0.7606
-0.14		999	999	999	999	999	999	999	999	999	999	999	999	999	999	4.255	-0.0269	-3.029	-4.231	-4.124	-3.021	-1.399	0.489	1.699	2.386	3.93	6.502	7.983	8.786	7.607	8.957	9.039	999	8.481	6.283	5.903	5.11	4.654	3.316	3.314	3.129	2.306	1.913	0.811	0.2764	0.152	-0.2664	-0.2775	-0.1998
-0.132		999	999	999	999	999	999	999	999	999	999	999	999	999	999	999	5.299	-0.2587	-3.389	-4.512	-4.12	-2.551	-0.2426	1.478	2.615	4.064	5.382	6.596	6.355	9.879	7.239	9.039	9.117	7.927	7.55	8.626	4.968	4.654	4.389	3.664	3.312	2.709	2.092	1.938	1.316	0.6198	0.4729	-0.2261	-0.2506
-0.124		999	999	999	999	999	999	999	999	999	999	999	999	999	999	999	999	4.565	-0.9257	-3.766	-4.373	-3.638	-2.015	-0.07669	2.867	4.206	6.502	6.596	5.566	7.155	7.691	999	999	8.481	8.555	9.34	6.189	6.257	5.244	5.458	3.963	3.19	2.536	2.303	1.895	0.8182	0.7127	0.1067	0.2963
-0.116		999	999	999	999	999	999	999	999	999	999	999	999	999	999	999	999	999	4.255	-1.555	-3.824	-4.099	-3.083	-1.332	1.062	2.561	4.784	6.978	8.786	9.879	9.963	8.326	999	999	999	999	7.691	6.754	6.323	6.885	3.963	3.25	2.919	2.303	2.099	1.034	1.3	0.5796	0.4086
-0.108		999	999	999	999	999	999	999	999	999	999	999	999	999	999	999	999	999	999	3.002	-2.305	-4.062	-3.965	-2.49	-0.2632	1.964	4.784	6.596	8.786	999	999	8.326	8.404	7.927	8.555	999	7.309	6.493	5.725	5.973	5.229	4.108	3.371	3.082	1.961	1.983	1.478	1.032	0.7608
-0.1		999	999	999	999	999	999	999	999	999	999	999	999	999	999	999	999	999	999	7.112	0.216	-3.309	-4.148	-3.125	-0.9384	1.341	3.664	5.973	8.073	7.607	9.963	999	9.117	7.476	8.555	9.34	8.143	8.764	6.107	6.171	5.852	5.582	3.773	3.69	2.321	2.226	1.909	1.21	1.309
-0.092		999	999	999	999	999	999	999	999	999	999	999	999	999	999	999	999	999	999	999	4.516	-1.345	-3.372	-3.308	-1.632	0.187	2.735	4.396	5.566	9.879	8.244	8.326	8.404	9.194	8.555	9.34	999	8.211	8.277	8.895	5.521	5.742	3.924	3.308	2.835	2.263	2.071	1.639	1.43
-0.084		999	999	999	999	999	999	999	999	999	999	999	999	999	999	999	999	999	999	999	999	1.779	-2.458	-3.353	-2.417	-0.3078	2.375	4.878	5.566	8.873	6.857	7.772	999	999	999	9.34	999	999	8.83	999	6.45	5.913	5.216	4.061	3.963	3.542	2.762	2.815	1.862
-0.076		999	999	999	999	999	999	999	999	999	999	999	999	999	999	999	999	999	999	999	999	5.642	-0.5284	-2.856	-2.519	-0.8938	1.392	4.396	5.802	7.155	7.239	8.326	999	9.194	8.555	8.073	7.309	8.211	8.83	6.885	7.239	6.295	5.642	5.274	4.752	4.018	3.535	3.303	2.35
-0.068		999	999	999	999	999	999	999	999	999	999	999	999	999	999	999	999	999	999	999	999	999	1.531	-2.221	-2.589	-1.602	0.5906	3.343	6.355	6.15	7.691	999	9.117	9.194	999	999	8.143	7.046	999	8.895	7.57	7.3	6.571	7.127	6.088	4.609	4.149	3.843	3.099
-0.06		999	999	999	999	999	999	999	999	999	999	999	999	999	999	999	999	999	999	999	999	999	4.039	-0.8455	-2.569	-1.88	0.1441	2.752	4.968	7.607	8.957	999	9.117	9.194	999	999	9.409	9.477	9.543	999	999	8.466	7.36	9.137	7.476	5.387	5.314	6.081	4.499
-0.052		999	999	999	999	999	999	999	999	999	999	999	999	999	999	999	999	999	999	999	999	999	8.189	0.8317	-2.127	-1.817	-0.08966	2.402	4.345	6.15	9.963	999	999	999	999	999	999	999	999	999	999	9.732	999	9.137	6.47	5.663	5.717	6.081	5.184
-0.044		999	999	999	999	999	999	999	999	999	999	999	999	999	999	999	999	999	999	999	999	999	999	2.005	-1.773	-2.208	-0.8881	1.397	3.531	5.653	9.963	999	999	999	999	999	999	999	999	999	9.671	9.019	9.792	9.85	7.807	6.742	7.033	6.435	5.823
-0.036		999	999	999	999	999	999	999	999	999	999	999	999	999	999	999	999	999	999	999	999	999	999	3.596	-1.31	-2.141	-0.8152	1.673	4.211	6.773	999	999	999	999	999	999	999	999	999	999	9.671	9.732	999	9.85	9.907	9.963	7.917	6.081	6.133
-0.028		999	999	999	999	999	999	999	999	999	999	999	999	999	999	999	999	999	999	999	999	999	999	5.314	-0.2126	-1.905	-0.906	1.578	4.211	8.16	8.957	999	999	999	999	999	999	999	999	999	8.957	999	999	999	9.907	9.249	7.586	6.634	6.304
-0.02		999	999	999	999	999	999	999	999	999	999	999	999	999	999	999	999	999	999	999	999	999	999	6.581	-0.0269	-2.061	-1.255	1.441	3.963	8.16	7.691	999	999	999	999	999	9.409	999	999	999	999	999	999	9.85	9.907	9.963	999	7.347	6.902
-0.012		999	999	999	999	999	999	999	999	999	999	999	999	999	999	999	999	999	999	999	999	999	999	9.304	0.4583	-1.83	-1.144	1.486	4.084	7.155	8.244	999	999	999	999	999	999	999	999	999	999	999	999	8.132	7.476	7.862	8.751	7.347	7.399
-0.004		999	999	999	999	999	999	999	999	999	999	999	999	999	999	999	999	999	999	999	999	999	999	999	0.6318	-1.83	-1.16	0.9237	3.632	7.155	8.957	999	999	999	999	999	999	999	999	999	999	999	999	999	7.807	7.239	7.294	8.804	7.691
0.004		999	999	999	999	999	999	999	999	999	999	999	999	999	999	999	999	999	999	999	999	999	999	9.304	0.5609	-1.765	-1.208	1.149	4.211	6.773	9.963	999	999	999	999	999	999	999	999	999	999	999	999	999	999	9.963	9.304	7.97	6.686
0.012		999	999	999	999	999	999	999	999	999	999	999	999	999	999	999	999	999	999	999	999	999	999	8.299	0.05714	-1.712	-0.9763	1.772	3.847	6.773	999	999	999	999	999	999	999	999	999	999	999	999	999	9.85	9.907	9.963	999	999	9.409
0.02		999	999	999	999	999	999	999	999	999	999	999	999	999	999	999	999	999	999	999	999	999	999	7.033	0.5961	-1.616	-0.74	1.578	3.34	5.653	8.957	8.326	999	999	999	999	999	999	999	999	999	999	999	9.85	9.907	9.249	9.304	7.97	7.138
0.028		999	999	999	999	999	999	999	999	999	999	999	999	999	999	999	999	999	999	999	999	999	999	5.575	-0.0269	-1.752	-0.87	1.578	3.847	6.773	6.234	9.039	999	999	999	999	999	999	999	999	999	999	9.792	7.75	9.907	999	8.751	6.85	7.399
0.036		999	999	999	999	999	999	999	999	999	999	999	999	999	999	999	999	999	999	999	999	999	999	3.596	-1.014	-2.219	-0.7779	1.929	3.079	6.773	8.957	999	999	999	999	999	999	999	999	999	999	999	9.792	9.85	9.907	7.862	7.586	6.85	6.133
0.044		999	999	999	999	999	999	999	999	999	999	999	999	999	999	999	999	999	999	999	999	999	999	2.355	-1.544	-2.241	-0.6626	2.678	4.637	5.889	8.244	999	999	999	999	999	999	999	999	999	8.404	8.014	8.073	9.85	8.189	8.244	7.917	7.086	6.304
0.052		999	999	999	999	999	999	999	999	999	999	999	999	999	999	999	999	999	999	999	999	999	9.194	0.7127	-1.931	-1.954	-0.4145	2.828	4.084	5.653	6.857	8.326	8.404	999	999	999	999	9.477	9.543	999	999	999	7.691	6.865	6.47	6.742	7.294	5.629	4.769
0.06		999	999	999	999	999	999	999	999	999	999	999	999	999	999	999	999	999	999	999	999	999	5.757	-0.1324	-2.006	-1.63	0.4327	2.536	4.487	8.16	8.244	999	999	999	999	999	999	999	999	9.608	7.952	8.466	8.525	8.584	6.922	6.742	6.796	4.717	3.963
0.068		999	999	999	999	999	999	999	999	999	999	999	999	999	999	999	999	999	999	999	999	999	2.244	-1.738	-2.579	-1.091	0.6235	3.542	7.068	7.155	7.691	999	9.117	999	999	999	999	9.477	999	8.895	8.404	7.631	7.691	6.413	5.757	5.024	4.862	4.203	3.355
0.076		999	999	999	999	999	999	999	999	999	999	999	999	999	999	999	999	999	999	999	999	6.807	0.01859	-2.8	-2.787	-0.9124	1.484	4.121	7.068	7.607	8.244	999	8.404	7.927	8.001	9.34	999	999	9.543	999	7.57	7.008	6.807	4.911	5.083	4.609	3.723	3.911	3.581
0.084		999	999	999	999	999	999	999	999	999	999	999	999	999	999	999	999	999	999	999	999	1.846	-2.436	-3.442	-2.489	-0.08569	2.443	4.547	6.355	8.16	8.244	9.039	999	999	8.555	999	999	999	9.543	999	7.57	6.295	5.973	5.274	4.554	3.604	2.994	2.728	2.655
0.092		999	999	999	999	999	999	999	999	999	999	999	999	999	999	999	999	999	999	999	5.852	-0.6438	-3.091	-3.315	-1.326	0.6621	2.979	4.878	5.802	7.155	9.963	7.772	8.404	999	999	999	999	999	7.443	6.623	6.686	5.742	4.536	4.695	4.039	3.421	3.093	2.227	2.143
0.1		999	999	999	999	999	999	999	999	999	999	999	999	999	999	999	999	999	999	5.725	0.29	-2.89	-3.623	-2.753	-0.74	1.848	4.303	4.707	6.686	7.607	8.957	999	999	7.927	9.268	9.34	7.691	7.759	6.559	5.458	6.036	5.29	4.168	3.76	3.25	2.536	2.174	1.353	1.48
0.108		999	999	999	999	999	999	999	999	999	999	999	999	999	999	999	999	999	999	3.384	-2.197	-4.129	-3.833	-1.709	0.3278	2.487	4.303	5.061	6.686	7.607	8.957	999	999	7.927	9.268	7.621	7.309	8.764	7.825	5.973	5.852	4.577	3.564	3.622	3.034	1.762	1.67	1.234	0.6498
0.116		999	999	999	999	999	999	999	999	999	999	999	999	999	999	999	999	999	3.873	-1.148	-3.838	-4.275	-3.448	-0.9861	1.691	3.25	4.303	5.712	6.063	8.873	999	999	999	7.927	8.555	7.621	7.691	6.754	5.394	4.784	6.036	5.432	3.371	2.926	2.565	1.732	1.204	0.7467	0.7798
0.124		999	999	999	999	999	999	999	999	999	999	999	999	999	999	999	999	4.329	-0.3853	-3.481	-4.213	-3.586	-2.307	0.4208	2.615	4.687	6.885	7.983	9.792	9.879	999	6.938	999	8.481	8.001	6.355	6.686	6.493	5.725	4.161	4.047	4.285	2.673	2.264	1.503	1.173	0.9355	0.6898	0.4583
0.132		999	999	999	999	999	999	999	999	999	999	999	999	999	999	999	6.686	0.5263	-3.098	-4.097	-3.853	-2.47	-0.5529	1.757	2.958	4.516	7.336	7.983	7.068	8.16	7.239	9.039	7.851	8.481	8.555	9.34	6.686	6.493	5.554	4.352	3.013	3.075	2.581	1.68	1.368	0.9023	0.438	0.2284	0.02881
0.14		999	999	999	999	999	999	999	999	999	999	999	999	999	9.792	6.526	-0.1082	-2.654	-3.861	-3.648	-2.772	-1.132	0.5263	2.355	3.963	5.782	6.171	5.973	6.686	8.873	6.526	7.321	7.399	8.481	9.268	7.239	6.425	5.036	5.102	3.518	3.013	2.107	1.846	1.233	0.5832	0.4009	0.1441	0.0626	-0.06787
0.148		999	999	999	999	999	999	999	999	999	999	999	999	999	4.084	-0.4231	-2.949	-3.841	-3.379	-2.683	-1.466	-0.09673	1.476	4.309	4.769	5.285	6.171	7.983	8.073	7.607	7.239	7.321	7.851	7.927	8.001	6.119	4.834	4.031	3.453	2.951	2.329	1.72	1.561	1.084	0.489	-0.04519	-0.3308	-0.4494	-0.781
0.156		999	999	999	999	999	999	999	999	999	999	999	999	2.309	-0.6314	-2.54	-3.555	-3.313	-2.346	-1.44	-0.3662	1.591	3.25	3.723	5.42	4.871	5.879	5.973	6.686	6.442	5.973	6.607	7.017	6.762	6.544	5.521	5.11	3.533	3.676	2.489	1.725	1.593	1.05	0.3771	-0.2836	-0.6503	-0.8352	-0.8534	-1.068
0.164		999	999	999	999	999	999	999	999	8.696	8.957	3.747	1.062	-0.9936	-2.294	-2.938	-3.061	-1.941	-0.6273	-0.01818	1.239	2.536	3.747	3.144	3.829	6.405	5.879	4.878	6.063	5.653	5.737	9.039	6.394	6.47	4.444	3.716	4.255	4.031	2.619	1.696	1.44	1.09	0.6266	0.1359	-0.577	-0.941	-0.8865	-0.7506	-1.077
0.172		999	999	999	999	999	999	8.073	4.415	2.752	1.185	-0.8717	-1.574	-1.999	-2.545	-2.141	-1.461	-0.5586	0.7671	1.343	2.506	3.773	3.486	3.043	3.465	5.069	4.784	3.873	5.566	5.653	6.526	7.772	4.818	4.491	4.219	3.395	3.702	2.935	2.117	1.8	1.105	0.389	-0.2162	-0.5483	-0.706	-1.127	-1.382	-1.304	-1.326
0.18		999	999	999	6.686	7.239	999	3.25	1.239	-0.4481	-1.108	-1.476	-1.157	-1.519	-1.363	0.2651	0.376	1.128	1.27	2.472	3.25	4.084	4.199	4.862	4.968	5.069	4.968	4.878	5.152	5.055	5.973	5.049	4.178	3.747	4.012	2.627	2.536	1.498	1.373	1.069	0.9291	0.4275	-0.4392	-0.8856	-1.017	-1.174	-1.488	-1.498	-1.484
0.188		999	999	4.255	1.531	1.295	1.983	0.7743	0.2343	-0.2548	-0.8845	-0.4537	-0.3372	0.2842	1.279	1.793	1.61	2.726	4.47	3.676	3.013	5.35	4.37	3.999	5.42	6.074	5.166	5.973	5.566	5.437	5.323	4.597	3.963	3.657	3.178	2.627	2.154	1.669	1.112	0.7018	0.3278	-0.4176	-0.6924	-0.658	-0.861	-1.335	-1.349	-1.084	-1.268
0.196		999	3.25	3.25	2.696	0.3663	0.2651	0.3007	1.531	2.338	2.085	1.768	3.051	4.161	3.079	3.803	4.178	4.565	5.26	5.394	4.732	5.35	4.752	4.48	5.681	5.285	6.502	5.973	5.35	5.889	6.234	3.884	4.818	3.938	2.5	2.268	2.199	1.891	1.168	0.5906	0.05714	-0.276	-0.4258	-0.4596	-0.6247	-0.9	-0.9566	-0.8534	-0.7089
0.204		999	4.968	999	4.968	3.25	2.244	2.919	4.415	4.255	3.803	4.752	7.691	7.89	4.968	6.526	6.686	6.836	5.973	7.112	999	8.073	5.465	5.867	4.968	5.782	7.336	6.265	5.35	6.442	5.973	4.463	3.963	4.491	3.04	2.798	2.386	1.853	1.597	1.043	0.6103	0.4082	0.1106	-0.007606	-0.1728	-0.07419	-0.2137	-0.3894	-0.1082
0.212		999	999	999	999	999	5.973	999	999	8.696	7.239	999	9.409	6.885	8.073	999	7.399	7.55	999	999	999	999	999	8.299	7.138	8.506	8.603	7.983	7.068	7.155	7.239	5.602	3.963	4.894	4.012	3.716	3.873	3.769	2.569	2.022	1.691	1.442	0.8405	0.6443	1.047	1.531	1.787	0.766	0.8377
0.22		999	999	999	999	999	999	999	999	999	999	999	9.409	9.608	9.792	999	8.404	999	999	999	999	999	999	999	999	8.506	9.608	999	999	8.873	6.857	7.321	7.017	6.209	6.047	6.355	6.425	6.257	4.494	3.984	3.07	2.859	2.817	2.779	3.139	3.873	3.36	3.843	3.702
0.228		999	999	999	999	999	999	999	999	999	999	999	999	999	999	999	999	999	999	999	999	999	999	999	999	999	999	999	999	8.873	8.957	999	999	999	9.268	999	9.409	8.764	7.825	7.507	6.686	6.511	6.355	5.55	5.465	6.328	5.717	6.85	7.691
0.236		999	999	999	999	999	999	999	999	999	999	999	999	999	999	999	999	999	999	999	999	999	999	999	999	999	999	999	999	999	999	999	999	999	999	999	999	999	999	999	999	999	999	999	999	999	999	999	999
0.244		999	999	999	999	999	999	999	999	999	999	999	999	999	999	999	999	999	999	999	999	999	999	999	999	999	999	999	999	999	999	999	999	999	999	999	999	999	999	999	999	999	999	999	999	999	999	999	999
0.252		999	999	999	999	999	999	999	999	999	999	999	999	999	999	999	999	999	999	999	999	999	999	999	999	999	999	999	999	999	999	999	999	999	999	999	999	999	999	999	999	999	999	999	999	999	999	999	999
0.26		999	999	999	999	999	999	999	999	999	999	999	999	999	999	999	999	999	999	999	999	999	999	999	999	999	999	999	999	999	999	999	999	999	999	999	999	999	999	999	999	999	999	999	999	999	999	999	999
0.268		999	999	999	999	999	999	999	999	999	999	999	999	999	999	999	999	999	999	999	999	999	999	999	999	999	999	999	999	999	999	999	999	999	999	999	999	999	999	999	999	999	999	999	999	999	999	999	999
0.276		999	999	999	999	999	999	999	999	999	999	999	999	999	999	999	999	999	999	999	999	999	999	999	999	999	999	999	999	999	999	999	999	999	999	999	999	999	999	999	999	999	999	999	999	999	999	999	999
0.284		999	999	999	999	999	999	999	999	999	999	999	999	999	999	999	999	999	999	999	999	999	999	999	999	999	999	999	999	999	999	999	999	999	999	999	999	999	999	999	999	999	999	999	999	999	999	999	999
0.292		999	999	999	999	999	999	999	999	999	999	999	999	999	999	999	999	999	999	999	999	999	999	999	999	999	999	999	999	999	999	999	999	999	999	999	999	999	999	999	999	999	999	999	999	999	999	999	999
0.3		999	999	999	999	999	999	999	999	999	999	999	999	999	999	999	999	999	999	999	999	999	999	999	999	999	999	999	999	999	999	999	999	999	999	999	999	999	999	999	999	999	999	999	999	999	999	999	999
0.308		999	999	999	999	999	999	999	999	999	999	999	999	999	999	999	999	999	999	999	999	999	999	999	999	999	999	999	999	999	999	999	999	999	999	999	999	999	999	999	999	999	999	999	999	999	999	999	999
0.316		999	999	999	999	999	999	999	999	999	999	999	999	999	999	999	999	999	999	999	999	999	999	999	999	999	999	999	999	999	999	999	999	999	999	999	999	999	999	999	999	999	999	999	999	999	999	999	999
0.324		999	999	999	999	999	999	999	999	999	999	999	999	999	999	999	999	999	999	999	999	999	999	999	999	999	999	999	999	999	999	999	999	999	999	999	999	999	999	999	999	999	999	999	999	999	999	999	999
0.332		999	999	999	999	999	999	999	999	999	999	999	999	999	999	999	999	999	999	999	999	999	999	999	999	999	999	999	999	999	999	999	999	999	999	999	999	999	999	999	999	999	999	999	999	999	999	999	999
0.34		999	999	999	999	999	999	999	999	999	999	999	999	999	999	999	999	999	999	999	999	999	999	999	999	999	999	999	999	999	999	999	999	999	999	999	999	999	999	999	999	999	999	999	999	999	999	999	999
0.348		999	999	999	999	999	999	999	999	999	999	999	999	999	999	999	999	999	999	999	999	999	999	999	999	999	999	999	999	999	999	999	999	999	999	999	999	999	999	999	999	999	999	999	999	999	999	999	999
0.356		999	999	999	999	999	999	999	999	999	999	999	999	999	999	999	999	999	999	999	999	999	999	999	999	999	999	999	999	999	999	999	999	999	999	999	999	999	999	999	999	999	999	999	999	999	999	999	999
0.364		999	999	999	999	999	999	999	999	999	999	999	999	999	999	999	999	999	999	999	999	999	999	999	999	999	999	999	999	999	999	999	999	999	999	999	999	999	999	999	999	999	999	999	999	999	999	999	999
0.372		999	999	999	999	999	999	999	999	999	999	999	999	999	999	999	999	999	999	999	999	999	999	999	999	999	999	999	999	999	999	999	999	999	999	999	999	999	999	999	999	999	999	999	999	999	999	999	999
0.38		999	999	999	999	999	999	999	999	999	999	999	999	999	999	999	999	999	999	999	999	999	999	999	999	999	999	999	999	999	999	999	999	999	999	999	999	999	999	999	999	999	999	999	999	999	999	999	999
0.388		999	999	999	999	999	999	999	999	999	999	999	999	999	999	999	999	999	999	999	999	999	999	999	999	999	999	999	999	999	999	999	999	999	999	999	999	999	999	999	999	999	999	999	999	999	999	999	999
0.396		999	999	999	999	999	999	999	999	999	999	999	999	999	999	999	999	999	999	999	999	999	999	999	999	999	999	999	999	999	999	999	999	999	999	999	999	999	999	999	999	999	999	999	999	999	999	999	999
Li+ (Edge-position)	x (nm)	0.004	0.012	0.02	0.028	0.036	0.044	0.052	0.06	0.068	0.076	0.084	0.092	0.1	0.108	0.116	0.124	0.132	0.14	0.148	0.156	0.164	0.172	0.18	0.188	0.196	0.204	0.212	0.22	0.228	0.236	0.244	0.252	0.26	0.268	0.276	0.284	0.292	0.3	0.308	0.316	0.324	0.332	0.34	0.348	0.356	0.364	0.372	0.38
y (nm)
-0.396		999	999	999	999	999	999	999	999	999	999	999	999	999	999	999	999	999	999	999	999	999	999	999	999	999	999	999	999	999	999	999	999	999	999	999	999	999	999	999	999	999	999	999	999	999	999	999	999
-0.388		999	999	999	999	999	999	999	999	999	999	999	999	999	999	999	999	999	999	999	999	999	999	999	999	999	999	999	999	999	999	999	999	999	999	999	999	999	999	999	999	999	999	999	999	999	999	999	999
-0.38		999	999	999	999	999	999	999	999	999	999	999	999	999	999	999	999	999	999	999	999	999	999	999	999	999	999	999	999	999	999	999	999	999	999	999	999	999	999	999	999	999	999	999	999	999	999	999	999
-0.372		999	999	999	999	999	999	999	999	999	999	999	999	999	999	999	999	999	999	999	999	999	999	999	999	999	999	999	999	999	999	999	999	999	999	999	999	999	999	999	999	999	999	999	999	999	999	999	999
-0.364		999	999	999	999	999	999	999	999	999	999	999	999	999	999	999	999	999	999	999	999	999	999	999	999	999	999	999	999	999	999	999	999	999	999	999	999	999	999	999	999	999	999	999	999	999	999	999	999
-0.356		999	999	999	999	999	999	999	999	999	999	999	999	999	999	999	999	999	999	999	999	999	999	999	999	999	999	999	999	999	999	999	999	999	999	999	999	999	999	999	999	999	999	999	999	999	999	999	999
-0.348		999	999	999	999	999	999	999	999	999	999	999	999	999	999	999	999	999	999	999	999	999	999	999	999	999	999	999	999	999	999	999	999	999	999	999	999	999	999	999	999	999	999	999	999	999	999	999	999
-0.34		999	999	999	999	999	999	999	999	999	999	999	999	999	999	999	999	999	999	999	999	999	999	999	999	999	999	999	999	999	999	999	999	999	999	999	999	999	999	999	999	999	999	999	999	999	999	999	999
-0.332		999	999	999	999	999	999	999	999	999	999	999	999	999	999	999	999	999	999	999	999	999	999	999	999	999	999	999	999	999	999	999	999	999	999	999	999	999	999	999	999	999	999	999	999	999	999	999	999
-0.324		999	999	999	999	999	999	999	999	999	999	999	999	999	999	999	999	999	999	999	999	999	999	999	999	999	999	999	999	999	999	999	999	999	999	999	999	999	999	999	999	999	999	999	999	999	999	999	999
-0.316		999	999	999	999	999	999	999	999	999	999	999	999	999	999	999	999	999	999	999	999	999	999	999	999	999	999	999	999	999	999	999	999	999	999	999	999	999	999	999	999	999	999	999	999	999	999	999	999
-0.308		999	999	999	999	999	999	999	999	999	999	999	999	999	999	999	999	999	999	999	999	999	999	999	999	999	999	999	999	999	999	999	999	999	999	999	999	999	999	999	999	999	999	999	999	999	999	999	999
-0.3		999	999	999	999	999	999	999	999	999	999	999	999	999	999	999	999	999	999	999	999	999	999	999	999	999	999	999	999	999	999	999	999	999	999	999	999	999	999	999	999	999	999	999	999	999	999	999	999
-0.292		999	999	999	999	999	999	999	999	999	999	999	999	999	999	999	999	999	999	999	999	999	999	999	999	999	999	999	999	999	999	999	999	999	999	999	999	999	999	999	999	999	999	999	999	999	999	999	999
-0.284		999	999	999	999	999	999	999	999	999	999	999	999	999	999	999	999	999	999	999	999	999	999	999	999	999	999	999	999	999	999	999	999	999	999	999	999	999	999	999	999	999	999	999	999	999	999	999	999
-0.276		999	999	999	999	999	999	999	999	999	999	999	999	999	999	999	999	999	999	999	999	999	999	999	999	999	999	999	999	999	999	999	999	999	999	999	999	999	999	999	999	999	999	999	999	999	999	999	999
-0.268		999	999	999	999	999	999	999	999	999	999	999	999	999	999	999	999	999	999	999	999	999	999	999	999	999	999	999	999	999	999	999	999	999	999	999	999	999	999	999	999	999	999	999	999	999	999	999	999
-0.26		999	999	999	999	999	999	999	999	999	999	999	999	999	999	999	999	999	999	999	999	999	999	999	999	999	999	999	999	999	999	999	999	999	999	999	999	999	999	999	999	999	999	999	999	999	999	999	999
-0.252		999	999	999	999	999	999	999	999	999	999	999	999	999	999	999	999	999	999	999	999	999	999	999	999	999	999	999	999	999	999	999	999	999	999	999	999	999	999	999	999	999	999	999	999	999	999	999	999
-0.244		999	999	999	999	999	999	999	999	999	999	999	999	999	999	999	999	999	999	999	999	999	999	999	999	999	999	999	999	999	999	999	999	999	999	999	999	999	999	999	999	999	999	999	999	999	999	999	999
-0.236		999	999	999	999	999	999	999	999	999	999	999	999	999	999	999	999	999	999	999	999	999	999	999	9.355	9.456	999	9.647	8.019	7.552	999	9.989	999	999	999	999	999	999	999	999	999	999	999	999	9.852	999	999	999	999
-0.228		999	999	999	999	999	999	999	999	999	999	999	999	999	999	999	999	999	999	999	8.903	9.024	999	8.244	6.249	6.732	4.913	5.007	4.156	5.598	5.918	6.553	6.339	5.504	5.578	6.3	8.088	8.156	8.776	999	999	7.959	8.47	7.072	7.752	8.19	9.962	999	999
-0.22		999	999	999	999	999	999	999	999	999	999	999	999	9.553	9.737	9.908	8.35	8.5	999	7.057	5.466	5.587	4.697	5.023	3.647	3.195	2.458	2.934	2.19	2.106	3.035	2.894	2.903	2.657	3.195	3.341	4.099	3.976	5.047	5.734	5.174	5.235	6.752	5.219	5.028	4.859	5.973	5.574	5.019
-0.212		999	999	999	999	999	999	999	999	8.642	6.179	7.421	9.355	999	9.737	9.908	7.344	7.495	7.636	5.339	4.461	5.587	3.431	3.541	2.813	1.738	1.78	1.017	0.7524	0.5881	0.8906	0.4715	0.1566	0.4465	0.5455	1.146	1.511	1.915	1.981	2.68	2.451	3.195	3.869	3.501	3.31	3.14	3.48	3.143	3.045
-0.204		999	999	999	999	999	999	999	999	999	8.903	999	999	999	9.737	9.908	999	999	6.923	6.052	4.677	4.2	2.781	2.455	1.425	0.9836	0.2008	-0.6434	-1.015	-0.8623	-0.4967	-0.9347	-1.298	-1.145	-0.8808	-0.752	-0.3429	0.004657	0.165	0.836	1.212	1.447	1.893	1.625	2.152	2.03	1.32	1.274	1.4
-0.196		999	999	999	999	999	999	999	999	999	8.903	999	9.355	9.553	999	999	999	7.495	6.923	7.057	4.913	3.079	2.781	2.536	1.808	1.066	-0.1195	-0.604	-0.8125	-1.317	-1.47	-1.697	-1.821	-1.508	-1.608	-1.536	-1.019	-0.8609	-0.7287	-0.3957	0.1071	0.2591	0.5514	1.078	1.062	1.025	0.4181	0.934	0.7829
-0.188		999	999	999	999	999	999	999	999	999	999	999	7.636	7.835	999	999	8.35	7.495	7.636	7.057	6.179	3.719	3.558	3.195	2.122	0.7511	0.5034	-0.1481	-0.6111	-1.261	-1.833	-2.009	-1.79	-1.815	-1.79	-1.776	-1.456	-1.313	-0.9466	-0.8452	-0.6807	-0.4862	0.006419	0.3588	0.2047	0.6034	0.1835	0.4715	0.07462
-0.18		999	999	999	999	999	999	8.019	999	999	8.903	9.139	999	999	999	999	999	8.5	7.636	7.77	8.903	5.918	4.697	3.089	1.278	0.4386	0.602	0.323	-0.4333	-1.331	-1.483	-1.826	-1.831	-1.864	-1.829	-1.767	-1.539	-1.121	-1.169	-1.257	-1.184	-0.8427	-0.4264	-0.0624	-0.05146	0.05029	0.298	0.3851	0.3212
-0.172		999	999	999	999	999	7.636	8.019	999	999	999	999	999	999	999	999	999	999	999	999	999	7.305	4.697	3.802	2.405	1.793	1.293	0.8333	0.3845	-0.7255	-1.328	-1.606	-1.629	-1.451	-1.319	-1.619	-1.348	-1.409	-1.395	-1.105	-0.9158	-0.5537	-0.4127	-0.1833	-0.2974	-0.2417	0.01352	0.3682	-0.01186
-0.164		999	999	999	999	999	7.636	999	999	999	999	999	999	9.553	9.737	999	999	999	999	8.776	7.898	8.019	7.421	5.023	2.726	2.914	2.759	1.386	0.9591	0.1512	-0.4779	-0.8108	-1.031	-1.065	-1.283	-1.235	-0.9289	-1.45	-1.435	-0.9188	-0.8801	-0.5134	-0.3989	0.1142	0.01013	0.08148	0.3148	0.3513	0.1948
-0.156		999	999	999	999	999	7.636	999	999	999	999	999	999	999	999	999	8.35	999	999	999	7.184	999	6.868	4.425	3.41	3.402	3.724	2.159	1.911	1.082	0.6425	-0.3588	-0.6677	-0.8834	-0.8382	-0.8921	-0.781	-1.202	-1.225	-0.8075	-0.8681	-0.3884	-0.1819	0.08111	0.1055	0.129	-0.1174	0.007808	0.289
-0.148		999	999	999	999	999	7.636	999	999	999	999	999	999	999	999	999	999	8.5	999	999	7.184	999	6.416	5.26	5.626	5.014	3.845	2.414	2.572	1.654	1.518	0.7835	0.6041	-0.1654	-0.1864	-0.3794	-0.5941	-0.5262	-0.3533	-0.3199	-0.6016	-0.1018	-0.009836	0.2334	-0.1411	0.1131	0.136	0.4365	0.04546
-0.14		999	999	999	999	999	999	999	999	999	999	999	999	999	999	999	999	999	999	999	999	999	9.139	7.531	7.083	7.184	4.248	4.2	3.195	2.875	2.245	1.961	1.29	0.4465	0.5961	-0.1331	-0.2588	-0.1565	-0.2253	-0.3505	-0.392	-0.06957	0.05583	0.1646	0.2047	0.08148	0.2319	0.5793	0.2415
-0.132		999	999	999	999	7.184	999	999	999	8.642	8.903	999	999	999	999	999	999	999	999	999	999	999	999	8.244	7.636	9.456	6.448	5.007	4.582	4.243	3.748	2.824	1.808	1.193	1.074	0.7458	0.589	0.341	0.2831	0.08027	-0.1789	0.0296	-0.05797	0.1646	0.4342	0.7842	0.7167	0.561	0.5236
-0.124		999	999	999	999	7.184	999	999	999	8.642	8.903	999	999	999	9.737	999	999	999	999	999	999	999	999	999	999	8.451	6.83	5.918	5.747	4.829	3.456	2.626	2.521	1.797	1.746	1.373	0.9511	0.2989	0.1843	0.6244	0.1979	0.3727	0.5718	0.2686	0.3434	1.048	0.7973	0.77	0.9234
-0.116		999	999	5.918	6.631	999	999	999	999	999	999	999	999	999	9.737	9.908	999	999	999	999	999	999	9.139	8.244	999	8.451	999	7.928	6.3	5.598	5.268	4.16	3.195	2.781	2.048	1.477	1.065	1.253	0.9496	0.6699	0.7326	0.771	0.8307	0.5895	0.1546	0.7429	0.6579	0.5793	0.6684
-0.108		3.195	1.477	4.2	2.642	2.743	2.482	5.295	6.631	8.642	999	999	999	9.553	999	999	999	999	999	999	999	999	999	999	999	999	999	9.647	8.732	9.824	6.471	5.349	4.124	3.271	2.142	2.864	2.013	1.253	1.381	0.8116	0.7557	0.5534	0.8766	0.6715	0.5093	0.8475	0.9889	0.9129	1.117
-0.1		-0.7948	-1.445	-0.02599	-0.7948	-0.9856	-0.5336	1.146	2.642	5.918	8.903	999	9.355	6.83	9.737	999	999	999	999	8.776	8.903	999	999	999	9.355	999	999	999	999	8.106	6.179	5.547	5.073	4.436	3.195	2.517	2.38	1.723	1.444	1.264	1.13	0.7259	0.9711	0.8664	0.6871	1.002	1.32	1.815	1.749
-0.092		-4.352	-4.975	-5.124	-4.551	-4.025	-2.787	-2.047	-0.7321	0.7634	2.03	4.697	6.631	6.83	999	999	999	999	999	8.776	999	999	999	999	999	999	999	999	8.732	7.1	6.802	7.266	5.428	4.697	4.058	2.864	2.813	2.304	2.104	2.127	2.069	1.274	1.146	1.153	1.111	1.561	1.371	1.939	1.425
-0.084		-7.372	-8.014	-7.969	-7.549	-6.748	-5.688	-5.128	-3.539	-2.061	-0.9393	0.5477	3.647	6.117	9.737	999	999	999	999	999	999	999	999	999	999	999	9.553	999	9.737	6.718	7.636	6.884	6.631	6.708	5.223	3.748	2.934	2.765	2.888	2.434	2.069	1.33	1.39	1.751	1.682	1.929	1.886	1.939	1.991
-0.076		-8.12	-8.704	-8.721	-8.673	-8.309	-7.759	-7.059	-5.79	-4.404	-3.329	-1.209	1.007	3.845	4.913	9.908	999	999	999	999	999	999	999	999	999	999	999	9.647	999	8.819	8.903	8.271	8.35	6.708	5.776	4.461	4.652	3.715	3.329	2.68	2.743	2.654	2.395	2.171	1.652	2.984	2.752	1.908	2.26
-0.068		-5.756	-6.478	-6.856	-7.076	-7.083	-7.153	-7.076	-6.521	-5.65	-4.376	-2.946	-1.281	0.602	2.572	4.461	5.626	7.495	999	999	999	999	999	999	999	999	999	999	9.737	8.106	9.908	9.989	6.962	6.416	5.776	5.848	5.055	4.069	3.952	2.953	2.795	3.383	3.719	2.974	2.979	3.68	3.362	2.76	2.857
-0.06		3.195	0.4715	-0.6238	-1.445	-2.923	-3.573	-3.849	-4.396	-4.566	-4.038	-3.72	-2.692	-1.048	1.66	2.361	4.621	7.495	999	999	999	999	999	999	999	999	999	999	9.737	9.824	999	9.989	999	999	6.782	8.572	5.918	5.123	5.67	4.977	4.677	3.733	3.948	3.927	3.624	3.614	3.735	4.569	3.978
-0.052		999	999	999	999	7.184	4.913	8.019	2.903	0.565	-0.3626	-1.661	-1.934	-1.048	0.3004	1.738	4.913	8.5	999	8.776	999	999	999	999	999	999	999	999	999	999	999	8.984	999	999	9.213	8.019	5.365	4.981	6.052	5.563	4.792	4.628	4.582	5.645	5.028	4.284	3.668	4.308	4.05
-0.044		999	999	999	999	999	999	999	999	999	999	3.431	2.19	0.7397	0.5924	1.477	3.045	4.771	7.636	999	999	999	999	999	999	999	999	999	999	999	999	9.989	9.063	999	7.947	7.184	5.536	6.202	6.268	5.918	6.631	5.858	6.516	5.645	5.552	4.859	4.254	4.966	4.715
-0.036		999	999	999	999	999	999	999	999	999	999	999	9.355	5.563	2.572	2.743	2.903	3.345	5.536	999	999	999	999	999	999	999	999	999	999	999	999	9.989	999	999	999	8.572	6.923	8.156	6.268	7.122	7.184	6.693	6.516	5.976	6.416	6.273	5.521	6.381	5.492
-0.028		999	999	999	999	999	999	999	999	999	999	999	999	999	8.019	5.918	3.526	2.671	4.416	999	999	999	999	999	999	999	999	999	999	999	999	9.989	999	999	9.213	9.285	999	8.156	7.77	7.122	6.892	6.954	8.019	6.574	5.276	5.332	7.239	6.579	6.847
-0.02		999	999	999	999	999	999	999	999	999	999	999	999	999	999	9.908	8.35	5.394	6.923	7.77	8.903	999	999	999	999	999	999	999	999	999	999	999	999	999	9.213	999	999	999	9.489	8.84	8.903	8.964	8.019	8.529	6.217	5.758	6.978	7.292	7.344
-0.012		999	999	999	999	999	999	999	999	999	999	999	999	999	999	999	999	999	8.642	8.776	8.903	999	9.139	999	999	999	999	999	999	999	999	9.989	999	999	9.213	999	999	999	999	999	8.903	8.964	8.47	999	7.421	7.184	5.973	7.292	8.35
-0.004		999	999	999	999	999	999	999	999	999	999	999	999	999	999	999	999	999	999	999	999	999	999	999	999	999	999	999	999	999	999	999	999	999	999	999	999	999	999	999	8.903	7.577	8.47	9.082	8.134	6.471	6.526	5.716	6.249
0.004		999	999	999	999	999	999	999	999	999	999	999	999	999	999	999	999	999	999	999	999	999	999	9.249	999	999	999	999	999	999	999	999	999	999	999	999	999	999	999	999	999	999	9.024	9.082	9.139	6.273	7.531	8.749	7.083
0.012		999	999	999	999	999	999	999	999	999	999	999	999	999	999	999	999	999	999	999	999	999	8.134	8.244	999	999	999	999	999	999	999	999	999	999	999	999	999	999	999	8.84	999	999	9.737	8.529	9.852	7.184	8.244	8.297	7.344
0.02		999	999	999	999	999	999	999	999	999	999	999	999	999	999	999	999	999	999	999	999	999	9.139	8.244	8.35	9.456	7.835	8.642	999	999	999	999	999	999	999	999	999	999	999	999	7.515	7.959	999	999	8.586	6.471	6.978	7.584	6.847
0.028		999	999	999	999	999	999	999	999	999	999	999	999	999	999	999	999	999	999	999	999	999	9.139	8.244	8.35	7.738	9.553	999	999	999	999	999	999	999	999	999	999	999	999	999	7.184	7.577	9.024	9.082	8.134	5.918	5.662	6.026	6.631
0.036		999	999	999	999	999	999	999	999	999	999	999	999	999	999	999	999	999	999	999	999	999	999	9.249	8.35	7.184	9.553	999	999	9.824	999	999	999	999	999	999	999	999	999	999	999	9.677	7.305	8.077	7.421	6.687	6.144	5.716	6.631
0.044		999	999	999	999	999	999	999	999	999	999	999	999	999	999	999	999	999	999	999	999	999	999	8.244	5.626	6.732	8.548	999	8.732	9.824	999	999	999	999	999	999	999	999	999	999	8.903	999	9.737	8.077	7.752	9.195	6.978	5.716	5.626
0.052		999	999	999	999	999	999	999	999	999	999	999	999	999	999	999	999	999	999	999	999	999	9.139	7.531	4.913	4.816	6.117	8.642	8.019	8.819	9.908	999	999	999	999	999	999	999	999	9.553	8.35	8.964	7.305	9.082	6.416	6.687	5.973	4.569	4.913
0.06		999	999	999	999	999	999	999	999	999	999	999	999	999	999	999	999	999	999	999	999	999	999	6.526	3.526	4.009	4.729	7.928	9.737	999	9.908	999	999	999	999	999	999	9.423	9.489	8.84	8.35	8.411	7.305	5.805	5.862	5.205	4.808	4.479	4.444
0.068		999	999	999	999	999	999	999	999	999	999	999	999	999	999	999	999	999	999	999	999	999	999	5.023	2.726	2.291	3.195	6.541	999	8.819	9.908	9.989	999	999	999	9.285	999	999	999	999	7.898	6.456	6.102	5.976	5.028	4.284	4.094	3.595	3.247
0.076		999	999	999	999	999	999	999	999	999	999	999	999	999	999	999	999	999	999	999	999	999	999	5.521	2.405	2.157	2.68	4.342	8.019	8.106	8.19	8.984	999	999	999	999	999	999	9.489	999	8.35	6.456	6.3	5.354	4.803	4.555	4.094	3.092	2.19
0.084		999	999	999	999	999	999	999	999	999	999	999	999	999	999	999	999	999	999	999	999	999	999	7.531	2.482	0.5727	1.835	3.939	7.013	999	9.908	8.984	999	999	999	999	999	999	7.77	7.835	7.184	6.954	5.918	4.64	3.834	3.68	3.038	2.003	2.089
0.092		999	999	999	999	999	999	999	999	999	999	999	999	999	999	999	999	999	999	999	999	999	999	6.978	1.867	-0.2168	0.3779	2.623	5.097	6.718	7.184	8.271	999	999	999	999	8.642	9.423	8.776	7.835	7.184	7.246	5.587	4.539	4.144	3.366	2.707	2.279	1.582
0.1		999	999	999	999	999	999	999	999	999	999	999	999	999	999	999	999	999	999	999	999	999	999	6.978	1.425	-0.315	0.2294	1.821	4.582	5.598	8.19	9.989	999	999	9.213	9.285	999	7.704	7.388	8.84	7.515	6.954	5.034	4.171	3.031	3.308	2.119	1.668	0.8824
0.108		999	999	999	999	999	999	999	999	999	999	999	999	999	999	999	999	999	999	999	999	999	999	9.249	1.231	-1.214	-0.4909	1.984	4.582	8.106	9.908	8.984	999	999	999	9.285	999	8.156	7.77	8.287	7.898	5.858	4.688	4.539	3.031	2.208	1.918	1.179	0.577
0.116		999	999	999	999	999	999	999	999	999	999	999	999	999	999	999	999	999	999	999	999	999	999	7.531	0.4035	-2.116	-1.371	1.523	4.029	6.095	7.184	8.271	999	9.139	999	8.572	999	9.423	999	999	6.631	5.858	5.295	4.348	3.31	2.609	1.615	0.9553	0.7634
0.124		999	999	999	999	999	999	999	999	999	999	999	999	999	999	999	999	999	999	999	999	999	999	5.813	-0.9354	-2.855	-1.9	0.8689	4.582	6.095	5.466	7.266	8.35	9.139	999	999	9.355	9.423	999	999	6.631	6.042	4.481	4.442	3.494	2.283	1.673	0.7307	0.4373
0.132		999	999	999	999	999	999	999	999	999	999	999	999	999	999	999	999	999	999	999	999	999	999	4.425	-1.744	-3.691	-2.542	0.129	3.682	6.387	6.471	8.984	9.063	999	999	999	8.642	8.156	9.489	8.287	6.179	4.738	3.869	4.087	3.494	2.697	1.559	0.9129	0.1795
0.14		999	999	999	999	999	999	999	999	999	999	999	999	999	999	999	999	999	999	999	999	999	999	3.195	-2.904	-4.454	-3.214	-0.2186	2.864	5.382	7.184	8.984	7.796	999	999	999	8.088	8.156	8.776	8.287	6.892	4.628	4.2	3.927	3.431	2.208	1.102	0.4539	0.031
0.148		999	999	999	999	999	999	999	999	999	999	999	999	999	999	999	999	999	999	999	999	999	999	1.32	-4.099	-5.378	-3.789	-0.7203	3.195	6.095	7.636	999	999	999	999	999	8.088	9.423	8.776	999	9.616	5.527	4.384	3.705	3.252	2.361	1.702	0.8303	0.1948
0.156		999	999	999	999	999	999	999	999	999	999	999	999	999	999	999	999	999	999	999	999	999	999	-1.08	-5.226	-5.894	-3.911	-0.7391	3.195	6.095	6.179	999	999	9.139	999	999	9.355	999	9.489	8.287	6.631	6.042	4.688	3.501	2.733	2.653	1.559	0.5428	-0.2026
0.164		999	999	999	999	999	999	999	999	999	999	999	999	999	999	999	999	999	999	999	999	999	8.134	-3.071	-6.325	-6.277	-3.696	-0.2417	3.379	7.1	7.184	9.989	999	999	999	999	9.355	999	8.222	999	6.892	6.241	4.582	3.635	2.51	2.03	1.079	0.5977	-0.01186
0.172		999	999	999	999	999	999	999	999	999	999	999	999	999	999	999	999	999	999	999	999	999	3.195	-4.723	-6.965	-6.317	-3.636	0.411	3.476	6.095	8.903	999	999	999	9.213	9.285	9.355	8.709	9.489	999	7.184	6.456	4.688	3.437	2.878	1.449	1.125	0.5428	-0.1496
0.18		999	999	999	999	999	999	999	999	999	999	999	999	999	999	999	999	999	999	999	999	999	-0.1264	-5.976	-7.351	-5.912	-2.767	0.7981	4.29	6.095	999	999	999	999	999	9.285	9.355	999	999	9.553	7.515	7.246	5.437	3.437	2.553	1.769	0.8596	0.112	-0.3675
0.188		999	999	999	999	999	999	999	999	999	999	999	999	999	999	999	999	999	999	999	999	6.3	-2.386	-6.477	-6.956	-4.946	-1.642	1.57	4.913	5.598	9.908	9.989	999	9.139	999	999	9.355	8.709	7.77	8.84	7.184	6.456	5.295	3.927	2.878	2.1	0.8596	0.2368	-0.3798
0.196		999	999	999	999	999	999	999	999	999	999	999	999	999	999	999	999	999	999	999	999	2.482	-4.39	-6.501	-5.937	-3.438	0.3475	3.195	6.631	8.819	999	9.989	999	999	999	999	999	8.709	8.776	8.84	7.515	5.687	4.582	4.64	3.558	2.322	1.95	1.424	0.6499
0.204		999	999	999	999	999	999	999	999	999	999	999	999	999	999	999	999	999	999	999	999	0.1063	-4.573	-5.55	-4.115	-1.513	2.254	5.007	7.465	999	999	999	999	999	999	999	999	999	999	999	8.903	7.246	5.295	5.805	4.063	2.885	2.226	1.697	1.051
0.212		999	999	999	999	999	999	999	999	999	999	999	999	999	999	999	999	999	999	999	6.179	-1.662	-3.868	-3.46	-1.614	1.379	4.106	7.928	9.737	999	999	999	999	999	999	999	999	999	9.489	9.553	9.616	7.959	7.305	5.976	4.063	4.2	4.254	3.856	2.443
0.22		999	999	999	999	999	999	999	999	999	999	999	999	999	999	999	999	999	999	999	3.195	-0.4672	-1.58	-0.6161	2.331	4.632	7.282	9.647	8.732	9.824	999	999	999	999	999	999	999	999	999	999	8.903	8.964	999	8.077	7.129	7.184	5.662	6.381	4.812
0.228		999	999	999	999	999	999	999	999	999	999	999	999	999	999	999	999	999	999	7.77	4.263	1.929	1.776	3.944	9.355	999	999	999	999	999	999	999	999	999	999	999	999	999	999	999	999	999	999	999	9.139	8.19	7.862	8.297	8.35
0.236		999	999	999	999	999	999	999	999	999	999	999	999	999	999	999	999	999	999	999	999	6.3	6.868	9.249	999	999	999	999	999	999	999	999	999	999	999	999	999	999	999	999	999	999	999	999	999	999	999	999	999
0.244		999	999	999	999	999	999	999	999	999	999	999	999	999	999	999	999	999	999	999	999	999	999	999	999	999	999	999	999	999	999	999	999	999	999	999	999	999	999	999	999	999	999	999	999	999	999	999	999
0.252		999	999	999	999	999	999	999	999	999	999	999	999	999	999	999	999	999	999	999	999	999	999	999	999	999	999	999	999	999	999	999	999	999	999	999	999	999	999	999	999	999	999	999	999	999	999	999	999
0.26		999	999	999	999	999	999	999	999	999	999	999	999	999	999	999	999	999	999	999	999	999	999	999	999	999	999	999	999	999	999	999	999	999	999	999	999	999	999	999	999	999	999	999	999	999	999	999	999
0.268		999	999	999	999	999	999	999	999	999	999	999	999	999	999	999	999	999	999	999	999	999	999	999	999	999	999	999	999	999	999	999	999	999	999	999	999	999	999	999	999	999	999	999	999	999	999	999	999
0.276		999	999	999	999	999	999	999	999	999	999	999	999	999	999	999	999	999	999	999	999	999	999	999	999	999	999	999	999	999	999	999	999	999	999	999	999	999	999	999	999	999	999	999	999	999	999	999	999
0.284		999	999	999	999	999	999	999	999	999	999	999	999	999	999	999	999	999	999	999	999	999	999	999	999	999	999	999	999	999	999	999	999	999	999	999	999	999	999	999	999	999	999	999	999	999	999	999	999
0.292		999	999	999	999	999	999	999	999	999	999	999	999	999	999	999	999	999	999	999	999	999	999	999	999	999	999	999	999	999	999	999	999	999	999	999	999	999	999	999	999	999	999	999	999	999	999	999	999
0.3		999	999	999	999	999	999	999	999	999	999	999	999	999	999	999	999	999	999	999	999	999	999	999	999	999	999	999	999	999	999	999	999	999	999	999	999	999	999	999	999	999	999	999	999	999	999	999	999
0.308		999	999	999	999	999	999	999	999	999	999	999	999	999	999	999	999	999	999	999	999	999	999	999	999	999	999	999	999	999	999	999	999	999	999	999	999	999	999	999	999	999	999	999	999	999	999	999	999
0.316		999	999	999	999	999	999	999	999	999	999	999	999	999	999	999	999	999	999	999	999	999	999	999	999	999	999	999	999	999	999	999	999	999	999	999	999	999	999	999	999	999	999	999	999	999	999	999	999
0.324		999	999	999	999	999	999	999	999	999	999	999	999	999	999	999	999	999	999	999	999	999	999	999	999	999	999	999	999	999	999	999	999	999	999	999	999	999	999	999	999	999	999	999	999	999	999	999	999
0.332		999	999	999	999	999	999	999	999	999	999	999	999	999	999	999	999	999	999	999	999	999	999	999	999	999	999	999	999	999	999	999	999	999	999	999	999	999	999	999	999	999	999	999	999	999	999	999	999
0.34		999	999	999	999	999	999	999	999	999	999	999	999	999	999	999	999	999	999	999	999	999	999	999	999	999	999	999	999	999	999	999	999	999	999	999	999	999	999	999	999	999	999	999	999	999	999	999	999
0.348		999	999	999	999	999	999	999	999	999	999	999	999	999	999	999	999	999	999	999	999	999	999	999	999	999	999	999	999	999	999	999	999	999	999	999	999	999	999	999	999	999	999	999	999	999	999	999	999
0.356		999	999	999	999	999	999	999	999	999	999	999	999	999	999	999	999	999	999	999	999	999	999	999	999	999	999	999	999	999	999	999	999	999	999	999	999	999	999	999	999	999	999	999	999	999	999	999	999
0.364		999	999	999	999	999	999	999	999	999	999	999	999	999	999	999	999	999	999	999	999	999	999	999	999	999	999	999	999	999	999	999	999	999	999	999	999	999	999	999	999	999	999	999	999	999	999	999	999
0.372		999	999	999	999	999	999	999	999	999	999	999	999	999	999	999	999	999	999	999	999	999	999	999	999	999	999	999	999	999	999	999	999	999	999	999	999	999	999	999	999	999	999	999	999	999	999	999	999
0.38		999	999	999	999	999	999	999	999	999	999	999	999	999	999	999	999	999	999	999	999	999	999	999	999	999	999	999	999	999	999	999	999	999	999	999	999	999	999	999	999	999	999	999	999	999	999	999	999
0.388		999	999	999	999	999	999	999	999	999	999	999	999	999	999	999	999	999	999	999	999	999	999	999	999	999	999	999	999	999	999	999	999	999	999	999	999	999	999	999	999	999	999	999	999	999	999	999	999
0.396		999	999	999	999	999	999	999	999	999	999	999	999	999	999	999	999	999	999	999	999	999	999	999	999	999	999	999	999	999	999	999	999	999	999	999	999	999	999	999	999	999	999	999	999	999	999	999	999
Na+ (Bulk solution)	x (nm)	0.004	0.012	0.02	0.028	0.036	0.044	0.052	0.06	0.068	0.076	0.084	0.092	0.1	0.108	0.116	0.124	0.132	0.14	0.148	0.156	0.164	0.172	0.18	0.188	0.196	0.204	0.212	0.22	0.228	0.236	0.244	0.252	0.26	0.268	0.276	0.284	0.292	0.3	0.308	0.316	0.324	0.332	0.34	0.348	0.356	0.364	0.372	0.38
y (nm)
-0.396		999	-1.031	3.411	1.401	1.954	1.14	0.06464	-0.5159	0.4264	0.2357	-0.2412	-0.1758	-0.8322	0.06464	-0.5787	-0.7866	-0.1672	-0.9608	-0.6809	-0.5538	-1.031	-0.5332	-0.557	-0.8149	-1.175	-1.17	-1.413	-0.9405	-1.073	-1.152	-1.148	-1.217	0.03147	-0.5932	-0.7298	-0.7771	-0.8572	-0.6046	-0.5012	-0.8706	0.05124	0.111	0.3638	0.002815	-0.2991	0.6343	0.8511	0.8476
-0.388		999	2.406	3.411	0.1345	0.6876	1.14	0.6876	-0.3175	0.6876	0.9488	-0.6672	-1.132	-0.6165	-0.06939	-0.2618	-0.3175	0.2848	-0.2239	-1.095	-0.6996	-0.8469	-0.4633	-0.9204	-1.082	-1.08	-1.214	-1.121	-1.031	-0.9436	-1.112	-0.8653	-0.7866	-0.9153	-1.031	-0.8469	-0.8889	-1.46	-1.337	-0.9334	-1.152	-0.9067	-0.395	-0.1792	-0.5332	-0.1068	0.1561	0.4851	0.6365
-0.38		0.6876	0.6876	1.693	-0.3175	0.6876	2.406	2.788	1.401	2.698	1.241	0.2735	-0.02552	0.02262	-0.1965	-0.2618	0.8476	1.353	-0.02552	-1.158	-0.9679	-1.256	-1.194	-0.8634	-0.7579	-0.9805	-0.8833	-0.6331	-0.8941	-1.425	-1.448	-0.7336	-0.8706	-1.176	-1.433	-0.9588	-0.4515	-0.8929	-1.45	-1.062	-0.7348	-0.8423	-0.9709	-0.5555	-0.5674	-0.1068	-0.423	-0.1161	0.1761
-0.372		0.6876	2.406	3.411	999	1.954	1.14	2.788	4.124	1.693	1.572	1.477	0.4892	0.886	0.5166	0.5276	0.1345	0.04849	0.4264	-0.6809	-0.3175	-0.6485	-1.086	-0.4909	-0.3854	-0.7137	-0.8322	-0.5787	-0.986	-0.8071	-1.152	-0.8222	-1.031	-1.281	-0.9939	-0.6485	-0.8149	-0.928	-1.158	-0.9001	-0.4775	-0.4163	-0.6485	-0.6581	-0.3915	-0.1068	-0.3883	-0.228	-0.2828
-0.364		0.6876	2.406	3.411	999	2.959	3.411	2.788	4.124	2.145	1.954	1.477	2.858	1.891	1.07	1.241	0.8476	1.353	0.5536	-0.08991	-0.3175	-0.7825	-1.246	0.02897	-0.8706	-0.3503	-0.3802	-0.6865	-0.7988	-0.899	-1.267	-0.8653	-1.144	-1.538	-0.6787	-0.7694	-1.099	-0.8929	-0.5259	-0.3802	-0.5159	-0.1291	-0.6138	-0.5902	-0.8252	-0.372	-0.01201	0.3435	-0.6399
-0.356		0.6876	2.406	999	999	4.677	1.693	2.075	1.853	2.145	1.954	2.19	2.406	1.599	1.285	1.693	1.401	1.169	0.3055	0.007318	0.03724	-0.1965	0.2735	0.113	-0.5787	-0.0006019	-0.1191	-0.6865	-0.4885	-0.5615	-0.8596	-0.3962	-0.8706	-1.176	-1.207	-1.066	-1.323	-0.7092	-0.7182	-0.3802	-0.9994	-1.12	-0.6138	-0.7886	-0.4277	-0.2239	-0.3532	0.1239	-0.3517
-0.348		999	999	999	999	1.954	0.3055	2.788	1.401	1.693	1.954	1.808	4.124	5.328	2.075	1.693	1.853	1.353	0.9796	0.9633	0.8148	0.2554	0.4719	0.6876	0.2185	-0.0746	-0.187	-0.7898	-0.7497	-0.2305	-1.031	-1.296	-1.457	-0.9928	-1.067	-0.922	-1.132	-0.7843	-0.9308	-0.9334	-1.239	-1.523	-0.9709	-1.143	-0.6996	-0.3358	-0.7754	-0.2998	0.01352
-0.34		999	999	999	999	999	5.129	5.511	4.124	6.134	3.672	2.642	6.847	4.323	3.793	3.964	1.616	1.767	1.14	0.5605	2.667	1.876	0.4719	0.5821	0.9033	0.8943	0.1729	-0.1595	-0.1965	-0.4015	-0.8149	-1.031	-0.3686	-0.3424	-0.3175	-0.7694	-0.6196	-0.5107	-1.127	-1.358	-1.152	-0.8094	-0.9097	-1.031	-0.8856	-0.2239	-0.6842	-0.5997	0.05319
-0.332		999	999	999	999	4.677	3.411	999	5.842	999	999	3.908	2.858	5.328	5.511	4.677	3.571	2.887	3.863	2.042	3.29	3.411	2.903	1.587	1.14	1.502	0.4169	0.1902	0.06464	-0.5093	-0.2618	0.3169	0.01352	-0.9543	-0.4128	-1.299	-1.261	-0.928	-1.031	-0.7624	-1.43	-1.12	-0.8149	-1.225	-1.059	-0.8299	-1.004	-0.9228	-0.3854
-0.324		999	999	999	4.124	2.959	5.129	5.511	4.124	999	999	4.914	3.411	3.609	5.511	4.677	5.842	5.993	4.416	3.545	4.124	3.08	3.908	2.516	1.853	2.723	1.102	0.5975	-0.06939	0.2215	-0.02552	-0.344	-0.5159	-0.6672	-0.5047	-1.234	-1.099	-1.432	-1.366	-1.185	-0.9679	-1.149	-1.146	-1.031	-0.7944	-1.242	-0.8051	-0.9228	-0.3175
-0.316		999	999	3.411	4.124	4.677	999	5.511	4.124	999	999	6.632	5.129	3.609	3.793	7.401	5.842	5.993	6.134	5.263	3.672	3.411	4.914	3.013	2.024	2.959	1.741	1.085	0.6876	0.3673	1.572	0.6089	-0.4187	-0.6672	-1.067	-1.135	-1.099	-0.8929	-0.8966	-0.8322	-0.7694	-0.9382	-1.146	-0.9126	-0.9446	-1.112	-0.653	-0.3697	0.01352
-0.308		999	999	3.411	4.124	2.959	3.411	999	4.124	4.416	999	3.908	5.129	3.609	3.793	4.677	4.124	3.721	4.416	3.997	2.406	3.08	5.627	2.516	2.024	2.959	3.056	1.985	2.075	2.012	1.693	0.5326	-0.212	-0.5332	-0.6787	-0.7298	-0.8149	-0.592	-0.6809	-0.4615	-0.9679	-0.9694	-1.146	-0.5902	-0.6672	-0.7075	-0.715	-0.9228	-1.132
-0.3		999	999	999	999	4.677	3.411	999	4.124	4.416	999	4.914	6.847	3.609	2.406	5.682	5.842	5.993	6.134	5.263	2.959	3.411	4.36	3.636	3.742	3.512	2.222	1.559	1.925	4.211	1.954	0.9399	0.07326	0.2735	0.4119	-0.2456	-1.132	-0.5517	-0.5259	-0.7267	-0.9679	-1.12	-1.56	-0.9426	-0.5674	-0.8889	-0.557	-0.6921	-0.9251
-0.292		999	999	999	999	999	2.406	3.793	4.124	6.134	6.395	999	6.847	5.328	3.24	4.677	4.837	4.988	999	7.987	5.39	4.798	4.914	5.737	4.576	3.843	4.774	4.034	2.235	1.609	1.693	0.6876	0.1345	0.3379	0.478	0.1203	-0.537	-0.05879	-0.3606	-0.5012	-0.8706	-0.7762	-1.309	-1.002	-0.6672	-0.9749	-0.4909	-0.7811	-0.4515
-0.284		999	2.406	1.693	4.124	999	3.411	5.511	5.842	3.411	2.406	3.908	4.124	5.328	3.793	5.682	4.837	3.721	7.853	7.987	5.39	6.516	8.35	6.742	5.129	5.23	3.609	3.703	2.59	1.87	2.761	2.842	1.202	0.5418	0.478	0.1773	0.2472	0.09459	-0.6046	-0.9001	-0.9994	-1.061	-1.512	-1.641	-1.168	-1.085	-1.004	-1.233	-1.056
-0.276		999	2.406	-0.02552	-0.6996	0.6876	3.411	999	5.842	3.411	1.954	2.19	2.858	4.323	3.793	5.682	7.561	4.274	6.134	6.268	6.395	8.235	999	6.742	4.124	4.677	2.82	3.703	3.24	3.88	3.175	2.487	1.732	1.929	1.259	0.01015	-0.2239	-0.592	-0.5259	-0.7267	-0.4775	-0.8747	-1.336	-1.329	-1.297	-1.003	-1.11	-0.9502	-0.898
-0.268		-1.031	2.406	-1.413	-1.82	-0.1465	1.14	0.3566	-0.1018	1.693	0.9488	1.808	3.411	2.222	3.793	5.682	7.561	3.721	6.134	5.263	4.677	999	8.35	6.742	4.576	3.512	3.609	4.416	3.793	3.327	2.096	2.842	1.98	2.813	2.13	0.6876	-0.02552	0.6215	0.214	-0.2531	-0.3988	-0.9694	-0.9405	-0.9126	-1.397	-1.242	-0.9761	-0.8388	-1.107
-0.26		0.6876	-1.031	-1.031	-0.3175	-0.4775	-0.5787	-1.512	-1.93	1.693	1.954	1.185	3.411	3.056	3.793	4.677	4.124	2.887	4.416	4.55	6.395	6.516	5.627	8.46	8.566	6.949	3.94	5.421	3.24	2.493	3.411	3.753	2.114	1.583	1.353	0.8335	0.8293	0.6876	0.3812	0.3329	-0.2758	-0.5298	-0.1965	-0.4118	-1.272	-0.9179	-0.7754	-1.257	-1.107
-0.252		-2.036	-3.754	-2.533	-2.589	-1.681	-1.894	-2.151	-1.82	-1.165	-0.4775	0.9239	0.9033	1.338	0.5166	0.6876	2.114	2.264	2.698	4.55	4.124	3.793	4.914	5.737	5.842	8.667	6.041	4.868	4.506	3.88	3.411	3.492	2.406	1.808	1.551	1.623	1.693	-0.00871	-0.1371	0.07171	-0.5159	0.05124	0.01915	-0.4485	-1.22	-1.003	-1.031	-1.159	-0.8429
-0.244		-4.136	-4.617	-3.754	-4.223	-4.064	-4.136	-3.869	-3.754	-3.612	-2.556	-2.182	-1.82	-1.545	-0.7497	-0.372	0.6876	1.767	2.406	2.042	2.667	3.08	4.36	4.471	4.124	4.677	7.046	7.139	5.511	5.045	3.672	4.045	3.335	2.19	2.264	2.478	1.798	1.207	0.8915	0.8181	0.08538	-0.2563	-0.3175	-0.8513	-0.8252	-0.9749	-1.212	-0.8388	-0.6996
-0.236		-2.749	-3.754	-4.759	-4.893	-5.472	-5.573	-5.289	-4.926	-3.973	-3.754	-3.716	-2.697	-2.335	-1.654	-1.191	-0.212	0.9979	1.494	1.445	2.959	3.793	3.908	4.019	5.842	5.23	6.041	6.134	6.224	5.045	5.129	5.764	3.832	4.2	2.887	2.959	3.213	1.761	1.827	0.8181	0.1845	-0.2563	-0.543	-0.8513	-0.9446	-1.138	-1.237	-1.305	-1.132
-0.228		-2.036	-3.302	-3.754	-3.041	-4.404	-4.713	-5.257	-5.446	-5.128	-5.388	-4.975	-4.666	-3.722	-3.337	-2.79	-2.234	-1.554	-0.9608	0.007318	2.406	3.411	2.406	2.752	3.119	3.843	3.94	4.868	7.23	6.311	4.677	5.21	3.571	3.908	3.269	3.143	2.858	1.659	1.358	1.178	0.9488	0.2969	0.4088	-0.2982	-0.7632	-0.6759	-0.8344	-1.233	-1.323
-0.22		0.6876	2.406	3.411	-0.6996	-0.7694	-2.418	-3.23	-3.594	-4.568	-4.995	-5.277	-5.161	-4.943	-4.554	-4.16	-3.594	-2.48	-1.638	-0.8268	0.1345	1.362	1.477	2.102	2.622	3.512	3.609	6.134	7.23	5.598	5.682	5.764	3.832	4.2	3.485	2.959	3.213	3.479	2.406	2.47	1.755	0.5696	0.5166	-0.4485	-0.5674	-0.7075	-0.6842	-0.5997	-1.031
-0.212		999	999	999	1.401	1.954	3.411	-0.1965	-0.8706	-2.297	-2.985	-4.168	-4.593	-5.132	-5.24	-5.149	-4.506	-3.655	-2.783	-1.76	-1.323	-0.1125	0.18	1.161	2.207	4.677	4.774	4.868	7.23	5.045	4.677	5.764	5.289	4.2	3.071	3.341	4.124	3.931	3.347	2.746	1.019	0.3491	0.3055	0.3137	-0.4277	-0.2991	-0.4572	-0.1161	-0.3854
-0.204		999	999	999	999	999	999	999	999	4.416	3.672	-0.5332	-2.418	-3.817	-4.489	-5.165	-5.112	-5.134	-4.251	-3.222	-2.589	-1.873	-1.194	-0.131	1.019	1.954	2.82	4.034	4.958	4.593	6.395	5.764	6.555	4.914	3.721	3.793	3.627	3.28	2.406	1.599	1.401	0.7488	0.2554	-0.2195	-0.7632	-0.7075	-0.7754	-0.335	-0.7289
-0.196		999	999	999	999	999	999	999	999	999	999	999	2.858	-1.301	-2.418	-3.914	-4.893	-5.283	-4.922	-4.579	-4.356	-3.528	-2.11	-0.557	1.14	0.6876	2.222	2.698	3.004	4.593	7.401	6.477	5.842	5.365	4.274	3.793	3.411	4.192	3.163	2.107	2.809	1.914	1.002	-0.1382	-0.9153	-0.5454	-0.8634	-1.004	-0.9519
-0.188		999	999	999	999	999	999	999	999	999	999	999	999	5.328	1.522	-0.7694	-3.452	-4.539	-5.402	-5.384	-4.893	-4.219	-3.21	-1.648	-0.2477	-0.2163	0.886	2.499	1.401	3.88	4.677	6.477	5.289	3.411	4.274	5.059	4.747	4.815	3.347	2.604	2.406	1.633	1.14	1.128	-0.1222	-0.4428	-0.653	-1.109	-0.9251
-0.18		999	999	999	999	999	999	999	999	999	999	999	999	999	999	4.677	0.2616	-2.397	-4.344	-5.221	-5.312	-5.102	-4.352	-3.387	-2.418	-0.9294	0.7848	3.411	2.788	3.327	3.672	4.376	5.289	3.411	4.605	3.793	4.416	4.484	3.545	2.896	2.406	1.546	1.07	1.344	0.1345	-0.6115	-0.3532	-1.004	-1.229
-0.172		999	999	999	999	999	999	999	999	999	999	999	999	999	999	999	7.561	2.264	-1.413	-3.688	-5.033	-5.588	-5.098	-4.121	-3.403	-2.133	0.09662	1.985	4.124	3.091	2.246	4.045	4.837	9.355	5.993	4.677	6.134	6.915	3.545	2.746	1.662	2.231	2.527	1.344	0.6319	0.282	-0.2073	-0.8671	-1.082
-0.164		999	999	999	999	999	999	999	999	999	999	999	999	999	999	999	999	999	5.129	-1.031	-3.971	-5.147	-5.434	-5.136	-4.293	-3.008	-1.732	-0.523	0.8713	1.736	2.096	3.492	5.289	6.632	4.605	4.677	6.134	5.649	4.55	2.47	1.572	2.594	1.974	0.7459	0.8627	0.5276	-0.09198	-0.154	-0.6095
-0.156		999	999	999	999	999	999	999	999	999	999	999	999	999	999	999	999	999	999	2.832	-1.323	-3.888	-5.205	-5.534	-5.247	-4.26	-2.773	-1.778	-0.7988	0.6876	2.096	2.487	3.832	4.531	5.993	6.778	5.581	4.192	6.981	4.323	2.809	3.02	1.44	0.994	0.7446	0.4264	-0.131	-0.4709	-0.5475
-0.148		999	999	999	999	999	999	999	999	999	999	999	999	999	999	999	999	999	999	999	6.395	-0.1965	-3.773	-4.988	-5.455	-5.06	-3.832	-2.457	-1.031	0.0837	1.241	1.901	3.119	5.365	6.706	6.064	5.581	7.92	6.268	3.609	2.809	2.87	1.44	1.664	0.8029	0.8586	0.113	-0.1913	-0.5787
-0.14		999	999	999	999	999	999	999	999	999	999	999	999	999	999	999	999	999	999	999	999	4.798	-0.8556	-3.718	-5.228	-5.505	-4.467	-3.091	-1.852	-0.899	0.6063	1.538	1.732	3.647	6.706	6.778	4.416	5.649	3.545	3.411	2.809	3.02	3.24	2.133	0.9239	0.9184	0.4318	-0.1161	-0.5159
-0.132		999	999	999	999	999	999	999	999	999	999	999	999	999	999	999	999	999	999	999	999	8.235	2.19	-1.963	-4.348	-5.447	-5.114	-4.136	-3.156	-1.351	0.3055	2.658	2.566	2.997	3.721	4.054	3.627	4.815	4.881	4.614	3.474	2.87	3.08	2.988	1.637	1.533	0.8548	0.4851	-0.3517
-0.124		999	999	999	999	999	999	999	999	999	999	999	999	999	999	999	999	999	999	999	999	999	5.627	1.034	-2.947	-4.888	-5.15	-4.81	-3.538	-2.406	-1.267	0.9399	2.737	3.411	5.439	9.501	4.747	6.915	6.981	5.328	3.672	3.949	3.411	2.988	2.769	1.173	0.531	0.2094	-0.3854
-0.116		999	999	999	999	999	999	999	999	999	999	999	999	999	999	999	999	999	999	999	999	999	999	8.46	-0.7579	-3.583	-4.606	-4.779	-3.897	-2.572	-1.191	1.03	1.732	3.411	3.721	6.064	4.747	5.197	6.268	4.946	3.888	5.904	4.009	2.712	3.045	2.246	0.8548	0.4851	-0.1018
-0.108		999	999	999	999	999	999	999	999	999	999	999	999	999	999	999	999	999	999	999	999	999	999	999	2.622	-2.699	-4.629	-5.298	-4.893	-3.696	-2.441	-0.6882	0.2616	1.808	2.887	4.677	5.581	5.197	5.715	5.78	5.39	3.949	2.93	2.846	3.045	2.577	2.199	0.298	0.1345
-0.1		999	999	999	999	999	999	999	999	999	999	999	999	999	999	999	999	999	999	999	999	999	999	999	5.842	-0.8772	-4.067	-5.314	-5.047	-4.049	-3.004	-1.631	0.5373	1.279	3.485	6.778	4.747	4.484	4.881	3.609	3.888	3.949	3.595	2.846	1.721	1.173	1.161	0.8511	0.9033
-0.092		999	999	999	999	999	999	999	999	999	999	999	999	999	999	999	999	999	999	999	999	999	999	999	999	1.502	-2.819	-4.993	-5.232	-4.413	-3.335	-1.813	0.3277	0.8426	3.485	4.677	3.863	6.915	6.268	4.946	3.672	4.446	4.245	4.303	2.903	1.777	0.9729	1.026	1.14
-0.084		999	999	999	999	999	999	999	999	999	999	999	999	999	999	999	999	999	999	999	999	999	999	999	999	4.677	-0.6165	-4.276	-5.257	-5.202	-3.875	-2.14	-0.8706	0.7639	2.406	2.628	3.213	5.197	6.268	6.333	5.008	4.738	4.245	2.464	2.642	1.777	1.918	1.564	0.3055
-0.076		999	999	999	999	999	999	999	999	999	999	999	999	999	999	999	999	999	999	999	999	999	999	999	999	8.667	3.317	-3.265	-4.817	-5.217	-4.383	-2.668	-1.323	0.4719	2.887	3.793	3.863	5.197	5.263	6.333	5.39	6.457	5.511	2.349	2.406	1.777	2.3	1.281	-0.1391
-0.068		999	999	999	999	999	999	999	999	999	999	999	999	999	999	999	999	999	999	999	999	999	999	999	999	999	7.046	-1.91	-4.607	-5.4	-4.849	-3.35	-1.457	0.404	2.003	3.557	3.411	5.197	4.881	5.78	5.842	4.738	4.798	2.988	2.296	2.047	1.587	1.418	0.8476
-0.06		999	999	999	999	999	999	999	999	999	999	999	999	999	999	999	999	999	999	999	999	999	999	999	999	999	6.041	-1.031	-4.259	-5.393	-5.157	-3.909	-1.675	0.5418	1.353	2.959	4.747	6.202	5.263	4.061	5.39	6.457	4.798	3.851	3.355	2.698	1.918	2.062	1.14
-0.052		999	999	999	999	999	999	999	999	999	999	999	999	999	999	999	999	999	999	999	999	999	999	999	999	999	999	0.4264	-3.473	-5.079	-5.141	-4.237	-2.234	-0.2412	0.4119	1.623	2.698	5.197	6.268	5.78	5.842	6.457	4.009	2.988	3.355	2.959	2.008	1.564	1.14
-0.044		999	999	999	999	999	999	999	999	999	999	999	999	999	999	999	999	999	999	999	999	999	999	999	999	999	999	1.985	-2.612	-4.815	-5.374	-4.386	-2.589	-0.7944	0.4119	2.478	4.747	5.649	7.987	7.046	6.395	7.17	5.129	4.067	3.355	3.411	2.199	1.972	1.202
-0.036		999	999	999	999	999	999	999	999	999	999	999	999	999	999	999	999	999	999	999	999	999	999	999	999	999	999	3.411	-2.123	-4.424	-5.219	-4.427	-2.989	-1.569	0.8379	1.623	3.029	3.695	6.268	7.046	6.395	4.738	3.411	3.653	3.355	2.351	2.516	1.418	1.078
-0.028		999	999	999	999	999	999	999	999	999	999	999	999	999	999	999	999	999	999	999	999	999	999	999	999	999	999	7.139	-0.8941	-4.074	-5.196	-4.794	-3.648	-1.854	0.6158	1.241	2.548	3.097	4.55	5.328	4.677	5.069	4.506	4.303	5.627	2.698	2.752	3.067	1.853
-0.02		999	999	999	999	999	999	999	999	999	999	999	999	999	999	999	999	999	999	999	999	999	999	999	999	999	999	7.139	-0.986	-4.301	-5.094	-4.517	-3.621	-1.959	0.04849	1.154	2.406	2.766	4.55	6.333	5.39	7.17	8.235	4.857	4.124	3.411	2.752	1.972	1.471
-0.012		999	999	999	999	999	999	999	999	999	999	999	999	999	999	999	999	999	999	999	999	999	999	999	999	999	999	8.858	-0.7497	-4.208	-5.045	-4.487	-3.467	-2.182	-0.1672	1.241	2.024	2.474	4.881	7.046	5.008	6.457	7.23	4.565	4.622	3.766	2.199	1.215	1.471
-0.004		999	999	999	999	999	999	999	999	999	999	999	999	999	999	999	999	999	999	999	999	999	999	999	999	999	999	7.139	-0.6996	-4.024	-5.264	-4.972	-3.481	-2.036	-0.5047	0.2954	2.698	5.649	4.55	4.946	4.677	4.446	4.245	3.469	5.245	2.959	1.918	1.885	1.019
0.004		999	999	999	999	999	999	999	999	999	999	999	999	999	999	999	999	999	999	999	999	999	999	999	999	999	999	8.858	-0.4885	-3.796	-5.133	-4.669	-3.481	-2.011	0.04849	1.154	3.627	6.202	4.55	4.614	5.008	4.185	4.009	3.469	4.36	2.246	1.747	1.418	0.6876
0.012		999	999	999	999	999	999	999	999	999	999	999	999	999	999	999	999	999	999	999	999	999	999	999	999	999	999	999	-0.5963	-4.074	-5.196	-4.931	-3.393	-1.933	0.2235	1.522	3.213	5.649	3.761	5.328	4.677	4.185	4.245	3.851	3.71	2.959	2.631	1.885	1.267
0.02		999	999	999	999	999	999	999	999	999	999	999	999	999	999	999	999	999	999	999	999	999	999	999	999	999	999	5.421	-1.074	-4.136	-5.117	-4.768	-3.159	-1.827	-0.4128	1.623	3.213	5.649	4.881	8.051	4.385	3.535	5.129	4.857	2.903	2.959	3.013	1.349	0.9603
0.028		999	999	999	999	999	999	999	999	999	999	999	999	999	999	999	999	999	999	999	999	999	999	999	999	999	999	4.868	-1.362	-4.22	-4.91	-4.741	-3.481	-1.744	-0.1672	1.331	2.548	3.695	4.55	5.328	5.842	4.738	5.129	5.57	3.526	2.698	2.879	0.9081	0.4892
0.036		999	999	999	999	999	999	999	999	999	999	999	999	999	999	999	999	999	999	999	999	999	999	999	999	999	999	3.703	-2.094	-4.313	-4.796	-4.406	-3.075	-1.569	0.6158	2.478	3.863	4.192	6.268	5.78	5.39	5.069	5.511	3.851	2.406	2.145	1.918	1.281	0.5864
0.044		999	999	999	999	999	999	999	999	999	999	999	999	999	999	999	999	999	999	999	999	999	999	999	999	999	8.764	2.316	-2.636	-4.662	-5.125	-4.375	-2.768	-1.105	0.8379	2.336	3.627	3.097	4.258	4.323	4.677	5.452	4.798	3.851	2.903	2.351	2.199	2.569	1.267
0.052		999	999	999	999	999	999	999	999	999	999	999	999	999	999	999	999	999	999	999	999	999	999	999	999	999	999	1.693	-3.302	-4.933	-5.165	-4.193	-2.729	-1.068	1.169	1.839	2.858	2.926	3.761	3.411	3.29	4.446	4.009	3.138	3.195	2.959	2.406	1.281	1.078
0.06		999	999	999	999	999	999	999	999	999	999	999	999	999	999	999	999	999	999	999	999	999	999	999	999	999	7.046	-0.4076	-3.939	-5.003	-4.777	-3.78	-2.305	-0.8756	0.8379	2.075	3.627	3.695	3.545	3.227	3.888	5.069	3.793	3.653	3.71	3.766	2.102	1.087	0.7931
0.068		999	999	999	999	999	999	999	999	999	999	999	999	999	999	999	999	999	999	999	999	999	999	999	999	999	4.323	-2.213	-4.596	-5.325	-4.805	-3.396	-2.036	0.6136	2.406	2.959	2.858	5.197	5.263	4.323	6.395	5.904	4.798	3.653	3.195	3.101	2.3	1.281	0.9603
0.076		999	999	999	999	999	999	999	999	999	999	999	999	999	999	999	999	999	999	999	999	999	999	999	999	6.949	1.217	-3.091	-4.985	-5.145	-4.171	-2.789	-0.7866	0.7639	2.13	3.557	2.406	4.484	5.715	6.333	5.842	4.738	4.798	3.851	3.355	2.959	2.516	1.719	0.8476
0.084		999	999	999	999	999	999	999	999	999	999	999	999	999	999	999	999	999	999	999	999	999	999	999	999	5.23	-0.8322	-3.959	-5.257	-5.225	-4.383	-2.866	-0.7866	0.6876	1.551	2.959	3.863	5.197	6.268	6.333	5.39	5.904	4.506	3.469	2.769	1.954	1.295	1.15	0.6876
0.092		999	999	999	999	999	999	999	999	999	999	999	999	999	999	999	999	999	999	999	999	999	999	999	999	2.723	-2.865	-4.993	-5.42	-4.834	-3.726	-2.114	-0.5159	1.008	2.13	3.143	5.129	4.484	4.881	7.046	5.008	4.446	4.009	3.138	1.898	1.241	1.295	0.6876	-0.2477
0.1		999	999	999	999	999	999	999	999	999	999	999	999	999	999	999	999	999	999	999	999	999	999	999	5.129	-0.2163	-4.216	-5.548	-5.107	-4.074	-2.686	-1.367	0.1345	1.376	3.269	3.793	4.416	3.479	9.705	9.769	3.672	3.18	2.654	2.133	1.477	1.864	1.295	0.8511	-0.5475
0.108		999	999	999	999	999	999	999	999	999	999	999	999	999	999	999	999	999	999	999	999	999	999	8.46	1.853	-2.893	-5.132	-5.426	-5.055	-3.972	-2.272	-0.2907	1.401	1.693	3.485	4.346	5.581	5.649	9.705	8.051	4.677	3.351	3.411	4.067	2.296	1.611	1.161	0.3898	-0.1391
0.116		999	999	999	999	999	999	999	999	999	999	999	999	999	999	999	999	999	999	999	999	999	999	2.752	-2.036	-4.327	-5.408	-5.093	-4.354	-2.749	-1.072	-0.005444	1.3	1.693	3.269	7.783	5.581	5.649	4.881	4.061	4.677	4.185	3.595	2.846	1.808	1.533	0.8548	0.437	-0.3517
0.124		999	999	999	999	999	999	999	999	999	999	999	999	999	999	999	999	999	999	999	999	999	5.627	0.2	-3.462	-5.136	-5.383	-4.955	-3.648	-1.949	-0.6278	0.3868	2.114	2.813	4.274	4.677	4.416	6.915	3.545	3.411	3.474	3.351	2.93	1.841	1.637	1.173	0.8548	0.4851	-0.5159
0.132		999	999	999	999	999	999	999	999	999	999	999	999	999	999	999	999	999	999	999	999	8.235	1.477	-2.494	-4.805	-5.521	-5.186	-4.301	-2.836	-1.073	1.241	2.177	2.921	3.908	4.274	3.793	5.129	6.915	3.997	4.061	4.124	3.535	3.411	2.712	2.642	1.533	0.7978	0.298	0.05319
0.14		999	999	999	999	999	999	999	999	999	999	999	999	999	999	999	999	999	999	999	999	4.798	-1.141	-4.271	-5.506	-5.345	-4.549	-3.01	-1.362	-0.2888	1.456	2.327	3.335	3.411	4.988	5.059	5.129	5.197	2.992	4.061	4.385	3.949	3.08	3.653	1.401	0.7433	0.113	0.0009969	-0.1391
0.148		999	999	999	999	999	999	999	999	999	999	999	999	999	999	999	999	999	999	7.987	3.672	-1.146	-3.81	-5.074	-5.34	-4.623	-3.432	-2.378	-0.7988	0.1516	1.82	4.045	4.837	3.647	3.721	4.054	3.863	4.815	4.55	4.323	3.888	2.728	2.654	2.846	1.117	0.5276	0.5821	0.5843	-0.2828
0.156		999	999	999	999	999	999	999	999	999	999	999	999	999	999	999	999	999	999	3.997	-0.6278	-3.831	-5.215	-5.187	-4.654	-3.721	-2.976	-1.602	0.2803	1.488	3.964	5.764	4.837	3.908	3.982	4.677	4.747	5.197	4.55	3.609	3.888	2.346	2.291	1.664	1.401	1.382	0.7978	-0.03867	-1.031
0.164		999	999	999	999	999	999	999	999	999	999	999	999	999	999	999	999	5.993	1.908	-0.9645	-3.041	-4.496	-5.163	-4.759	-3.888	-2.699	-1.939	0.04432	0.6006	3.091	3.964	5.764	4.837	3.908	5.439	6.064	6.134	4.815	4.881	3.227	3.119	2.346	2.527	2.464	1.477	0.4264	0.2447	0.08228	-0.4187
0.172		999	999	999	999	999	999	999	999	999	999	999	999	999	999	999	7.561	0.6876	-1.989	-3.478	-4.867	-5.147	-4.708	-4.413	-3.383	-2.317	-0.7267	0.2665	0.6006	3.091	3.672	4.045	4.837	4.914	5.439	5.511	5.581	4.815	4.881	4.323	3.474	3.02	1.876	1.42	0.0898	-0.06649	-0.3883	-0.4709	-0.5475
0.18		999	999	999	999	999	999	999	999	999	999	999	999	999	999	999	0.6876	-1.78	-3.708	-4.9	-5.356	-4.798	-4.054	-3.259	-2.328	-1.175	1.217	0.9796	1.649	2.875	3.411	3.753	4.455	4.914	5.993	9.501	5.129	4.192	2.682	2.222	1.954	1.817	0.8713	0.3137	0.3216	0.05852	-0.3175	-0.4376	-1.107
0.188		999	999	999	999	999	999	999	999	999	999	999	999	7.046	1.07	-0.8596	-2.862	-4.393	-5.318	-5.35	-4.995	-3.997	-3.347	-2.242	-0.6996	0.3197	2.222	2.145	3.004	4.593	6.395	5.21	4.455	3.908	5.439	5.511	3.029	3.479	3.163	2.746	2.533	1.817	1.211	-0.05417	0.2735	-0.1068	-0.2073	-0.4709	-1.205
0.196		999	999	999	999	999	999	999	999	999	999	3.908	4.124	0.3329	-2.517	-3.862	-4.636	-5.423	-5.529	-4.941	-3.99	-3.326	-2.353	-1.428	0.05319	1.368	2.051	2.499	7.23	7.317	5.682	4.759	3.832	3.908	4.605	4.054	3.029	3.931	2.279	1.891	2.809	1.381	0.6876	0.5204	0.18	-0.4775	-0.8344	-1.031	-1.457
0.204		999	999	999	999	999	999	999	5.842	6.134	2.959	0.6876	-1.229	-3.302	-4.422	-5.02	-5.446	-5.335	-4.713	-3.922	-2.686	-1.512	-1.031	-0.8051	0.3956	2.125	3.94	3.703	8.948	5.045	4.295	4.045	9.279	4.2	3.982	5.059	3.029	3.479	1.932	1.422	1.853	1.914	0.5723	0.123	-0.1222	-0.4428	-0.715	-0.6616	-1.056
0.212		999	999	999	2.406	1.954	2.406	0.6876	-0.8706	-0.4076	-2.272	-3.434	-4.307	-4.78	-5.073	-5.18	-4.776	-4.03	-3.01	-2.121	-1.21	-0.3565	0.6876	1.034	1.693	2.507	5.328	6.134	6.224	4.593	6.395	4.759	4.455	3.908	4.274	4.346	3.213	2.34	3.347	2.47	1.662	0.6876	0.111	0.3638	-0.1625	0.1455	-0.2813	-0.4376	-1.323
0.22		-1.031	-0.3175	-0.02552	-1.031	-1.865	-2.533	-2.468	-3.481	-4.056	-4.136	-4.467	-5.121	-5.132	-4.554	-4.296	-3.393	-2.48	-1.471	-0.8966	-0.9679	0.2554	2.19	3.305	2.858	3.512	4.323	6.134	4.958	9.035	5.682	4.045	3.832	4.2	2.887	2.959	2.406	2.34	1.358	1.102	0.6264	0.6279	0.06464	-0.4847	-0.3175	-0.8299	-0.8634	-1.281	-1.5
0.228		0.6876	-3.952	-4.015	-3.041	-3.754	-4.415	-4.912	-5.312	-5.472	-5.165	-4.004	-4.251	-4.443	-3.57	-2.578	-1.984	-1.031	0.1902	0.9633	0.4514	1.362	3.526	3.013	3.742	3.843	6.041	7.139	5.511	6.311	5.129	4.759	5.289	4.2	2.556	2.959	2.858	3.097	1.535	0.3329	0.5083	0.2969	0.1582	0.2647	-0.9153	-1.46	-1.335	-1.375	-0.8429
0.236		0.6876	-4.467	-4.015	-4.136	-5.069	-4.936	-5.289	-4.827	-4.879	-4.759	-3.678	-3.302	-3.302	-2.151	-0.8596	0.01352	0.5459	2.406	2.832	1.572	1.211	2.19	4.471	4.576	5.23	6.041	4.868	6.224	7.317	4.677	3.753	4.837	3.647	2.887	3.143	2.406	1.562	0.8216	0.3886	0.7504	-0.08525	-0.7164	-0.7566	-0.9446	-1.528	-1.382	-1.134	-0.6996
0.244		-3.302	-4.307	-4.251	-3.952	-4.34	-4.136	-4.186	-3.481	-2.947	-2.81	-1.715	-1.413	-1.545	-0.1965	0.5276	1.202	1.169	2.145	2.832	2.959	3.08	2.406	4.019	2.406	5.23	8.764	5.421	4.958	9.035	4.677	3.492	3.832	3.195	2.887	1.331	1.693	1.292	0.6232	-0.3802	-0.2758	-0.04059	-0.4328	-0.8202	-1.22	-1.528	-1.584	-0.9502	-1.005
0.252		-2.749	-3.754	-4.251	-2.589	-2.036	-2.947	-2.261	-1.584	-1.031	-1.031	0.4719	0.9033	0.1729	1.783	0.8586	1.853	3.269	6.134	3.997	8.114	8.235	4.36	4.019	3.411	6.949	5.328	4.416	3.793	3.588	2.959	3.256	1.98	2.056	2.13	0.9885	1.693	0.6876	0.6232	0.07171	-0.2334	-0.2146	-0.6138	-0.8513	-1.168	-1.267	-1.382	-0.6921	-0.9784
0.26		-1.031	-0.3175	-1.744	-0.6996	-1.031	-0.5787	-1.031	0.1345	0.9796	0.03724	0.0898	0.6876	1.599	2.406	3.411	7.561	4.988	5.129	7.987	5.39	4.798	4.36	4.019	5.842	6.949	5.328	5.421	3.793	3.588	2.761	2.842	2.406	1.929	2.264	1.154	0.4892	-0.1079	-0.04177	0.1218	-0.3175	-0.7762	-0.9709	-0.9426	-0.8556	-1.267	-1.286	-0.9773	-1.156
0.268		999	2.406	0.6876	0.6876	0.6876	-0.02552	-0.1965	0.1345	0.9796	0.03724	0.4719	2.406	3.609	3.793	3.964	4.837	3.721	3.411	4.55	4.677	3.411	3.195	4.471	5.129	3.843	3.609	4.034	3.501	4.211	1.954	2.658	2.921	2.19	1.551	0.4838	0.2472	0.9712	0.2685	-0.1646	0.03724	-0.8747	-1.146	-0.8202	-0.9446	-1.365	-1.237	-0.9502	-1.345
0.276		999	-1.031	-1.031	1.401	1.954	3.411	2.075	1.853	2.698	1.572	3.195	3.411	7.046	5.511	7.401	7.561	7.711	7.853	5.263	6.395	3.411	3.526	4.019	6.847	5.23	3.94	3.703	3.24	3.588	2.577	1.774	1.732	1.185	0.8379	0.1203	0.4264	0.7555	-0.3175	-0.6538	-0.4384	-0.7082	-1.118	-1.088	-1.086	-1.085	-0.9484	-0.7518	-0.8429
0.284		999	-0.3175	-0.02552	2.406	1.954	5.129	5.511	4.124	3.411	6.395	6.632	5.129	5.328	4.506	999	7.561	7.711	4.416	3.997	5.39	8.235	5.627	4.019	2.406	2.959	3.317	2.499	1.285	1.87	2.577	1.03	1.616	1.376	0.9979	0.06464	-0.1267	-0.05879	-0.5259	-0.7975	-0.3175	-1.12	-1.487	-1.198	-1.297	-1.216	-0.7454	-0.5361	-0.8706
0.292		999	999	3.411	4.124	999	999	5.511	999	4.416	2.406	2.19	2.406	3.056	5.511	999	5.842	4.988	7.853	6.268	4.124	4.798	4.914	4.019	3.411	2.723	2.604	1.693	1.401	1.87	2.406	1.221	0.3956	0.7639	0.6158	0.06464	-0.07663	-0.592	-0.6809	-0.6538	-0.9035	-1.12	-1.413	-1.251	-1.141	-1.003	-1.031	-1.375	-0.9784
0.3		999	999	999	999	999	999	5.511	5.842	4.416	2.959	2.19	3.411	5.328	7.23	5.682	5.842	4.988	7.853	6.268	4.677	3.793	4.914	5.737	4.576	4.225	2.222	2.145	1.522	1.609	2.246	1.774	0.4655	-0.4396	-0.0617	0.2357	0.02667	-0.9627	-0.6046	-0.8664	-1.061	-0.9694	-0.8785	-1.171	-1.141	-0.6759	-0.8344	-1.443	-1.276
0.308		999	999	999	999	4.677	3.411	999	3.119	2.698	3.672	3.908	2.858	3.056	5.511	4.677	4.124	3.721	5.129	5.263	5.39	4.245	3.526	2.516	2.024	4.677	2.222	2.316	1.401	1.609	1.346	1.538	-0.1018	-0.5787	-0.5932	-0.7298	-0.6599	-0.9627	-1.031	-1.155	-1.092	-0.9694	-0.8149	-0.7566	-1.086	-0.6439	-0.4909	-0.9228	-0.6996
0.316		999	999	999	999	4.677	5.129	5.511	1.401	3.411	3.672	4.914	4.124	5.328	7.23	7.401	4.837	3.269	3.863	3.997	2.959	3.411	1.992	3.013	1.542	2.125	1.599	2.316	0.7778	0.9583	0.5276	-0.4473	-0.5159	-0.4868	-0.2183	-0.7298	-0.996	-0.928	-1.337	-0.9334	-1.21	-1.261	-0.6138	-0.8202	-0.3175	-0.5454	-0.1694	-0.2998	0.01352
0.324		999	999	999	999	999	999	2.788	1.853	4.416	4.677	4.914	6.847	7.046	4.506	2.246	4.124	3.269	2.698	2.832	1.755	2.788	1.808	1.918	1.693	1.005	0.5941	1.693	0.5166	0.3673	-0.02552	-0.9493	-0.1575	-0.6672	-0.6363	-1.168	-1.261	-0.821	-1.127	-1.155	-1.323	-1.343	-1.146	-1.38	-0.7316	-0.7999	-0.5242	-0.9502	-0.3517
0.332		999	999	999	999	999	999	2.788	4.124	4.416	2.406	2.642	3.411	3.609	3.24	1.954	3.119	2.556	1.908	2.042	0.5667	1.211	1.637	0.3837	0.6876	0.07568	-0.5595	-0.2867	-0.3758	-0.5093	-0.4253	-0.3962	-0.1575	-0.7944	-0.8803	-1.202	-1.383	-0.4691	-1.031	-1.519	-1.377	-1.316	-1.413	-0.7886	-0.7316	-0.7999	-0.8051	-0.6616	-0.4187
0.34		999	999	999	4.124	2.959	5.129	1.522	2.406	4.416	1.954	2.19	2.858	2.222	2.788	3.411	3.571	2.264	1.908	1.274	1.241	1.211	0.6876	0.5821	1.14	0.1544	-0.7267	0.1162	0.06464	-0.6126	-0.8596	-0.9077	-0.9916	-1.281	-0.2183	-0.995	-1.099	-0.9969	-1.249	-1.358	-1.031	-0.6384	-1.118	-0.8202	-0.8556	-0.7999	-0.3532	-0.4376	-0.1018
0.348		0.6876	2.406	999	4.124	4.677	5.129	5.511	3.119	3.411	2.959	3.195	2.024	0.886	1.07	1.042	2.406	1.767	1.311	0.8216	0.03724	-0.1125	0.3707	1.034	1.853	1.241	0.02262	-0.09343	0.6006	0.2215	0.1016	-0.2907	-1.069	-1.507	-0.3656	-1.202	-0.996	-1.255	-1.45	-1.093	-1.295	-1.395	-1.174	-0.6581	-0.1625	-0.6439	-0.4572	-0.3697	0.3055
0.356		999	0.6876	999	4.124	4.677	999	2.788	1.853	1.693	3.672	2.642	1.693	0.6876	0.5166	1.693	0.01352	0.2848	0.5536	1.114	0.1345	-0.1965	0.6876	0.9131	2.024	0.1544	-0.9334	-0.6331	-0.3758	-0.6126	-0.6759	-0.4974	-0.3686	-1.141	-1.138	-1.234	-0.8522	-0.7843	-1.249	-1.273	-1.092	-1.289	-1.001	-0.6581	-0.5332	-0.8889	-0.2073	0.04131	-0.06395
0.364		999	-1.584	3.411	4.124	1.954	1.693	1.07	2.406	4.416	1.954	1.808	1.14	0.5039	0.5166	0.8586	0.6876	0.4119	1.14	1.114	1.09	0.1582	0.2735	0.2901	1.019	-0.7137	-1.214	-1.208	-0.7497	-1.275	-1.152	-1.148	-0.6095	-0.9543	-1.207	-1.483	-0.9251	-0.2496	-0.8966	-1.273	-0.9679	-0.6736	-0.3565	-0.7566	-0.7632	-0.5787	-0.01201	0.3435	0.6876
0.372		999	-0.3175	1.693	999	1.241	0.3055	0.06464	0.1345	0.6876	0.2357	0.0898	1.14	0.3329	0.3566	-0.02552	0.1345	0.5459	-0.3175	-0.08991	-0.2334	-0.1125	-0.2412	-0.3532	-0.5787	-0.8239	-1.301	-0.9843	-0.4328	-0.9436	-0.9466	-0.8653	-0.6996	-0.6672	-0.9939	-1.512	-1.031	-0.7843	-0.5259	-0.9334	-0.8036	-0.3376	-0.5787	-0.5555	0.4208	-0.4076	-0.3532	-0.228	0.3956
0.38		999	999	1.693	1.401	1.241	2.406	-0.8469	-1.323	-0.7387	-0.3175	0.4719	0.6876	0.3329	0.5166	-0.02552	-0.6095	-0.3656	-1.031	0.007318	-1.031	-0.7825	-0.1625	-0.05231	-0.5159	-0.5387	-0.6722	-0.523	-1.074	-1.115	-1.304	-1.07	-1.069	-1.281	-1.402	-0.995	-1.031	-1.345	-0.6809	-0.07273	-0.6278	-0.4925	-0.5787	-0.09655	-0.08122	-0.4076	-0.2446	0.1663	0.3055
0.388		-1.031	2.406	1.693	0.6876	1.954	1.14	-1.202	0.1345	0.1902	-0.1465	-0.2412	-0.02552	-0.3802	-0.06939	1.042	1.019	-0.4592	-1.229	-0.9645	-1.031	-0.3565	-0.8556	-1.031	-1.323	-1.08	-0.6722	-0.9843	-1.074	-1.275	-1.681	-1.724	-1.107	-1.569	-1.433	-0.995	-0.7771	-0.928	-0.9978	-0.07273	-0.5538	-0.6027	-0.395	0.03281	-0.1222	0.3292	0.2901	-0.1161	0.01352
0.396		-2.036	0.6876	-0.02552	-1.031	1.241	-0.3175	-0.1965	-0.6996	0.1902	0.4514	-0.2412	-0.4515	-0.9334	-0.8469	-0.2618	-0.6095	-0.8803	-1.413	-1.031	-1.483	-1.56	-1.445	-1.136	-1.229	-0.9294	-0.5595	-0.3479	-1.074	-1.073	-1.341	-1.296	-0.829	-0.2412	-0.9566	-0.8848	-0.537	-0.5517	-0.4856	0.07171	-0.4775	-1	-0.7164	-0.2195	0.3707	0.2357	-0.05231	0.1663	0.5373
Na+ (Mid-position)	x (nm)	0.004	0.012	0.02	0.028	0.036	0.044	0.052	0.06	0.068	0.076	0.084	0.092	0.1	0.108	0.116	0.124	0.132	0.14	0.148	0.156	0.164	0.172	0.18	0.188	0.196	0.204	0.212	0.22	0.228	0.236	0.244	0.252	0.26	0.268	0.276	0.284	0.292	0.3	0.308	0.316	0.324	0.332	0.34	0.348	0.356	0.364	0.372	0.38
y (nm)
-0.396		999	999	999	999	999	999	999	999	999	999	999	999	999	999	999	999	999	999	999	999	999	999	999	999	999	999	999	999	999	999	999	999	999	999	999	999	999	999	999	999	999	999	999	999	999	999	999	999
-0.388		999	999	999	999	999	999	999	999	999	999	999	999	999	999	999	999	999	999	999	999	999	999	999	999	999	999	999	999	999	999	999	999	999	999	999	999	999	999	999	999	999	999	999	999	999	999	999	999
-0.38		999	999	999	999	999	999	999	999	999	999	999	999	999	999	999	999	999	999	999	999	999	999	999	999	999	999	999	999	999	999	999	999	999	999	999	999	999	999	999	999	999	999	999	999	999	999	999	999
-0.372		999	999	999	999	999	999	999	999	999	999	999	999	999	999	999	999	999	999	999	999	999	999	999	999	999	999	999	999	999	999	999	999	999	999	999	999	999	999	999	999	999	999	999	999	999	999	999	999
-0.364		999	999	999	999	999	999	999	999	999	999	999	999	999	999	999	999	999	999	999	999	999	999	999	999	999	999	999	999	999	999	999	999	999	999	999	999	999	999	999	999	999	999	999	999	999	999	999	999
-0.356		999	999	999	999	999	999	999	999	999	999	999	999	999	999	999	999	999	999	999	999	999	999	999	999	999	999	999	999	999	999	999	999	999	999	999	999	999	999	999	999	999	999	999	999	999	999	999	999
-0.348		999	999	999	999	999	999	999	999	999	999	999	999	999	999	999	999	999	999	999	999	999	999	999	999	999	999	999	999	999	999	999	999	999	999	999	999	999	999	999	999	999	999	999	999	999	999	999	999
-0.34		999	999	999	999	999	999	999	999	999	999	999	999	999	999	999	999	999	999	999	999	999	999	999	999	999	999	999	999	999	999	999	999	999	999	999	999	999	999	999	999	999	999	999	999	999	999	999	999
-0.332		999	999	999	999	999	999	999	999	999	999	999	999	999	999	999	999	999	999	999	999	999	999	999	999	999	999	999	999	999	999	999	999	999	999	999	999	999	999	999	999	999	999	999	999	999	999	999	999
-0.324		999	999	999	999	999	999	999	999	999	999	999	999	999	999	999	999	999	999	999	999	999	999	999	999	999	999	999	999	999	999	999	999	999	999	999	999	999	999	999	999	999	999	999	999	999	999	999	999
-0.316		999	999	999	999	999	999	999	999	999	999	999	999	999	999	999	999	999	999	999	999	999	999	999	999	999	999	999	999	999	999	999	999	999	999	999	999	999	999	999	999	999	999	999	999	999	999	999	999
-0.308		999	999	999	999	999	999	999	999	999	999	999	999	999	999	999	999	999	999	999	999	999	999	999	999	999	999	999	999	999	999	999	999	999	999	999	999	999	999	999	999	999	999	999	999	999	999	999	999
-0.3		999	999	999	999	999	999	999	999	999	999	999	999	999	999	999	999	999	999	999	999	999	999	999	999	999	999	999	999	999	999	999	999	999	999	999	999	999	999	999	999	999	999	999	999	999	999	999	999
-0.292		999	999	999	999	999	999	999	999	999	999	999	999	999	999	999	999	999	999	999	999	999	999	999	999	999	999	999	999	999	999	999	999	999	999	999	999	999	999	999	999	999	999	999	999	999	999	999	999
-0.284		999	999	999	999	999	999	999	999	999	999	999	999	999	999	999	999	999	999	999	999	999	999	999	999	999	999	999	999	999	999	999	999	999	999	999	999	999	999	999	999	999	999	999	999	999	999	999	999
-0.276		999	999	999	999	999	999	999	999	999	999	999	999	999	999	999	999	999	999	999	999	999	999	999	999	999	999	999	999	999	999	999	999	999	999	999	999	999	999	999	999	999	999	999	999	999	999	999	999
-0.268		999	999	999	999	999	999	999	999	999	999	999	999	999	999	999	999	999	999	999	999	999	999	999	999	999	999	999	999	999	999	999	999	999	999	999	999	999	999	999	999	999	999	999	999	999	999	999	999
-0.26		999	999	999	999	999	999	999	999	999	999	999	999	999	999	999	999	999	999	999	999	999	999	999	999	999	999	999	999	999	999	999	999	999	999	999	999	999	999	999	999	999	999	999	999	999	999	999	999
-0.252		999	999	999	999	999	999	999	999	999	999	999	999	999	999	999	999	999	999	999	999	999	999	999	999	999	999	999	999	999	999	999	999	999	999	999	999	999	999	999	999	999	999	999	999	999	999	999	999
-0.244		999	999	999	999	999	999	999	999	999	999	999	9.879	999	999	999	999	999	999	999	999	999	999	999	999	999	999	999	999	999	999	999	999	999	999	999	999	999	999	999	999	999	999	999	999	999	999	999	999
-0.236		999	999	999	999	999	999	999	999	999	999	999	8.16	999	999	999	999	999	999	999	999	999	999	999	999	999	999	999	999	999	999	999	999	999	999	999	999	999	999	999	999	999	999	999	999	999	999	999	999
-0.228		999	999	999	999	999	999	999	999	9.166	9.427	7.945	8.16	999	999	8.714	7.868	9.024	999	999	999	999	999	9.773	9.879	999	999	9.166	999	999	999	999	999	999	9.737	9.096	999	9.947	999	8.359	7.708	8.101	8.16	9.606	9.11	8.331	7.266	7.816	9.326
-0.22		999	999	999	999	999	999	999	8.874	9.166	7.708	5.221	5.889	5.253	4.317	4.074	4.432	4.798	5.176	6.576	7.708	6.111	7.945	6.668	8.16	9.98	7.354	5.945	7.537	8.63	9.427	999	9.587	9.663	8.019	8.091	9.879	6.726	5.074	5.028	6.321	6.211	5.685	5.27	5.023	4.414	4.862	4.832	4.234
-0.212		999	999	999	999	999	999	999	8.874	9.166	999	4.839	3.719	2.305	1.914	1.167	1.326	1.477	1.678	2.276	1.447	2.122	3.955	3.944	6.15	6.251	6.349	6.442	6.532	6.122	7.708	7.79	6.15	5.221	6.102	5.659	6.06	5.371	4.145	4.54	4.272	3.38	3.388	2.812	2.568	2.293	2.474	2.731	2.273
-0.204		999	999	999	999	999	999	999	999	999	999	5.673	3.935	3.204	1.914	0.498	-0.6441	-1.063	-1.201	-0.8082	-0.368	-0.0227	0.7119	1.513	2.855	3.031	3.364	4.011	4.68	5.193	5.99	6.523	4.884	3.795	4.913	4.553	4.011	5.123	3.412	2.778	2.161	1.883	1.471	0.9012	1.072	0.8355	0.9776	0.7449	0.7189
-0.196		999	999	999	999	999	999	999	999	999	999	9.663	8.16	5.253	2.383	0.2823	-1.436	-2.103	-2.813	-3.071	-2.357	-1.953	-1.2	-0.3969	0.8615	1.856	2.415	3.006	3.719	4.64	4.985	4.805	4.234	4.31	4.582	3.941	3.585	3.346	3.089	2.199	1.398	0.9955	0.9564	0.5564	0.2266	-0.1116	0.002381	0.05569	-0.1218
-0.188		999	999	999	999	999	999	999	999	999	999	999	999	8.359	5.819	2.659	-0.3621	-1.974	-2.901	-3.641	-3.738	-3.212	-2.326	-1.541	-0.6529	0.8355	1.06	1.91	2.598	3.253	3.559	3.418	4.14	4.839	4.113	3.719	3.861	3.289	2.989	1.674	1.423	0.8583	0.8062	0.2537	0.002928	-0.368	-0.5652	-0.6514	-0.7314
-0.18		999	999	999	999	999	999	999	999	999	999	999	999	999	999	8.714	2.929	0.1753	-1.833	-3.432	-4.102	-4.125	-3.645	-2.808	-1.818	-0.7228	0.01165	1.153	1.957	3.049	3.483	3.884	4.331	4.31	4.913	4.101	4.011	3.653	2.714	2.269	2.032	1.484	0.9372	0.1559	-0.179	-0.1465	-0.5266	-0.9971	-0.9132
-0.172		999	999	999	999	999	999	999	999	999	999	999	999	999	999	999	999	3.869	0.05235	-2.408	-3.775	-4.562	-4.455	-3.75	-3.109	-1.919	-0.2708	0.876	1.83	2.984	3.719	4.805	4.234	4.407	4.913	4.553	4.342	3.928	3.3	2.651	2.032	2.093	0.9955	0.5564	0.325	-0.09978	-0.5363	-0.7577	-0.7739
-0.164		999	999	999	999	999	999	999	999	999	999	999	999	999	999	999	999	999	5.176	-0.02408	-2.552	-4.028	-4.667	-4.391	-3.469	-2.441	-1.263	-0.1388	1.519	2.742	4.074	4.252	4.331	5.513	5.587	5.659	4.829	4.691	4.66	2.822	2.228	1.798	1.471	0.9573	0.3538	0.05864	-0.1036	-0.3022	-0.5164
-0.156		999	999	999	999	999	999	999	999	999	999	999	999	999	999	999	999	999	999	4.858	0.1321	-2.63	-4.242	-4.606	-4.031	-3.197	-2.155	-0.532	0.8802	1.835	3.337	4.684	4.884	5.221	5.161	5.819	5.303	5.123	3.995	3.477	3.068	2.465	1.67	1.346	0.9768	0.4095	0.4067	0.2692	-0.1761
-0.148		999	999	999	999	999	999	999	999	999	999	999	999	999	999	999	999	999	999	999	4.272	-0.3176	-2.75	-4.072	-4.252	-3.732	-2.557	-1.447	0.1321	1.643	3.133	5.066	5.145	5.221	6.3	6.588	6.442	6.312	4.566	4.369	3.912	3.082	2.03	1.677	1.381	1.051	0.6443	0.46	0.03671
-0.14		999	999	999	999	999	999	999	999	999	999	999	999	999	999	999	999	999	999	999	7.708	3.84	-0.4865	-3.058	-4.244	-3.856	-3.026	-1.98	-0.2351	1.465	2.606	3.971	4.05	4.508	6.102	6.372	6.894	6.51	4.757	4.288	4.693	3.328	2.453	2.243	1.864	1.481	0.9073	0.3089	0.1936
-0.132		999	999	999	999	999	999	999	999	999	999	999	999	999	999	999	999	999	999	999	999	8.543	2.364	-1.043	-3.135	-3.517	-3.288	-2.225	-0.5231	0.6752	2.826	3.348	4.763	4.839	5.587	5.819	5.889	6.51	6.576	5.777	5.698	3.544	3.096	3.154	2.568	1.789	1.603	1.159	0.5986
-0.124		999	999	999	999	999	999	999	999	999	999	999	999	999	999	999	999	999	999	999	999	999	6.557	1.342	-1.574	-3.027	-3.343	-2.323	-0.7811	0.7003	2.403	2.741	4.432	5.221	5.437	6.824	7.155	7.223	6.194	5.777	5.437	4.111	3.189	3.395	2.909	1.764	1.513	1.197	0.8778
-0.116		999	999	999	999	999	999	999	999	999	999	999	999	999	999	999	999	999	999	999	999	999	999	5.133	1.174	-2.048	-2.74	-2.2	-1.369	0.3916	1.802	2.966	4.14	5.673	7.014	6.372	6.442	9.233	7.028	5.777	4.693	4.577	3.548	3.296	2.95	2.732	2.286	1.522	1.366
-0.108		999	999	999	999	999	999	999	999	999	999	999	999	999	999	999	999	999	999	999	999	999	999	999	4.05	-0.2308	-1.951	-2.456	-1.767	-0.07523	1.257	3.087	3.879	6.028	7.014	7.085	6.658	6.726	7.028	8.359	6.505	4.848	4.393	4.872	3.955	3.133	2.787	2.027	1.468
-0.1		999	999	999	999	999	999	999	999	999	999	999	999	999	999	999	999	999	999	999	999	999	999	999	8.874	2.493	-0.7386	-1.933	-1.728	-0.6796	0.2414	2.041	3.427	5.221	5.918	6.588	6.658	6.51	7.289	8.811	6.505	4.754	4.472	5.063	4.216	3.006	2.714	2.027	1.732
-0.092		999	999	999	999	999	999	999	999	999	999	999	999	999	999	999	999	999	999	999	999	999	999	999	999	5.34	0.8415	-1.118	-1.617	-1.349	-0.5956	1.022	3.497	5.221	6.102	5.99	6.894	6.962	7.289	7.977	6.919	5.901	5.106	4.782	5.221	4.138	3.719	3.032	2.302
-0.084		999	999	999	999	999	999	999	999	999	999	999	999	999	999	999	999	999	999	999	999	999	999	999	999	9.98	2.53	-0.04004	-1.117	-1.177	-0.368	1.161	3.045	4.614	6.102	6.372	7.447	7.223	8.294	9.364	8.422	6.382	4.724	5.164	5.12	4.488	4.004	4.181	3.045
-0.076		999	999	999	999	999	999	999	999	999	999	999	999	999	999	999	999	999	999	999	999	999	999	999	999	999	5.851	1.698	-0.5071	-1.068	-0.1349	1.077	2.766	4.407	6.102	6.588	9.166	9.947	8.294	6.641	8.039	7.217	5.961	6.17	6.94	5.493	4.259	3.616	3.207
-0.068		999	999	999	999	999	999	999	999	999	999	999	999	999	999	999	999	999	999	999	999	999	999	999	999	999	6.972	2.293	-0.3748	-0.9277	-0.4308	0.5793	2.663	4.407	5.587	5.819	6.658	8.228	7.912	7.354	8.422	7.217	7.537	6.019	5.935	5.856	5.04	4.672	4.432
-0.06		999	999	999	999	999	999	999	999	999	999	999	999	999	999	999	999	999	999	999	999	999	999	999	999	999	999	3.542	0.5633	-0.3548	0.008807	0.8156	2.468	3.719	4.798	6.588	7.447	8.228	7.289	7.646	9.427	8.483	8.16	8.219	7.155	7.211	6.337	6.098	6.292
-0.052		999	999	999	999	999	999	999	999	999	999	999	999	999	999	999	999	999	999	999	999	999	999	999	999	999	999	5.531	1.748	-0.2708	-0.09978	0.7909	1.575	3.435	5.295	6.588	7.778	999	8.746	8.811	999	999	9.548	7.888	7.653	6.797	6.337	6.098	6.016
-0.044		999	999	999	999	999	999	999	999	999	999	999	999	999	999	999	999	999	999	999	999	999	999	999	999	999	999	8.452	2.543	0.3916	0.1224	0.5793	2.001	4.039	6.102	7.085	8.16	999	9.3	999	999	999	9.548	7.888	8.658	9.166	8.055	6.905	6.442
-0.036		999	999	999	999	999	999	999	999	999	999	999	999	999	999	999	999	999	999	999	999	999	999	999	999	999	999	8.452	3.632	1.112	0.5899	1.369	2.819	4.508	6.752	7.085	9.166	9.947	8.746	999	999	999	999	999	9.663	9.166	9.22	8.821	7.371
-0.028		999	999	999	999	999	999	999	999	999	999	999	999	999	999	999	999	999	999	999	999	999	999	999	999	999	999	999	4.553	1.363	1.35	1.922	2.766	4.039	7.014	7.085	9.879	999	999	999	999	999	999	999	999	9.166	9.773	999	8.874
-0.02		999	999	999	999	999	999	999	999	999	999	999	999	999	999	999	999	999	999	999	999	999	999	999	999	999	999	999	6.824	2.224	1.549	2.209	3.293	4.96	7.014	8.091	999	999	999	999	999	999	999	999	999	9.719	999	999	8.16
-0.012		999	999	999	999	999	999	999	999	999	999	999	999	999	999	999	999	999	999	999	999	999	999	999	999	999	999	999	7.537	2.922	1.618	1.846	3.045	4.839	7.306	8.543	999	999	999	999	999	999	8.995	9.606	9.663	8.714	9.773	999	8.491
-0.004		999	999	999	999	999	999	999	999	999	999	999	999	999	999	999	999	999	999	999	999	999	999	999	999	999	999	999	6.824	2.922	1.69	2.209	3.293	5.363	7.014	8.543	9.879	999	999	999	999	999	999	999	999	999	9.773	9.273	999
0.004		999	999	999	999	999	999	999	999	999	999	999	999	999	999	999	999	999	999	999	999	999	999	999	999	999	999	999	6.271	2.685	2.001	2.298	2.874	5.221	6.102	7.708	9.879	999	999	999	999	999	999	9.053	999	999	999	7.816	9.326
0.012		999	999	999	999	999	999	999	999	999	999	999	999	999	999	999	999	999	999	999	999	999	999	999	999	999	999	999	7.989	3.554	2.216	2.298	3.228	6.028	8.019	8.543	9.879	999	999	999	999	999	999	999	999	999	999	8.821	8.491
0.02		999	999	999	999	999	999	999	999	999	999	999	999	999	999	999	999	999	999	999	999	999	999	999	999	999	999	999	999	2.63	1.88	2.741	4.234	6.028	8.471	8.543	8.612	999	999	999	999	999	999	999	9.663	8.331	9.773	999	8.874
0.028		999	999	999	999	999	999	999	999	999	999	999	999	999	999	999	999	999	999	999	999	999	999	999	999	999	999	999	5.437	2.044	1.382	2.485	3.879	4.96	7.637	999	999	999	999	999	999	999	999	999	9.663	999	9.22	999	999
0.036		999	999	999	999	999	999	999	999	999	999	999	999	999	999	999	999	999	999	999	999	999	999	999	999	999	999	999	4.101	0.9955	0.8615	1.529	3.045	4.216	6.516	9.096	999	999	999	999	999	999	999	999	999	9.166	999	7.816	7.371
0.044		999	999	999	999	999	999	999	999	999	999	999	999	999	999	999	999	999	999	999	999	999	999	999	999	999	999	8.452	3.809	0.7774	0.3878	1.049	2.12	4.407	6.3	7.377	9.166	9.947	9.3	999	999	999	8.995	999	999	999	8.386	5.49	5.543
0.052		999	999	999	999	999	999	999	999	999	999	999	999	999	999	999	999	999	999	999	999	999	999	999	999	999	999	5.729	1.957	-0.1838	-0.2038	0.9427	1.85	3.874	6.752	8.091	9.166	8.228	7.028	9.364	999	8.483	7.276	9.606	8.658	8.331	7.502	6.39	6.442
0.06		999	999	999	999	999	999	999	999	999	999	999	999	999	999	999	999	999	999	999	999	999	999	999	999	999	999	5.176	1.086	-0.4836	-0.4768	0.4264	1.743	3.795	5.918	7.085	7.447	9.233	7.912	8.811	9.427	8.935	7.04	6.883	6.741	7.447	8.055	6.55	5.889
0.068		999	999	999	999	999	999	999	999	999	999	999	999	999	999	999	999	999	999	999	999	999	999	999	999	999	999	2.683	-0.0871	-0.9014	-0.2038	0.969	2.288	4.839	8.019	8.543	7.155	8.68	8.746	8.359	7.708	8.935	8.16	6.883	6.226	5.856	5.911	5.601	5.336
0.076		999	999	999	999	999	999	999	999	999	999	999	999	999	999	999	999	999	999	999	999	999	999	999	999	999	6.349	1.91	-0.4583	-0.9408	-0.3521	1.022	2.714	3.503	6.102	8.543	8.612	6.962	7.912	8.359	6.703	8.101	8.543	7.888	6.386	6.797	6.045	5.716	4.11
0.084		999	999	999	999	999	999	999	999	999	999	999	999	999	999	999	999	999	999	999	999	999	999	999	999	8.975	3.448	0.4731	-1.067	-0.7791	0.2211	1.248	3.427	4.216	5.437	7.708	9.166	7.515	6.792	7.977	8.039	7.478	7.537	6.501	5.935	5.176	3.886	3.516	3.006
0.092		999	999	999	999	999	999	999	999	999	999	999	999	999	999	999	999	999	999	999	999	999	999	999	999	4.985	0.9639	-0.8856	-1.369	-0.8342	0.008807	1.735	4.05	4.508	5.918	9.809	8.16	8.68	7.581	7.354	7.416	5.759	5.437	4.782	4.752	4.985	3.829	2.731	2.484
0.1		999	999	999	999	999	999	999	999	999	999	999	999	999	999	999	999	999	999	999	999	999	999	999	8.874	2.374	-0.7543	-1.758	-1.586	-0.4361	0.4095	2.253	3.963	4.407	6.516	9.096	7.155	7.846	7.289	6.258	6.703	6.765	5.961	5.744	4.508	4.074	3.231	2.954	2.68
0.108		999	999	999	999	999	999	999	999	999	999	999	999	999	999	999	999	999	999	999	999	999	999	999	5.055	0.5161	-1.832	-2.097	-1.334	-0.0001077	0.7343	2.485	4.331	5.363	6.752	7.377	7.155	6.51	7.581	7.646	6.321	5.901	5.322	4.025	3.663	3.047	2.643	2.221	2.188
0.116		999	999	999	999	999	999	999	999	999	999	999	999	999	999	999	999	999	999	999	999	999	999	6.668	1.618	-1.256	-2.504	-2.217	-1.299	0.5293	1.618	3.49	5.287	5.513	6.516	6.824	7.778	6.726	7.289	8.811	5.698	5.152	5.106	4.159	3.663	2.554	2.316	1.872	1.596
0.124		999	999	999	999	999	999	999	999	999	999	999	999	999	999	999	999	999	999	999	999	999	999	2.9	-0.873	-2.616	-2.712	-2.088	-1.067	0.6752	2.085	3.971	5.145	5.513	9.024	7.085	6.442	6.962	5.863	6.856	5.99	4.493	4.393	3.719	3.121	2.52	3.06	2.221	1.065
0.132		999	999	999	999	999	999	999	999	999	999	999	999	999	999	999	999	999	999	999	999	999	3.719	-0.9295	-2.741	-3.209	-2.719	-1.47	-0.5071	1.331	2.403	4.061	4.05	5.087	7.306	8.543	6.442	7.223	6.023	6.641	4.884	4.333	3.967	3.345	2.64	2.355	2.168	1.416	0.8291
0.14		999	999	999	999	999	999	999	999	999	999	999	999	999	999	999	999	999	999	999	999	4.243	0.06666	-2.581	-3.645	-3.39	-2.775	-1.282	-0.04866	1.203	3.006	4.459	4.432	4.96	7.306	6.824	6.894	5.957	5.863	5.777	5.698	3.843	3.142	2.619	2.176	1.764	1.261	0.6058	0.6883
0.148		999	999	999	999	999	999	999	999	999	999	999	999	999	999	999	999	999	999	9.3	5.201	0.498	-2.394	-3.813	-4.103	-3.316	-2.234	-0.5972	0.9372	1.917	3.638	4.932	5.437	6.94	8.019	7.085	6.244	6.312	5.437	4.54	3.98	3.277	2.636	2.476	2.001	1.308	1.05	0.6821	0.2186
0.156		999	999	999	999	999	999	999	999	999	999	999	999	999	999	999	999	999	999	4.858	0.7592	-2.31	-3.839	-4.403	-4.054	-2.844	-1.495	0.04191	1.025	2.088	3.483	4.353	5.011	5.844	6.516	6.588	5.437	4.41	3.853	3.535	4.122	2.157	1.67	1.972	1.273	0.6691	0.7723	0.4178	0.2695
0.164		999	999	999	999	999	999	999	999	999	999	999	999	999	999	999	999	999	6.06	0.4862	-2.191	-3.8	-4.46	-4.217	-3.452	-2.234	-1.276	-0.1388	2.045	3.635	3.068	4.459	4.884	4.96	5.161	5.106	4.829	4.157	3.923	3.595	3.117	1.941	1.519	1.216	1.014	-0.09978	0.2959	-0.05031	-0.2501
0.172		999	999	999	999	999	999	999	999	999	999	999	999	999	999	999	999	4.798	0.8615	-2.041	-3.805	-4.326	-3.989	-3.488	-2.492	-1.322	-0.07238	0.9053	2.835	3.399	3.559	4.252	4.884	4.407	4.913	4.185	4.432	3.526	2.894	3.054	1.939	1.77	0.9955	0.7575	0.4574	-0.1116	-0.2273	-0.3022	-0.6706
0.18		999	999	999	999	999	999	999	999	999	999	999	999	999	999	999	3.293	-0.02577	-1.905	-3.297	-4.28	-4.139	-3.508	-2.838	-1.84	-0.2708	0.3063	1.186	2.655	2.86	3.267	3.719	4.537	6.028	5.918	4.185	3.789	2.691	2.628	2.53	1.234	1.016	0.7343	0.5725	0.4726	-0.1581	-0.5266	-0.4926	-0.6968
0.188		999	999	999	999	999	999	999	999	999	999	999	999	999	8.543	3.559	0.3214	-1.695	-3.058	-3.573	-3.828	-3.033	-2.478	-1.679	-0.4501	0.5435	1.336	2.094	2.962	3.049	4.272	4.061	5.437	4.407	4.688	4.02	3.166	2.562	2.388	2.269	1.472	0.9357	0.9955	0.4156	0.1188	-0.2263	-0.4576	-0.364	-0.4977
0.196		999	999	999	999	999	999	999	999	999	999	999	8.16	5.253	2.835	0.3664	-1.436	-2.239	-2.753	-2.679	-2.492	-1.893	-0.9212	-0.2708	0.47	1.238	2.305	3.376	4.101	4.293	5.127	4.684	4.884	5.087	4.913	4.185	2.855	2.605	2.313	2.098	1.575	1.584	1.222	0.5888	0.3977	0.05864	0.1384	0.07988	-0.1974
0.204		999	999	999	999	999	999	999	999	9.166	9.427	9.663	4.432	2.651	1.31	-0.1349	-1.015	-1.305	-1.487	-1.142	-0.8437	0.1954	0.9955	1.513	2.053	3.031	3.816	4.342	5.437	5.906	5.608	5.518	5.952	4.839	5.437	4.553	3.719	3.289	2.894	2.822	1.909	1.77	0.9759	0.9573	1.232	0.8183	0.5525	0.5909	0.584
0.212		999	999	999	999	999	999	999	8.874	9.166	7.708	5.221	2.855	2.53	3.388	1.108	0.658	1.361	1.042	1.581	1.549	2.06	2.568	3.719	5.437	6.251	5.437	6.442	8.543	6.619	7.326	7.077	7.155	6.442	5.034	5.659	5.176	4.002	3.719	3.849	3.166	2.734	2.453	2.119	1.785	2.262	2.111	2.279	2.001
0.22		999	999	999	999	999	999	999	7.155	7.447	5.99	5.221	5.055	5.253	4.317	3.89	2.332	4.029	7.447	5.31	4.985	7.276	9.663	7.502	8.874	8.262	7.354	7.899	999	9.343	9.427	8.242	8.32	8.95	7.637	8.543	6.658	6.312	5.863	5.138	5.091	4.945	3.903	3.898	4.148	4.138	4.778	4.38	3.824
0.228		999	999	999	999	999	999	999	8.874	9.166	7.708	6.94	9.879	999	8.543	6.995	8.874	999	999	8.294	9.427	999	9.663	9.773	999	999	999	999	999	999	999	999	999	999	999	999	999	7.223	9.3	999	999	8.101	7.276	7.888	999	8.331	8.386	7.319	6.957
0.236		999	999	999	999	999	999	999	999	999	999	9.663	999	999	999	999	999	999	999	999	999	999	999	999	999	999	999	999	999	999	999	999	999	999	999	999	999	999	999	999	999	999	999	999	999	999	999	999	999
0.244		999	999	999	999	999	999	999	999	999	999	999	999	999	999	999	999	999	999	999	999	999	999	999	999	999	999	999	999	999	999	999	999	999	999	999	999	999	999	999	999	999	999	999	999	999	999	999	999
0.252		999	999	999	999	999	999	999	999	999	999	999	999	999	999	999	999	999	999	999	999	999	999	999	999	999	999	999	999	999	999	999	999	999	999	999	999	999	999	999	999	999	999	999	999	999	999	999	999
0.26		999	999	999	999	999	999	999	999	999	999	999	999	999	999	999	999	999	999	999	999	999	999	999	999	999	999	999	999	999	999	999	999	999	999	999	999	999	999	999	999	999	999	999	999	999	999	999	999
0.268		999	999	999	999	999	999	999	999	999	999	999	999	999	999	999	999	999	999	999	999	999	999	999	999	999	999	999	999	999	999	999	999	999	999	999	999	999	999	999	999	999	999	999	999	999	999	999	999
0.276		999	999	999	999	999	999	999	999	999	999	999	999	999	999	999	999	999	999	999	999	999	999	999	999	999	999	999	999	999	999	999	999	999	999	999	999	999	999	999	999	999	999	999	999	999	999	999	999
0.284		999	999	999	999	999	999	999	999	999	999	999	999	999	999	999	999	999	999	999	999	999	999	999	999	999	999	999	999	999	999	999	999	999	999	999	999	999	999	999	999	999	999	999	999	999	999	999	999
0.292		999	999	999	999	999	999	999	999	999	999	999	999	999	999	999	999	999	999	999	999	999	999	999	999	999	999	999	999	999	999	999	999	999	999	999	999	999	999	999	999	999	999	999	999	999	999	999	999
0.3		999	999	999	999	999	999	999	999	999	999	999	999	999	999	999	999	999	999	999	999	999	999	999	999	999	999	999	999	999	999	999	999	999	999	999	999	999	999	999	999	999	999	999	999	999	999	999	999
0.308		999	999	999	999	999	999	999	999	999	999	999	999	999	999	999	999	999	999	999	999	999	999	999	999	999	999	999	999	999	999	999	999	999	999	999	999	999	999	999	999	999	999	999	999	999	999	999	999
0.316		999	999	999	999	999	999	999	999	999	999	999	999	999	999	999	999	999	999	999	999	999	999	999	999	999	999	999	999	999	999	999	999	999	999	999	999	999	999	999	999	999	999	999	999	999	999	999	999
0.324		999	999	999	999	999	999	999	999	999	999	999	999	999	999	999	999	999	999	999	999	999	999	999	999	999	999	999	999	999	999	999	999	999	999	999	999	999	999	999	999	999	999	999	999	999	999	999	999
0.332		999	999	999	999	999	999	999	999	999	999	999	999	999	999	999	999	999	999	999	999	999	999	999	999	999	999	999	999	999	999	999	999	999	999	999	999	999	999	999	999	999	999	999	999	999	999	999	999
0.34		999	999	999	999	999	999	999	999	999	999	999	999	999	999	999	999	999	999	999	999	999	999	999	999	999	999	999	999	999	999	999	999	999	999	999	999	999	999	999	999	999	999	999	999	999	999	999	999
0.348		999	999	999	999	999	999	999	999	999	999	999	999	999	999	999	999	999	999	999	999	999	999	999	999	999	999	999	999	999	999	999	999	999	999	999	999	999	999	999	999	999	999	999	999	999	999	999	999
0.356		999	999	999	999	999	999	999	999	999	999	999	999	999	999	999	999	999	999	999	999	999	999	999	999	999	999	999	999	999	999	999	999	999	999	999	999	999	999	999	999	999	999	999	999	999	999	999	999
0.364		999	999	999	999	999	999	999	999	999	999	999	999	999	999	999	999	999	999	999	999	999	999	999	999	999	999	999	999	999	999	999	999	999	999	999	999	999	999	999	999	999	999	999	999	999	999	999	999
0.372		999	999	999	999	999	999	999	999	999	999	999	999	999	999	999	999	999	999	999	999	999	999	999	999	999	999	999	999	999	999	999	999	999	999	999	999	999	999	999	999	999	999	999	999	999	999	999	999
0.38		999	999	999	999	999	999	999	999	999	999	999	999	999	999	999	999	999	999	999	999	999	999	999	999	999	999	999	999	999	999	999	999	999	999	999	999	999	999	999	999	999	999	999	999	999	999	999	999
0.388		999	999	999	999	999	999	999	999	999	999	999	999	999	999	999	999	999	999	999	999	999	999	999	999	999	999	999	999	999	999	999	999	999	999	999	999	999	999	999	999	999	999	999	999	999	999	999	999
0.396		999	999	999	999	999	999	999	999	999	999	999	999	999	999	999	999	999	999	999	999	999	999	999	999	999	999	999	999	999	999	999	999	999	999	999	999	999	999	999	999	999	999	999	999	999	999	999	999
Na+ (Edge-position)	x (nm)	0.004	0.012	0.02	0.028	0.036	0.044	0.052	0.06	0.068	0.076	0.084	0.092	0.1	0.108	0.116	0.124	0.132	0.14	0.148	0.156	0.164	0.172	0.18	0.188	0.196	0.204	0.212	0.22	0.228	0.236	0.244	0.252	0.26	0.268	0.276	0.284	0.292	0.3	0.308	0.316	0.324	0.332	0.34	0.348	0.356	0.364	0.372	0.38
y (nm)
-0.396		999	999	999	999	999	999	999	999	999	999	999	999	999	999	999	999	999	999	999	999	999	999	999	999	999	999	999	999	999	999	999	999	999	999	999	999	999	999	999	999	999	999	999	999	999	999	999	999
-0.388		999	999	999	999	999	999	999	999	999	999	999	999	999	999	999	999	999	999	999	999	999	999	999	999	999	999	999	999	999	999	999	999	999	999	999	999	999	999	999	999	999	999	999	999	999	999	999	999
-0.38		999	999	999	999	999	999	999	999	999	999	999	999	999	999	999	999	999	999	999	999	999	999	999	999	999	999	999	999	999	999	999	999	999	999	999	999	999	999	999	999	999	999	999	999	999	999	999	999
-0.372		999	999	999	999	999	999	999	999	999	999	999	999	999	999	999	999	999	999	999	999	999	999	999	999	999	999	999	999	999	999	999	999	999	999	999	999	999	999	999	999	999	999	999	999	999	999	999	999
-0.364		999	999	999	999	999	999	999	999	999	999	999	999	999	999	999	999	999	999	999	999	999	999	999	999	999	999	999	999	999	999	999	999	999	999	999	999	999	999	999	999	999	999	999	999	999	999	999	999
-0.356		999	999	999	999	999	999	999	999	999	999	999	999	999	999	999	999	999	999	999	999	999	999	999	999	999	999	999	999	999	999	999	999	999	999	999	999	999	999	999	999	999	999	999	999	999	999	999	999
-0.348		999	999	999	999	999	999	999	999	999	999	999	999	999	999	999	999	999	999	999	999	999	999	999	999	999	999	999	999	999	999	999	999	999	999	999	999	999	999	999	999	999	999	999	999	999	999	999	999
-0.34		999	999	999	999	999	999	999	999	999	999	999	999	999	999	999	999	999	999	999	999	999	999	999	999	999	999	999	999	999	999	999	999	999	999	999	999	999	999	999	999	999	999	999	999	999	999	999	999
-0.332		999	999	999	999	999	999	999	999	999	999	999	999	999	999	999	999	999	999	999	999	999	999	999	999	999	999	999	999	999	999	999	999	999	999	999	999	999	999	999	999	999	999	999	999	999	999	999	999
-0.324		999	999	999	999	999	999	999	999	999	999	999	999	999	999	999	999	999	999	999	999	999	999	999	999	999	999	999	999	999	999	999	999	999	999	999	999	999	999	999	999	999	999	999	999	999	999	999	999
-0.316		999	999	999	999	999	999	999	999	999	999	999	999	999	999	999	999	999	999	999	999	999	999	999	999	999	999	999	999	999	999	999	999	999	999	999	999	999	999	999	999	999	999	999	999	999	999	999	999
-0.308		999	999	999	999	999	999	999	999	999	999	999	999	999	999	999	999	999	999	999	999	999	999	999	999	999	999	999	999	999	999	999	999	999	999	999	999	999	999	999	999	999	999	999	999	999	999	999	999
-0.3		999	999	999	999	999	999	999	999	999	999	999	999	999	999	999	999	999	999	999	999	999	999	999	999	999	999	999	999	999	999	999	999	999	999	999	999	999	999	999	999	999	999	999	999	999	999	999	999
-0.292		999	999	999	999	999	999	999	999	999	999	999	999	999	999	999	999	999	999	999	999	999	999	999	999	999	999	999	999	999	999	999	999	999	999	999	999	999	999	999	999	999	999	999	999	999	999	999	999
-0.284		999	999	999	999	999	999	999	999	999	999	999	999	999	999	999	999	999	999	999	999	999	999	999	999	999	999	999	999	999	999	999	999	999	999	999	999	999	999	999	999	999	999	999	999	999	999	999	999
-0.276		999	999	999	999	999	999	999	999	999	999	999	999	999	999	999	999	999	999	999	999	999	999	999	999	999	999	999	999	999	999	999	999	999	999	999	999	999	999	999	999	999	999	999	999	999	999	999	999
-0.268		999	999	999	999	999	999	999	999	999	999	999	999	999	999	999	999	999	999	999	999	999	999	999	999	999	999	999	999	999	999	999	999	999	999	999	999	999	999	999	999	999	999	999	999	999	999	999	999
-0.26		999	999	999	999	999	999	999	999	999	999	999	999	999	999	999	999	999	999	999	999	999	999	999	999	999	999	999	999	999	999	999	999	999	999	999	999	999	999	999	999	999	999	999	999	999	999	999	999
-0.252		999	999	999	999	999	999	999	999	999	999	999	999	999	999	999	999	999	999	999	999	999	999	999	999	999	999	999	999	999	999	999	999	999	999	999	999	999	999	999	999	999	999	999	999	999	999	999	999
-0.244		999	999	999	999	999	999	999	999	999	999	999	999	999	999	999	999	999	999	999	999	999	999	999	999	999	999	999	999	999	999	999	999	999	999	999	999	999	999	999	999	999	999	999	999	999	999	999	999
-0.236		999	999	999	999	999	999	999	999	999	999	999	999	999	999	999	999	999	999	999	999	999	9.655	999	999	9.972	999	999	999	999	999	999	999	999	999	999	999	999	999	999	999	999	999	999	999	999	999	999	999
-0.228		999	999	999	999	999	8.152	8.535	999	999	999	999	999	999	999	999	999	9.016	999	999	9.419	9.54	9.655	9.765	7.599	6.866	7.346	9.158	999	6.611	6.987	9.5	6.358	6.671	7.298	7.37	9.158	999	999	7.969	8.414	9.48	9.54	999	9.655	8.706	8.378	999	9.318
-0.22		999	999	999	999	999	8.152	8.535	999	999	999	999	9.871	999	999	6.987	8.866	6.293	7.439	9.292	6.695	7.821	6.219	4.46	4.566	4.143	3.527	4.582	4.424	3.546	3.475	4.797	4.226	4.208	4.574	4.177	4.822	5.639	4.558	5.366	5.832	6.203	6.618	5.487	5.319	5.485	5.655	5.829	6.008
-0.212		999	999	999	999	999	999	999	8.866	7.439	999	9.655	8.152	8.351	8.535	8.706	7.861	6.745	6.886	4.85	4.424	3.279	3.026	2.532	2.383	2.146	1.945	1.902	1.37	1.355	1.374	1.876	1.842	1.882	2.222	2.293	2.572	2.554	2.794	3.095	3.013	3.426	3.329	3.89	3.768	4.066	3.821	3.659	3.871
-0.204		999	5.429	4.716	999	999	8.152	5.811	8.866	9.158	999	9.655	8.152	6.633	6.816	6.987	7.147	6.745	5.168	3.347	3.364	2.667	2.229	1.737	0.9196	0.4278	0.347	0.5153	-0.07589	-0.1918	0.057	0.3557	0.3332	0.1822	0.6474	0.6982	0.8104	1.102	1.288	1.328	1.728	1.707	1.487	2.503	2.422	1.859	2.075	1.889	1.611
-0.196		999	5.429	6.434	999	999	8.152	5.811	7.147	9.158	5.982	6.932	7.147	6.633	6.263	6.434	5.76	4.574	4.163	3.845	3.972	2.375	1.579	1.461	0.6652	-0.006522	-0.1415	-0.1852	-0.686	-0.8692	-0.8777	-0.6217	-0.6386	-0.8047	-0.6061	-0.2214	0.07599	0.1759	0.3238	0.3716	0.8864	0.7203	1.027	1.251	0.7039	0.6133	1.334	1.095	0.7733
-0.188		999	999	6.434	999	999	8.152	999	8.866	7.439	6.695	5.213	7.147	7.346	6.263	5.6	4.64	5.026	4.518	3.845	3.158	2.307	1.829	1.334	0.6351	0.2253	-0.1415	-0.6844	-0.8879	-1.076	-1.194	-1.101	-1.079	-1.269	-1.284	-0.695	-0.3467	-0.4345	0.08605	0.1055	0.08076	0.3048	0.6054	0.4849	0.5576	0.5976	0.8309	0.568	0.4344
-0.18		999	999	999	7.147	4.977	5.429	999	8.866	4.716	5.429	6.932	5.429	5.628	5.098	5.6	4.042	4.79	4.932	3.711	3.158	2.052	1.777	1.505	0.7575	0.4811	-0.6002	-1.06	-1.075	-1.076	-1.464	-1.043	-1.242	-1.518	-1.36	-0.8005	-0.4128	-0.4844	0.07098	-0.3166	-0.2538	0.1708	0.1732	0.2744	0.4344	0.6451	0.4999	0.4379	0.1856
-0.172		999	999	6.434	4.424	999	8.152	4.545	4.876	5.721	5.429	6.932	5.881	6.08	7.53	6.434	3.871	4.192	5.168	5.302	3.364	2.998	2.292	1.737	1.524	0.3756	-0.2977	-0.4898	-0.8034	-0.9488	-1.423	-1.279	-1.294	-1.444	-1.435	-0.9777	-0.6726	-0.8506	-0.4912	-0.5323	-0.1646	0.2444	0.3799	0.4076	0.2464	0.3727	0.2211	0.3277	0.2615
-0.164		999	999	6.434	999	999	8.152	5.811	5.429	6.434	5.982	5.213	7.147	5.245	6.263	5.6	4.876	5.026	5.168	4.85	3.59	3.088	2.49	1.836	1.399	1.194	0.525	-0.02774	-0.3313	-0.787	-1.089	-0.9839	-1.102	-1.406	-1.225	-0.9562	-1.083	-0.7083	-0.4183	-0.2403	0.2744	-0.142	0.5389	0.09379	0.1777	0.6133	0.6836	0.396	0.3266
-0.156		999	5.429	4.716	5.429	4.977	4.716	5.098	6.142	5.721	7.701	6.219	6.434	4.914	5.811	5.6	6.594	5.579	5.429	4.652	3.711	3.279	3.113	3.711	3.242	2.254	0.9875	0.368	0.145	-0.3295	-0.4542	-0.9718	-0.8688	-1.228	-1.05	-1.082	-0.9607	-0.4345	-0.08901	-0.09406	0.1683	0.2	0.7982	0.2174	0.4952	0.6133	0.8993	0.5532	0.5184
-0.148		999	5.429	6.434	4.424	5.982	5.429	5.098	6.142	5.168	4.595	7.937	8.152	5.245	6.263	4.977	7.861	5.579	5.429	4.652	4.779	6.103	4.074	3.821	3.927	2.807	2.522	1.178	0.8165	0.2959	-0.2787	-0.7834	-0.2787	-0.7307	-0.7669	-0.789	-0.3733	-0.5692	-0.06068	0.1204	0.03814	0.5289	0.4423	0.4229	0.7207	0.8276	0.6209	0.7054	0.8699
-0.14		999	3.711	3.711	3.711	5.982	8.152	5.811	4.876	5.168	5.429	5.665	5.047	5.245	5.811	5.6	6.594	6.745	6.434	5.563	5.429	7.268	5.015	3.936	4.042	3.259	2.191	1.533	0.6565	0.2111	-0.2455	-0.2139	-0.2942	-0.589	-0.4204	-0.7775	-0.4644	-0.2518	0.3238	-0.06651	0.2744	0.3512	0.5886	0.5164	0.8774	0.8104	0.9696	0.9526	0.6351
-0.132		999	5.429	2.445	4.424	4.977	4.716	8.535	5.429	7.439	7.701	6.219	6.434	4.622	4.545	5.982	5.429	7.298	6.052	6.186	5.982	6.103	4.074	3.504	4.29	3.52	3.196	2.039	1.268	0.849	0.2744	0.2347	0.08794	0.007603	0.03153	-0.0874	-0.36	0.0351	0.1784	0.3225	0.714	0.6315	0.3954	0.6303	1.203	0.9692	1.155	1.286	1.057
-0.124		3.711	5.429	999	5.429	3.259	4.163	5.098	3.158	4.334	4.977	4.5	5.881	5.245	4.545	5.6	5.76	7.298	8.152	8.287	7.701	6.434	5.665	4.942	5.429	4.143	2.77	2.234	2.083	1.227	0.5356	0.6867	0.5834	0.2371	0.0648	-0.1479	-0.07803	0.3252	0.1942	0.4557	0.6591	0.9278	0.5063	0.9684	1.395	1.364	1.098	0.9875	1.166
-0.116		999	3.711	4.716	3.158	3.259	4.163	3.711	4.876	5.168	4.264	4.831	7.147	7.346	4.806	6.987	7.147	7.298	9.158	999	7.147	6.434	999	8.047	6.434	5.53	3.527	3.621	2.48	1.827	1.646	1.125	0.8131	0.5107	0.3863	0.636	0.5279	0.192	0.662	0.6328	0.5878	0.6315	1.302	1.046	1.245	1.239	1.836	1.558	1.378
-0.108		1.993	3.711	4.716	5.429	1.993	2.445	2.59	3.419	4.334	4.264	5.213	5.881	6.633	4.806	4.716	6.594	7.298	999	7.573	5.69	6.434	999	6.037	6.434	6.535	4.488	4.334	2.59	2.08	2.164	1.27	1.289	1.224	0.4835	0.5953	0.9647	0.6537	0.7199	0.6328	0.8666	0.7568	1.347	1.522	1.245	1.3	1.966	1.429	1.502
-0.1		0.2744	2.706	2.445	2.324	1.342	0.9875	1.511	2.921	2.134	3.972	3.947	4.163	5.628	4.806	4.716	5.76	7.298	9.158	7.02	6.313	6.816	7.384	7.494	8.866	6.866	5.074	4.858	2.827	2.853	3.191	2.116	1.842	1.709	0.9634	0.7837	0.9647	0.7533	0.226	0.4217	0.8864	1.356	1.324	1.294	1.287	1.611	1.966	1.864	1.916
-0.092		-0.2787	1.44	0.4901	0.1241	0.4016	-0.1947	0.8722	2.507	2.134	1.993	3.297	4.424	5.245	5.098	3.882	4.424	9.016	9.158	6.186	6.695	8.535	6.932	7.042	7.599	6.535	5.429	6.173	5.098	4.18	3.329	2.679	2.605	2.148	1.469	1.159	1.28	1.296	1.191	0.7074	1.272	1.264	1.007	1.046	1.351	1.833	1.887	2.331	1.842
-0.084		-1.736	-1.444	-1.228	-1.113	-1.113	-0.9291	-0.7307	0.1241	1.178	1.756	2.632	3.512	4.125	5.429	5.6	5.429	5.91	6.434	7.573	8.414	8.535	7.937	8.76	6.434	6.535	5.843	6.726	6.524	5.345	4.48	4.345	3.221	2.4	2.143	1.756	1.891	1.347	1.099	0.8236	1.226	1.762	1.44	1.338	1.602	2.193	2.434	2.392	1.967
-0.076		-1.113	-2.233	-2.233	-3.083	-2.609	-2.195	-1.307	-0.34	0.01323	0.9875	2.942	3.329	3.046	4.093	5.6	7.147	6.745	7.439	9.292	999	8.535	8.65	7.042	7.147	6.866	6.633	6.726	6.524	6.114	5.269	4.797	3.871	3.565	2.805	2.293	2.445	1.563	1.546	1.377	1.366	1.707	1.906	2.081	2.49	2.445	2.892	2.688	2.74
-0.068		-3.836	-4.413	-3.914	-4.193	-4.018	-3.477	-2.93	-1.482	-1.545	-0.6467	0.5734	1.611	3.046	3.711	4.977	6.594	8.011	8.152	7.573	8.414	8.535	7.937	8.76	999	9.972	9.064	7.439	6.263	6.35	6.198	5.865	4.424	4.031	3.072	2.98	2.799	2.728	2.538	2.09	2.47	2.646	2.59	2.725	2.744	3.125	3.094	3.065	3.329
-0.06		-5.67	-6.245	-5.78	-5.155	-5.117	-5.091	-4.406	-3.238	-2.355	-1.763	-0.8047	0.3266	2.191	3.895	4.716	6.594	9.016	9.158	7.573	9.419	9.54	8.65	9.765	999	9.972	999	8.444	7.53	6.903	9.419	8.787	6.358	6.219	4.376	3.319	3.781	3.171	2.663	2.859	3.158	2.726	2.868	3.101	3.345	3.551	3.765	4.238	4.424
-0.052		-5.987	-7.167	-7.014	-6.637	-6.093	-5.789	-5.24	-4.366	-3.179	-2.165	-1.113	0.2233	1.256	3.711	4.716	5.429	7.298	8.152	9.292	9.419	7.821	7.937	8.047	8.866	8.254	9.064	7.891	999	7.234	6.987	7.069	6.855	7.937	5.287	4.264	4.518	4.231	3.347	3.587	4.264	3.651	3.279	3.438	4.14	3.942	4.251	4.743	4.64
-0.044		-6.821	-7.591	-7.818	-7.416	-6.771	-6.473	-5.788	-4.88	-3.875	-2.55	-1.736	-0.36	1.557	1.585	3.125	5.429	7.298	6.886	9.292	7.701	999	999	9.765	999	9.972	9.064	999	999	999	9.419	7.4	7.478	7.937	7.006	7.078	6.434	4.784	4.749	4.361	4.876	4.325	4.309	4.522	5.112	4.977	4.942	4.908	5.047
-0.036		-5.613	-6.637	-6.97	-6.55	-6.268	-6.1	-5.537	-4.72	-3.617	-2.57	-1.607	-0.5523	0.8636	2.083	3.259	5.76	9.016	999	999	999	999	999	999	999	999	999	999	999	9.335	8.706	8.787	8.312	999	9.729	8.535	8.152	5.949	5.705	6.633	5.69	5.369	6.434	5.608	5.213	5.6	5.429	5.593	5.645
-0.028		-2.233	-3.454	-3.674	-3.588	-3.906	-3.895	-3.802	-3.384	-2.909	-1.817	-1.08	0.3799	1.186	2.375	3.711	5.76	8.011	999	9.292	999	999	999	999	999	999	999	999	999	999	999	999	8.866	999	8.011	9.088	7.77	7.507	6.37	6.434	5.982	6.203	8.987	7.327	6.733	5.721	6.66	6.542	6.949
-0.02		999	1.44	2.445	1.701	0.8276	0.4901	-0.3486	0.05227	0.1404	1.072	0.9875	1.44	1.478	2.375	3.551	6.142	7.298	6.886	9.292	999	999	999	999	999	999	999	999	999	999	999	999	999	999	8.463	999	999	7.838	8.287	6.848	7.409	6.972	7.268	7.588	6.219	6.434	6.329	6.09	5.328
-0.012		999	5.429	999	999	999	999	999	7.147	4.716	4.264	3.495	4.424	3.909	4.806	5.269	5.76	7.298	6.886	9.292	999	999	999	999	999	999	999	999	999	999	999	999	999	999	999	9.801	9.871	9.939	999	9.356	8.414	8.927	8.535	7.09	5.793	6.434	6.66	6.382	5.645
-0.004		999	999	999	999	999	999	999	999	999	999	9.655	999	7.346	7.53	7.701	7.147	8.011	999	999	999	999	999	999	999	999	999	999	999	999	999	999	999	999	999	999	999	999	999	999	9.419	8.475	7.821	7.327	7.645	8.324	7.258	6.382	5.881
0.004		999	999	999	999	999	999	999	999	999	999	999	999	999	999	999	999	8.011	999	999	999	999	999	999	999	999	999	999	999	999	999	999	999	999	999	999	999	999	999	999	8.032	8.927	8.535	7.09	6.733	8.324	8.047	6.542	6.594
0.012		999	999	999	999	999	999	999	999	999	999	999	999	999	999	999	999	999	999	9.292	999	999	8.65	9.765	999	999	999	999	999	999	999	999	999	999	999	999	999	999	999	999	9.419	8.475	7.53	7.327	7.937	8.706	7.755	6.713	6.594
0.02		999	999	999	999	999	999	999	999	999	999	999	999	999	999	999	999	999	999	9.292	999	999	999	999	999	999	999	999	999	999	999	999	999	999	999	999	999	999	999	999	999	999	999	9.045	9.102	8.324	7.494	8.431	7.363
0.028		999	999	999	999	999	999	999	999	999	999	999	999	999	999	999	999	999	999	999	999	999	999	999	999	9.972	999	999	999	999	999	999	999	999	999	999	999	999	999	999	999	8.927	999	999	8.65	8.706	7.755	8.1	6.765
0.036		999	999	999	999	999	999	999	999	999	999	999	999	999	999	999	999	999	999	999	9.419	8.535	999	999	999	999	999	999	999	999	999	999	999	999	999	999	999	999	999	999	999	999	999	9.598	8.65	9.158	8.047	7.547	6.594
0.044		999	999	999	999	999	999	999	999	999	999	999	999	999	999	999	999	999	999	999	999	9.54	999	9.765	9.871	999	999	999	999	999	999	999	999	999	999	999	999	999	999	999	999	999	999	999	9.102	8.706	8.76	5.708	5.645
0.052		999	999	999	999	999	999	999	999	999	999	999	999	999	999	999	999	999	999	999	999	999	999	9.765	999	999	999	999	999	999	999	999	999	999	999	999	999	999	999	999	999	999	9.54	8.211	9.655	6.789	6.329	6.382	5.429
0.06		999	999	999	999	999	999	999	999	999	999	999	999	999	999	999	999	999	999	999	999	999	999	999	8.866	7.701	9.064	999	999	999	999	999	999	999	999	999	999	999	999	999	999	999	999	7.88	7.645	6.987	6.178	4.908	4.876
0.068		999	999	999	999	999	999	999	999	999	999	999	999	999	999	999	999	999	999	999	999	999	999	999	9.871	8.967	7.346	6.434	7.147	9.335	999	999	999	999	999	999	999	999	999	999	999	999	999	9.045	6.733	6.789	5.222	4.824	4.29
0.076		999	999	999	999	999	999	999	999	999	999	999	999	999	999	999	999	999	999	999	999	999	999	999	9.871	6.535	5.628	5.937	7.53	7.616	7.701	999	999	999	999	999	999	999	999	999	999	999	9.54	8.593	7.645	5.982	5.125	5.276	4.102
0.084		999	999	999	999	999	999	999	999	999	999	999	999	999	999	999	999	999	999	999	999	999	999	999	999	6.535	4.125	4.108	3.895	5.035	6.987	9.5	8.312	999	999	999	999	999	999	999	999	999	8.535	8.593	8.268	7.203	5.222	4.908	3.285
0.092		999	999	999	999	999	999	999	999	999	999	999	999	999	999	999	999	999	999	999	999	999	999	999	999	6.243	3.909	3.29	3.38	4.511	5.6	6.516	9.579	999	999	999	999	999	999	999	999	999	8.987	8.593	999	7.701	5.655	3.99	2.884
0.1		999	999	999	999	999	999	999	999	999	999	999	999	999	999	999	999	999	999	999	999	999	999	999	999	999	4.764	1.65	1.701	2.734	4.595	5.51	6.594	7.555	999	999	999	999	999	999	999	999	999	9.598	7.937	6.605	5.776	3.99	3.076
0.108		999	999	999	999	999	999	999	999	999	999	999	999	999	999	999	999	999	999	999	999	999	999	999	999	9.972	4.488	1.495	0.4821	1.134	2.077	3.41	5.279	7.224	9.016	999	999	999	999	999	999	999	999	8.593	7.937	6.434	6.037	4.824	3.66
0.116		999	999	999	999	999	999	999	999	999	999	999	999	999	999	999	999	999	999	999	999	999	999	999	999	999	5.245	1.611	-0.3486	0.2531	1.043	2.787	3.955	5.836	8.011	9.088	999	999	999	999	999	999	999	9.598	9.655	7.992	6.843	4.824	3.61
0.124		999	999	999	999	999	999	999	999	999	999	999	999	999	999	999	999	999	999	999	999	999	999	999	999	999	8.351	1.816	-0.5311	-0.9618	-0.6035	1.392	2.978	4.952	7.629	7.701	9.871	999	999	999	999	999	999	999	9.655	7.701	5.903	5.085	3.512
0.132		999	999	999	999	999	999	999	999	999	999	999	999	999	999	999	999	999	999	999	999	999	999	999	999	999	999	1.947	-0.6558	-1.629	-1.183	-0.1134	1.806	3.866	5.026	6.816	9.158	999	999	999	999	999	999	999	999	8.324	6.66	4.514	3.816
0.14		999	999	999	999	999	999	999	999	999	999	999	999	999	999	999	999	999	999	999	999	999	999	999	999	999	999	3.139	-0.9291	-2.484	-2.062	-1.158	0.4761	2.536	3.187	5.098	6.886	9.226	999	999	999	999	999	999	9.655	7.203	6.329	4.995	4.102
0.148		999	999	999	999	999	999	999	999	999	999	999	999	999	999	999	999	999	999	999	999	999	999	999	999	999	999	2.5	-1.319	-3.053	-3.213	-2.354	-0.6386	1.812	3.861	5.225	6.236	8.22	8.287	999	999	9.48	9.54	999	999	8.706	6.843	5.276	3.927
0.156		999	999	999	999	999	999	999	999	999	999	999	999	999	999	999	999	999	999	999	999	999	999	999	999	999	999	3.902	-1.656	-3.94	-4.184	-3.106	-1.501	0.7264	3.129	4.977	7.147	9.226	999	999	999	999	999	9.598	999	9.158	7.258	5.276	4.566
0.164		999	999	999	999	999	999	999	999	999	999	999	999	999	999	999	999	999	999	999	999	999	999	999	999	999	999	4.455	-1.775	-4.598	-5.043	-3.948	-2.125	-0.05895	2.029	4.177	7.147	8.22	999	999	999	999	999	999	9.655	9.158	6.489	5.708	4.716
0.172		999	999	999	999	999	999	999	999	999	999	999	999	999	999	999	999	999	999	999	999	999	999	999	999	999	999	3.902	-2.434	-5.293	-5.819	-4.858	-3.007	-0.4944	1.817	3.573	6.434	6.954	999	999	999	999	999	999	999	8.324	8.047	6.232	4.356
0.18		999	999	999	999	999	999	999	999	999	999	999	999	999	999	999	999	999	999	999	999	999	999	999	999	999	999	3.711	-2.881	-5.851	-6.429	-5.377	-3.704	-1.387	1.037	2.827	7.147	999	9.292	999	999	999	999	8.211	8.65	7.701	7.042	5.956	5.231
0.188		999	999	999	999	999	999	999	999	999	999	999	999	999	999	999	999	999	999	999	999	999	999	999	999	999	999	3.902	-2.906	-6.199	-6.873	-5.915	-3.792	-1.416	0.5437	2.877	6.886	999	999	999	999	999	999	8.593	8.268	999	8.047	6.09	5.137
0.196		999	999	999	999	999	999	999	999	999	999	999	999	999	999	999	999	999	999	999	999	999	999	999	999	999	999	3.368	-2.996	-6.284	-7.121	-6.105	-3.916	-1.348	0.9394	3.259	7.147	8.672	999	9.356	999	999	999	999	999	9.158	7.042	5.956	5.328
0.204		999	999	999	999	999	999	999	999	999	999	999	999	999	999	999	999	999	999	999	999	999	999	999	999	999	999	3.534	-2.862	-6.036	-6.689	-5.547	-3.38	-1.014	1.326	4.093	7.439	8.672	9.292	999	999	999	999	999	9.102	8.706	8.76	8.431	7.147
0.212		999	999	999	999	999	999	999	999	999	999	999	999	999	999	999	999	999	999	999	999	999	999	999	999	999	999	5.168	-2.135	-5.186	-5.609	-4.335	-2.198	0.4095	3.129	6.364	6.886	9.226	999	999	999	999	999	999	999	999	999	999	7.861
0.22		999	999	999	999	999	999	999	999	999	999	999	999	999	999	999	999	999	999	999	999	999	999	999	999	999	999	6.434	-0.2964	-3.173	-3.669	-2.144	0.1981	2.188	4.473	8.083	8.604	999	999	999	999	999	999	999	999	999	999	999	999
0.228		999	999	999	999	999	999	999	999	999	999	999	999	999	999	999	999	999	999	999	999	999	999	999	999	999	999	8.444	2.48	-0.008047	-0.3278	0.9875	3.711	6.219	999	999	9.871	999	999	999	999	999	999	999	999	999	999	999	999
0.236		999	999	999	999	999	999	999	999	999	999	999	999	999	999	999	999	999	999	999	999	999	999	999	999	999	999	999	6.027	4.759	5.119	5.681	9.579	999	999	999	999	999	999	999	999	999	999	999	999	999	999	999	999
0.244		999	999	999	999	999	999	999	999	999	999	999	999	999	999	999	999	999	999	999	999	999	999	999	999	999	999	999	999	999	999	999	999	999	999	999	999	999	999	999	999	999	999	999	999	999	999	999	999
0.252		999	999	999	999	999	999	999	999	999	999	999	999	999	999	999	999	999	999	999	999	999	999	999	999	999	999	999	999	999	999	999	999	999	999	999	999	999	999	999	999	999	999	999	999	999	999	999	999
0.26		999	999	999	999	999	999	999	999	999	999	999	999	999	999	999	999	999	999	999	999	999	999	999	999	999	999	999	999	999	999	999	999	999	999	999	999	999	999	999	999	999	999	999	999	999	999	999	999
0.268		999	999	999	999	999	999	999	999	999	999	999	999	999	999	999	999	999	999	999	999	999	999	999	999	999	999	999	999	999	999	999	999	999	999	999	999	999	999	999	999	999	999	999	999	999	999	999	999
0.276		999	999	999	999	999	999	999	999	999	999	999	999	999	999	999	999	999	999	999	999	999	999	999	999	999	999	999	999	999	999	999	999	999	999	999	999	999	999	999	999	999	999	999	999	999	999	999	999
0.284		999	999	999	999	999	999	999	999	999	999	999	999	999	999	999	999	999	999	999	999	999	999	999	999	999	999	999	999	999	999	999	999	999	999	999	999	999	999	999	999	999	999	999	999	999	999	999	999
0.292		999	999	999	999	999	999	999	999	999	999	999	999	999	999	999	999	999	999	999	999	999	999	999	999	999	999	999	999	999	999	999	999	999	999	999	999	999	999	999	999	999	999	999	999	999	999	999	999
0.3		999	999	999	999	999	999	999	999	999	999	999	999	999	999	999	999	999	999	999	999	999	999	999	999	999	999	999	999	999	999	999	999	999	999	999	999	999	999	999	999	999	999	999	999	999	999	999	999
0.308		999	999	999	999	999	999	999	999	999	999	999	999	999	999	999	999	999	999	999	999	999	999	999	999	999	999	999	999	999	999	999	999	999	999	999	999	999	999	999	999	999	999	999	999	999	999	999	999
0.316		999	999	999	999	999	999	999	999	999	999	999	999	999	999	999	999	999	999	999	999	999	999	999	999	999	999	999	999	999	999	999	999	999	999	999	999	999	999	999	999	999	999	999	999	999	999	999	999
0.324		999	999	999	999	999	999	999	999	999	999	999	999	999	999	999	999	999	999	999	999	999	999	999	999	999	999	999	999	999	999	999	999	999	999	999	999	999	999	999	999	999	999	999	999	999	999	999	999
0.332		999	999	999	999	999	999	999	999	999	999	999	999	999	999	999	999	999	999	999	999	999	999	999	999	999	999	999	999	999	999	999	999	999	999	999	999	999	999	999	999	999	999	999	999	999	999	999	999
0.34		999	999	999	999	999	999	999	999	999	999	999	999	999	999	999	999	999	999	999	999	999	999	999	999	999	999	999	999	999	999	999	999	999	999	999	999	999	999	999	999	999	999	999	999	999	999	999	999
0.348		999	999	999	999	999	999	999	999	999	999	999	999	999	999	999	999	999	999	999	999	999	999	999	999	999	999	999	999	999	999	999	999	999	999	999	999	999	999	999	999	999	999	999	999	999	999	999	999
0.356		999	999	999	999	999	999	999	999	999	999	999	999	999	999	999	999	999	999	999	999	999	999	999	999	999	999	999	999	999	999	999	999	999	999	999	999	999	999	999	999	999	999	999	999	999	999	999	999
0.364		999	999	999	999	999	999	999	999	999	999	999	999	999	999	999	999	999	999	999	999	999	999	999	999	999	999	999	999	999	999	999	999	999	999	999	999	999	999	999	999	999	999	999	999	999	999	999	999
0.372		999	999	999	999	999	999	999	999	999	999	999	999	999	999	999	999	999	999	999	999	999	999	999	999	999	999	999	999	999	999	999	999	999	999	999	999	999	999	999	999	999	999	999	999	999	999	999	999
0.38		999	999	999	999	999	999	999	999	999	999	999	999	999	999	999	999	999	999	999	999	999	999	999	999	999	999	999	999	999	999	999	999	999	999	999	999	999	999	999	999	999	999	999	999	999	999	999	999
0.388		999	999	999	999	999	999	999	999	999	999	999	999	999	999	999	999	999	999	999	999	999	999	999	999	999	999	999	999	999	999	999	999	999	999	999	999	999	999	999	999	999	999	999	999	999	999	999	999
0.396		999	999	999	999	999	999	999	999	999	999	999	999	999	999	999	999	999	999	999	999	999	999	999	999	999	999	999	999	999	999	999	999	999	999	999	999	999	999	999	999	999	999	999	999	999	999	999	999
K+ (Bulk solution)	x (nm)	0.004	0.012	0.02	0.028	0.036	0.044	0.052	0.06	0.068	0.076	0.084	0.092	0.1	0.108	0.116	0.124	0.132	0.14	0.148	0.156	0.164	0.172	0.18	0.188	0.196	0.204	0.212	0.22	0.228	0.236	0.244	0.252	0.26	0.268	0.276	0.284	0.292	0.3	0.308	0.316	0.324	0.332	0.34	0.348	0.356	0.364	0.372	0.38
y (nm)
-0.396		-1.039	0.6789	1.684	-1.593	0.2269	-1.421	0.3479	999	1.684	1.945	0.9152	1.131	2.596	2.066	2.237	0.6789	1.16	0.1814	-0.6134	0.02852	1.353	-0.2499	0.375	-0.1845	-1.491	-1.039	-0.4164	-0.5517	-0.8622	-0.8683	-0.2994	-0.8794	-0.6321	-0.5581	-1.243	-1.173	-1.039	-1.228	-0.1278	-0.1552	-0.09398	-0.5874	-0.3832	-0.1712	-0.4164	-0.7541	-0.4463	0.3869
-0.388		999	0.6789	-0.03424	-0.3262	999	1.684	3.784	2.397	4.407	1.945	0.4632	1.684	2.596	1.513	-0.4862	-0.1105	1.994	-0.4164	-0.09863	1.563	3.784	-0.08995	0.375	-0.03424	-0.9382	-0.6252	-0.4164	-0.6572	-0.8622	-0.9553	0.1742	-1.039	-0.719	-0.5581	-0.5732	-0.5034	-0.8297	-0.8355	-0.9089	-0.5625	-0.7849	-1.039	-0.5291	0.1712	-0.03424	-0.06104	-0.3784	0.1257
-0.38		999	999	1.684	-0.3262	1.232	0.6789	0.3479	1.392	0.9709	2.95	1.468	0.6789	2.596	0.6789	0.5189	-0.7083	0.276	0.4177	-0.09863	1.563	3.071	0.2648	0.5734	2.015	0.2269	1.093	-0.03424	-0.4415	-0.7687	-0.6846	-0.07391	-0.7953	-0.8844	-1.039	-0.8172	-0.8977	-0.6008	-0.2823	-0.975	-0.5625	-0.7849	-0.5874	-0.4572	0.4632	-0.4164	-0.8138	-0.8189	0.2968
-0.372		999	0.6789	-0.03424	-1.039	1.232	1.684	3.784	4.115	0.9709	1.232	1.468	0.2968	0.4952	1.513	2.95	1.01	-0.1759	0.4177	0.09978	0.9401	0.5636	-0.4002	-0.5657	1.131	0.2269	0.6789	0.5887	-0.2053	0.4349	0.8499	-0.4049	-0.4274	-0.4484	-1.039	-1.77	-1.301	-0.4354	-0.2823	-1.281	-0.7083	-0.265	0.05591	-0.3832	-1.039	-0.7474	-0.216	-0.3784	0.1257
-0.364		999	0.6789	1.684	0.6789	1.232	-0.03424	2.066	1.392	0.9709	0.6789	3.187	3.402	0.4952	0.3479	0.5189	1.392	0.276	0.1814	1.818	1.563	0.3479	0.4632	0.375	-0.03424	-0.359	1.093	0.9709	-0.4415	0.1429	0.8499	-1.118	-0.8794	-0.719	-0.3744	-1.109	-0.9695	-0.6008	-0.5346	-0.975	-0.9122	-0.851	-0.9796	-0.7973	-1.039	-0.2705	-0.6929	-0.3784	-0.1105
-0.356		999	999	999	0.6789	0.2269	-0.03424	2.066	4.115	1.684	1.945	2.181	2.397	1.329	1.061	0.5189	1.01	1.994	0.9709	1.105	0.4426	0.1495	1.468	1.287	0.4805	0.398	1.093	1.187	1.061	0.7659	0.8499	0.1742	-0.2207	-0.4484	-0.2771	-0.4862	-0.8977	-0.5195	-0.9053	-0.9089	-0.7083	-1.214	-0.9796	-1.152	-0.8031	-0.1942	0.1043	-0.1627	-0.7667
-0.348		999	999	1.684	0.6789	0.2269	-1.039	-1.039	2.397	1.684	1.945	0.9152	2.397	2.596	1.061	0.8499	2.397	0.276	1.684	0.5517	0.02852	0.5636	2.181	2.292	2.015	1.232	1.882	0.7724	0.6789	0.7659	-0.3807	0.1742	0.004796	0.202	-0.5581	-0.5732	-0.8237	-0.9714	-1.167	-1.502	-0.1552	-0.717	-0.9184	-0.7973	-0.1712	0.0498	0.1043	-0.3086	-0.1105
-0.34		999	0.6789	1.684	2.397	2.95	0.6789	-0.2053	0.1257	0.9709	1.232	2.181	1.684	1.882	1.513	1.684	3.11	1.994	1.302	1.436	1.232	1.353	-0.5419	0.5734	0.6789	0.5817	1.329	2.689	0.8626	0.9496	-0.2705	0.1742	-0.3262	-0.3511	-0.3744	0.001425	-0.8237	-1.354	-0.9732	-0.8409	0.1257	-0.5013	-0.8556	-1.51	-1.255	-0.4862	-0.4317	-1.092	0.1257
-0.332		999	-1.039	999	999	1.232	1.684	0.3479	0.6789	1.684	-0.1552	3.187	2.397	3.601	3.784	1.232	3.11	0.8292	2.689	2.823	1.563	1.684	-0.08995	0.5734	1.131	-0.08333	-0.1278	0.5887	1.277	1.364	0.5189	0.4499	-0.3262	-1.039	-0.5581	0.3479	-0.4164	-0.9714	-0.9732	-0.6252	-0.3262	-0.5753	-0.5155	-0.7329	-1.15	-0.9836	-0.5657	-1.039	-0.9872
-0.324		-1.039	0.6789	-1.039	0.6789	-1.039	-0.5874	1.061	2.397	2.689	2.95	2.181	5.12	2.596	2.779	0.5189	-0.1105	1.542	2.689	2.823	2.95	2.518	0.9152	1.91	0.8946	0.2269	-0.1278	0.2577	1.061	1.148	0.6789	1.313	0.8389	0.08108	0.4032	-0.3025	-0.2327	0.7468	0.09978	-0.8409	-0.8461	-0.3463	-0.5874	-0.981	-1.039	-0.6202	-0.1397	-0.986	-0.9338
-0.316		-1.039	0.6789	-0.03424	0.6789	-0.4862	-1.421	-0.6572	0.1257	0.9709	1.232	0.9152	2.397	1.882	1.513	-0.2705	0.6789	1.994	3.402	2.27	1.945	0.7998	1.468	2.292	0.8946	0.9958	1.093	1.187	1.277	0.7659	0.5189	1.765	1.608	1.684	0.1551	-0.6572	-0.8237	0.3647	-0.001409	0.06298	-0.9122	-0.9154	-0.8556	-1.207	-1.15	-0.4862	-0.3619	-1.193	-0.5246
-0.308		-2.758	-1.039	-1.039	-0.3262	2.95	-1.752	-1.924	-0.7083	-0.7474	0.2269	-0.5419	0.6789	0.8773	1.061	0.8499	1.01	1.16	0.9709	3.536	1.232	0.1495	1.468	1.91	2.397	0.7801	0.3242	2.689	1.061	1.148	0.8499	1.115	2.397	5.91	0.4032	-0.6572	-0.4164	0.2494	0.3155	-0.1278	-0.3262	-0.09398	-0.3653	-0.5291	-0.8643	-0.3445	0.02024	-1.242	-1.039
-0.3		-4.476	-3.763	-1.039	-1.039	1.232	-1.752	-2.758	-2.243	-1.951	1.232	0.9152	0.2968	-0.389	0.6789	1.232	0.3869	0.5372	0.4177	2.27	1.232	0.7998	3.187	1.287	1.684	1.493	1.329	2.689	1.061	1.148	2.237	1.765	1.194	1.684	0.6789	-0.6572	-0.3262	0.03368	-0.3693	0.1642	0.2269	0.6192	0.1495	-0.3832	-0.1712	0.1368	-0.1397	-0.7008	-0.5874
-0.292		-4.476	-3.763	-2.758	-2.044	-0.4862	-0.5874	-1.37	0.1257	-0.03424	-0.7782	0.08108	-0.3262	-0.1278	-0.6572	-0.4862	-0.1105	1.16	0.1814	1.105	2.397	2.518	1.799	1.025	0.4805	1.232	2.596	2.307	2.397	1.364	1.232	0.9312	1.01	0.7552	1.542	1.061	0.2968	0.4856	0.5517	1.169	1.392	1.624	-0.2053	0.5117	0.9152	-0.2705	0.2814	0.07355	0.04446
-0.284		-4.476	-4.768	-3.763	-3.547	-2.758	-2.306	-1.662	-2.758	-2.616	-1.69	-2.118	-2.542	-1.846	-1.039	-0.03424	-0.5246	0.03976	-0.2327	0.8129	1.563	2.066	2.633	1.578	0.8946	0.9958	1.093	0.9709	2.397	1.861	2.568	1.313	2.728	1.468	1.994	2.066	1.486	0.6128	0.9546	0.2697	0.2269	0.3936	-0.6572	-0.1469	-0.2499	-0.4164	0.1913	-0.9316	-0.9338
-0.276		-2.758	-4.476	-3.471	-3.763	-3.763	-3.763	-3.515	-3.05	-3.14	-2.355	-1.808	-2.859	-1.554	-0.8556	-1.199	-0.5246	-0.3744	-1.039	-0.9053	-0.1552	-0.3653	1.799	1.91	0.2968	1.232	1.882	1.976	1.774	2.153	2.95	1.765	1.392	1.684	1.344	1.416	0.2968	0.03368	0.4308	1.169	0.5579	-0.265	-0.4415	0.305	-0.1712	-0.03424	-0.6301	-0.08643	0.04446
-0.268		-2.758	-2.758	-3.763	-2.758	-3.763	-4.476	-3.988	-3.184	-3.763	-3.923	-2.868	-3.621	-3.946	-3.311	-2.204	-2.514	-1.181	-1.854	-1.618	-1.386	-0.5155	-0.5419	0.7891	0.1257	0.5817	0.8773	1.187	1.277	0.7659	2.237	1.529	1.194	2.181	1.344	0.901	1.684	0.3647	0.8129	1.169	0.5579	-0.003827	-0.3653	-0.3069	-0.4721	-0.8086	-0.6301	-0.08643	-0.2564
-0.26		-4.476	-2.044	-2.758	-3.311	-2.758	-3.311	-3.763	-4.145	-4.105	-3.763	-4.24	-4.768	-4.225	-3.878	-3.532	-3.547	-2.967	-1.951	-2.001	-0.9122	0.7998	-0.2499	1.578	0.1257	0.2269	0.4952	1.187	1.513	1.148	2.95	2.026	1.194	1.92	1.542	0.475	0.2968	0.7468	1.265	1.5	0.806	-0.09398	-0.03424	0.02409	0.2648	-0.5541	-0.06104	-0.5124	-0.1105
-0.252		999	999	-0.03424	-2.044	0.2269	-0.03424	-2.574	-2.758	-3.019	-2.496	-4.046	-4.476	-3.825	-3.703	-4.073	-4.008	-4.166	-3.255	-3.006	-2.281	-1.839	-1.356	-0.4317	-0.3262	-0.225	1.093	1.684	1.513	1.6	2.95	1.529	0.8389	2.181	2.255	2.619	1.684	1.199	1.105	2.596	1.392	0.187	0.1495	-0.3069	0.2648	-0.1942	0.375	-0.08643	-0.6486
-0.244		999	999	999	2.397	2.95	999	999	1.392	-0.4164	-1.039	-1.453	-3.05	-3.887	-3.579	-3.87	-3.864	-3.811	-3.853	-3.388	-2.427	-2.698	-2.118	-2.08	-0.9338	0.2269	1.093	0.4177	1.513	1.6	0.8499	0.3082	0.3869	1.684	2.255	2.619	1.486	0.8885	1.105	1.329	0.6789	-0.003827	-0.4415	0.02409	-0.2499	0.0498	-0.4317	-0.7008	-0.3941
-0.236		999	999	999	999	999	999	999	2.397	4.407	1.945	3.187	1.684	-1.846	-2.27	-2.758	-3.814	-3.763	-4.184	-4.376	-3.961	-3.426	-2.701	-2.15	-2.112	-1.23	-0.6252	-0.8486	0.05591	2.153	0.6789	0.3082	0.5286	1.92	1.542	3.332	1.486	0.8885	1.62	1.882	2.161	0.7401	0.2467	0.2078	0.362	0.2269	-0.216	-0.00773	0.04446
-0.228		999	999	999	999	999	999	999	999	999	999	4.905	999	1.329	1.061	0.5189	-1.465	-2.529	-3.94	-4.2	-4.036	-3.723	-3.608	-2.284	-1.975	-2.325	-1.63	-0.6419	-0.07812	2.484	0.6789	0.7602	1.194	1.27	1.994	1.232	1.131	1.039	1.105	2.334	1.945	0.5038	0.7998	0.2078	0.362	0.9709	0.375	-0.00773	-0.7083
-0.22		999	999	999	999	999	999	999	999	999	999	999	999	999	5.503	3.955	2.397	-0.3744	-2.956	-3.674	-3.804	-3.952	-3.944	-3.332	-2.705	-2.496	-1.31	-0.6419	-0.3262	0.4349	-0.03424	1.115	1.608	0.4632	0.8292	0.475	3.854	1.554	2.034	2.098	0.9401	1.001	1.513	1.119	1.176	0.9709	0.5734	-0.00773	-0.4602
-0.212		999	999	999	999	999	999	999	999	999	999	999	999	999	999	999	999	4.266	-0.8977	-1.817	-2.937	-3.802	-4.301	-4.002	-3.621	-3.168	-2.61	-1.537	-1.37	-0.2392	-0.3807	0.7602	1.844	1.684	1.344	1.83	1.9	1.039	2.27	2.334	1.082	1.143	1.353	0.9853	0.6789	0.4177	0.4722	-0.00773	-0.5874
-0.204		999	999	999	999	999	999	999	999	999	999	999	999	999	999	999	999	999	6.126	1.818	-0.9122	-2.637	-4.013	-4.098	-4.232	-3.729	-2.941	-2.306	-1.73	-0.8622	-0.4862	0.4499	0.6789	2.181	1.542	2.327	3.02	0.8885	2.034	2.098	1.392	1.293	1.353	0.6219	-0.1712	-0.5541	0.02024	0.07355	0.1257
-0.196		999	999	999	999	999	999	999	999	999	999	999	999	999	999	999	999	999	999	4.541	6.387	-0.3653	-1.968	-3.375	-4.145	-4.131	-3.698	-2.664	-2.323	-1.434	-1.121	-0.4049	0.5286	1.684	1.542	1.416	1.9	3.088	2.034	2.888	1.392	0.6192	0.7998	0.9853	0.1712	0.4177	0.4722	0.2446	0.1257
-0.188		999	999	999	999	999	999	999	999	999	999	999	999	999	999	999	999	999	999	999	999	3.071	0.2648	-2.218	-3.509	-4.187	-4.225	-3.329	-2.97	-2.671	-1.752	-0.4049	0.004796	-0.2499	0.8292	2.066	1.684	1.554	1.818	2.596	1.945	1.001	1.061	1.571	0.5687	0.4177	0.4722	-0.6396	-0.1105
-0.18		999	999	999	999	999	999	999	999	999	999	999	999	999	999	999	999	999	999	999	999	999	1.799	0.02024	-2.705	-3.696	-4.277	-3.968	-3.642	-2.923	-1.491	-1.039	-0.8794	-0.719	0.03976	0.7507	1.9	1.752	2.034	2.334	0.9401	1.001	1.061	1.119	1.468	1.684	0.5734	-0.2367	0.1257
-0.172		999	999	999	999	999	999	999	999	999	999	999	999	999	999	999	999	999	999	999	999	999	999	1.91	-1.141	-2.708	-3.763	-3.996	-3.988	-3.555	-2.674	-1.732	-1.772	-1.113	-0.07043	-0.1041	0.4177	1.752	2.823	1.882	1.392	2.458	1.353	1.261	1.628	0.9709	0.6789	0.4283	-0.1105
-0.164		999	999	999	999	999	999	999	999	999	999	999	999	999	999	999	999	999	999	999	999	999	999	6.733	1.684	-0.8327	-2.61	-3.539	-3.821	-4.032	-3.532	-2.549	-1.53	-0.5419	0.276	0.475	0.4177	0.7468	2.27	2.596	1.747	2.006	2.066	1.926	1.318	0.9709	1.025	0.5255	-0.1845
-0.156		999	999	999	999	999	999	999	999	999	999	999	999	999	999	999	999	999	999	999	999	999	999	999	6.839	3.503	-1.31	-2.977	-4.042	-4.157	-3.923	-3.094	-2.195	-1.808	-1.315	-0.4862	0.07126	-0.4354	0.9546	1.882	1.945	1.293	0.6789	0.7372	0.7942	0.8499	1.025	1.34	1.131
-0.148		999	999	999	999	999	999	999	999	999	999	999	999	999	999	999	999	999	999	999	999	999	999	999	999	999	1.59	-1.951	-3.346	-3.928	-4.097	-3.918	-2.679	-1.916	-1.111	-0.6572	0.07126	0.4856	1.436	0.8773	2.161	2.222	1.061	1.926	1.468	1.684	0.7891	1.482	1.01
-0.14		999	999	999	999	999	999	999	999	999	999	999	999	999	999	999	999	999	999	999	999	999	999	999	999	999	7.037	-0.1683	-2.215	-3.874	-4.26	-4.267	-2.908	-2.306	-1.842	-0.5732	-0.2327	-0.06752	0.8129	1.329	2.397	2.72	2.282	2.34	2.895	0.9709	1.287	1.482	1.01
-0.132		999	999	999	999	999	999	999	999	999	999	999	999	999	999	999	999	999	999	999	999	999	999	999	999	999	7.037	2.689	-1.039	-2.58	-3.999	-3.967	-3.519	-3.041	-2.186	-1.039	-0.7474	0.4856	0.5517	2.334	1.945	1.453	1.353	2.838	1.318	1.098	2.093	1.34	0.8946
-0.124		999	999	999	999	999	999	999	999	999	999	999	999	999	999	999	999	999	999	999	999	999	999	999	999	999	999	7.131	1.277	-1.837	-3.592	-4.179	-3.814	-3.355	-2.232	-1.37	-0.2327	-0.2583	0.3155	1.169	0.9401	2.458	2.779	2.124	1.176	1.374	1.738	1.079	0.6789
-0.116		999	999	999	999	999	999	999	999	999	999	999	999	999	999	999	999	999	999	999	999	999	999	999	999	999	999	999	2.066	0.2846	-2.63	-3.841	-4.008	-3.763	-2.488	-1.822	-0.5034	-0.6795	-0.09863	0.2697	0.9401	3.011	3.071	3.461	2.181	2.237	2.093	0.8424	0.7844
-0.108		999	999	999	999	999	999	999	999	999	999	999	999	999	999	999	999	999	999	999	999	999	999	999	999	999	999	999	4.497	1.6	-1.199	-3.094	-4.123	-4.26	-2.684	-2.291	-1.301	-0.6008	0.3155	0.1642	1.082	2.458	2.066	4.295	1.799	1.524	1.738	1.34	1.131
-0.1		999	999	999	999	999	999	999	999	999	999	999	999	999	999	999	999	999	999	999	999	999	999	999	999	999	999	999	999	2.866	0.09291	-2.461	-3.864	-4.069	-2.865	-2.334	-1.48	-0.7557	0.9546	1.169	0.4426	1.453	0.927	2.124	1.042	2.237	1.428	1.482	2.015
-0.092		999	999	999	999	999	999	999	999	999	999	999	999	999	999	999	999	999	999	999	999	999	999	999	999	999	999	999	999	5.59	1.232	-2.224	-3.737	-4.091	-3.098	-2.686	-1.752	-0.9714	0.3155	0.4952	-0.1552	1.293	1.513	1.742	1.983	3.242	1.91	0.1576	0.3869
-0.084		999	999	999	999	999	999	999	999	999	999	999	999	999	999	999	999	999	999	999	999	999	999	999	999	999	999	999	999	7.308	2.237	-1.732	-3.839	-4.419	-3.689	-2.793	-2.135	-1.354	-0.2823	0.3799	-0.4862	1.293	2.282	2.576	2.633	2.95	1.91	1.079	0.7844
-0.076		999	999	999	999	999	999	999	999	999	999	999	999	999	999	999	999	999	999	999	999	999	999	999	999	999	999	999	999	999	2.568	-1.732	-3.547	-4.219	-4.166	-3.239	-3.11	-2.022	-1.039	0.4952	1.232	2.006	1.353	0.9853	1.176	1.524	0.9044	0.8424	0.8946
[truncated: 263 more rows]
[truncated: 52 more columns]

## Sheet: OPLS-AA Force Field
PMF for ions simulated with OPLS-AA force field. Unit: kJ/mol
[truncated: 918 more rows]
[truncated: 52 more columns]
