# Supplementary material for: Theoretical framework for confined ion transport in two-dimensional nanochannels
Source: Nat Commun. 2025 Jul 20;16:6675. doi: 10.1038/s41467-025-61735-9 (PMC12276316; doi:10.1038/s41467-025-61735-9)
Supplement: Supplementary file 3 — Source data [file 41467_2025_61735_MOESM3_ESM.zip › Source Data/Source Data of Supplementary Information/Source Data of Supplementary Fig. 22.xlsx]

## Sheet: figure
Supplementary Fig. 22
				Simulations with εI-WLB					Simulations with εI-Wion-π
		Force field	Ion	µ/q (10-9 m2 s-1 V-1)	Error bar (10-9 m2 s-1 V-1)	Dchannel (10-9 m2 s-1)	Error bar (10-9 m2 s-1)		µ/q (10-9 m2 s-1 V-1)	Error bar (10-9 m2 s-1 V-1)	Dchannel (10-9 m2 s-1)	Error bar (10-9 m2 s-1)
		Merz	Li+	45.89	1.606	1.045	0.069		41.2	2.84	0.988	0.077
			Na+	44.58	1.391	1.071	0.059		38.4	1.04	0.866	0.113
			K+	59.47	1.491	1.393	0.101		59.2	1.84	1.445	0.174
			Rb+	57.87	2.843	1.129	0.044		-	-	-	-
			Cs+	58.09	0.78	1.295	0.058		-	-	-	-
			Ca2+	30.99	0.567	0.612	0.024		29.4	1.04	0.637	0.086
			Mg2+	29.2	0.681	0.597	0.042		27.8	0.35	0.631	0.056
			Cl-	51.05	3.909	1.392	0.097		51.84	2.95	1.29	0.094
		Netz	Li+	35.4	1.2	0.791	0.119		36.54	1.42	0.844	0.041
			Na+	44.81	2.95	1.034	0.057		38.47	1.65	0.964	0.076
			K+	53.6	2.076	1.279	0.084		53.2	3.8	1.367	0.138
			Rb+	-	-	-	-		-	-	-	-
			Cs+	54.98	2.84	1.41	0.08		-	-	-	-
			Ca2+	33.42	1.14	0.686	0.055		31.54	1.62	0.707	0.047
			Mg2+	27.15	0.83	0.59	0.065		27.4	0.75	0.613	0.054
			Cl-	49.7	1.65	1.331	0.087		51.3	1.95	1.311	0.073
		Williams	Li+	42.7	2.3	0.924	0.081		40.6	1.74	0.889	0.038
			Na+	48.65	2.9	1.048	0.12		37.89	1.4	0.886	0.069
			K+	54.9	1.2	1.308	0.039		55.86	1.44	1.308	0.086
			Rb+	-	-	-	-		-	-	-	-
			Cs+	-	-	-	-		-	-	-	-
			Ca2+	30.24	0.68	0.659	0.05		31.95	0.47	0.65	0.069
			Mg2+	29.3	0.52	0.627	0.028		29.65	0.41	0.615	0.061
			Cl-	55.1	3.9	1.333	0.089		54.2	1.96	1.393	0.1627
		OPLS-AA	Li+	38.65	0.41	0.932	0.0357		40.1	1.8	0.867	0.071
			Na+	42.1	1.24	1.088	0.058		35.8	1.4	0.873	0.099
			K+	55.1	2.1	1.426	0.104		60.02	2.95	1.47	0.201
			Rb+	60.9	2.87	1.394	0.197		-	-	-	-
			Cs+	47.8	1.65	1.154	0.117		-	-	-	-
			Ca2+	28.65	0.94	0.663	0.0348		31.6	0.63	0.629	0.109
			Mg2+	24.7	0.37	0.5793	0.039		25.8	0.521	0.583	0.069
			Cl-	48.9	1.65	1.286	0.084		50.9	1.85	1.318	0.106
