# Supplementary material for: Theoretical framework for confined ion transport in two-dimensional nanochannels
Source: Nat Commun. 2025 Jul 20;16:6675. doi: 10.1038/s41467-025-61735-9 (PMC12276316; doi:10.1038/s41467-025-61735-9)
Supplement: Supplementary file 3 — Source data [file 41467_2025_61735_MOESM3_ESM.zip › Source Data/Source Data of Supplementary Information/Source Data of Supplementary Fig. 23.xlsx]

## Sheet: figure
Supplementary Fig. 23
		Materials	Ion	µ/q (10-9 m2 s-1 V-1)	Error bar (10-9 m2 s-1 V-1)	Dchannel (10-9 m2 s-1)	Error bar (10-9 m2 s-1)
		h-BN	Li+	42.0741	3.07268	0.975	0.084
			Na+	42.3841	3.74274	1.061	0.094
			K+	60.1176	7.87094	1.328	0.111
			Rb+	64.3684	4.45277	1.357	0.169
			Cs+	55.687	3.22961	1.308	0.161
			Ca2+	26.2016	1.6708	0.659	0.062
			Mg2+	27.2703	1.28139	0.578	0.078
			Cl-	55.1904	2.4463	1.397	0.063
		g-C3N4	Li+	24.6109	5.30335	0.518	0.103
			Na+	22.6607	4.36665	0.742	0.088
			K+	38.0034	2.57405	1.028	0.111
			Rb+	32.8991	4.68917	0.885	0.041
			Cs+	30.067	4.23851	0.686	0.051
			Ca2+	9.44564	1.03726	0.184	0.03
			Mg2+	8.48208	0.984825	0.163	0.011
			Cl-	25.0028	0.7816	0.762	0.001
		MoS2	Li+	34.4607	4.46487	0.833	0.076
			Na+	40.5161	4.81467	0.968	0.182
			K+	54.2752	5.12288	1.214	0.119
			Rb+	55.3798	4.56361	1.191	0.081
			Cs+	49.5791	7.23023	1.151	0.215
			Ca2+	22.8056	1.34931	0.506	0.069
			Mg2+	20.9082	1.4309	0.486	0.029
			Cl-	55.0622	3.83	1.068	0.096
