# Supplementary material for: Theoretical framework for confined ion transport in two-dimensional nanochannels
Source: Nat Commun. 2025 Jul 20;16:6675. doi: 10.1038/s41467-025-61735-9 (PMC12276316; doi:10.1038/s41467-025-61735-9)
Supplement: Supplementary file 3 — Source data [file 41467_2025_61735_MOESM3_ESM.zip › Source Data/Source Data of Supplementary Information/Source Data of Supplementary Fig. 24.xlsx]

## Sheet: subfigure a
Supplementary Fig. 24a
				Simulatied with εI-WLB			Simulations with εI-Wion-π
		Force field	Ion	µ/q at E = 0.3 V/nm (10-9 m2 s-1 V-1)	µ/q at E = 0.1 V/nm (10-9 m2 s-1 V-1)		µ/q at E = 0.3 V/nm (10-9 m2 s-1 V-1)	µ/q at E = 0.1 V/nm (10-9 m2 s-1 V-1)
		Merz	Li+	45.89	44.987		41.2	40.056				44.987	45.89			40.056	41.2
			Na+	44.58	46.277		38.4	37.238				46.277	44.58			37.238	38.4
			K+	59.47	54.869		59.2	59.056				54.869	59.47			59.056	59.2
			Rb+	57.87	55.76							55.76	57.87
			Cs+	58.09	52.56							52.56	58.09
			Ca2+	30.99	27.84		29.4	28.6				27.84	30.99			28.6	29.4
			Mg2+	29.2	26.38		27.8	26.84				26.38	29.2			26.84	27.8
			Cl-	51.05	52.682		51.84	54.227				52.682	51.05			54.227	51.84
		Netz	Li+	35.4	36.253		36.54	36.088				36.253	35.4			36.088	36.54
			Na+	44.81	45		38.47	40.644				45	44.81			40.644	38.47
			K+	53.6	51.46		53.2	53.7				51.46	53.6			53.7	53.2
			Rb+
			Cs+	54.98	57.994							57.994	54.98
			Ca2+	33.42	32.983		31.54	30.486				32.983	33.42			30.486	31.54
			Mg2+	27.15	28.315		27.4	28.855				28.315	27.15			28.855	27.4
			Cl-	49.7	51.413		51.3	51.7				51.413	49.7			51.7	51.3
		Williams	Li+	42.7	41.3		40.6	38.506				41.3	42.7			38.506	40.6
			Na+	48.65	49.256		37.89	37.454				49.256	48.65			37.454	37.89
			K+	54.9	55.077		55.86	56.423				55.077	54.9			56.423	55.86
			Rb+
			Cs+
			Ca2+	30.24	30.832		31.95	32.288				30.832	30.24			32.288	31.95
			Mg2+	29.3	28.892		29.65	29.178				28.892	29.3			29.178	29.65
			Cl-	55.1	54.419		54.2	58.003				54.419	55.1			58.003	54.2
		OPLS-AA	Li+	38.65	39.1		40.1	41.526				39.1	38.65			41.526	40.1
			Na+	42.1	41.3		35.8	35.2				41.3	42.1			35.2	35.8
			K+	55.1	55.485		64.02	56.022				55.485	55.1			56.022	64
			Rb+	60.9	60.1							60.1	60.9
			Cs+	47.8	49.83		-	-				49.83	47.8
			Ca2+	28.65	29.4		31.6	30.139				29.4	28.65			30.139	31.6
			Mg2+	24.7	24.6		25.8	27.396				24.6	24.7			27.396	25.8
			Cl-	48.9	49.8		50.9	52.227				49.8	48.9			52.227	50.9

## Sheet: subfigure b
Supplementary Fig. 24b
		Na+ in bulk solution	E (V nm-1)	µ/q (10-9 m2 s-1 V-1)	Error bar (10-9 m2 s-1 V-1)
			0.1	41.762	1.345
			0.2	42.935	2.828
			0.3	41.5419	1.281
			0.4	41.8	1.023
			0.5	43.31	1.987
		Na+ in channel (εI-WLB)	E (V nm-1)	µ/q (10-9 m2 s-1 V-1)	Error bar (10-9 m2 s-1 V-1)
			0.1	46.277	6.566
			0.2	43.359	2.8
			0.3	44.58	1.391
			0.4	42.7	3.8
			0.5	43.579	1.71
		Na+ in channel (εI-Wion-π)	E (V nm-1)	µ/q (10-9 m2 s-1 V-1)	Error bar (10-9 m2 s-1 V-1)
			0.1	37.238	5.478
			0.2	35.074	2.444
			0.3	38.54	2.12
			0.4	36.57	1.44
			0.5	37.92	2.87
