# Supplementary material for: Theoretical framework for confined ion transport in two-dimensional nanochannels
Source: Nat Commun. 2025 Jul 20;16:6675. doi: 10.1038/s41467-025-61735-9 (PMC12276316; doi:10.1038/s41467-025-61735-9)
Supplement: Supplementary file 3 — Source data [file 41467_2025_61735_MOESM3_ESM.zip › Source Data/Source Data of Supplementary Information/Source Data of Supplementary Fig. 25.xlsx]

## Sheet: figure
Supplementary Fig. 25
			Probability (nm-1)
		z (nm)	HW (E = 0)	HW (E = 0.3 V nm-1)	OW (E = 0)	OW (E = 0.3 V nm-1)
		-2.498	0	0	0	0
		-2.493	0	0	0	0
		-2.487	0	0	0	0
		-2.482	0	0	0	0
		-2.478	0	0	0	0
		-2.473	0	0	0	0
		-2.468	0	0	0	0
		-2.462	0	0	0	0
		-2.458	0	0	0	0
		-2.453	0	0	0	0
		-2.447	0	0	0	0
		-2.442	0	0	0	0
		-2.438	0	0	0	0
		-2.433	0	0	0	0
		-2.428	0	0	0	0
		-2.422	0	0	0	0
		-2.417	0	0	0	0
		-2.413	0	0	0	0
		-2.407	0	0	0	0
		-2.402	0	0	0	0
		-2.397	0	0	0	0
		-2.393	0	0	0	0
		-2.388	0	0	0	0
		-2.382	0	0	0	0
		-2.377	0	0	0	0
		-2.373	0	0	0	0
		-2.368	0	0	0	0
		-2.362	0	0	0	0
		-2.357	0	0	0	0
		-2.353	0	0	0	0
		-2.348	0	0	0	0
		-2.343	0	0	0	0
		-2.337	0	0	0	0
		-2.333	0	0	0	0
		-2.328	0	0	0	0
		-2.322	0	0	0	0
		-2.317	0	0	0	0
		-2.312	0	0	0	0
		-2.308	0	0	0	0
		-2.303	0	0	0	0
		-2.297	0	0	0	0
		-2.292	0	0	0	0
		-2.288	0	0	0	0
		-2.282	0	0	0	0
		-2.277	0	0	0	0
		-2.272	0	0	0	0
		-2.268	0	0	0	0
		-2.263	0	0	0	0
		-2.257	0	0	0	0
		-2.252	0	0	0	0
		-2.248	0	0	0	0
		-2.243	0	0	0	0
		-2.237	0	0	0	0
		-2.232	0	0	0	0
		-2.228	0	0	0	0
		-2.223	0	0	0	0
		-2.218	0	0	0	0
		-2.212	0	0	0	0
		-2.208	0	0	0	0
		-2.203	0	0	0	0
		-2.197	0	0	0	0
		-2.192	0	0	0	0
		-2.188	0	0	0	0
		-2.183	0	0	0	0
		-2.178	0	0	0	0
		-2.172	0	0	0	0
		-2.167	0	0	0	0
		-2.163	0	0	0	0
		-2.157	0	0	0	0
		-2.152	0	0	0	0
		-2.147	0	0	0	0
		-2.143	0	0	0	0
		-2.138	0	0	0	0
		-2.132	0	0	0	0
		-2.127	0	0	0	0
		-2.123	0	0	0	0
		-2.118	0	0	0	0
		-2.112	0	0	0	0
		-2.107	0	0	0	0
		-2.103	0	0	0	0
		-2.098	0	0	0	0
		-2.093	0	0	0	0
		-2.087	0	0	0	0
		-2.083	0	0	0	0
		-2.078	0	0	0	0
		-2.072	0	0	0	0
		-2.067	0	0	0	0
		-2.062	0	0	0	0
		-2.058	0	0	0	0
		-2.053	0	0	0	0
		-2.047	0	0	0	0
		-2.042	0	0	0	0
		-2.038	0	0	0	0
		-2.032	0	0	0	0
		-2.027	0	0	0	0
		-2.022	0	0	0	0
		-2.018	0	0	0	0
		-2.013	0	0	0	0
		-2.007	0	0	0	0
		-2.002	0	0	0	0
		-1.998	0	0	0	0
		-1.993	0	0	0	0
		-1.988	0	0	0	0
		-1.982	0	0	0	0
		-1.978	0	0	0	0
		-1.973	0	0	0	0
		-1.968	0	0	0	0
		-1.962	0	0	0	0
		-1.958	0	0	0	0
		-1.953	0	0	0	0
		-1.948	0	0	0	0
		-1.942	0	0	0	0
		-1.938	0	0	0	0
		-1.933	0	0	0	0
		-1.927	0	0	0	0
		-1.922	0	0	0	0
		-1.917	0	0	0	0
		-1.913	0	0	0	0
		-1.907	0	0	0	0
		-1.902	0	0	0	0
		-1.897	0	0	0	0
		-1.893	0	0	0	0
		-1.887	0	0	0	0
		-1.882	0	0	0	0
		-1.877	0	0	0	0
		-1.873	0	0	0	0
		-1.868	0	0	0	0
		-1.863	0	0	0	0
		-1.857	0	0	0	0
		-1.853	0	0	0	0
		-1.848	0	0	0	0
		-1.843	0	0	0	0
		-1.837	0	0	0	0
		-1.833	0	0	0	0
		-1.828	0	0	0	0
		-1.823	0	0	0	0
		-1.817	0	0	0	0
		-1.812	0	0	0	0
		-1.808	0	0	0	0
		-1.802	0	0	0	0
		-1.797	0	0	0	0
		-1.792	0	0	0	0
		-1.788	0	0	0	0
		-1.782	0	0	0	0
		-1.777	0	0	0	0
		-1.772	0	0	0	0
		-1.768	0	0	0	0
		-1.762	0	0	0	0
		-1.757	0	0	0	0
		-1.752	0	0	0	0
		-1.748	0	0	0	0
		-1.743	0	0	0	0
		-1.738	0	0	0	0
		-1.732	0	0	0	0
		-1.728	0	0	0	0
		-1.723	0	0	0	0
		-1.718	0	0	0	0
		-1.712	0	0	0	0
		-1.708	0	0	0	0
		-1.703	0	0	0	0
		-1.698	0	0	0	0
		-1.692	0	0	0	0
		-1.688	0	0	0	0
		-1.683	0	0	0	0
		-1.677	0	0	0	0
		-1.672	0	0	0	0
		-1.667	0	0	0	0
		-1.663	0	0	0	0
		-1.657	0	0	0	0
		-1.652	0	0	0	0
		-1.647	0	0	0	0
		-1.643	0	0	0	0
		-1.637	0	0	0	0
		-1.632	0	0	0	0
		-1.627	0	0	0	0
		-1.623	0	0	0	0
		-1.618	0	0	0	0
		-1.613	0	0	0	0
		-1.607	0	0	0	0
		-1.603	0	0	0	0
		-1.598	0	0	0	0
		-1.593	0	0	0	0
		-1.587	0	0	0	0
		-1.583	0	0	0	0
		-1.578	0	0	0	0
		-1.573	0	0	0	0
		-1.567	0	0	0	0
		-1.562	0	0	0	0
		-1.558	0	0	0	0
		-1.552	0	0	0	0
		-1.547	0	0	0	0
		-1.542	0	0	0	0
		-1.538	0	0	0	0
		-1.532	0	0	0	0
		-1.527	0	0	0	0
		-1.522	0	0	0	0
		-1.518	0	0	0	0
		-1.512	0	0	0	0
		-1.507	0	0	0	0
		-1.502	0	0	0	0
		-1.498	0	0	0	0
		-1.492	0	0	0	0
		-1.488	0	0	0	0
		-1.482	0	0	0	0
		-1.478	0	0	0	0
		-1.472	0	0	0	0
		-1.468	0	0	0	0
		-1.462	0	0	0	0
		-1.458	0	0	0	0
		-1.452	0	0	0	0
		-1.448	0	0	0	0
		-1.442	0	0	0	0
		-1.438	0	0	0	0
		-1.433	0	0	0	0
		-1.427	0	0	0	0
		-1.423	0	0	0	0
		-1.417	0	0	0	0
		-1.413	0	0	0	0
		-1.407	0	0	0	0
		-1.403	0	0	0	0
		-1.397	0	0	0	0
		-1.393	0	0	0	0
		-1.387	0	0	0	0
		-1.383	0	0	0	0
		-1.377	0	0	0	0
		-1.373	0	0	0	0
		-1.367	0	0	0	0
		-1.363	0	0	0	0
		-1.357	0	0	0	0
		-1.353	0	0	0	0
		-1.347	0	0	0	0
		-1.343	0	0	0	0
		-1.337	0	0	0	0
		-1.333	0	0	0	0
		-1.327	0	0	0	0
		-1.323	0	0	0	0
		-1.317	0	0	0	0
		-1.312	0	0	0	0
		-1.308	0	0	0	0
		-1.302	0	0	0	0
		-1.298	0	0	0	0
		-1.292	0	0	0	0
		-1.288	0	0	0	0
		-1.282	0	0	0	0
		-1.278	0	0	0	0
		-1.272	0	0	0	0
		-1.268	0	0	0	0
		-1.262	0	0	0	0
		-1.258	0	0	0	0
		-1.252	0	0	0	0
		-1.248	0	0	0	0
		-1.242	0	0	0	0
		-1.238	0	0	0	0
		-1.232	0	0	0	0
		-1.228	0	0	0	0
		-1.222	0	0	0	0
		-1.218	0	0	0	0
		-1.212	0	0	0	0
		-1.208	0	0	0	0
		-1.202	0	0	0	0
		-1.198	0	0	0	0
		-1.192	0	0	0	0
		-1.188	0	0	0	0
		-1.183	0	0	0	0
		-1.177	0	0	0	0
		-1.173	0	0	0	0
		-1.167	0	0	0	0
		-1.163	0	0	0	0
		-1.157	0	0	0	0
		-1.153	0	0	0	0
		-1.147	0	0	0	0
		-1.143	0	0	0	0
		-1.137	0	0	0	0
		-1.133	0	0	0	0
		-1.127	0	0	0	0
		-1.123	0	0	0	0
		-1.117	0	0	0	0
		-1.113	0	0	0	0
		-1.107	0	0	0	0
		-1.103	0	0	0	0
		-1.097	0	0	0	0
		-1.093	0	0	0	0
		-1.087	0	0	0	0
		-1.083	0	0	0	0
		-1.077	0	0	0	0
		-1.073	0	0	0	0
		-1.067	0	0	0	0
		-1.062	0	0	0	0
		-1.058	0	0	0	0
		-1.052	0	0	0	0
		-1.048	0	0	0	0
		-1.042	0	0	0	0
		-1.038	0	0	0	0
		-1.032	0	0	0	0
		-1.028	0	0	0	0
		-1.022	0	0	0	0
		-1.018	0	0	0	0
		-1.012	0	0	0	0
		-1.008	0	0	0	0
		-1.002	0	0	0	0
		-0.9975	0	0	0	0
		-0.9925	0	0	0	0
		-0.9875	0	0	0	0
		-0.9825	0	0	0	0
		-0.9775	0	0	0	0
		-0.9725	0	0	0	0
		-0.9675	0	0	0	0
		-0.9625	0	0	0	0
		-0.9575	0	0	0	0
		-0.9525	0	0	0	0
		-0.9475	0	0	0	0
		-0.9425	0	0	0	0
		-0.9375	0	0	0	0
		-0.9325	0	0	0	0
		-0.9275	0	0	0	0
		-0.9225	0	0	0	0
		-0.9175	0	0	0	0
		-0.9125	0	0	0	0
		-0.9075	0	0	0	0
		-0.9025	0	0	0	0
		-0.8975	0	0	0	0
		-0.8925	0	0	0	0
		-0.8875	0	0	0	0
		-0.8825	0	0	0	0
		-0.8775	0	0	0	0
		-0.8725	0	0	0	0
		-0.8675	0	0	0	0
		-0.8625	0	0	0	0
		-0.8575	0	0	0	0
		-0.8525	0	0	0	0
		-0.8475	0	0	0	0
		-0.8425	0	0	0	0
		-0.8375	0	0	0	0
		-0.8325	0	0	0	0
		-0.8275	0	0	0	0
		-0.8225	0	0	0	0
		-0.8175	0	0	0	0
		-0.8125	0	0	0	0
		-0.8075	0	0	0	0
		-0.8025	0	0	0	0
		-0.7975	0	0	0	0
		-0.7925	0	0	0	0
		-0.7875	0	0	0	0
		-0.7825	0	0	0	0
		-0.7775	0	0	0	0
		-0.7725	0	0	0	0
		-0.7675	0	0	0	0
		-0.7625	0	0	0	0
		-0.7575	0	0	0	0
		-0.7525	0	0	0	0
		-0.7475	0	0	0	0
		-0.7425	0	0	0	0
		-0.7375	0	0	0	0
		-0.7325	0	0	0	0
		-0.7275	0	0	0	0
		-0.7225	0	0	0	0
		-0.7175	0	0	0	0
		-0.7125	0	0	0	0
		-0.7075	0	0	0	0
		-0.7025	0	0	0	0
		-0.6975	0	0	0	0
		-0.6925	0	0	0	0
		-0.6875	0	0	0	0
		-0.6825	0	0	0	0
		-0.6775	0	0	0	0
		-0.6725	0	0	0	0
		-0.6675	0	0	0	0
		-0.6625	0	0	0	0
		-0.6575	0	0	0	0
		-0.6525	0	0	0	0
		-0.6475	0	0	0	0
		-0.6425	0	0	0	0
		-0.6375	0	0	0	0
		-0.6325	0	0	0	0
		-0.6275	0	0	0	0
		-0.6225	0	0	0	0
		-0.6175	0	0	0	0
		-0.6125	0	0	0	0
		-0.6075	0	0	0	0
		-0.6025	0	0	0	0
		-0.5975	0	0	0	0
		-0.5925	0	0	0	0
		-0.5875	0	0	0	0
		-0.5825	0	0	0	0
		-0.5775	0	0	0	0
		-0.5725	0	0	0	0
		-0.5675	0	0	0	0
		-0.5625	0	0	0	0
		-0.5575	0	0	0	0
		-0.5525	0	0	0	0
		-0.5475	0	0	0	0
		-0.5425	0	0	0	0
		-0.5375	0	0	0	0
		-0.5325	0	0	0	0
		-0.5275	0	0	0	0
		-0.5225	0	0	0	0
		-0.5175	0	0	0	0
		-0.5125	0	0	0	0
		-0.5075	0	0	0	0
		-0.5025	0	0	0	0
		-0.4975	0	0	0	0
		-0.4925	0	0	0	0
		-0.4875	0	0	0	0
		-0.4825	0	0	0	0
		-0.4775	0	0	0	0
		-0.4725	0	0	0	0
		-0.4675	0	0	0	0
		-0.4625	0	0	0	0
		-0.4575	0	0	0	0
		-0.4525	0	0	0	0
		-0.4475	0	0	0	0
		-0.4425	0	0	0	0
		-0.4375	0	0	0	0
		-0.4325	0	0	0	0
		-0.4275	0	0	0	0
		-0.4225	0	0	0	0
		-0.4175	0	0	0	0
		-0.4125	0	0	0	0
		-0.4075	0	0	0	0
		-0.4025	0	0	0	0
		-0.3975	0	0	0	0
		-0.3925	0	0	0	0
		-0.3875	0	0	0	0
		-0.3825	0	0	0	0
		-0.3775	0	0	0	0
		-0.3725	0	0	0	0
		-0.3675	0	0	0	0
		-0.3625	0	0	0	0
		-0.3575	0	0	0	0
		-0.3525	0	0	0	0
		-0.3475	0	0	0	0
		-0.3425	0	0	0	0
		-0.3375	0.0003738	0.0007475	0	0
		-0.3325	0.002243	0.00299	0	0
		-0.3275	0.01009	0.007849	0	0
		-0.3225	0.01906	0.01645	0	0
		-0.3175	0.04448	0.04298	0	0
		-0.3125	0.07176	0.07737	0	0
		-0.3075	0.1076	0.1222	0	0
		-0.3025	0.1529	0.1555	0	0
		-0.2975	0.191	0.1917	0	0
		-0.2925	0.2366	0.2385	0	0
		-0.2875	0.2403	0.2669	0	0
		-0.2825	0.2773	0.3054	0	0
		-0.2775	0.3218	0.314	0	0
		-0.2725	0.3539	0.3113	0	0
		-0.2675	0.3753	0.3521	0	0
		-0.2625	0.3906	0.3924	0	0
		-0.2575	0.4171	0.4549	0	0
		-0.2525	0.5027	0.5031	0	0
		-0.2475	0.5494	0.5446	0.0003738	0.0007475
		-0.2425	0.6866	0.6556	0.002616	0.002243
		-0.2375	0.7995	0.7688	0.007849	0.01196
		-0.2325	0.9194	0.9452	0.04784	0.05569
		-0.2275	1.114	1.063	0.1772	0.1648
		-0.2225	1.316	1.346	0.4392	0.4459
		-0.2175	1.559	1.559	0.8828	0.897
		-0.2125	1.876	1.921	1.51	1.481
		-0.2075	2.194	2.243	2.245	2.304
		-0.2025	2.548	2.539	3.024	3.015
		-0.1975	2.891	2.877	3.802	3.744
		-0.1925	3.122	3.174	4.346	4.348
		-0.1875	3.346	3.417	4.616	4.63
		-0.1825	3.612	3.577	4.863	4.892
		-0.1775	3.76	3.751	4.895	4.873
		-0.1725	3.886	3.903	4.87	4.903
		-0.1675	3.836	3.903	4.672	4.671
		-0.1625	3.831	3.858	4.523	4.386
		-0.1575	3.759	3.675	4.205	4.31
		-0.1525	3.607	3.605	4.055	4.096
		-0.1475	3.434	3.347	3.91	3.818
		-0.1425	3.253	3.313	3.657	3.613
		-0.1375	2.984	2.941	3.45	3.432
		-0.1325	2.7	2.67	3.285	3.289
		-0.1275	2.454	2.422	3.105	3.103
		-0.1225	2.298	2.215	2.937	2.966
		-0.1175	2.046	2.023	2.867	2.776
		-0.1125	1.868	1.835	2.585	2.646
		-0.1075	1.664	1.626	2.503	2.419
		-0.1025	1.526	1.447	2.299	2.287
		-0.0975	1.427	1.32	2.135	2.075
		-0.0925	1.267	1.224	1.949	1.928
		-0.0875	1.22	1.15	1.798	1.737
		-0.0825	1.14	1.08	1.551	1.507
		-0.0775	1.097	1.024	1.389	1.323
		-0.0725	1.08	0.9385	1.162	1.123
		-0.0675	1.036	0.9949	0.9845	0.968
		-0.0625	0.9572	0.9703	0.8365	0.8092
		-0.0575	0.9729	1.008	0.672	0.6989
		-0.0525	0.9972	0.9531	0.5879	0.5778
		-0.0475	0.9976	0.9792	0.5023	0.4735
		-0.0425	1.042	1.015	0.4152	0.4152
		-0.0375	1.02	1.086	0.373	0.3741
		-0.0325	1.118	1.077	0.3244	0.3128
		-0.0275	1.127	1.161	0.2788	0.2912
		-0.0225	1.184	1.233	0.277	0.2672
		-0.0175	1.207	1.254	0.2579	0.2515
		-0.0125	1.222	1.263	0.2351	0.2299
		-0.0075	1.282	1.318	0.2306	0.2284
		-0.0025	1.304	1.345	0.25	0.2343
		0.0025	1.256	1.371	0.2332	0.2201
		0.0075	1.265	1.347	0.2396	0.2272
		0.0125	1.227	1.261	0.2422	0.2276
		0.0175	1.185	1.228	0.2695	0.2583
		0.0225	1.154	1.164	0.2762	0.2807
		0.0275	1.121	1.154	0.2893	0.2915
		0.0325	1.096	1.12	0.3113	0.302
		0.0375	1.049	1.066	0.351	0.3431
		0.0425	1.048	1.068	0.4119	0.3943
		0.0475	0.9804	1.023	0.4698	0.4564
		0.0525	0.9908	0.965	0.5618	0.5801
		0.0575	0.9684	0.9501	0.6507	0.6698
		0.0625	1.031	0.9759	0.814	0.8047
		0.0675	1.057	0.9957	0.9826	0.9624
		0.0725	1.024	0.9897	1.088	1.115
		0.0775	1.068	1.022	1.319	1.295
		0.0825	1.133	1.076	1.526	1.502
		0.0875	1.227	1.133	1.673	1.749
		0.0925	1.254	1.228	1.903	1.91
		0.0975	1.346	1.319	2.061	2.109
		0.1025	1.535	1.521	2.232	2.257
		0.1075	1.65	1.642	2.432	2.491
		0.1125	1.816	1.783	2.602	2.617
		0.1175	2.051	2.009	2.761	2.782
		0.1225	2.215	2.246	2.98	2.94
		0.1275	2.45	2.447	3.107	3.202
		0.1325	2.718	2.687	3.283	3.298
		0.1375	2.945	2.922	3.454	3.522
		0.1425	3.15	3.24	3.66	3.67
		0.1475	3.349	3.421	3.844	3.82
		0.1525	3.596	3.636	4.034	4.058
		0.1575	3.72	3.807	4.24	4.364
		0.1625	3.732	3.918	4.434	4.556
		0.1675	3.874	3.936	4.604	4.693
		0.1725	3.973	3.924	4.894	4.815
		0.1775	3.888	3.886	4.867	4.894
		0.1825	3.65	3.711	4.873	4.949
		0.1875	3.472	3.549	4.676	4.786
		0.1925	3.184	3.289	4.346	4.425
		0.1975	2.935	2.912	3.919	3.845
		0.2025	2.549	2.596	3.188	3.167
		0.2075	2.318	2.224	2.444	2.405
		0.2125	1.928	1.946	1.682	1.639
		0.2175	1.627	1.617	0.9905	0.9576
		0.2225	1.363	1.363	0.5049	0.4608
		0.2275	1.143	1.127	0.2037	0.2015
		0.2325	0.9396	0.9591	0.06653	0.06429
		0.2375	0.7954	0.7868	0.0142	0.01308
		0.2425	0.6728	0.684	0.002616	0.004111
		0.2475	0.5965	0.5879	0.0003738	0
		0.2525	0.4937	0.5023	0	0
		0.2575	0.4549	0.4631	0	0
		0.2625	0.3936	0.4063	0	0
		0.2675	0.3708	0.3782	0	0
		0.2725	0.3506	0.3356	0	0
		0.2775	0.3255	0.3151	0	0
		0.2825	0.2829	0.2964	0	0
		0.2875	0.2672	0.2538	0	0
		0.2925	0.2459	0.2452	0	0
		0.2975	0.2149	0.2243	0	0
		0.3025	0.1615	0.1559	0	0
		0.3075	0.123	0.1222	0	0
		0.3125	0.07214	0.07176	0	0
		0.3175	0.03887	0.04261	0	0
		0.3225	0.02654	0.02355	0	0
		0.3275	0.006354	0.01308	0	0
		0.3325	0.003738	0.00299	0	0
		0.3375	0.0003738	0.0003738	0	0
		0.3425	0	0	0	0
		0.3475	0	0	0	0
		0.3525	0	0	0	0
		0.3575	0	0	0	0
		0.3625	0	0	0	0
		0.3675	0	0	0	0
		0.3725	0	0	0	0
		0.3775	0	0	0	0
		0.3825	0	0	0	0
		0.3875	0	0	0	0
		0.3925	0	0	0	0
		0.3975	0	0	0	0
		0.4025	0	0	0	0
		0.4075	0	0	0	0
		0.4125	0	0	0	0
		0.4175	0	0	0	0
		0.4225	0	0	0	0
		0.4275	0	0	0	0
		0.4325	0	0	0	0
		0.4375	0	0	0	0
		0.4425	0	0	0	0
		0.4475	0	0	0	0
		0.4525	0	0	0	0
		0.4575	0	0	0	0
		0.4625	0	0	0	0
		0.4675	0	0	0	0
		0.4725	0	0	0	0
		0.4775	0	0	0	0
		0.4825	0	0	0	0
		0.4875	0	0	0	0
		0.4925	0	0	0	0
		0.4975	0	0	0	0
		0.5025	0	0	0	0
		0.5075	0	0	0	0
		0.5125	0	0	0	0
		0.5175	0	0	0	0
		0.5225	0	0	0	0
		0.5275	0	0	0	0
		0.5325	0	0	0	0
		0.5375	0	0	0	0
		0.5425	0	0	0	0
		0.5475	0	0	0	0
		0.5525	0	0	0	0
		0.5575	0	0	0	0
		0.5625	0	0	0	0
		0.5675	0	0	0	0
		0.5725	0	0	0	0
		0.5775	0	0	0	0
		0.5825	0	0	0	0
		0.5875	0	0	0	0
		0.5925	0	0	0	0
		0.5975	0	0	0	0
		0.6025	0	0	0	0
		0.6075	0	0	0	0
		0.6125	0	0	0	0
		0.6175	0	0	0	0
		0.6225	0	0	0	0
		0.6275	0	0	0	0
		0.6325	0	0	0	0
		0.6375	0	0	0	0
		0.6425	0	0	0	0
		0.6475	0	0	0	0
		0.6525	0	0	0	0
		0.6575	0	0	0	0
		0.6625	0	0	0	0
		0.6675	0	0	0	0
		0.6725	0	0	0	0
		0.6775	0	0	0	0
		0.6825	0	0	0	0
		0.6875	0	0	0	0
		0.6925	0	0	0	0
		0.6975	0	0	0	0
		0.7025	0	0	0	0
		0.7075	0	0	0	0
		0.7125	0	0	0	0
		0.7175	0	0	0	0
		0.7225	0	0	0	0
		0.7275	0	0	0	0
		0.7325	0	0	0	0
		0.7375	0	0	0	0
		0.7425	0	0	0	0
		0.7475	0	0	0	0
		0.7525	0	0	0	0
		0.7575	0	0	0	0
		0.7625	0	0	0	0
		0.7675	0	0	0	0
		0.7725	0	0	0	0
		0.7775	0	0	0	0
		0.7825	0	0	0	0
		0.7875	0	0	0	0
		0.7925	0	0	0	0
		0.7975	0	0	0	0
		0.8025	0	0	0	0
		0.8075	0	0	0	0
		0.8125	0	0	0	0
		0.8175	0	0	0	0
		0.8225	0	0	0	0
		0.8275	0	0	0	0
		0.8325	0	0	0	0
		0.8375	0	0	0	0
		0.8425	0	0	0	0
		0.8475	0	0	0	0
		0.8525	0	0	0	0
		0.8575	0	0	0	0
		0.8625	0	0	0	0
		0.8675	0	0	0	0
		0.8725	0	0	0	0
		0.8775	0	0	0	0
		0.8825	0	0	0	0
		0.8875	0	0	0	0
		0.8925	0	0	0	0
		0.8975	0	0	0	0
		0.9025	0	0	0	0
		0.9075	0	0	0	0
		0.9125	0	0	0	0
		0.9175	0	0	0	0
		0.9225	0	0	0	0
		0.9275	0	0	0	0
		0.9325	0	0	0	0
		0.9375	0	0	0	0
		0.9425	0	0	0	0
		0.9475	0	0	0	0
		0.9525	0	0	0	0
		0.9575	0	0	0	0
		0.9625	0	0	0	0
		0.9675	0	0	0	0
		0.9725	0	0	0	0
		0.9775	0	0	0	0
		0.9825	0	0	0	0
		0.9875	0	0	0	0
		0.9925	0	0	0	0
		0.9975	0	0	0	0
		1.002	0	0	0	0
		1.007	0	0	0	0
		1.013	0	0	0	0
		1.018	0	0	0	0
		1.022	0	0	0	0
		1.027	0	0	0	0
		1.033	0	0	0	0
		1.038	0	0	0	0
		1.042	0	0	0	0
		1.047	0	0	0	0
		1.053	0	0	0	0
		1.058	0	0	0	0
		1.062	0	0	0	0
		1.067	0	0	0	0
		1.072	0	0	0	0
		1.078	0	0	0	0
		1.083	0	0	0	0
		1.087	0	0	0	0
		1.092	0	0	0	0
		1.098	0	0	0	0
		1.103	0	0	0	0
		1.107	0	0	0	0
		1.112	0	0	0	0
		1.118	0	0	0	0
		1.123	0	0	0	0
		1.127	0	0	0	0
		1.132	0	0	0	0
		1.138	0	0	0	0
		1.143	0	0	0	0
		1.147	0	0	0	0
		1.152	0	0	0	0
		1.158	0	0	0	0
		1.163	0	0	0	0
		1.167	0	0	0	0
		1.172	0	0	0	0
		1.178	0	0	0	0
		1.183	0	0	0	0
		1.188	0	0	0	0
		1.192	0	0	0	0
		1.197	0	0	0	0
		1.203	0	0	0	0
		1.208	0	0	0	0
		1.212	0	0	0	0
		1.217	0	0	0	0
		1.223	0	0	0	0
		1.228	0	0	0	0
		1.232	0	0	0	0
		1.237	0	0	0	0
		1.243	0	0	0	0
		1.248	0	0	0	0
		1.252	0	0	0	0
		1.257	0	0	0	0
		1.263	0	0	0	0
		1.268	0	0	0	0
		1.272	0	0	0	0
		1.277	0	0	0	0
		1.283	0	0	0	0
		1.288	0	0	0	0
		1.292	0	0	0	0
		1.297	0	0	0	0
		1.303	0	0	0	0
		1.308	0	0	0	0
		1.312	0	0	0	0
		1.317	0	0	0	0
		1.322	0	0	0	0
		1.328	0	0	0	0
		1.333	0	0	0	0
		1.337	0	0	0	0
		1.342	0	0	0	0
		1.348	0	0	0	0
		1.353	0	0	0	0
		1.357	0	0	0	0
		1.362	0	0	0	0
		1.368	0	0	0	0
		1.373	0	0	0	0
		1.377	0	0	0	0
		1.382	0	0	0	0
		1.388	0	0	0	0
		1.393	0	0	0	0
		1.397	0	0	0	0
		1.402	0	0	0	0
		1.408	0	0	0	0
		1.413	0	0	0	0
		1.417	0	0	0	0
		1.422	0	0	0	0
		1.428	0	0	0	0
		1.433	0	0	0	0
		1.438	0	0	0	0
		1.442	0	0	0	0
		1.447	0	0	0	0
		1.453	0	0	0	0
		1.458	0	0	0	0
		1.462	0	0	0	0
		1.467	0	0	0	0
		1.473	0	0	0	0
		1.478	0	0	0	0
		1.482	0	0	0	0
		1.487	0	0	0	0
		1.493	0	0	0	0
		1.498	0	0	0	0
		1.503	0	0	0	0
		1.508	0	0	0	0
		1.513	0	0	0	0
		1.518	0	0	0	0
		1.522	0	0	0	0
		1.527	0	0	0	0
		1.532	0	0	0	0
		1.537	0	0	0	0
		1.543	0	0	0	0
		1.548	0	0	0	0
		1.553	0	0	0	0
		1.558	0	0	0	0
		1.562	0	0	0	0
		1.567	0	0	0	0
		1.572	0	0	0	0
		1.577	0	0	0	0
		1.582	0	0	0	0
		1.588	0	0	0	0
		1.593	0	0	0	0
		1.598	0	0	0	0
		1.603	0	0	0	0
		1.607	0	0	0	0
		1.612	0	0	0	0
		1.617	0	0	0	0
		1.622	0	0	0	0
		1.628	0	0	0	0
		1.633	0	0	0	0
		1.638	0	0	0	0
		1.643	0	0	0	0
		1.647	0	0	0	0
		1.652	0	0	0	0
		1.657	0	0	0	0
		1.662	0	0	0	0
		1.668	0	0	0	0
		1.673	0	0	0	0
		1.678	0	0	0	0
		1.683	0	0	0	0
		1.688	0	0	0	0
		1.692	0	0	0	0
		1.697	0	0	0	0
		1.702	0	0	0	0
		1.707	0	0	0	0
		1.713	0	0	0	0
		1.718	0	0	0	0
		1.723	0	0	0	0
		1.728	0	0	0	0
		1.732	0	0	0	0
		1.737	0	0	0	0
		1.742	0	0	0	0
		1.747	0	0	0	0
		1.753	0	0	0	0
		1.758	0	0	0	0
		1.763	0	0	0	0
		1.768	0	0	0	0
		1.772	0	0	0	0
		1.777	0	0	0	0
		1.782	0	0	0	0
		1.787	0	0	0	0
		1.793	0	0	0	0
		1.798	0	0	0	0
		1.803	0	0	0	0
		1.808	0	0	0	0
		1.812	0	0	0	0
		1.817	0	0	0	0
		1.822	0	0	0	0
		1.827	0	0	0	0
		1.832	0	0	0	0
		1.838	0	0	0	0
		1.843	0	0	0	0
		1.848	0	0	0	0
		1.853	0	0	0	0
		1.857	0	0	0	0
		1.862	0	0	0	0
		1.867	0	0	0	0
		1.872	0	0	0	0
		1.878	0	0	0	0
		1.883	0	0	0	0
		1.888	0	0	0	0
		1.893	0	0	0	0
		1.897	0	0	0	0
		1.902	0	0	0	0
		1.907	0	0	0	0
		1.912	0	0	0	0
		1.918	0	0	0	0
		1.923	0	0	0	0
		1.928	0	0	0	0
		1.933	0	0	0	0
		1.938	0	0	0	0
		1.942	0	0	0	0
		1.947	0	0	0	0
		1.952	0	0	0	0
		1.957	0	0	0	0
		1.963	0	0	0	0
		1.968	0	0	0	0
		1.973	0	0	0	0
		1.978	0	0	0	0
		1.982	0	0	0	0
		1.987	0	0	0	0
		1.992	0	0	0	0
		1.997	0	0	0	0
		2.003	0	0	0	0
		2.008	0	0	0	0
		2.013	0	0	0	0
		2.018	0	0	0	0
		2.022	0	0	0	0
		2.027	0	0	0	0
		2.032	0	0	0	0
		2.037	0	0	0	0
		2.043	0	0	0	0
		2.048	0	0	0	0
		2.053	0	0	0	0
		2.058	0	0	0	0
		2.062	0	0	0	0
		2.067	0	0	0	0
		2.072	0	0	0	0
		2.077	0	0	0	0
		2.082	0	0	0	0
		2.088	0	0	0	0
		2.093	0	0	0	0
		2.098	0	0	0	0
		2.103	0	0	0	0
		2.107	0	0	0	0
		2.112	0	0	0	0
		2.117	0	0	0	0
		2.122	0	0	0	0
		2.128	0	0	0	0
		2.133	0	0	0	0
		2.138	0	0	0	0
		2.143	0	0	0	0
		2.147	0	0	0	0
		2.152	0	0	0	0
		2.157	0	0	0	0
		2.162	0	0	0	0
		2.168	0	0	0	0
		2.173	0	0	0	0
		2.178	0	0	0	0
		2.183	0	0	0	0
		2.188	0	0	0	0
		2.192	0	0	0	0
		2.197	0	0	0	0
		2.202	0	0	0	0
		2.207	0	0	0	0
		2.213	0	0	0	0
		2.218	0	0	0	0
		2.223	0	0	0	0
		2.228	0	0	0	0
		2.232	0	0	0	0
		2.237	0	0	0	0
		2.242	0	0	0	0
		2.247	0	0	0	0
		2.253	0	0	0	0
		2.258	0	0	0	0
		2.263	0	0	0	0
		2.268	0	0	0	0
		2.272	0	0	0	0
		2.277	0	0	0	0
		2.282	0	0	0	0
		2.287	0	0	0	0
		2.293	0	0	0	0
		2.298	0	0	0	0
		2.303	0	0	0	0
		2.308	0	0	0	0
		2.312	0	0	0	0
		2.317	0	0	0	0
		2.322	0	0	0	0
		2.327	0	0	0	0
		2.332	0	0	0	0
		2.338	0	0	0	0
		2.343	0	0	0	0
		2.348	0	0	0	0
		2.353	0	0	0	0
		2.357	0	0	0	0
		2.362	0	0	0	0
		2.367	0	0	0	0
		2.372	0	0	0	0
		2.378	0	0	0	0
		2.383	0	0	0	0
		2.388	0	0	0	0
		2.393	0	0	0	0
		2.397	0	0	0	0
		2.402	0	0	0	0
		2.407	0	0	0	0
		2.412	0	0	0	0
		2.418	0	0	0	0
		2.423	0	0	0	0
		2.428	0	0	0	0
		2.433	0	0	0	0
		2.438	0	0	0	0
		2.442	0	0	0	0
		2.447	0	0	0	0
		2.452	0	0	0	0
		2.457	0	0	0	0
		2.463	0	0	0	0
		2.468	0	0	0	0
		2.473	0	0	0	0
		2.478	0	0	0	0
		2.482	0	0	0	0
		2.487	0	0	0	0
		2.492	0	0	0	0
		2.497	0	0	0	0
