# Supplementary material for: Theoretical framework for confined ion transport in two-dimensional nanochannels
Source: Nat Commun. 2025 Jul 20;16:6675. doi: 10.1038/s41467-025-61735-9 (PMC12276316; doi:10.1038/s41467-025-61735-9)
Supplement: Supplementary file 3 — Source data [file 41467_2025_61735_MOESM3_ESM.zip › Source Data/Source Data of Supplementary Information/Source Data of Supplementary Fig. 26.xlsx]

## Sheet: figure
Supplementary Fig. 26
		Ion	DMD (10-9 m2 s-1)				DEXP (10-9 m2 s-1)
			Merz	Netz	Williams	OPLS-AA
		Li+	1.551	1.271	1.467	1.483	1.029
		Na+	1.39	1.385	1.415	1.375	1.334
		K+	2.188	1.835	1.984	2.11	1.957
		Rb+	1.741	-	-	2.181	2.072
		Cs+	1.911	1.88	-	1.858	2.056
		Ca2+	0.934	1.001	0.979	0.9681	0.792
		Mg2+	0.901	0.898	0.92	0.9226	0.706
		Cl-	1.811	1.87	1.736	1.829	2.032
