# Supplementary material for: Theoretical framework for confined ion transport in two-dimensional nanochannels
Source: Nat Commun. 2025 Jul 20;16:6675. doi: 10.1038/s41467-025-61735-9 (PMC12276316; doi:10.1038/s41467-025-61735-9)
Supplement: Supplementary file 3 — Source data [file 41467_2025_61735_MOESM3_ESM.zip › Source Data/Source Data of Supplementary Information/Source Data of Supplementary Fig. 27.xlsx]

## Sheet: figure
Supplementary Fig. 27
			µ (experiments) (10-9 m2 s-1 V-1)			µ (simulations) (10-9 m2 s-1 V-1)
		Ion	Bulk	Channel		Bulk	Channel (εI-WLB)	Channel (εI-Wion-π)
		Li+	39.7	35.8		41.5	27.069	26.417
		Na+	51.5	41.3		40.8	36.582	30.721
		K+	75.5	55.2		66.5	50.3	49.234
		Cs+	79.4	60.7		70.3	41.3	-
		Cl-	78.4	17.2		56.26	23.91	24.02
