# Supplementary material for: Theoretical framework for confined ion transport in two-dimensional nanochannels
Source: Nat Commun. 2025 Jul 20;16:6675. doi: 10.1038/s41467-025-61735-9 (PMC12276316; doi:10.1038/s41467-025-61735-9)
Supplement: Supplementary file 3 — Source data [file 41467_2025_61735_MOESM3_ESM.zip › Source Data/Source Data of Supplementary Information/Source Data of Supplementary Fig. 3.xlsx]

## Sheet: subfigure a
Supplementary Fig. 3a
		r (nm)	RDF of ion in bulk solution (g cm3)	RDF of ion in mid-position (g cm3)	RDF of ion in edge-position (g cm3)		r (nm)	Nw of ion in bulk solution	Nw of ion in mid-position	Nw of ion in edge-position
		0	0	0	0		0	0	0	0
		0.002	0	0	0		0.002	0	0	0
		0.004	0	0	0		0.004	0	0	0
		0.006	0	0	0		0.006	0	0	0
		0.008	0	0	0		0.008	0	0	0
		0.01	0	0	0		0.01	0	0	0
		0.012	0	0	0		0.012	0	0	0
		0.014	0	0	0		0.014	0	0	0
		0.016	0	0	0		0.016	0	0	0
		0.018	0	0	0		0.018	0	0	0
		0.02	0	0	0		0.02	0	0	0
		0.022	0	0	0		0.022	0	0	0
		0.024	0	0	0		0.024	0	0	0
		0.026	0	0	0		0.026	0	0	0
		0.028	0	0	0		0.028	0	0	0
		0.03	0	0	0		0.03	0	0	0
		0.032	0	0	0		0.032	0	0	0
		0.034	0	0	0		0.034	0	0	0
		0.036	0	0	0		0.036	0	0	0
		0.038	0	0	0		0.038	0	0	0
		0.04	0	0	0		0.04	0	0	0
		0.042	0	0	0		0.042	0	0	0
		0.044	0	0	0		0.044	0	0	0
		0.046	0	0	0		0.046	0	0	0
		0.048	0	0	0		0.048	0	0	0
		0.05	0	0	0		0.05	0	0	0
		0.052	0	0	0		0.052	0	0	0
		0.054	0	0	0		0.054	0	0	0
		0.056	0	0	0		0.056	0	0	0
		0.058	0	0	0		0.058	0	0	0
		0.06	0	0	0		0.06	0	0	0
		0.062	0	0	0		0.062	0	0	0
		0.064	0	0	0		0.064	0	0	0
		0.066	0	0	0		0.066	0	0	0
		0.068	0	0	0		0.068	0	0	0
		0.07	0	0	0		0.07	0	0	0
		0.072	0	0	0		0.072	0	0	0
		0.074	0	0	0		0.074	0	0	0
		0.076	0	0	0		0.076	0	0	0
		0.078	0	0	0		0.078	0	0	0
		0.08	0	0	0		0.08	0	0	0
		0.082	0	0	0		0.082	0	0	0
		0.084	0	0	0		0.084	0	0	0
		0.086	0	0	0		0.086	0	0	0
		0.088	0	0	0		0.088	0	0	0
		0.09	0	0	0		0.09	0	0	0
		0.092	0	0	0		0.092	0	0	0
		0.094	0	0	0		0.094	0	0	0
		0.096	0	0	0		0.096	0	0	0
		0.098	0	0	0		0.098	0	0	0
		0.1	0	0	0		0.1	0	0	0
		0.102	0	0	0		0.102	0	0	0
		0.104	0	0	0		0.104	0	0	0
		0.106	0	0	0		0.106	0	0	0
		0.108	0	0	0		0.108	0	0	0
		0.11	0	0	0		0.11	0	0	0
		0.112	0	0	0		0.112	0	0	0
		0.114	0	0	0		0.114	0	0	0
		0.116	0	0	0		0.116	0	0	0
		0.118	0	0	0		0.118	0	0	0
		0.12	0	0	0		0.12	0	0	0
		0.122	0	0	0		0.122	0	0	0
		0.124	0	0	0		0.124	0	0	0
		0.126	0	0	0		0.126	0	0	0
		0.128	0	0	0		0.128	0	0	0
		0.13	0	0	0		0.13	0	0	0
		0.132	0	0	0		0.132	0	0	0
		0.134	0	0	0		0.134	0	0	0
		0.136	0	0	0		0.136	0	0	0
		0.138	0	0	0		0.138	0	0	0
		0.14	0	0	0		0.14	0	0	0
		0.142	0	0	0		0.142	0	0	0
		0.144	0	0	0		0.144	0	0	0
		0.146	0	0	0		0.146	0	0	0
		0.148	0	0	0		0.148	0	0	0
		0.15	0	0	0		0.15	0	0	0
		0.152	0	0	0		0.152	0	0	0
		0.154	0	0	0		0.154	0	0	0
		0.156	0	0	0		0.156	0	0	0
		0.158	0	0	0		0.158	0	0	0
		0.16	0	0	0		0.16	0	0	0
		0.162	0	0	0		0.162	0	0	0
		0.164	0	0	0		0.164	0	0	0
		0.166	0	0	0		0.166	0	0	0
		0.168	0	0	0.000356321		0.168	0	0	0
		0.17	0.0003317	0.000695979	0		0.17	0	0	7.99968e-06
		0.172	0.0022682	0.00577898	0.0050991		0.172	2.3999e-05	6.39975e-05	2.3999e-05
		0.174	0.0360951	0.044511	0.0355423		0.174	0.000279989	0.000399984	0.000359986
		0.176	0.168661	0.18993	0.202267		0.176	0.00227191	0.00267189	0.00263189
		0.178	0.664103	0.673861	0.723376		0.178	0.0115675	0.0118795	0.0122555
		0.18	1.78733	1.92072	1.92321		0.18	0.0415823	0.0425583	0.0431503
		0.182	3.96652	4.1865	4.16829		0.182	0.115995	0.117723	0.118971
		0.184	7.03841	7.46038	7.49097		0.184	0.267381	0.271525	0.272181
		0.186	10.2896	10.8635	10.9001		0.186	0.515147	0.521571	0.524563
		0.188	13.3206	13.8862	13.8833		0.188	0.863861	0.867877	0.872141
		0.19	14.855	15.5031	15.4518		0.19	1.29088	1.28959	1.29297
		0.192	15.0684	15.6858	15.5887		0.192	1.75083	1.74951	1.74799
		0.194	13.9199	14.5623	14.3891		0.194	2.20616	2.20139	2.19617
		0.196	11.9717	12.4711	12.3878		0.196	2.61718	2.61102	2.60499
		0.198	9.68193	9.99062	10.0178		0.198	2.96951	2.96029	2.95104
		0.2	7.48969	7.76596	7.72598		0.2	3.25277	3.23824	3.22777
		0.202	5.43652	5.73528	5.70546		0.202	3.46817	3.4537	3.44316
		0.204	3.93017	4.18865	4.15506		0.204	3.62676	3.61476	3.60354
		0.206	2.72317	2.91662	2.97965		0.206	3.74374	3.73265	3.72103
		0.208	1.87762	2.02584	2.01701		0.208	3.82405	3.81442	3.80525
		0.21	1.28488	1.38036	1.38629		0.21	3.88034	3.87279	3.8636
		0.212	0.836738	0.914971	0.982101		0.212	3.91879	3.91358	3.90442
		0.214	0.58485	0.610056	0.645192		0.214	3.94496	3.94005	3.93298
		0.216	0.37908	0.412352	0.444038		0.216	3.96338	3.95858	3.9529
		0.218	0.24992	0.275101	0.29584		0.218	3.97558	3.97093	3.96625
		0.22	0.17152	0.200929	0.21485		0.22	3.98371	3.98004	3.97623
		0.222	0.114177	0.125497	0.145087		0.222	3.98946	3.98635	3.98291
		0.224	0.0831068	0.0986123	0.106429		0.224	3.99349	3.99065	3.9879
		0.226	0.0548036	0.0586762	0.0767909		0.226	3.99623	3.9937	3.99143
		0.228	0.0413068	0.0493324	0.0481717		0.228	3.99848	3.99582	3.9941
		0.23	0.0318936	0.0336498	0.0395433		0.23	4.00001	3.9976	3.99594
		0.232	0.0261809	0.0220479	0.0291481		0.232	4.00126	3.99878	3.99725
		0.234	0.0169818	0.0191014	0.0238767		0.234	4.00218	3.99966	3.99845
		0.236	0.0144576	0.0153482	0.0173344		0.236	4.00292	4.00038	3.99933
		0.238	0.0113388	0.011718	0.0142037		0.238	4.00358	4.001	4.00004
		0.24	0.0144791	0.00785693	0.0122219		0.24	4.00414	4.00147	4.00058
		0.242	0.0112944	0.00669725	0.00824276		0.242	4.00482	4.00177	4.00103
		0.244	0.00917787	0.00760148	0.00895286		0.244	4.00531	4.00213	4.00144
		0.246	0.00696989	0.00465319	0.00864163		0.246	4.00566	4.00237	4.00186
		0.248	0.00903997	0.00506897	0.005396		0.248	4.00612	4.00266	4.00221
		0.25	0.00828243	0.00579276	0.00611458		0.25	4.00651	4.0029	4.00246
		0.252	0.00830243	0.00427587	0.00585953		0.252	4.00702	4.00314	4.00279
		0.254	0.0080236	0.00514409	0.00514409		0.254	4.0075	4.00342	4.0031
		0.256	0.00716749	0.0058314	0.00352953		0.256	4.00786	4.00371	4.00329
		0.258	0.00763273	0.00392823	0.00468366		0.258	4.0083	4.00393	4.0035
		0.26	0.0063813	0.00609958	0.00461187		0.26	4.00868	4.0042	4.00371
		0.262	0.00865828	0.00527426	0.00307665		0.262	4.009	4.00454	4.00394
		0.264	0.00949043	0.00663763	0.00447319		0.264	4.00959	4.00482	4.00417
		0.266	0.00880629	0.00540111	0.00639605		0.266	4.01018	4.00515	4.0045
		0.268	0.0072072	0.00546081	0.00476071		0.268	4.01057	4.00551	4.00483
		0.27	0.00815283	0.00565613	0.00524227		0.27	4.01106	4.00579	4.00506
		0.272	0.0110136	0.00720456	0.00747643		0.272	4.01167	4.00622	4.00545
		0.274	0.0125132	0.00656382	0.00642987		0.274	4.01241	4.00661	4.00586
		0.276	0.0113258	0.00897747	0.00686512		0.276	4.01314	4.00706	4.00625
		0.278	0.0107913	0.0100199	0.00611604		0.278	4.01379	4.0076	4.00667
		0.28	0.0158954	0.00923591	0.00769659		0.28	4.0147	4.00814	4.00709
		0.282	0.0147063	0.0113817	0.00897889		0.282	4.01568	4.00886	4.00757
		0.284	0.015332	0.0140898	0.0104738		0.284	4.01667	4.00967	4.0082
		0.286	0.0169936	0.0165986	0.00848371		0.286	4.01782	4.0107	4.00882
		0.288	0.0184918	0.0149136	0.00957868		0.288	4.01906	4.01171	4.00945
		0.29	0.0196054	0.0172199	0.0141107		0.29	4.02035	4.01278	4.01024
		0.292	0.0228231	0.0204054	0.0159233		0.292	4.02177	4.01394	4.01126
		0.294	0.024399	0.0203613	0.0164054		0.294	4.0235	4.01549	4.01232
		0.296	0.030088	0.0233011	0.0166436		0.296	4.02545	4.01692	4.01346
		0.298	0.0337874	0.0279722	0.0201581		0.298	4.02785	4.01868	4.01481
		0.3	0.0352557	0.0307294	0.0251422		0.3	4.0305	4.02078	4.01627
		0.302	0.036893	0.0299933	0.0269058		0.302	4.03317	4.02294	4.01825
		0.304	0.0442919	0.0418964	0.0314495		0.304	4.03616	4.02554	4.0203
		0.306	0.0491409	0.0426394	0.0355508		0.306	4.04004	4.02872	4.02288
		0.308	0.0514351	0.0481301	0.0415573		0.308	4.04378	4.0321	4.02571
		0.31	0.055562	0.058395	0.0441625		0.31	4.04817	4.03627	4.0291
		0.312	0.067161	0.0627106	0.04897		0.312	4.05303	4.04094	4.03247
		0.314	0.0792396	0.0705845	0.0587525		0.314	4.05868	4.04609	4.03676
		0.316	0.0841933	0.083594	0.0709038		0.316	4.06575	4.05213	4.0419
		0.318	0.0904352	0.090898	0.0743892		0.318	4.07307	4.05896	4.04769
		0.32	0.106814	0.100765	0.0888816		0.32	4.08165	4.06691	4.05426
		0.322	0.112981	0.111351	0.103591		0.322	4.09063	4.07563	4.06205
		0.324	0.128666	0.130482	0.108735		0.324	4.10135	4.08541	4.07065
		0.326	0.138187	0.14592	0.122167		0.326	4.11327	4.09702	4.08062
		0.328	0.156912	0.160692	0.137789		0.328	4.12656	4.11018	4.0915
		0.33	0.179311	0.186916	0.164198		0.33	4.14139	4.12518	4.10472
		0.332	0.190206	0.210404	0.169801		0.332	4.15824	4.14201	4.11926
		0.334	0.205461	0.232679	0.198061		0.334	4.17648	4.16204	4.1355
		0.336	0.223232	0.26457	0.218426		0.336	4.19641	4.18403	4.15345
		0.338	0.254078	0.279231	0.24402		0.338	4.21921	4.2084	4.17476
		0.34	0.284185	0.309015	0.267952		0.34	4.24505	4.23571	4.19817
		0.342	0.306851	0.337052	0.29922		0.342	4.27355	4.26511	4.2244
		0.344	0.342826	0.374363	0.337394		0.344	4.30585	4.29861	4.25429
		0.346	0.381959	0.41928	0.362828		0.346	4.34201	4.33545	4.2874
		0.348	0.398395	0.463549	0.40874		0.348	4.3804	4.37892	4.32447
		0.35	0.450902	0.493075	0.447512		0.35	4.42362	4.42438	4.36513
		0.352	0.482153	0.547711	0.488541		0.352	4.47204	4.47593	4.41127
		0.354	0.518491	0.596437	0.532475		0.354	4.52384	4.53244	4.46163
		0.356	0.558818	0.635855	0.576737		0.356	4.5804	4.5944	4.51754
		0.358	0.604203	0.697903	0.631832		0.358	4.64207	4.66152	4.57824
		0.36	0.635598	0.745029	0.679536		0.36	4.70975	4.73544	4.64631
		0.362	0.682083	0.79332	0.734073		0.362	4.78033	4.81524	4.71884
		0.364	0.730088	0.847763	0.777553		0.364	4.85871	4.90132	4.79883
		0.366	0.776305	0.892055	0.828615		0.366	4.94148	4.99342	4.88403
		0.368	0.832376	0.962811	0.875182		0.368	5.03283	5.0929	4.97483
		0.37	0.882639	1.02266	0.947726		0.37	5.13021	5.20013	5.07313
		0.372	0.946468	1.06416	1.01925		0.372	5.23502	5.31385	5.18082
		0.374	0.981876	1.10666	1.06259		0.374	5.34724	5.43508	5.29745
		0.376	1.03257	1.17119	1.12104		0.376	5.46514	5.5618	5.41893
		0.378	1.08519	1.2259	1.17001		0.378	5.59014	5.69754	5.54755
		0.38	1.13188	1.27905	1.23287		0.38	5.7233	5.8409	5.6851
		0.382	1.18523	1.33109	1.27499		0.382	5.86307	5.99134	5.82994
		0.384	1.22616	1.37333	1.33691		0.384	6.01042	6.14875	5.98239
		0.386	1.29017	1.38309	1.37081		0.386	6.16758	6.31236	6.14234
		0.388	1.33715	1.45425	1.41604		0.388	6.33115	6.48174	6.30825
		0.39	1.36872	1.49643	1.46609		0.39	6.50157	6.65936	6.48234
		0.392	1.4399	1.52357	1.4932		0.392	6.68126	6.8418	6.66183
		0.394	1.46828	1.55302	1.53086		0.394	6.86867	7.03212	6.84731
		0.396	1.50551	1.58855	1.56847		0.396	7.06217	7.22491	7.0397
		0.398	1.56607	1.61078	1.59478		0.398	7.2644	7.42606	7.23701
		0.4	1.57752	1.62545	1.62928		0.4	7.4731	7.6312	7.44324
		0.402	1.60748	1.62904	1.6164		0.402	7.68851	7.84068	7.65042
		0.404	1.64699	1.63254	1.66908		0.404	7.90752	8.05124	7.86223
		0.406	1.68648	1.64557	1.68809		0.406	8.13589	8.26514	8.08018
		0.408	1.69346	1.64105	1.67669		0.408	8.36893	8.48113	8.30282
		0.41	1.71604	1.64548	1.67186		0.41	8.60755	8.69916	8.52588
		0.412	1.70857	1.63037	1.66924		0.412	8.85032	8.91911	8.75123
		0.414	1.72511	1.62435	1.64253		0.414	9.09276	9.14124	8.97446
		0.416	1.74372	1.59771	1.63037		0.416	9.34289	9.36269	9.19937
		0.418	1.74552	1.59012	1.64008		0.418	9.5966	9.58058	9.42605
		0.42	1.72535	1.5692	1.59771		0.42	9.84984	9.80319	9.65283
		0.422	1.7202	1.55404	1.58093		0.422	10.1054	10.0237	9.87723
		0.424	1.72349	1.51046	1.54862		0.424	10.3617	10.2417	10.0988
		0.426	1.71935	1.49715	1.52353		0.426	10.6221	10.4579	10.3203
		0.428	1.6848	1.43922	1.48534		0.428	10.8811	10.6708	10.5391
		0.43	1.67158	1.41231	1.42934		0.43	11.1381	10.879	10.7516
		0.432	1.64567	1.38036	1.39238		0.432	11.3955	11.0856	10.9609
		0.434	1.61985	1.34588	1.36542		0.434	11.6511	11.2885	11.1657
		0.436	1.5944	1.30422	1.29967		0.436	11.9062	11.4882	11.3662
		0.438	1.57072	1.239	1.26238		0.438	12.1578	11.6811	11.5623
		0.44	1.53195	1.18464	1.21747		0.44	12.4078	11.8658	11.7517
		0.442	1.48529	1.15974	1.15866		0.442	12.6515	12.0491	11.934
		0.444	1.43562	1.11667	1.12187		0.444	12.8915	12.2273	12.1124
		0.446	1.41202	1.07022	1.07548		0.446	13.1252	12.3996	12.2857
		0.448	1.38894	1.01344	1.02887		0.448	13.3611	12.5641	12.4514
		0.45	1.36535	1.0039	1.00445		0.45	13.5924	12.7263	12.6162
		0.452	1.301	0.95882	0.970486		0.452	13.8191	12.8853	12.776
		0.454	1.27699	0.919056	0.91808		0.454	14.0389	13.0384	12.9301
		0.456	1.22566	0.877252	0.885329		0.456	14.2543	13.1847	13.0779
		0.458	1.20254	0.84942	0.852297		0.458	14.4665	13.3284	13.2225
		0.46	1.18201	0.824086	0.818335		0.46	14.6754	13.4687	13.3609
		0.462	1.14916	0.795057	0.788508		0.462	14.8835	13.6057	13.4989
		0.464	1.11933	0.760284	0.75622		0.464	15.0856	13.7388	13.6302
		0.466	1.10653	0.732756	0.733914		0.466	15.2869	13.8665	13.7586
		0.468	1.05966	0.723971	0.718782		0.468	15.4831	13.9934	13.8827
		0.47	1.03768	0.699157	0.697791		0.47	15.6759	14.118	14.0077
		0.472	1.02254	0.676229	0.680698		0.472	15.8674	14.2389	14.1293
		0.474	1.01542	0.662293	0.660861		0.474	16.057	14.357	14.2492
		0.476	0.997263	0.649198	0.6476		0.476	16.2454	14.4754	14.3654
		0.478	0.983268	0.620929	0.626563		0.478	16.4333	14.5897	14.4815
		0.48	0.968896	0.618344	0.613804		0.48	16.6208	14.7031	14.594
		0.482	0.959234	0.609941	0.605741		0.482	16.8075	14.8164	14.7067
		0.484	0.944757	0.594638	0.595583		0.484	16.9918	14.9287	14.8179
		0.486	0.947433	0.578942	0.583158		0.486	17.178	15.0373	14.9288
		0.488	0.938756	0.578598	0.582441		0.488	17.365	15.1476	15.0384
		0.49	0.930747	0.566678	0.560144		0.49	17.5519	15.2561	15.1468
		0.492	0.925696	0.563123	0.567153		0.492	17.7378	15.3649	15.2549
		0.494	0.918329	0.553418	0.550987		0.494	17.924	15.473	15.3632
		0.496	0.918077	0.554447	0.547702		0.496	18.1122	15.5798	15.4699
		0.498	0.922654	0.548944	0.546146		0.498	18.3039	15.6884	15.5781
		0.5	0.912822	0.54021	0.539969		0.5	18.4933	15.7958	15.6849
		0.502	0.90323	0.535889	0.538444		0.502	18.6828	15.9042	15.7925
		0.504	0.913204	0.528118	0.533621		0.504	18.8746	16.0114	15.9004
		0.506	0.90628	0.538709	0.527397		0.506	19.0685	16.1202	16.0083
		0.508	0.900893	0.524436	0.523112		0.508	19.2623	16.228	16.115
		0.51	0.903505	0.520469	0.526694		0.51	19.457	16.3362	16.2245
		0.512	0.908954	0.528433	0.520529		0.512	19.6547	16.445	16.3326
		0.514	0.914353	0.525648	0.51419		0.514	19.8569	16.5556	16.4407
		0.516	0.908848	0.514907	0.526314		0.516	20.0578	16.6654	16.5505
		0.518	0.899462	0.519658	0.510063		0.518	20.2577	16.7745	16.6605
		0.52	0.900595	0.512559	0.511332		0.52	20.4606	16.8855	16.7707
		0.522	0.905709	0.519715	0.509455		0.522	20.6649	16.9965	16.8809
		0.524	0.908693	0.511489	0.512661		0.524	20.8737	17.1082	16.9918
		0.526	0.904214	0.510167	0.519872		0.526	21.0797	17.2198	17.1052
		0.528	0.902675	0.508853	0.505389		0.528	21.2899	17.3335	17.2183
		0.53	0.902323	0.514311	0.514561		0.53	21.5008	17.4473	17.3307
		0.532	0.920548	0.509188	0.511427		0.532	21.7163	17.5623	17.4457
		0.534	0.898205	0.514501	0.495421		0.534	21.9297	17.6781	17.5601
		0.536	0.918605	0.505765	0.510316		0.536	22.147	17.7932	17.6744
		0.538	0.905728	0.508457	0.511028		0.538	22.3666	17.909	17.7921
		0.54	0.924473	0.510095	0.506749		0.54	22.5894	18.028	17.9103
		0.542	0.914309	0.511766	0.518031		0.542	22.8144	18.1467	18.0295
		0.544	0.921879	0.513565	0.513429		0.544	23.04	18.2667	18.1494
		0.546	0.914982	0.508445	0.511649		0.546	23.2664	18.3882	18.2708
		0.548	0.915683	0.508037	0.516241		0.548	23.4954	18.5089	18.3934
		0.55	0.916482	0.523598	0.512061		0.55	23.727	18.6331	18.5181
		0.552	0.925903	0.514449	0.511842		0.552	23.9601	18.7576	18.6406
		0.554	0.926753	0.508364	0.516425		0.554	24.1962	18.8824	18.7654
		0.556	0.924535	0.514783	0.50883		0.556	24.4341	19.0077	18.8919
		0.558	0.927588	0.521679	0.512182		0.558	24.6729	19.136	19.0164
		0.56	0.939591	0.509958	0.515602		0.56	24.9167	19.2633	19.1445
		0.562	0.92969	0.516886	0.52007		0.562	25.1628	19.3926	19.2738
		0.564	0.928212	0.52316	0.515004		0.564	25.408	19.5241	19.4042
		0.566	0.931115	0.520549	0.515055		0.566	25.6553	19.6555	19.5363
		0.568	0.939895	0.514097	0.515437		0.568	25.9073	19.7887	19.667
		0.57	0.933701	0.518221	0.518314		0.57	26.1596	19.9214	19.8006
		0.572	0.936557	0.519507	0.524363		0.572	26.415	20.0546	19.9351
		0.574	0.941888	0.520336	0.52351		0.574	26.6717	20.1916	20.0727
		0.576	0.935211	0.525928	0.52332		0.576	26.9315	20.3284	20.2095
		0.578	0.94734	0.517911	0.522186		0.578	27.193	20.4672	20.3476
		0.58	0.948685	0.529669	0.524019		0.58	27.4563	20.6068	20.4878
		0.582	0.952201	0.526276	0.525385		0.582	27.7265	20.7496	20.628
		0.584	0.95223	0.532505	0.531031		0.584	27.9964	20.8916	20.7719
		0.586	0.954426	0.529714	0.529128		0.586	28.2682	21.0367	20.9152
		0.588	0.959119	0.531396	0.525782		0.588	28.5434	21.1816	21.0603
		0.59	0.95632	0.530705	0.532698		0.59	28.8187	21.329	21.2072
		0.592	0.962041	0.536752	0.532705		0.592	29.0998	21.4763	21.3538
		0.594	0.962115	0.541478	0.531587		0.594	29.382	21.6268	21.5036
		0.596	0.95897	0.540063	0.53777		0.596	29.6662	21.7795	21.6545
		0.598	0.957789	0.54167	0.54302		0.598	29.9513	21.9329	21.8067
		0.6	0.958684	0.546237	0.538527		0.6	30.2389	22.0882	21.961
		0.602	0.95899	0.538824	0.534856		0.602	30.5269	22.2445	22.1148
		0.604	0.959953	0.542499	0.539356		0.604	30.8179	22.4009	22.2716
		0.606	0.986808	0.546607	0.542115		0.606	31.116	22.559	22.4286
		0.608	0.974516	0.547219	0.543764		0.608	31.4159	22.7197	22.5881
		0.61	0.978185	0.54507	0.543016		0.61	31.7181	22.8798	22.7466
		0.612	0.977661	0.54429	0.546787		0.612	32.0236	23.0427	22.9095
		0.614	0.982775	0.549864	0.551678		0.614	32.3295	23.2054	23.0737
		0.616	0.980006	0.552958	0.544742		0.616	32.6412	23.371	23.2386
		0.618	0.985655	0.557383	0.552327		0.618	32.953	23.5392	23.4048
		0.62	0.995865	0.555035	0.550718		0.62	33.2697	23.7099	23.5725
		0.622	0.979427	0.552987	0.546904		0.622	33.5882	23.8799	23.7407
		0.624	0.988759	0.558601	0.556147		0.624	33.9064	24.0497	23.911
		0.626	0.990527	0.550904	0.555216		0.626	34.2278	24.2236	24.0835
		0.628	0.994164	0.564562	0.563543		0.628	34.5539	24.3964	24.2602
		0.63	0.993507	0.562436	0.55638		0.63	34.8814	24.5753	24.4344
		0.632	0.989103	0.562044	0.563554		0.632	35.2116	24.7523	24.613
		0.634	0.99941	0.564537	0.565963		0.634	35.5448	24.9318	24.7934
		0.636	0.987322	0.573894	0.565292		0.636	35.8779	25.1151	24.9739
		0.638	0.993356	0.561734	0.567417		0.638	36.2152	25.298	25.1563
		0.64	0.997755	0.569094	0.566025		0.64	36.5525	25.4823	25.3405
		0.642	1.00188	0.56463	0.567485		0.642	36.8965	25.6683	25.5252
		0.644	0.993916	0.577849	0.569774		0.644	37.2394	25.8545	25.7129
		0.646	1.00563	0.572282	0.561534		0.646	37.5874	26.0459	25.8997
		0.648	1.00419	0.57835	0.565274		0.648	37.9375	26.2373	26.0881
		0.65	0.991714	0.570741	0.573193		0.65	38.289	26.429	26.2793
		0.652	0.997083	0.578203	0.571059		0.652	38.6413	26.6231	26.4714
		0.654	1.00104	0.580897	0.578757		0.654	38.997	26.819	26.6665
		0.656	1.00023	0.571567	0.574184		0.656	39.3554	27.017	26.8641
		0.658	1.00048	0.578532	0.57305		0.658	39.7156	27.2129	27.0599
		0.66	0.9994	0.574107	0.565934		0.66	40.0768	27.4127	27.2566
		0.662	0.993681	0.577919	0.573743		0.662	40.4407	27.6122	27.4555
		0.664	0.993248	0.573019	0.571331		0.664	40.8031	27.8137	27.6551
		0.666	1.00063	0.575963	0.574308		0.666	41.1725	28.0171	27.8564
		0.668	0.99961	0.566494	0.578349		0.668	41.546	28.2175	28.0605
		0.67	0.992852	0.573699	0.573744		0.67	41.9168	28.4205	28.2662
		0.672	0.994188	0.567458	0.567837		0.672	42.2906	28.6259	28.4709
		0.674	0.993292	0.570559	0.56591		0.674	42.6644	28.831	28.674
		0.676	1.00446	0.56261	0.565801		0.676	43.0466	29.0361	28.8795
		0.678	0.986531	0.563957	0.560041		0.678	43.4267	29.2421	29.0853
		0.68	0.99542	0.566584	0.559602		0.68	43.8083	29.4492	29.2905
		0.682	0.992222	0.556971	0.564561		0.682	44.1917	29.655	29.4974
		0.684	0.988539	0.560295	0.558425		0.684	44.5783	29.8636	29.7058
		0.686	0.985458	0.554559	0.557956		0.686	44.9643	30.0713	29.914
		0.688	0.987497	0.550735	0.553688		0.688	45.3538	30.2806	30.1232
		0.69	0.981358	0.545192	0.544917		0.69	45.7424	30.4867	30.3309
		0.692	0.981025	0.547499	0.553947		0.692	46.1332	30.6946	30.5386
		0.694	0.987426	0.543995	0.54151		0.694	46.5279	30.9024	30.7488
		0.696	0.984767	0.534978	0.54569		0.696	46.9246	31.1091	30.9575
		0.698	0.979544	0.538314	0.534185		0.698	47.3226	31.3173	31.1658
		0.7	0.978105	0.526727	0.538426		0.7	47.7217	31.524	31.3741
		0.702	0.980255	0.526521	0.532093		0.702	48.1225	31.7296	31.5838
		0.704	0.983213	0.522545	0.525528		0.704	48.5285	31.9367	31.7909
		0.706	0.984771	0.51496	0.516171		0.706	48.9368	32.1406	31.9985
		0.708	0.979466	0.510301	0.517042		0.708	49.3485	32.3446	32.2025
		0.71	0.977263	0.51097	0.514661		0.71	49.7591	32.5485	32.4092
		0.712	0.977507	0.510036	0.512655		0.712	50.17	32.7531	32.6159
		0.714	0.98353	0.508338	0.507569		0.714	50.5872	32.9603	32.8223
		0.716	0.977883	0.50482	0.50478		0.716	51.0042	33.1681	33.0271
		0.718	0.980595	0.501098	0.495285		0.718	51.4235	33.3711	33.2317
		0.72	0.984412	0.494474	0.504639		0.72	51.847	33.576	33.4377
		0.722	0.987022	0.493456	0.491952		0.722	52.2756	33.7807	33.6432
		0.724	0.990808	0.490059	0.491729		0.724	52.7066	33.9848	33.8479
		0.726	0.990763	0.487614	0.485897		0.726	53.143	34.1899	34.0525
		0.728	0.988583	0.484672	0.488866		0.728	53.5766	34.3937	34.2566
		0.73	0.988117	0.477395	0.483246		0.73	54.0154	34.5971	34.4626
		0.732	0.984842	0.478623	0.483371		0.732	54.4554	34.8009	34.6685
		0.734	0.996965	0.481352	0.473362		0.734	54.9017	35.0058	34.8724
		0.736	0.988465	0.469703	0.46987		0.736	55.3465	35.2096	35.0754
		0.738	1.00308	0.47079	0.471805		0.738	55.8002	35.4123	35.2778
		0.74	0.998506	0.46938	0.469729		0.74	56.2554	35.617	35.484
		0.742	1.00128	0.466989	0.469162		0.742	56.7139	35.8207	35.6885
		0.744	1.00258	0.464126	0.466143		0.744	57.1758	36.0263	35.8942
		0.746	1.00542	0.4541	0.467003		0.746	57.6385	36.2288	36.1
		0.748	0.998907	0.463305	0.464617		0.748	58.1066	36.4326	36.3064
		0.75	1.00395	0.460878	0.457695		0.75	58.575	36.6387	36.5115
		0.752	1.00201	0.462159	0.458691		0.752	59.0469	36.846	36.718
		0.754	1.00093	0.45966	0.45989		0.754	59.5213	37.0528	36.9244
		0.756	1.01288	0.459603	0.453831		0.756	60.0002	37.2612	37.1321
		0.758	1.00343	0.454752	0.452984		0.758	60.4824	37.4694	37.3383
		0.76	1.01045	0.453543	0.451976		0.76	60.9661	37.6778	37.5458
		0.762	1.01918	0.447857	0.450697		0.762	61.4566	37.887	37.7534
		0.764	1.01218	0.451033	0.452652		0.764	61.9498	38.0945	37.9619
		0.766	1.01525	0.455877	0.452878		0.766	62.4474	38.3041	38.1745
		0.768	1.02101	0.446295	0.449245		0.768	62.9454	38.5165	38.3847
		0.77	1.0212	0.442737	0.448385		0.77	63.4485	38.7244	38.5942
		0.772	1.01595	0.44752	0.449595		0.772	63.9541	38.9354	38.8073
		0.774	1.02113	0.446365	0.447356		0.774	64.4636	39.1494	39.0214
		0.776	1.02251	0.444688	0.438274		0.776	64.9745	39.3628	39.2345
		0.778	1.02541	0.442089	0.443035		0.778	65.4907	39.5743	39.444
		0.78	1.02217	0.444602	0.443511		0.78	66.0095	39.7873	39.658
		0.782	1.02491	0.442132	0.440405		0.782	66.5303	40.0033	39.8732
		0.784	1.03217	0.44152	0.439033		0.784	67.0574	40.2193	40.0881
		0.786	1.02446	0.440916	0.444416		0.786	67.5858	40.4354	40.3049
		0.788	1.0274	0.434271	0.435875		0.788	68.117	40.6507	40.5207
		0.79	1.02748	0.433853	0.437237		0.79	68.6501	40.865	40.737
		0.792	1.02423	0.43439	0.436281		0.792	69.1851	41.0806	40.9542
		0.794	1.02831	0.43123	0.437931		0.794	69.726	41.2976	41.1724
		0.796	1.02434	0.431166	0.434197		0.796	70.2641	41.5142	41.3923
		0.798	1.02771	0.429535	0.434715		0.798	70.8086	41.7319	41.6134
		0.8	1.03501	0.42622	0.431846		0.8	71.3596	41.9487	41.8323
		0.802	1.03389	0.429612	0.430503		0.802	71.9118	42.1682	42.0522
		0.804	1.03114	0.422577	0.430807		0.804	72.466	42.3871	42.2726
		0.806	1.02861	0.427356	0.424615		0.806	73.0236	42.6055	42.4939
		0.808	1.03095	0.426501	0.426948		0.808	73.5844	42.8259	42.7133
		0.81	1.02597	0.419043	0.427442		0.81	74.1467	43.0464	42.9361
		0.812	1.02665	0.419961	0.423164		0.812	74.7085	43.2661	43.1594
		0.814	1.01764	0.418667	0.419927		0.814	75.2715	43.4854	43.3812
		0.816	1.02296	0.417035	0.422049		0.816	75.8381	43.7067	43.6018
		0.818	1.02939	0.417409	0.419889		0.818	76.4096	43.9289	43.8255
		0.82	1.0169	0.416849	0.418255		0.82	76.984	44.1524	44.0496
		0.822	1.02474	0.416	0.420405		0.822	77.5571	44.374	44.2755
		0.824	1.02265	0.414253	0.412609		0.824	78.1355	44.5984	44.4996
		0.826	1.02778	0.416166	0.409872		0.826	78.7177	44.8242	44.7206
		0.828	1.02157	0.407925	0.41149		0.828	79.3028	45.0467	44.9451
		0.83	1.01304	0.413596	0.410575		0.83	79.8855	45.2712	45.1694
		0.832	1.01916	0.412081	0.408362		0.832	80.4729	45.4988	45.3951
		0.834	1.01765	0.409319	0.409058		0.834	81.0615	45.7254	45.6207
		0.836	1.01816	0.407104	0.410039		0.836	81.6539	45.9529	45.8485
		0.838	1.02015	0.408345	0.409076		0.838	82.2509	46.1793	46.0754
		0.84	1.02093	0.405221	0.400874		0.84	82.8499	46.4071	46.3036
		0.842	1.0191	0.404009	0.403186		0.842	83.4511	46.6344	46.529
		0.844	1.01507	0.404434	0.403728		0.844	84.0559	46.8627	46.7582
		0.846	1.01057	0.405466	0.401377		0.846	84.6587	47.0918	46.9854
		0.848	1.01497	0.399497	0.401119		0.848	85.2628	47.322	47.215
		0.85	1.00918	0.403632	0.397466		0.85	85.872	47.5516	47.4432
		0.852	1.00581	0.401728	0.397503		0.852	86.4807	47.7858	47.6721
		0.854	1.01135	0.400786	0.398442		0.854	87.0943	48.0171	47.9039
		0.856	1.01097	0.395206	0.398157		0.856	87.7111	48.2478	48.1355
		0.858	1.00839	0.395364	0.392167		0.858	88.3319	48.4803	48.3646
		0.86	1.00061	0.396994	0.39596		0.86	88.9482	48.7122	48.5958
		0.862	1.00624	0.393328	0.391677		0.862	89.5679	48.9455	48.8278
		0.864	1.00721	0.394996	0.395212		0.864	90.1973	49.1786	49.062
		0.866	1.00268	0.394394	0.388803		0.866	90.8225	49.4129	49.2942
		0.868	1.00449	0.394139	0.386918		0.868	91.4518	49.6491	49.5279
		0.87	1.00558	0.391976	0.39171		0.87	92.0846	49.886	49.7614
		0.872	0.99605	0.392447	0.387118		0.872	92.7193	50.1214	49.996
		0.874	1.00081	0.387419	0.390381		0.874	93.3535	50.3579	50.2327
		0.876	1.00189	0.38737	0.387475		0.876	93.9933	50.5954	50.4681
		0.878	0.990789	0.390236	0.388083		0.878	94.6326	50.8309	50.706
		0.88	0.995296	0.385542	0.385308		0.88	95.2727	51.0699	50.9434
		0.882	0.993604	0.385219	0.38681		0.882	95.9177	51.3074	51.181
		0.884	0.996945	0.384135	0.390158		0.884	96.565	51.5467	51.4229
		0.886	0.990336	0.382105	0.3901		0.886	97.2149	51.786	51.6658
		0.888	0.991352	0.385721	0.38465		0.888	97.8659	52.0259	51.9075
		0.89	0.991765	0.384544	0.384772		0.89	98.5171	52.267	52.1495
		0.892	0.99138	0.386489	0.381686		0.892	99.1762	52.5126	52.3932
		0.894	0.994321	0.384257	0.382093		0.894	99.8359	52.7567	52.6347
		0.896	0.989293	0.385514	0.380867		0.896	100.499	53.0008	52.8779
		0.898	0.989435	0.382901	0.381691		0.898	101.163	53.2459	53.1201
		0.9	0.989587	0.387666	0.384066		0.9	101.83	53.4937	53.3672
		0.902	0.984379	0.380909	0.378313		0.902	102.501	53.743	53.6141
		0.904	0.986628	0.379767	0.376666		0.904	103.169	53.9908	53.8586
		0.906	0.990133	0.379601	0.381157		0.906	103.844	54.2359	54.1058
		0.908	0.986955	0.37973	0.375107		0.908	104.525	54.4865	54.3521
		0.91	0.987059	0.380095	0.379148		0.91	105.202	54.7349	54.6011
		0.912	0.98776	0.375735	0.377271		0.912	105.89	54.9849	54.8492
		0.914	0.984348	0.375003	0.376917		0.914	106.573	55.2328	55.1008
		0.916	0.978579	0.381005	0.374281		0.916	107.259	55.4849	55.3494
		0.918	0.987647	0.372437	0.373773		0.918	107.947	55.739	55.6004
		0.92	0.985799	0.375902	0.376698		0.92	108.646	55.9884	55.8523
		0.922	0.984462	0.373782	0.370316		0.922	109.344	56.2413	56.1042
		0.924	0.986597	0.376284	0.372951		0.924	110.045	56.4965	56.3561
		0.926	0.98396	0.37241	0.371049		0.926	110.746	56.7513	56.6106
		0.928	0.98157	0.373795	0.369708		0.928	111.452	57.0058	56.8626
		0.93	0.986473	0.368176	0.368897		0.93	112.161	57.2601	57.1167
		0.932	0.986608	0.374589	0.369668		0.932	112.873	57.5157	57.3699
		0.934	0.983524	0.371001	0.373053		0.934	113.591	57.7762	57.6282
		0.936	0.988573	0.364723	0.365676		0.936	114.308	58.0295	57.8846
		0.938	0.98821	0.36698	0.36714		0.938	115.036	58.2844	58.1417
		0.94	0.985515	0.369013	0.368729		0.94	115.759	58.5427	58.3992
		0.942	0.986378	0.366427	0.364183		0.942	116.488	58.801	58.6583
		0.944	0.987213	0.368207	0.370193		0.944	117.219	59.0615	58.9171
		0.946	0.989518	0.362492	0.365403		0.946	117.957	59.3215	59.1772
		0.948	0.98679	0.363517	0.36374		0.948	118.697	59.5826	59.4377
		0.95	0.982396	0.36259	0.366245		0.95	119.437	59.8429	59.7004
		0.952	0.988375	0.361257	0.3624		0.952	120.18	60.101	59.9611
		0.954	0.989152	0.361928	0.362292		0.954	120.93	60.3618	60.2229
		0.956	0.990321	0.361653	0.360586		0.956	121.682	60.6244	60.4864
		0.958	0.983105	0.361279	0.358879		0.958	122.437	60.8876	60.7467
		0.96	0.986818	0.361112	0.361963		0.96	123.191	61.1529	61.0113
		0.962	0.986917	0.360109	0.358826		0.962	123.954	61.4171	61.2756
		0.964	0.984239	0.359385	0.358551		0.964	124.717	61.683	61.5398
		0.966	0.993851	0.355138	0.360365		0.966	125.485	61.9479	61.8072
		0.968	0.986972	0.357335	0.357474		0.968	126.257	62.2126	62.0732
		0.97	0.986938	0.358801	0.356214		0.97	127.032	62.479	62.3406
		0.972	0.994654	0.362923	0.354865		0.972	127.811	62.7517	62.6084
		0.974	0.991193	0.35605	0.354672		0.974	128.595	63.0206	62.8742
		0.976	0.990085	0.352607	0.353695		0.976	129.381	63.2886	63.1423
		0.978	0.994437	0.355278	0.357107		0.978	130.169	63.5576	63.4117
		0.98	0.992796	0.355633	0.352251		0.98	130.966	63.8284	63.6819
		0.982	0.9979	0.349937	0.352252		0.982	131.766	64.0988	63.9517
		0.984	0.997972	0.350959	0.350408		0.984	132.57	64.3685	64.2226
		0.986	0.994677	0.352931	0.349764		0.986	133.377	64.6418	64.493
		0.988	0.997061	0.352802	0.352523		0.988	134.187	64.9128	64.7661
		0.99	0.991598	0.350957	0.350854		0.99	134.998	65.1864	65.038
		0.992	0.996437	0.351491	0.352513		0.992	135.813	65.461	65.3128
		0.994	0.993418	0.349168	0.347214		0.994	136.631	65.7367	65.5859
		0.996	0.995255	0.346353	0.351908		0.996	137.453	66.0094	65.8623
		0.998	0.990677	0.349313	0.346162		0.998	138.275	66.2846	66.1392
		1	0.999576	0.348665	0.347046		1	139.105	66.5634	66.4136
		1.002	1.00543	0.345859	0.345608		1.002	139.942	66.8383	66.6906
		1.004	0.997582	0.346987	0.34577		1.004	140.784	67.1163	66.9658
		1.006	0.999498	0.34933	0.351835		1.006	141.623	67.3962	67.2457
		1.008	0.999069	0.347295	0.347977		1.008	142.471	67.677	67.529
		1.01	1.00306	0.341856	0.346451		1.01	143.323	67.9568	67.8086
		1.012	0.999037	0.347293	0.344053		1.012	144.174	68.2368	68.0916
		1.014	1.00342	0.347204	0.342353		1.014	145.033	68.5199	68.3711
		1.016	0.994373	0.343126	0.343662		1.016	145.891	68.802	68.6518
		1.018	1.00402	0.345531	0.34458		1.018	146.753	69.0861	68.9337
		1.02	0.999338	0.344157	0.342784		1.02	147.622	69.3695	69.2199
		1.022	1.00309	0.342784	0.344488		1.022	148.494	69.6553	69.5032
		1.024	1.0042	0.341483	0.342941		1.024	149.37	69.9402	69.7902
		1.026	1.00515	0.34087	0.33915		1.026	150.248	70.2251	70.0752
		1.028	1.00399	0.341178	0.340627		1.028	151.135	70.5115	70.3609
		1.03	1.00778	0.340856	0.339443		1.03	152.024	70.7985	70.6466
		1.032	1.00044	0.341742	0.343121		1.032	152.914	71.0873	70.9356
		1.034	1.00353	0.335718	0.337627		1.034	153.807	71.375	71.2233
		1.036	0.997251	0.336537	0.337006		1.036	154.702	71.6622	71.5116
		1.038	1.0026	0.335177	0.337604		1.038	155.596	71.9485	71.8005
		1.04	0.999311	0.34033	0.338191		1.04	156.498	72.2394	72.0919
		1.042	1.00209	0.334465	0.337661		1.042	157.404	72.5299	72.3813
		1.044	1.00423	0.332187	0.334715		1.044	158.314	72.8168	72.6713
		1.046	1.00048	0.336132	0.333576		1.046	159.228	73.1082	72.9635
		1.048	1.00054	0.334857	0.336011		1.048	160.147	73.4008	73.2542
		1.05	1.00259	0.336202	0.333182		1.05	161.063	73.6948	73.5476
		1.052	1.00031	0.334596	0.333261		1.052	161.988	73.988	73.8406
		1.054	1.00799	0.329928	0.33288		1.054	162.916	74.2813	74.1342
		1.056	0.999039	0.331725	0.328992		1.056	163.848	74.5743	74.4253
		1.058	1.00319	0.332555	0.330525		1.058	164.784	74.8699	74.7207
		1.06	1.00258	0.330288	0.333366		1.06	165.722	75.1668	75.0153
		1.062	1.00242	0.329097	0.331924		1.062	166.662	75.4597	75.3139
		1.064	1.00454	0.325085	0.328771		1.064	167.608	75.7562	75.6108
		1.066	1.00329	0.32581	0.328669		1.066	168.559	76.0485	75.9081
		1.068	1.0037	0.327771	0.331571		1.068	169.512	76.3446	76.2072
		1.07	1.00625	0.32831	0.327625		1.07	170.471	76.6406	76.5046
		1.072	1.00281	0.324642	0.325946		1.072	171.433	76.9404	76.8042
		1.074	1.00046	0.328812	0.323929		1.074	172.393	77.2402	77.1007
		1.076	1.00496	0.327105	0.325733		1.076	173.362	77.5398	77.3994
		1.078	1.00534	0.324384	0.323951		1.078	174.334	77.8426	77.701
		1.08	1.00226	0.322108	0.32284		1.08	175.308	78.142	78.0002
		1.082	1.00952	0.323341	0.325608		1.082	176.292	78.4427	78.2996
		1.084	1.00274	0.318117	0.321515		1.084	177.276	78.7406	78.602
		1.086	0.99843	0.32029	0.321398		1.086	178.259	79.0393	78.903
		1.088	1.00032	0.318774	0.320159		1.088	179.243	79.3397	79.2059
		1.09	1.00439	0.319308	0.319037		1.09	180.236	79.6421	79.5056
		1.092	1.00316	0.317959	0.317057		1.092	181.231	79.9416	79.8077
		1.094	1.00413	0.316837	0.317703		1.094	182.232	80.2427	80.1099
		1.096	0.997101	0.313378	0.317916		1.096	183.233	80.5435	80.4117
		1.098	1.00218	0.317508	0.316065		1.098	184.238	80.8471	80.7175
		1.1	1.00389	0.316838	0.316805		1.1	185.251	81.1501	81.0202
		1.102	1.00002	0.315226	0.315988		1.102	186.264	81.4562	81.324
		1.104	0.999314	0.316418	0.315849		1.104	187.279	81.7615	81.6308
		1.106	1.00251	0.316694	0.314852		1.106	188.299	82.0704	81.9358
		1.108	0.993213	0.311982	0.314988		1.108	189.32	82.3744	82.2426
		1.11	1.00406	0.312469	0.311971		1.11	190.343	82.6796	82.5505
		1.112	1.00165	0.308752	0.310835		1.112	191.378	82.9869	82.8574
		1.114	0.999254	0.311975	0.310241		1.114	192.408	83.2906	83.1625
		1.116	1.00219	0.312813	0.309704		1.116	193.449	83.5997	83.4676
		1.118	0.999687	0.310051	0.310976		1.118	194.49	83.9086	83.7751
		1.12	0.998182	0.307404	0.308631		1.12	195.534	84.2164	84.0842
		1.122	1.00074	0.308156	0.309682		1.122	196.583	84.5229	84.3947
		1.124	0.999309	0.307413	0.307771		1.124	197.635	84.8327	84.7032
		1.126	1.00047	0.309752	0.307102		1.126	198.694	85.1439	85.0145
		1.128	0.996562	0.305604	0.308742		1.128	199.752	85.4557	85.3249
		1.13	1.00482	0.308028	0.305216		1.13	200.813	85.7672	85.6354
		1.132	1.00348	0.307516	0.306919		1.132	201.883	86.0798	85.9479
		1.134	1.0027	0.308173	0.303778		1.134	202.959	86.3932	86.2592
		1.136	1.00681	0.306987	0.307571		1.136	204.04	86.708	86.573
		1.138	0.998279	0.302114	0.302433		1.138	205.12	87.0218	86.8853
		1.14	0.99695	0.302197	0.301044		1.14	206.202	87.3321	87.1979
		1.142	0.997814	0.301141	0.301797		1.142	207.288	87.6471	87.5073
		1.144	1.00235	0.303906	0.301355		1.144	208.374	87.9602	87.8235
		1.146	1.00313	0.299634	0.299297		1.146	209.474	88.2748	88.1354
		1.148	1.00245	0.302368	0.302108		1.148	210.575	88.5889	88.4514
		1.15	1.00183	0.297805	0.296557		1.15	211.678	88.9055	88.766
		1.152	1.00131	0.297627	0.299748		1.152	212.785	89.2175	89.0802
		1.154	1.00271	0.297911	0.297972		1.154	213.898	89.5328	89.395
		1.156	0.998099	0.298154	0.295527		1.156	215.01	89.8489	89.7105
		1.158	0.999434	0.296851	0.298823		1.158	216.126	90.1676	90.0262
		1.16	1.00271	0.296681	0.297653		1.16	217.245	90.4841	90.3453
		1.162	1.00209	0.293968	0.294772		1.162	218.376	90.7993	90.6628
		1.164	0.999917	0.295737	0.297014		1.164	219.503	91.118	90.9812
		1.166	0.998742	0.295503	0.294253		1.166	220.636	91.4376	91.3
		1.168	1.00338	0.293617	0.292704		1.168	221.774	91.7577	91.6182
		1.17	1.0003	0.294427	0.294046		1.17	222.916	92.0757	91.9387
		1.172	0.996958	0.291195	0.295112		1.172	224.057	92.395	92.2581
		1.174	0.998336	0.290553	0.29264		1.174	225.205	92.7146	92.5815
		1.176	1.00146	0.291419	0.291579		1.176	226.361	93.0329	92.9016
		1.178	1.00043	0.292388	0.29204		1.178	227.515	93.3546	93.2234
		1.18	0.997002	0.290867	0.29021		1.18	228.671	93.6777	93.5453
		1.182	1.00088	0.292307	0.288068		1.182	229.837	94.0003	93.867
		1.184	1.00144	0.292639	0.290451		1.184	231.005	94.3242	94.1864
		1.186	1.00227	0.290215	0.289579		1.186	232.177	94.6511	94.5102
		1.188	1.00149	0.290137	0.288363		1.188	233.356	94.9786	94.8349
		1.19	1.00168	0.290708	0.289934		1.19	234.539	95.3034	95.161
		1.192	0.99506	0.291236	0.290981		1.192	235.721	95.6324	95.4893
		1.194	0.997439	0.291554	0.284803		1.194	236.904	95.9629	95.8149
		1.196	0.998137	0.2884	0.288076		1.196	238.094	96.2899	96.1394
		1.198	1.0024	0.285578	0.286097		1.198	239.288	96.619	96.4657
		1.2	1.00377	0.287091	0.284702		1.2	240.494	96.9448	96.7934
		1.202	0.996556	0.282989	0.284081		1.202	241.694	97.2719	97.1191
		1.204	1.00209	0.286866	0.284195		1.204	242.904	97.6006	97.4462
		1.206	0.99856	0.28428	0.284031		1.206	244.114	97.9295	97.7753
		1.208	1.00202	0.284012	0.284522		1.208	245.331	98.2605	98.1027
		1.21	1.00092	0.284338	0.285733		1.21	246.554	98.589	98.4362
		1.212	0.998033	0.283347	0.28612		1.212	247.778	98.9211	98.7685
		1.214	1.00328	0.28471	0.282138		1.214	249.006	99.253	99.1015
		1.216	1.00237	0.282397	0.285465		1.216	250.241	99.5881	99.4338
		1.218	0.996624	0.283949	0.283088		1.218	251.479	99.9204	99.7703
		1.22	0.998742	0.280283	0.284459		1.22	252.711	100.254	100.104
		1.222	1.00334	0.281466	0.281951		1.222	253.959	100.586	100.442
		1.224	1.00054	0.280234	0.283161		1.224	255.206	100.92	100.777
		1.226	0.998133	0.281452	0.281519		1.226	256.459	101.257	101.114
		1.228	1.00025	0.283517	0.280256		1.228	257.712	101.594	101.45
		1.23	0.997547	0.281901	0.281755		1.23	258.974	101.933	101.788
		1.232	0.998535	0.278736	0.278073		1.232	260.237	102.272	102.125
		1.234	1.00376	0.280303	0.281544		1.234	261.506	102.608	102.465
		1.236	0.996137	0.278462	0.279173		1.236	262.776	102.95	102.806
		1.238	0.998858	0.279079	0.278737		1.238	264.05	103.288	103.144
		1.24	0.997288	0.277313	0.2787		1.24	265.333	103.629	103.483
		1.242	1.00062	0.276544	0.277359		1.242	266.618	103.967	103.823
		1.244	0.998102	0.277013	0.275616		1.244	267.905	104.306	104.164
		1.246	0.99783	0.274688	0.278101		1.246	269.194	104.647	104.506
		1.248	0.995567	0.276582	0.278816		1.248	270.49	104.987	104.85
		1.25	1.00086	0.276339	0.275811		1.25	271.791	105.333	105.195
		1.252	1.00125	0.276881	0.274282		1.252	273.093	105.677	105.536
		1.254	0.996819	0.274444	0.275754		1.254	274.404	106.021	105.88
		1.256	0.995228	0.274427	0.27516		1.256	275.712	106.365	106.225
		1.258	0.994429	0.275617	0.273889		1.258	277.026	106.71	106.57
		1.26	0.999103	0.272613	0.276268		1.26	278.34	107.055	106.917
		1.262	0.999118	0.274767	0.272386		1.262	279.668	107.4	107.263
		1.264		0.274881	0.272363		1.264		107.75	107.61
		1.266		0.273978	0.274129		1.266		108.099	107.957
		1.268		0.270959	0.273043		1.268		108.447	108.307
		1.27		0.274839	0.272138		1.27		108.797	108.656
		1.272		0.272358	0.272706		1.272		109.148	109.006
		1.274		0.272186	0.274913		1.274		109.498	109.359
		1.276		0.273888	0.274753		1.276		109.855	109.715
		1.278		0.271305	0.271755		1.278		110.205	110.069
		1.28		0.27193	0.27169		1.28		110.559	110.421
		1.282		0.270776	0.269644		1.282		110.915	110.776
		1.284		0.271014	0.269447		1.284		111.268	111.128
		1.286		0.271519	0.269178		1.286		111.625	111.482
		1.288		0.271771	0.26908		1.288		111.982	111.838
		1.29		0.26746	0.270137		1.29		112.339	112.192
		1.292		0.269585	0.266868		1.292		112.694	112.548
		1.294		0.267337	0.268652		1.294		113.052	112.905
		1.296		0.270563	0.268281		1.296		113.41	113.263
		1.298		0.268469	0.269639		1.298		113.771	113.624
		1.3		0.268398	0.267946		1.3		114.132	113.983
		1.302		0.267392	0.267492		1.302		114.492	114.343
		1.304		0.265575	0.268396		1.304		114.85	114.706
		1.306		0.267648	0.264665		1.306		115.213	115.067
		1.308		0.265348	0.26633		1.308		115.575	115.427
		1.31		0.263694	0.265652		1.31		115.936	115.79
		1.312		0.264259	0.263979		1.312		116.297	116.152
		1.314		0.262433	0.263895		1.314		116.658	116.515
		1.316		0.262748	0.263242		1.316		117.019	116.876
		1.318		0.263838	0.263184		1.318		117.382	117.24
		1.32		0.262041	0.26368		1.32		117.747	117.603
		1.322		0.263454	0.264248		1.322		118.112	117.972
		1.324		0.260607	0.261651		1.324		118.476	118.337
		1.326		0.262028	0.261948		1.326		118.841	118.703
		1.328		0.263252	0.262048		1.328		119.209	119.071
		1.33		0.263672	0.262029		1.33		119.58	119.439
		1.332		0.262208	0.260128		1.332		119.949	119.807
		1.334		0.261702	0.261165		1.334		120.319	120.175
		1.336		0.261971	0.261419		1.336		120.691	120.545
		1.338		0.259487	0.258874		1.338		121.062	120.914
		1.34		0.260712	0.26041		1.34		121.432	121.286
		1.342		0.259893	0.259469		1.342		121.805	121.656
		1.344		0.257932	0.259134		1.344		122.175	122.029
		1.346		0.260562	0.256566		1.346		122.55	122.4
		1.348		0.257725	0.257188		1.348		122.925	122.771
		1.35		0.256097	0.257349		1.35		123.295	123.143
		1.352		0.257092	0.255446		1.352		123.668	123.516
		1.354		0.257192	0.256753		1.354		124.042	123.888
		1.356		0.256274	0.255323		1.356		124.416	124.263
		1.358		0.2578	0.256278		1.358		124.793	124.637
		1.36		0.257457	0.256304		1.36		125.173	125.013
		1.362		0.253798	0.254676		1.362		125.55	125.389
		1.364		0.255041	0.256182		1.364		125.924	125.766
		1.366		0.255696	0.255012		1.366		126.303	126.146
		1.368		0.253423	0.253939		1.368		126.681	126.524
		1.37		0.253264	0.252251		1.37		127.059	126.902
		1.372		0.252876	0.25161		1.372		127.439	127.278
		1.374		0.253478	0.25368		1.374		127.819	127.658
		1.376		0.251534	0.253552		1.376		128.198	128.039
		1.378		0.254634	0.253511		1.378		128.58	128.422
		1.38		0.25167	0.249949		1.38		128.961	128.803
		1.382		0.250272	0.254115		1.382		129.343	129.184
		1.384		0.247653	0.24989		1.384		129.723	129.567
		1.386		0.251597	0.249487		1.386		130.101	129.948
		1.388		0.247809	0.25126		1.388		130.486	130.33
		1.39		0.251034	0.2494		1.39		130.867	130.714
		1.392		0.250244	0.249543		1.392		131.254	131.1
		1.394		0.250287	0.248642		1.394		131.639	131.484
		1.396		0.246371	0.24748		1.396		132.023	131.867
		1.398		0.2477	0.248621		1.398		132.406	132.254
		1.4		0.246851	0.246651		1.4		132.79	132.64
		1.402		0.246316	0.24669		1.402		133.177	133.022
		1.404		0.247873	0.246919		1.404		133.563	133.41
		1.406		0.244941	0.247073		1.406		133.95	133.798
		1.408		0.247098	0.247616		1.408		134.339	134.188
		1.41		0.247635	0.245009		1.41		134.729	134.577
		1.412		0.244522	0.244664		1.412		135.118	134.964
		1.414		0.243884	0.244096		1.414		135.507	135.353
		1.416		0.244146	0.246668		1.416		135.895	135.743
		1.418		0.243619	0.245124		1.418		136.285	136.136
		1.42		0.243496	0.242908		1.42		136.674	136.526
		1.422		0.242839	0.242466		1.422		137.066	136.917
		1.424		0.243467	0.242198		1.424		137.456	137.309
		1.426		0.243567	0.241569		1.426		137.85	137.695
		1.428		0.243006	0.243716		1.428		138.245	138.09
		1.43		0.24269	0.242607		1.43		138.64	138.486
		1.432		0.243726	0.240706		1.432		139.036	138.877
		1.434		0.241561	0.240534		1.434		139.431	139.272
		1.436		0.243411	0.239831		1.436		139.829	139.667
		1.438		0.23976	0.240019		1.438		140.226	140.06
		1.44		0.240531	0.240632		1.44		140.621	140.458
		1.442		0.241361	0.240258		1.442		141.02	140.854
		1.444		0.238837	0.239883		1.444		141.417	141.25
		1.446		0.240477	0.240145		1.446		141.815	141.65
		1.448		0.239564	0.238134		1.448		142.214	142.048
		1.45		0.237804	0.240464		1.45		142.614	142.447
		1.452		0.236859	0.238371		1.452		143.011	142.847
		1.454		0.237702	0.236137		1.454		143.407	143.246
		1.456		0.23688	0.235974		1.456		143.808	143.644
		1.458		0.236997	0.237414		1.458		144.209	144.044
		1.46		0.235605	0.235992		1.46		144.608	144.446
		1.462		0.236697	0.235747		1.462		145.009	144.844
		1.464		0.236596	0.236521		1.464		145.413	145.247
		1.466		0.236709	0.235674		1.466		145.816	145.649
		1.468		0.236028	0.236364		1.468		146.222	146.053
		1.47		0.234324	0.235902		1.47		146.624	146.459
		1.472		0.234797	0.232782		1.472		147.03	146.862
		1.474		0.232376	0.235366		1.474		147.431	147.267
		1.476		0.233776	0.234413		1.476		147.834	147.674
		1.478		0.234918	0.235958		1.478		148.243	148.081
		1.48		0.234356	0.234233		1.48		148.65	148.489
		1.482		0.23269	0.23247		1.482		149.057	148.897
		1.484		0.23248	0.235088		1.484		149.465	149.307
		1.486		0.231008	0.232451		1.486		149.87	149.717
		1.488		0.233286	0.232118		1.488		150.28	150.125
		1.49		0.231433	0.232248		1.49		150.689	150.534
		1.492		0.229996	0.232042		1.492		151.096	150.945
		1.494		0.231434	0.230934		1.494		151.506	151.357
		1.496		0.232564	0.230057		1.496		151.916	151.765
		1.498		0.231383	0.23072		1.498		152.333	152.176
		1.5		0.231138	0.230114		1.5		152.745	152.588
		1.502		0.230804	0.23038		1.502		153.158	153
		1.504		0.228883	0.230133		1.504		153.573	153.413
		1.506		0.230626	0.230116		1.506		153.986	153.83
		1.508		0.22974	0.227971		1.508		154.401	154.241
		1.51		0.229406	0.227553		1.51		154.818	154.655
		1.512		0.229221	0.228891		1.512		155.234	155.07
		1.514		0.22765	0.226474		1.514		155.65	155.486
		1.516		0.226226	0.229166		1.516		156.065	155.899
		1.518		0.227141	0.227987		1.518		156.478	156.317
		1.52		0.227958	0.22666		1.52		156.898	156.735
		1.522		0.227393	0.226287		1.522		157.317	157.152
		1.524		0.227364	0.227152		1.524		157.735	157.57
		1.526		0.225935	0.228142		1.526		158.155	157.992
		1.528		0.226738	0.225739		1.528		158.573	158.412
		1.53		0.225073	0.227349		1.53		158.994	158.834
		1.532		0.227266	0.225527		1.532		159.416	159.256
		1.534		0.225366	0.226576		1.534		159.84	159.678
		1.536		0.226331	0.225303		1.536		160.263	160.102
		1.538		0.223425	0.226117		1.538		160.684	160.526
		1.54		0.225152	0.224689		1.54		161.108	160.949
		1.542		0.22222	0.224956		1.542		161.531	161.376
		1.544		0.221816	0.224331		1.544		161.954	161.802
		1.546		0.224452	0.224069		1.546		162.374	162.227
		1.548		0.223361	0.224103		1.548		162.8	162.654
		1.55		0.223555	0.222433		1.55		163.225	163.08
		1.552		0.223492	0.222481		1.552		163.657	163.507
		1.554		0.222704	0.224203		1.554		164.081	163.932
		1.556		0.222593	0.223718		1.556		164.512	164.366
		1.558		0.22261	0.221396		1.558		164.941	164.794
		1.56		0.222027	0.222019		1.56		165.37	165.222
		1.562		0.221689	0.220869		1.562		165.797	165.652
		1.564		0.221504	0.220726		1.564		166.23	166.081
		1.566		0.220422	0.22125		1.566		166.663	166.51
		1.568		0.221462	0.220517		1.568		167.093	166.943
		1.57		0.220485	0.219327		1.57		167.527	167.372
		1.572		0.219663	0.220086		1.572		167.958	167.805
		1.574		0.219701	0.219108		1.574		168.39	168.236
		1.576		0.218856	0.221711		1.576		168.822	168.669
		1.578		0.219671	0.219013		1.578		169.256	169.107
		1.58		0.220093	0.220314		1.58		169.693	169.543
		1.582		0.219173	0.219217		1.582		170.129	169.98
		1.584		0.219783	0.217502		1.584		170.568	170.417
		1.586		0.219555	0.218636		1.586		171.007	170.85
		1.588		0.216917	0.217363		1.588		171.443	171.288
		1.59		0.219522	0.218782		1.59		171.883	171.726
		1.592		0.218487	0.218447		1.592		172.324	172.167
		1.594		0.216846	0.2163		1.594		172.761	172.605
		1.596		0.217213	0.216999		1.596		173.199	173.043
		1.598		0.216756	0.215748		1.598		173.64	173.48
		1.6		0.216697	0.215774		1.6		174.081	173.921
		1.602		0.217336	0.216208		1.602		174.522	174.362
		1.604		0.216925	0.215717		1.604		174.968	174.803
		1.606		0.216365	0.214085		1.606		175.412	175.244
		1.608		0.215806	0.21481		1.608		175.855	175.683
		1.61		0.215874	0.215428		1.61		176.3	176.126
		1.612		0.215752	0.214932		1.612		176.746	176.571
		1.614		0.213827	0.215595		1.614		177.191	177.017
		1.616		0.213598	0.215347		1.616		177.633	177.463
		1.618		0.213969	0.216024		1.618		178.078	177.911
		1.62		0.21354	0.213678		1.62		178.525	178.36
		1.622		0.214832	0.213063		1.622		178.972	178.806
		1.624		0.213675	0.214079		1.624		179.422	179.254
		1.626		0.211785	0.213428		1.626		179.868	179.702
		1.628		0.212512	0.213858		1.628		180.313	180.153
		1.63		0.213685	0.212069		1.63		180.763	180.6
		1.632		0.214044	0.212878		1.632		181.216	181.05
		1.634		0.211172	0.213553		1.634		181.666	181.503
		1.636		0.212558	0.210972		1.636		182.117	181.955
		1.638		0.210573	0.210731		1.638		182.568	182.404
		1.64		0.210335	0.213263		1.64		183.02	182.859
		1.642		0.209885	0.211071		1.642		183.467	183.312
		1.644		0.208532	0.210218		1.644		183.917	183.764
		1.646		0.210347	0.20903		1.646		184.368	184.214
		1.648		0.209868	0.209598		1.648		184.821	184.666
		1.65		0.210713	0.211163		1.65		185.278	185.122
		1.652		0.210647	0.209007		1.652		185.733	185.577
		1.654		0.210971	0.209206		1.654		186.191	186.032
		1.656		0.21209	0.207454		1.656		186.652	186.484
		1.658		0.208944	0.209043		1.658		187.111	186.941
		1.66		0.206832	0.20935		1.66		187.567	187.397
		1.662		0.208886	0.207845		1.662		188.024	187.859
		1.664		0.210616	0.207852		1.664		188.486	188.313
		1.666		0.207952	0.20659		1.666		188.947	188.77
		1.668		0.206645	0.206659		1.668		189.405	189.228
		1.67		0.20825	0.207529		1.67		189.864	189.686
		1.672		0.208161	0.208136		1.672		190.326	190.149
		1.674		0.208582	0.20589		1.674		190.789	190.608
		1.676		0.205306	0.206989		1.676		191.251	191.07
		1.678		0.205983	0.206008		1.678		191.712	191.53
		1.68		0.207123	0.206427		1.68		192.176	191.994
		1.682		0.206189	0.20675		1.682		192.638	192.457
		1.684		0.20568	0.205156		1.684		193.104	192.924
		1.686		0.206458	0.206313		1.686		193.571	193.387
		1.688		0.205411	0.203882		1.688		194.036	193.851
		1.69		0.204594	0.204802		1.69		194.5	194.314
		1.692		0.203532	0.203349		1.692		194.965	194.779
		1.694		0.206389	0.205184		1.694		195.434	195.244
		1.696		0.20548	0.204899		1.696		195.903	195.714
		1.698		0.203924	0.204938		1.698		196.372	196.183
		1.7		0.20446	0.204425		1.7		196.841	196.654
		1.702		0.205026	0.204093		1.702		197.312	197.123
		1.704		0.201977	0.20354		1.704		197.781	197.592
		1.706		0.201808	0.202115		1.706		198.249	198.063
		1.708		0.201942	0.202414		1.708		198.716	198.53
		1.71		0.202052	0.202787		1.71		199.184	199.002
		1.712		0.201896	0.201893		1.712		199.656	199.472
		1.714		0.202875	0.20192		1.714		200.128	199.945
		1.716		0.201136	0.202153		1.716		200.599	200.416
		1.718		0.201846	0.200817		1.718		201.074	200.89
		1.72		0.200749	0.201358		1.72		201.547	201.362
		1.722		0.202501	0.202847		1.722		202.021	201.839
		1.724		0.200931	0.199412		1.724		202.495	202.315
		1.726		0.200423	0.200457		1.726		202.974	202.786
		1.728		0.199614	0.200537		1.728		203.447	203.26
		1.73		0.198656	0.200532		1.73		203.922	203.74
		1.732		0.200095	0.201077		1.732		204.398	204.216
		1.734		0.200638	0.198782		1.734		204.873	204.696
		1.736		0.199019	0.199867		1.736		205.354	205.172
		1.738		0.200583	0.197421		1.738		205.832	205.651
		1.74		0.198655	0.19998		1.74		206.314	206.127
		1.742		0.197589	0.198089		1.742		206.792	206.607
		1.744		0.198707	0.199058		1.744		207.27	207.087
		1.746		0.198901	0.199676		1.746		207.752	207.568
		1.748		0.197896	0.196959		1.748		208.233	208.051
		1.75		0.198656	0.19793		1.75		208.714	208.53
		1.752		0.196821	0.197067		1.752		209.198	209.013
		1.754		0.19679	0.19862		1.754		209.679	209.498
		1.756		0.197729	0.197239		1.756		210.163	209.982
		1.758		0.196016	0.198242		1.758		210.646	210.467
		1.76		0.196774	0.196673		1.76		211.128	210.954
		1.762		0.196962	0.196913		1.762		211.613	211.438
		1.764		0.196689	0.193874		1.764		212.1	211.922
		1.766		0.195678	0.197262		1.766		212.587	212.406
		1.768		0.196235	0.196152		1.768		213.072	212.896
		1.77		0.194118	0.195588		1.77		213.561	213.384
		1.772		0.19564	0.196985		1.772		214.046	213.87
		1.774		0.195943	0.193786		1.774		214.536	214.36
		1.776		0.195447	0.195038		1.776		215.027	214.849
		1.778		0.195846	0.193918		1.778		215.517	215.336
		1.78		0.1954	0.195305		1.78		216.011	215.825
		1.782		0.194457	0.195271		1.782		216.501	216.32
		1.784		0.195486	0.194424		1.784		216.995	216.811
		1.786		0.193801	0.1934		1.786		217.488	217.304
		1.788		0.193597	0.192978		1.788		217.981	217.793
		1.79		0.193192	0.193939		1.79		218.47	218.286
		1.792		0.193165	0.193134		1.792		218.964	218.78
		1.794		0.193687	0.194375		1.794		219.459	219.275
		1.796		0.193089	0.192986		1.796		219.957	219.773
		1.798		0.193551	0.194098		1.798		220.452	220.269
		1.8		0.192964	0.192305		1.8		220.95	220.767
		1.802		0.192588	0.192727		1.802		221.447	221.264
		1.804		0.191075	0.191637		1.804		221.943	221.76
		1.806		0.191705	0.190309		1.806		222.439	222.255
		1.808		0.190528	0.191149		1.808		222.935	222.753
		1.81		0.191803	0.192988		1.81		223.432	223.251
		1.812		0.190119	0.19072		1.812		223.929	223.751
		1.814		0.191153	0.191089		1.814		224.431	224.25
		1.816		0.190204	0.192545		1.816		224.927	224.753
		1.818		0.190426	0.190192		1.818		225.429	225.254
		1.82		0.190722	0.189778		1.82		225.931	225.754
		1.822		0.190411	0.189394		1.822		226.434	226.256
		1.824		0.188826	0.190062		1.824		226.935	226.759
		1.826		0.189323	0.189278		1.826		227.437	227.259
		1.828		0.190087	0.188287		1.828		227.938	227.761
		1.83		0.189682	0.188947		1.83		228.444	228.262
		1.832		0.189485	0.190009		1.832		228.949	228.769
		1.834		0.188456	0.186743		1.834		229.454	229.271
		1.836		0.187793	0.188607		1.836		229.96	229.772
		1.838		0.188378	0.189135		1.838		230.464	230.281
		1.84		0.189396	0.188439		1.84		230.972	230.789
		1.842		0.187021	0.187031		1.842		231.479	231.296
		1.844		0.187495	0.186632		1.844		231.985	231.799
		1.846		0.187444	0.188901		1.846		232.493	232.308
		1.848		0.188049	0.187781		1.848		233.001	232.82
		1.85		0.185599	0.187803		1.85		233.512	233.33
		1.852		0.188121	0.18613		1.852		234.02	233.841
		1.854		0.185897	0.186336		1.854		234.529	234.349
		1.856		0.185992	0.186106		1.856		235.04	234.858
		1.858		0.187792	0.186641		1.858		235.553	235.368
		1.86		0.185007	0.18514		1.86		236.064	235.882
		1.862		0.18548	0.185361		1.862		236.576	236.393
		1.864		0.18525	0.185007		1.864		237.088	236.902
		1.866		0.186629	0.185875		1.866		237.601	237.415
		1.868		0.184172	0.185051		1.868		238.115	237.928
		1.87		0.186116	0.184873		1.87		238.629	238.443
		1.872		0.185851	0.184031		1.872		239.146	238.955
		1.874		0.184615	0.184769		1.874		239.665	239.471
		1.876		0.185322	0.183728		1.876		240.181	239.986
		1.878		0.185322	0.183868		1.878		240.699	240.502
		1.88		0.184133	0.18372		1.88		241.22	241.018
		1.882		0.183755	0.183749		1.882		241.737	241.534
		1.884		0.183951	0.183999		1.884		242.256	242.054
		1.886		0.182936	0.184409		1.886		242.773	242.576
		1.888		0.183485	0.18276		1.888		243.292	243.094
		1.89		0.182419	0.184013		1.89		243.812	243.614
		1.892		0.182743	0.181833		1.892		244.333	244.135
		1.894		0.182217	0.182629		1.894		244.853	244.655
		1.896		0.180664	0.183296		1.896		245.37	245.177
		1.898		0.18227	0.183032		1.898		245.887	245.7
		1.9		0.182021	0.182118		1.9		246.412	246.225
		1.902		0.182606	0.182361		1.902		246.935	246.749
		1.904		0.181278	0.181616		1.904		247.459	247.274
		1.906		0.181045	0.183049		1.906		247.984	247.798
		1.908		0.181402	0.181764		1.908		248.51	248.326
		1.91		0.180762	0.180994		1.91		249.032	248.851
		1.912		0.180966	0.181656		1.912		249.557	249.378
		1.914		0.180984	0.181659		1.914		250.084	249.909
		1.916		0.179751	0.180976		1.916		250.609	250.437
		1.918		0.18048	0.180644		1.918		251.137	250.965
		1.92		0.18053	0.180451		1.92		251.668	251.495
		1.922		0.180995	0.18041		1.922		252.195	252.023
		1.924		0.180282	0.180785		1.924		252.727	252.555
		1.926		0.179519	0.179679		1.926		253.258	253.088
		1.928		0.179895	0.179316		1.928		253.788	253.617
		1.93		0.17944	0.180296		1.93		254.321	254.149
		1.932		0.179002	0.178296		1.932		254.853	254.68
		1.934		0.179163	0.180042		1.934		255.386	255.212
		1.936		0.177742	0.178389		1.936		255.918	255.749
		1.938		0.179729	0.177876		1.938		256.45	256.281
		1.94		0.179375	0.178308		1.94		256.984	256.812
		1.942		0.177172	0.17858		1.942		257.52	257.349
		1.944		0.177836	0.17752		1.944		258.054	257.882
		1.946		0.177668	0.178197		1.946		258.589	258.416
		1.948		0.176813	0.178859		1.948		259.122	258.955
		1.95		0.177716	0.176844		1.95		259.66	259.493
		1.952		0.178236	0.177262		1.952		260.199	260.028
		1.954		0.177086	0.177771		1.954		260.736	260.568
		1.956		0.177139	0.177941		1.956		261.274	261.108
		1.958		0.177143	0.177038		1.958		261.815	261.648
		1.96		0.177458	0.177251		1.96		262.356	262.191
		1.962		0.177747	0.177421		1.962		262.899	262.731
		1.964		0.175554	0.175898		1.964		263.44	263.273
		1.966		0.176965	0.175625		1.966		263.984	263.811
		1.968		0.177135	0.176148		1.968		264.526	264.354
		1.97		0.175253	0.175885		1.97		265.071	264.896
		1.972		0.177066	0.176269		1.972		265.613	265.44
		1.974		0.174792	0.176694		1.974		266.16	265.987
		1.976		0.174934	0.175189		1.976		266.702	266.535
		1.978		0.17553	0.17464		1.978		267.246	267.076
		1.98		0.175604	0.174852		1.98		267.794	267.622
		1.982		0.174228	0.173816		1.982		268.342	268.164
		1.984		0.175171	0.173932		1.984		268.886	268.708
		1.986		0.17386	0.175337		1.986		269.431	269.257
		1.988		0.173539	0.174824		1.988		269.979	269.804
		1.99		0.174033	0.173802		1.99		270.525	270.356
		1.992		0.174017	0.174086		1.992		271.075	270.905
		1.994		0.175547	0.173933		1.994		271.624	271.455
		1.996		0.173155	0.172668		1.996		272.178	272.002
		1.998		0.174161	0.173177		1.998		272.729	272.55
		2		0.171689	0.173127		2		273.28	273.101
		2.002		0.173066	0.172866		2.002		273.828	273.652
		2.004		0.173729	0.173361		2.004		274.381	274.204
		2.006		0.172439	0.173244		2.006		274.935	274.759
		2.008		0.172361	0.17387		2.008		275.487	275.315
		2.01		0.173216	0.173211		2.01		276.042	275.87
		2.012		0.171838	0.171982		2.012		276.596	276.428
		2.014		0.171634	0.171932		2.014		277.153	276.983
		2.016		0.17193	0.171465		2.016		277.704	277.536
		2.018		0.172393	0.17128		2.018		278.263	278.09
		2.02		0.171876	0.171183		2.02		278.82	278.644
		2.022		0.17112	0.171066		2.022		279.378	279.202
		2.024		0.171997	0.171703		2.024		279.937	279.76
		2.026		0.170673	0.169752		2.026		280.495	280.318
		2.028		0.171227	0.1712		2.028		281.053	280.872
		2.03		0.171962	0.170598		2.03		281.615	281.432
		2.032		0.170987	0.17086		2.032		282.179	281.993
		2.034		0.169871	0.170146		2.034		282.739	282.554
		2.036		0.171191	0.170437		2.036		283.301	283.115
		2.038		0.171082	0.170372		2.038		283.864	283.676
		2.04		0.169903	0.169611		2.04		284.429	284.238
		2.042		0.169968	0.169401		2.042		284.992	284.802
		2.044		0.168665	0.170097		2.044		285.555	285.365
		2.046		0.1697	0.16925		2.046		286.116	285.929
		2.048		0.168346	0.169386		2.048		286.68	286.493
		2.05		0.169198	0.169429		2.05		287.243	287.058
		2.052		0.168486	0.168935		2.052		287.81	287.624
		2.054		0.168814	0.168473		2.054		288.373	288.191
		2.056		0.168618	0.167873		2.056		288.94	288.756
		2.058		0.16817	0.168572		2.058		289.507	289.322
		2.06		0.169384	0.167611		2.06		290.076	289.889
		2.062		0.168127	0.167605		2.062		290.647	290.455
		2.064		0.168137	0.167667		2.064		291.215	291.023
		2.066		0.167559	0.167258		2.066		291.785	291.59
		2.068		0.167703	0.167409		2.068		292.356	292.159
		2.07		0.167028	0.167629		2.07		292.925	292.73
		2.072		0.167299	0.167487		2.072		293.494	293.3
		2.074		0.165432	0.167084		2.074		294.065	293.873
		2.076		0.166107	0.166894		2.076		294.63	294.444
		2.078		0.165432	0.166953		2.078		295.201	295.018
		2.08		0.166462	0.166346		2.08		295.771	295.591
		2.082		0.166596	0.166398		2.082		296.345	296.164
		2.084		0.165772	0.166005		2.084		296.918	296.737
		2.086		0.164927	0.166431		2.086		297.49	297.312
		2.088		0.166651	0.165546		2.088		298.067	297.887
		2.09		0.165595	0.165749		2.09		298.641	298.462
		2.092		0.164509	0.165398		2.092		299.214	299.039
		2.094		0.166261	0.165069		2.094		299.791	299.614
		2.096		0.165007	0.164036		2.096		300.369	300.189
		2.098		0.165233	0.164854		2.098		300.949	300.763
		2.1		0.165603	0.164718		2.1		301.528	301.342
		2.102		0.164217	0.164434		2.102		302.106	301.92
		2.104		0.164812	0.164692		2.104		302.685	302.497
		2.106		0.163841	0.163986		2.106		303.266	303.078
		2.108		0.163795	0.164025		2.108		303.842	303.657
		2.11		0.163981	0.163479		2.11		304.421	304.234
		2.112		0.164192	0.162695		2.112		305.003	304.813
		2.114		0.164572	0.164248		2.114		305.588	305.393
		2.116		0.16411	0.163512		2.116		306.172	305.974
		2.118		0.162817	0.164508		2.118		306.755	306.561
		2.12		0.163796	0.163615		2.12		307.338	307.147
		2.122		0.163296	0.163131		2.122		307.924	307.732
		2.124		0.162359	0.16229		2.124		308.508	308.316
		2.126		0.163244	0.162367		2.126		309.092	308.898
		2.128		0.163533	0.16346		2.128		309.681	309.489
		2.13		0.162589	0.162264		2.13		310.27	310.073
		2.132		0.162616	0.162973		2.132		310.856	310.66
		2.134		0.16204	0.161426		2.134		311.444	311.248
		2.136		0.162413	0.162442		2.136		312.03	311.832
		2.138		0.162342	0.161777		2.138		312.622	312.424
		2.14		0.161418	0.160889		2.14		313.21	313.009
		2.142		0.161534	0.16275		2.142		313.799	313.601
		2.144		0.161967	0.162079		2.144		314.389	314.192
		2.146		0.161124	0.161139		2.146		314.982	314.785
		2.148		0.160323	0.161467		2.148		315.569	315.377
		2.15		0.161595	0.160434		2.15		316.162	315.97
		2.152		0.160668	0.161638		2.152		316.755	316.562
		2.154		0.161762	0.1609		2.154		317.349	317.156
		2.156		0.160084	0.160994		2.156		317.943	317.75
		2.158		0.159612	0.159679		2.158		318.535	318.343
		2.16		0.159961	0.160297		2.16		319.128	318.936
		2.162		0.160005	0.160202		2.162		319.724	319.531
		2.164		0.15928	0.159553		2.164		320.316	320.128
		2.166		0.160564	0.160482		2.166		320.913	320.722
		2.168		0.159485	0.159812		2.168		321.511	321.323
		2.17		0.160231	0.159131		2.17		322.109	321.917
		2.172		0.159634	0.160082		2.172		322.708	322.516
		2.174		0.159669	0.158569		2.174		323.309	323.117
		2.176		0.158687	0.159494		2.176		323.906	323.713
		2.178		0.158767	0.158956		2.178		324.505	324.311
		2.18		0.157925	0.158945		2.18		325.103	324.914
		2.182		0.158464	0.158648		2.182		325.703	325.514
		2.184		0.158649	0.15968		2.184		326.303	326.12
		2.186		0.158051	0.157922		2.186		326.905	326.722
		2.188		0.157623	0.158373		2.188		327.504	327.321
		2.19		0.158226	0.157518		2.19		328.106	327.925
		2.192		0.157279	0.15797		2.192		328.709	328.527
		2.194		0.156847	0.158297		2.194		329.309	329.131
		2.196		0.157633	0.157314		2.196		329.912	329.737
		2.198		0.157208	0.156637		2.198		330.515	330.339
		2.2		0.15673	0.157943		2.2		331.118	330.947
		2.202		0.15735	0.155881		2.202		331.726	331.548
		2.204		0.158843	0.156288		2.204		332.336	332.153
		2.206		0.158142	0.156914		2.206		332.95	332.756
		2.208		0.156778	0.156656		2.208		333.56	333.365
		2.21		0.157196	0.156763		2.21		334.167	333.974
		2.212		0.156821	0.157997		2.212		334.777	334.585
		2.214		0.155207	0.157104		2.214		335.387	335.198
		2.216		0.15551	0.156991		2.216		335.991	335.811
		2.218		0.15657	0.156748		2.218		336.603	336.427
		2.22		0.156498	0.156488		2.22		337.217	337.038
		2.222		0.155855	0.155572		2.222		337.827	337.65
		2.224		0.155595	0.154898		2.224		338.441	338.26
		2.226		0.156457	0.156222		2.226		339.054	338.873
		2.228		0.155231	0.155729		2.228		339.671	339.489
		2.23		0.155667	0.155018		2.23		340.282	340.104
		2.232		0.155363	0.155335		2.232		340.9	340.718
		2.234		0.154454	0.155093		2.234		341.516	341.333
		2.236		0.153904	0.155676		2.236		342.126	341.949
		2.238		0.155546	0.154228		2.238		342.743	342.567
		2.24		0.154978	0.155391		2.24		343.361	343.183
		2.242		0.154944	0.155116		2.242		343.981	343.805
		2.244		0.154814	0.154293		2.244		344.601	344.425
		2.246		0.154395	0.154377		2.246		345.22	345.045
		2.248		0.154935	0.153579		2.248		345.842	345.662
		2.25		0.154099	0.154339		2.25		346.462	346.279
		2.252		0.153265	0.154641		2.252		347.084	346.903
		2.254		0.15386	0.153714		2.254		347.703	347.527
		2.256		0.154024	0.152487		2.256		348.328	348.145
		2.258		0.154316	0.153424		2.258		348.952	348.763
		2.26		0.154226	0.153233		2.26		349.578	349.388
		2.262		0.153187	0.153026		2.262		350.2	350.009
		2.264		0.152801	0.153594		2.264		350.825	350.632
		2.266		0.152732	0.152881		2.266		351.447	351.26
		2.268		0.152775	0.152433		2.268		352.074	351.882
		2.27		0.153537	0.152786		2.27		352.701	352.508
		2.272		0.152622	0.152754		2.272		353.329	353.134
		2.274		0.152216	0.152506		2.274		353.955	353.763
		2.276		0.152528	0.151212		2.276		354.583	354.387
		2.278		0.152752	0.152793		2.278		355.212	355.014
		2.28		0.151265	0.151956		2.28		355.839	355.644
		2.282		0.151969	0.151011		2.282		356.467	356.27
		2.284		0.150716	0.151824		2.284		357.094	356.898
		2.286		0.151953	0.151249		2.286		357.724	357.529
		2.288		0.151249	0.15155		2.288		358.354	358.158
		2.29		0.151587	0.15143		2.29		358.986	358.789
		2.292		0.151011	0.151263		2.292		359.617	359.421
		2.294		0.151401	0.150567		2.294		360.249	360.053
		2.296		0.15124	0.150847		2.296		360.883	360.684
		2.298		0.150877	0.15057		2.298		361.517	361.316
		2.3		0.151021	0.151023		2.3		362.151	361.95
		2.302		0.150526	0.150731		2.302		362.786	362.583
		2.304		0.150347	0.150561		2.304		363.42	363.22
		2.306		0.15003	0.151252		2.306		364.055	363.86
		2.308		0.150161	0.150127		2.308		364.69	364.495
		2.31		0.150467	0.14943		2.31		365.327	365.132
		2.312		0.149405	0.149368		2.312		365.965	365.767
		2.314		0.150315	0.150381		2.314		366.604	366.407
		2.316		0.149011	0.150322		2.316		367.242	367.045
		2.318		0.14898	0.148311		2.318		367.877	367.684
		2.32		0.150311	0.148674		2.32		368.517	368.318
		2.322		0.148803	0.14944		2.322		369.159	368.958
		2.324		0.148317	0.1483		2.324		369.796	369.596
		2.326		0.148249	0.148855		2.326		370.434	370.235
		2.328		0.148455	0.149167		2.328		371.071	370.879
		2.33		0.148421	0.149068		2.33		371.712	371.52
		2.332		0.148597	0.149799		2.332		372.356	372.165
		2.334		0.148193	0.148258		2.334		372.999	372.813
		2.336		0.14857	0.14816		2.336		373.642	373.454
		2.338		0.148936	0.148042		2.338		374.287	374.097
		2.34		0.14808	0.147672		2.34		374.933	374.74
		2.342		0.148146	0.146304		2.342		375.58	375.382
		2.344		0.147866	0.147617		2.344		376.224	376.023
		2.346		0.147224	0.147745		2.346		376.871	376.67
		2.348		0.147992	0.148134		2.348		377.518	377.318
		2.35		0.147813	0.146831		2.35		378.166	377.965
		2.352		0.147686	0.146212		2.352		378.818	378.609
		2.354		0.147448	0.147634		2.354		379.464	379.256
		2.356		0.145382	0.146839		2.356		380.111	379.905
		2.358		0.14613	0.146641		2.358		380.756	380.553
		2.36		0.147731	0.146959		2.36		381.405	381.207
		2.362		0.146501	0.147088		2.362		382.059	381.857
		2.364		0.147752	0.146455		2.364		382.711	382.507
		2.366		0.146423	0.14657		2.366		383.368	383.16
		2.368		0.145032	0.145954		2.368		384.017	383.81
		2.37		0.14531	0.144791		2.37		384.664	384.46
		2.372		0.146103	0.145969		2.372		385.319	385.111
		2.374		0.146738	0.146554		2.374		385.971	385.765
		2.376		0.145812	0.145839		2.376		386.63	386.419
		2.378		0.145595	0.14517		2.378		387.283	387.075
		2.38		0.14628	0.145577		2.38		387.938	387.73
		2.382		0.145808	0.145261		2.382		388.6	388.385
		2.384		0.145021	0.144989		2.384		389.254	389.043
		2.386		0.146033	0.145063		2.386		389.914	389.698
		2.388		0.145131	0.144898		2.388		390.573	390.354
		2.39		0.145405	0.14509		2.39		391.234	391.014
		2.392		0.144544	0.144352		2.392		391.893	391.67
		2.394		0.144887	0.144627		2.394		392.552	392.328
		2.396		0.144633	0.143778		2.396		393.213	392.987
		2.398		0.144291	0.144596		2.398		393.872	393.647
		2.4		0.144235	0.143765		2.4		394.533	394.307
		2.402		0.143996	0.144561		2.402		395.193	394.968
		2.404		0.14338	0.144551		2.404		395.855	395.631
		2.406		0.144435	0.14317		2.406		396.513	396.293
		2.408		0.143413	0.144726		2.408		397.177	396.956
		2.41		0.143094	0.143591		2.41		397.838	397.621
		2.412		0.143339	0.143521		2.412		398.503	398.286
		2.414		0.143456	0.143349		2.414		399.169	398.948
		2.416		0.143155	0.143017		2.416		399.832	399.614
		2.418		0.143079	0.143678		2.418		400.495	400.281
		2.42		0.142527	0.143671		2.42		401.162	400.949
		2.422		0.142616	0.142069		2.422		401.825	401.616
		2.424		0.143477	0.141911		2.424		402.493	402.279
		2.426		0.142956	0.142654		2.426		403.164	402.942
		2.428		0.142441	0.141877		2.428		403.832	403.61
		2.43		0.142943	0.143597		2.43		404.502	404.281
		2.432		0.143262	0.142587		2.432		405.175	404.953
		2.434		0.141842	0.141978		2.434		405.844	405.622

## Sheet: subfigure b
Supplementary Fig. 3b
		r (nm)	RDF of ion in bulk solution (g cm3)	RDF of ion in mid-position (g cm3)	RDF of ion in edge-position (g cm3)		r (nm)	Nw of ion in bulk solution	Nw of ion in mid-position	Nw of ion in edge-position
		0	0	0	0		0	0	0	0
		0.002	0	0	0		0.002	0	0	0
		0.004	0	0	0		0.004	0	0	0
		0.006	0	0	0		0.006	0	0	0
		0.008	0	0	0		0.008	0	0	0
		0.01	0	0	0		0.01	0	0	0
		0.012	0	0	0		0.012	0	0	0
		0.014	0	0	0		0.014	0	0	0
		0.016	0	0	0		0.016	0	0	0
		0.018	0	0	0		0.018	0	0	0
		0.02	0	0	0		0.02	0	0	0
		0.022	0	0	0		0.022	0	0	0
		0.024	0	0	0		0.024	0	0	0
		0.026	0	0	0		0.026	0	0	0
		0.028	0	0	0		0.028	0	0	0
		0.03	0	0	0		0.03	0	0	0
		0.032	0	0	0		0.032	0	0	0
		0.034	0	0	0		0.034	0	0	0
		0.036	0	0	0		0.036	0	0	0
		0.038	0	0	0		0.038	0	0	0
		0.04	0	0	0		0.04	0	0	0
		0.042	0	0	0		0.042	0	0	0
		0.044	0	0	0		0.044	0	0	0
		0.046	0	0	0		0.046	0	0	0
		0.048	0	0	0		0.048	0	0	0
		0.05	0	0	0		0.05	0	0	0
		0.052	0	0	0		0.052	0	0	0
		0.054	0	0	0		0.054	0	0	0
		0.056	0	0	0		0.056	0	0	0
		0.058	0	0	0		0.058	0	0	0
		0.06	0	0	0		0.06	0	0	0
		0.062	0	0	0		0.062	0	0	0
		0.064	0	0	0		0.064	0	0	0
		0.066	0	0	0		0.066	0	0	0
		0.068	0	0	0		0.068	0	0	0
		0.07	0	0	0		0.07	0	0	0
		0.072	0	0	0		0.072	0	0	0
		0.074	0	0	0		0.074	0	0	0
		0.076	0	0	0		0.076	0	0	0
		0.078	0	0	0		0.078	0	0	0
		0.08	0	0	0		0.08	0	0	0
		0.082	0	0	0		0.082	0	0	0
		0.084	0	0	0		0.084	0	0	0
		0.086	0	0	0		0.086	0	0	0
		0.088	0	0	0		0.088	0	0	0
		0.09	0	0	0		0.09	0	0	0
		0.092	0	0	0		0.092	0	0	0
		0.094	0	0	0		0.094	0	0	0
		0.096	0	0	0		0.096	0	0	0
		0.098	0	0	0		0.098	0	0	0
		0.1	0	0	0		0.1	0	0	0
		0.102	0	0	0		0.102	0	0	0
		0.104	0	0	0		0.104	0	0	0
		0.106	0	0	0		0.106	0	0	0
		0.108	0	0	0		0.108	0	0	0
		0.11	0	0	0		0.11	0	0	0
		0.112	0	0	0		0.112	0	0	0
		0.114	0	0	0		0.114	0	0	0
		0.116	0	0	0		0.116	0	0	0
		0.118	0	0	0		0.118	0	0	0
		0.12	0	0	0		0.12	0	0	0
		0.122	0	0	0		0.122	0	0	0
		0.124	0	0	0		0.124	0	0	0
		0.126	0	0	0		0.126	0	0	0
		0.128	0	0	0		0.128	0	0	0
		0.13	0	0	0		0.13	0	0	0
		0.132	0	0	0		0.132	0	0	0
		0.134	0	0	0		0.134	0	0	0
		0.136	0	0	0		0.136	0	0	0
		0.138	0	0	0		0.138	0	0	0
		0.14	0	0	0		0.14	0	0	0
		0.142	0	0	0		0.142	0	0	0
		0.144	0	0	0		0.144	0	0	0
		0.146	0	0	0		0.146	0	0	0
		0.148	0	0	0		0.148	0	0	0
		0.15	0	0	0		0.15	0	0	0
		0.152	0	0	0		0.152	0	0	0
		0.154	0	0	0		0.154	0	0	0
		0.156	0	0	0		0.156	0	0	0
		0.158	0	0	0		0.158	0	0	0
		0.16	0	0	0		0.16	0	0	0
		0.162	0	0	0		0.162	0	0	0
		0.164	0	0	0		0.164	0	0	0
		0.166	0	0	0		0.166	0	0	0
		0.168	0	0	0		0.168	0	0	0
		0.17	0	0	0		0.17	0	0	0
		0.172	0	0	0		0.172	0	0	0
		0.174	0	0	0		0.174	0	0	0
		0.176	0	0	0		0.176	0	0	0
		0.178	0	0	0		0.178	0	0	0
		0.18	0	0	0		0.18	0	0	0
		0.182	0	0	0		0.182	0	0	0
		0.184	0	0	0		0.184	0	0	0
		0.186	0	0	0		0.186	0	0	0
		0.188	0	0	0		0.188	0	0	0
		0.19	0	0	0		0.19	0	0	0
		0.192	0	0	0		0.192	0	0	0
		0.194	0	0	0		0.194	0	0	0
		0.196	0	0	0		0.196	0	0	0
		0.198	0.000243878	0.000256525	0.00051305		0.198	0	0	7.99968e-06
		0.2	0.000478052	0.00100569	0.00125711		0.2	7.99968e-06	1.59994e-05	2.3999e-05
		0.202	0.00538924	0.00788693	0.007394		0.202	0.000103996	0.000119995	0.000111995
		0.204	0.0248122	0.0323821	0.0331071		0.204	0.000511979	0.000671973	0.000591976
		0.206	0.0835877	0.101668	0.124182		0.206	0.00213591	0.0025679	0.00285588
		0.208	0.239999	0.298007	0.340546		0.208	0.0073917	0.00867965	0.00996761
		0.21	0.578211	0.70945	0.774899		0.21	0.0214071	0.024895	0.0282549
		0.212	1.13237	1.38443	1.54151		0.212	0.0520139	0.0604936	0.0675413
		0.214	2.06019	2.45516	2.61393		0.214	0.110764	0.129243	0.141522
		0.216	3.16179	3.66483	3.97328		0.216	0.211136	0.239694	0.26159
		0.218	4.45016	5.12852	5.55091		0.218	0.359674	0.404688	0.439542
		0.22	5.7358	6.50951	6.77818		0.22	0.564713	0.626591	0.675317
		0.222	6.92694	7.60595	7.98081		0.222	0.825823	0.90306	0.964521
		0.224	7.77308	8.37443	8.77008		0.224	1.13205	1.22021	1.29777
		0.226	8.29765	8.75042	9.03967		0.226	1.47584	1.56908	1.65958
		0.228	8.42896	8.7359	8.8218		0.228	1.83723	1.92898	2.02817
		0.23	8.21512	8.41379	8.37995		0.23	2.20564	2.28716	2.38738
		0.232	7.72141	7.81861	7.72855		0.232	2.56076	2.63309	2.72911
		0.234	7.14928	7.10406	6.88622		0.234	2.90086	2.95662	3.04603
		0.236	6.41559	6.31405	5.99336		0.236	3.21364	3.25017	3.32767
		0.238	5.63851	5.39475	5.14298		0.238	3.49631	3.51155	3.5771
		0.24	4.92476	4.73616	4.37718		0.24	3.74954	3.74159	3.79271
		0.242	4.25564	4.01131	3.67988		0.242	3.97266	3.94436	3.97924
		0.244	3.57946	3.34786	3.01931		0.244	4.16473	4.11553	4.13607
		0.246	3.08337	2.87118	2.51538		0.246	4.33195	4.26393	4.26693
		0.248	2.58534	2.41495	2.09823		0.248	4.47564	4.39121	4.37858
		0.25	2.19154	2.0265	1.72962		0.25	4.59917	4.50083	4.47219
		0.252	1.87068	1.69119	1.41579		0.252	4.70567	4.59364	4.55074
		0.254	1.53131	1.40231	1.14386		0.254	4.79671	4.67219	4.61524
		0.256	1.33681	1.20526	0.947296		0.256	4.87466	4.7392	4.66943
		0.258	1.11979	1.02512	0.813597		0.258	4.94205	4.79762	4.71561
		0.26	0.924561	0.865842	0.671102		0.26	4.99942	4.84743	4.75495
		0.262	0.792804	0.742645	0.552333		0.262	5.04749	4.89122	4.78811
		0.264	0.676581	0.640676	0.473869		0.264	5.09083	4.92858	4.81619
		0.266	0.603746	0.561857	0.399682		0.266	5.12824	4.96248	4.84057
		0.268	0.51503	0.47747	0.340951		0.268	5.1615	4.99099	4.86089
		0.27	0.450378	0.42214	0.301844		0.27	5.19051	5.01771	4.87958
		0.272	0.389508	0.3779	0.256782		0.272	5.21592	5.04082	4.89606
		0.274	0.341555	0.331004	0.231475		0.274	5.23864	5.0618	4.91024
		0.276	0.296837	0.305102	0.198692		0.276	5.25908	5.08078	4.92331
		0.278	0.271302	0.260778	0.187515		0.278	5.27686	5.09806	4.93499
		0.28	0.247562	0.242828	0.162013		0.28	5.29406	5.11384	4.94561
		0.282	0.228193	0.221058	0.144168		0.282	5.30989	5.12829	4.95535
		0.284	0.202231	0.216085	0.137033		0.284	5.32393	5.14227	4.96436
		0.286	0.184453	0.194265	0.122706		0.286	5.33709	5.1559	4.97262
		0.288	0.168296	0.177266	0.110458		0.288	5.34931	5.16785	4.98044
		0.29	0.160866	0.154859	0.0968616		0.29	5.3607	5.17878	4.98722
		0.292	0.148018	0.160058	0.0993139		0.292	5.37165	5.18956	4.99362
		0.294	0.137714	0.141482	0.092615		0.294	5.38181	5.19962	5.00021
		0.296	0.133459	0.145775	0.0863173		0.296	5.3916	5.20947	5.00654
		0.298	0.124245	0.13737	0.0886731		0.298	5.40108	5.21937	5.01262
		0.3	0.125887	0.128952	0.0825782		0.3	5.41054	5.2289	5.01861
		0.302	0.10997	0.129346	0.0838049		0.302	5.41937	5.23819	5.02459
		0.304	0.109457	0.130913	0.0819428		0.304	5.42792	5.24759	5.0307
		0.306	0.114974	0.132214	0.0753977		0.306	5.43684	5.2572	5.03642
		0.308	0.114997	0.1234	0.0842807		0.308	5.44598	5.26711	5.04262
		0.31	0.110534	0.126418	0.0811041		0.31	5.45491	5.27623	5.04873
		0.312	0.106272	0.12976	0.0788273		0.312	5.46356	5.28638	5.05516
		0.314	0.109287	0.129439	0.0795606		0.314	5.4724	5.29629	5.06137
		0.316	0.110016	0.135463	0.0843997		0.316	5.4815	5.30671	5.06766
		0.318	0.109392	0.135551	0.0832403		0.318	5.49085	5.3176	5.07432
		0.32	0.114938	0.127675	0.0917296		0.32	5.49996	5.32826	5.08126
		0.322	0.119878	0.139965	0.0887511		0.322	5.51036	5.33962	5.08874
		0.324	0.121134	0.142265	0.0958973		0.324	5.52095	5.35073	5.09651
		0.326	0.124961	0.153963	0.102579		0.326	5.53155	5.3634	5.10488
		0.328	0.12664	0.150689	0.103108		0.328	5.54269	5.37664	5.11356
		0.33	0.135646	0.166229	0.114237		0.33	5.55498	5.39003	5.12292
		0.332	0.13558	0.170166	0.117428		0.332	5.56732	5.40492	5.13294
		0.334	0.152728	0.17318	0.129276		0.334	5.58093	5.42033	5.14369
		0.336	0.155489	0.182348	0.134156		0.336	5.59485	5.43537	5.15521
		0.338	0.169723	0.191729	0.147978		0.338	5.61035	5.45263	5.16807
		0.34	0.175755	0.204879	0.151636		0.34	5.62694	5.4708	5.18221
		0.342	0.187111	0.21169	0.165861		0.342	5.64461	5.49002	5.19643
		0.344	0.201181	0.232436	0.187224		0.344	5.66369	5.51081	5.21353
		0.346	0.220908	0.248914	0.18784		0.346	5.68511	5.53358	5.23113
		0.348	0.224768	0.258598	0.203955		0.348	5.70718	5.55806	5.24925
		0.35	0.248743	0.266241	0.214438		0.35	5.73159	5.58303	5.26968
		0.352	0.255801	0.290738	0.239765		0.352	5.75743	5.61055	5.29201
		0.354	0.273596	0.312744	0.247178		0.354	5.78461	5.63996	5.31622
		0.356	0.301535	0.32614	0.267023		0.356	5.81501	5.67246	5.34218
		0.358	0.310262	0.345264	0.288845		0.358	5.84795	5.70593	5.37003
		0.36	0.340021	0.375813	0.31482		0.36	5.88287	5.74331	5.40076
		0.362	0.356564	0.391864	0.328855		0.362	5.92096	5.78288	5.43451
		0.364	0.395153	0.409953	0.35925		0.364	5.96222	5.8249	5.4705
		0.366	0.420753	0.448355	0.386867		0.366	6.00778	5.87093	5.5102
		0.368	0.440196	0.465922	0.420548		0.368	6.05649	5.91977	5.55302
		0.37	0.482311	0.492339	0.441136		0.37	6.10904	5.97118	5.59972
		0.372	0.516454	0.529793	0.472235		0.372	6.1662	6.0279	5.64992
		0.374	0.541772	0.557214	0.498401		0.374	6.22757	6.08719	5.70384
		0.376	0.566599	0.589937	0.524064		0.376	6.29317	6.15174	5.76108
		0.378	0.612271	0.627272	0.564841		0.378	6.36334	6.22102	5.82187
		0.38	0.63696	0.656969	0.608148		0.38	6.43849	6.29305	5.8891
		0.382	0.694978	0.672508	0.633086		0.382	6.51921	6.37043	5.96098
		0.384	0.72219	0.732908	0.682165		0.384	6.60599	6.45184	6.03791
		0.386	0.762206	0.765084	0.713989		0.386	6.69849	6.54041	6.12016
		0.388	0.800607	0.794229	0.755483		0.388	6.79639	6.63436	6.20745
		0.39	0.837552	0.836225	0.798404		0.39	6.89961	6.73183	6.30121
		0.392	0.884973	0.863261	0.843299		0.392	7.00928	6.83581	6.40152
		0.394	0.927862	0.915019	0.856519		0.394	7.12694	6.94478	6.50366
		0.396	0.970029	0.934143	0.918815		0.396	7.25053	7.05943	6.61548
		0.398	1.02024	0.960269	0.944524		0.398	7.38121	7.17839	6.73257
		0.4	1.05703	1.01455	0.979164		0.4	7.51976	7.30277	6.85444
		0.402	1.09286	1.02215	1.02296		0.402	7.66488	7.4336	6.98147
		0.404	1.13678	1.05643	1.06345		0.404	7.8166	7.56687	7.11683
		0.406	1.15185	1.0884	1.08755		0.406	7.9731	7.707	7.25782
		0.408	1.20995	1.11127	1.12088		0.408	8.13677	7.85313	7.40165
		0.41	1.23878	1.14664	1.14855		0.41	8.30779	8.00218	7.5538
		0.412	1.27202	1.16492	1.16694		0.412	8.48671	8.15792	7.70963
		0.414	1.31064	1.19911	1.20287		0.414	8.67155	8.31955	7.87085
		0.416	1.33137	1.20631	1.21619		0.416	8.86058	8.48376	8.03528
		0.418	1.35478	1.21253	1.22629		0.418	9.05542	8.65079	8.20489
		0.42	1.39118	1.22137	1.23511		0.42	9.25747	8.82058	8.37774
		0.422	1.40097	1.25665	1.26281		0.422	9.46494	8.99494	8.55313
		0.424	1.41371	1.24217	1.2674		0.424	9.67535	9.17256	8.73223
		0.426	1.43803	1.2552	1.27748		0.426	9.89219	9.35247	8.91678
		0.428	1.4596	1.26552	1.2833		0.428	10.113	9.53536	9.10149
		0.43	1.48188	1.2616	1.27536		0.43	10.3376	9.72047	9.28805
		0.432	1.47865	1.26789	1.27948		0.432	10.5698	9.90722	9.47749
		0.434	1.50226	1.28982	1.27246		0.434	10.803	10.0972	9.66871
		0.436	1.49205	1.27337	1.2575		0.436	11.0399	10.2902	9.85897
		0.438	1.51656	1.2606	1.25012		0.438	11.2804	10.4836	10.049
		0.44	1.52705	1.253	1.26563		0.44	11.5251	10.6769	10.241
		0.442	1.51224	1.25549	1.24679		0.442	11.7729	10.8703	10.435
		0.444	1.52212	1.23232	1.2411		0.444	12.0225	11.0639	10.6304
		0.446	1.51546	1.23994	1.22857		0.446	12.2744	11.2587	10.8244
		0.448	1.52431	1.22525	1.20425		0.448	12.5266	11.4547	11.0186
		0.45	1.52906	1.20896	1.20911		0.45	12.7858	11.6508	11.2122
		0.452	1.51371	1.20741	1.19599		0.452	13.0435	11.8452	11.4059
		0.454	1.52209	1.18888	1.18815		0.454	13.3057	12.0418	11.6015
		0.456	1.50334	1.17925	1.18302		0.456	13.5674	12.2362	11.7964
		0.458	1.48823	1.17304	1.17266		0.458	13.8292	12.4328	11.992
		0.46	1.48052	1.16182	1.16372		0.46	14.0909	12.6278	12.1881
		0.462	1.4512	1.13638	1.13774		0.462	14.3507	12.8212	12.382
		0.464	1.4575	1.11786	1.12968		0.464	14.6124	13.0137	12.576
		0.466	1.43297	1.09108	1.10516		0.466	14.8739	13.2038	12.7674
		0.468	1.40676	1.06982	1.08428		0.468	15.1327	13.3912	12.9575
		0.47	1.38109	1.06187	1.07175		0.47	15.3887	13.5783	13.1456
		0.472	1.37264	1.04536	1.05262		0.472	15.645	13.7635	13.3332
		0.474	1.33873	1.01842	1.04559		0.474	15.8995	13.9469	13.5202
		0.476	1.33595	0.998298	1.00855		0.476	16.1516	14.1284	13.7044
		0.478	1.30951	0.971647	0.984455		0.478	16.4035	14.3071	13.8849
		0.48	1.27871	0.953792	0.972518		0.48	16.6518	14.4819	14.0644
		0.482	1.25114	0.93543	0.951534		0.482	16.8957	14.6563	14.241
		0.484	1.23341	0.907648	0.932892		0.484	17.1392	14.8277	14.4155
		0.486	1.21418	0.880144	0.899304		0.486	17.3805	14.9948	14.587
		0.488	1.17141	0.860697	0.886415		0.488	17.6162	15.1586	14.7577
		0.49	1.16313	0.83253	0.849704		0.49	17.8495	15.3205	14.9209
		0.492	1.13056	0.809246	0.831556		0.492	18.081	15.4767	15.0818
		0.494	1.12639	0.765777	0.803897		0.494	18.3108	15.63	15.2402
		0.496	1.08799	0.764403	0.784312		0.496	18.537	15.7788	15.3951
		0.498	1.06897	0.754053	0.762609		0.498	18.761	15.9271	15.5472
		0.5	1.05706	0.72091	0.756029		0.5	18.9812	16.0737	15.6972
		0.502	1.04367	0.689457	0.733476		0.502	19.2005	16.2145	15.8457
		0.504	1.00589	0.685496	0.709132		0.504	19.4192	16.353	15.9915
		0.506	0.998345	0.665423	0.687655		0.506	19.6325	16.4896	16.1325
		0.508	0.975263	0.646027	0.669254		0.508	19.8453	16.6235	16.2705
		0.51	0.947968	0.631786	0.654791		0.51	20.0542	16.7557	16.4078
		0.512	0.959239	0.618282	0.640457		0.512	20.262	16.8855	16.5421
		0.514	0.93928	0.606461	0.622486		0.514	20.4707	17.0137	16.675
		0.516	0.917599	0.586938	0.617005		0.516	20.6765	17.1392	16.8039
		0.518	0.926858	0.581538	0.592444		0.518	20.8833	17.2629	16.9339
		0.52	0.905413	0.575341	0.59219		0.52	21.089	17.3872	17.0603
		0.522	0.900845	0.571351	0.576887		0.522	21.2943	17.5115	17.1873
		0.524	0.902552	0.562949	0.576465		0.524	21.5014	17.6347	17.3117
		0.526	0.899288	0.553823	0.558693		0.526	21.7088	17.7571	17.436
		0.528	0.87668	0.543627	0.558489		0.528	21.9154	17.8781	17.5604
		0.53	0.876881	0.537403	0.543526		0.53	22.1212	17.9988	17.6826
		0.532	0.879119	0.527807	0.534843		0.532	22.3281	18.1177	17.8035
		0.534	0.868492	0.529315	0.538625		0.534	22.5357	18.2376	17.9243
		0.536	0.87127	0.523863	0.527574		0.536	22.742	18.357	18.045
		0.538	0.874088	0.519819	0.532744		0.538	22.9537	18.476	18.1676
		0.54	0.868343	0.509819	0.534617		0.54	23.1666	18.5958	18.2907
		0.542	0.87634	0.509883	0.528335		0.542	23.3808	18.7145	18.4149
		0.544	0.865574	0.496981	0.508093		0.544	23.5958	18.8329	18.536
		0.546	0.875863	0.499471	0.521028		0.546	23.8098	18.9503	18.6571
		0.548	0.873645	0.505257	0.513495		0.548	24.0294	19.07	18.7806
		0.55	0.869009	0.504016	0.502054		0.55	24.2495	19.1913	18.9019
		0.552	0.881055	0.503788	0.517585		0.552	24.4714	19.312	19.0262
		0.554	0.8842	0.509085	0.503056		0.554	24.6978	19.4354	19.1489
		0.556	0.886948	0.501412	0.507398		0.556	24.925	19.5589	19.2746
		0.558	0.882996	0.49923	0.503009		0.558	25.1546	19.6832	19.398
		0.56	0.881642	0.501139	0.503063		0.56	25.3851	19.8075	19.5227
		0.562	0.904399	0.504468	0.501124		0.562	25.6202	19.9334	19.6487
		0.564	0.888118	0.496096	0.500555		0.564	25.8584	20.059	19.7764
		0.566	0.900323	0.496628	0.50523		0.566	26.098	20.1859	19.903
		0.568	0.898194	0.505587	0.500038		0.568	26.3395	20.3133	20.0316
		0.57	0.901444	0.499587	0.505035		0.57	26.5838	20.443	20.1618
		0.572	0.902659	0.507703	0.495961		0.572	26.8285	20.5737	20.2907
		0.574	0.91342	0.500618	0.499305		0.574	27.0789	20.7056	20.4206
		0.576	0.920945	0.502465	0.493099		0.576	27.3324	20.8378	20.5509
		0.578	0.928632	0.499579	0.493558		0.578	27.5908	20.9696	20.6812
		0.58	0.923746	0.507187	0.511343		0.58	27.8501	21.1036	20.8164
		0.582	0.924584	0.50766	0.500712		0.582	28.112	21.2403	20.9517
		0.584	0.925738	0.50753	0.503461		0.584	28.3738	21.3769	21.0873
		0.586	0.931071	0.506431	0.498231		0.586	28.6378	21.5159	21.2234
		0.588	0.940153	0.50641	0.497364		0.588	28.9097	21.6547	21.3594
		0.59	0.942333	0.51909	0.494619		0.59	29.1833	21.7961	21.4979
		0.592	0.94558	0.510524	0.504239		0.592	29.4588	21.9387	21.636
		0.594	0.94049	0.509839	0.501687		0.594	29.7371	22.0826	21.7755
		0.596	0.949756	0.509429	0.503144		0.596	30.0162	22.2255	21.9179
		0.598	0.955065	0.511776	0.498108		0.598	30.3009	22.37	22.0599
		0.6	0.961723	0.512854	0.509724		0.6	30.5877	22.5165	22.2041
		0.602	0.968085	0.511296	0.504053		0.602	30.8792	22.662	22.3489
		0.604	0.974237	0.519039	0.508177		0.604	31.1749	22.8114	22.4955
		0.606	0.975788	0.518811	0.513909		0.606	31.473	22.963	22.6448
		0.608	0.984352	0.518027	0.515606		0.608	31.776	23.1146	22.795
		0.61	0.988521	0.52715	0.506285		0.61	32.0821	23.2698	22.9463
		0.612	0.978443	0.519748	0.503934		0.612	32.3895	23.4254	23.096
		0.614	0.988518	0.531777	0.514597		0.614	32.699	23.5815	23.2485
		0.616	0.988702	0.521631	0.518743		0.616	33.0101	23.7392	23.4048
		0.618	0.991835	0.526047	0.516225		0.618	33.326	23.8984	23.5594
		0.62	0.990595	0.525602	0.512285		0.62	33.6432	24.0592	23.7166
		0.622	1.01069	0.525069	0.518388		0.622	33.9661	24.22	23.8748
		0.624	0.998544	0.519883	0.517301		0.624	34.2931	24.3817	24.0354
		0.626	1.0044	0.535738	0.518338		0.626	34.6204	24.5452	24.1966
		0.628	1.01549	0.532177	0.519656		0.628	34.9547	24.7127	24.3585
		0.63	1.00247	0.524149	0.51784		0.63	35.2854	24.8781	24.5219
		0.632	1.01205	0.539785	0.52148		0.632	35.6238	25.0467	24.6855
		0.634	1.01499	0.536015	0.526057		0.634	35.9625	25.2192	24.8525
		0.636	1.0123	0.542766	0.528718		0.636	36.3042	25.3921	25.0224
		0.638	1.01497	0.536583	0.528701		0.638	36.6477	25.5647	25.1934
		0.64	1.01585	0.538574	0.522958		0.64	36.9952	25.7414	25.3636
		0.642	1.01997	0.536252	0.526102		0.642	37.3446	25.9163	25.5364
		0.644	1.01409	0.53277	0.534371		0.644	37.6967	26.0926	25.7093
		0.646	1.00888	0.54064	0.524349		0.646	38.0502	26.27	25.8849
		0.648	1.01791	0.539814	0.530138		0.648	38.4034	26.4497	26.0601
		0.65	1.01503	0.54101	0.532441		0.65	38.7621	26.6301	26.2373
		0.652	1.01318	0.538388	0.532095		0.652	39.121	26.8121	26.4171
		0.654	1.01807	0.546568	0.538902		0.654	39.4837	26.9968	26.5993
		0.656	1.00907	0.545088	0.528448		0.656	39.8467	27.1823	26.7822
		0.658	1.0235	0.540252	0.534073		0.658	40.2145	27.3685	26.9644
		0.66	1.02624	0.535735	0.531002		0.66	40.5872	27.5551	27.1485
		0.662	1.01438	0.544667	0.532459		0.662	40.9617	27.7433	27.3324
		0.664	1.02096	0.544666	0.530706		0.664	41.3345	27.9325	27.5185
		0.666	1.01723	0.545173	0.531343		0.666	41.7104	28.1258	27.7063
		0.668	1.0137	0.542964	0.535369		0.668	42.0895	28.317	27.8945
		0.67	1.01653	0.539107	0.528958		0.67	42.4695	28.5103	28.0832
		0.672	1.01515	0.542204	0.531982		0.672	42.8525	28.7031	28.2726
		0.674	1.0105	0.540671	0.526281		0.674	43.2364	28.8978	28.464
		0.676	1.01905	0.538446	0.538666		0.676	43.6237	29.0929	28.6563
		0.678	1.0108	0.539147	0.530527		0.678	44.0132	29.2909	28.8525
		0.68	1.01361	0.539898	0.537418		0.68	44.4025	29.4889	29.0475
		0.682	1.01001	0.539544	0.528018		0.682	44.7955	29.6878	29.244
		0.684	1.00338	0.539832	0.536887		0.684	45.1897	29.8884	29.4426
		0.686	1.00368	0.540667	0.535282		0.686	45.5832	30.0891	29.6423
		0.688	1.00784	0.538391	0.526535		0.688	45.9794	30.2929	29.8414
		0.69	0.999992	0.535454	0.526814		0.69	46.3771	30.4938	30.0402
		0.692	1.00231	0.537145	0.531475		0.692	46.7776	30.6981	30.24
		0.694	1.00344	0.53178	0.529587		0.694	47.1826	30.9034	30.4435
		0.696	1.0037	0.535351	0.530161		0.696	47.587	31.1075	30.6474
		0.698	0.993757	0.53014	0.527456		0.698	47.993	31.3139	30.8521
		0.7	0.992675	0.525557	0.522068		0.7	48.3998	31.517	31.0543
		0.702	0.993887	0.526746	0.529093		0.702	48.8083	31.7245	31.2607
		0.704	0.987697	0.522707	0.528023		0.704	49.2171	31.9309	31.4693
		0.706	0.985642	0.522082	0.527652		0.706	49.6274	32.1374	31.6783
		0.708	0.988134	0.52284	0.526351		0.708	50.0389	32.3458	31.8874
		0.71	0.993461	0.523479	0.524716		0.71	50.4562	32.5552	32.0984
		0.712	0.991788	0.511742	0.519083		0.712	50.8764	32.7615	32.3075
		0.714	0.989468	0.520786	0.513586		0.714	51.2983	32.9706	32.5164
		0.716	0.987463	0.517846	0.519455		0.716	51.7188	33.1831	32.7256
		0.718	0.984165	0.509058	0.5185		0.718	52.1454	33.3919	32.9387
		0.72	0.981261	0.509664	0.514552		0.72	52.5688	33.6013	33.1503
		0.722	0.986123	0.508793	0.508851		0.722	52.9971	33.8129	33.3615
		0.724	0.981427	0.500938	0.507078		0.724	53.427	34.0224	33.5739
		0.726	0.981256	0.499559	0.502822		0.726	53.86	34.232	33.7847
		0.728	0.973436	0.49435	0.504312		0.728	54.2915	34.4401	33.9964
		0.73	0.977563	0.493531	0.502967		0.73	54.7244	34.6487	34.2086
		0.732	0.978175	0.493525	0.500807		0.732	55.1616	34.859	34.4223
		0.734	0.978434	0.491338	0.495986		0.734	55.602	35.0692	34.6362
		0.736	0.973273	0.483014	0.499073		0.736	56.0432	35.2791	34.8488
		0.738	0.967622	0.48499	0.489532		0.738	56.4835	35.4886	35.063
		0.74	0.968041	0.480729	0.486809		0.74	56.9264	35.6978	35.2751
		0.742	0.975019	0.474661	0.482095		0.742	57.3721	35.9071	35.4859
		0.744	0.968814	0.475173	0.482822		0.744	57.8236	36.1153	35.6997
		0.746	0.976487	0.471069	0.482635		0.746	58.273	36.3244	35.9131
		0.748	0.978654	0.467134	0.481046		0.748	58.7287	36.5321	36.1254
		0.75	0.972411	0.467099	0.473428		0.75	59.1876	36.7399	36.3377
		0.752	0.974526	0.461003	0.47411		0.752	59.6454	36.9482	36.55
		0.754	0.978681	0.457449	0.474536		0.754	60.1102	37.1562	36.7647
		0.756	0.97824	0.460324	0.471833		0.756	60.5785	37.3646	36.9788
		0.758	0.982907	0.45904	0.465726		0.758	61.0459	37.5736	37.1931
		0.76	0.979975	0.454188	0.467246		0.76	61.5211	37.7827	37.4067
		0.762	0.982871	0.456499	0.460743		0.762	61.9963	37.9922	37.6213
		0.764	0.978211	0.451997	0.457132		0.764	62.4747	38.2027	37.8343
		0.766	0.990709	0.447444	0.458174		0.766	62.9571	38.412	38.0469
		0.768	0.986073	0.447062	0.452604		0.768	63.4413	38.6211	38.2591
		0.77	0.994643	0.446724	0.452321		0.77	63.9333	38.8327	38.4726
		0.772	0.977211	0.44509	0.449764		0.772	64.4234	39.0429	38.6853
		0.774	0.991477	0.442471	0.448481		0.774	64.9145	39.2533	38.899
		0.776	0.998491	0.444604	0.449547		0.776	65.4152	39.4667	39.1137
		0.778	0.988605	0.440161	0.443052		0.778	65.9161	39.6773	39.3272
		0.78	0.996419	0.438304	0.444238		0.78	66.4203	39.8899	39.5418
		0.782	0.996338	0.435718	0.440832		0.782	66.9283	40.1025	39.7552
		0.784	0.997095	0.438248	0.43635		0.784	67.4417	40.3149	39.9702
		0.786	1.00195	0.433656	0.440932		0.786	67.9557	40.5276	40.1849
		0.788	1.00824	0.436085	0.433138		0.788	68.4746	40.7436	40.4021
		0.79	1.00074	0.434771	0.438139		0.79	69.0002	40.9588	40.6159
		0.792	1.00604	0.433781	0.435993		0.792	69.5236	41.1753	40.8342
		0.794	1.01102	0.435075	0.439526		0.794	70.0553	41.3915	41.0533
		0.796	1.01373	0.433642	0.434039		0.796	70.5904	41.6099	41.2739
		0.798	1.00082	0.43023	0.427276		0.798	71.1278	41.8281	41.4902
		0.8	1.01028	0.43425	0.429096		0.8	71.6638	42.0473	41.7082
		0.802	1.01641	0.434459	0.432598		0.802	72.2082	42.2686	41.9274
		0.804	1.00934	0.428567	0.425129		0.804	72.7534	42.4913	42.1476
		0.806	1.0126	0.423919	0.428687		0.806	73.3025	42.7102	42.3671
		0.808	1.01498	0.42188	0.424575		0.808	73.854	42.9286	42.5882
		0.81	1.01582	0.421924	0.42361		0.81	74.4113	43.1493	42.8097
		0.812	1.01491	0.425711	0.430013		0.812	74.9682	43.3712	43.0331
		0.814	1.02037	0.423797	0.425816		0.814	75.5334	43.594	43.2579
		0.816	1.02399	0.419165	0.421913		0.816	76.0995	43.8181	43.4813
		0.818	1.02315	0.423647	0.426818		0.818	76.6733	44.0406	43.7074
		0.82	1.01998	0.418793	0.420439		0.82	77.2474	44.2644	43.9326
		0.822	1.02155	0.421953	0.419989		0.822	77.8231	44.4914	44.1593
		0.824	1.02225	0.422785	0.416297		0.824	78.4003	44.7177	44.3842
		0.826	1.02231	0.419881	0.419778		0.826	78.9802	44.946	44.6103
		0.828	1.02532	0.415876	0.415421		0.828	79.5665	45.174	44.837
		0.83	1.02216	0.412443	0.412531		0.83	80.1554	45.3991	45.0627
		0.832	1.02444	0.419214	0.412357		0.832	80.7476	45.6286	45.29
		0.834	1.02266	0.421161	0.415565		0.834	81.342	45.8619	45.5188
		0.836	1.03266	0.417868	0.414861		0.836	81.9437	46.0934	45.7481
		0.838	1.02387	0.413229	0.413544		0.838	82.5447	46.3245	45.9799
		0.84	1.02931	0.412604	0.40877		0.84	83.1505	46.556	46.2099
		0.842	1.02953	0.414605	0.40913		0.842	83.7598	46.7888	46.4382
		0.844	1.03062	0.412961	0.409177		0.844	84.3723	47.0215	46.6714
		0.846	1.01867	0.40947	0.405381		0.846	84.9844	47.2561	46.9026
		0.848	1.01819	0.410196	0.408923		0.848	85.5935	47.4913	47.1343
		0.85	1.02384	0.412569	0.404787		0.85	86.211	47.7254	47.3674
		0.852	1.02467	0.404097	0.403432		0.852	86.8278	47.961	47.6014
		0.854	1.01655	0.408854	0.402634		0.854	87.4522	48.1959	47.8327
		0.856	1.02219	0.406653	0.402137		0.856	88.0749	48.433	48.0672
		0.858	1.02808	0.399517	0.402167		0.858	88.7061	48.669	48.3037
		0.86	1.02328	0.405424	0.408551		0.86	89.3411	48.9055	48.5413
		0.862	1.02287	0.40172	0.400691		0.862	89.9723	49.142	48.7793
		0.864	1.01729	0.404561	0.400116		0.864	90.6081	49.3817	49.0174
		0.866	1.02557	0.402226	0.397104		0.866	91.2483	49.6223	49.2543
		0.868	1.02317	0.399131	0.39773		0.868	91.8925	49.8608	49.4916
		0.87	1.01591	0.395045	0.391471		0.87	92.5381	50.1003	49.7292
		0.872	1.01609	0.399272	0.39754		0.872	93.1819	50.3394	49.9659
		0.874	1.01394	0.396306	0.393764		0.874	93.8299	50.5812	50.2059
		0.876	1.01447	0.397946	0.391983		0.876	94.4781	50.8233	50.4451
		0.878	1.01299	0.397307	0.394202		0.878	95.1309	51.0671	50.6859
		0.88	1.00579	0.39084	0.38984		0.88	95.783	51.3091	50.927
		0.882	1.01636	0.392666	0.388258		0.882	96.4405	51.5493	51.1675
		0.884	1.01271	0.392462	0.393311		0.884	97.1001	51.793	51.409
		0.886	1.00453	0.388537	0.386641		0.886	97.763	52.0365	51.6518
		0.888	0.999898	0.389738	0.388234		0.888	98.4223	52.2797	51.8957
		0.89	1.01047	0.392834	0.390752		0.89	99.0885	52.5265	52.1407
		0.892	1.00761	0.384125	0.388271		0.892	99.7568	52.7707	52.3862
		0.894	1.00655	0.384396	0.388485		0.894	100.431	53.0157	52.6309
		0.896	1.00357	0.38227	0.379125		0.896	101.102	53.2608	52.8773
		0.898	1.00528	0.385632	0.38093		0.898	101.78	53.5064	53.1193
		0.9	1.00161	0.386177	0.384351		0.9	102.458	53.7522	53.365
		0.902	1.00502	0.382936	0.379896		0.902	103.141	54.0021	53.6116
		0.904	0.997089	0.377183	0.378463		0.904	103.822	54.249	53.8579
		0.906	0.999396	0.381451	0.380949		0.906	104.507	54.4957	54.105
		0.908	0.99672	0.384255	0.378559		0.908	105.192	54.7456	54.3545
		0.91	0.998651	0.377837	0.378978		0.91	105.883	54.996	54.6041
		0.912	0.995287	0.377911	0.377367		0.912	106.574	55.2457	54.8546
		0.914	0.996442	0.381191	0.375304		0.914	107.271	55.4996	55.1028
		0.916	0.983616	0.373562	0.370302		0.916	107.962	55.7484	55.3518
		0.918	0.996008	0.378057	0.373128		0.918	108.66	55.9998	55.6005
		0.92	0.997065	0.378741	0.377435		0.92	109.363	56.2538	55.8514
		0.922	0.991409	0.377284	0.376196		0.922	110.071	56.511	56.1063
		0.924	0.986979	0.37076	0.368958		0.924	110.776	56.7629	56.3584
		0.926	0.990793	0.371788	0.371049		0.926	111.482	57.0142	56.6096
		0.928	0.983017	0.371331	0.370946		0.928	112.193	57.2701	56.8637
		0.93	0.981113	0.371432	0.37342		0.93	112.902	57.522	57.1183
		0.932	0.990066	0.366218	0.368164		0.932	113.616	57.7786	57.3749
		0.934	0.989507	0.368879	0.365409		0.934	114.338	58.033	57.6293
		0.936	0.988133	0.363208	0.365894		0.936	115.061	58.288	57.8839
		0.938	0.981676	0.365768	0.367929		0.938	115.784	58.5419	58.1395
		0.94	0.988052	0.367351	0.367249		0.94	116.512	58.7988	58.3974
		0.942	0.98763	0.363423	0.367141		0.942	117.242	59.056	58.6565
		0.944	0.987458	0.360815	0.36358		0.944	117.979	59.3123	58.9148
		0.946	0.981572	0.365279	0.363223		0.946	118.713	59.571	59.1729
		0.948	0.982598	0.362263	0.360921		0.948	119.451	59.8312	59.4301
		0.95	0.980426	0.366022	0.360651		0.95	120.188	60.091	59.6886
		0.952	0.984066	0.36099	0.359825		0.952	120.932	60.3532	59.9485
		0.954	0.989249	0.356524	0.360115		0.954	121.685	60.6124	60.209
		0.956	0.981449	0.357384	0.356294		0.956	122.435	60.87	60.467
		0.958	0.984978	0.361882	0.359986		0.958	123.188	61.1338	60.7278
		0.96	0.984616	0.358591	0.357718		0.96	123.944	61.3969	60.9915
		0.962	0.98338	0.357718	0.357913		0.962	124.705	61.6602	61.2551
		0.964	0.988924	0.353476	0.357631		0.964	125.471	61.9221	61.5179
		0.966	0.982794	0.35655	0.353263		0.966	126.237	62.1842	61.7814
		0.968	0.984509	0.356487	0.355983		0.968	127.008	62.4491	62.0453
		0.97	0.990215	0.352837	0.354515		0.97	127.786	62.7141	62.3107
		0.972	0.986603	0.352289	0.352342		0.972	128.563	62.9792	62.5763
		0.974	0.981389	0.350272	0.353368		0.974	129.345	63.2437	62.841
		0.976	0.988946	0.348015	0.351679		0.976	130.127	63.5081	63.1081
		0.978	0.985644	0.352754	0.351724		0.978	130.916	63.774	63.3748
		0.98	0.985755	0.349748	0.349748		0.98	131.706	64.0417	63.6423
		0.982	0.990931	0.352148	0.35197		0.982	132.502	64.3094	63.9116
		0.984	0.987268	0.347791	0.347738		0.984	133.301	64.5793	64.1815
		0.986	0.98916	0.34874	0.349154		0.986	134.104	64.8485	64.4495
		0.988	0.987414	0.346053	0.34766		0.988	134.91	65.1177	64.7202
		0.99	0.986366	0.345816	0.348083		0.99	135.717	65.3864	64.9902
		0.992	0.989726	0.343806	0.347904		0.992	136.528	65.6554	65.2625
		0.994	0.986567	0.34418	0.34588		0.994	137.345	65.926	65.5339
		0.996	0.994941	0.342764	0.347042		0.996	138.166	66.1964	65.8073
		0.998	0.994878	0.343719	0.345001		0.998	138.994	66.4673	66.08
		1	0.995837	0.341917	0.344441		1	139.824	66.7378	66.354
		1.002	0.989953	0.347161	0.341251		1.002	140.655	67.0143	66.6277
		1.004	0.995195	0.338825	0.343405		1.004	141.49	67.2873	66.9002
		1.006	0.994092	0.338788	0.341163		1.006	142.333	67.5599	67.1759
		1.008	0.996367	0.345562	0.344682		1.008	143.175	67.8366	67.4545
		1.01	0.993488	0.340407	0.339954		1.01	144.024	68.114	67.731
		1.012	0.993965	0.341362	0.341451		1.012	144.873	68.3913	68.0074
		1.014	0.995834	0.341443	0.341335		1.014	145.727	68.6716	68.2857
		1.016	0.993509	0.339667	0.343116		1.016	146.586	68.9496	68.5661
		1.018	0.995568	0.337553	0.34194		1.018	147.445	69.229	68.8473
		1.02	0.995028	0.339884	0.337206		1.02	148.309	69.5085	69.1287
		1.022	0.994968	0.33924	0.339029		1.022	149.178	69.7897	69.409
		1.024	0.991837	0.33592	0.337014		1.024	150.049	70.0703	69.6894
		1.026	0.999193	0.337229	0.33659		1.026	150.921	70.3518	69.9704
		1.028	1.00218	0.337229	0.335259		1.028	151.806	70.6338	70.2535
		1.03	0.999259	0.337832	0.335433		1.03	152.693	70.9196	70.5359
		1.032	1.00092	0.338333	0.337002		1.032	153.581	71.2046	70.8199
		1.034	1.0001	0.337279	0.335764		1.034	154.475	71.4901	71.106
		1.036	0.997639	0.336818	0.336303		1.036	155.37	71.7775	71.3919
		1.038	0.998131	0.335952	0.334701		1.038	156.268	72.0661	71.6793
		1.04	0.999974	0.332668	0.335058		1.04	157.17	72.353	71.9666
		1.042	1.00154	0.334539	0.333345		1.042	158.078	72.6403	72.2536
		1.044	1.0011	0.331458	0.329483		1.044	158.989	72.9294	72.5406
		1.046	1.00147	0.333548	0.334587		1.046	159.905	73.2174	72.8276
		1.048	1.00428	0.331131	0.33396		1.048	160.824	73.507	73.1206
		1.05	1.0008	0.333858	0.332781		1.05	161.747	73.7996	73.4127
		1.052	1.00659	0.332161	0.329999		1.052	162.675	74.0915	73.7031
		1.054	0.999044	0.330155	0.332463		1.054	163.603	74.3832	73.9954
		1.056	1.0002	0.325277	0.330904		1.056	164.536	74.6741	74.2909
		1.058	1.00157	0.326392	0.330399		1.058	165.474	74.9612	74.5851
		1.06	1.00725	0.332059	0.328587		1.06	166.415	75.256	74.8778
		1.062	1.00343	0.327207	0.329151		1.062	167.36	75.5515	75.1721
		1.064	1.00836	0.330219	0.328914		1.064	168.314	75.847	75.4672
		1.066	1.00082	0.330581	0.326696		1.066	169.265	76.1448	75.7632
		1.068	1.00543	0.330557	0.326377		1.068	170.219	76.4439	76.0591
		1.07	1.00346	0.328336	0.32636		1.07	171.182	76.7437	76.3569
		1.072	1.00398	0.326795	0.330331		1.072	172.144	77.0446	76.6555
		1.074	1.00314	0.326981	0.322368		1.074	173.112	77.3426	76.9536
		1.076	1.00533	0.324143	0.325846		1.076	174.084	77.6423	77.2532
		1.078	1.00271	0.325076	0.321814		1.078	175.056	77.9424	77.5523
		1.08	1.00866	0.323901	0.320728		1.08	176.039	78.2418	77.848
		1.082	1.00245	0.323804	0.326923		1.082	177.021	78.5431	78.1497
		1.084	1.00718	0.324562	0.324536		1.084	178.005	78.8459	78.4538
		1.086	1.00567	0.323812	0.32116		1.086	178.996	79.1488	78.7553
		1.088	1.00404	0.322792	0.322156		1.088	179.99	79.4529	79.057
		1.09	0.996546	0.322229	0.321746		1.09	180.986	79.7572	79.361
		1.092	1.00197	0.3207	0.320329		1.092	181.976	80.0612	79.6669
		1.094	1.00526	0.320417	0.318879		1.094	182.981	80.3669	79.9698
		1.096	1.00765	0.317598	0.321382		1.096	183.991	80.6692	80.2733
		1.098	1.00369	0.316474	0.318734		1.098	185.002	80.9733	80.582
		1.1	1.00432	0.319473	0.320122		1.1	186.017	81.278	80.8875
		1.102	1.00273	0.316436	0.31622		1.102	187.037	81.586	81.1949
		1.104	1.00115	0.318762	0.316913		1.104	188.058	81.8937	81.5007
		1.106	1.00443	0.317187	0.314564		1.106	189.079	82.2015	81.8078
		1.108	0.999294	0.316012	0.312776		1.108	190.105	82.5101	82.1136
		1.11	1.00313	0.314607	0.313742		1.11	191.136	82.8192	82.4205
		1.112	1.00057	0.311526	0.313641		1.112	192.173	83.1266	82.7283
		1.114	1.00203	0.311659	0.312851		1.114	193.211	83.4334	83.0373
		1.116	1.00342	0.313734	0.312199		1.116	194.256	83.7442	83.3452
		1.118	1.00232	0.309664	0.311193		1.118	195.299	84.052	83.6557
		1.12	0.999322	0.313506	0.311309		1.12	196.351	84.3628	83.9655
		1.122	0.99684	0.313965	0.313701		1.122	197.396	84.6753	84.2783
		1.124	1.00037	0.312126	0.308584		1.124	198.451	84.9916	84.5902
		1.126	1.00517	0.308308	0.310323		1.126	199.513	85.303	84.9012
		1.128	1.00354	0.307137	0.308086		1.128	200.582	85.6142	85.2129
		1.13	0.996382	0.306115	0.308335		1.13	201.65	85.9241	85.5259
		1.132	1.00175	0.306982	0.308214		1.132	202.716	86.237	85.8392
		1.134	1.00058	0.304787	0.308603		1.134	203.792	86.5474	86.155
		1.136	1.0014	0.308319	0.308094		1.136	204.872	86.8619	86.471
		1.138	1.00235	0.305089	0.306883		1.138	205.954	87.1765	86.7866
		1.14	0.998429	0.307165	0.305756		1.14	207.039	87.4938	87.1023
		1.142	1.00207	0.306925	0.30108		1.142	208.132	87.8114	87.4182
		1.144	1.002	0.303599	0.3027		1.144	209.224	88.1285	87.7307
		1.146	1.00336	0.306136	0.302598		1.146	210.324	88.4471	88.0466
		1.148	0.998343	0.304672	0.301849		1.148	211.427	88.766	88.3638
		1.15	0.999317	0.302124	0.302755		1.15	212.53	89.0844	88.6807
		1.152	0.994943	0.300203	0.301393		1.152	213.633	89.4034	88.9974
		1.154	1.00212	0.298561	0.301378		1.154	214.744	89.7185	89.3165
		1.156	0.998434	0.300653	0.298756		1.156	215.861	90.0368	89.6356
		1.158	1.00312	0.299146	0.298936		1.158	216.986	90.3559	89.9536
		1.16	1.00322	0.300979	0.300568		1.16	218.113	90.6771	90.2748
		1.162	1.00476	0.299293	0.299487		1.162	219.243	90.9999	90.5969
		1.164	0.99655	0.2993	0.295344		1.164	220.378	91.3215	90.9162
		1.166	1.00015	0.296656	0.299364		1.166	221.509	91.6421	91.2361
		1.168	0.997215	0.295357	0.295225		1.168	222.648	91.9636	91.5582
		1.17	0.997965	0.295082	0.297161		1.17	223.787	92.2831	91.8829
		1.172	0.999604	0.29531	0.296525		1.172	224.932	92.6057	92.2053
		1.174	0.995784	0.295618	0.296836		1.174	226.085	92.9302	92.5288
		1.176	0.995321	0.293019	0.293703		1.176	227.23	93.2529	92.855
		1.178	0.997444	0.291721	0.293772		1.178	228.386	93.5755	93.1768
		1.18	0.999479	0.290268	0.291243		1.18	229.549	93.8968	93.5013
		1.182	0.999225	0.29153	0.290609		1.182	230.715	94.2183	93.8228
		1.184	0.996376	0.293686	0.293033		1.184	231.884	94.545	94.1481
		1.186	0.997265	0.292102	0.290379		1.186	233.055	94.8714	94.4742
		1.188	0.993764	0.290786	0.289353		1.188	234.226	95.1993	94.7989
		1.19	0.997654	0.290225	0.289984		1.19	235.406	95.5257	95.1239
		1.192	0.998496	0.291774	0.290026		1.192	236.589	95.8535	95.4521
		1.194	1.00225	0.28967	0.289706		1.194	237.782	96.1827	95.782
		1.196	0.996453	0.286284	0.2902		1.196	238.973	96.5102	96.1104
		1.198	1.00186	0.286742	0.286707		1.198	240.175	96.838	96.4385
		1.2	0.996528	0.285911	0.288886		1.2	241.378	97.1643	96.767
		1.202	1.00079	0.287458	0.287103		1.202	242.58	97.4921	97.0984
		1.204	0.999518	0.286963	0.285735		1.204	243.794	97.8254	97.4299
		1.206	0.997988	0.287765	0.285919		1.206	245.006	98.1544	97.7583
		1.208	0.99987	0.283867	0.283778		1.208	246.225	98.4872	98.0885
		1.21	0.996906	0.283095	0.285664		1.21	247.446	98.8168	98.4183
		1.212	0.996043	0.282724	0.284758		1.212	248.665	99.1463	98.7515
		1.214	1.00007	0.285536	0.284983		1.214	249.893	99.4781	99.0854
		1.216	0.995461	0.281751	0.283445		1.216	251.125	99.8116	99.4184
		1.218	0.995302	0.280743	0.282933		1.218	252.361	100.144	99.7532
		1.22	0.998009	0.283	0.281959		1.22	253.597	100.476	100.087
		1.222	0.998636	0.280698	0.28245		1.222	254.846	100.811	100.422
		1.224	0.998641	0.283201	0.278878		1.224	256.094	101.146	100.753
		1.226	0.996496	0.280762	0.283699		1.226	257.345	101.483	101.091
		1.228	0.999302	0.277448	0.283143		1.228	258.607	101.817	101.429
		1.23	0.998762	0.280818	0.280219		1.23	259.867	102.153	101.77
		1.232	1.00025	0.279968	0.278146		1.232	261.133	102.488	102.105
		1.234	1.00113	0.279272	0.277212		1.234	262.409	102.83	102.441
		1.236	0.998458	0.276224	0.277422		1.236	263.681	103.166	102.776
		1.238	0.999234	0.277235	0.278902		1.238	264.961	103.503	103.116
		1.24	0.999108	0.278503	0.276581		1.24	266.244	103.842	103.454
		1.242	1.0001	0.277052	0.276954		1.242	267.532	104.182	103.794
		1.244	0.999085	0.27858	0.277689		1.244	268.828	104.524	104.134
		1.246	1.00322	0.277305	0.27816		1.246	270.125	104.867	104.478
		1.248	0.999711	0.276891	0.279048		1.248	271.428	105.21	104.822
		1.25	0.997369	0.274769	0.278534		1.25	272.731	105.551	105.169
		1.252	1.00078	0.273525	0.275007		1.252	274.04	105.893	105.514
		1.254	0.99684	0.274124	0.275064		1.254	275.349	106.235	105.856
		1.256	0.999771	0.274803	0.274943		1.256	276.667	106.579	106.2
		1.258	0.999865	0.274721	0.276323		1.258	277.989	106.922	106.547
		1.26	0.995512	0.272701	0.273911		1.26	279.315	107.269	106.893
		1.262	0.999459	0.272791	0.273422		1.262	280.637	107.614	107.239
		1.264		0.275435	0.272017		1.264		107.962	107.586
		1.266		0.272598	0.272403		1.266		108.311	107.933
		1.268		0.273455	0.27273		1.268		108.66	108.279
		1.27		0.272831	0.271677		1.27		109.01	108.629
		1.272		0.272638	0.271128		1.272		109.36	108.978
		1.274		0.272335	0.270284		1.274		109.713	109.327
		1.276		0.269947	0.269119		1.276		110.061	109.676
		1.278		0.271847	0.270911		1.278		110.413	110.025
		1.28		0.270708	0.271077		1.28		110.765	110.376
		1.282		0.269319	0.269167		1.282		111.118	110.731
		1.284		0.269977	0.269788		1.284		111.469	111.084
		1.286		0.269519	0.269852		1.286		111.825	111.438
		1.288		0.267874	0.271632		1.288		112.179	111.795
		1.29		0.266777	0.267478		1.29		112.534	112.152
		1.292		0.267386	0.268892		1.292		112.887	112.508
		1.294		0.26861	0.267258		1.294		113.242	112.863
		1.296		0.268515	0.264851		1.296		113.6	113.218
		1.298		0.268355	0.267215		1.298		113.96	113.576
		1.3		0.267518	0.266322		1.3		114.319	113.932
		1.302		0.265238	0.266157		1.302		114.678	114.29
		1.304		0.265321	0.266947		1.304		115.036	114.649
		1.306		0.265072	0.265862		1.306		115.397	115.011
		1.308		0.264825	0.266282		1.308		115.756	115.375
		1.31		0.263126	0.266033		1.31		116.118	115.735
		1.312		0.265883	0.263716		1.312		116.477	116.098
		1.314		0.264821	0.263685		1.314		116.841	116.46
		1.316		0.266302	0.263556		1.316		117.205	116.824
		1.318		0.261557	0.263392		1.318		117.571	117.185
		1.32		0.261516	0.263288		1.32		117.934	117.548
		1.322		0.260318	0.265865		1.322		118.296	117.919
		1.324		0.261347	0.262856		1.324		118.658	118.286
		1.326		0.26264	0.259928		1.326		119.025	118.651
		1.328		0.26117	0.259437		1.328		119.39	119.013
		1.33		0.262569	0.261761		1.33		119.76	119.379
		1.332		0.258954	0.260382		1.332		120.126	119.748
		1.334		0.260521	0.260289		1.334		120.493	120.116
		1.336		0.259435	0.261222		1.336		120.863	120.485
		1.338		0.260593	0.260054		1.338		121.231	120.856
		1.34		0.259771	0.258808		1.34		121.603	121.227
		1.342		0.259324	0.257799		1.342		121.975	121.596
		1.344		0.258205	0.258088		1.344		122.344	121.968
		1.346		0.258309	0.257465		1.346		122.717	122.336
		1.348		0.257947	0.258229		1.348		123.09	122.709
		1.35		0.257256	0.257576		1.35		123.461	123.084
		1.352		0.25653	0.256178		1.352		123.835	123.455
		1.354		0.255617	0.256429		1.354		124.21	123.829
		1.356		0.255493	0.257861		1.356		124.581	124.205
		1.358		0.256916	0.255444		1.358		124.956	124.581
		1.36		0.255118	0.255336		1.36		125.332	124.954
		1.362		0.256823	0.254275		1.362		125.711	125.33
		1.364		0.253755	0.255793		1.364		126.089	125.707
		1.366		0.253627	0.252452		1.366		126.464	126.086
		1.368		0.254767	0.2523		1.368		126.839	126.46
		1.37		0.251924	0.254968		1.37		127.219	126.838
		1.372		0.253133	0.25309		1.372		127.598	127.218
		1.374		0.253823	0.253019		1.374		127.976	127.598
		1.376		0.251502	0.253919		1.376		128.357	127.977
		1.378		0.252548	0.250217		1.378		128.737	128.358
		1.38		0.25035	0.249399		1.38		129.118	128.736
		1.382		0.250177	0.251261		1.382		129.497	129.117
		1.384		0.250704	0.250971		1.384		129.879	129.498
		1.386		0.249943	0.249592		1.386		130.258	129.881
		1.388		0.249652	0.252304		1.388		130.64	130.262
		1.39		0.251289	0.249686		1.39		131.026	130.648
		1.392		0.248916	0.248708		1.392		131.409	131.033
		1.394		0.249314	0.24697		1.394		131.795	131.414
		1.396		0.247021	0.249121		1.396		132.18	131.8
		1.398		0.248564	0.247643		1.398		132.565	132.184
		1.4		0.247334	0.247277		1.4		132.95	132.568
		1.402		0.247027	0.246281		1.402		133.337	132.954
		1.404		0.246042	0.245919		1.404		133.722	133.341
		1.406		0.247688	0.246834		1.406		134.11	133.729
		1.408		0.247879	0.246149		1.408		134.5	134.116
		1.41		0.24725	0.245859		1.41		134.892	134.505
		1.412		0.244553	0.245067		1.412		135.281	134.894
		1.414		0.244821	0.244146		1.414		135.67	135.282
		1.416		0.245801	0.245239		1.416		136.06	135.671
		1.418		0.242399	0.245419		1.418		136.449	136.062
		1.42		0.242998	0.243192		1.42		136.84	136.453
		1.422		0.245192	0.244221		1.422		137.23	136.846
		1.424		0.24371	0.243402		1.424		137.625	137.238
		1.426		0.242454	0.241796		1.426		138.019	137.631
		1.428		0.242783	0.241531		1.428		138.41	138.022
		1.43		0.24297	0.244012		1.43		138.805	138.414
		1.432		0.242898	0.241784		1.432		139.199	138.811
		1.434		0.243815	0.241116		1.434		139.598	139.205
		1.436		0.239851	0.241114		1.436		139.994	139.6
		1.438		0.241954	0.240583		1.438		140.388	139.996
		1.44		0.239628	0.241316		1.44		140.787	140.392
		1.442		0.239673	0.240249		1.442		141.18	140.789
		1.444		0.240418	0.241094		1.444		141.579	141.188
		1.446		0.238832	0.237932		1.446		141.978	141.587
		1.448		0.240173	0.239194		1.448		142.374	141.984
		1.45		0.238311	0.239608		1.45		142.777	142.383
		1.452		0.239106	0.238156		1.452		143.175	142.785
		1.454		0.238768	0.238183		1.454		143.577	143.185
		1.456		0.238811	0.236847		1.456		143.979	143.586
		1.458		0.237281	0.239041		1.458		144.381	143.987
		1.46		0.239017	0.238073		1.46		144.785	144.39
		1.462		0.237836	0.23793		1.462		145.189	144.794
		1.464		0.236338	0.236961		1.464		145.593	145.199
		1.466		0.235908	0.235721		1.466		145.996	145.602
		1.468		0.234903	0.237106		1.468		146.398	146.007
		1.47		0.235269	0.235608		1.47		146.802	146.412
		1.472		0.234574	0.235372		1.472		147.206	146.818
		1.474		0.233366	0.23525		1.474		147.611	147.224
		1.476		0.234612	0.234829		1.476		148.015	147.632
		1.478		0.234697	0.233564		1.478		148.421	148.037
		1.48		0.234081	0.232731		1.48		148.831	148.442
		1.482		0.233239	0.232538		1.482		149.237	148.849
		1.484		0.234773	0.234084		1.484		149.648	149.259
		1.486		0.23574	0.231887		1.486		150.06	149.667
		1.488		0.233218	0.232182		1.488		150.472	150.072
		1.49		0.232579	0.233644		1.49		150.881	150.483
		1.492		0.231071	0.232639		1.492		151.292	150.896
		1.494		0.231569	0.230312		1.494		151.703	151.305
		1.496		0.231212	0.23114		1.496		152.115	151.717
		1.498		0.230294	0.231437		1.498		152.526	152.129
		1.5		0.229153	0.231576		1.5		152.936	152.544
		1.502		0.230194	0.231379		1.502		153.348	152.959
		1.504		0.228674	0.231715		1.504		153.761	153.375
		1.506		0.229952	0.232617		1.506		154.174	153.792
		1.508		0.230072	0.229798		1.508		154.59	154.21
		1.51		0.23098	0.228647		1.51		155.005	154.626
		1.512		0.227272	0.229225		1.512		155.422	155.039
		1.514		0.229011	0.229734		1.514		155.838	155.459
		1.516		0.228182	0.227319		1.516		156.257	155.876
		1.518		0.228624	0.227232		1.518		156.675	156.292
		1.52		0.22784	0.225419		1.52		157.093	156.707
		1.522		0.229699	0.228791		1.522		157.513	157.126
		1.524		0.227957	0.226407		1.524		157.937	157.544
		1.526		0.226293	0.229187		1.526		158.356	157.967
		1.528		0.226152	0.226424		1.528		158.775	158.388
		1.53		0.224845	0.226766		1.53		159.195	158.81
		1.532		0.225972	0.22575		1.532		159.616	159.232
		1.534		0.22487	0.227276		1.534		160.036	159.656
		1.536		0.226322	0.224127		1.536		160.46	160.078
		1.538		0.225921	0.22496		1.538		160.884	160.501
		1.54		0.224074	0.224426		1.54		161.309	160.925
		1.542		0.224944	0.225823		1.542		161.732	161.35
		1.544		0.223255	0.225567		1.544		162.156	161.778
		1.546		0.223737	0.223425		1.546		162.582	162.204
		1.548		0.223747	0.222517		1.548		163.009	162.627
		1.55		0.223576	0.222278		1.55		163.433	163.053
		1.552		0.224218	0.222477		1.552		163.861	163.477
		1.554		0.224678	0.222725		1.554		164.291	163.906
		1.556		0.223232	0.222227		1.556		164.723	164.334
		1.558		0.222573	0.222577		1.558		165.153	164.761
		1.56		0.222201	0.222948		1.56		165.584	165.192
		1.562		0.221125	0.222885		1.562		166.012	165.624
		1.564		0.221964	0.219485		1.564		166.444	166.053
		1.566		0.221517	0.221894		1.566		166.877	166.485
		1.568		0.221021	0.221666		1.568		167.307	166.918
		1.57		0.222493	0.21998		1.57		167.74	167.349
		1.572		0.220827	0.219187		1.572		168.176	167.779
		1.574		0.220452	0.220395		1.574		168.611	168.212
		1.576		0.220428	0.219492		1.576		169.047	168.645
		1.578		0.217046	0.219562		1.578		169.477	169.082
		1.58		0.217768	0.218735		1.58		169.909	169.517
		1.582		0.21761	0.220841		1.582		170.343	169.953
		1.584		0.218969	0.217879		1.584		170.778	170.391
		1.586		0.218867	0.218084		1.586		171.216	170.827
		1.588		0.21728	0.216945		1.588		171.653	171.262
		1.59		0.21647	0.217727		1.59		172.087	171.699
		1.592		0.217189	0.217943		1.592		172.525	172.137
		1.594		0.215952	0.215077		1.594		172.962	172.572
		1.596		0.215748	0.218405		1.596		173.397	173.014
		1.598		0.218584	0.217185		1.598		173.838	173.453
		1.6		0.216481	0.216921		1.6		174.283	173.896
		1.602		0.216201	0.216372		1.602		174.722	174.339
		1.604		0.214689	0.215564		1.604		175.163	174.777
		1.606		0.216128	0.217173		1.606		175.603	175.223
		1.608		0.215098	0.214678		1.608		176.047	175.664
		1.61		0.215816	0.216239		1.61		176.488	176.108
		1.612		0.21403	0.214843		1.612		176.936	176.555
		1.614		0.213947	0.213935		1.614		177.379	176.998
		1.616		0.213498	0.215789		1.616		177.822	177.444
		1.618		0.216017	0.214381		1.618		178.267	177.891
		1.62		0.214399	0.213709		1.62		178.716	178.338
		1.622		0.213028	0.214989		1.622		179.161	178.785
		1.624		0.212539	0.212928		1.624		179.609	179.235
		1.626		0.212785	0.21312		1.626		180.056	179.68
		1.628		0.212079	0.211655		1.628		180.502	180.129
		1.63		0.212157	0.21316		1.63		180.949	180.577
		1.632		0.211817	0.2119		1.632		181.398	181.027
		1.634		0.212121	0.210795		1.634		181.848	181.474
		1.636		0.210619	0.211408		1.636		182.298	181.923
		1.638		0.210663	0.21133		1.638		182.749	182.376
		1.64		0.21228	0.210365		1.64		183.198	182.825
		1.642		0.209486	0.210616		1.642		183.653	183.275
		1.644		0.210002	0.211118		1.644		184.1	183.729
		1.646		0.211762	0.211235		1.646		184.555	184.184
		1.648		0.21119	0.210271		1.648		185.012	184.637
		1.65		0.211208	0.209593		1.65		185.469	185.09
		1.652		0.209206	0.208775		1.652		185.925	185.546
		1.654		0.209085	0.209195		1.654		186.379	185.999
		1.656		0.207546	0.209068		1.656		186.832	186.456
		1.658		0.208348	0.207968		1.658		187.286	186.912
		1.66		0.209305	0.209295		1.66		187.744	187.367
		1.662		0.209633	0.208613		1.662		188.203	187.826
		1.664		0.208219	0.207863		1.664		188.664	188.285
		1.666		0.207477	0.208684		1.666		189.121	188.744
		1.668		0.208214	0.206984		1.668		189.581	189.204
		1.67		0.206995	0.207576		1.67		190.041	189.663
		1.672		0.206477	0.207546		1.672		190.5	190.123
		1.674		0.2071	0.20494		1.674		190.962	190.582
		1.676		0.207881	0.20667		1.676		191.424	191.043
		1.678		0.206162	0.207262		1.678		191.886	191.505
		1.68		0.206349	0.206798		1.68		192.35	191.97
		1.682		0.205457	0.205027		1.682		192.812	192.431
		1.684		0.20457	0.204524		1.684		193.275	192.893
		1.686		0.204413	0.205825		1.686		193.736	193.356
		1.688		0.205622	0.204444		1.688		194.199	193.82
		1.69		0.206151	0.205214		1.69		194.667	194.286
		1.692		0.203637	0.204621		1.692		195.133	194.752
		1.694		0.205759	0.204416		1.694		195.599	195.219
		1.696		0.203529	0.203189		1.696		196.068	195.684
		1.698		0.204621	0.203641		1.698		196.536	196.148
		1.7		0.203889	0.203037		1.7		197.003	196.619
		1.702		0.202975	0.204294		1.702		197.471	197.083
		1.704		0.203709	0.2046		1.704		197.942	197.557
		1.706		0.202699	0.201724		1.706		198.411	198.027
		1.708		0.203331	0.204455		1.708		198.881	198.495
		1.71		0.203052	0.203266		1.71		199.354	198.972
		1.712		0.201776	0.202957		1.712		199.825	199.445
		1.714		0.201584	0.202488		1.714		200.297	199.916
		1.716		0.20146	0.202082		1.716		200.768	200.39
		1.718		0.201808	0.201805		1.718		201.243	200.863
		1.72		0.200756	0.201789		1.72		201.713	201.338
		1.722		0.202522	0.2026		1.722		202.188	201.814
		1.724		0.200809	0.200891		1.724		202.665	202.29
		1.726		0.200767	0.200433		1.726		203.141	202.767
		1.728		0.201184	0.200419		1.728		203.616	203.241
		1.73		0.199352	0.200636		1.73		204.092	203.718
		1.732		0.200554	0.200661		1.732		204.571	204.198
		1.734		0.200358	0.200324		1.734		205.049	204.675
		1.736		0.199803	0.198952		1.736		205.529	205.154
		1.738		0.199415	0.19787		1.738		206.005	205.629
		1.74		0.198233	0.198332		1.74		206.484	206.106
		1.742		0.198099	0.198345		1.742		206.961	206.584
		1.744		0.199326	0.197937		1.744		207.442	207.063
		1.746		0.19999	0.19743		1.746		207.924	207.542
		1.748		0.200224	0.198404		1.748		208.412	208.021
		1.75		0.197992	0.197608		1.75		208.896	208.505
		1.752		0.199999	0.197241		1.752		209.382	208.987
		1.754		0.198215	0.196083		1.754		209.869	209.467
		1.756		0.197905	0.195863		1.756		210.353	209.948
		1.758		0.197764	0.197012		1.758		210.84	210.429
		1.76		0.197407	0.19555		1.76		211.323	210.912
		1.762		0.197428	0.19553		1.762		211.814	211.395
		1.764		0.195911	0.196631		1.764		212.298	211.88
		1.766		0.196852	0.195582		1.766		212.784	212.365
		1.768		0.196715	0.195582		1.768		213.274	212.851
		1.77		0.197357	0.195052		1.77		213.766	213.338
		1.772		0.196063	0.195935		1.772		214.255	213.825
		1.774		0.19507	0.195841		1.774		214.745	214.314
		1.776		0.193808	0.195096		1.776		215.232	214.804
		1.778		0.196154	0.195916		1.778		215.724	215.296
		1.78		0.194645	0.193826		1.78		216.213	215.787
		1.782		0.194036	0.194337		1.782		216.704	216.276
		1.784		0.192307	0.194295		1.784		217.193	216.767
		1.786		0.194772	0.193009		1.786		217.683	217.26
		1.788		0.192651	0.195406		1.788		218.174	217.753
		1.79		0.193653	0.195807		1.79		218.667	218.251
		1.792		0.19241	0.193525		1.792		219.159	218.746
		1.794		0.195156	0.192824		1.794		219.655	219.241
		1.796		0.192219	0.19301		1.796		220.15	219.734
		1.798		0.193445	0.192183		1.798		220.646	220.23
		1.8		0.192451	0.19283		1.8		221.143	220.724
		1.802		0.192882	0.192315		1.802		221.64	221.221
		1.804		0.191019	0.192438		1.804		222.137	221.718
		1.806		0.191064	0.19144		1.806		222.633	222.218
		1.808		0.190703	0.19298		1.808		223.126	222.715
		1.81		0.191781	0.19102		1.81		223.624	223.216
		1.812		0.191335	0.190781		1.812		224.124	223.713
		1.814		0.192153	0.192021		1.814		224.627	224.215
		1.816		0.190874	0.190725		1.816		225.128	224.717
		1.818		0.190518	0.191355		1.818		225.628	225.217
		1.82		0.192016	0.189268		1.82		226.131	225.716
		1.822		0.190711	0.189481		1.822		226.638	226.218
		1.824		0.190247	0.189857		1.824		227.141	226.718
		1.826		0.187484	0.190663		1.826		227.642	227.223
		1.828		0.189139	0.18931		1.828		228.142	227.726
		1.83		0.189022	0.189616		1.83		228.642	228.232
		1.832		0.189131	0.188676		1.832		229.151	228.736
		1.834		0.190447	0.18891		1.834		229.655	229.242
		1.836		0.18941	0.187765		1.836		230.165	229.746
		1.838		0.188525	0.188518		1.838		230.672	230.249
		1.84		0.188116	0.188273		1.84		231.177	230.758
		1.842		0.187837	0.187123		1.842		231.685	231.264
		1.844		0.188134	0.187826		1.844		232.194	231.77
		1.846		0.187128	0.189267		1.846		232.701	232.28
		1.848		0.188859	0.188302		1.848		233.213	232.791
		1.85		0.18845	0.186584		1.85		233.723	233.301
		1.852		0.185688	0.187392		1.852		234.234	233.812
		1.854		0.186187	0.186146		1.854		234.743	234.323
		1.856		0.187116	0.185146		1.856		235.254	234.829
		1.858		0.187328	0.187153		1.858		235.767	235.34
		1.86		0.186612	0.186803		1.86		236.278	235.854
		1.862		0.186043	0.186989		1.862		236.793	236.37
		1.864		0.187091	0.185748		1.864		237.31	236.882
		1.866		0.186239	0.186756		1.866		237.823	237.401
		1.868		0.184921	0.185429		1.868		238.339	237.916
		1.87		0.185592	0.185388		1.87		238.855	238.432
		1.872		0.184029	0.185794		1.872		239.366	238.944
		1.874		0.184821	0.184666		1.874		239.884	239.464
		1.876		0.182625	0.184636		1.876		240.397	239.979
		1.878		0.184242	0.184923		1.878		240.911	240.498
		1.88		0.185143	0.184156		1.88		241.428	241.018
		1.882		0.182923	0.183755		1.882		241.949	241.534
		1.884		0.183504	0.184824		1.884		242.465	242.054
		1.886		0.183578	0.182755		1.886		242.98	242.573
		1.888		0.182605	0.182278		1.888		243.501	243.089
		1.89		0.182307	0.183061		1.89		244.021	243.607
		1.892		0.183771	0.182926		1.892		244.541	244.128
		1.894		0.182332	0.183804		1.894		245.062	244.652
		1.896		0.182158	0.182216		1.896		245.583	245.174
		1.898		0.182331	0.18203		1.898		246.104	245.695
		1.9		0.180909	0.18196		1.9		246.623	246.217
		1.902		0.183498	0.182053		1.902		247.147	246.74
		1.904		0.180212	0.181894		1.904		247.672	247.265
		1.906		0.181643	0.181698		1.906		248.196	247.789
		1.908		0.181529	0.182269		1.908		248.721	248.315
		1.91		0.181394	0.181678		1.91		249.247	248.844
		1.912		0.180427	0.181282		1.912		249.772	249.371
		1.914		0.179803	0.180624		1.914		250.296	249.9
		1.916		0.180718	0.180964		1.916		250.822	250.424
		1.918		0.179904	0.181847		1.918		251.35	250.958
		1.92		0.180265	0.179231		1.92		251.876	251.486
		1.922		0.178953	0.180617		1.922		252.406	252.013
		1.924		0.179688	0.179016		1.924		252.931	252.542
		1.926		0.179734	0.179476		1.926		253.459	253.071
		1.928		0.178732	0.178091		1.928		253.993	253.599
		1.93		0.179646	0.18024		1.93		254.522	254.126
		1.932		0.17873	0.179177		1.932		255.052	254.662
		1.934		0.179816	0.179596		1.934		255.586	255.194
		1.936		0.179845	0.179325		1.936		256.12	255.73
		1.938		0.177815	0.179408		1.938		256.654	256.263
		1.94		0.179027	0.179791		1.94		257.19	256.801
		1.942		0.179759	0.178231		1.942		257.725	257.336
		1.944		0.178235	0.177565		1.944		258.264	257.872
		1.946		0.17906	0.17724		1.946		258.8	258.407
		1.948		0.176465	0.176641		1.948		259.337	258.942
		1.95		0.177475	0.177682		1.95		259.874	259.474
		1.952		0.177309	0.176407		1.952		260.408	260.011
		1.954		0.176785	0.177413		1.954		260.946	260.547
		1.956		0.177592	0.177962		1.956		261.484	261.087
		1.958		0.175994	0.177062		1.958		262.022	261.629
		1.96		0.177178	0.176856		1.96		262.562	262.168
		1.962		0.176566	0.176901		1.962		263.102	262.71
		1.964		0.176177	0.176758		1.964		263.644	263.252
		1.966		0.175916	0.176169		1.966		264.186	263.793
		1.968		0.176434	0.176595		1.968		264.727	264.336
		1.97		0.175856	0.175232		1.97		265.271	264.881
		1.972		0.17599	0.176427		1.972		265.813	265.422
		1.974		0.174394	0.175532		1.974		266.358	265.968
		1.976		0.176256	0.173852		1.976		266.9	266.508
		1.978		0.175946	0.175294		1.978		267.449	267.051
		1.98		0.174165	0.174765		1.98		267.993	267.598
		1.982		0.175203	0.175078		1.982		268.538	268.145
		1.984		0.174839	0.174645		1.984		269.084	268.69
		1.986		0.174289	0.17547		1.986		269.633	269.239
		1.988		0.174023	0.174501		1.988		270.179	269.788
		1.99		0.174295	0.173701		1.99		270.726	270.336
		1.992		0.174899	0.173582		1.992		271.28	270.885
		1.994		0.173708	0.173544		1.994		271.83	271.432
		1.996		0.173213	0.172749		1.996		272.378	271.981
		1.998		0.173066	0.173731		1.998		272.927	272.532
		2		0.173751	0.173379		2		273.479	273.082
		2.002		0.173448	0.174655		2.002		274.029	273.634
		2.004		0.17163	0.173268		2.004		274.583	274.191
		2.006		0.171397	0.172364		2.006		275.131	274.743
		2.008		0.172127	0.17212		2.008		275.681	275.295
		2.01		0.173134	0.171882		2.01		276.235	275.848
		2.012		0.172077	0.172108		2.012		276.791	276.401
		2.014		0.171639	0.171257		2.014		277.345	276.954
		2.016		0.172197	0.172502		2.016		277.902	277.509
		2.018		0.171315	0.171739		2.018		278.456	278.069
		2.02		0.17084	0.171868		2.02		279.01	278.624
		2.022		0.171784	0.170537		2.022		279.566	279.18
		2.024		0.171956	0.171356		2.024		280.126	279.736
		2.026		0.171155	0.170933		2.026		280.686	280.295
		2.028		0.169884	0.171464		2.028		281.243	280.853
		2.03		0.170818	0.17084		2.03		281.804	281.414
		2.032		0.170729	0.170612		2.032		282.361	281.976
		2.034		0.170362	0.169526		2.034		282.921	282.534
		2.036		0.170078	0.170694		2.036		283.483	283.095
		2.038		0.169771	0.170571		2.038		284.043	283.658
		2.04		0.170241	0.169009		2.04		284.606	284.219
		2.042		0.169024	0.169751		2.042		285.167	284.779
		2.044		0.169365	0.169977		2.044		285.729	285.344
		2.046		0.16834	0.169324		2.046		286.29	285.908
		2.048		0.168624	0.168636		2.048		286.854	286.473
		2.05		0.169451	0.169351		2.05		287.416	287.037
		2.052		0.168928	0.168907		2.052		287.984	287.602
		2.054		0.168799	0.168821		2.054		288.55	288.167
		2.056		0.169098	0.167466		2.056		289.116	288.734
		2.058		0.168334	0.168104		2.058		289.685	289.299
		2.06		0.168671	0.16754		2.06		290.255	289.864
		2.062		0.167224	0.167817		2.062		290.819	290.43
		2.064		0.168735	0.167047		2.064		291.39	290.998
		2.066		0.16686	0.167894		2.066		291.959	291.566
		2.068		0.167677	0.168021		2.068		292.526	292.136
		2.07		0.16718	0.1665		2.07		293.097	292.705
		2.072		0.167287	0.167824		2.072		293.668	293.277
		2.074		0.166464	0.167037		2.074		294.239	293.848
		2.076		0.167127	0.165979		2.076		294.809	294.419
		2.078		0.16751	0.16713		2.078		295.384	294.989
		2.08		0.166321	0.166832		2.08		295.958	295.565
		2.082		0.165454	0.164496		2.082		296.528	296.136
		2.084		0.166809	0.166131		2.084		297.101	296.705
		2.086		0.166616	0.165204		2.086		297.679	297.28
		2.088		0.166974	0.165835		2.088		298.256	297.851
		2.09		0.165574	0.166002		2.09		298.833	298.429
		2.092		0.16478	0.166467		2.092		299.408	299.006
		2.094		0.16603	0.165381		2.094		299.984	299.582
		2.096		0.165194	0.164885		2.096		300.561	300.161
		2.098		0.166353	0.163643		2.098		301.143	300.735
		2.1		0.165202	0.164753		2.1		301.724	301.309
		2.102		0.165262	0.164486		2.102		302.305	301.888
		2.104		0.164412	0.163876		2.104		302.883	302.465
		2.106		0.165246	0.16424		2.106		303.462	303.045
		2.108		0.163943	0.165032		2.108		304.044	303.625
		2.11		0.164166	0.163969		2.11		304.627	304.207
		2.112		0.164168	0.164247		2.112		305.207	304.789
		2.114		0.163373	0.163267		2.114		305.791	305.37
		2.116		0.163882	0.164152		2.116		306.373	305.951
		2.118		0.162952	0.162196		2.118		306.957	306.538
		2.12		0.163843	0.164613		2.12		307.536	307.117
		2.122		0.162968	0.163832		2.122		308.122	307.705
		2.124		0.162656	0.162839		2.124		308.705	308.29
		2.126		0.162948	0.162848		2.126		309.291	308.876
		2.128		0.162132	0.162705		2.128		309.877	309.464
		2.13		0.162905	0.163164		2.13		310.462	310.049
		2.132		0.163785	0.16242		2.132		311.051	310.639
		2.134		0.163639	0.162468		2.134		311.644	311.225
		2.136		0.162226	0.162298		2.136		312.235	311.815
		2.138		0.162021	0.162052		2.138		312.825	312.403
		2.14		0.162992	0.161394		2.14		313.417	312.992
		2.142		0.161266	0.161304		2.142		314.007	313.58
		2.144		0.162061	0.161595		2.144		314.599	314.172
		2.146		0.162078	0.161807		2.146		315.189	314.762
		2.148		0.162184	0.161641		2.148		315.785	315.355
		2.15		0.161573	0.161247		2.15		316.38	315.947
		2.152		0.160835	0.160452		2.152		316.97	316.54
		2.154		0.159909	0.159539		2.154		317.565	317.13
		2.156		0.160006	0.160428		2.156		318.157	317.72
		2.158		0.160545	0.16085		2.158		318.748	318.316
		2.16		0.161179	0.161166		2.16		319.345	318.913
		2.162		0.16031	0.160717		2.162		319.942	319.511
		2.164		0.159974	0.160386		2.164		320.537	320.11
		2.166		0.158698	0.160581		2.166		321.132	320.706
		2.168		0.160873	0.159574		2.168		321.728	321.304
		2.17		0.15895	0.160103		2.17		322.327	321.904
		2.172		0.160063	0.160259		2.172		322.926	322.505
		2.174		0.159722	0.159399		2.174		323.528	323.104
		2.176		0.158587	0.158982		2.176		324.126	323.702
		2.178		0.159704	0.159823		2.178		324.726	324.304
		2.18		0.158111	0.159172		2.18		325.325	324.907
		2.182		0.159588	0.158088		2.182		325.924	325.507
		2.184		0.159117	0.158889		2.184		326.528	326.106
		2.186		0.1586	0.159633		2.186		327.133	326.709
		2.188		0.157825	0.158646		2.188		327.736	327.318
		2.19		0.158522	0.158583		2.19		328.338	327.922
		2.192		0.158824	0.158437		2.192		328.945	328.527
		2.194		0.157399	0.158386		2.194		329.548	329.133
		2.196		0.158578	0.157823		2.196		330.154	329.74
		2.198		0.157539	0.157729		2.198		330.763	330.346
		2.2		0.156768	0.158589		2.2		331.367	330.953
		2.202		0.157358	0.157088		2.202		331.97	331.562
		2.204		0.156475	0.157234		2.204		332.578	332.167
		2.206		0.156675	0.157809		2.206		333.182	332.775
		2.208		0.156642	0.157256		2.208		333.79	333.388
		2.21		0.157066	0.155952		2.21		334.4	333.994
		2.212		0.15634	0.156749		2.212		335.008	334.604
		2.214		0.157083	0.155453		2.214		335.618	335.21
		2.216		0.156074	0.157526		2.216		336.228	335.822
		2.218		0.155734	0.156675		2.218		336.838	336.437
		2.22		0.156209	0.156523		2.22		337.449	337.049
		2.222		0.155851	0.155562		2.222		338.06	337.662
		2.224		0.156253	0.155934		2.224		338.674	338.274
		2.226		0.155767	0.15608		2.226		339.289	338.888
		2.228		0.155683	0.154953		2.228		339.901	339.501
		2.23		0.155254	0.155048		2.23		340.517	340.114
		2.232		0.155043	0.154653		2.232		341.132	340.729
		2.234		0.155175	0.155943		2.234		341.748	341.344
		2.236		0.154439	0.155696		2.236		342.365	341.962
		2.238		0.155272	0.155027		2.238		342.981	342.581
		2.24		0.153795	0.154		2.24		343.594	343.198
		2.242		0.154325	0.153761		2.242		344.209	343.812
		2.244		0.15372	0.153742		2.244		344.829	344.428
		2.246		0.154266	0.155015		2.246		345.443	345.047
		2.248		0.154391	0.153605		2.248		346.066	345.665
		2.25		0.154313	0.154565		2.25		346.684	346.287
		2.252		0.154099	0.153373		2.252		347.306	346.907
		2.254		0.152785	0.152671		2.254		347.927	347.524
		2.256		0.153848	0.153326		2.256		348.547	348.143
		2.258		0.154039	0.152811		2.258		349.171	348.763
		2.26		0.153172	0.152785		2.26		349.793	349.382
		2.262		0.153461	0.153588		2.262		350.418	350.005
		2.264		0.152536	0.152872		2.264		351.042	350.632
		2.266		0.153284	0.152717		2.266		351.666	351.256
		2.268		0.15266	0.152703		2.268		352.29	351.878
		2.27		0.152226	0.152218		2.27		352.912	352.502
		2.272		0.153588	0.152752		2.272		353.542	353.127
		2.274		0.152331	0.152897		2.274		354.17	353.755
		2.276		0.152673	0.153056		2.276		354.8	354.387
		2.278		0.151898	0.15287		2.278		355.428	355.016
		2.28		0.151869	0.15162		2.28		356.053	355.646
		2.282		0.151331	0.150772		2.282		356.679	356.272
		2.284		0.152058	0.151673		2.284		357.309	356.899
		2.286		0.15064	0.150744		2.286		357.941	357.53
		2.288		0.15194	0.151329		2.288		358.568	358.153
		2.29		0.151494	0.151158		2.29		359.199	358.788
		2.292		0.15018	0.150624		2.292		359.829	359.414
		2.294		0.15112	0.151378		2.294		360.46	360.047
		2.296		0.150628	0.151305		2.296		361.092	360.681
		2.298		0.150985	0.150439		2.298		361.725	361.315
		2.3		0.149412	0.149848		2.3		362.357	361.945
		2.302		0.150723	0.151157		2.302		362.988	362.58
		2.304		0.150228	0.150456		2.304		363.622	363.215
		2.306		0.150936	0.150783		2.306		364.258	363.851
		2.308		0.150189	0.149532		2.308		364.896	364.487
		2.31		0.150098	0.149574		2.31		365.534	365.124
		2.312		0.150451	0.149732		2.312		366.171	365.76
		2.314		0.150156	0.150199		2.314		366.809	366.395
		2.316		0.149999	0.149473		2.316		367.452	367.033
		2.318		0.149672	0.149646		2.318		368.091	367.674
		2.32		0.148273	0.148835		2.32		368.73	368.311
		2.322		0.14842	0.150157		2.322		369.365	368.952
		2.324		0.148835	0.148775		2.324		370.003	369.593
		2.326		0.149113	0.149252		2.326		370.644	370.235
		2.328		0.148792	0.149013		2.328		371.286	370.877
		2.33		0.14821	0.148989		2.33		371.926	371.52
		2.332		0.148031	0.148066		2.332		372.564	372.161
		2.334		0.149033	0.148778		2.334		373.208	372.804
		2.336		0.148472	0.147919		2.336		373.854	373.446
		2.338		0.148186	0.14882		2.338		374.499	374.093
		2.34		0.147518	0.148076		2.34		375.142	374.738
		2.342		0.148658	0.148015		2.342		375.786	375.382
		2.344		0.149019	0.14753		2.344		376.438	376.029
		2.346		0.147388	0.147103		2.346		377.085	376.673
		2.348		0.147207	0.147138		2.348		377.731	377.319
		2.35		0.147525	0.146979		2.35		378.379	377.962
		2.352		0.147253	0.146074		2.352		379.024	378.608
		2.354		0.146895	0.146732		2.354		379.674	379.251
		2.356		0.147916	0.146593		2.356		380.323	379.9
		2.358		0.146146	0.146452		2.358		380.974	380.549
		2.36		0.146981	0.146799		2.36		381.624	381.197
		2.362		0.145567	0.146488		2.362		382.273	381.847
		2.364		0.14628	0.146919		2.364		382.918	382.495
		2.366		0.145746	0.146922		2.366		383.568	383.153
		2.368		0.146207	0.146001		2.368		384.219	383.803
		2.37		0.145998	0.145176		2.37		384.872	384.456
		2.372		0.145636	0.146596		2.372		385.523	385.105
		2.374		0.146165	0.145842		2.374		386.177	385.763
		2.376		0.145314	0.145294		2.376		386.831	386.415
		2.378		0.145906	0.146658		2.378		387.486	387.07
		2.38		0.144773	0.145352		2.38		388.141	387.726
		2.382		0.145177	0.145204		2.382		388.791	388.382
		2.384		0.146189	0.145819		2.384		389.452	389.042
		2.386		0.144756	0.146194		2.386		390.11	389.7
		2.388		0.144489	0.145596		2.388		390.764	390.361
		2.39		0.144932	0.14476		2.39		391.422	391.022
		2.392		0.144953	0.145522		2.392		392.081	391.681
		2.394		0.144454	0.144457		2.394		392.742	392.344
		2.396		0.145491	0.144206		2.396		393.402	392.999
		2.398		0.144688	0.144847		2.398		394.065	393.661
		2.4		0.14403	0.144738		2.4		394.724	394.323
		2.402		0.144299	0.143305		2.402		395.388	394.986
		2.404		0.144724	0.144705		2.404		396.05	395.646
		2.406		0.143144	0.144548		2.406		396.712	396.311
		2.408		0.143294	0.144873		2.408		397.372	396.978
		2.41		0.142789	0.142789		2.41		398.033	397.641
		2.412		0.143557	0.143618		2.412		398.695	398.302
		2.414		0.14427	0.143456		2.414		399.362	398.969
		2.416		0.14386	0.142825		2.416		400.028	399.631
		2.418		0.142998	0.143984		2.418		400.697	400.301
		2.42		0.144277	0.143928		2.42		401.367	400.97
		2.422		0.143228	0.142976		2.422		402.036	401.639
		2.424		0.143407	0.142575		2.424		402.707	402.302
		2.426		0.142302	0.142934		2.426		403.372	402.973
		2.428		0.142883	0.143447		2.428		404.04	403.642
		2.43		0.14362	0.14221		2.43		404.712	404.314
		2.432		0.142444	0.142546		2.432		405.387	404.982
		2.434		0.142449	0.142094		2.434		406.055	405.652

## Sheet: subfigure c
Supplementary Fig. 3c
		r (nm)	RDF of ion in bulk solution (g cm3)	RDF of ion in mid-position (g cm3)	RDF of ion in edge-position (g cm3)		r (nm)	Nw of ion in bulk solution	Nw of ion in mid-position	Nw of ion in edge-position
		0	0	0	0		0.004	0	0	0
		0.004	0	0	0		0.008	0	0	0
		0.008	0	0	0		0.012	0	0	0
		0.012	0	0	0		0.016	0	0	0
		0.016	0	0	0		0.02	0	0	0
		0.02	0	0	0		0.024	0	0	0
		0.024	0	0	0		0.028	0	0	0
		0.028	0	0	0		0.032	0	0	0
		0.032	0	0	0		0.036	0	0	0
		0.036	0	0	0		0.04	0	0	0
		0.04	0	0	0		0.044	0	0	0
		0.044	0	0	0		0.048	0	0	0
		0.048	0	0	0		0.052	0	0	0
		0.052	0	0	0		0.056	0	0	0
		0.056	0	0	0		0.06	0	0	0
		0.06	0	0	0		0.064	0	0	0
		0.064	0	0	0		0.068	0	0	0
		0.068	0	0	0		0.072	0	0	0
		0.072	0	0	0		0.076	0	0	0
		0.076	0	0	0		0.08	0	0	0
		0.08	0	0	0		0.084	0	0	0
		0.084	0	0	0		0.088	0	0	0
		0.088	0	0	0		0.092	0	0	0
		0.092	0	0	0		0.096	0	0	0
		0.096	0	0	0		0.1	0	0	0
		0.1	0	0	0		0.104	0	0	0
		0.104	0	0	0		0.108	0	0	0
		0.108	0	0	0		0.112	0	0	0
		0.112	0	0	0		0.116	0	0	0
		0.116	0	0	0		0.12	0	0	0
		0.12	0	0	0		0.124	0	0	0
		0.124	0	0	0		0.128	0	0	0
		0.128	0	0	0		0.132	0	0	0
		0.132	0	0	0		0.136	0	0	0
		0.136	0	0	0		0.14	0	0	0
		0.14	0	0	0		0.144	0	0	0
		0.144	0	0	0		0.148	0	0	0
		0.148	0	0	0		0.152	0	0	0
		0.152	0	0	0		0.156	0	0	0
		0.156	0	0	0		0.16	0	0	0
		0.16	0	0	0		0.164	0	0	0
		0.164	0	0	0		0.168	0	0	0
		0.168	0	0	0		0.172	0	0	0
		0.172	0	0	0		0.176	0	0	0
		0.176	0	0	0		0.18	0	0	0
		0.18	0	0	0		0.184	0	0	0
		0.184	0	0	0		0.188	0	0	0
		0.188	0	0	0		0.192	0	0	0
		0.192	0	0	0		0.196	0	0	0
		0.196	0	0	0		0.2	0	0	0
		0.2	0	0	0		0.204	0	0	0
		0.204	0	0	0		0.208	0	0	0
		0.208	0	0	0		0.212	0	0	0
		0.212	0	0	0		0.216	0	0	0
		0.216	0	0	0		0.22	0	0	0
		0.22	0	0	0		0.224	0	0	0
		0.224	0	0	0		0.228	0	0	0
		0.228	0	0	0		0.232	0	0	0
		0.232	0	0	0		0.236	0	0	0
		0.236	0	0	0		0.24	0	0	0
		0.24	0	0	0		0.244	0	0	0
		0.244	0	0	0		0.248	0	0	0.001
		0.248	0	0	0.0371538		0.252	0	0	0.007
		0.252	0	0	0.0959343		0.256	0	0	0.031
		0.256	0	0	0.45347		0.26	0	0	0.121
		0.26	0	0	1.19488		0.264	0	0	0.288
		0.264	0	0	2.11014		0.268	0	0	0.59
		0.268	0	0	3.08196		0.272	0	0	0.988
		0.272	0	0	3.87785		0.276	0	0	1.485
		0.276	0	0	4.05128		0.28	0	0	1.967
		0.28	0	0	4.02869		0.284	0	0	2.497
		0.284	0	0	4.19477		0.288	0	0	2.998
		0.288	0	0	3.55539		0.292	0	0	3.445
		0.292	0	0	3.09222		0.296	0	0	3.85
		0.296	0	0	2.74827		0.3	0	0	4.209
		0.3	0	0	2.52729		0.304	0	0	4.561
		0.304	0	0	2.10251		0.308	0	0	4.838
		0.308	0	0	1.76716		0.312	0	0	5.096
		0.312	0	0	1.52649		0.316	0	0	5.307
		0.316	0	0	1.24008		0.32	0	0	5.5
		0.32	0	0	1.13111		0.324	0	0	5.666
		0.324	0	0	0.961839		0.328	0	0	5.828
		0.328	0	0	0.78619		0.332	0	0	5.956
		0.332	0	0	0.732816		0.336	0	0	6.083
		0.336	0	0	0.789656		0.34	0	0	6.216
		0.34	0	0	0.629534		0.344	0	0	6.333
		0.344	0	0	0.650329		0.348	0	0	6.454
		0.348	0	0	0.61983		0.352	0	0	6.57
		0.352	0	0	0.611928		0.356	0	0	6.685
		0.356	0	0	0.49298		0.36	0	0	6.787
		0.36	0	0	0.514469		0.364	0	0	6.898
		0.364	0	0	0.531936		0.368	0	0	7.005
		0.368	0	0	0.486742		0.372	0	0	7.108
		0.372	0	0	0.514885		0.376	0	0	7.225
		0.376	0	0	0.522787		0.38	0	0	7.35
		0.38	0	0	0.509201		0.384	0	0	7.463
		0.384	0	0	0.506428		0.388	0	0	7.585
		0.388	0	0	0.549266		0.392	0	0	7.725
		0.392	0	0	0.572695		0.396	0	0	7.876
		0.396	0	0	0.614701		0.4	0	0	8.031
		0.4	0	0	0.611928		0.404	0	0	8.193
		0.404	0	0	0.639655		0.408	0	0	8.353
		0.408	0	0	0.627178		0.412	0	0	8.514
		0.412	0	0	0.630782		0.416	0	0	8.691
		0.416	0	0	0.627455		0.42	0	0	8.871
		0.42	0	0	0.645755		0.424	0	0	9.076
		0.424	0	0	0.745987		0.428	0	0	9.276
		0.428	0	0	0.730044		0.432	0	0	9.501
		0.432	0	0	0.761513		0.436	0	0	9.734
		0.436	0	0	0.761652		0.44	0	0	9.965
		0.44	0	0	0.804906		0.444	0	0	10.218
		0.444	0.000782764	0.000612181	0.81364		0.448	1.59994e-05	7.99968e-06	10.487
		0.448	0.00480527	0.00541166	0.831523		0.452	7.19973e-05	0.000103996	10.742
		0.452	0.0145394	0.0141768	0.883927		0.456	0.000431983	0.000463981	11.038
		0.456	0.0461959	0.0638419	0.824592		0.46	0.00158394	0.00174393	11.294
		0.46	0.121239	0.157223	0.810312		0.464	0.0049518	0.00607976	11.592
		0.464	0.276838	0.337819	0.861884		0.468	0.0128235	0.0156714	11.898
		0.468	0.559049	0.662854	0.887115		0.472	0.0311668	0.0370225	12.189
		0.472	0.968141	1.12367	0.831107		0.476	0.0649574	0.075213	12.515
		0.476	1.56166	1.76747	0.948391		0.48	0.123547	0.13929	12.862
		0.48	2.2666	2.54739	0.929399		0.484	0.213383	0.236702	13.202
		0.484	3.04923	3.35034	0.891274		0.488	0.341418	0.371857	13.526
		0.488	3.85917	4.20075	0.924685		0.492	0.510292	0.549458	13.861
		0.492	4.54888	4.93687	0.793261		0.496	0.720771	0.768121	14.168
		0.496	5.16684	5.45061	0.834712		0.5	0.966161	1.02291	14.51
		0.5	5.65316	5.84699	0.850377		0.504	1.24688	1.30183	14.862
		0.504	5.82879	6.04102	0.892522		0.508	1.54851	1.60031	15.212
		0.508	5.86457	5.98959	0.904999		0.512	1.85791	1.90676	15.563
		0.512	5.76589	5.88864	0.796449		0.516	2.17503	2.21754	15.896
		0.516	5.61909	5.59078	0.741273		0.52	2.48755	2.51854	16.227
		0.52	5.24792	5.20041	0.791874		0.524	2.78888	2.80737	16.556
		0.524	4.85689	4.81438	0.763177		0.528	3.07506	3.07733	16.885
		0.528	4.43059	4.41763	0.737946		0.532	3.34251	3.3322	17.224
		0.532	4.04648	3.93826	0.743075		0.536	3.59043	3.56579	17.564
		0.536	3.57998	3.56199	0.767891		0.54	3.81353	3.77636	17.903
		0.54	3.17802	3.16426	0.731707		0.544	4.01597	3.97182	18.238
		0.544	2.85761	2.86116	0.675977		0.548	4.20029	4.14716	18.558
		0.548	2.52594	2.50497	0.669877		0.552	4.36736	4.30623	18.877
		0.552	2.1751	2.25268	0.615255		0.556	4.51362	4.44913	19.174
		0.556	1.92191	2.0127	0.658093		0.56	4.64274	4.57863	19.479
		0.56	1.6751	1.76098	0.580735		0.564	4.75974	4.69625	19.761
		0.564	1.52469	1.57801	0.519875		0.568	4.86411	4.80093	20.049
		0.568	1.34461	1.40375	0.571586		0.572	4.95953	4.89528	20.321
		0.572	1.1765	1.2401	0.541502		0.576	5.04446	4.97966	20.609
		0.576	1.04951	1.13307	0.531659		0.58	5.12005	5.05762	20.881
		0.58	0.940815	1.02099	0.497278		0.584	5.18892	5.1293	21.162
		0.584	0.843139	0.91482	0.487019		0.588	5.25148	5.19463	21.406
		0.588	0.754047	0.834349	0.529996		0.592	5.30771	5.25439	21.712
		0.592	0.680929	0.755391	0.509894		0.596	5.35986	5.30885	22.001
		0.596	0.614368	0.693417	0.52445		0.6	5.40684	5.35961	22.304
		0.6	0.564626	0.642188	0.53762		0.604	5.45054	5.40696	22.604
		0.604	0.504519	0.605821	0.506567		0.608	5.49072	5.45228	22.897
		0.608	0.474101	0.554774	0.491594		0.612	5.52791	5.49435	23.212
		0.612	0.428579	0.514358	0.541225		0.616	5.56303	5.5339	23.507
		0.616	0.410525	0.477803	0.49908		0.62	5.59544	5.57155	23.825
		0.62	0.385777	0.452195	0.509478		0.624	5.62742	5.60646	24.15
		0.624	0.361822	0.430605	0.514746		0.628	5.65701	5.63977	24.459
		0.628	0.347838	0.431157	0.500467		0.632	5.68572	5.67406	24.763
		0.632	0.314384	0.392287	0.47884		0.636	5.71294	5.70595	25.074
		0.636	0.309482	0.390444	0.499219		0.64	5.73907	5.73737	25.382
		0.64	0.297243	0.370651	0.499496		0.644	5.76445	5.76814	25.733
		0.644	0.294958	0.360048	0.520014		0.648	5.7898	5.79773	26.076
		0.648	0.278557	0.357723	0.505458		0.652	5.81474	5.8283	26.436
		0.652	0.274606	0.350699	0.540393		0.656	5.8386	5.85817	26.794
		0.656	0.272433	0.341667	0.494921		0.66	5.86318	5.88732	27.116
		0.66	0.267192	0.335968	0.474958		0.664	5.8874	5.91634	27.476
		0.664	0.266786	0.336683	0.543582		0.668	5.91139	5.94545	27.864
		0.668	0.275094	0.331214	0.546493		0.672	5.93646	5.9756	28.248
		0.672	0.276442	0.33432	0.550929		0.676	5.96159	6.00471	28.645
		0.676	0.27622	0.335482	0.555227		0.68	5.98839	6.03486	29.023
		0.68	0.282992	0.332243	0.50421		0.684	6.01461	6.06524	29.401
		0.684	0.279362	0.342469	0.521262		0.688	6.04221	6.09699	29.798
		0.688	0.283132	0.341643	0.506289		0.692	6.06947	6.12883	30.171
		0.692	0.290264	0.343086	0.510032		0.696	6.09737	6.16107	30.586
		0.696	0.29219	0.348534	0.532491		0.7	6.1269	6.19426	30.976
		0.7	0.30681	0.353182	0.499912		0.704	6.15661	6.2285	31.377
		0.704	0.316954	0.362976	0.527362		0.708	6.18878	6.26358	31.782
		0.708	0.319311	0.379915	0.489515		0.712	6.22133	6.3001	32.164
		0.712	0.333691	0.385258	0.496724		0.716	6.25599	6.33861	32.588
		0.716	0.350066	0.382615	0.51128		0.72	6.29184	6.37758	32.998
		0.72	0.357571	0.38691	0.494644		0.724	6.32941	6.41691	33.424
		0.724	0.375276	0.409592	0.52043		0.728	6.36962	6.45832	33.829
		0.728	0.387243	0.42354	0.465808		0.732	6.41109	6.50213	34.22
		0.732	0.396487	0.420576	0.483553		0.736	6.45415	6.54621	34.675
		0.736	0.408498	0.442677	0.521955		0.74	6.49922	6.59272	35.078
		0.74	0.426636	0.454359	0.459847		0.744	6.54596	6.64154	35.505
		0.744	0.452588	0.454067	0.464561		0.748	6.59665	6.69122	35.928
		0.748	0.473409	0.482656	0.479394		0.752	6.64975	6.74258	36.307
		0.752	0.483878	0.497672	0.427823		0.756	6.70599	6.79775	36.728
		0.756	0.509477	0.510433	0.478008		0.76	6.76467	6.85383	37.164
		0.76	0.518553	0.524782	0.474265		0.764	6.82605	6.91429	37.58
		0.764	0.545126	0.544388	0.460818		0.768	6.88962	6.97538	38.03
		0.768	0.577139	0.562469	0.455411		0.772	6.95762	7.03999	38.454
		0.772	0.588193	0.571366	0.465392		0.776	7.02926	7.10711	38.902
		0.776	0.604762	0.596023	0.466917		0.78	7.10334	7.17644	39.339
		0.78	0.642518	0.613134	0.444043		0.784	7.18185	7.24914	39.759
		0.784	0.671761	0.630724	0.432675		0.788	7.26459	7.32439	40.213
		0.788	0.694586	0.645709	0.465115		0.792	7.35307	7.40276	40.645
		0.792	0.716614	0.680181	0.423387		0.796	7.44411	7.4852	41.081
		0.796	0.730315	0.693553	0.420337		0.8	7.53833	7.57102	41.51
		0.8	0.76227	0.712656	0.431566		0.804	7.63726	7.66057	41.953
		0.804	0.787287	0.727611	0.413821		0.808	7.74061	7.75278	42.359
		0.808	0.824659	0.75635	0.406196		0.812	7.84997	7.84843	42.801
		0.812	0.842428	0.750393	0.429348		0.816	7.96286	7.94679	43.233
		0.816	0.898835	0.795181	0.398294		0.82	8.08096	8.04796	43.672
		0.82	0.90133	0.814721	0.416455		0.824	8.207	8.15605	44.107
		0.824	0.928739	0.811513	0.410216		0.828	8.33578	8.26491	44.575
		0.828	0.957095	0.852746	0.422416		0.832	8.46844	8.37792	45.028
		0.832	0.990987	0.865538	0.41285		0.836	8.60812	8.49644	45.467
		0.836	1.02564	0.882318	0.388174		0.84	8.75249	8.61641	45.921
		0.84	1.03907	0.902899	0.420059		0.844	8.90355	8.74103	46.389
		0.844	1.07264	0.924926	0.407582		0.848	9.05866	8.86966	46.856
		0.848	1.08688	0.942215	0.413266		0.852	9.21941	9.00409	47.316
		0.852	1.11475	0.950294	0.400512		0.856	9.38386	9.13995	47.759
		0.856	1.13311	0.971028	0.380687		0.86	9.555	9.27863	48.228
		0.86	1.16358	0.973052	0.400789		0.864	9.72919	9.4209	48.711
		0.864	1.17935	0.983846	0.419505		0.868	9.90936	9.56494	49.21
		0.868	1.2021	1.00838	0.402591		0.872	10.0942	9.71411	49.687
		0.872	1.22744	1.00245	0.384846		0.876	10.2859	9.86408	50.137
		0.876	1.23479	1.02025	0.369874		0.88	10.4808	10.018	50.599
		0.88	1.25302	1.02776	0.366963		0.884	10.6794	10.1761	51.065
		0.884	1.25593	1.045	0.412989		0.888	10.8823	10.3365	51.585
		0.888	1.27923	1.02969	0.391362		0.892	11.0885	10.4986	52.056
		0.892	1.31316	1.0591	0.375003		0.896	11.3016	10.662	52.54
		0.896	1.30373	1.05302	0.388174		0.9	11.5185	10.8304	53.047
		0.9	1.3195	1.06285	0.399819		0.904	11.7379	11.0005	53.561
		0.904	1.32892	1.06072	0.391224		0.908	11.9599	11.1723	54.056
		0.908	1.32892	1.07217	0.378053		0.912	12.1885	11.346	54.555
		0.912	1.35124	1.05911	0.378331		0.916	12.4183	11.5211	55.068
		0.916	1.34898	1.05802	0.396908		0.92	12.6504	11.6964	55.601
		0.92	1.3468	1.0708	0.38041		0.924	12.8862	11.8761	56.118
		0.924	1.35789	1.06952	0.368626		0.928	13.1252	12.0573	56.62
		0.928	1.35298	1.06139	0.379578		0.932	13.3662	12.2379	57.153
		0.932	1.36588	1.0418	0.380272		0.936	13.6097	12.4193	57.668
		0.936	1.34932	1.02923	0.389283		0.94	13.8563	12.5996	58.207
		0.94	1.35541	1.05031	0.37944		0.944	14.1027	12.7814	58.766
		0.944	1.3485	1.04053	0.383876		0.948	14.3497	12.9654	59.281
		0.948	1.33817	1.03171	0.360308		0.952	14.6007	13.1498	59.781
		0.952	1.33717	1.02764	0.351436		0.956	14.8503	13.3346	60.308
		0.956	1.3422	1.01302	0.374726		0.96	15.1036	13.5193	60.827
		0.96	1.32414	0.999014	0.359199		0.964	15.3578	13.7025	61.373
		0.964	1.33242	1.00032	0.350604		0.968	15.6121	13.8872	61.913
		0.968	1.3081	0.993339	0.370844		0.972	15.8686	14.0723	62.448
		0.972	1.2912	0.96611	0.359338		0.976	16.1215	14.255	62.991
		0.976	1.29254	0.966357	0.356427		0.98	16.376	14.4366	63.548
		0.98	1.27281	0.945791	0.356981		0.984	16.6298	14.6188	64.097
		0.984	1.26245	0.937583	0.359615		0.988	16.8834	14.8008	64.641
		0.988	1.25236	0.918916	0.348524		0.992	17.1389	14.9809	65.177
		0.992	1.24445	0.913491	0.369042		0.996	17.3895	15.1589	65.752
		0.996	1.23268	0.896064	0.350604		1	17.6442	15.3353	66.313
		1	1.19833	0.875905	0.336463		1.004	17.896	15.5112	66.847
		1.004	1.18481	0.855954	0.348109		1.008	18.1442	15.6844	67.399
		1.008	1.18043	0.838361	0.352545		1.012	18.3918	15.8551	67.961
		1.012	1.1709	0.821438	0.338959		1.016	18.6403	16.0233	68.517
		1.016	1.13976	0.812278	0.339236		1.02	18.8872	16.19	69.079
		1.02	1.14107	0.794218	0.324402		1.024	19.1317	16.3555	69.63
		1.024	1.10859	0.772891	0.337157		1.028	19.3768	16.5194	70.18
		1.028	1.09152	0.755906	0.324125		1.032	19.6152	16.6789	70.724
		1.032	1.07672	0.74509	0.332998		1.036	19.8545	16.8378	71.316
		1.036	1.06272	0.720325	0.340484		1.04	20.0913	16.992	71.881
		1.04	1.04086	0.709162	0.328977		1.044	20.3258	17.1465	72.455
		1.044	1.03609	0.700421	0.339375		1.048	20.5614	17.2976	73.032
		1.048	1.0199	0.674221	0.32468		1.052	20.7938	17.448	73.614
		1.052	0.995497	0.660981	0.330502		1.056	21.0241	17.5927	74.205
		1.056	0.987415	0.637346	0.335909		1.06	21.2522	17.7369	74.759
		1.06	0.971634	0.634143	0.317055		1.064	21.4793	17.879	75.347
		1.064	0.974563	0.617635	0.331195		1.068	21.707	18.0189	75.942
		1.068	0.954701	0.606377	0.326343		1.072	21.9355	18.1563	76.549
		1.072	0.942079	0.597796	0.331195		1.076	22.1599	18.2946	77.149
		1.076	0.926659	0.584722	0.315252		1.08	22.3822	18.4295	77.735
		1.08	0.932274	0.571761	0.337711		1.084	22.6078	18.5636	78.348
		1.084	0.919274	0.564897	0.315114		1.088	22.8329	18.6955	78.953
		1.088	0.912164	0.559613	0.324402		1.092	23.0565	18.8286	79.572
		1.092	0.921997	0.543528	0.317609		1.096	23.2819	18.9575	80.158
		1.096	0.903166	0.545612	0.328977		1.1	23.5085	19.0871	80.807
		1.1	0.897821	0.534037	0.329116		1.104	23.7332	19.2178	81.421
		1.104	0.893073	0.526232	0.316084		1.108	23.9584	19.3449	82.048
		1.108	0.894361	0.524485	0.301666		1.112	24.1851	19.4718	82.622
		1.112	0.891157	0.518394	0.302637		1.116	24.4132	19.6002	83.243
		1.116	0.881434	0.514766	0.308043		1.12	24.6426	19.7278	83.86
		1.12	0.886438	0.514415	0.314421		1.124	24.8708	19.8557	84.496
		1.124	0.887429	0.505996	0.318164		1.128	25.1013	19.9839	85.119
		1.128	0.875669	0.507131	0.309568		1.132	25.3336	20.1109	85.715
		1.132	0.885835	0.506956	0.291962		1.136	25.5667	20.2393	86.338
		1.136	0.890541	0.502532	0.308459		1.14	25.8037	20.3683	86.995
		1.14	0.884638	0.505778	0.320382		1.144	26.0415	20.4988	87.635
		1.144	0.882025	0.49467	0.315807		1.148	26.2808	20.6281	88.315
		1.148	0.88582	0.490666	0.295151		1.152	26.5215	20.7573	88.909
		1.152	0.889063	0.500525	0.29626		1.156	26.7641	20.8878	89.538
		1.156	0.887163	0.491963	0.306241		1.16	27.0098	21.0193	90.184
		1.16	0.899433	0.501836	0.295012		1.164	27.2591	21.1513	90.821
		1.164	0.901297	0.492428	0.295844		1.168	27.5101	21.2845	91.46
		1.168	0.916759	0.498831	0.292378		1.172	27.7668	21.4186	92.078
		1.172	0.905627	0.501511	0.29321		1.176	28.0275	21.5557	92.733
		1.176	0.912479	0.495532	0.298062		1.18	28.2851	21.6921	93.365
		1.18	0.912204	0.502969	0.284892		1.184	28.548	21.8289	94.025
		1.184	0.926994	0.500308	0.301944		1.188	28.815	21.9695	94.702
		1.188	0.931989	0.497383	0.30125		1.192	29.085	22.1081	95.362
		1.192	0.929148	0.495131	0.277821		1.196	29.3581	22.2483	95.982
		1.196	0.93815	0.502748	0.283644		1.2	29.6343	22.3891	96.65
		1.2	0.93496	0.502489	0.292655		1.204	29.9142	22.5331	97.333
		1.204	0.933575	0.503165	0.285169		1.208	30.1933	22.6782	97.981
		1.208	0.951167	0.505503	0.289744		1.212	30.4787	22.8231	98.644
		1.212	0.951075	0.509061	0.280455		1.216	30.7667	22.9717	99.321
		1.216	0.958079	0.500806	0.287248		1.22	31.0585	23.1179	99.989
		1.22	0.959661	0.500447	0.272692		1.224	31.3532	23.2668	100.62
		1.224	0.95811	0.508847	0.277406		1.228	31.6509	23.4172	101.299
		1.228	0.96782	0.509929	0.27491		1.232	31.951	23.5691	101.947
		1.232	0.975287	0.511508	0.282119		1.236	32.2545	23.7228	102.662
		1.236	0.977655	0.506166	0.295566		1.24	32.563	23.8765	103.346
		1.24	0.978961	0.513149	0.266315		1.244	32.8735	24.0315	104.043
		1.244	0.980144	0.505261	0.293487		1.248	33.1872	24.1884	104.739
		1.248	0.988253	0.517791	0.269781		1.252	33.5048	24.3455	105.405
		1.252	0.979219	0.510177	0.275187		1.256	33.8221	24.5058	106.104
		1.256	0.995633	0.515295	0.27699		1.26	34.1461	24.667	106.772
		1.26	1.00027	0.518119	0.25966		1.264	34.4724	24.8278	107.465
		1.264	0.992988	0.516243	0.282396		1.268	34.8008	24.9933	108.163
		1.268	1.00285	0.522855	0.275326		1.272	35.1332	25.1574	108.861
		1.272	1.00686	0.524516	0.271028		1.276	35.4696	25.3261	109.601
		1.276	1.02019	0.520103	0.28503		1.28	35.8092	25.4941	110.293
		1.28	1.00827	0.517631	0.252729		1.284	36.154	25.6636	110.969
		1.284	1.01424	0.524052	0.272276		1.288	36.4995	25.834	111.696
		1.288	1.01828	0.524986	0.278376		1.292	36.8468	26.0065	112.432
		1.292	1.01542	0.523024	0.260908		1.296	37.1968	26.1803	113.101
		1.296	1.01541	0.526426	0.261601		1.3	37.5506	26.3545	113.825
		1.3	1.01885	0.521896	0.280871		1.304	37.9064	26.5288	114.57
		1.304	1.0261	0.531031	0.270197		1.308	38.2644	26.7071	115.298
		1.308	1.01856	0.527639	0.271028		1.312	38.6262	26.887	116.048
		1.312	1.02343	0.52922	0.274217		1.316	38.9904	27.0671	116.799
		1.316	1.02362	0.533423	0.259106		1.32	39.3559	27.2496	117.483
		1.32	1.02721	0.52867	0.264374		1.324	39.7266	27.4324	118.245
		1.324	1.02476	0.534066	0.25869		1.328	40.0995	27.6184	118.962
		1.328	1.02707	0.525094	0.253838		1.332	40.4737	27.8036	119.684
		1.332	1.02838	0.528281	0.253838		1.336	40.8491	27.988	120.421
		1.336	1.02886	0.533544	0.271583		1.34	41.2275	28.1758	121.136
		1.34	1.02744	0.529854	0.245243		1.344	41.6109	28.3656	121.9
		1.344	1.03024	0.534566	0.26174		1.348	41.9947	28.5557	122.606
		1.348	1.03508	0.528805	0.250788		1.352	42.3826	28.7468	123.355
		1.352	1.03205	0.527883	0.264928		1.356	42.7726	28.9394	124.116
		1.356	1.03426	0.529455	0.254254		1.36	43.1648	29.1313	124.848
		1.36	1.03096	0.532916	0.255086		1.364	43.5604	29.3269	125.614
		1.364	1.02971	0.533273	0.255224		1.368	43.9563	29.5245	126.384
		1.368	1.01506	0.52601	0.245104		1.372	44.3525	29.7199	127.087
		1.372	1.02327	0.524319	0.249402		1.376	44.7489	29.9159	127.838
		1.376	1.02573	0.528447	0.258551		1.38	45.1514	30.1129	128.628
		1.38	1.02512	0.526772	0.250649		1.384	45.5542	30.3121	129.392
		1.384	1.01849	0.524439	0.248986		1.388	45.9607	30.5124	130.153
		1.388	1.02216	0.52228	0.25259		1.392	46.3635	30.7122	130.912
		1.392	1.02665	0.518493	0.250511		1.396	46.779	30.9118	131.697
		1.396	1.02437	0.525475	0.251065		1.4	47.1894	31.1125	132.491
		1.4	1.0217	0.518723	0.262017		1.404	47.6042	31.3174	133.305
		1.404	1.0114	0.525766	0.252174		1.408	48.0159	31.5207	134.098
		1.408	1.01406	0.52086	0.246213		1.412	48.4327	31.7256	134.861
		1.412	1.00962	0.522628	0.239281		1.416	48.853	31.9332	135.639
		1.416	1.00918	0.51335	0.254947		1.42	49.2689	32.1383	136.455
		1.42	1.00448	0.514003	0.250372		1.424	49.6893	32.3444	137.231
		1.424	1.009	0.509223	0.242886		1.428	50.1101	32.5498	138.039
		1.428	1.0114	0.507766	0.247322		1.432	50.5371	32.7548	138.842
		1.432	1.00887	0.514413	0.256056		1.436	50.9654	32.9632	139.696
		1.436	1.00354	0.513895	0.259383		1.44	51.3963	33.1747	140.526
		1.44	0.997799	0.503339	0.240668		1.444	51.8253	33.3823	141.277
		1.444	1.0034	0.507057	0.229993		1.448	52.2556	33.5922	142.097
		1.448	1.00159	0.50395	0.251897		1.452	52.6897	33.8018	142.934
		1.452	0.994167	0.49994	0.245381		1.456	53.1252	34.0123	143.706
		1.456	0.988148	0.503041	0.227359		1.46	53.5598	34.2217	144.496
		1.46	0.998014	0.4974	0.228468		1.464	53.9964	34.4337	145.267
		1.464	0.993039	0.497054	0.229022		1.468	54.4384	34.6447	146.054
		1.468	0.987967	0.49188	0.228052		1.472	54.8784	34.8564	146.853
		1.472	0.995165	0.492464	0.23332		1.476	55.3239	35.0686	147.653
		1.476	0.982151	0.488424	0.236093		1.48	55.7687	35.2802	148.461
		1.48	0.98712	0.489306	0.226527		1.484	56.2167	35.492	149.301
		1.484	0.986306	0.485767	0.239281		1.488	56.6656	35.7045	150.118
		1.488	0.979318	0.477752	0.238311		1.492	57.1151	35.9174	150.942
		1.492	0.973269	0.475172	0.231795		1.496	57.5626	36.1267	151.747
		1.496	0.97912	0.474719	0.225557		1.5	58.0154	36.3385	152.578
		1.5	0.978918	0.472499	0.223893		1.504	58.4737	36.5493	153.355
		1.504	0.982989	0.472936	0.222645		1.508	58.9285	36.7625	154.161
		1.508	0.986214	0.471795	0.227082		1.512	59.3921	36.9747	155.009
		1.512	0.980915	0.471006	0.237202		1.516	59.8596	37.1885	155.856
		1.516	0.978486	0.459618	0.220011		1.52	60.323	37.4008	156.672
		1.52	0.974778	0.462754	0.225279		1.524	60.79	37.612	157.504
		1.524	0.968852	0.458924	0.230547		1.528	61.2568	37.8247	158.333
		1.528	0.977637	0.457803	0.217654		1.532	61.7278	38.0367	159.13
		1.532	0.977157	0.454266	0.222507		1.536	62.2005	38.2477	160.013
		1.536	0.97801	0.450831	0.23027		1.54	62.6784	38.4601	160.855
		1.54	0.981129	0.451473	0.224309		1.544	63.1613	38.6721	161.696
		1.544	0.981945	0.448026	0.220982		1.548	63.6429	38.8854	162.564
		1.548	0.973381	0.446013	0.234984		1.552	64.1298	39.0978	163.453
		1.552	0.975678	0.439042	0.2232		1.556	64.614	39.3091	164.296
		1.556	0.971732	0.44488	0.226388		1.56	65.1004	39.5221	165.176
		1.56	0.980552	0.442536	0.229022		1.564	65.59	39.7353	166.059
		1.564	0.986605	0.43751	0.227082		1.568	66.0919	39.9492	166.933
		1.568	0.982928	0.437609	0.219179		1.572	66.5908	40.1626	167.762
		1.572	0.976716	0.434649	0.205871		1.576	67.0935	40.3772	168.642
		1.576	0.9799	0.43351	0.225834		1.58	67.5939	40.5897	169.497
		1.58	0.980394	0.429647	0.221259		1.584	68.0999	40.8035	170.373
		1.584	0.980117	0.434085	0.215575		1.588	68.6064	41.0194	171.226
		1.588	0.991406	0.432204	0.212664		1.592	69.1251	41.2353	172.091
		1.592	0.98648	0.431277	0.215298		1.596	69.6397	41.4516	172.989
		1.596	0.978392	0.425366	0.229716		1.6	70.1591	41.6696	173.887
		1.6	0.991482	0.430919	0.217654		1.604	70.6819	41.8856	174.782
		1.604	0.991158	0.425312	0.219041		1.608	71.208	42.1057	175.684
		1.608	0.990897	0.421255	0.221952		1.612	71.7372	42.3224	176.618
		1.612	0.991159	0.426225	0.224725		1.616	72.2707	42.5391	177.499
		1.616	0.998832	0.418506	0.20088		1.62	72.8096	42.7601	178.361
		1.62	0.997995	0.425726	0.215298		1.624	73.3516	42.9802	179.302
		1.624	0.997795	0.422356	0.217516		1.628	73.8969	43.2018	180.172
		1.628	1.00467	0.419897	0.207534		1.632	74.4457	43.4226	181.035
		1.632	1.0039	0.412201	0.200741		1.636	74.9976	43.6419	181.916
		1.636	0.999744	0.42037	0.212248		1.64	75.5509	43.8637	182.807
		1.64	1.00846	0.419975	0.212941		1.644	76.1107	44.088	183.685
		1.644	1.00153	0.413931	0.201434		1.648	76.6724	44.3108	184.575
		1.648	1.0123	0.417408	0.206564		1.652	77.2395	44.5356	185.51
		1.652	1.00763	0.415311	0.213773		1.656	77.8097	44.7595	186.439
		1.656	1.0103	0.417431	0.215852		1.66	78.3808	44.9874	187.361
		1.66	1.00881	0.413348	0.208227		1.664	78.9555	45.2142	188.276
		1.664	1.00938	0.41333	0.212248		1.668	79.5361	45.4406	189.215
		1.668	1.01332	0.417734	0.217239		1.672	80.1177	45.6691	190.192
		1.672	1.00877	0.413148	0.216684		1.676	80.6996	45.9007	191.145
		1.676	1.00996	0.408388	0.204484		1.68	81.2894	46.128	192.03
		1.68	1.02037	0.40887	0.200187		1.684	81.8812	46.3579	192.943
		1.684	1.01435	0.413867	0.204346		1.688	82.476	46.5886	193.867
		1.688	1.01439	0.407116	0.200187		1.692	83.075	46.8209	194.807
		1.692	1.01403	0.413011	0.207673		1.696	83.6761	47.0533	195.707
		1.696	1.02546	0.411832	0.206287		1.7	84.2821	47.2895	196.686
		1.7	1.01191	0.409019	0.208643		1.704	84.8913	47.5257	197.592
		1.704	1.01622	0.405316	0.196028		1.708	85.4996	47.7603	198.551
		1.708	1.02283	0.406785	0.208921		1.712	86.1161	47.995	199.53
		1.712	1.0203	0.407709	0.210168		1.716	86.7367	48.2306	200.486
		1.716	1.02062	0.408984	0.201296		1.72	87.3581	48.4707	201.439
		1.72	1.02705	0.405547	0.205316		1.724	87.9858	48.709	202.435
		1.724	1.01603	0.402383	0.204762		1.728	88.6115	48.9474	203.335
		1.728	1.01353	0.406165	0.19478		1.732	89.2389	49.1874	204.284
		1.732	1.0153	0.405002	0.200187		1.736	89.8698	49.4286	205.282
		1.736	1.02283	0.399465	0.206009		1.74	90.5066	49.6674	206.253
		1.74	1.0217	0.402432	0.209614		1.744	91.1461	49.9092	207.252
		1.744	1.02306	0.40082	0.201296		1.748	91.7887	50.1518	208.217
		1.748	1.02026	0.397043	0.201018		1.752	92.4337	50.3931	209.216
		1.752	1.0177	0.396622	0.19478		1.756	93.0827	50.6356	210.182
		1.756	1.02466	0.398285	0.196305		1.76	93.7328	50.8787	211.101
		1.76	1.01599	0.396204	0.19478		1.764	94.3872	51.1229	212.056
		1.764	1.02166	0.397617	0.191176		1.768	95.0422	51.3663	213.02
		1.768	1.02043	0.3964	0.190344		1.772	95.7018	51.6126	213.988
		1.772	1.01755	0.395327	0.197969		1.776	96.364	51.8597	214.947
		1.776	1.01339	0.395847	0.187294		1.78	97.0278	52.1082	215.909
		1.78	1.01502	0.391705	0.198384		1.784	97.6927	52.3563	216.907
		1.784	1.01131	0.391039	0.19381		1.788	98.3631	52.6032	217.891
		1.788	1.01379	0.393695	0.191869		1.792	99.0259	52.8511	218.858
		1.792	1.01329	0.391239	0.190898		1.796	99.7018	53.1021	219.812
		1.796	1.00883	0.388326	0.182442		1.8	100.376	53.351	220.785
		1.8	1.0044	0.393763	0.1927		1.804	101.051	53.6032	221.776
		1.804	1.01062	0.384964	0.194225		1.808	101.731	53.8557	222.758
		1.808	1.0027	0.384407	0.187017		1.812	102.413	54.103	223.769
		1.812	1.01339	0.382247	0.19478		1.816	103.095	54.3531	224.753
		1.816	1.00669	0.382779	0.185907		1.82	103.786	54.6043	225.757
		1.82	1.00892	0.380278	0.191037		1.824	104.477	54.8541	226.735
		1.824	1.00575	0.381164	0.186462		1.828	105.171	55.1057	227.744
		1.828	1.00386	0.382058	0.186601		1.832	105.866	55.36	228.719
		1.832	1.00378	0.378932	0.182719		1.836	106.562	55.6125	229.722
		1.836	1.00466	0.373511	0.189928		1.84	107.263	55.8638	230.756
		1.84	1.00149	0.37804	0.194641		1.844	107.965	56.1146	231.802
		1.844	1.00371	0.374101	0.189373		1.848	108.671	56.3713	232.825
		1.848	1.00406	0.379053	0.186739		1.852	109.38	56.6253	233.812
		1.852	0.994236	0.373371	0.184937		1.856	110.089	56.8819	234.846
		1.856	0.996404	0.373679	0.187155		1.86	110.797	57.1353	235.876
		1.86	1.00041	0.371013	0.190621		1.864	111.51	57.3918	236.926
		1.864	0.998455	0.374404	0.187017		1.868	112.23	57.6494	237.945
		1.868	1.00068	0.369767	0.179114		1.872	112.954	57.9069	238.956
		1.872	0.992796	0.372598	0.18466		1.876	113.676	58.1653	239.976
		1.876	0.998247	0.367552	0.187571		1.88	114.398	58.4234	241.035
		1.88	0.991843	0.367203	0.185076		1.884	115.128	58.6822	242.05
		1.884	0.992394	0.367095	0.179114		1.888	115.856	58.9405	243.033
		1.888	0.992628	0.368094	0.173015		1.892	116.589	59.1991	244.084
		1.892	0.997276	0.364088	0.185907		1.896	117.327	59.4604	245.14
		1.896	0.991788	0.363326	0.186601		1.9	118.064	59.719	246.192
		1.9	0.998861	0.362334	0.181748		1.904	118.81	59.98	247.245
		1.904	0.991093	0.363342	0.183273		1.908	119.554	60.2424	248.279
		1.908	0.991008	0.359187	0.180639		1.912	120.301	60.5005	249.324
		1.912	0.989247	0.357119	0.175926		1.916	121.053	60.761	250.362
		1.916	0.99075	0.358616	0.181055		1.92	121.803	61.0216	251.451
		1.92	0.989486	0.356735	0.181748		1.924	122.559	61.2835	252.496
		1.924	0.992914	0.356218	0.178005		1.928	123.317	61.544	253.53
		1.928	0.989068	0.359136	0.175094		1.932	124.08	61.8094	254.607
		1.932	0.98907	0.359298	0.185214		1.936	124.843	62.0747	255.686
		1.936	0.981905	0.355478	0.178976		1.94	125.608	62.341	256.773
		1.94	0.984151	0.35273	0.181471		1.944	126.373	62.6056	257.845
		1.944	0.988918	0.352161	0.178837		1.948	127.146	62.8696	258.91
		1.948	0.98953	0.35023	0.174124		1.952	127.921	63.1345	259.986
		1.952	0.988002	0.352249	0.183273		1.956	128.7	63.3998	261.107
		1.956	0.992989	0.348454	0.18258		1.96	129.485	63.6657	262.162
		1.96	0.98947	0.351214	0.169965		1.964	130.273	63.932	263.227
		1.964	0.98916	0.34783	0.177312		1.968	131.064	64.2002	264.344
		1.968	0.992331	0.350408	0.177589		1.972	131.86	64.4674	265.423
		1.972	0.990921	0.350509	0.17953		1.976	132.655	64.7397	266.519
		1.976	0.9915	0.344951	0.177728		1.98	133.456	65.0086	267.616
		1.98	0.989998	0.347509	0.176342		1.984	134.262	65.278	268.706
		1.984	0.988977	0.342324	0.17246		1.988	135.064	65.5476	269.813
		1.988	0.98901	0.345025	0.17953		1.992	135.874	65.8155	270.943
		1.992	0.992932	0.34614	0.178144		1.996	136.69	66.0888	272.061
		1.996	0.98745	0.340882	0.175233		2	137.504	66.3596	273.174
		2	0.991848	0.343918	0.17343		2.004	138.325	66.6333	274.328
		2.004	0.992111	0.345168	0.181471		2.008	139.15	66.9067	275.415
		2.008	0.993883	0.344263	0.169687		2.012	139.976	67.1816	276.531
		2.012	0.991841	0.341004	0.175649		2.016	140.811	67.457	277.633
		2.016	0.990238	0.342454	0.169965		2.02	141.643	67.7346	278.76
		2.02	0.992782	0.340309	0.170935		2.024	142.481	68.0097	279.876
		2.024	0.991558	0.340449	0.17246		2.028	143.322	68.2881	280.99
		2.028	0.989509	0.338068	0.171628		2.032	144.164	68.5637	282.111
		2.032	0.98897	0.335595	0.17038		2.036	145.011	68.8401	283.269
		2.036	0.993937	0.337243	0.172737		2.04	145.86	69.1157	284.396
		2.04	0.991857	0.337671	0.175926		2.044	146.715	69.3955	285.556
		2.044	0.993339	0.337729	0.168856		2.048	147.572	69.6753	286.692
		2.048	0.995364	0.337378	0.172599		2.052	148.436	69.9552	287.802
		2.052	0.998331	0.338223	0.165667		2.056	149.308	70.2376	288.931
		2.056	0.991284	0.334707	0.169687		2.06	150.176	70.5205	290.065
		2.06	0.994954	0.332343	0.163587		2.064	151.049	70.8026	291.194
		2.064	1.00213	0.334159	0.169549		2.068	151.93	71.0827	292.341
		2.068	0.997532	0.332735	0.172876		2.072	152.812	71.3667	293.497
		2.072	1.00143	0.33173	0.167608		2.076	153.702	71.6503	294.679
		2.076	0.997786	0.33163	0.173985		2.08	154.593	71.9347	295.842
		2.08	0.998295	0.332566	0.167608		2.084	155.488	72.2189	296.988
		2.084	0.998047	0.329918	0.164974		2.088	156.383	72.5021	298.086
		2.088	0.999313	0.328837	0.156794		2.092	157.288	72.7888	299.204
		2.092	1.00629	0.330405	0.161785		2.096	158.192	73.0748	300.342
		2.096	1.00514	0.330022	0.162894		2.1	159.108	73.363	301.505
		2.1	1.00607	0.330072	0.164558		2.104	160.029	73.654	302.636
		2.104	1.00371	0.330025	0.15721		2.108	160.946	73.9428	303.781
		2.108	1.0064	0.32924	0.170658		2.112	161.872	74.2336	304.916
		2.112	0.99838	0.325322	0.154438		2.116	162.796	74.5222	306.078
		2.116	1.00754	0.331046	0.164142		2.12	163.727	74.8135	307.273
		2.12	0.996655	0.327486	0.174262		2.124	164.658	75.1076	308.455
		2.124	0.997526	0.328215	0.156101		2.128	165.589	75.4025	309.596
		2.128	1.00491	0.325334	0.167608		2.132	166.529	75.694	310.812
		2.132	1.00597	0.323456	0.165251		2.136	167.473	75.9877	312.001
		2.136	1.00625	0.32875	0.159706		2.14	168.427	76.2826	313.195
		2.14	1.00264	0.325763	0.166776		2.144	169.373	76.5806	314.367
		2.144	1.00335	0.326279	0.161785		2.148	170.33	76.8769	315.561
		2.148	0.999447	0.324243	0.15721		2.152	171.288	77.1762	316.718
		2.152	1.00422	0.325499	0.161369		2.156	172.249	77.4742	317.908
		2.156	1.00207	0.322783	0.164419		2.16	173.213	77.7731	319.119
		2.16	1.00395	0.322746	0.155824		2.164	174.179	78.0743	320.279
		2.164	1.00519	0.323401	0.159428		2.168	175.153	78.3726	321.468
		2.168	1.00378	0.320865	0.157903		2.172	176.131	78.674	322.673
		2.172	1.00154	0.322063	0.161647		2.176	177.111	78.975	323.892
		2.176	1.00905	0.319242	0.158597		2.18	178.098	79.2769	325.059
		2.18	1.00106	0.320925	0.15624		2.184	179.086	79.5792	326.243
		2.184	1.00177	0.322884	0.160676		2.188	180.074	79.8831	327.464
		2.188	1.00622	0.317072	0.155269		2.192	181.069	80.1869	328.639
		2.192	1.00586	0.320252	0.156794		2.196	182.067	80.4923	329.862
		2.196	1.00868	0.321287	0.158458		2.2	183.073	80.7981	331.083
		2.2	1.00702	0.317578	0.158042		2.204	184.085	81.1048	332.293
		2.204	1.00576	0.317603	0.156933		2.208	185.093	81.4111	333.494
		2.208	1.00953	0.314471	0.153883		2.212	186.111	81.7158	334.695
		2.212	1.00145	0.319834	0.155685		2.216	187.13	82.0262	335.904
		2.216	1.00446	0.316282	0.154854		2.22	188.149	82.3346	337.116
		2.22	1.0069	0.315742	0.158319		2.224	189.175	82.644	338.361
		2.224	1.00684	0.314869	0.152774		2.228	190.205	82.9537	339.527
		2.228	1.00547	0.312324	0.153744		2.232	191.242	83.262	340.778
		2.232	1.00201	0.315437	0.154992		2.236	192.274	83.5734	342.01
		2.236	1.00901	0.313993	0.155408		2.24	193.317	83.8848	343.279
		2.24	1.00529	0.313137	0.157488		2.244	194.362	84.1979	344.507
		2.244	0.998546	0.310665	0.156379		2.248	195.408	84.5105	345.756
		2.248	1.00229	0.310908	0.159567		2.252	196.453	84.8207	347.078
		2.252	1.00413	0.308784	0.159983		2.256	197.507	85.1345	348.31
		2.256	1.00062	0.308268	0.150833		2.26	198.563	85.4452	349.555
		2.26	1.00362	0.309383	0.149308		2.264	199.622	85.7581	350.754
		2.264	0.9983	0.310985	0.153467		2.268	200.686	86.0738	352.004
		2.268	0.999496	0.307688	0.153606		2.272	201.748	86.3896	353.263
		2.272	0.999588	0.307135	0.14612		2.276	202.814	86.7058	354.473
		2.276	0.998733	0.309445	0.153883		2.28	203.886	87.0212	355.796
		2.28	0.998469	0.30814	0.159013		2.284	204.962	87.3406	357.064
		2.284	1.00085	0.305668	0.154299		2.288	206.041	87.6584	358.365
		2.288	1.00075	0.304636	0.154022		2.292	207.125	87.9745	359.637
		2.292	1.00328	0.303785	0.150556		2.296	208.216	88.2937	360.892
		2.296	0.999713	0.301345	0.154438		2.3	209.306	88.6084	362.2
		2.3	0.998643	0.305128	0.154854		2.304	210.403	88.9273	363.504
		2.304	1.00346	0.303583	0.156794		2.308	211.501	89.2469	364.821
		2.308	1.00024	0.305954	0.153467		2.312	212.61	89.5698	366.089
		2.312	0.998648	0.301699	0.146813		2.316	213.714	89.8921	367.378
		2.316	1.00073	0.298313	0.149031		2.32	214.823	90.2132	368.633
		2.32	0.997957	0.301719	0.150695		2.324	215.937	90.5329	369.901
		2.324	1.00303	0.298831	0.149031		2.328	217.055	90.855	371.221
		2.328	0.997908	0.300205	0.153744		2.332	218.177	91.1757	372.517
		2.332	1.00397	0.29747	0.14709		2.336	219.305	91.4991	373.799
		2.336	0.998411	0.302154	0.146951		2.34	220.434	91.8247	375.095
		2.34	1.00249	0.29852	0.14917		2.344	221.572	92.1518	376.396
		2.344	0.996261	0.295324	0.146397		2.348	222.706	92.4735	377.65
		2.348	0.999773	0.295223	0.152635		2.352	223.845	92.7979	378.967
		2.352	0.996517	0.296452	0.14404		2.356	224.985	93.1236	380.278
		2.356	0.995063	0.292786	0.150695		2.36	226.132	93.4457	381.592
		2.36	0.998462	0.293814	0.14917		2.364	227.282	93.7713	382.904
		2.364	0.996271	0.291401	0.143763		2.368	228.436	94.0963	384.179
		2.368	0.993128	0.293026	0.138356		2.372	229.589	94.4206	385.421
		2.372	1.00007	0.290472	0.14612		2.376	230.751	94.7474	386.77
		2.376	0.997536	0.288791	0.14404		2.38	231.919	95.0736	388.052
		2.38	0.99799	0.287782	0.149724		2.384	233.089	95.3945	389.378
		2.384	0.998731	0.287753	0.141545		2.388	234.264	95.7207	390.662
		2.388	1.00297	0.290235	0.144595		2.392	235.446	96.0473	391.967
		2.392	0.99711	0.28705	0.135999		2.396	236.629	96.3768	393.209
		2.396	1.00283	0.289026	0.144456		2.4	237.818	96.7033	394.527
		2.4	0.999077	0.287335	0.146536		2.404	239.009	97.035	395.899
		2.404	0.996697	0.286942	0.14709		2.408	240.204	97.3639	397.222
		2.408	0.99723	0.288648	0.14307		2.412	241.403	97.6944	398.587
		2.412	0.998322	0.287309	0.147922		2.416	242.604	98.0282	399.884
		2.416	0.998464	0.286872	0.136554		2.42	243.809	98.3614	401.176
		2.42	1.00029	0.289312	0.141961		2.424	245.02	98.6949	402.545
		2.424	1.00337	0.282183	0.143486		2.428	246.24	99.0281	403.862
		2.428	1.00042	0.28413	0.142377		2.432	247.463	99.3587	405.21
		2.432	0.999086	0.283274	0.140297		2.436	248.688	99.6916	406.306
		1.218	0.998097	0.284566			1.218	249.915	100.026
		1.22	0.997982	0.285412			1.22	251.144	100.363
		1.222	1.00055	0.281715			1.222	252.38	100.7
		1.224	1.00181	0.281134			1.224	253.62	101.035
		1.226	1.00163	0.28214			1.226	254.866	101.371
		1.228	0.994674	0.280803			1.228	256.117	101.708
		1.23	0.998739	0.282506			1.23	257.366	102.045
		1.232	0.99778	0.280776			1.232	258.62	102.386
		1.234	1.00102	0.278856			1.234	259.877	102.726
		1.236	0.99681	0.279258			1.236	261.143	103.06
		1.238	1.0052	0.276559			1.238	262.411	103.403
		1.24	0.993649	0.276522			1.24	263.685	103.74
		1.242	0.999732	0.277065			1.242	264.96	104.078
		1.244	1.00341	0.277826			1.244	266.241	104.418
		1.246	0.99791	0.277635			1.246	267.529	104.759
		1.248	0.999678	0.275722			1.248	268.819	105.103
		1.25	0.998307	0.275296			1.25	270.112	105.446
		1.252	1.00724	0.274436			1.252	271.412	105.788
		1.254	0.997738	0.27576			1.254	272.718	106.13
		1.256	1.00071	0.273318			1.256	274.024	106.476
		1.258	0.999861	0.273044			1.258	275.333	106.818
		1.26	1.00462	0.272796			1.26	276.65	107.163
		1.262	0.99978	0.274931			1.262	277.973	107.509
		1.264	1.00173	0.275523			1.264	279.296	107.858
		1.266	1.00065	0.271819			1.266	280.624	108.206
		1.268		0.271704			1.268		108.551
		1.27		0.270318			1.27		108.904
		1.272		0.272657			1.272		109.25
		1.274		0.271418			1.274		109.599
		1.276		0.270349			1.276		109.951
		1.278		0.271631			1.278		110.304
		1.28		0.269057			1.28		110.654
		1.282		0.267906			1.282		111.004
		1.284		0.268568			1.284		111.355
		1.286		0.267141			1.286		111.708
		1.288		0.267643			1.288		112.06
		1.29		0.267986			1.29		112.413
		1.292		0.268283			1.292		112.768
		1.294		0.266628			1.294		113.125
		1.296		0.266731			1.296		113.48
		1.298		0.266236			1.298		113.836
		1.3		0.266542			1.3		114.194
		1.302		0.267214			1.302		114.557
		1.304		0.265805			1.304		114.913
		1.306		0.262967			1.306		115.272
		1.308		0.265142			1.308		115.63
		1.31		0.264737			1.31		115.993
		1.312		0.26281			1.312		116.354
		1.314		0.264332			1.314		116.713
		1.316		0.267498			1.316		117.079
		1.318		0.264394			1.318		117.445
		1.32		0.262514			1.32		117.81
		1.322		0.262608			1.322		118.176
		1.324		0.262036			1.324		118.54
		1.326		0.263166			1.326		118.908
		1.328		0.261347			1.328		119.276
		1.33		0.259482			1.33		119.641
		1.332		0.261528			1.332		120.006
		1.334		0.260374			1.334		120.378
		1.336		0.261199			1.336		120.747
		1.338		0.260722			1.338		121.118
		1.34		0.258898			1.34		121.488
		1.342		0.259653			1.342		121.859
		1.344		0.260075			1.344		122.233
		1.346		0.258953			1.346		122.607
		1.348		0.25731			1.348		122.978
		1.35		0.257708			1.35		123.353
		1.352		0.257009			1.352		123.724
		1.354		0.255184			1.354		124.098
		1.356		0.256039			1.356		124.47
		1.358		0.255422			1.358		124.845
		1.36		0.25352			1.36		125.218
		1.362		0.255386			1.362		125.593
		1.364		0.254215			1.364		125.969
		1.366		0.255885			1.366		126.349
		1.368		0.253315			1.368		126.726
		1.37		0.255622			1.37		127.105
		1.372		0.253095			1.372		127.488
		1.374		0.253744			1.374		127.866
		1.376		0.251391			1.376		128.247
		1.378		0.252638			1.378		128.626
		1.38		0.252388			1.38		129.008
		1.382		0.252262			1.382		129.391
		1.384		0.251491			1.384		129.775
		1.386		0.249231			1.386		130.155
		1.388		0.247475			1.388		130.537
		1.39		0.248973			1.39		130.917
		1.392		0.250576			1.392		131.301
		1.394		0.248828			1.394		131.687
		1.396		0.246784			1.396		132.07
		1.398		0.249491			1.398		132.457
		1.4		0.247585			1.4		132.844
		1.402		0.246158			1.402		133.228
		1.404		0.24771			1.404		133.615
		1.406		0.247174			1.406		134.005
		1.408		0.248097			1.408		134.391
		1.41		0.245905			1.41		134.786
		1.412		0.246318			1.412		135.174
		1.414		0.245233			1.414		135.564
		1.416		0.244155			1.416		135.952
		1.418		0.245435			1.418		136.344
		1.42		0.243576			1.42		136.735
		1.422		0.243978			1.422		137.128
		1.424		0.241066			1.424		137.518
		1.426		0.243889			1.426		137.91
		1.428		0.243222			1.428		138.306
		1.43		0.240983			1.43		138.698
		1.432		0.241485			1.432		139.089
		1.434		0.240373			1.434		139.484
		1.436		0.240636			1.436		139.879
		1.438		0.241307			1.438		140.275
		1.44		0.2412			1.44		140.672
		1.442		0.240123			1.442		141.069
		1.444		0.240635			1.444		141.467
		1.446		0.239279			1.446		141.867
		1.448		0.24024			1.448		142.263
		1.45		0.238575			1.45		142.664
		1.452		0.237212			1.452		143.062
		1.454		0.239034			1.454		143.462
		1.456		0.238261			1.456		143.864
		1.458		0.23845			1.458		144.267
		1.46		0.237836			1.46		144.669
		1.462		0.2381			1.462		145.073
		1.464		0.236971			1.464		145.481
		1.466		0.235992			1.466		145.883
		1.468		0.237764			1.468		146.287
		1.47		0.236684			1.47		146.695
		1.472		0.236384			1.472		147.102
		1.474		0.236074			1.474		147.511
		1.476		0.234999			1.476		147.918
		1.478		0.233955			1.478		148.324
		1.48		0.235559			1.48		148.733
		1.482		0.233432			1.482		149.142
		1.484		0.233937			1.484		149.55
		1.486		0.23329			1.486		149.961
		1.488		0.231783			1.488		150.368
		1.49		0.232199			1.49		150.779
		1.492		0.233583			1.492		151.19
		1.494		0.231096			1.494		151.604
		1.496		0.231554			1.496		152.013
		1.498		0.232929			1.498		152.427
		1.5		0.231088			1.5		152.843
		1.502		0.23232			1.502		153.258
		1.504		0.230484			1.504		153.675
		1.506		0.230023			1.506		154.089
		1.508		0.228436			1.508		154.504
		1.51		0.229714			1.51		154.917
		1.512		0.230026			1.512		155.334
		1.514		0.227019			1.514		155.752
		1.516		0.229328			1.516		156.168
		1.518		0.226276			1.518		156.585
		1.52		0.227757			1.52		157.001
		1.522		0.229369			1.522		157.423
		1.524		0.227905			1.524		157.843
		1.526		0.22853			1.526		158.266
		1.528		0.225338			1.528		158.686
		1.53		0.227147			1.53		159.11
		1.532		0.226817			1.532		159.531
		1.534		0.22605			1.534		159.954
		1.536		0.227303			1.536		160.379
		1.538		0.225785			1.538		160.804
		1.54		0.224134			1.54		161.229
		1.542		0.224136			1.542		161.653
		1.544		0.223943			1.544		162.074
		1.546		0.223438			1.546		162.501
		1.548		0.225266			1.548		162.929
		1.55		0.224242			1.55		163.357
		1.552		0.22317			1.552		163.787
		1.554		0.223487			1.554		164.214
		1.556		0.222006			1.556		164.641
		1.558		0.222966			1.558		165.07
		1.56		0.221944			1.56		165.501
		1.562		0.223437			1.562		165.933
		1.564		0.220891			1.564		166.362
		1.566		0.221989			1.566		166.796
		1.568		0.222243			1.568		167.231
		1.57		0.221612			1.57		167.665
		1.572		0.220856			1.572		168.098
		1.574		0.219474			1.574		168.533
		1.576		0.221249			1.576		168.966
		1.578		0.21934			1.578		169.402
		1.58		0.218018			1.58		169.836
		1.582		0.218257			1.582		170.27
		1.584		0.219186			1.584		170.706
		1.586		0.218764			1.586		171.144
		1.588		0.21848			1.588		171.581
		1.59		0.218105			1.59		172.021
		1.592		0.216622			1.592		172.457
		1.594		0.217974			1.594		172.894
		1.596		0.215839			1.596		173.335
		1.598		0.217757			1.598		173.774
		1.6		0.216799			1.6		174.215
		1.602		0.214821			1.602		174.657
		1.604		0.215756			1.604		175.096
		1.606		0.215169			1.606		175.541
		1.608		0.214985			1.608		175.98
		1.61		0.214683			1.61		176.423
		1.612		0.214375			1.612		176.866
		1.614		0.214267			1.614		177.309
		1.616		0.215423			1.616		177.756
		1.618		0.21461			1.618		178.2
		1.62		0.215123			1.62		178.65
		1.622		0.213598			1.622		179.099
		1.624		0.212188			1.624		179.543
		1.626		0.213227			1.626		179.991
		1.628		0.211548			1.628		180.437
		1.63		0.212667			1.63		180.885
		1.632		0.212153			1.632		181.333
		1.634		0.211164			1.634		181.784
		1.636		0.21216			1.636		182.234
		1.638		0.211675			1.638		182.686
		1.64		0.211289			1.64		183.139
		1.642		0.210113			1.642		183.588
		1.644		0.210143			1.644		184.041
		1.646		0.211636			1.646		184.493
		1.648		0.209753			1.648		184.951
		1.65		0.211902			1.65		185.405
		1.652		0.209099			1.652		185.861
		1.654		0.209089			1.654		186.316
		1.656		0.209959			1.656		186.774
		1.658		0.208359			1.658		187.231
		1.66		0.209773			1.66		187.687
		1.662		0.207605			1.662		188.144
		1.664		0.209218			1.664		188.604
		1.666		0.208093			1.666		189.063
		1.668		0.207509			1.668		189.524
		1.67		0.208023			1.67		189.983
		1.672		0.207564			1.672		190.445
		1.674		0.20799			1.674		190.907
		1.676		0.207426			1.676		191.371
		1.678		0.205212			1.678		191.832
		1.68		0.206303			1.68		192.294
		1.682		0.205947			1.682		192.758
		1.684		0.205273			1.684		193.222
		1.686		0.205935			1.686		193.686
		1.688		0.204966			1.688		194.15
		1.69		0.20432			1.69		194.613
		1.692		0.204421			1.692		195.078
		1.694		0.204444			1.694		195.544
		1.696		0.205546			1.696		196.014
		1.698		0.20392			1.698		196.483
		1.7		0.202723			1.7		196.949
		1.702		0.20379			1.702		197.416
		1.704		0.202986			1.704		197.887
		1.706		0.203121			1.706		198.356
		1.708		0.203741			1.708		198.827
		1.71		0.201942			1.71		199.297
		1.712		0.203238			1.712		199.772
		1.714		0.200893			1.714		200.242
		1.716		0.202351			1.716		200.711
		1.718		0.20206			1.718		201.188
		1.72		0.201191			1.72		201.662
		1.722		0.203085			1.722		202.139
		1.724		0.202027			1.724		202.616
		1.726		0.201496			1.726		203.094
		1.728		0.200689			1.728		203.569
		1.73		0.200794			1.73		204.05
		1.732		0.198154			1.732		204.525
		1.734		0.200204			1.734		204.999
		1.736		0.200741			1.736		205.479
		1.738		0.198186			1.738		205.959
		1.74		0.199119			1.74		206.435
		1.742		0.201086			1.742		206.919
		1.744		0.200556			1.744		207.405
		1.746		0.198914			1.746		207.887
		1.748		0.19978			1.748		208.372
		1.75		0.197766			1.75		208.855
		1.752		0.197526			1.752		209.336
		1.754		0.197702			1.754		209.821
		1.756		0.198541			1.756		210.308
		1.758		0.197679			1.758		210.791
		1.76		0.196411			1.76		211.278
		1.762		0.196832			1.762		211.761
		1.764		0.197698			1.764		212.25
		1.766		0.196388			1.766		212.74
		1.768		0.197034			1.768		213.229
		1.77		0.195607			1.77		213.716
		1.772		0.195938			1.772		214.204
		1.774		0.195275			1.774		214.694
		1.776		0.195737			1.776		215.182
		1.778		0.193822			1.778		215.673
		1.78		0.19652			1.78		216.162
		1.782		0.194774			1.782		216.657
		1.784		0.194955			1.784		217.149
		1.786		0.194226			1.786		217.643
		1.788		0.194135			1.788		218.137
		1.79		0.193902			1.79		218.63
		1.792		0.193811			1.792		219.124
		1.794		0.193409			1.794		219.621
		1.796		0.192296			1.796		220.114
		1.798		0.194441			1.798		220.61
		1.8		0.192228			1.8		221.108
		1.802		0.192225			1.802		221.604
		1.804		0.191409			1.804		222.102
		1.806		0.193928			1.806		222.6
		1.808		0.192251			1.808		223.101
		1.81		0.190879			1.81		223.6
		1.812		0.191443			1.812		224.099
		1.814		0.192242			1.814		224.6
		1.816		0.191252			1.816		225.103
		1.818		0.190427			1.818		225.605
		1.82		0.190862			1.82		226.104
		1.822		0.190742			1.822		226.611
		1.824		0.190023			1.824		227.112
		1.826		0.188699			1.826		227.611
		1.828		0.188073			1.828		228.117
		1.83		0.188881			1.83		228.615
		1.832		0.188331			1.832		229.12
		1.834		0.188886			1.834		229.623
		1.836		0.189195			1.836		230.129
		1.838		0.189117			1.838		230.638
		1.84		0.188288			1.84		231.145
		1.842		0.188196			1.842		231.651
		1.844		0.187389			1.844		232.159
		1.846		0.186901			1.846		232.665
		1.848		0.18655			1.848		233.173
		1.85		0.188494			1.85		233.683
		1.852		0.186588			1.852		234.193
		1.854		0.187185			1.854		234.705
		1.856		0.185534			1.856		235.213
		1.858		0.186603			1.858		235.723
		1.86		0.186751			1.86		236.237
		1.862		0.186969			1.862		236.752
		1.864		0.186249			1.864		237.269
		1.866		0.184691			1.866		237.782
		1.868		0.185994			1.868		238.295
		1.87		0.184677			1.87		238.81
		1.872		0.184034			1.872		239.323
		1.874		0.185056			1.874		239.837
		1.876		0.184265			1.876		240.354
		1.878		0.184293			1.878		240.871
		1.88		0.183541			1.88		241.384
		1.882		0.183687			1.882		241.903
		1.884		0.183549			1.884		242.421
		1.886		0.184089			1.886		242.941
		1.888		0.184458			1.888		243.464
		1.89		0.183441			1.89		243.984
		1.892		0.182847			1.892		244.505
		1.894		0.183092			1.894		245.028
		1.896		0.182513			1.896		245.549
		1.898		0.183763			1.898		246.074
		1.9		0.182712			1.9		246.6
		1.902		0.182267			1.902		247.124
		1.904		0.181746			1.904		247.649
		1.906		0.182379			1.906		248.173
		1.908		0.180468			1.908		248.699
		1.91		0.181609			1.91		249.224
		1.912		0.181282			1.912		249.75
		1.914		0.18218			1.914		250.28
		1.916		0.181028			1.916		250.808
		1.918		0.182263			1.918		251.342
		1.92		0.180754			1.92		251.871
		1.922		0.180382			1.922		252.403
		1.924		0.180426			1.924		252.932
		1.926		0.179828			1.926		253.464
		1.928		0.179124			1.928		253.995
		1.93		0.178566			1.93		254.523
		1.932		0.179398			1.932		255.055
		1.934		0.178439			1.934		255.586
		1.936		0.178933			1.936		256.12
		1.938		0.178703			1.938		256.651
		1.94		0.178776			1.94		257.186
		1.942		0.178377			1.942		257.721
		1.944		0.17868			1.944		258.262
		1.946		0.177907			1.946		258.794
		1.948		0.177422			1.948		259.331
		1.95		0.179192			1.95		259.868
		1.952		0.17798			1.952		260.41
		1.954		0.177128			1.954		260.949
		1.956		0.176199			1.956		261.486
		1.958		0.177198			1.958		262.024
		1.96		0.175774			1.96		262.564
		1.962		0.176687			1.962		263.101
		1.964		0.176112			1.964		263.641
		1.966		0.175581			1.966		264.182
		1.968		0.176608			1.968		264.723
		1.97		0.175683			1.97		265.267
		1.972		0.176254			1.972		265.812
		1.974		0.17634			1.974		266.357
		1.976		0.174708			1.976		266.901
		1.978		0.17583			1.978		267.446
		1.98		0.17513			1.98		267.992
		1.982		0.175247			1.982		268.539
		1.984		0.175649			1.984		269.089
		1.986		0.176252			1.986		269.638
		1.988		0.174707			1.988		270.191
		1.99		0.173711			1.99		270.739
		1.992		0.174628			1.992		271.289
		1.994		0.174067			1.994		271.84
		1.996		0.17367			1.996		272.391
		1.998		0.173035			1.998		272.939
		2		0.173572			2		273.491
		2.002		0.173282			2.002		274.045
		2.004		0.173062			2.004		274.596
		2.006		0.172607			2.006		275.149
		2.008		0.172404			2.008		275.701
		2.01		0.17353			2.01		276.258
		2.012		0.172598			2.012		276.813
		2.014		0.172231			2.014		277.369
		2.016		0.170292			2.016		277.922
		2.018		0.170574			2.018		278.475
		2.02		0.171001			2.02		279.028
		2.022		0.172455			2.022		279.586
		2.024		0.171379			2.024		280.145
		2.026		0.170915			2.026		280.705
		2.028		0.170946			2.028		281.26
		2.03		0.170298			2.03		281.821
		2.032		0.170393			2.032		282.381
		2.034		0.170292			2.034		282.941
		2.036		0.17032			2.036		283.501
		2.038		0.170689			2.038		284.063
		2.04		0.170314			2.04		284.628
		2.042		0.17046			2.042		285.192
		2.044		0.170042			2.044		285.755
		2.046		0.16962			2.046		286.323
		2.048		0.17034			2.048		286.89
		2.05		0.169167			2.05		287.455
		2.052		0.170113			2.052		288.022
		2.054		0.169042			2.054		288.591
		2.056		0.1678			2.056		289.157
		2.058		0.16819			2.058		289.724
		2.06		0.168021			2.06		290.291
		2.062		0.167837			2.062		290.858
		2.064		0.167953			2.064		291.427
		2.066		0.166207			2.066		291.995
		2.068		0.167367			2.068		292.56
		2.07		0.166418			2.07		293.129
		2.072		0.167123			2.072		293.694
		2.074		0.167079			2.074		294.268
		2.076		0.166472			2.076		294.839
		2.078		0.166539			2.078		295.411
		2.08		0.1666			2.08		295.982
		2.082		0.166231			2.082		296.558
		2.084		0.165394			2.084		297.126
		2.086		0.166551			2.086		297.703
		2.088		0.166609			2.088		298.281
		2.09		0.165344			2.09		298.857
		2.092		0.164877			2.092		299.43
		2.094		0.166603			2.094		300.005
		2.096		0.165735			2.096		300.587
		2.098		0.1655			2.098		301.166
		2.1		0.165735			2.1		301.746
		2.102		0.164181			2.102		302.325
		2.104		0.165523			2.104		302.908
		2.106		0.165069			2.106		303.491
		2.108		0.164561			2.108		304.071
		2.11		0.165203			2.11		304.655
		2.112		0.164039			2.112		305.237
		2.114		0.164507			2.114		305.822
		2.116		0.163213			2.116		306.406
		2.118		0.163683			2.118		306.989
		2.12		0.162775			2.12		307.57
		2.122		0.16307			2.122		308.154
		2.124		0.163525			2.124		308.736
		2.126		0.163457			2.126		309.324
		2.128		0.162636			2.128		309.914
		2.13		0.163469			2.13		310.501
		2.132		0.162435			2.132		311.088
		2.134		0.163531			2.134		311.678
		2.136		0.162343			2.136		312.27
		2.138		0.163			2.138		312.859
		2.14		0.161899			2.14		313.452
		2.142		0.162108			2.142		314.043
		2.144		0.162212			2.144		314.636
		2.146		0.160977			2.146		315.226
		2.148		0.161025			2.148		315.817
		2.15		0.162232			2.15		316.413
		2.152		0.16144			2.152		317.007
		2.154		0.160659			2.154		317.599
		2.156		0.161053			2.156		318.193
		2.158		0.16026			2.158		318.79
		2.16		0.161161			2.16		319.385
		2.162		0.159877			2.162		319.985
		2.164		0.159836			2.164		320.576
		2.166		0.160396			2.166		321.172
		2.168		0.159722			2.168		321.773
		2.17		0.159494			2.17		322.369
		2.172		0.159193			2.172		322.964
		2.174		0.159135			2.174		323.562
		2.176		0.159365			2.176		324.162
		2.178		0.159789			2.178		324.764
		2.18		0.158801			2.18		325.364
		2.182		0.159787			2.182		325.968
		2.184		0.157823			2.184		326.569
		2.186		0.158371			2.186		327.171
		2.188		0.157532			2.188		327.771
		2.19		0.158637			2.19		328.375
		2.192		0.158591			2.192		328.981
		2.194		0.158372			2.194		329.584
		2.196		0.157881			2.196		330.189
		2.198		0.157699			2.198		330.798
		2.2		0.157445			2.2		331.401
		2.202		0.15815			2.202		332.012
		2.204		0.157297			2.204		332.622
		2.206		0.156712			2.206		333.227
		2.208		0.157325			2.208		333.836
		2.21		0.155962			2.21		334.446
		2.212		0.156837			2.212		335.053
		2.214		0.155807			2.214		335.663
		2.216		0.156633			2.216		336.271
		2.218		0.157656			2.218		336.885
		2.22		0.155713			2.22		337.499
		2.222		0.15622			2.222		338.111
		2.224		0.15567			2.224		338.724
		2.226		0.155414			2.226		339.337
		2.228		0.155737			2.228		339.949
		2.23		0.155942			2.23		340.566
		2.232		0.154718			2.232		341.18
		2.234		0.155357			2.234		341.795
		2.236		0.155682			2.236		342.414
		2.238		0.1553			2.238		343.035
		2.24		0.154682			2.24		343.651
		2.242		0.154662			2.242		344.269
		2.244		0.153512			2.244		344.884
		2.246		0.153717			2.246		345.503
		2.248		0.152992			2.248		346.118
		2.25		0.154108			2.25		346.735
		2.252		0.154056			2.252		347.354
		2.254		0.153906			2.254		347.978
		2.256		0.154616			2.256		348.601
		2.258		0.15257			2.258		349.225
		2.26		0.153917			2.26		349.844
		2.262		0.153034			2.262		350.471
		2.264		0.15323			2.264		351.095
		2.266		0.152826			2.266		351.718
		2.268		0.153456			2.268		352.346
		2.27		0.15261			2.27		352.97
		2.272		0.15308			2.272		353.599
		2.274		0.151703			2.274		354.225
		2.276		0.15287			2.276		354.852
		2.278		0.15163			2.278		355.482
		2.28		0.151418			2.28		356.108
		2.282		0.152799			2.282		356.732
		2.284		0.151042			2.284		357.363
		2.286		0.151733			2.286		357.994
		2.288		0.15111			2.288		358.624
		2.29		0.151543			2.29		359.256
		2.292		0.151114			2.292		359.885
		2.294		0.15073			2.294		360.517
		2.296		0.151207			2.296		361.149
		2.298		0.150328			2.298		361.782
		2.3		0.150644			2.3		362.416
		2.302		0.150233			2.302		363.048
		2.304		0.150914			2.304		363.684
		2.306		0.150583			2.306		364.322
		2.308		0.15102			2.308		364.96
		2.31		0.149316			2.31		365.595
		2.312		0.149986			2.312		366.231
		2.314		0.149887			2.314		366.871
		2.316		0.149191			2.316		367.508
		2.318		0.149339			2.318		368.144
		2.32		0.150418			2.32		368.783
		2.322		0.149241			2.322		369.428
		2.324		0.149041			2.324		370.068
		2.326		0.149775			2.326		370.71
		2.328		0.148169			2.328		371.351
		2.33		0.149155			2.33		371.993
		2.332		0.148774			2.332		372.639
		2.334		0.148156			2.334		373.282
		2.336		0.147626			2.336		373.923
		2.338		0.148382			2.338		374.564
		2.34		0.149644			2.34		375.213
		2.342		0.148302			2.342		375.862
		2.344		0.149103			2.344		376.513
		2.346		0.14775			2.346		377.161
		2.348		0.147915			2.348		377.808
		2.35		0.14723			2.35		378.457
		2.352		0.148534			2.352		379.107
		2.354		0.147926			2.354		379.757
		2.356		0.147161			2.356		380.411
		2.358		0.147807			2.358		381.064
		2.36		0.146889			2.36		381.715
		2.362		0.146725			2.362		382.364
		2.364		0.147528			2.364		383.02
		2.366		0.147307			2.366		383.675
		2.368		0.146162			2.368		384.329
		2.37		0.146436			2.37		384.983
		2.372		0.145926			2.372		385.637
		2.374		0.146605			2.374		386.294
		2.376		0.146773			2.376		386.948
		2.378		0.146117			2.378		387.607
		2.38		0.145791			2.38		388.265
		2.382		0.144952			2.382		388.92
		2.384		0.145447			2.384		389.573
		2.386		0.145335			2.386		390.234
		2.388		0.14584			2.388		390.891
		2.39		0.145555			2.39		391.554
		2.392		0.145095			2.392		392.217
		2.394		0.144908			2.394		392.876
		2.396		0.14384			2.396		393.533
		2.398		0.144519			2.398		394.195
		2.4		0.143954			2.4		394.854
		2.402		0.145036			2.402		395.515
		2.404		0.143587			2.404		396.18
		2.406		0.14422			2.406		396.842
		2.408		0.143922			2.408		397.505
		2.41		0.143014			2.41		398.17
		2.412		0.143828			2.412		398.83
		2.414		0.143369			2.414		399.5
		2.416		0.144302			2.416		400.166
		2.418		0.143384			2.418		400.833
		2.42		0.143648			2.42		401.501
		2.422		0.14414			2.422		402.171
		2.424		0.142814			2.424		402.841
		2.426		0.142608			2.426		403.51
		2.428		0.142619			2.428		404.176
		2.43		0.141599			2.43		404.844
		2.432		0.143105			2.432		405.513
		2.434		0.141393			2.434		406.183

## Sheet: subfigure d
Supplementary Fig. 3d
		r (nm)	RDF of ion in bulk solution (g cm3)	RDF of ion in mid-position (g cm3)	RDF of ion in edge-position (g cm3)		r (nm)	Nw of ion in bulk solution	Nw of ion in mid-position	Nw of ion in edge-position
		0	0		0		0.004	0		0
		0.004	0		0		0.008	0		0
		0.008	0		0		0.012	0		0
		0.012	0		0		0.016	0		0
		0.016	0		0		0.02	0		0
		0.02	0		0		0.024	0		0
		0.024	0		0		0.028	0		0
		0.028	0		0		0.032	0		0
		0.032	0		0		0.036	0		0
		0.036	0		0		0.04	0		0
		0.04	0		0		0.044	0		0
		0.044	0		0		0.048	0		0
		0.048	0		0		0.052	0		0
		0.052	0		0		0.056	0		0
		0.056	0		0		0.06	0		0
		0.06	0		0		0.064	0		0
		0.064	0		0		0.068	0		0
		0.068	0		0		0.072	0		0
		0.072	0		0		0.076	0		0
		0.076	0		0		0.08	0		0
		0.08	0		0		0.084	0		0
		0.084	0		0		0.088	0		0
		0.088	0		0		0.092	0		0
		0.092	0		0		0.096	0		0
		0.096	0		0		0.1	0		0
		0.1	0		0		0.104	0		0
		0.104	0		0		0.108	0		0
		0.108	0		0		0.112	0		0
		0.112	0		0		0.116	0		0
		0.116	0		0		0.12	0		0
		0.12	0		0		0.124	0		0
		0.124	0		0		0.128	0		0
		0.128	0		0		0.132	0		0
		0.132	0		0		0.136	0		0
		0.136	0		0		0.14	0		0
		0.14	0		0		0.144	0		0
		0.144	0		0		0.148	0		0
		0.148	0		0		0.152	0		0
		0.152	0		0		0.156	0		0
		0.156	0		0		0.16	0		0
		0.16	0		0		0.164	0		0
		0.164	0		0		0.168	0		0
		0.168	0		0		0.172	0		0
		0.172	0		0		0.176	0		0
		0.176	0		0		0.18	0		0
		0.18	0		0		0.184	0		0
		0.184	0		0		0.188	0		0
		0.188	0		0		0.192	0		0
		0.192	0		0		0.196	0		0
		0.196	0		0		0.2	0		0
		0.2	0		0		0.204	0		0
		0.204	0		0		0.208	0		0
		0.208	0		0		0.212	0		0
		0.212	0		0		0.216	0		0
		0.216	0		0		0.22	0		0
		0.22	0		0		0.224	0		0
		0.224	0		0		0.228	0		0
		0.228	0		0		0.232	0		0
		0.232	0		0		0.236	0		0
		0.236	0		0		0.24	0		0
		0.24	0		0		0.244	0		0
		0.244	0.002		0.00637714		0.248	0.001		0.001
		0.248	0.022		0.0123384		0.252	0.005		0.011
		0.252	0.106		0.173985		0.256	0.033		0.039
		0.256	0.464		0.523203		0.26	0.112		0.134
		0.26	1.085		1.45981		0.264	0.279		0.339
		0.264	1.806		2.15381		0.268	0.559		0.653
		0.268	2.84		3.27826		0.272	0.96		1.08
		0.272	3.587		3.9602		0.276	1.426		1.565
		0.276	3.986		4.30637		0.28	1.944		2.12
		0.28	3.987		4.49034		0.284	2.485		2.655
		0.284	3.961		4.13807		0.288	2.98		3.175
		0.288	3.448		3.65646		0.292	3.452		3.633
		0.292	3.139		3.14587		0.296	3.89		4.024
		0.296	2.769		2.69171		0.3	4.268		4.391
		0.3	2.335		2.43413		0.304	4.582		4.696
		0.304	1.939		1.97885		0.308	4.878		4.968
		0.308	1.67		1.64267		0.312	5.11		5.205
		0.312	1.334		1.45205		0.316	5.323		5.427
		0.316	1.18		1.22094		0.32	5.508		5.588
		0.32	1.039		0.90791		0.324	5.673		5.738
		0.324	0.886		0.969048		0.328	5.819		5.899
		0.328	0.789		0.789795		0.332	5.959		6.016
		0.332	0.741		0.63605		0.336	6.088		6.121
		0.336	0.635		0.701901		0.34	6.204		6.248
		0.34	0.596		0.553702		0.344	6.321		6.352
		0.344	0.576		0.524866		0.348	6.425		6.448
		0.348	0.505		0.522232		0.352	6.528		6.565
		0.352	0.496		0.608878		0.356	6.641		6.67
		0.356	0.553		0.481058		0.36	6.754		6.764
		0.36	0.51		0.479256		0.364	6.86		6.878
		0.364	0.481		0.52043		0.368	6.972		6.977
		0.368	0.509		0.483969		0.372	7.092		7.081
		0.372	0.561		0.490069		0.376	7.228		7.198
		0.376	0.545		0.525559		0.38	7.359		7.305
		0.38	0.592		0.488128		0.384	7.505		7.437
		0.384	0.581		0.612344		0.388	7.652		7.572
		0.388	0.596		0.49104		0.392	7.806		7.695
		0.392	0.606		0.572695		0.396	7.968		7.839
		0.396	0.695		0.609848		0.4	8.151		7.987
		0.4	0.68		0.583369		0.404	8.338		8.144
		0.404	0.677		0.667659		0.408	8.528		8.316
		0.408	0.715		0.606521		0.412	8.737		8.494
		0.412	0.763		0.668906		0.416	8.964		8.675
		0.416	0.808		0.704535		0.42	9.196		8.872
		0.42	0.825		0.647973		0.424	9.456		9.045
		0.424	0.894		0.707862		0.428	9.721		9.253
		0.428	0.868		0.725885		0.432	10.002		9.464
		0.432	0.91		0.708417		0.436	10.288		9.699
		0.436	0.955		0.787715		0.44	10.605		9.947
		0.44	0.974		0.81669		0.444	10.937		10.196
		0.444	1.036		0.802133		0.448	11.283		10.45
		0.448	1.053		0.831523		0.452	11.649		10.723
		0.452	1.085		0.863409		0.456	12.038		11.01
		0.456	1.17		0.844694		0.46	12.433		11.278
		0.46	1.103		0.795895		0.464	12.844		11.568
		0.464	1.17		0.876025		0.468	13.266		11.876
		0.468	1.22		0.92718		0.472	13.725		12.212
		0.472	1.204		0.932033		0.476	14.164		12.535
		0.476	1.192		0.921496		0.48	14.63		12.866
		0.48	1.171		0.90292		0.484	15.085		13.175
		0.484	1.163		0.839287		0.488	15.54		13.489
		0.488	1.182		0.855923		0.492	16.012		13.833
		0.492	1.182		0.870479		0.496	16.489		14.158
		0.496	1.169		0.834712		0.5	16.978		14.491
		0.5	1.163		0.908326		0.504	17.464		14.859
		0.504	1.178		0.844416		0.508	17.978		15.215
		0.508	1.187		0.848991		0.512	18.494		15.559
		0.512	1.153		0.874916		0.516	19.009		15.902
		0.516	1.161		0.782724		0.52	19.519		16.25
		0.52	1.131		0.817244		0.524	20.03		16.601
		0.524	1.136		0.772881		0.528	20.55		16.939
		0.528	1.084		0.773575		0.532	21.059		17.292
		0.532	1.107		0.784804		0.536	21.577		17.624
		0.536	1.016		0.66447		0.54	22.048		17.914
		0.54	0.991		0.674174		0.544	22.553		18.247
		0.544	1.013		0.687483		0.548	23.063		18.567
		0.548	1.022		0.691504		0.552	23.556		18.892
		0.552	0.963		0.640209		0.556	24.039		19.185
		0.556	0.928		0.581706		0.56	24.536		19.467
		0.56	0.952		0.578379		0.564	25.029		19.764
		0.564	0.935		0.574913		0.568	25.53		20.067
		0.568	0.914		0.591688		0.572	26.022		20.369
		0.572	0.924		0.631198		0.576	26.528		20.678
		0.576	0.895		0.535125		0.58	27.027		20.975
		0.58	0.904		0.551622		0.584	27.546		21.273
		0.584	0.906		0.532907		0.588	28.052		21.539
		0.588	0.894		0.502546		0.592	28.577		21.836
		0.592	0.91		0.519598		0.596	29.125		22.13
		0.596	0.907		0.52445		0.6	29.666		22.396
		0.6	0.921		0.443488		0.604	30.234		22.667
		0.604	0.94		0.497139		0.608	30.808		22.955
		0.608	0.956		0.478285		0.612	31.418		23.232
		0.612	0.985		0.504626		0.616	32.033		23.559
		0.616	0.947		0.524173		0.62	32.638		23.858
		0.62	0.953		0.496585		0.624	33.257		24.16
		0.624	0.967		0.49908		0.628	33.894		24.469
		0.628	0.977		0.483969		0.632	34.55		24.786
		0.632	1.001		0.512251		0.636	35.227		25.124
		0.636	1.007		0.519044		0.64	35.901		25.44
		0.64	0.971		0.503239		0.644	36.58		25.781
		0.644	0.99		0.514469		0.648	37.269		26.1
		0.648	1.013		0.475513		0.652	38.005		26.439
		0.652	1.038		0.497417		0.656	38.735		26.788
		0.656	1.018		0.516132		0.66	39.475		27.143
		0.66	1.022		0.505596		0.664	40.229		27.49
		0.664	1.004		0.528055		0.668	40.977		27.85
		0.668	1.039		0.483276		0.672	41.755		28.212
		0.672	1.006		0.530689		0.676	42.529		28.597
		0.676	1.045		0.525282		0.68	43.33		28.973
		0.68	1.024		0.502685		0.684	44.127		29.338
		0.684	1.06		0.506567		0.688	44.977		29.735
		0.688	1.072		0.524034		0.692	45.82		30.135
		0.692	1.03		0.541086		0.696	46.642		30.522
		0.696	1.028		0.497833		0.7	47.481		30.915
		0.7	1.019		0.492149		0.704	48.328		31.295
		0.704	1.034		0.48591		0.708	49.174		31.704
		0.708	1.003		0.5214		0.712	50.027		32.125
		0.712	1.022		0.512528		0.716	50.903		32.536
		0.716	1.031		0.509062		0.72	51.797		32.934
		0.72	1.038		0.507121		0.724	52.691		33.367
		0.724	1.014		0.498664		0.728	53.589		33.803
		0.728	1.025		0.529857		0.732	54.504		34.225
		0.732	1.007		0.483553		0.736	55.401		34.635
		0.736	0.987		0.475513		0.74	56.304		35.033
		0.74	0.974		0.459847		0.744	57.19		35.434
		0.744	1.004		0.490762		0.748	58.135		35.887
		0.748	1.023		0.471908		0.752	59.084		36.284
		0.752	0.987		0.44945		0.756	60.034		36.707
		0.756	0.999		0.46664		0.76	60.995		37.154
		0.76	1.005		0.489515		0.764	61.959		37.578
		0.764	0.971		0.447786		0.768	62.912		38.005
		0.768	0.975		0.465808		0.772	63.896		38.425
		0.772	0.993		0.434754		0.776	64.883		38.865
		0.776	0.993		0.456243		0.78	65.883		39.286
		0.78	0.96		0.442795		0.784	66.858		39.7
		0.784	0.969		0.440161		0.788	67.85		40.162
		0.788	0.958		0.446122		0.792	68.88		40.591
		0.792	0.998		0.430595		0.796	69.935		41.008
		0.796	0.989		0.419782		0.8	70.975		41.452
		0.8	0.995		0.457768		0.804	72.036		41.923
		0.804	0.978		0.455549		0.808	73.1		42.399
		0.808	0.975		0.444182		0.812	74.174		42.83
		0.812	0.968		0.425882		0.816	75.261		43.282
		0.816	0.981		0.422832		0.82	76.36		43.756
		0.82	0.983		0.445429		0.824	77.495		44.199
		0.824	1.009		0.40578		0.828	78.645		44.652
		0.828	1.017		0.43018		0.832	79.795		45.121
		0.832	0.995		0.422693		0.836	80.939		45.568
		0.836	0.988		0.387065		0.84	82.117		46.006
		0.84	1.006		0.388728		0.844	83.325		46.472
		0.844	1.004		0.418257		0.848	84.53		46.94
		0.848	1.005		0.408969		0.852	85.716		47.411
		0.852	0.998		0.403146		0.856	86.947		47.882
		0.856	0.999		0.421723		0.86	88.185		48.371
		0.86	1.006		0.410632		0.864	89.436		48.843
		0.864	1.018		0.398155		0.868	90.709		49.321
		0.868	1.021		0.385817		0.872	92.007		49.789
		0.872	1.01		0.394412		0.876	93.308		50.257
		0.876	1.017		0.393719		0.88	94.609		50.76
		0.88	1.005		0.395521		0.884	95.906		51.222
		0.884	1.001		0.369597		0.888	97.242		51.701
		0.888	1.021		0.394689		0.892	98.582		52.191
		0.892	1.019		0.387342		0.896	99.965		52.688
		0.896	1.024		0.38249		0.9	101.34		53.157
		0.9	1.02		0.382351		0.904	102.715		53.679
		0.904	0.995		0.405087		0.908	104.103		54.209
		0.908	1.029		0.399264		0.912	105.506		54.708
		0.912	1.006		0.379717		0.916	106.922		55.229
		0.916	1.009		0.390114		0.92	108.364		55.765
		0.92	1.014		0.395244		0.924	109.783		56.295
		0.924	1.007		0.39358		0.928	111.218		56.799
		0.928	1.004		0.361417		0.932	112.679		57.313
		0.932	0.989		0.371122		0.936	114.112		57.81
		0.936	1.001		0.360031		0.94	115.605		58.315
		0.94	1.016		0.369597		0.944	117.113		58.844
		0.944	1.016		0.360031		0.948	118.613		59.376
		0.948	1		0.372231		0.952	120.139		59.888
		0.952	0.988		0.351436		0.956	121.61		60.384
		0.956	0.985		0.353931		0.96	123.137		60.949
		0.96	0.973		0.369597		0.964	124.655		61.479
		0.964	0.992		0.374726		0.968	126.201		62.018
		0.968	0.986		0.364329		0.972	127.771		62.542
		0.972	1		0.350881		0.976	129.371		63.079
		0.976	1.012		0.347554		0.98	130.99		63.6
		0.98	1.008		0.354208		0.984	132.602		64.163
		0.984	1.004		0.351436		0.988	134.225		64.7
		0.988	1.003		0.359061		0.992	135.874		65.232
		0.992	0.995		0.329116		0.996	137.522		65.773
		0.996	0.993		0.351852		1	139.167		66.321
		1	1.001		0.340622		1.004	140.851		66.882
		1.004	1.005		0.349634		1.008	142.555		67.447
		1.008	1.004		0.356981		1.012	144.271		68.012
		1.012	0.998		0.338959		1.016	145.985		68.553
		1.016	0.999		0.325927		1.02	147.728		69.103
		1.02	0.993		0.346445		1.024	149.468		69.699
		1.024	0.998		0.34187		1.028	151.194		70.236
		1.028	0.97		0.314698		1.032	152.923		70.755
		1.032	0.996		0.332304		1.036	154.734		71.333
		1.036	0.999		0.326204		1.04	156.51		71.896
		1.04	0.999		0.327591		1.044	158.347		72.464
		1.044	1		0.320243		1.048	160.146		73.017
		1.048	0.989		0.333691		1.052	162.009		73.591
		1.052	1.013		0.314698		1.056	163.864		74.15
		1.056	0.977		0.328007		1.06	165.697		74.748
		1.06	0.993		0.338681		1.064	167.603		75.358
		1.064	1.01		0.318441		1.068	169.498		75.927
		1.068	1.002		0.307628		1.072	171.452		76.493
		1.072	1.02		0.328561		1.076	173.395		77.09
		1.076	1		0.330363		1.08	175.322		77.695
		1.08	1.002		0.32662		1.084	177.281		78.293
		1.084	0.985		0.322045		1.088	179.259		78.917
		1.088	1.005		0.308321		1.092	181.267		79.464
		1.092	1.016		0.307073		1.096	183.297		80.07
		1.096	0.994		0.311509		1.1	185.297		80.671
		1.1	1.002		0.334384		1.104	187.323		81.309
		1.104	1.005		0.314143		1.108	189.399		81.93
		1.108	1.015		0.332443		1.112	191.457		82.575
		1.112	0.988		0.314559		1.116	193.546		83.162
		1.116	1.008		0.309014		1.12	195.641		83.808
		1.12	1.002		0.31345		1.124	197.745		84.45
		1.124	1.012		0.316639		1.128	199.891		85.039
		1.128	1.011		0.286278		1.132	202.066		85.644
		1.132	0.992		0.296398		1.136	204.17		86.264
		1.136	0.991		0.321491		1.14	206.349		86.933
		1.14	1.011		0.321352		1.144	208.528		87.58
		1.144	1.012		0.310678		1.148	210.79		88.23
		1.148	1.018		0.314005		1.152	213.022		88.901
		1.152	0.994		0.312341		1.156	215.226		89.564
		1.156	0.995		0.308737		1.16	217.464		90.194
		1.16	0.992		0.288496		1.164	219.711		90.812
		1.164	1.009		0.3043		1.168	222.011		91.479
		1.168	1.01		0.296814		1.172	224.344		92.139
		1.172	1.008		0.303191		1.176	226.644		92.787
		1.176	1		0.286278		1.18	228.965		93.421
		1.18	0.99		0.294457		1.184	231.293		94.078
		1.184	1.002		0.294873		1.188	233.624		94.723
		1.188	0.997		0.290714		1.192	236.027		95.386
		1.192	1.013		0.287248		1.196	238.413		96.017
		1.196	0.998		0.291407		1.2	240.799		96.693
		1.2	0.98		0.297369		1.204	243.179		97.359
		1.204	0.995		0.29626		1.208	245.606		98.056
		1.208	1		0.285169		1.212	248.042		98.73
		1.212	0.996		0.276296		1.216	250.504		99.379
		1.216	0.989		0.294457		1.22	252.953		100.073
		1.22	0.989		0.290853		1.224	255.439		100.744
		1.224	0.987		0.27394		1.228	257.9		101.408
		1.228	0.997		0.27491		1.232	260.475		102.071
		1.232	0.997		0.276574		1.236	262.989		102.759
		1.236	1.007		0.28503		1.24	265.586		103.432
		1.24	0.993		0.269919		1.244	268.177		104.078
		1.244	1.037		0.277406		1.248	270.829		104.79
		1.248	1.004		0.283089		1.252	273.453		105.488
		1.252	1.008		0.275881		1.256	276.11		106.188
		1.256	1.006		0.282119		1.26	278.756		106.875
		1.26	1.001		0.27186		1.264	281.26		107.59
		1.264			0.284199		1.268			108.31
		1.268			0.274217		1.272			108.957
		1.272			0.262988		1.276			109.675
		1.276			0.270335		1.28			110.357
		1.28			0.268533		1.284			111.096
		1.284			0.278653		1.288			111.828
		1.288			0.274217		1.292			112.547
		1.292			0.281426		1.296			113.264
		1.296			0.263404		1.3			113.998
		1.3			0.265344		1.304			114.701
		1.304			0.272415		1.308			115.426
		1.308			0.263958		1.312			116.173
		1.312			0.263404		1.316			116.867
		1.316			0.241777		1.32			117.53
		1.32			0.252174		1.324			118.234
		1.324			0.259522		1.328			119
		1.328			0.277821		1.332			119.73
		1.332			0.244411		1.336			120.444
		1.336			0.251204		1.34			121.175
		1.34			0.257997		1.344			121.874
		1.344			0.247877		1.348			122.612
		1.348			0.264374		1.352			123.379
		1.352			0.25467		1.356			124.112
		1.356			0.256333		1.36			124.873
		1.36			0.261463		1.364			125.634
		1.364			0.256749		1.368			126.393
		1.368			0.24344		1.372			127.115
		1.372			0.245104		1.376			127.89
		1.376			0.260215		1.38			128.646
		1.38			0.245658		1.384			129.4
		1.384			0.249402		1.388			130.133
		1.388			0.238865		1.392			130.885
		1.392			0.246352		1.396			131.649
		1.396			0.248847		1.4			132.41
		1.4			0.244411		1.404			133.201
		1.404			0.249124		1.408			133.952
		1.408			0.244411		1.412			134.74
		1.412			0.246074		1.416			135.514
		1.416			0.249263		1.42			136.308
		1.42			0.246768		1.424			137.101
		1.424			0.240252		1.428			137.884
		1.428			0.240668		1.432			138.642
		1.432			0.24344		1.436			139.476
		1.436			0.250927		1.44			140.261
		1.44			0.230547		1.444			141.031
		1.444			0.234291		1.448			141.819
		1.448			0.235122		1.452			142.605
		1.452			0.235815		1.456			143.413
		1.456			0.239974		1.46			144.222
		1.46			0.247599		1.464			145.064
		1.464			0.247599		1.468			145.907
		1.468			0.243302		1.472			146.713
		1.472			0.230409		1.476			147.55
		1.476			0.246906		1.48			148.396
		1.48			0.243579		1.484			149.255
		1.484			0.242886		1.488			150.066
		1.488			0.230963		1.492			150.896
		1.492			0.228191		1.496			151.705
		1.496			0.234984		1.5			152.546
		1.5			0.233875		1.504			153.399
		1.504			0.23734		1.508			154.22
		1.508			0.228329		1.512			155.066
		1.512			0.222645		1.516			155.861
		1.516			0.224863		1.52			156.698
		1.52			0.225002		1.524			157.557
		1.524			0.235122		1.528			158.383
		1.528			0.2232		1.532			159.215
		1.532			0.227082		1.536			160.092
		1.536			0.234845		1.54			160.975
		1.54			0.2232		1.544			161.785
		1.544			0.219734		1.548			162.652
		1.548			0.229161		1.552			163.501
		1.552			0.216823		1.556			164.332
		1.556			0.221259		1.56			165.164
		1.56			0.215575		1.564			166.013
		1.564			0.220289		1.568			166.883
		1.568			0.218209		1.572			167.782
		1.572			0.222368		1.576			168.62
		1.576			0.219179		1.58			169.493
		1.58			0.215714		1.584			170.337
		1.584			0.215159		1.588			171.205
		1.588			0.216545		1.592			172.067
		1.592			0.215575		1.596			172.919
		1.596			0.210723		1.6			173.782
		1.6			0.218764		1.604			174.706
		1.604			0.218625		1.608			175.587
		1.608			0.222368		1.612			176.497
		1.612			0.213495		1.616			177.38
		1.616			0.208227		1.62			178.267
		1.62			0.21502		1.624			179.161
		1.624			0.222368		1.628			180.108
		1.628			0.218348		1.632			181.01
		1.632			0.209891		1.636			181.924
		1.636			0.220566		1.64			182.816
		1.64			0.207396		1.644			183.753
		1.644			0.207534		1.648			184.625
		1.648			0.217793		1.652			185.568
		1.652			0.210446		1.656			186.468
		1.656			0.211416		1.66			187.396
		1.66			0.203237		1.664			188.305
		1.664			0.214327		1.668			189.247
		1.668			0.214743		1.672			190.168
		1.672			0.202959		1.676			191.064
		1.676			0.200048		1.68			191.981
		1.68			0.202266		1.684			192.873
		1.684			0.2049		1.688			193.841
		1.688			0.215575		1.692			194.779
		1.692			0.201434		1.696			195.71
		1.696			0.20698		1.7			196.669
		1.7			0.205316		1.704			197.604
		1.704			0.204346		1.708			198.546
		1.708			0.20185		1.712			199.488
		1.712			0.20185		1.716			200.441
		1.716			0.199216		1.72			201.374
		1.72			0.20393		1.724			202.309
		1.724			0.196444		1.728			203.235
		1.728			0.202405		1.732			204.22
		1.732			0.202266		1.736			205.17
		1.736			0.197691		1.74			206.148
		1.74			0.202543		1.744			207.079
		1.744			0.195057		1.748			208.063
		1.748			0.205316		1.752			209.048
		1.752			0.203237		1.756			210.03
		1.756			0.197691		1.76			211.023
		1.76			0.200325		1.764			211.998
		1.764			0.201157		1.768			212.992
		1.768			0.197275		1.772			214.005
		1.772			0.201989		1.776			214.979
		1.776			0.186462		1.78			215.927
		1.78			0.188403		1.784			216.896
		1.784			0.192285		1.788			217.81
		1.788			0.180501		1.792			218.752
		1.792			0.189651		1.796			219.753
		1.796			0.199216		1.8			220.793
		1.8			0.196166		1.804			221.773
		1.804			0.189373		1.808			222.776
		1.808			0.195335		1.812			223.792
		1.812			0.190482		1.816			224.762
		1.816			0.194641		1.82			225.807
		1.82			0.192285		1.824			226.822
		1.824			0.191314		1.828			227.802
		1.828			0.183967		1.832			228.785
		1.832			0.186462		1.836			229.799
		1.836			0.189373		1.84			230.79
		1.84			0.186601		1.844			231.815
		1.844			0.184382		1.848			232.825
		1.848			0.187987		1.852			233.856
		1.852			0.187432		1.856			234.876
		1.856			0.187848		1.86			235.908
		1.86			0.190482		1.864			236.937
		1.864			0.186878		1.868			237.97
		1.868			0.187571		1.872			239.007
		1.872			0.177728		1.876			240.015
		1.876			0.184798		1.88			241.066
		1.88			0.189235		1.884			242.119
		1.884			0.191453		1.888			243.184
		1.888			0.177589		1.892			244.236
		1.892			0.18771		1.896			245.274
		1.896			0.184521		1.9			246.325
		1.9			0.179808		1.904			247.391
		1.904			0.180501		1.908			248.452
		1.908			0.187294		1.912			249.506
		1.912			0.184937		1.916			250.558
		1.916			0.174817		1.92			251.606
		1.92			0.183135		1.924			252.645
		1.924			0.178698		1.928			253.741
		1.928			0.182442		1.932			254.808
		1.932			0.186878		1.936			255.908
		1.936			0.17648		1.94			256.943
		1.94			0.182026		1.944			258.03
		1.944			0.168717		1.948			259.056
		1.948			0.174262		1.952			260.139
		1.952			0.181471		1.956			261.219
		1.956			0.174401		1.96			262.275
		1.96			0.179114		1.964			263.381
		1.964			0.177728		1.968			264.48
		1.968			0.182719		1.972			265.564
		1.972			0.167053		1.976			266.639
		1.976			0.178283		1.98			267.737
		1.98			0.175233		1.984			268.821
		1.984			0.166915		1.988			269.881
		1.988			0.169965		1.992			270.965
		1.992			0.173846		1.996			272.059
		1.996			0.17343		2			273.167
		2			0.176203		2.004			274.315
		2.004			0.18258		2.008			275.439
		2.008			0.175787		2.012			276.572
		2.012			0.173569		2.016			277.692
		2.016			0.170103		2.02			278.818
		2.02			0.180223		2.024			279.963
		2.024			0.171905		2.028			281.045
		2.028			0.168578		2.032			282.208
		2.032			0.170519		2.036			283.336
		2.036			0.170519		2.04			284.444
		2.04			0.167331		2.044			285.546
		2.044			0.170519		2.048			286.665
		2.048			0.166083		2.052			287.79
		2.052			0.165806		2.056			288.901
		2.056			0.170519		2.06			290.016
		2.06			0.167608		2.064			291.194
		2.064			0.167053		2.068			292.336
		2.068			0.168994		2.072			293.439
		2.072			0.163726		2.076			294.587
		2.076			0.172599		2.08			295.773
		2.08			0.165528		2.084			296.907
		2.084			0.167746		2.088			298.057
		2.088			0.161369		2.092			299.185
		2.092			0.160122		2.096			300.282
		2.096			0.165944		2.1			301.46
		2.1			0.164697		2.104			302.614
		2.104			0.164419		2.108			303.775
		2.108			0.164835		2.112			304.962
		2.112			0.161647		2.116			306.117
		2.116			0.166221		2.12			307.284
		2.12			0.16331		2.124			308.43
		2.124			0.16234		2.128			309.615
		2.128			0.162062		2.132			310.77
		2.132			0.163033		2.136			311.978
		2.136			0.166221		2.14			313.181
		2.14			0.161369		2.144			314.393
		2.144			0.166083		2.148			315.585
		2.148			0.165251		2.152			316.822
		2.152			0.167608		2.156			318.023
		2.156			0.161924		2.16			319.221
		2.16			0.158735		2.164			320.408
		2.164			0.161647		2.168			321.567
		2.168			0.151526		2.172			322.728
		2.172			0.161092		2.176			323.957
		2.176			0.15929		2.18			325.127
		2.18			0.158042		2.184			326.332
		2.184			0.15721		2.188			327.55
		2.188			0.164003		2.192			328.768
		2.192			0.159567		2.196			329.981
		2.196			0.152774		2.2			331.206
		2.2			0.163449		2.204			332.436
		2.204			0.157072		2.208			333.623
		2.208			0.151942		2.212			334.828
		2.212			0.159983		2.216			336.065
		2.216			0.152358		2.22			337.281
		2.22			0.15929		2.224			338.519
		2.224			0.157488		2.228			339.776
		2.228			0.162756		2.232			341.048
		2.232			0.153883		2.236			342.241
		2.236			0.149863		2.24			343.464
		2.24			0.159151		2.244			344.742
		2.244			0.154992		2.248			346.001
		2.248			0.156933		2.252			347.219
		2.252			0.150556		2.256			348.411
		2.256			0.15111		2.26			349.667
		2.26			0.15319		2.264			350.915
		2.264			0.153883		2.268			352.168
		2.268			0.152913		2.272			353.415
		2.272			0.151804		2.276			354.659
		2.276			0.153606		2.28			355.916
		2.28			0.151942		2.284			357.22
		2.284			0.150972		2.288			358.442
		2.288			0.150001		2.292			359.729
		2.292			0.155824		2.296			360.998
		2.296			0.15222		2.3			362.295
		2.3			0.154299		2.304			363.543
		2.304			0.147506		2.308			364.839
		2.308			0.153744		2.312			366.127
		2.312			0.149308		2.316			367.379
		2.316			0.147367		2.32			368.675
		2.32			0.154299		2.324			369.958
		2.324			0.147367		2.328			371.221
		2.328			0.144317		2.332			372.485
		2.332			0.145426		2.336			373.742
		2.336			0.148061		2.34			374.998
		2.34			0.145565		2.344			376.319
		2.344			0.151388		2.348			377.588
		2.348			0.141683		2.352			378.85
		2.352			0.142654		2.356			380.103
		2.356			0.14917		2.36			381.456
		2.36			0.151804		2.364			382.804
		2.364			0.14612		2.368			384.084
		2.368			0.145842		2.372			385.382
		2.372			0.146258		2.376			386.737
		2.376			0.151804		2.38			388.084
		2.38			0.147645		2.384			389.395
		2.384			0.142515		2.388			390.717
		2.388			0.150001		2.392			392.054
		2.392			0.143208		2.396			393.367
		2.396			0.144179		2.4			394.699
		2.4			0.149308		2.404			396.078
		2.404			0.147367		2.408			397.422
		2.408			0.148061		2.412			398.784
		2.412			0.148754		2.416			400.135
		2.416			0.142792		2.42			401.48
		2.42			0.14404		2.424			402.801
		2.424			0.142654		2.428			404.127
		2.428			0.136277		2.432			405.432
		2.432			0.144595		2.436			406.605

## Sheet: subfigure e
Supplementary Fig. 3e
		r (nm)	RDF of ion in bulk solution (g cm3)	RDF of ion in mid-position (g cm3)	RDF of ion in edge-position (g cm3)		r (nm)	Nw of ion in bulk solution	Nw of ion in mid-position	Nw of ion in edge-position
		0	0	0			0	0	0
		0.002	0	0			0.002	0	0
		0.004	0	0			0.004	0	0
		0.006	0	0			0.006	0	0
		0.008	0	0			0.008	0	0
		0.01	0	0			0.01	0	0
		0.012	0	0			0.012	0	0
		0.014	0	0			0.014	0	0
		0.016	0	0			0.016	0	0
		0.018	0	0			0.018	0	0
		0.02	0	0			0.02	0	0
		0.022	0	0			0.022	0	0
		0.024	0	0			0.024	0	0
		0.026	0	0			0.026	0	0
		0.028	0	0			0.028	0	0
		0.03	0	0			0.03	0	0
		0.032	0	0			0.032	0	0
		0.034	0	0			0.034	0	0
		0.036	0	0			0.036	0	0
		0.038	0	0			0.038	0	0
		0.04	0	0			0.04	0	0
		0.042	0	0			0.042	0	0
		0.044	0	0			0.044	0	0
		0.046	0	0			0.046	0	0
		0.048	0	0			0.048	0	0
		0.05	0	0			0.05	0	0
		0.052	0	0			0.052	0	0
		0.054	0	0			0.054	0	0
		0.056	0	0			0.056	0	0
		0.058	0	0			0.058	0	0
		0.06	0	0			0.06	0	0
		0.062	0	0			0.062	0	0
		0.064	0	0			0.064	0	0
		0.066	0	0			0.066	0	0
		0.068	0	0			0.068	0	0
		0.07	0	0			0.07	0	0
		0.072	0	0			0.072	0	0
		0.074	0	0			0.074	0	0
		0.076	0	0			0.076	0	0
		0.078	0	0			0.078	0	0
		0.08	0	0			0.08	0	0
		0.082	0	0			0.082	0	0
		0.084	0	0			0.084	0	0
		0.086	0	0			0.086	0	0
		0.088	0	0			0.088	0	0
		0.09	0	0			0.09	0	0
		0.092	0	0			0.092	0	0
		0.094	0	0			0.094	0	0
		0.096	0	0			0.096	0	0
		0.098	0	0			0.098	0	0
		0.1	0	0			0.1	0	0
		0.102	0	0			0.102	0	0
		0.104	0	0			0.104	0	0
		0.106	0	0			0.106	0	0
		0.108	0	0			0.108	0	0
		0.11	0	0			0.11	0	0
		0.112	0	0			0.112	0	0
		0.114	0	0			0.114	0	0
		0.116	0	0			0.116	0	0
		0.118	0	0			0.118	0	0
		0.12	0	0			0.12	0	0
		0.122	0	0			0.122	0	0
		0.124	0	0			0.124	0	0
		0.126	0	0			0.126	0	0
		0.128	0	0			0.128	0	0
		0.13	0	0			0.13	0	0
		0.132	0	0			0.132	0	0
		0.134	0	0			0.134	0	0
		0.136	0	0			0.136	0	0
		0.138	0	0			0.138	0	0
		0.14	0	0			0.14	0	0
		0.142	0	0			0.142	0	0
		0.144	0	0			0.144	0	0
		0.146	0	0			0.146	0	0
		0.148	0	0			0.148	0	0
		0.15	0	0			0.15	0	0
		0.152	0	0			0.152	0	0
		0.154	0	0			0.154	0	0
		0.156	0	0			0.156	0	0
		0.158	0	0			0.158	0	0
		0.16	0	0			0.16	0	0
		0.162	0	0			0.162	0	0
		0.164	0	0			0.164	0	0
		0.166	0	0			0.166	0	0
		0.168	0	0			0.168	0	0
		0.17	0	0			0.17	0	0
		0.172	0	0			0.172	0	0
		0.174	0	0			0.174	0	0
		0.176	0	0			0.176	0	0
		0.178	0	0			0.178	0	0
		0.18	0	0			0.18	0	0
		0.182	0	0			0.182	0	0
		0.184	0	0			0.184	0	0
		0.186	0	0			0.186	0	0
		0.188	0	0			0.188	0	0
		0.19	0	0			0.19	0	0
		0.192	0	0			0.192	0	0
		0.194	0	0			0.194	0	0
		0.196	0	0			0.196	0	0
		0.198	0	0			0.198	0	0
		0.2	0	0			0.2	0	0
		0.202	0	0			0.202	0	0
		0.204	0	0			0.204	0	0
		0.206	0	0			0.206	0	0
		0.208	0.000429928	0.000232454			0.208	7.99968e-06	0
		0.21	0.00231976	0.00114023			0.21	3.99984e-05	7.99968e-06
		0.212	0.0140711	0.0129783			0.212	0.000279989	0.000135995
		0.214	0.0601116	0.0682964			0.214	0.00140794	0.00132795
		0.216	0.260929	0.278925			0.216	0.00649574	0.00649574
		0.218	0.761056	0.896407			0.218	0.025359	0.026319
		0.22	1.89942	2.12149			0.22	0.0767009	0.0805088
		0.222	3.75923	4.17161			0.222	0.192392	0.19796
		0.224	6.35625	7.18708			0.224	0.40356	0.419191
		0.226	9.25284	10.4097			0.226	0.743242	0.774465
		0.228	12.0909	13.4542			0.228	1.22047	1.26528
		0.23	13.9973	15.6074			0.23	1.81458	1.87779
		0.232	14.9678	16.4429			0.232	2.48313	2.56176
		0.234	14.7148	16.1002			0.234	3.18453	3.27402
		0.236	13.6512	14.7176			0.236	3.85961	3.95304
		0.238	12.0146	12.9307			0.238	4.48323	4.57405
		0.24	10.1203	10.7736			0.24	5.02818	5.11334
		0.242	8.38913	8.6944			0.242	5.49085	5.56234
		0.244	6.67198	6.85569			0.244	5.87144	5.92608
		0.246	5.1259	5.25594			0.246	6.17343	6.21353
		0.248	3.97552	3.95118			0.248	6.41194	6.43604
		0.25	3.01981	2.95141			0.25	6.59612	6.60332
		0.252	2.27306	2.1845			0.252	6.73737	6.73076
		0.254	1.732	1.59015			0.254	6.84673	6.82626
		0.256	1.28317	1.16214			0.256	6.93046	6.89572
		0.258	0.969225	0.857865			0.258	6.99416	6.9485
		0.26	0.731908	0.667383			0.26	7.04266	6.98875
		0.262	0.563614	0.470288			0.262	7.08059	7.01895
		0.264	0.439416	0.351939			0.264	7.11018	7.0417
		0.266	0.338722	0.272187			0.266	7.13333	7.05865
		0.268	0.261043	0.208351			0.268	7.15146	7.07235
		0.27	0.204247	0.164166			0.27	7.16581	7.08281
		0.272	0.174482	0.126556			0.272	7.17751	7.0913
		0.274	0.144812	0.0981894			0.274	7.18753	7.09772
		0.276	0.11403	0.0810612			0.276	7.19624	7.10318
		0.278	0.090133	0.0645438			0.278	7.20298	7.10781
		0.28	0.0801905	0.0560568			0.28	7.20856	7.11148
		0.282	0.0667774	0.0493206			0.282	7.21353	7.11459
		0.284	0.0560392	0.0417707			0.284	7.21797	7.11745
		0.286	0.0524164	0.0306151			0.286	7.22164	7.11978
		0.288	0.0456354	0.0311611			0.288	7.22514	7.12197
		0.29	0.0380412	0.0242752			0.29	7.22813	7.12361
		0.292	0.036104	0.0217028			0.292	7.23078	7.12525
		0.294	0.0345384	0.0209431			0.294	7.23333	7.12667
		0.296	0.0325873	0.0213498			0.296	7.23579	7.12806
		0.298	0.0272291	0.0166474			0.298	7.23809	7.12954
		0.3	0.0268673	0.016091			0.3	7.24015	7.13068
		0.302	0.0248814	0.0136734			0.302	7.2422	7.13169
		0.304	0.0250579	0.0154527			0.304	7.24408	7.13277
		0.306	0.0218511	0.0127811			0.306	7.24604	7.13376
		0.308	0.0196074	0.0132517			0.308	7.24765	7.13488
		0.31	0.0242909	0.0143371			0.31	7.24951	7.13581
		0.312	0.0205409	0.0140505			0.312	7.25127	7.13693
		0.314	0.0201858	0.0127501			0.314	7.25309	7.13796
		0.316	0.021608	0.0143016			0.316	7.25477	7.13913
		0.318	0.0214286	0.0147187			0.318	7.25673	7.14019
		0.32	0.0227964	0.0155174			0.32	7.25845	7.14153
		0.322	0.0226936	0.0165863			0.322	7.26055	7.14277
		0.324	0.0215282	0.0167652			0.324	7.26258	7.14421
		0.326	0.0221401	0.0133428			0.326	7.26461	7.14546
		0.328	0.0242049	0.0163589			0.328	7.2667	7.14657
		0.33	0.024254	0.0214252			0.33	7.26899	7.1483
		0.332	0.0237943	0.0172447			0.332	7.27126	7.14983
		0.334	0.0261775	0.0214559			0.334	7.27356	7.15166
		0.336	0.0265258	0.0254771			0.336	7.27625	7.15377
		0.338	0.0282481	0.0220955			0.338	7.27892	7.15596
		0.34	0.0313762	0.0270562			0.34	7.28185	7.15801
		0.342	0.0319644	0.0258808			0.342	7.28489	7.16066
		0.344	0.0341873	0.030255			0.344	7.28833	7.16319
		0.346	0.0345705	0.0331829			0.346	7.29185	7.16625
		0.348	0.0398568	0.0336327			0.348	7.29576	7.16929
		0.35	0.0411487	0.0395708			0.35	7.29989	7.17297
		0.352	0.0449606	0.0442357			0.352	7.30452	7.17713
		0.354	0.05054	0.0452624			0.354	7.30967	7.18141
		0.356	0.048359	0.0506272			0.356	7.31498	7.18634
		0.358	0.0564556	0.058224			0.358	7.3207	7.19177
		0.36	0.0615706	0.0634761			0.36	7.32742	7.19792
		0.362	0.0667131	0.0734456			0.362	7.33437	7.20523
		0.364	0.0710346	0.0814441			0.364	7.34232	7.21334
		0.366	0.0787307	0.0918181			0.366	7.35102	7.2223
		0.368	0.0802122	0.0984718			0.368	7.3598	7.23263
		0.37	0.0910999	0.115041			0.37	7.36998	7.24404
		0.372	0.105043	0.129432			0.372	7.38155	7.25725
		0.374	0.110837	0.144876			0.374	7.39456	7.27277
		0.376	0.123609	0.168808			0.376	7.40858	7.29051
		0.378	0.134865	0.190251			0.378	7.4246	7.31021
		0.38	0.150645	0.208241			0.38	7.44236	7.33286
		0.382	0.166025	0.243283			0.382	7.46201	7.35911
		0.384	0.189908	0.277654			0.384	7.48446	7.38917
		0.386	0.210539	0.309814			0.386	7.50958	7.42412
		0.388	0.237287	0.356064			0.388	7.53816	7.46436
		0.39	0.258951	0.412459			0.39	7.57095	7.50978
		0.392	0.288275	0.453163			0.392	7.60683	7.56231
		0.394	0.328309	0.523072			0.394	7.64762	7.62239
		0.396	0.36343	0.580071			0.396	7.69392	7.69055
		0.398	0.397128	0.655459			0.398	7.74532	7.76754
		0.4	0.443504	0.708005			0.4	7.80294	7.85418
		0.402	0.499125	0.783308			0.402	7.8674	7.95042
		0.404	0.554882	0.858881			0.404	7.94166	8.05617
		0.406	0.61026	0.937762			0.406	8.02418	8.17338
		0.408	0.677304	1.00573			0.408	8.11541	8.30089
		0.41	0.736713	1.07844			0.41	8.21645	8.43944
		0.412	0.812423	1.14757			0.412	8.32906	8.58958
		0.414	0.884955	1.223			0.414	8.45394	8.74948
		0.416	0.960617	1.29023			0.416	8.59107	8.92142
		0.418	1.02544	1.33674			0.418	8.73849	9.10348
		0.42	1.11845	1.41088			0.42	8.90115	9.29616
		0.422	1.19683	1.45719			0.422	9.07718	9.49761
		0.424	1.27442	1.50789			0.424	9.26855	9.70923
		0.426	1.343	1.55589			0.426	9.47036	9.92961
		0.428	1.43237	1.58932			0.428	9.68847	10.1577
		0.43	1.50242	1.60687			0.43	9.92086	10.3922
		0.432	1.57087	1.65147			0.432	10.1663	10.6328
		0.434	1.62466	1.65924			0.434	10.4246	10.8797
		0.436	1.70732	1.66884			0.436	10.6962	11.1306
		0.438	1.75239	1.68339			0.438	10.9795	11.3837
		0.44	1.80941	1.69528			0.44	11.2753	11.6436
		0.442	1.85691	1.67416			0.442	11.5813	11.9046
		0.444	1.90821	1.65315			0.444	11.9007	12.1638
		0.446	1.93596	1.67227			0.446	12.2268	12.4272
		0.448	1.97104	1.64836			0.448	12.5628	12.6909
		0.45	2.00274	1.64263			0.45	12.9069	12.9553
		0.452	2.0093	1.62745			0.452	13.259	13.2178
		0.454	1.9977	1.58205			0.454	13.6123	13.4816
		0.456	2.01515	1.56907			0.456	13.9684	13.7409
		0.458	1.9978	1.54077			0.458	14.3315	13.9993
		0.46	1.98579	1.50958			0.46	14.6926	14.2539
		0.462	1.94332	1.46893			0.462	15.0517	14.5077
		0.464	1.93347	1.42537			0.464	15.4092	14.7533
		0.466	1.89167	1.40165			0.466	15.7637	14.9974
		0.468	1.86774	1.34688			0.468	16.1175	15.2345
		0.47	1.82232	1.29615			0.47	16.4669	15.4663
		0.472	1.80187	1.26001			0.472	16.8123	15.6916
		0.474	1.73092	1.21429			0.474	17.1511	15.9109
		0.476	1.67488	1.16293			0.476	17.4839	16.1246
		0.478	1.63349	1.11998			0.478	17.8056	16.3316
		0.48	1.58568	1.07365			0.48	18.1231	16.5318
		0.482	1.53578	1.02448			0.482	18.4358	16.7245
		0.484	1.48787	0.973763			0.484	18.7412	16.9102
		0.486	1.41817	0.919231			0.486	19.0336	17.0873
		0.488	1.39068	0.884304			0.488	19.3166	17.2581
		0.49	1.32422	0.845473			0.49	19.5977	17.4219
		0.492	1.28932	0.80534			0.492	19.868	17.5803
		0.494	1.24685	0.761697			0.494	20.1334	17.7316
		0.496	1.19728	0.721766			0.496	20.3926	17.876
		0.498	1.16124	0.695132			0.498	20.6406	18.016
		0.5	1.12375	0.662903			0.5	20.8867	18.1491
		0.502	1.0889	0.638094			0.502	21.1244	18.2799
		0.504	1.04801	0.605203			0.504	21.358	18.4043
		0.506	1.02407	0.589261			0.506	21.5853	18.5254
		0.508	1.00787	0.561615			0.508	21.8105	18.6424
		0.51	0.986825	0.538681			0.51	22.0321	18.7574
		0.512	0.959041	0.522486			0.512	22.2503	18.8668
		0.514	0.945654	0.50886			0.514	22.4649	18.9751
		0.516	0.919812	0.494699			0.516	22.6796	19.0801
		0.518	0.909683	0.486938			0.518	22.8883	19.184
		0.52	0.888211	0.47135			0.52	23.0972	19.2874
		0.522	0.881048	0.468596			0.522	23.3021	19.3879
		0.524	0.879928	0.459809			0.524	23.5099	19.4889
		0.526	0.865074	0.454152			0.526	23.7184	19.5895
		0.528	0.857568	0.445976			0.528	23.9234	19.6894
		0.53	0.85147	0.443242			0.53	24.1281	19.7889
		0.532	0.855859	0.439117			0.532	24.3358	19.8875
		0.534	0.854192	0.44347			0.534	24.5461	19.9869
		0.536	0.860385	0.427947			0.536	24.7543	20.0865
		0.538	0.851111	0.436431			0.538	24.9673	20.1849
		0.54	0.850619	0.433701			0.54	25.1811	20.2849
		0.542	0.846608	0.433199			0.542	25.3933	20.3862
		0.544	0.844569	0.429693			0.544	25.6085	20.4878
		0.546	0.844825	0.42873			0.546	25.8256	20.589
		0.548	0.843463	0.429738			0.548	26.0418	20.6907
		0.55	0.855356	0.428978			0.55	26.2607	20.7949
		0.552	0.854974	0.436425			0.552	26.4858	20.8981
		0.554	0.852928	0.438273			0.554	26.7088	21.0049
		0.556	0.854539	0.436349			0.556	26.9361	21.1123
		0.558	0.854337	0.438183			0.558	27.1639	21.2196
		0.56	0.867436	0.445179			0.56	27.3961	21.3303
		0.562	0.856759	0.44209			0.562	27.6296	21.4402
		0.564	0.864387	0.449304			0.564	27.8642	21.5527
		0.566	0.871494	0.456885			0.566	28.1018	21.6684
		0.568	0.879947	0.453186			0.568	28.3431	21.7846
		0.57	0.883036	0.4474			0.57	28.589	21.9012
		0.572	0.877921	0.454864			0.572	28.8366	22.0181
		0.574	0.879864	0.456694			0.574	29.0839	22.1372
		0.576	0.879423	0.462483			0.576	29.3344	22.2572
		0.578	0.893277	0.468333			0.578	29.5869	22.3802
		0.58	0.887736	0.472208			0.58	29.8452	22.5068
		0.582	0.898345	0.473545			0.582	30.1049	22.6331
		0.584	0.90043	0.469167			0.584	30.368	22.7611
		0.586	0.904885	0.474947			0.586	30.6331	22.8892
		0.588	0.911843	0.487387			0.588	30.901	23.0208
		0.59	0.910668	0.487628			0.59	31.174	23.1557
		0.592	0.907471	0.484956			0.592	31.4483	23.2904
		0.594	0.921133	0.490086			0.594	31.7239	23.4269
		0.596	0.918452	0.488167			0.596	32.0037	23.565
		0.598	0.917828	0.500948			0.598	32.2849	23.7054
		0.6	0.929364	0.50816			0.6	32.5706	23.8483
		0.602	0.923404	0.506579			0.602	32.8582	23.9948
		0.604	0.934327	0.512754			0.604	33.1494	24.1419
		0.606	0.935163	0.509034			0.606	33.4419	24.2904
		0.608	0.952668	0.519061			0.608	33.742	24.4407
		0.61	0.936859	0.520934			0.61	34.0438	24.5954
		0.612	0.950659	0.52391			0.612	34.3466	24.7498
		0.614	0.950203	0.530149			0.614	34.6554	24.9077
		0.616	0.960283	0.532657			0.616	34.9647	25.0674
		0.618	0.963414	0.534263			0.618	35.2787	25.2287
		0.62	0.966475	0.530076			0.62	35.5988	25.3912
		0.622	0.964924	0.53557			0.622	35.9163	25.5549
		0.624	0.965237	0.545842			0.624	36.2412	25.7221
		0.626	0.97828	0.544335			0.626	36.5667	25.891
		0.628	0.972622	0.551761			0.628	36.8978	26.0623
		0.63	0.984797	0.551515			0.63	37.2304	26.2355
		0.632	0.97953	0.558896			0.632	37.5673	26.4118
		0.634	0.98584	0.549625			0.634	37.9045	26.5891
		0.636	0.991027	0.557086			0.636	38.2482	26.765
		0.638	0.996124	0.567022			0.638	38.5926	26.9478
		0.64	1.00339	0.565141			0.64	38.9457	27.1317
		0.642	0.995532	0.566216			0.642	39.2995	27.3164
		0.644	0.99221	0.577824			0.644	39.6512	27.5041
		0.646	0.999948	0.571632			0.646	40.0082	27.694
		0.648	0.999637	0.571237			0.648	40.3692	27.8836
		0.65	1.00433	0.581858			0.65	40.7309	28.0768
		0.652	1.00602	0.577091			0.652	41.0971	28.2738
		0.654	1.01478	0.574101			0.654	41.469	28.4682
		0.656	1.00569	0.585916			0.656	41.8416	28.6668
		0.658	1.00778	0.578578			0.658	42.2159	28.8653
		0.66	1.01553	0.581657			0.66	42.5937	29.0655
		0.662	1.01291	0.581636			0.662	42.972	29.2689
		0.664	1.01241	0.5878			0.664	43.3571	29.4737
		0.666	1.01294	0.580747			0.666	43.7411	29.6784
		0.668	1.00693	0.583894			0.668	44.1292	29.8838
		0.67	1.01454	0.5834			0.67	44.5177	30.0927
		0.672	1.02162	0.5869			0.672	44.9122	30.303
		0.674	1.02187	0.581584			0.674	45.3098	30.5128
		0.676	1.0136	0.585365			0.676	45.7095	30.7252
		0.678	1.00924	0.585595			0.678	46.1079	30.9383
		0.68	1.01404	0.588028			0.68	46.5099	31.1531
		0.682	1.01075	0.580496			0.682	46.9149	31.3681
		0.684	1.01105	0.580737			0.684	47.3184	31.5845
		0.686	1.01482	0.576592			0.686	47.7274	31.8
		0.688	1.0118	0.567414			0.688	48.1372	32.0144
		0.69	1.0059	0.584502			0.69	48.5515	32.2325
		0.692	1.01869	0.567304			0.692	48.9662	32.4506
		0.694	1.00449	0.567589			0.694	49.3835	32.6685
		0.696	1.01132	0.558292			0.696	49.804	32.8843
		0.698	0.998982	0.56071			0.698	50.2234	33.1004
		0.7	1.00659	0.555298			0.7	50.6434	33.3176
		0.702	1.0035	0.550501			0.702	51.0685	33.5328
		0.704	0.998976	0.545109			0.704	51.4946	33.7495
		0.706	1.00087	0.547949			0.706	51.923	33.9643
		0.708	1.0024	0.539432			0.708	52.3537	34.1807
		0.71	0.993351	0.53501			0.71	52.7856	34.3955
		0.712	0.995148	0.53164			0.712	53.2179	34.6114
		0.714	0.989073	0.521832			0.714	53.6524	34.8228
		0.716	0.986739	0.52226			0.716	54.0871	35.0357
		0.718	0.989085	0.517798			0.718	54.5216	35.2492
		0.72	0.983664	0.511701			0.72	54.9612	35.4604
		0.722	0.98336	0.50615			0.722	55.4002	35.6697
		0.724	0.982066	0.501994			0.724	55.8419	35.8791
		0.726	0.977655	0.496163			0.726	56.2856	36.0886
		0.728	0.983557	0.489815			0.728	56.7329	36.2946
		0.73	0.976899	0.477433			0.73	57.18	36.5006
		0.732	0.978272	0.477909			0.732	57.6288	36.703
		0.734	0.970455	0.473362			0.734	58.0798	36.906
		0.736	0.969573	0.469127			0.736	58.528	37.1094
		0.738	0.964192	0.461447			0.738	58.9817	37.3097
		0.74	0.964119	0.456083			0.74	59.434	37.5084
		0.742	0.967542	0.451005			0.742	59.8899	37.7072
		0.744	0.960681	0.452135			0.744	60.347	37.906
		0.746	0.968582	0.443221			0.746	60.81	38.1038
		0.748	0.961132	0.442634			0.748	61.2742	38.2994
		0.75	0.970336	0.435579			0.75	61.7382	38.4964
		0.752	0.963729	0.436141			0.752	62.2069	38.692
		0.754	0.963744	0.433833			0.754	62.6776	38.8862
		0.756	0.969551	0.426275			0.756	63.152	39.0828
		0.758	0.968848	0.427657			0.758	63.6284	39.2778
		0.76	0.972821	0.422864			0.76	64.1109	39.473
		0.762	0.963218	0.421893			0.762	64.5918	39.667
		0.764	0.970725	0.420846			0.764	65.0766	39.8618
		0.766	0.974746	0.416524			0.766	65.5683	40.0561
		0.768	0.971377	0.413883			0.768	66.0568	40.2508
		0.77	0.974412	0.41441			0.77	66.5512	40.4459
		0.772	0.979764	0.415594			0.772	67.0527	40.6418
		0.774	0.987048	0.408476			0.774	67.557	40.8379
		0.776	0.986868	0.413323			0.776	68.0684	41.0348
		0.778	0.990321	0.413079			0.778	68.5825	41.2326
		0.78	0.982827	0.410268			0.78	69.0954	41.4309
		0.782	0.983757	0.410113			0.782	69.613	41.631
		0.784	0.990655	0.40747			0.784	70.1328	41.8291
		0.786	0.991295	0.407806			0.786	70.658	42.0307
		0.788	1.00014	0.411726			0.788	71.1861	42.2306
		0.79	0.99661	0.412372			0.79	71.7224	42.4347
		0.792	1.0032	0.40606			0.792	72.2623	42.639
		0.794	1.00244	0.411561			0.794	72.8054	42.8427
		0.796	1.00937	0.412929			0.796	73.3521	43.0509
		0.798	1.01472	0.413679			0.798	73.9033	43.2597
		0.8	1.01937	0.413461			0.8	74.4623	43.4693
		0.802	1.0196	0.414711			0.802	75.0249	43.6801
		0.804	1.01288	0.413896			0.804	75.5908	43.8946
		0.806	1.0237	0.421117			0.806	76.1576	44.1077
		0.808	1.02346	0.414101			0.808	76.7271	44.325
		0.81	1.02653	0.410597			0.81	77.307	44.5394
		0.812	1.02202	0.411313			0.812	77.8869	44.7548
		0.814	1.02398	0.419456			0.814	78.4668	44.9736
		0.816	1.02451	0.417835			0.816	79.0506	45.1946
		0.818	1.02126	0.414012			0.818	79.6403	45.4144
		0.82	1.02441	0.413424			0.82	80.2305	45.6359
		0.822	1.0278	0.41277			0.822	80.8236	45.8567
		0.824	1.03295	0.413379			0.824	81.4238	46.0801
		0.826	1.03244	0.415901			0.826	82.0315	46.3025
		0.828	1.03163	0.414864			0.828	82.6372	46.5298
		0.83	1.02935	0.417976			0.83	83.2463	46.7575
		0.832	1.03337	0.412095			0.832	83.8597	46.9849
		0.834	1.02858	0.418211			0.834	84.4741	47.2146
		0.836	1.03529	0.416141			0.836	85.0947	47.446
		0.838	1.04158	0.41678			0.838	85.7188	47.6785
		0.84	1.03603	0.414343			0.84	86.3469	47.9105
		0.842	1.03326	0.41974			0.842	86.9765	48.1457
		0.844	1.03268	0.414048			0.844	87.6094	48.3817
		0.846	1.03103	0.417831			0.846	88.2454	48.6171
		0.848	1.03094	0.414489			0.848	88.8792	48.8565
		0.85	1.0286	0.41204			0.85	89.5185	49.0914
		0.852	1.03047	0.412423			0.852	90.16	49.3282
		0.854	1.03751	0.412218			0.854	90.8045	49.5678
		0.856	1.03507	0.414819			0.856	91.4562	49.8105
		0.858	1.03233	0.41311			0.858	92.1118	50.0505
		0.86	1.03265	0.41206			0.86	92.7643	50.2925
		0.862	1.0261	0.415269			0.862	93.4227	50.5354
		0.864	1.02516	0.409789			0.864	94.079	50.7809
		0.866	1.02817	0.411426			0.866	94.7414	51.0247
		0.868	1.02406	0.411972			0.868	95.4045	51.2714
		0.87	1.0256	0.411029			0.87	96.0704	51.5188
		0.872	1.02361	0.410581			0.872	96.7369	51.7664
		0.874	1.01336	0.407417			0.874	97.4051	52.0148
		0.876	1.0277	0.403136			0.876	98.0767	52.262
		0.878	1.02025	0.402603			0.878	98.7549	52.5084
		0.88	1.01354	0.404386			0.88	99.431	52.7564
		0.882	1.01488	0.403164			0.882	100.106	53.0052
		0.884	1.01585	0.402603			0.884	100.787	53.2549
		0.886	1.00952	0.400298			0.886	101.47	53.5036
		0.888	1.00519	0.399953			0.888	102.152	53.7545
		0.89	1.01057	0.396441			0.89	102.839	54.0063
		0.892	1.00178	0.394426			0.892	103.526	54.2562
		0.894	1.00891	0.394726			0.894	104.214	54.506
		0.896	1.00835	0.394296			0.896	104.909	54.7585
		0.898	1.00293	0.393838			0.898	105.606	55.0099
		0.9	1.005	0.393527			0.9	106.303	55.2619
		0.902	1.0085	0.395767			0.902	107.008	55.5173
		0.904	0.999566	0.388258			0.904	107.712	55.7709
		0.906	0.999143	0.394352			0.906	108.416	56.0271
		0.908	1.00543	0.391708			0.908	109.124	56.2833
		0.91	0.989904	0.387394			0.91	109.833	56.5389
		0.912	0.991517	0.385759			0.912	110.542	56.7947
		0.914	0.998804	0.380987			0.914	111.255	57.0493
		0.916	0.993227	0.385716			0.916	111.972	57.3046
		0.918	0.988635	0.380659			0.918	112.688	57.5609
		0.92	0.989742	0.381201			0.92	113.406	57.8165
		0.922	0.987339	0.381354			0.922	114.128	58.0736
		0.924	0.988943	0.381185			0.924	114.851	58.3328
		0.926	0.99011	0.379013			0.926	115.578	58.592
		0.928	0.98928	0.373071			0.928	116.311	58.848
		0.93	0.988251	0.373257			0.93	117.046	59.1039
		0.932	0.985638	0.373362			0.932	117.782	59.3613
		0.934	0.981361	0.371716			0.934	118.52	59.6197
		0.936	0.987546	0.37137			0.936	119.259	59.8786
		0.938	0.984503	0.371323			0.938	120.003	60.1369
		0.94	0.982054	0.366782			0.94	120.748	60.3962
		0.942	0.981617	0.363219			0.942	121.497	60.6526
		0.944	0.983021	0.368625			0.944	122.247	60.9125
		0.946	0.978905	0.365729			0.946	123.003	61.1716
		0.948	0.974792	0.367041			0.948	123.754	61.4341
		0.95	0.985482	0.362858			0.95	124.515	61.6943
		0.952	0.977928	0.359947			0.952	125.277	61.9556
		0.954	0.981075	0.358867			0.954	126.043	62.2158
		0.956	0.972962	0.358231			0.956	126.809	62.4751
		0.958	0.981657	0.361619			0.958	127.577	62.737
		0.96	0.977151	0.355339			0.96	128.356	63
		0.962	0.982762	0.356109			0.962	129.133	63.2598
		0.964	0.975927	0.356474			0.964	129.914	63.5238
		0.966	0.976215	0.353069			0.966	130.695	63.7862
		0.968	0.974703	0.354501			0.968	131.481	64.05
		0.97	0.978453	0.349171			0.97	132.269	64.3124
		0.972	0.979819	0.351511			0.972	133.062	64.5743
		0.974	0.981694	0.351184			0.974	133.862	64.8408
		0.976	0.974386	0.346168			0.976	134.663	65.1048
		0.978	0.979321	0.348265			0.978	135.464	65.3677
		0.98	0.979054	0.347696			0.98	136.269	65.6326
		0.982	0.976262	0.345608			0.982	137.079	65.8983
		0.984	0.984242	0.34267			0.984	137.895	66.1623
		0.986	0.979539	0.344654			0.986	138.713	66.4266
		0.988	0.980752	0.343879			0.988	139.533	66.6955
		0.99	0.98057	0.340829			0.99	140.361	66.9595
		0.992	0.980777	0.341077			0.992	141.189	67.2269
		0.994	0.978027	0.339345			0.994	142.021	67.4935
		0.996	0.981018	0.341679			0.996	142.853	67.7621
		0.998	0.982566	0.33868			0.998	143.693	68.0312
		1	0.987393	0.336416			1	144.538	68.3001
		1.002	0.986179	0.339248			1.002	145.388	68.5692
		1.004	0.982853	0.33694			1.004	146.239	68.8379
		1.006	0.986133	0.336562			1.006	147.097	69.1087
		1.008	0.989909	0.334575			1.008	147.959	69.3803
		1.01	0.987802	0.339717			1.01	148.825	69.6527
		1.012	0.993865	0.337709			1.012	149.693	69.9283
		1.014	0.987716	0.337218			1.014	150.568	70.2033
		1.016	0.985786	0.335136			1.016	151.444	70.4802
		1.018	0.98914	0.335156			1.018	152.323	70.7554
		1.02	0.988578	0.338385			1.02	153.204	71.034
		1.022	0.997655	0.334465			1.022	154.096	71.3117
		1.024	0.991581	0.332602			1.024	154.99	71.5889
		1.026	0.999259	0.334335			1.026	155.891	71.869
		1.028	0.997585	0.331291			1.028	156.798	72.1473
		1.03	0.992978	0.33002			1.03	157.704	72.426
		1.032	0.999157	0.331354			1.032	158.614	72.7057
		1.034	0.998056	0.329068			1.034	159.531	72.9863
		1.036	0.999826	0.329106			1.036	160.451	73.2658
		1.038	0.995141	0.332293			1.038	161.374	73.5495
		1.04	0.999287	0.331682			1.04	162.297	73.8356
		1.042	0.998538	0.330918			1.042	163.231	74.1191
		1.044	0.995824	0.330471			1.044	164.167	74.4058
		1.046	1.00281	0.330552			1.046	165.102	74.6931
		1.048	1.00168	0.329491			1.048	166.046	74.9804
		1.05	1.00435	0.331495			1.05	166.999	75.2715
		1.052	0.998086	0.328399			1.052	167.946	75.5606
		1.054	0.994546	0.329765			1.054	168.899	75.8504
		1.056	1.0032	0.328974			1.056	169.853	76.142
		1.058	1.00641	0.327246			1.058	170.821	76.4333
		1.06	1.00332	0.329303			1.06	171.791	76.7252
		1.062	1.00136	0.329178			1.062	172.762	77.0214
		1.064	1.00553	0.327839			1.064	173.736	77.316
		1.066	1.00557	0.329607			1.066	174.719	77.6139
		1.068	1.00408	0.328608			1.068	175.7	77.9112
		1.07	1.00338	0.325894			1.07	176.685	78.2078
		1.072	1.00626	0.328886			1.072	177.68	78.5081
		1.074	1.00463	0.324068			1.074	178.676	78.8083
		1.076	1.00915	0.323196			1.076	179.676	79.1046
		1.078	1.00607	0.323709			1.078	180.682	79.4022
		1.08	1.00479	0.325367			1.08	181.685	79.7046
		1.082	1.00479	0.3231			1.082	182.697	80.0052
		1.084	1.00543	0.3238			1.084	183.713	80.3061
		1.086	1.00271	0.320349			1.086	184.728	80.6084
		1.088	1.00616	0.320388			1.088	185.75	80.9102
		1.09	1.00381	0.320781			1.09	186.775	81.2111
		1.092	1.00053	0.322767			1.092	187.8	81.5158
		1.094	1.0014	0.319912			1.094	188.829	81.822
		1.096	1.00135	0.320194			1.096	189.862	82.1262
		1.098	1.0011	0.318325			1.098	190.899	82.4318
		1.1	1.00411	0.315883			1.1	191.94	82.7358
		1.102	0.999687	0.319516			1.102	192.983	83.0431
		1.104	1.00602	0.318241			1.104	194.034	83.353
		1.106	1.00607	0.318478			1.106	195.09	83.66
		1.108	1.001	0.315602			1.108	196.151	83.9712
		1.11	1.00326	0.317023			1.11	197.209	84.279
		1.112	1.00158	0.311314			1.112	198.27	84.5871
		1.114	1.00063	0.313207			1.114	199.342	84.8959
		1.116	1.00257	0.309882			1.116	200.41	85.2029
		1.118	0.996453	0.313792			1.118	201.482	85.5137
		1.12	1.00348	0.316304			1.12	202.562	85.8266
		1.122	1.00187	0.310889			1.122	203.646	86.1405
		1.124	1.00322	0.312468			1.124	204.734	86.4524
		1.126	0.999422	0.311489			1.126	205.823	86.7668
		1.128	0.998708	0.308576			1.128	206.914	87.0795
		1.13	1.00235	0.309115			1.13	208.008	87.3926
		1.132	1.00182	0.309093			1.132	209.113	87.7074
		1.134	0.995624	0.306593			1.134	210.215	88.0219
		1.136	0.993244	0.304626			1.136	211.318	88.3353
		1.138	1.00277	0.307349			1.138	212.427	88.6502
		1.14	0.994808	0.30458			1.14	213.541	88.9658
		1.142	0.999662	0.303154			1.142	214.658	89.2798
		1.144	0.99592	0.302508			1.144	215.778	89.5943
		1.146	0.997568	0.302797			1.146	216.904	89.9111
		1.148	1	0.300307			1.148	218.036	90.2272
		1.15	0.998257	0.302025			1.15	219.168	90.5436
		1.152	0.999927	0.302249			1.152	220.306	90.8613
		1.154	0.997635	0.30072			1.154	221.45	91.1803
		1.156	0.997501	0.297003			1.156	222.594	91.4964
		1.158	0.997567	0.300443			1.158	223.741	91.8139
		1.16	0.996306	0.297922			1.16	224.894	92.1349
		1.162	0.996918	0.296887			1.162	226.047	92.4536
		1.164	0.998268	0.298795			1.164	227.209	92.7732
		1.166	0.996724	0.296434			1.166	228.374	93.0959
		1.168	0.998216	0.295866			1.168	229.54	93.4169
		1.17	0.995763	0.297043			1.17	230.716	93.7387
		1.172	0.99853	0.294892			1.172	231.892	94.062
		1.174	0.994497	0.29229			1.174	233.069	94.3834
		1.176	0.994375	0.293827			1.176	234.252	94.7057
		1.178	0.995829	0.293576			1.178	235.437	95.0266
		1.18	1.00023	0.291481			1.18	236.636	95.3524
		1.182	0.995591	0.28955			1.182	237.828	95.6731
		1.184	0.997206	0.289705			1.184	239.026	95.9958
		1.186	0.994775	0.289729			1.186	240.229	96.3205
		1.188	0.994173	0.288441			1.188	241.437	96.6433
		1.19	0.994841	0.286852			1.19	242.647	96.9664
		1.192	0.996529	0.289941			1.192	243.858	97.2936
		1.194	0.999188	0.285974			1.194	245.083	97.6187
		1.196	1.0002	0.287317			1.196	246.309	97.9451
		1.198	0.993147	0.285754			1.198	247.537	98.2713
		1.2	0.996082	0.285135			1.2	248.765	98.5984
		1.202	0.990854	0.2869			1.202	249.998	98.9255
		1.204	0.996812	0.285312			1.204	251.237	99.2541
		1.206	0.994589	0.284495			1.206	252.481	99.5845
		1.208	0.995937	0.285122			1.208	253.73	99.9124
		1.21	0.998618	0.28383			1.21	254.981	100.243
		1.212	0.998506	0.28421			1.212	256.24	100.576
		1.214	0.994693	0.283277			1.214	257.503	100.908
		1.216	0.998558	0.282417			1.216	258.77	101.242
		1.218	0.999915	0.282905			1.218	260.041	101.574
		1.22	1.00018	0.282432			1.22	261.321	101.907
		1.222	0.997066	0.28119			1.222	262.598	102.242
		1.224	0.997949	0.28304			1.224	263.885	102.577
		1.226	0.996968	0.281853			1.226	265.171	102.915
		1.228	0.995058	0.278041			1.228	266.461	103.249
		1.23	0.99562	0.279242			1.23	267.755	103.584
		1.232	0.998112	0.279372			1.232	269.054	103.92
		1.234	0.998616	0.28025			1.234	270.36	104.26
		1.236	0.999221	0.27835			1.236	271.668	104.596
		1.238	0.99441	0.276533			1.238	272.981	104.936
		1.24	0.999041	0.278582			1.24	274.298	105.274
		1.242	0.999742	0.277052			1.242	275.624	105.616
		1.244	0.999341	0.276052			1.244	276.95	105.955
		1.246	0.993967	0.276618			1.246	278.278	106.296
		1.248	0.998821	0.274702			1.248	279.611	106.636
		1.25	1.0014	0.27359			1.25	280.954	106.976
		1.252		0.274141			1.252		107.318
		1.254		0.274993			1.254		107.662
		1.256		0.276461			1.256		108.005
		1.258		0.27441			1.258		108.353
		1.26		0.273683			1.26		108.698
		1.262		0.270833			1.262		109.043
		1.264		0.272911			1.264		109.387
		1.266		0.273244			1.266		109.735
		1.268		0.272292			1.268		110.083
		1.27		0.272768			1.27		110.433
		1.272		0.273664			1.272		110.783
		1.274		0.271263			1.274		111.136
		1.276		0.271998			1.276		111.487
		1.278		0.271638			1.278		111.838
		1.28		0.270604			1.28		112.191
		1.282		0.269369			1.282		112.543
		1.284		0.26891			1.284		112.896
		1.286		0.27082			1.286		113.25
		1.288		0.266588			1.288		113.605
		1.29		0.268566			1.29		113.959
		1.292		0.270133			1.292		114.313
		1.294		0.267289			1.294		114.673
		1.296		0.269778			1.296		115.03
		1.298		0.268702			1.298		115.389
		1.3		0.266774			1.3		115.751
		1.302		0.266466			1.302		116.11
		1.304		0.268142			1.304		116.47
		1.306		0.265349			1.306		116.833
		1.308		0.267276			1.308		117.194
		1.31		0.26257			1.31		117.553
		1.312		0.26312			1.312		117.914
		1.314		0.264314			1.314		118.275
		1.316		0.263492			1.316		118.637
		1.318		0.262779			1.318		119.001
		1.32		0.263455			1.32		119.366
		1.322		0.263782			1.322		119.731
		1.324		0.263241			1.324		120.098
		1.326		0.261885			1.326		120.467
		1.328		0.259408			1.328		120.831
		1.33		0.26088			1.33		121.196
		1.332		0.260473			1.332		121.562
		1.334		0.258752			1.334		121.93
		1.336		0.258929			1.336		122.296
		1.338		0.259105			1.338		122.666
		1.34		0.258164			1.34		123.034
		1.342		0.259994			1.342		123.405
		1.344		0.2589			1.344		123.776
		1.346		0.256416			1.346		124.148
		1.348		0.258257			1.348		124.519
		1.35		0.256908			1.35		124.893
		1.352		0.255056			1.352		125.263
		1.354		0.255595			1.354		125.636
		1.356		0.255165			1.356		126.009
		1.358		0.255793			1.358		126.382
		1.36		0.25383			1.36		126.757
		1.362		0.253711			1.362		127.132
		1.364		0.252776			1.364		127.505
		1.366		0.252166			1.366		127.879
		1.368		0.253358			1.368		128.254
		1.37		0.253478			1.37		128.633
		1.372		0.252273			1.372		129.011
		1.374		0.253557			1.374		129.39
		1.376		0.252485			1.376		129.772
		1.378		0.250847			1.378		130.15
		1.38		0.250186			1.38		130.528
		1.382		0.251662			1.382		130.911
		1.384		0.250226			1.384		131.292
		1.386		0.250304			1.386		131.674
		1.388		0.249939			1.388		132.056
		1.39		0.249369			1.39		132.439
		1.392		0.246922			1.392		132.821
		1.394		0.246069			1.394		133.203
		1.396		0.247155			1.396		133.582
		1.398		0.246126			1.398		133.965
		1.4		0.246692			1.4		134.35
		1.402		0.246138			1.402		134.734
		1.404		0.244623			1.404		135.117
		1.406		0.246798			1.406		135.504
		1.408		0.243958			1.408		135.89
		1.41		0.24459			1.41		136.277
		1.412		0.244225			1.412		136.664
		1.414		0.246148			1.414		137.052
		1.416		0.245023			1.416		137.443
		1.418		0.243534			1.418		137.837
		1.42		0.243107			1.42		138.225
		1.422		0.242118			1.422		138.617
		1.424		0.242569			1.424		139.004
		1.426		0.239818			1.426		139.394
		1.428		0.240609			1.428		139.782
		1.43		0.241687			1.43		140.177
		1.432		0.241834			1.432		140.568
		1.434		0.241532			1.434		140.965
		1.436		0.239685			1.436		141.357
		1.438		0.240257			1.438		141.752
		1.44		0.240564			1.44		142.149
		1.442		0.23888			1.442		142.544
		1.444		0.239749			1.444		142.941
		1.446		0.237553			1.446		143.336
		1.448		0.238777			1.448		143.734
		1.45		0.237287			1.45		144.131
		1.452		0.238323			1.452		144.53
		1.454		0.238753			1.454		144.929
		1.456		0.237749			1.456		145.33
		1.458		0.23642			1.458		145.731
		1.46		0.238271			1.46		146.132
		1.462		0.236043			1.462		146.534
		1.464		0.233607			1.464		146.935
		1.466		0.234369			1.466		147.335
		1.468		0.23515			1.468		147.737
		1.47		0.233943			1.47		148.14
		1.472		0.233539			1.472		148.542
		1.474		0.233246			1.474		148.942
		1.476		0.233818			1.476		149.349
		1.478		0.232077			1.478		149.753
		1.48		0.234104			1.48		150.158
		1.482		0.233276			1.482		150.566
		1.484		0.232636			1.484		150.975
		1.486		0.232647			1.486		151.382
		1.488		0.230801			1.488		151.788
		1.49		0.23243			1.49		152.198
		1.492		0.231893			1.492		152.607
		1.494		0.233115			1.494		153.021
		1.496		0.231589			1.496		153.433
		1.498		0.229577			1.498		153.844
		1.5		0.230641			1.5		154.255
		1.502		0.231223			1.502		154.671
		1.504		0.228554			1.504		155.083
		1.506		0.232307			1.506		155.497
		1.508		0.228847			1.508		155.915
		1.51		0.230826			1.51		156.329
		1.512		0.228319			1.512		156.747
		1.514		0.22758			1.514		157.163
		1.516		0.227779			1.516		157.579
		1.518		0.227852			1.518		157.996
		1.52		0.225916			1.52		158.412
		1.522		0.227307			1.522		158.829
		1.524		0.227628			1.524		159.248
		1.526		0.22647			1.526		159.669
		1.528		0.225717			1.528		160.086
		1.53		0.226525			1.53		160.508
		1.532		0.226568			1.532		160.931
		1.534		0.223396			1.534		161.352
		1.536		0.227848			1.536		161.775
		1.538		0.225007			1.538		162.2
		1.54		0.224265			1.54		162.623
		1.542		0.224927			1.542		163.046
		1.544		0.223593			1.544		163.472
		1.546		0.225681			1.546		163.9
		1.548		0.223898			1.548		164.325
		1.55		0.223601			1.55		164.751
		1.552		0.222127			1.552		165.18
		1.554		0.221975			1.554		165.606
		1.556		0.222613			1.556		166.032
		1.558		0.222076			1.558		166.463
		1.56		0.223018			1.56		166.892
		1.562		0.222205			1.562		167.325
		1.564		0.222153			1.564		167.757
		1.566		0.220238			1.566		168.188
		1.568		0.219985			1.568		168.616
		1.57		0.219898			1.57		169.047
		1.572		0.220575			1.572		169.48
		1.574		0.219372			1.574		169.913
		1.576		0.219784			1.576		170.346
		1.578		0.219642			1.578		170.781
		1.58		0.218445			1.58		171.215
		1.582		0.21941			1.582		171.649
		1.584		0.217863			1.584		172.085
		1.586		0.218579			1.586		172.522
		1.588		0.218185			1.588		172.959
		1.59		0.21727			1.59		173.397
		1.592		0.21684			1.592		173.834
		1.594		0.21839			1.594		174.273
		1.596		0.217098			1.596		174.713
		1.598		0.215689			1.598		175.151
		1.6		0.214862			1.6		175.59
		1.602		0.215891			1.602		176.03
		1.604		0.215838			1.604		176.47
		1.606		0.214802			1.606		176.913
		1.608		0.214304			1.608		177.353
		1.61		0.21516			1.61		177.794
		1.612		0.214428			1.612		178.238
		1.614		0.213615			1.614		178.68
		1.616		0.214222			1.616		179.124
		1.618		0.213085			1.618		179.569
		1.62		0.213429			1.62		180.014
		1.622		0.212956			1.622		180.46
		1.624		0.211665			1.624		180.905
		1.626		0.212283			1.626		181.351
		1.628		0.212918			1.628		181.796
		1.63		0.210699			1.63		182.245
		1.632		0.210533			1.632		182.691
		1.634		0.211161			1.634		183.138
		1.636		0.210691			1.636		183.587
		1.638		0.210742			1.638		184.036
		1.64		0.211113			1.64		184.484
		1.642		0.209277			1.642		184.936
		1.644		0.209968			1.644		185.385
		1.646		0.211172			1.646		185.839
		1.648		0.209605			1.648		186.292
		1.65		0.210668			1.65		186.747
		1.652		0.208524			1.652		187.204
		1.654		0.210828			1.654		187.659
		1.656		0.206218			1.656		188.11
		1.658		0.209903			1.658		188.568
		1.66		0.207003			1.66		189.023
		1.662		0.207076			1.662		189.478
		1.664		0.207325			1.664		189.934
		1.666		0.208115			1.666		190.392
		1.668		0.206623			1.668		190.849
		1.67		0.205427			1.67		191.307
		1.672		0.206668			1.672		191.764
		1.674		0.20631			1.674		192.225
		1.676		0.206956			1.676		192.684
		1.678		0.205801			1.678		193.146
		1.68		0.20538			1.68		193.606
		1.682		0.206417			1.682		194.071
		1.684		0.204641			1.684		194.532
		1.686		0.205163			1.686		194.996
		1.688		0.205859			1.688		195.46
		1.69		0.203622			1.69		195.927
		1.692		0.203392			1.692		196.389
		1.694		0.203589			1.694		196.853
		1.696		0.204256			1.696		197.319
		1.698		0.204112			1.698		197.788
		1.7		0.203803			1.7		198.255
		1.702		0.203697			1.702		198.722
		1.704		0.2023			1.704		199.192
		1.706		0.202716			1.706		199.661
		1.708		0.202307			1.708		200.13
		1.71		0.202203			1.71		200.6
		1.712		0.201763			1.712		201.072
		1.714		0.202386			1.714		201.541
		1.716		0.201371			1.716		202.014
		1.718		0.200571			1.718		202.487
		1.72		0.20029			1.72		202.955
		1.722		0.200982			1.722		203.429
		1.724		0.199841			1.724		203.902
		1.726		0.200031			1.726		204.375
		1.728		0.199237			1.728		204.849
		1.73		0.200511			1.73		205.324
		1.732		0.200624			1.732		205.802
		1.734		0.199294			1.734		206.28
		1.736		0.198803			1.736		206.756
		1.738		0.199195			1.738		207.234
		1.74		0.198246			1.74		207.712
		1.742		0.198043			1.742		208.189
		1.744		0.198162			1.744		208.671
		1.746		0.197848			1.746		209.148
		1.748		0.196784			1.748		209.629
		1.75		0.197884			1.75		210.107
		1.752		0.197847			1.752		210.59
		1.754		0.196685			1.754		211.072
		1.756		0.19825			1.756		211.558
		1.758		0.197478			1.758		212.041
		1.76		0.196115			1.76		212.525
		1.762		0.195954			1.762		213.01
		1.764		0.195966			1.764		213.494
		1.766		0.195082			1.766		213.98
		1.768		0.19556			1.768		214.464
		1.77		0.197613			1.77		214.953
		1.772		0.194862			1.772		215.442
		1.774		0.196058			1.774		215.932
		1.776		0.194853			1.776		216.423
		1.778		0.195594			1.778		216.911
		1.78		0.194163			1.78		217.405
		1.782		0.193463			1.782		217.891
		1.784		0.193303			1.784		218.381
		1.786		0.192319			1.786		218.869
		1.788		0.193359			1.788		219.359
		1.79		0.193883			1.79		219.852
		1.792		0.193419			1.792		220.346
		1.794		0.193577			1.794		220.842
		1.796		0.191873			1.796		221.333
		1.798		0.1912			1.798		221.827
		1.8		0.192768			1.8		222.322
		1.802		0.192061			1.802		222.818
		1.804		0.191455			1.804		223.313
		1.806		0.190898			1.806		223.81
		1.808		0.191367			1.808		224.305
		1.81		0.191069			1.81		224.804
		1.812		0.191265			1.812		225.302
		1.814		0.190365			1.814		225.802
		1.816		0.190814			1.816		226.3
		1.818		0.190271			1.818		226.8
		1.82		0.190576			1.82		227.303
		1.822		0.18979			1.822		227.803
		1.824		0.189702			1.824		228.304
		1.826		0.189432			1.826		228.805
		1.828		0.188185			1.828		229.309
		1.83		0.189974			1.83		229.811
		1.832		0.189335			1.832		230.316
		1.834		0.188871			1.834		230.823
		1.836		0.187987			1.836		231.328
		1.838		0.188322			1.838		231.831
		1.84		0.188416			1.84		232.34
		1.842		0.187425			1.842		232.846
		1.844		0.187208			1.844		233.351
		1.846		0.186334			1.846		233.859
		1.848		0.184948			1.848		234.361
		1.85		0.186757			1.85		234.868
		1.852		0.186723			1.852		235.377
		1.854		0.186125			1.854		235.884
		1.856		0.185765			1.856		236.394
		1.858		0.186425			1.858		236.903
		1.86		0.185722			1.86		237.417
		1.862		0.184404			1.862		237.927
		1.864		0.185641			1.864		238.435
		1.866		0.185237			1.866		238.95
		1.868		0.183941			1.868		239.46
		1.87		0.186694			1.87		239.974
		1.872		0.183681			1.872		240.492
		1.874		0.183793			1.874		241.005
		1.876		0.185182			1.876		241.52
		1.878		0.18342			1.878		242.037
		1.88		0.184998			1.88		242.555
		1.882		0.184928			1.882		243.075
		1.884		0.182452			1.884		243.592
		1.886		0.182904			1.886		244.109
		1.888		0.183482			1.888		244.629
		1.89		0.183951			1.89		245.151
		1.892		0.184468			1.892		245.672
		1.894		0.18292			1.894		246.197
		1.896		0.182952			1.896		246.72
		1.898		0.181642			1.898		247.241
		1.9		0.181904			1.9		247.763
		1.902		0.182047			1.902		248.286
		1.904		0.181991			1.904		248.812
		1.906		0.181637			1.906		249.334
		1.908		0.180045			1.908		249.858
		1.91		0.181565			1.91		250.382
		1.912		0.180655			1.912		250.91
		1.914		0.180454			1.914		251.434
		1.916		0.180011			1.916		251.96
		1.918		0.17986			1.918		252.484
		1.92		0.17975			1.92		253.012
		1.922		0.18014			1.922		253.541
		1.924		0.180223			1.924		254.071
		1.926		0.178823			1.926		254.601
		1.928		0.178699			1.928		255.128
		1.93		0.179384			1.93		255.658
		1.932		0.179266			1.932		256.19
		1.934		0.178692			1.934		256.723
		1.936		0.178522			1.936		257.252
		1.938		0.177734			1.938		257.784
		1.94		0.178485			1.94		258.319
		1.942		0.178198			1.942		258.853
		1.944		0.177453			1.944		259.387
		1.946		0.176213			1.946		259.919
		1.948		0.178074			1.948		260.453
		1.95		0.177208			1.95		260.989
		1.952		0.178172			1.952		261.528
		1.954		0.176949			1.954		262.066
		1.956		0.175173			1.956		262.601
		1.958		0.176304			1.958		263.138
		1.96		0.175741			1.96		263.673
		1.962		0.176809			1.962		264.214
		1.964		0.177093			1.964		264.754
		1.966		0.175672			1.966		265.298
		1.968		0.175572			1.968		265.836
		1.97		0.17384			1.97		266.377
		1.972		0.175664			1.972		266.917
		1.974		0.174267			1.974		267.458
		1.976		0.175225			1.976		268
		1.978		0.174682			1.978		268.546
		1.98		0.175263			1.98		269.089
		1.982		0.174331			1.982		269.635
		1.984		0.174527			1.984		270.179
		1.986		0.173281			1.986		270.725
		1.988		0.173651			1.988		271.271
		1.99		0.174244			1.99		271.817
		1.992		0.173571			1.992		272.365
		1.994		0.172542			1.994		272.913
		1.996		0.17182			1.996		273.458
		1.998		0.172539			1.998		274.005
		2		0.172967			2		274.553
		2.002		0.171734			2.002		275.103
		2.004		0.17307			2.004		275.652
		2.006		0.172909			2.006		276.206
		2.008		0.17175			2.008		276.758
		2.01		0.17394			2.01		277.313
		2.012		0.172471			2.012		277.87
		2.014		0.172125			2.014		278.425
		2.016		0.172088			2.016		278.982
		2.018		0.170529			2.018		279.537
		2.02		0.170249			2.02		280.087
		2.022		0.169747			2.022		280.64
		2.024		0.170654			2.024		281.194
		2.026		0.171721			2.026		281.753
		2.028		0.169767			2.028		282.309
		2.03		0.17009			2.03		282.866
		2.032		0.169618			2.032		283.425
		2.034		0.1708			2.034		283.984
		2.036		0.169988			2.036		284.545
		2.038		0.168878			2.038		285.104
		2.04		0.169717			2.04		285.666
		2.042		0.170465			2.042		286.228
		2.044		0.169551			2.044		286.791
		2.046		0.169317			2.046		287.357
		2.048		0.169566			2.048		287.92
		2.05		0.168511			2.05		288.486
		2.052		0.168479			2.052		289.049
		2.054		0.168849			2.054		289.618
		2.056		0.168252			2.056		290.179
		2.058		0.168696			2.058		290.748
		2.06		0.166466			2.06		291.315
		2.062		0.168366			2.062		291.88
		2.064		0.16818			2.064		292.448
		2.066		0.167708			2.066		293.018
		2.068		0.166774			2.068		293.587
		2.07		0.166945			2.07		294.154
		2.072		0.167514			2.072		294.725
		2.074		0.166852			2.074		295.299
		2.076		0.167148			2.076		295.868
		2.078		0.165668			2.078		296.44
		2.08		0.166402			2.08		297.01
		2.082		0.166407			2.082		297.584
		2.084		0.166663			2.084		298.157
		2.086		0.165608			2.086		298.734
		2.088		0.165696			2.088		299.304
		2.09		0.16492			2.09		299.884
		2.092		0.166115			2.092		300.457
		2.094		0.164466			2.094		301.03
		2.096		0.16454			2.096		301.607
		2.098		0.164324			2.098		302.183
		2.1		0.163452			2.1		302.757
		2.102		0.165385			2.102		303.333
		2.104		0.163714			2.104		303.913
		2.106		0.164178			2.106		304.492
		2.108		0.163161			2.108		305.067
		2.11		0.163646			2.11		305.647
		2.112		0.16369			2.112		306.228
		2.114		0.16378			2.114		306.807
		2.116		0.163274			2.116		307.389
		2.118		0.162979			2.118		307.97
		2.12		0.163816			2.12		308.554
		2.122		0.16295			2.122		309.139
		2.124		0.162582			2.124		309.723
		2.126		0.161228			2.126		310.307
		2.128		0.161366			2.128		310.885
		2.13		0.162283			2.13		311.471
		2.132		0.162114			2.132		312.055
		2.134		0.162363			2.134		312.64
		2.136		0.161782			2.136		313.23
		2.138		0.162197			2.138		313.82
		2.14		0.161448			2.14		314.405
		2.142		0.160122			2.142		314.994
		2.144		0.161098			2.144		315.58
		2.146		0.161598			2.146		316.169
		2.148		0.160622			2.148		316.762
		2.15		0.160033			2.15		317.348
		2.152		0.16027			2.152		317.941
		2.154		0.160009			2.154		318.528
		2.156		0.160631			2.156		319.123
		2.158		0.160843			2.158		319.717
		2.16		0.159698			2.16		320.311
		2.162		0.159665			2.162		320.902
		2.164		0.159877			2.164		321.499
		2.166		0.159671			2.166		322.093
		2.168		0.158774			2.168		322.69
		2.17		0.15873			2.17		323.284
		2.172		0.159382			2.172		323.882
		2.174		0.158475			2.174		324.478
		2.176		0.158391			2.176		325.073
		2.178		0.158663			2.178		325.669
		2.18		0.159123			2.18		326.271
		2.182		0.158306			2.182		326.87
		2.184		0.159075			2.184		327.472
		2.186		0.158027			2.186		328.074
		2.188		0.157218			2.188		328.675
		2.19		0.158855			2.19		329.278
		2.192		0.157438			2.192		329.882
		2.194		0.156784			2.194		330.482
		2.196		0.157316			2.196		331.084
		2.198		0.157173			2.198		331.686
		2.2		0.157627			2.2		332.293
		2.202		0.156652			2.202		332.899
		2.204		0.156351			2.204		333.503
		2.206		0.156305			2.206		334.109
		2.208		0.156613			2.208		334.714
		2.21		0.156724			2.21		335.321
		2.212		0.156988			2.212		335.932
		2.214		0.155951			2.214		336.542
		2.216		0.156428			2.216		337.15
		2.218		0.156942			2.218		337.762
		2.22		0.155068			2.22		338.375
		2.222		0.155914			2.222		338.984
		2.224		0.156703			2.224		339.598
		2.226		0.155205			2.226		340.213
		2.228		0.155301			2.228		340.825
		2.23		0.155677			2.23		341.438
		2.232		0.155463			2.232		342.055
		2.234		0.154076			2.234		342.668
		2.236		0.155666			2.236		343.285
		2.238		0.154725			2.238		343.903
		2.24		0.153457			2.24		344.52
		2.242		0.154296			2.242		345.131
		2.244		0.154211			2.244		345.748
		2.246		0.154738			2.246		346.369
		2.248		0.153886			2.248		346.988
		2.25		0.153592			2.25		347.608
		2.252		0.1542			2.252		348.227
		2.254		0.152983			2.254		348.847
		2.256		0.152409			2.256		349.463
		2.258		0.152856			2.258		350.083
		2.26		0.152467			2.26		350.702
		2.262		0.154559			2.262		351.324
		2.264		0.152795			2.264		351.953
		2.266		0.152969			2.266		352.576
		2.268		0.15222			2.268		353.2
		2.27		0.153049			2.27		353.825
		2.272		0.151813			2.272		354.451
		2.274		0.152298			2.274		355.075
		2.276		0.151386			2.276		355.701
		2.278		0.150901			2.278		356.324
		2.28		0.150745			2.28		356.947
		2.282		0.15092			2.282		357.571
		2.284		0.150329			2.284		358.196
		2.286		0.152813			2.286		358.824
		2.288		0.151264			2.288		359.458
		2.29		0.150045			2.29		360.087
		2.292		0.150059			2.292		360.711
		2.294		0.15025			2.294		361.341
		2.296		0.149979			2.296		361.969
		2.298		0.14932			2.298		362.598
		2.3		0.151089			2.3		363.229
		2.302		0.150488			2.302		363.865
		2.304		0.150335			2.304		364.499
		2.306		0.147965			2.306		365.127
		2.308		0.149311			2.308		365.76
		2.31		0.149921			2.31		366.393
		2.312		0.149653			2.312		367.03
		2.314		0.149017			2.314		367.664
		2.316		0.149722			2.316		368.301
		2.318		0.148278			2.318		368.939
		2.32		0.148441			2.32		369.572
		2.322		0.149603			2.322		370.211
		2.324		0.148042			2.324		370.849
		2.326		0.14905			2.326		371.488
		2.328		0.147933			2.328		372.127
		2.33		0.148293			2.33		372.766
		2.332		0.14856			2.332		373.407
		2.334		0.148034			2.334		374.051
		2.336		0.147901			2.336		374.693
		2.338		0.14772			2.338		375.335
		2.34		0.147495			2.34		375.975
		2.342		0.148315			2.342		376.622
		2.344		0.14766			2.344		377.268
		2.346		0.147871			2.346		377.914
		2.348		0.147643			2.348		378.563
		2.35		0.147531			2.35		379.209
		2.352		0.147583			2.352		379.857
		2.354		0.147209			2.354		380.507
		2.356		0.146041			2.356		381.153
		2.358		0.14696			2.358		381.802
		2.36		0.14613			2.36		382.45
		2.362		0.146111			2.362		383.098
		2.364		0.146446			2.364		383.748
		2.366		0.146782			2.366		384.402
		2.368		0.146118			2.368		385.054
		2.37		0.145996			2.37		385.705
		2.372		0.145682			2.372		386.355
		2.374		0.144976			2.374		387.007
		2.376		0.145085			2.376		387.659
		2.378		0.144914			2.378		388.311
		2.38		0.145427			2.38		388.966
		2.382		0.145572			2.382		389.62
		2.384		0.144481			2.384		390.275
		2.386		0.14445			2.386		390.928
		2.388		0.145344			2.388		391.587
		2.39		0.143567			2.39		392.241
		2.392		0.144642			2.392		392.896
		2.394		0.144059			2.394		393.552
		2.396		0.144023			2.396		394.211
		2.398		0.144228			2.398		394.872
		2.4		0.143935			2.4		395.533
		2.402		0.144567			2.402		396.191
		2.404		0.143793			2.404		396.855
		2.406		0.143912			2.406		397.516
		2.408		0.143259			2.408		398.178
		2.41		0.144467			2.41		398.842
		2.412		0.143491			2.412		399.506
		2.414		0.14242			2.414		400.167
		2.416		0.14255			2.416		400.829
		2.418		0.143237			2.418		401.495
		2.42		0.143779			2.42		402.162
		2.422		0.143163			2.422		402.831
		2.424		0.143042			2.424		403.497
		2.426		0.142497			2.426		404.168
		2.428		0.142915			2.428		404.838
		2.43		0.142769			2.43		405.506
		2.432		0.141624			2.432		406.175
		2.434		0.14254			2.434		406.845

## Sheet: subfigure f
Supplementary Fig. 3f
		r (nm)	RDF of ion in bulk solution (g cm3)	RDF of ion in mid-position (g cm3)	RDF of ion in edge-position (g cm3)		r (nm)	Nw of ion in bulk solution	Nw of ion in mid-position	Nw of ion in edge-position
		0	0	0			0	0	0
		0.002	0	0			0.002	0	0
		0.004	0	0			0.004	0	0
		0.006	0	0			0.006	0	0
		0.008	0	0			0.008	0	0
		0.01	0	0			0.01	0	0
		0.012	0	0			0.012	0	0
		0.014	0	0			0.014	0	0
		0.016	0	0			0.016	0	0
		0.018	0	0			0.018	0	0
		0.02	0	0			0.02	0	0
		0.022	0	0			0.022	0	0
		0.024	0	0			0.024	0	0
		0.026	0	0			0.026	0	0
		0.028	0	0			0.028	0	0
		0.03	0	0			0.03	0	0
		0.032	0	0			0.032	0	0
		0.034	0	0			0.034	0	0
		0.036	0	0			0.036	0	0
		0.038	0	0			0.038	0	0
		0.04	0	0			0.04	0	0
		0.042	0	0			0.042	0	0
		0.044	0	0			0.044	0	0
		0.046	0	0			0.046	0	0
		0.048	0	0			0.048	0	0
		0.05	0	0			0.05	0	0
		0.052	0	0			0.052	0	0
		0.054	0	0			0.054	0	0
		0.056	0	0			0.056	0	0
		0.058	0	0			0.058	0	0
		0.06	0	0			0.06	0	0
		0.062	0	0			0.062	0	0
		0.064	0	0			0.064	0	0
		0.066	0	0			0.066	0	0
		0.068	0	0			0.068	0	0
		0.07	0	0			0.07	0	0
		0.072	0	0			0.072	0	0
		0.074	0	0			0.074	0	0
		0.076	0	0			0.076	0	0
		0.078	0	0			0.078	0	0
		0.08	0	0			0.08	0	0
		0.082	0	0			0.082	0	0
		0.084	0	0			0.084	0	0
		0.086	0	0			0.086	0	0
		0.088	0	0			0.088	0	0
		0.09	0	0			0.09	0	0
		0.092	0	0			0.092	0	0
		0.094	0	0			0.094	0	0
		0.096	0	0			0.096	0	0
		0.098	0	0			0.098	0	0
		0.1	0	0			0.1	0	0
		0.102	0	0			0.102	0	0
		0.104	0	0			0.104	0	0
		0.106	0	0			0.106	0	0
		0.108	0	0			0.108	0	0
		0.11	0	0			0.11	0	0
		0.112	0	0			0.112	0	0
		0.114	0	0			0.114	0	0
		0.116	0	0			0.116	0	0
		0.118	0	0			0.118	0	0
		0.12	0	0			0.12	0	0
		0.122	0	0			0.122	0	0
		0.124	0	0			0.124	0	0
		0.126	0	0			0.126	0	0
		0.128	0	0			0.128	0	0
		0.13	0	0			0.13	0	0
		0.132	0	0			0.132	0	0
		0.134	0	0			0.134	0	0
		0.136	0	0			0.136	0	0
		0.138	0	0			0.138	0	0
		0.14	0	0			0.14	0	0
		0.142	0	0			0.142	0	0
		0.144	0	0			0.144	0	0
		0.146	0	0			0.146	0	0
		0.148	0	0			0.148	0	0
		0.15	0	0			0.15	0	0
		0.152	0	0			0.152	0	0
		0.154	0	0			0.154	0	0
		0.156	0	0			0.156	0	0
		0.158	0	0			0.158	0	0
		0.16	0	0			0.16	0	0
		0.162	0	0			0.162	0	0
		0.164	0	0			0.164	0	0
		0.166	0	0			0.166	0	0
		0.168	0	0			0.168	0	0
		0.17	0	0			0.17	0	0
		0.172	0	0			0.172	0	0
		0.174	0	0			0.174	0	0
		0.176	0.000305558	0.000973997			0.176	7.99968e-06	0
		0.178	0.003286	0.00158705			0.178	2.3999e-05	3.99984e-05
		0.18	0.0356394	0.0446969			0.18	0.000303988	0.000311987
		0.182	0.216592	0.234996			0.182	0.00283989	0.00297588
		0.184	0.927876	0.981745			0.184	0.0157594	0.0161674
		0.186	2.90163	2.97728			0.186	0.0653014	0.0646374
		0.188	6.57941	7.00767			0.188	0.198088	0.1974
		0.19	12.0776	12.6936			0.19	0.475797	0.472397
		0.192	18.0064	18.9265			0.192	0.941762	0.933003
		0.194	22.5886	23.4693			0.194	1.587	1.56844
		0.196	24.3679	25.6015			0.196	2.35478	2.32288
		0.198	23.2011	24.5982			0.198	3.14784	3.10674
		0.2	20.1877	21.4477			0.2	3.87952	3.83806
		0.202	16.0906	17.1095			0.202	4.50088	4.4617
		0.204	11.8516	12.593			0.204	4.98759	4.94816
		0.206	8.31738	8.92285			0.206	5.34166	5.30359
		0.208	5.41616	5.95247			0.208	5.58402	5.5535
		0.21	3.43419	3.82706			0.21	5.74438	5.71922
		0.212	2.0813	2.38622			0.212	5.84591	5.82679
		0.214	1.26115	1.48605			0.214	5.90786	5.89553
		0.216	0.741677	0.898855			0.216	5.94626	5.93754
		0.218	0.441939	0.520577			0.218	5.96878	5.96306
		0.22	0.248943	0.307523			0.22	5.98233	5.97846
		0.222	0.132322	0.176717			0.222	5.98987	5.98743
		0.224	0.0782834	0.0968084			0.224	5.99426	5.99263
		0.226	0.0413243	0.056904			0.226	5.9967	5.99558
		0.228	0.0258545	0.0321144			0.228	5.99808	5.99745
		0.23	0.0118089	0.0182508			0.23	5.99887	5.99838
		0.232	0.00879248	0.0106503			0.232	5.99931	5.99898
		0.234	0.00362999	0.00661201			0.234	5.99958	5.99938
		0.236	0.00271902	0.0048753			0.236	5.99973	5.99963
		0.238	0.00167096	0.00284074			0.238	5.99986	5.99976
		0.24	0.00115025	0.00122219			0.24	5.9999	5.99986
		0.242	0.000323234	0.000343449			0.242	5.99994	5.9999
		0.244	0.000158979	0.000337844			0.244	5.99995	5.99991
		0.246	0.000625616	0.000830926			0.246	5.99996	5.99994
		0.248	0.000153891	0.000490545			0.248	5.99999	5.99998
		0.25	0.000151439	0.00016091			0.25	5.99999	5.99999
		0.252	0	0			0.252	6	5.99999
		0.254	0	0.000155882			0.254	6	6
		0.256	0	0			0.256	6	6
		0.258	0	0			0.258	6	6
		0.26	0	0			0.26	6	6
		0.262	0	0			0.262	6	6
		0.264	0	0			0.264	6	6
		0.266	0	0			0.266	6	6
		0.268	0	0			0.268	6	6
		0.27	0	0			0.27	6	6
		0.272	0	0			0.272	6	6
		0.274	0	0			0.274	6	6
		0.276	0	0			0.276	6	6
		0.278	0	0			0.278	6	6
		0.28	0	0			0.28	6	6
		0.282	0	0			0.282	6	6
		0.284	0	0			0.284	6	6
		0.286	0	0			0.286	6	6
		0.288	0	0			0.288	6	6
		0.29	0	0			0.29	6	6
		0.292	0	0			0.292	6	6
		0.294	0	0			0.294	6	6
		0.296	0	0			0.296	6	6
		0.298	0	0			0.298	6	6
		0.3	0	0			0.3	6	6
		0.302	0	0			0.302	6	6
		0.304	0	0			0.304	6	6
		0.306	0	0			0.306	6	6
		0.308	0	0			0.308	6	6
		0.31	0	0			0.31	6	6
		0.312	0	0			0.312	6	6
		0.314	0	0			0.314	6	6
		0.316	0	0			0.316	6	6
		0.318	0	0			0.318	6	6
		0.32	0	9.82115e-05			0.32	6	6
		0.322	0	0.000387983			0.322	6	6.00001
		0.324	9.01628e-05	0.00067061			0.324	6	6.00006
		0.326	0	0.000662411			0.326	6.00001	6.00011
		0.328	0.000175955	0.00140219			0.328	6.00002	6.0002
		0.33	0.000521485	0.00166229			0.33	6.00004	6.00035
		0.332	0.000858716	0.00437961			0.332	6.00009	6.00056
		0.334	0.00203628	0.00468784			0.334	6.00024	6.001
		0.336	0.00259897	0.0101552			0.336	6.00043	6.0016
		0.338	0.00463953	0.0129404			0.338	6.00082	6.00264
		0.34	0.0060589	0.0163555			0.34	6.00136	6.00397
		0.342	0.00776851	0.0276864			0.342	6.00196	6.00589
		0.344	0.0131973	0.0335694			0.344	6.00311	6.00891
		0.346	0.0171566	0.0548567			0.346	6.0045	6.01291
		0.348	0.0264948	0.0792236			0.348	6.00666	6.0193
		0.35	0.0373963	0.104181			0.35	6.01006	6.02802
		0.352	0.0487363	0.130434			0.352	6.01441	6.03941
		0.354	0.0679006	0.161468			0.354	6.0206	6.05406
		0.356	0.087229	0.222744			0.356	6.02878	6.07339
		0.358	0.11661	0.275112			0.358	6.03962	6.09806
		0.36	0.153221	0.343143			0.36	6.05406	6.12961
		0.362	0.184977	0.413735			0.362	6.07242	6.16841
		0.364	0.230595	0.494509			0.364	6.09564	6.21591
		0.366	0.286869	0.578762			0.366	6.1248	6.27282
		0.368	0.34715	0.679574			0.368	6.16105	6.34085
		0.37	0.417177	0.782365			0.37	6.20456	6.42013
		0.372	0.506545	0.87296			0.372	6.25767	6.51008
		0.374	0.581867	1.0045			0.374	6.32145	6.61423
		0.376	0.676862	1.09856			0.376	6.39703	6.73197
		0.378	0.781396	1.2228			0.378	6.48464	6.86338
		0.38	0.887502	1.32856			0.38	6.58558	7.00832
		0.382	0.98798	1.42076			0.382	6.70014	7.16812
		0.384	1.11053	1.5302			0.384	6.83103	7.33913
		0.386	1.21936	1.61366			0.386	6.97655	7.52552
		0.388	1.36457	1.71452			0.388	7.13944	7.72302
		0.39	1.46916	1.81434			0.39	7.32141	7.93611
		0.392	1.58579	1.88124			0.392	7.519	8.16042
		0.394	1.68568	1.95184			0.394	7.73101	8.39626
		0.396	1.81536	1.99918			0.396	7.96363	8.64191
		0.398	1.91876	2.07691			0.398	8.21233	8.89743
		0.4	2.00758	2.1222			0.4	8.47639	9.16218
		0.402	2.08803	2.16641			0.402	8.75533	9.43825
		0.404	2.18392	2.18778			0.404	9.04777	9.7175
		0.406	2.22307	2.18449			0.406	9.35447	10.0052
		0.408	2.29915	2.23565			0.408	9.66999	10.2966
		0.41	2.34068	2.21162			0.41	9.99913	10.5925
		0.412	2.37305	2.21094			0.412	10.3363	10.8897
		0.414	2.38254	2.19016			0.414	10.6791	11.1887
		0.416	2.39926	2.17146			0.416	11.027	11.4857
		0.418	2.39078	2.15143			0.418	11.3789	11.7857
		0.42	2.36196	2.11384			0.42	11.7328	12.0842
		0.422	2.33997	2.03311			0.422	12.0833	12.377
		0.424	2.28663	1.99362			0.424	12.4339	12.6639
		0.426	2.25087	1.93678			0.426	12.7807	12.9454
		0.428	2.17502	1.87409			0.428	13.1216	13.2222
		0.43	2.12882	1.78114			0.43	13.4556	13.4895
		0.432	2.0376	1.72789			0.432	13.7842	13.7485
		0.434	1.95861	1.64797			0.434	14.0999	14.0005
		0.436	1.86498	1.55663			0.436	14.406	14.2411
		0.438	1.80124	1.47621			0.438	14.7025	14.4718
		0.44	1.70755	1.38157			0.44	14.9884	14.6902
		0.442	1.62974	1.30717			0.442	15.2629	14.9
		0.444	1.52137	1.21049			0.444	15.5247	15.0959
		0.446	1.44865	1.14125			0.446	15.7728	15.2809
		0.448	1.37638	1.04896			0.448	16.0116	15.4554
		0.45	1.31089	0.988356			0.45	16.2396	15.6183
		0.452	1.22441	0.905017			0.452	16.4584	15.7711
		0.454	1.1471	0.837865			0.454	16.6624	15.9125
		0.456	1.09714	0.775491			0.456	16.8594	16.0463
		0.458	1.04236	0.723472			0.458	17.0483	16.1708
		0.46	0.9957	0.668575			0.46	17.229	16.2876
		0.462	0.941381	0.61653			0.462	17.403	16.395
		0.464	0.895122	0.572128			0.464	17.5689	16.498
		0.466	0.859049	0.531158			0.466	17.7293	16.5924
		0.468	0.839005	0.501779			0.468	17.8857	16.6808
		0.47	0.807414	0.463282			0.47	18.0394	16.7654
		0.472	0.777393	0.445191			0.472	18.1871	16.8451
		0.474	0.755843	0.423758			0.474	18.3327	16.9225
		0.476	0.750931	0.406403			0.476	18.4756	16.9978
		0.478	0.73256	0.394028			0.478	18.6189	17.0703
		0.48	0.727211	0.371809			0.48	18.7598	17.139
		0.482	0.724172	0.364103			0.482	18.9017	17.207
		0.484	0.720408	0.354697			0.484	19.0446	17.2735
		0.486	0.696061	0.343312			0.486	19.1847	17.3388
		0.488	0.711034	0.337674			0.488	19.3252	17.4032
		0.49	0.709773	0.331487			0.49	19.4703	17.4666
		0.492	0.712777	0.325352			0.492	19.614	17.5297
		0.494	0.71543	0.329768			0.494	19.761	17.593
		0.496	0.713295	0.331613			0.496	19.9092	17.6575
		0.498	0.726273	0.331629			0.498	20.0585	17.7228
		0.5	0.722396	0.330345			0.5	20.2109	17.7877
		0.502	0.727376	0.326331			0.502	20.3659	17.8534
		0.504	0.737894	0.335582			0.504	20.5217	17.9203
		0.506	0.74884	0.340823			0.506	20.682	17.9893
		0.508	0.750788	0.338349			0.508	20.8448	18.0584
		0.51	0.750092	0.341991			0.51	21.0096	18.1284
		0.512	0.765312	0.351188			0.512	21.1777	18.2
		0.514	0.769093	0.35618			0.514	21.3478	18.2739
		0.516	0.780011	0.361818			0.516	21.5201	18.3493
		0.518	0.781492	0.368801			0.518	21.6967	18.428
		0.52	0.795748	0.379631			0.52	21.8765	18.5077
		0.522	0.799393	0.379424			0.522	22.0603	18.5899
		0.524	0.80403	0.391794			0.524	22.2449	18.6732
		0.526	0.817246	0.389231			0.526	22.4339	18.7593
		0.528	0.820103	0.397277			0.528	22.6265	18.8459
		0.53	0.831847	0.404288			0.53	22.8207	18.9354
		0.532	0.844769	0.410975			0.532	23.0209	19.0271
		0.534	0.857806	0.422344			0.534	23.2258	19.1212
		0.536	0.858429	0.427072			0.536	23.4328	19.2181
		0.538	0.86295	0.434659			0.538	23.6424	19.3171
		0.54	0.871984	0.439978			0.54	23.8548	19.4175
		0.542	0.882645	0.456615			0.542	24.073	19.5217
		0.544	0.888571	0.462249			0.544	24.2936	19.6298
		0.546	0.890587	0.472045			0.546	24.5163	19.7398
		0.548	0.89878	0.475686			0.548	24.7434	19.8532
		0.55	0.91181	0.487991			0.55	24.9745	19.9686
		0.552	0.926094	0.490289			0.552	25.2097	20.0867
		0.554	0.924966	0.504923			0.554	25.4487	20.2068
		0.556	0.935993	0.520964			0.556	25.6899	20.3328
		0.558	0.941912	0.520548			0.558	25.9364	20.462
		0.56	0.94902	0.531668			0.56	26.186	20.5929
		0.562	0.941101	0.539653			0.562	26.4392	20.7255
		0.564	0.962093	0.55367			0.564	26.6938	20.8646
		0.566	0.974592	0.56318			0.566	26.9551	21.0064
		0.568	0.97416	0.563287			0.568	27.2195	21.1507
		0.57	0.980888	0.581397			0.57	27.4865	21.2964
		0.572	0.995822	0.587468			0.572	27.7602	21.4491
		0.574	1.00355	0.595729			0.574	28.0365	21.6032
		0.576	1.01148	0.601679			0.576	28.3179	21.7601
		0.578	1.01185	0.602619			0.578	28.604	21.9201
		0.58	1.01505	0.62447			0.58	28.8881	22.0833
		0.582	1.0127	0.624079			0.582	29.1781	22.2512
		0.584	1.0182	0.63341			0.584	29.4703	22.4211
		0.586	1.03332	0.643465			0.586	29.7677	22.5962
		0.588	1.03547	0.648414			0.588	30.0698	22.7727
		0.59	1.04334	0.654504			0.59	30.3729	22.9515
		0.592	1.04467	0.665308			0.592	30.6817	23.1349
		0.594	1.05299	0.674075			0.594	30.9939	23.3245
		0.596	1.05631	0.680494			0.596	31.3092	23.5133
		0.598	1.06476	0.687992			0.598	31.6292	23.7082
		0.6	1.07008	0.680946			0.6	31.9525	23.9039
		0.602	1.07032	0.684235			0.602	32.2798	24.0996
		0.604	1.07534	0.691969			0.604	32.6078	24.2977
		0.606	1.06918	0.698785			0.606	32.9405	24.5016
		0.608	1.07575	0.703544			0.608	33.2743	24.7075
		0.61	1.07382	0.695236			0.61	33.6118	24.9132
		0.612	1.07419	0.707032			0.612	33.95	25.1216
		0.614	1.08504	0.697387			0.614	34.2947	25.3312
		0.616	1.08091	0.697399			0.616	34.6403	25.5413
		0.618	1.07634	0.71185			0.618	34.9866	25.7548
		0.62	1.0944	0.701047			0.62	35.3363	25.9692
		0.622	1.08315	0.703783			0.622	35.6923	26.1844
		0.624	1.0854	0.706058			0.624	36.0485	26.402
		0.626	1.07838	0.70211			0.626	36.4052	26.6205
		0.628	1.0793	0.701221			0.628	36.7646	26.8412
		0.63	1.08702	0.703774			0.63	37.127	27.062
		0.632	1.08906	0.697884			0.632	37.4929	27.2855
		0.634	1.07712	0.696314			0.634	37.86	27.5065
		0.636	1.07607	0.689831			0.636	38.2259	27.7282
		0.638	1.07941	0.686899			0.638	38.5965	27.9491
		0.64	1.07651	0.686409			0.64	38.9675	28.1728
		0.642	1.06589	0.690903			0.642	39.341	28.3988
		0.644	1.07346	0.682458			0.644	39.7145	28.6255
		0.646	1.07098	0.671017			0.646	40.0916	28.8489
		0.648	1.06712	0.671804			0.648	40.469	29.0714
		0.65	1.06059	0.661981			0.65	40.8476	29.2957
		0.652	1.05265	0.660908			0.652	41.2263	29.5193
		0.654	1.05489	0.647886			0.654	41.6071	29.7412
		0.656	1.05643	0.648174			0.656	41.9891	29.9615
		0.658	1.05803	0.641362			0.658	42.3757	30.1842
		0.66	1.03748	0.636376			0.66	42.7599	30.4045
		0.662	1.03606	0.620969			0.662	43.143	30.6207
		0.664	1.03552	0.617567			0.664	43.5269	30.8391
		0.666	1.02308	0.607728			0.666	43.9112	31.054
		0.668	1.01852	0.601586			0.668	44.2945	31.2678
		0.67	1.01254	0.593392			0.67	44.68	31.4807
		0.672	1.01142	0.580353			0.672	45.0661	31.6917
		0.674	1.00436	0.577023			0.674	45.4498	31.8998
		0.676	0.994061	0.566615			0.676	45.8342	32.1061
		0.678	0.993187	0.555796			0.678	46.2212	32.3112
		0.68	0.989713	0.545531			0.68	46.6066	32.5135
		0.682	0.978313	0.537057			0.682	46.992	32.7135
		0.684	0.982858	0.525473			0.684	47.3785	32.9103
		0.686	0.974124	0.513633			0.686	47.7664	33.1046
		0.688	0.958775	0.509134			0.688	48.1526	33.2953
		0.69	0.959707	0.499861			0.69	48.5377	33.4867
		0.692	0.955893	0.491193			0.692	48.9246	33.675
		0.694	0.960361	0.479788			0.694	49.3136	33.8597
		0.696	0.947111	0.47477			0.696	49.7016	34.0444
		0.698	0.944936	0.468214			0.698	50.09	34.226
		0.7	0.944627	0.453063			0.7	50.4813	34.4043
		0.702	0.942221	0.447135			0.702	50.8721	34.5798
		0.704	0.928864	0.442211			0.704	51.2632	34.7561
		0.706	0.926043	0.433142			0.706	51.6532	34.929
		0.708	0.931792	0.429808			0.708	52.0429	35.1005
		0.71	0.925741	0.425981			0.71	52.4389	35.2709
		0.712	0.930553	0.418285			0.712	52.8364	35.441
		0.714	0.923101	0.412383			0.714	53.2352	35.6087
		0.716	0.93249	0.40936			0.716	53.6352	35.7762
		0.718	0.924281	0.402818			0.718	54.0367	35.9414
		0.72	0.927726	0.401759			0.72	54.444	36.1071
		0.722	0.929551	0.396783			0.722	54.8515	36.2719
		0.724	0.929582	0.393475			0.724	55.2622	36.4369
		0.726	0.932733	0.394674			0.726	55.6769	36.6014
		0.728	0.934651	0.387286			0.728	56.0919	36.7655
		0.73	0.939019	0.389242			0.73	56.5125	36.9303
		0.732	0.934554	0.386468			0.732	56.9347	37.0951
		0.734	0.933675	0.388277			0.734	57.3611	37.2605
		0.736	0.946789	0.386549			0.736	57.789	37.426
		0.738	0.944726	0.383468			0.738	58.2243	37.5935
		0.74	0.940337	0.385726			0.74	58.6589	37.7595
		0.742	0.960923	0.387875			0.742	59.0999	37.9288
		0.744	0.951589	0.381806			0.744	59.5479	38.0975
		0.746	0.96448	0.385284			0.746	59.9957	38.2678
		0.748	0.960073	0.388654			0.748	60.4496	38.4391
		0.75	0.962706	0.389148			0.75	60.9059	38.6126
		0.752	0.969988	0.390293			0.752	61.3666	38.7872
		0.754	0.975106	0.396845			0.754	61.8316	38.9652
		0.756	0.976077	0.396678			0.756	62.3039	39.1446
		0.758	0.983556	0.394698			0.758	62.7759	39.3248
		0.76	0.981696	0.401813			0.76	63.2556	39.5084
		0.762	0.994186	0.397887			0.762	63.7379	39.6925
		0.764	0.992737	0.398224			0.764	64.2304	39.8767
		0.766	0.991545	0.401405			0.766	64.7184	40.0617
		0.768	0.994698	0.409944			0.768	65.211	40.2521
		0.77	0.994626	0.40084			0.77	65.7093	40.4421
		0.772	1.00732	0.417028			0.772	66.2103	40.6361
		0.774	1.00085	0.408191			0.774	66.7212	40.8328
		0.776	1.01508	0.412237			0.776	67.2289	41.0276
		0.778	1.01124	0.409955			0.778	67.7482	41.2254
		0.78	1.00492	0.415294			0.78	68.2643	41.4253
		0.782	1.01313	0.417875			0.782	68.785	41.6247
		0.784	1.02325	0.41449			0.784	69.3137	41.8308
		0.786	1.01717	0.418875			0.786	69.8441	42.0351
		0.788	1.02775	0.420213			0.788	70.3801	42.2397
		0.79	1.0287	0.428358			0.79	70.9195	42.4507
		0.792	1.02443	0.419175			0.792	71.463	42.663
		0.794	1.02465	0.430672			0.794	72.0094	42.8769
		0.796	1.02828	0.429975			0.796	72.5543	43.0908
		0.798	1.03202	0.429646			0.798	73.1105	43.3084
		0.8	1.02707	0.433999			0.8	73.6646	43.5278
		0.802	1.03211	0.43177			0.802	74.2222	43.7484
		0.804	1.0279	0.434261			0.804	74.7844	43.9708
		0.806	1.03001	0.433424			0.806	75.3485	44.1943
		0.808	1.04176	0.439426			0.808	75.9187	44.4196
		0.81	1.03446	0.43388			0.81	76.4922	44.6487
		0.812	1.02653	0.433399			0.812	77.066	44.8736
		0.814	1.03389	0.438778			0.814	77.6426	45.104
		0.816	1.03117	0.437093			0.816	78.2211	45.3352
		0.818	1.0312	0.439683			0.818	78.7999	45.5689
		0.82	1.03462	0.439299			0.82	79.3879	45.8026
		0.822	1.03218	0.438773			0.822	79.9754	46.0371
		0.824	1.03398	0.442795			0.824	80.5689	46.2746
		0.826	1.03179	0.438483			0.826	81.1614	46.5133
		0.828	1.0268	0.437586			0.828	81.7577	46.7525
		0.83	1.03291	0.43986			0.83	82.3544	46.9922
		0.832	1.02569	0.440803			0.832	82.9552	47.2339
		0.834	1.02824	0.444353			0.834	83.5579	47.4784
		0.836	1.02834	0.43846			0.836	84.1652	47.7224
		0.838	1.03111	0.438305			0.838	84.7728	47.9669
		0.84	1.02424	0.437091			0.84	85.3858	48.212
		0.842	1.03099	0.432705			0.842	85.9987	48.4566
		0.844	1.02104	0.436101			0.844	86.6162	48.7029
		0.846	1.02035	0.434847			0.846	87.2309	48.9501
		0.848	1.02764	0.434027			0.848	87.8537	49.1973
		0.85	1.02243	0.431903			0.85	88.4771	49.447
		0.852	1.02002	0.42909			0.852	89.1019	49.6941
		0.854	1.01605	0.432241			0.854	89.7288	49.9435
		0.856	1.01707	0.431288			0.856	90.3566	50.1951
		0.858	1.01491	0.430802			0.858	90.9886	50.4468
		0.86	1.01566	0.427955			0.86	91.6199	50.6985
		0.862	1.00855	0.42722			0.862	92.2548	50.9503
		0.864	1.00893	0.424689			0.864	92.89	51.2022
		0.866	1.0086	0.425869			0.866	93.5282	51.4562
		0.868	1.00699	0.421316			0.868	94.1679	51.7094
		0.87	1.00369	0.417819			0.87	94.8091	51.962
		0.872	1.00834	0.422444			0.872	95.4557	52.2145
		0.874	0.989805	0.417567			0.874	96.0974	52.4691
		0.876	0.996983	0.415613			0.876	96.7406	52.7221
		0.878	1.00132	0.41381			0.878	97.3908	52.9771
		0.88	0.993775	0.409347			0.88	98.0411	53.2298
		0.882	0.999207	0.410791			0.882	98.6949	53.4833
		0.884	0.999962	0.413516			0.884	99.3544	53.7376
		0.886	0.990971	0.406678			0.886	100.012	53.9954
		0.888	0.992622	0.408116			0.888	100.675	54.2488
		0.89	0.992155	0.403868			0.89	101.336	54.5041
		0.892	0.987125	0.400417			0.892	101.999	54.7588
		0.894	0.983809	0.397004			0.894	102.663	55.0113
		0.896	0.990933	0.398167			0.896	103.331	55.2657
		0.898	0.981879	0.398502			0.898	104.002	55.5195
		0.9	0.978946	0.400356			0.9	104.673	55.7761
		0.902	0.983171	0.396867			0.902	105.345	56.0335
		0.904	0.988991	0.394104			0.904	106.023	56.2892
		0.906	0.992408	0.383926			0.906	106.711	56.5429
		0.908	0.982307	0.387353			0.908	107.399	56.797
		0.91	0.98178	0.388269			0.91	108.083	57.0505
		0.912	0.980529	0.385058			0.912	108.772	57.3049
		0.914	0.978396	0.386259			0.914	109.461	57.5603
		0.916	0.981899	0.380705			0.916	110.156	57.8177
		0.918	0.983214	0.380182			0.918	110.852	58.0715
		0.92	0.986688	0.374416			0.92	111.556	58.3237
		0.922	0.977962	0.372457			0.922	112.259	58.5759
		0.924	0.973381	0.369052			0.924	112.965	58.8281
		0.926	0.981245	0.374767			0.926	113.67	59.0812
		0.928	0.97991	0.369486			0.928	114.384	59.3355
		0.93	0.97724	0.368955			0.93	115.097	59.5884
		0.932	0.977523	0.368823			0.932	115.811	59.8433
		0.934	0.981776	0.365421			0.934	116.535	60.098
		0.936	0.979359	0.364			0.936	117.258	60.3512
		0.938	0.975845	0.365528			0.938	117.982	60.6056
		0.94	0.980833	0.360738			0.94	118.711	60.8603
		0.942	0.974729	0.361735			0.942	119.446	61.1152
		0.944	0.978842	0.359889			0.944	120.176	61.371
		0.946	0.981311	0.356693			0.946	120.918	61.6254
		0.948	0.979328	0.356623			0.948	121.661	61.8795
		0.95	0.976824	0.351903			0.95	122.406	62.1334
		0.952	0.978626	0.351913			0.952	123.149	62.385
		0.954	0.98326	0.35133			0.954	123.906	62.6406
		0.956	0.981094	0.352146			0.956	124.662	62.8949
		0.958	0.977483	0.35226			0.958	125.423	63.1527
		0.96	0.987374	0.349752			0.96	126.186	63.4091
		0.962	0.986293	0.348709			0.962	126.954	63.6655
		0.964	0.978945	0.35051			0.964	127.726	63.9235
		0.966	0.990647	0.346463			0.966	128.5	64.1817
		0.968	0.990252	0.347032			0.968	129.283	64.4386
		0.97	0.982859	0.348005			0.97	130.062	64.6991
		0.972	0.98785	0.34306			0.972	130.848	64.9575
		0.974	0.997488	0.346742			0.974	131.645	65.2181
		0.976	0.990047	0.342483			0.976	132.446	65.4773
		0.978	0.993304	0.345972			0.978	133.242	65.7403
		0.98	0.989793	0.346104			0.98	134.044	66.0017
		0.982	0.996796	0.345828			0.982	134.854	66.2691
		0.984	0.991442	0.344924			0.984	135.665	66.5328
		0.986	0.99287	0.339213			0.986	136.479	66.7976
		0.988	0.998377	0.343343			0.988	137.3	67.0626
		0.99	0.995507	0.343456			0.99	138.124	67.3285
		0.992	0.999008	0.341281			0.992	138.952	67.5981
		0.994	1.00327	0.341096			0.994	139.786	67.8649
		0.996	0.998177	0.339459			0.996	140.624	68.1332
		0.998	0.997805	0.336681			0.998	141.461	68.3989
		1	0.998317	0.339051			1	142.306	68.6678
		1.002	0.997134	0.343395			1.002	143.148	68.9395
		1.004	1.00104	0.342038			1.004	143.998	69.2148
		1.006	1.00113	0.344154			1.006	144.853	69.4894
		1.008	1.00498	0.342247			1.008	145.711	69.7671
		1.01	1.00622	0.338653			1.01	146.577	70.0434
		1.012	0.99783	0.337454			1.012	147.443	70.3182
		1.014	1.00833	0.337707			1.014	148.313	70.5922
		1.016	1.00171	0.337826			1.016	149.189	70.868
		1.018	0.996988	0.340834			1.018	150.061	71.1472
		1.02	1.00464	0.341218			1.02	150.942	71.4304
		1.022	1.00504	0.335841			1.022	151.823	71.7109
		1.024	1.00093	0.333791			1.024	152.714	71.9908
		1.026	1.0008	0.338338			1.026	153.601	72.2704
		1.028	1.0001	0.341026			1.028	154.495	72.5558
		1.03	1.01226	0.339291			1.03	155.394	72.842
		1.032	1.00089	0.337322			1.032	156.298	73.1279
		1.034	1.00541	0.338257			1.034	157.201	73.416
		1.036	1.00404	0.336977			1.036	158.112	73.7033
		1.038	1.01442	0.333768			1.038	159.028	73.9891
		1.04	1.00581	0.334286			1.04	159.949	74.2765
		1.042	1.0073	0.337624			1.042	160.875	74.5648
		1.044	1.00289	0.336976			1.044	161.797	74.8577
		1.046	1.00383	0.335764			1.046	162.722	75.1506
		1.048	1.00333	0.33092			1.048	163.656	75.4403
		1.05	1.00093	0.331404			1.05	164.584	75.7304
		1.052	0.999348	0.333179			1.052	165.519	76.0229
		1.054	1.00294	0.332581			1.054	166.456	76.3145
		1.056	0.999446	0.332753			1.056	167.402	76.609
		1.058	0.997045	0.33021			1.058	168.342	76.9043
		1.06	1.00375	0.330574			1.06	169.29	77.1995
		1.062	1.00195	0.330346			1.062	170.243	77.4977
		1.064	1.00987	0.331676			1.064	171.204	77.7935
		1.066	0.99724	0.325324			1.066	172.168	78.0884
		1.068	1.00093	0.327189			1.068	173.131	78.3845
		1.07	0.999642	0.327581			1.07	174.096	78.6822
		1.072	0.998737	0.321956			1.072	175.065	78.9787
		1.074	0.996606	0.323083			1.074	176.035	79.2732
		1.076	1.00021	0.326636			1.076	177.009	79.5732
		1.078	0.996478	0.325864			1.078	177.989	79.8741
		1.08	0.996401	0.322789			1.08	178.968	80.1746
		1.082	0.996204	0.321313			1.082	179.952	80.4732
		1.084	0.998384	0.322662			1.084	180.94	80.7735
		1.086	0.995917	0.318277			1.086	181.931	81.0749
		1.088	0.997004	0.319624			1.088	182.927	81.3753
		1.09	0.99229	0.321695			1.09	183.926	81.6752
		1.092	0.998018	0.319933			1.092	184.926	81.9807
		1.094	0.995825	0.319938			1.094	185.934	82.2843
		1.096	0.996187	0.319256			1.096	186.941	82.588
		1.098	0.999106	0.316207			1.098	187.958	82.8936
		1.1	0.996637	0.316589			1.1	188.975	83.1968
		1.102	0.99625	0.317446			1.102	189.997	83.5024
		1.104	0.992404	0.315271			1.104	191.019	83.8084
		1.106	0.997655	0.314622			1.106	192.046	84.1154
		1.108	0.995912	0.310638			1.108	193.08	84.4199
		1.11	0.996472	0.312077			1.11	194.114	84.7259
		1.112	0.9917	0.31042			1.112	195.151	85.029
		1.114	0.995207	0.309106			1.114	196.192	85.3345
		1.116	0.992306	0.309236			1.116	197.233	85.6414
		1.118	0.989251	0.307347			1.118	198.278	85.9475
		1.12	0.996343	0.307637			1.12	199.329	86.2525
		1.122	0.991447	0.306455			1.122	200.386	86.5598
		1.124	0.994031	0.304858			1.124	201.444	86.8665
		1.126	0.995888	0.306135			1.126	202.511	87.1747
		1.128	0.996052	0.305161			1.128	203.578	87.4846
		1.13	0.995027	0.303634			1.13	204.649	87.7917
		1.132	0.99517	0.303073			1.132	205.725	88.1005
		1.134	0.993471	0.302847			1.134	206.804	88.4101
		1.136	0.993493	0.300729			1.136	207.886	88.7203
		1.138	0.991989	0.303543			1.138	208.972	89.03
		1.14	0.99278	0.29801			1.14	210.057	89.3393
		1.142	0.991295	0.304573			1.142	211.151	89.6509
		1.144	0.996606	0.29696			1.144	212.247	89.9646
		1.146	0.991953	0.298539			1.146	213.349	90.2733
		1.148	0.992807	0.299407			1.148	214.453	90.5895
		1.15	0.997804	0.294915			1.15	215.567	90.8989
		1.152	0.98824	0.296823			1.152	216.676	91.2107
		1.154	0.995097	0.297889			1.154	217.789	91.5264
		1.156	0.993398	0.29689			1.156	218.911	91.8414
		1.158	0.997662	0.296731			1.158	220.036	92.1582
		1.16	0.993393	0.295276			1.16	221.168	92.4727
		1.162	0.987465	0.294437			1.162	222.3	92.7902
		1.164	0.995755	0.291231			1.164	223.43	93.1052
		1.166	0.995108	0.292188			1.166	224.573	93.4205
		1.168	0.992752	0.296308			1.168	225.715	93.7377
		1.17	0.99723	0.290196			1.17	226.865	94.059
		1.172	0.995935	0.292411			1.172	228.021	94.3759
		1.174	0.995947	0.289546			1.174	229.181	94.6937
		1.176	0.997541	0.289834			1.176	230.344	95.0124
		1.178	0.991506	0.292018			1.178	231.505	95.3321
		1.18	0.996382	0.290622			1.18	232.674	95.6551
		1.182	1.00324	0.290551			1.182	233.851	95.9775
		1.184	1.00052	0.288851			1.184	235.039	96.2995
		1.186	0.993461	0.286947			1.186	236.219	96.6209
		1.188	0.997929	0.286211			1.188	237.405	96.9422
		1.19	0.994318	0.288024			1.19	238.6	97.2665
		1.192	0.99451	0.287987			1.192	239.789	97.5916
		1.194	0.99555	0.285015			1.194	240.985	97.9132
		1.196	0.995419	0.287043			1.196	242.188	98.24
		1.198	0.993857	0.287548			1.198	243.393	98.5675
		1.2	0.99529	0.286462			1.2	244.6	98.8949
		1.202	0.997858	0.284576			1.202	245.815	99.223
		1.204	1.00012	0.28706			1.204	247.036	99.5515
		1.206	0.997956	0.284895			1.206	248.262	99.8826
		1.208	0.997805	0.284694			1.208	249.493	100.212
		1.21	0.993882	0.284964			1.21	250.723	100.543
		1.212	0.998327	0.281293			1.212	251.954	100.874
		1.214	0.997381	0.283734			1.214	253.196	101.204
		1.216	0.995545	0.282717			1.216	254.44	101.537
		1.218	0.999558	0.2842			1.218	255.69	101.871
		1.22	0.998256	0.285452			1.22	256.943	102.208
		1.222	0.998582	0.283884			1.222	258.203	102.545
		1.224	0.997091	0.281396			1.224	259.463	102.882
		1.226	0.998213	0.282014			1.226	260.728	103.216
		1.228	0.998952	0.280916			1.228	262	103.554
		1.23	0.999855	0.280931			1.23	263.276	103.891
		1.232	0.999717	0.284646			1.232	264.555	104.232
		1.234	0.99902	0.278922			1.234	265.843	104.574
		1.236	1.00097	0.280785			1.236	267.129	104.914
		1.238	0.999342	0.278974			1.238	268.423	105.255
		1.24	0.996755	0.280767			1.24	269.716	105.595
		1.242	0.999827	0.281101			1.242	271.019	105.94
		1.244	0.992977	0.280068			1.244	272.319	106.285
		1.246	1.00072	0.278102			1.246	273.625	106.629
		1.248	0.998088	0.277414			1.248	274.939	106.973
		1.25	0.998141	0.276719			1.25	276.255	107.316
		1.252	0.998394	0.28021			1.252	277.571	107.662
		1.254	0.997213	0.278165			1.254	278.898	108.01
		1.256	0.994327	0.275727			1.256	280.223	108.36
		1.258	0.99697	0.274715			1.258	281.551	108.704
		1.26		0.27706			1.26		109.052
		1.262		0.273113			1.262		109.4
		1.264		0.275718			1.264		109.748
		1.266		0.277661			1.266		110.101
		1.268		0.275902			1.268		110.454
		1.27		0.274395			1.27		110.806
		1.272		0.276051			1.272		111.16
		1.274		0.272521			1.274		111.515
		1.276		0.271683			1.276		111.865
		1.278		0.273288			1.278		112.219
		1.28		0.272654			1.28		112.574
		1.282		0.269601			1.282		112.928
		1.284		0.270148			1.284		113.283
		1.286		0.27175			1.286		113.638
		1.288		0.270256			1.288		113.994
		1.29		0.270083			1.29		114.352
		1.292		0.269006			1.292		114.708
		1.294		0.268832			1.294		115.065
		1.296		0.267922			1.296		115.423
		1.298		0.269179			1.298		115.783
		1.3		0.269696			1.3		116.145
		1.302		0.268661			1.302		116.508
		1.304		0.267			1.304		116.869
		1.306		0.265702			1.306		117.23
		1.308		0.265648			1.308		117.59
		1.31		0.264591			1.31		117.951
		1.312		0.264347			1.312		118.314
		1.314		0.264017			1.314		118.676
		1.316		0.263503			1.316		119.04
		1.318		0.262767			1.318		119.402
		1.32		0.265538			1.32		119.768
		1.322		0.261894			1.322		120.133
		1.324		0.262466			1.324		120.5
		1.326		0.263011			1.326		120.866
		1.328		0.262579			1.328		121.235
		1.33		0.259606			1.33		121.6
		1.332		0.258081			1.332		121.965
		1.334		0.258373			1.334		122.331
		1.336		0.259954			1.336		122.698
		1.338		0.256313			1.338		123.065
		1.34		0.259928			1.34		123.432
		1.342		0.25819			1.342		123.804
		1.344		0.253122			1.344		124.171
		1.346		0.257221			1.346		124.537
		1.348		0.255716			1.348		124.907
		1.35		0.255324			1.35		125.277
		1.352		0.25466			1.352		125.648
		1.354		0.255266			1.354		126.018
		1.356		0.253928			1.356		126.391
		1.358		0.253824			1.358		126.762
		1.36		0.252449			1.36		127.133
		1.362		0.254145			1.362		127.506
		1.364		0.251663			1.364		127.882
		1.366		0.250792			1.366		128.254
		1.368		0.251908			1.368		128.627
		1.37		0.249219			1.37		129.002
		1.372		0.251717			1.372		129.376
		1.374		0.250025			1.374		129.751
		1.376		0.248416			1.376		130.126
		1.378		0.248776			1.378		130.502
		1.38		0.250873			1.38		130.88
		1.382		0.251588			1.382		131.262
		1.384		0.24906			1.384		131.641
		1.386		0.247367			1.386		132.02
		1.388		0.247732			1.388		132.399
		1.39		0.249217			1.39		132.781
		1.392		0.246383			1.392		133.162
		1.394		0.24905			1.394		133.544
		1.396		0.245524			1.396		133.926
		1.398		0.245668			1.398		134.307
		1.4		0.246508			1.4		134.691
		1.402		0.244142			1.402		135.073
		1.404		0.243725			1.404		135.456
		1.406		0.245027			1.406		135.838
		1.408		0.243785			1.408		136.225
		1.41		0.244878			1.41		136.612
		1.412		0.243403			1.412		136.997
		1.414		0.243658			1.414		137.384
		1.416		0.243252			1.416		137.771
		1.418		0.242794			1.418		138.16
		1.42		0.242983			1.42		138.549
		1.422		0.24268			1.422		138.939
		1.424		0.240501			1.424		139.325
		1.426		0.241861			1.426		139.717
		1.428		0.241649			1.428		140.109
		1.43		0.238647			1.43		140.498
		1.432		0.240578			1.432		140.888
		1.434		0.240534			1.434		141.283
		1.436		0.238427			1.436		141.675
		1.438		0.239737			1.438		142.065
		1.44		0.238984			1.44		142.463
		1.442		0.239102			1.442		142.858
		1.444		0.238701			1.444		143.252
		1.446		0.237216			1.446		143.648
		1.448		0.238192			1.448		144.042
		1.45		0.237656			1.45		144.442
		1.452		0.236215			1.452		144.838
		1.454		0.236123			1.454		145.234
		1.456		0.239091			1.456		145.633
		1.458		0.236813			1.458		146.035
		1.46		0.238115			1.46		146.437
		1.462		0.235845			1.462		146.838
		1.464		0.235671			1.464		147.241
		1.466		0.235408			1.466		147.645
		1.468		0.235893			1.468		148.048
		1.47		0.234687			1.47		148.451
		1.472		0.235247			1.472		148.855
		1.474		0.232987			1.474		149.261
		1.476		0.232964			1.476		149.664
		1.478		0.235875			1.478		150.069
		1.48		0.233043			1.48		150.477
		1.482		0.233491			1.482		150.886
		1.484		0.234276			1.484		151.293
		1.486		0.232101			1.486		151.702
		1.488		0.233554			1.488		152.111
		1.49		0.231478			1.49		152.523
		1.492		0.231925			1.492		152.933
		1.494		0.23234			1.494		153.344
		1.496		0.230951			1.496		153.756
		1.498		0.231186			1.498		154.167
		1.5		0.229989			1.5		154.58
		1.502		0.231241			1.502		154.992
		1.504		0.229372			1.504		155.407
		1.506		0.230201			1.506		155.821
		1.508		0.228117			1.508		156.234
		1.51		0.229463			1.51		156.648
		1.512		0.22937			1.512		157.066
		1.514		0.230336			1.514		157.484
		1.516		0.228353			1.516		157.902
		1.518		0.228057			1.518		158.321
		1.52		0.229155			1.52		158.739
		1.522		0.228796			1.522		159.16
		1.524		0.226437			1.524		159.58
		1.526		0.227235			1.526		160.001
		1.528		0.225149			1.528		160.419
		1.53		0.225764			1.53		160.842
		1.532		0.226268			1.532		161.261
		1.534		0.225631			1.534		161.682
		1.536		0.224527			1.536		162.105
		1.538		0.224556			1.538		162.527
		1.54		0.224062			1.54		162.95
		1.542		0.223666			1.542		163.372
		1.544		0.224289			1.544		163.796
		1.546		0.224541			1.546		164.224
		1.548		0.224473			1.548		164.651
		1.55		0.22281			1.55		165.077
		1.552		0.222841			1.552		165.504
		1.554		0.222791			1.554		165.932
		1.556		0.222692			1.556		166.36
		1.558		0.221015			1.558		166.788
		1.56		0.222812			1.56		167.217
		1.562		0.22108			1.562		167.647
		1.564		0.220739			1.564		168.073
		1.566		0.220541			1.566		168.507
		1.568		0.220971			1.568		168.937
		1.57		0.219886			1.57		169.369
		1.572		0.21974			1.572		169.801
		1.574		0.21923			1.574		170.233
		1.576		0.219832			1.576		170.665
		1.578		0.218197			1.578		171.096
		1.58		0.218212			1.58		171.531
		1.582		0.218843			1.582		171.966
		1.584		0.217686			1.584		172.401
		1.586		0.217276			1.586		172.833
		1.588		0.216753			1.588		173.269
		1.59		0.216634			1.59		173.705
		1.592		0.217427			1.592		174.143
		1.594		0.216731			1.594		174.581
		1.596		0.215507			1.596		175.018
		1.598		0.216906			1.598		175.456
		1.6		0.21612			1.6		175.896
		1.602		0.215848			1.602		176.337
		1.604		0.216878			1.604		176.78
		1.606		0.215871			1.606		177.222
		1.608		0.215378			1.608		177.664
		1.61		0.214093			1.61		178.108
		1.612		0.213667			1.612		178.55
		1.614		0.21431			1.614		178.993
		1.616		0.211176			1.616		179.433
		1.618		0.212932			1.618		179.875
		1.62		0.213395			1.62		180.319
		1.622		0.213345			1.622		180.764
		1.624		0.212566			1.624		181.21
		1.626		0.214486			1.626		181.662
		1.628		0.21025			1.628		182.107
		1.63		0.210528			1.63		182.551
		1.632		0.211013			1.632		182.997
		1.634		0.211341			1.634		183.444
		1.636		0.212171			1.636		183.894
		1.638		0.210806			1.638		184.345
		1.64		0.210066			1.64		184.796
		1.642		0.212791			1.642		185.249
		1.644		0.209738			1.644		185.701
		1.646		0.210002			1.646		186.156
		1.648		0.20989			1.648		186.606
		1.65		0.211466			1.65		187.063
		1.652		0.210222			1.652		187.52
		1.654		0.207405			1.654		187.973
		1.656		0.208291			1.656		188.427
		1.658		0.207964			1.658		188.882
		1.66		0.206448			1.66		189.334
		1.662		0.207918			1.662		189.787
		1.664		0.206835			1.664		190.246
		1.666		0.205082			1.666		190.699
		1.668		0.20551			1.668		191.154
		1.67		0.205585			1.67		191.607
		1.672		0.207014			1.672		192.067
		1.674		0.205137			1.674		192.527
		1.676		0.206208			1.676		192.985
		1.678		0.203747			1.678		193.444
		1.68		0.204999			1.68		193.901
		1.682		0.205979			1.682		194.362
		1.684		0.20501			1.684		194.826
		1.686		0.204795			1.686		195.289
		1.688		0.204267			1.688		195.754
		1.69		0.205587			1.69		196.217
		1.692		0.203679			1.692		196.682
		1.694		0.203334			1.694		197.147
		1.696		0.204256			1.696		197.614
		1.698		0.203554			1.698		198.078
		1.7		0.202856			1.7		198.545
		1.702		0.202569			1.702		199.012
		1.704		0.202109			1.704		199.481
		1.706		0.20243			1.706		199.948
		1.708		0.202645			1.708		200.419
		1.71		0.202213			1.71		200.888
		1.712		0.202188			1.712		201.357
		1.714		0.202071			1.714		201.83
		1.716		0.200367			1.716		202.302
		1.718		0.201525			1.718		202.772
		1.72		0.200409			1.72		203.244
		1.722		0.202318			1.722		203.718
		1.724		0.200362			1.724		204.193
		1.726		0.199657			1.726		204.667
		1.728		0.199176			1.728		205.141
		1.73		0.199194			1.73		205.615
		1.732		0.200159			1.732		206.089
		1.734		0.199876			1.734		206.567
		1.736		0.199453			1.736		207.046
		1.738		0.199708			1.738		207.525
		1.74		0.199392			1.74		208.005
		1.742		0.198063			1.742		208.483
		1.744		0.198496			1.744		208.964
		1.746		0.199013			1.746		209.445
		1.748		0.197271			1.748		209.926
		1.75		0.196813			1.75		210.405
		1.752		0.197503			1.752		210.885
		1.754		0.197359			1.754		211.37
		1.756		0.198195			1.756		211.853
		1.758		0.195587			1.758		212.336
		1.76		0.196582			1.76		212.82
		1.762		0.195945			1.762		213.304
		1.764		0.195413			1.764		213.785
		1.766		0.19542			1.766		214.273
		1.768		0.194836			1.768		214.756
		1.77		0.194994			1.77		215.242
		1.772		0.19459			1.772		215.728
		1.774		0.194537			1.774		216.215
		1.776		0.193307			1.776		216.7
		1.778		0.193472			1.778		217.186
		1.78		0.194311			1.78		217.674
		1.782		0.1935			1.782		218.163
		1.784		0.193726			1.784		218.654
		1.786		0.192549			1.786		219.14
		1.788		0.193683			1.788		219.633
		1.79		0.192501			1.79		220.125
		1.792		0.19361			1.792		220.617
		1.794		0.1927			1.794		221.11
		1.796		0.192091			1.796		221.606
		1.798		0.193249			1.798		222.099
		1.8		0.190815			1.8		222.592
		1.802		0.192783			1.802		223.09
		1.804		0.191309			1.804		223.584
		1.806		0.191317			1.806		224.081
		1.808		0.190291			1.808		224.576
		1.81		0.191588			1.81		225.073
		1.812		0.190686			1.812		225.571
		1.814		0.190032			1.814		226.068
		1.816		0.190317			1.816		226.567
		1.818		0.190211			1.818		227.068
		1.82		0.190358			1.82		227.568
		1.822		0.189212			1.822		228.069
		1.824		0.189784			1.824		228.568
		1.826		0.190364			1.826		229.072
		1.828		0.18817			1.828		229.576
		1.83		0.187313			1.83		230.074
		1.832		0.188868			1.832		230.577
		1.834		0.188255			1.834		231.08
		1.836		0.188891			1.836		231.585
		1.838		0.187691			1.838		232.09
		1.84		0.189583			1.84		232.598
		1.842		0.187653			1.842		233.107
		1.844		0.187602			1.844		233.614
		1.846		0.18562			1.846		234.121
		1.848		0.187056			1.848		234.624
		1.85		0.187618			1.85		235.135
		1.852		0.186409			1.852		235.644
		1.854		0.185859			1.854		236.152
		1.856		0.186039			1.856		236.663
		1.858		0.185179			1.858		237.172
		1.86		0.185228			1.86		237.681
		1.862		0.184866			1.862		238.189
		1.864		0.186402			1.864		238.701
		1.866		0.184688			1.866		239.215
		1.868		0.184005			1.868		239.728
		1.87		0.184404			1.87		240.238
		1.872		0.184927			1.872		240.753
		1.874		0.183764			1.874		241.267
		1.876		0.18401			1.876		241.783
		1.878		0.182796			1.878		242.295
		1.88		0.185174			1.88		242.811
		1.882		0.18457			1.882		243.331
		1.884		0.183823			1.884		243.852
		1.886		0.18127			1.886		244.368
		1.888		0.182007			1.888		244.88
		1.89		0.182366			1.89		245.398
		1.892		0.182855			1.892		245.919
		1.894		0.181316			1.894		246.439
		1.896		0.182096			1.896		246.957
		1.898		0.182236			1.898		247.476
		1.9		0.181673			1.9		248
		1.902		0.181499			1.902		248.521
		1.904		0.181405			1.904		249.045
		1.906		0.1804			1.906		249.566
		1.908		0.182617			1.908		250.091
		1.91		0.180996			1.91		250.62
		1.912		0.181563			1.912		251.145
		1.914		0.180734			1.914		251.673
		1.916		0.180652			1.916		252.199
		1.918		0.180749			1.918		252.729
		1.92		0.18014			1.92		253.256
		1.922		0.180611			1.922		253.788
		1.924		0.178123			1.924		254.313
		1.926		0.179522			1.926		254.839
		1.928		0.180839			1.928		255.373
		1.93		0.179651			1.93		255.907
		1.932		0.178118			1.932		256.434
		1.934		0.178012			1.934		256.965
		1.936		0.177213			1.936		257.495
		1.938		0.176926			1.938		258.024
		1.94		0.177881			1.94		258.555
		1.942		0.176721			1.942		259.085
		1.944		0.177451			1.944		259.618
		1.946		0.17727			1.946		260.15
		1.948		0.176593			1.948		260.684
		1.95		0.177973			1.95		261.222
		1.952		0.177592			1.952		261.759
		1.954		0.176583			1.954		262.294
		1.956		0.177329			1.956		262.833
		1.958		0.175923			1.958		263.375
		1.96		0.176712			1.96		263.909
		1.962		0.176817			1.962		264.45
		1.964		0.176			1.964		264.993
		1.966		0.176494			1.966		265.534
		1.968		0.175579			1.968		266.074
		1.97		0.175437			1.97		266.618
		1.972		0.175884			1.972		267.157
		1.974		0.174691			1.974		267.702
		1.976		0.173889			1.976		268.243
		1.978		0.17389			1.978		268.784
		1.98		0.174231			1.98		269.324
		1.982		0.175042			1.982		269.872
		1.984		0.174028			1.984		270.415
		1.986		0.173674			1.986		270.963
		1.988		0.174063			1.988		271.506
		1.99		0.172934			1.99		272.052
		1.992		0.174417			1.992		272.6
		1.994		0.173106			1.994		273.15
		1.996		0.172115			1.996		273.697
		1.998		0.172665			1.998		274.241
		2		0.172512			2		274.792
		2.002		0.172056			2.002		275.342
		2.004		0.172554			2.004		275.891
		2.006		0.172362			2.006		276.442
		2.008		0.172429			2.008		276.994
		2.01		0.172995			2.01		277.548
		2.012		0.171602			2.012		278.102
		2.014		0.171805			2.014		278.657
		2.016		0.17124			2.016		279.21
		2.018		0.17164			2.018		279.765
		2.02		0.172026			2.02		280.324
		2.022		0.170205			2.022		280.877
		2.024		0.170976			2.024		281.434
		2.026		0.170305			2.026		281.99
		2.028		0.17053			2.028		282.547
		2.03		0.168885			2.03		283.103
		2.032		0.169511			2.032		283.657
		2.034		0.168928			2.034		284.213
		2.036		0.169282			2.036		284.774
		2.038		0.168214			2.038		285.33
		2.04		0.168697			2.04		285.885
		2.042		0.169833			2.042		286.446
		2.044		0.168708			2.044		287.007
		2.046		0.168779			2.046		287.572
		2.048		0.168062			2.048		288.132
		2.05		0.16802			2.05		288.694
		2.052		0.168799			2.052		289.255
		2.054		0.167398			2.054		289.82
		2.056		0.166805			2.056		290.38
		2.058		0.168814			2.058		290.947
		2.06		0.167715			2.06		291.513
		2.062		0.16751			2.062		292.079
		2.064		0.166607			2.064		292.645
		2.066		0.166367			2.066		293.21
		2.068		0.167826			2.068		293.778
		2.07		0.166941			2.07		294.347
		2.072		0.166573			2.072		294.917
		2.074		0.167177			2.074		295.485
		2.076		0.166042			2.076		296.056
		2.078		0.166462			2.078		296.627
		2.08		0.165774			2.08		297.198
		2.082		0.166366			2.082		297.77
		2.084		0.165227			2.084		298.343
		2.086		0.167138			2.086		298.918
		2.088		0.165527			2.088		299.494
		2.09		0.165392			2.09		300.069
		2.092		0.164656			2.092		300.645
		2.094		0.164291			2.094		301.216
		2.096		0.164579			2.096		301.788
		2.098		0.164404			2.098		302.367
		2.1		0.163134			2.1		302.937
		2.102		0.163869			2.102		303.515
		2.104		0.164121			2.104		304.089
		2.106		0.163909			2.106		304.668
		2.108		0.164184			2.108		305.247
		2.11		0.163002			2.11		305.824
		2.112		0.1636			2.112		306.404
		2.114		0.164241			2.114		306.986
		2.116		0.16344			2.116		307.57
		2.118		0.162611			2.118		308.151
		2.12		0.163384			2.12		308.733
		2.122		0.163307			2.122		309.318
		2.124		0.163552			2.124		309.903
		2.126		0.162832			2.126		310.489
		2.128		0.162727			2.128		311.075
		2.13		0.162108			2.13		311.661
		2.132		0.161537			2.132		312.246
		2.134		0.161269			2.134		312.829
		2.136		0.162318			2.136		313.416
		2.138		0.162313			2.138		314.007
		2.14		0.162485			2.14		314.599
		2.142		0.161402			2.142		315.189
		2.144		0.160724			2.144		315.777
		2.146		0.160925			2.146		316.364
		2.148		0.161367			2.148		316.956
		2.15		0.160612			2.15		317.548
		2.152		0.160411			2.152		318.138
		2.154		0.160412			2.154		318.729
		2.156		0.160555			2.156		319.322
		2.158		0.1602			2.158		319.915
		2.16		0.160062			2.16		320.512
		2.162		0.159161			2.162		321.103
		2.164		0.160156			2.164		321.697
		2.166		0.159458			2.166		322.294
		2.168		0.158687			2.168		322.885
		2.17		0.158943			2.17		323.481
		2.172		0.15908			2.172		324.077
		2.174		0.158752			2.174		324.673
		2.176		0.158194			2.176		325.27
		2.178		0.158471			2.178		325.866
		2.18		0.159449			2.18		326.465
		2.182		0.15913			2.182		327.069
		2.184		0.15839			2.184		327.671
		2.186		0.157689			2.186		328.272
		2.188		0.157115			2.188		328.872
		2.19		0.158327			2.19		329.471
		2.192		0.157647			2.192		330.076
		2.194		0.156749			2.194		330.678
		2.196		0.157628			2.196		331.28
		2.198		0.157693			2.198		331.886
		2.2		0.156298			2.2		332.488
		2.202		0.157445			2.202		333.094
		2.204		0.156605			2.204		333.699
		2.206		0.156421			2.206		334.304
		2.208		0.15677			2.208		334.912
		2.21		0.156018			2.21		335.517
		2.212		0.155871			2.212		336.125
		2.214		0.15623			2.214		336.733
		2.216		0.15635			2.216		337.343
		2.218		0.155602			2.218		337.952
		2.22		0.155092			2.22		338.561
		2.222		0.155138			2.222		339.168
		2.224		0.155184			2.224		339.778
		2.226		0.15499			2.226		340.39
		2.228		0.155802			2.228		341.004
		2.23		0.154415			2.23		341.614
		2.232		0.15437			2.232		342.228
		2.234		0.154595			2.234		342.838
		2.236		0.155085			2.236		343.457
		2.238		0.154465			2.238		344.071
		2.24		0.154549			2.24		344.687
		2.242		0.152425			2.242		345.299
		2.244		0.154479			2.244		345.915
		2.246		0.154324			2.246		346.533
		2.248		0.15284			2.248		347.15
		2.25		0.154341			2.25		347.767
		2.252		0.15287			2.252		348.386
		2.254		0.153283			2.254		349.005
		2.256		0.153518			2.256		349.625
		2.258		0.153059			2.258		350.248
		2.26		0.154037			2.26		350.869
		2.262		0.152332			2.262		351.493
		2.264		0.153113			2.264		352.113
		2.266		0.152215			2.266		352.74
		2.268		0.150495			2.268		353.357
		2.27		0.151868			2.27		353.976
		2.272		0.153008			2.272		354.601
		2.274		0.151336			2.274		355.228
		2.276		0.151707			2.276		355.852
		2.278		0.151303			2.278		356.476
		2.28		0.150923			2.28		357.101
		2.282		0.151417			2.282		357.725
		2.284		0.151184			2.284		358.352
		2.286		0.151064			2.286		358.979
		2.288		0.152017			2.288		359.613
		2.29		0.151467			2.29		360.243
		2.292		0.150349			2.292		360.875
		2.294		0.150948			2.294		361.505
		2.296		0.150862			2.296		362.136
		2.298		0.149728			2.298		362.763
		2.3		0.151222			2.3		363.4
		2.302		0.150581			2.302		364.036
		2.304		0.150012			2.304		364.671
		2.306		0.149783			2.306		365.304
		2.308		0.149603			2.308		365.935
		2.31		0.148965			2.31		366.571
		2.312		0.149546			2.312		367.204
		2.314		0.149216			2.314		367.839
		2.316		0.149097			2.316		368.475
		2.318		0.149777			2.318		369.114
		2.32		0.148278			2.32		369.75
		2.322		0.14933			2.322		370.387
		2.324		0.148058			2.324		371.026
		2.326		0.148141			2.326		371.664
		2.328		0.148055			2.328		372.298
		2.33		0.149821			2.33		372.944
		2.332		0.147759			2.332		373.587
		2.334		0.147964			2.334		374.226
		2.336		0.148293			2.336		374.869
		2.338		0.147974			2.338		375.514
		2.34		0.148502			2.34		376.158
		2.342		0.147917			2.342		376.804
		2.344		0.147267			2.344		377.448
		2.346		0.146776			2.346		378.09
		2.348		0.146758			2.348		378.735
		2.35		0.146602			2.35		379.379
		2.352		0.147449			2.352		380.025
		2.354		0.146058			2.354		380.672
		2.356		0.147242			2.356		381.318
		2.358		0.146177			2.358		381.966
		2.36		0.146676			2.36		382.614
		2.362		0.145159			2.362		383.26
		2.364		0.14634			2.364		383.907
		2.366		0.145645			2.366		384.557
		2.368		0.144938			2.368		385.206
		2.37		0.146298			2.37		385.854
		2.372		0.145602			2.372		386.509
		2.374		0.144833			2.374		387.16
		2.376		0.144637			2.376		387.807
		2.378		0.145598			2.378		388.462
		2.38		0.146355			2.38		389.117
		2.382		0.144745			2.382		389.773
		2.384		0.144607			2.384		390.427
		2.386		0.144924			2.386		391.082
		2.388		0.145104			2.388		391.74
		2.39		0.144329			2.39		392.397
		2.392		0.143746			2.392		393.052
		2.394		0.143757			2.394		393.707
		2.396		0.144698			2.396		394.365
		2.398		0.143933			2.398		395.025
		2.4		0.14337			2.4		395.68
		2.402		0.144381			2.402		396.343
		2.404		0.144281			2.404		397.004
		2.406		0.143507			2.406		397.664
		2.408		0.143888			2.408		398.328
		2.41		0.143882			2.41		398.992
		2.412		0.142895			2.412		399.656
		2.414		0.143007			2.414		400.318
		2.416		0.1426			2.416		400.981
		2.418		0.142587			2.418		401.643
		2.42		0.142173			2.42		402.306
		2.422		0.142991			2.422		402.971
		2.424		0.142794			2.424		403.636
		2.426		0.1434			2.426		404.304
		2.428		0.142294			2.428		404.978
		2.43		0.141497			2.43		405.643
		2.432		0.141641			2.432		406.309
		2.434		0.141632			2.434		406.974

## Sheet: subfigure g
Supplementary Fig. 3g
		r (nm)	RDF of ion in bulk solution (g cm3)	RDF of ion in mid-position (g cm3)	RDF of ion in edge-position (g cm3)		r (nm)	Nw of ion in bulk solution	Nw of ion in mid-position	Nw of ion in edge-position
		0	0		0		0	0		0
		0.002	0		0		0.002	0		0
		0.004	0		0		0.004	0		0
		0.006	0		0		0.006	0		0
		0.008	0		0		0.008	0		0
		0.01	0		0		0.01	0		0
		0.012	0		0		0.012	0		0
		0.014	0		0		0.014	0		0
		0.016	0		0		0.016	0		0
		0.018	0		0		0.018	0		0
		0.02	0		0		0.02	0		0
		0.022	0		0		0.022	0		0
		0.024	0		0		0.024	0		0
		0.026	0		0		0.026	0		0
		0.028	0		0		0.028	0		0
		0.03	0		0		0.03	0		0
		0.032	0		0		0.032	0		0
		0.034	0		0		0.034	0		0
		0.036	0		0		0.036	0		0
		0.038	0		0		0.038	0		0
		0.04	0		0		0.04	0		0
		0.042	0		0		0.042	0		0
		0.044	0		0		0.044	0		0
		0.046	0		0		0.046	0		0
		0.048	0		0		0.048	0		0
		0.05	0		0		0.05	0		0
		0.052	0		0		0.052	0		0
		0.054	0		0		0.054	0		0
		0.056	0		0		0.056	0		0
		0.058	0		0		0.058	0		0
		0.06	0		0		0.06	0		0
		0.062	0		0		0.062	0		0
		0.064	0		0		0.064	0		0
		0.066	0		0		0.066	0		0
		0.068	0		0		0.068	0		0
		0.07	0		0		0.07	0		0
		0.072	0		0		0.072	0		0
		0.074	0		0		0.074	0		0
		0.076	0		0		0.076	0		0
		0.078	0		0		0.078	0		0
		0.08	0		0		0.08	0		0
		0.082	0		0		0.082	0		0
		0.084	0		0		0.084	0		0
		0.086	0		0		0.086	0		0
		0.088	0		0		0.088	0		0
		0.09	0		0		0.09	0		0
		0.092	0		0		0.092	0		0
		0.094	0		0		0.094	0		0
		0.096	0		0		0.096	0		0
		0.098	0		0		0.098	0		0
		0.1	0		0		0.1	0		0
		0.102	0		0		0.102	0		0
		0.104	0		0		0.104	0		0
		0.106	0		0		0.106	0		0
		0.108	0		0		0.108	0		0
		0.11	0		0		0.11	0		0
		0.112	0		0		0.112	0		0
		0.114	0		0		0.114	0		0
		0.116	0		0		0.116	0		0
		0.118	0		0		0.118	0		0
		0.12	0		0		0.12	0		0
		0.122	0		0		0.122	0		0
		0.124	0		0		0.124	0		0
		0.126	0		0		0.126	0		0
		0.128	0		0		0.128	0		0
		0.13	0		0		0.13	0		0
		0.132	0		0		0.132	0		0
		0.134	0		0		0.134	0		0
		0.136	0		0		0.136	0		0
		0.138	0		0		0.138	0		0
		0.14	0		0		0.14	0		0
		0.142	0		0		0.142	0		0
		0.144	0		0		0.144	0		0
		0.146	0		0		0.146	0		0
		0.148	0		0		0.148	0		0
		0.15	0		0		0.15	0		0
		0.152	0		0		0.152	0		0
		0.154	0		0		0.154	0		0
		0.156	0		0		0.156	0		0
		0.158	0		0		0.158	0		0
		0.16	0		0		0.16	0		0
		0.162	0		0		0.162	0		0
		0.164	0		0		0.164	0		0
		0.166	0		0		0.166	0		0
		0.168	0		0		0.168	0		0
		0.17	0		0		0.17	0		0
		0.172	0		0		0.172	0		0
		0.174	0		0		0.174	0		0
		0.176	0		0		0.176	0		0
		0.178	0		0		0.178	0		0
		0.18	0		0		0.18	0		0
		0.182	0		0		0.182	0		0
		0.184	0		0		0.184	0		0
		0.186	0		0		0.186	0		0
		0.188	0		0		0.188	0		0
		0.19	0		0		0.19	0		0
		0.192	0		0		0.192	0		0
		0.194	0		0		0.194	0		0
		0.196	0		0		0.196	0		0
		0.198	0		0		0.198	0		0
		0.2	0		0		0.2	0		0
		0.202	0		0		0.202	0		0
		0.204	0		0		0.204	0		0
		0.206	0		0		0.206	0		0
		0.208	0		0		0.208	0		0
		0.21	0		0		0.21	0		0
		0.212	0		0		0.212	0		0
		0.214	0		0		0.214	0		0
		0.216	0		0		0.216	0		0
		0.218	0		0		0.218	0		0
		0.22	0		0		0.22	0		0
		0.222	0		0		0.222	0		0
		0.224	0		0		0.224	0		0
		0.226	0		0		0.226	0		0
		0.228	0		0		0.228	0		0
		0.23	0		0		0.23	0		0
		0.232	0		0		0.232	0		0
		0.234	0		0		0.234	0		0
		0.236	0		0		0.236	0		0
		0.238	0		0		0.238	0		0
		0.24	0		0		0.24	0		0
		0.242	0		0		0.242	0		0
		0.244	0		0		0.244	0		0
		0.246	0		0		0.246	0		0
		0.248	0		0		0.248	0		0
		0.25	0		0		0.25	0		0
		0.252	0		0		0.252	0		0
		0.254	0		0		0.254	0		0
		0.256	0		0		0.256	0		0
		0.258	0		0		0.258	0		0
		0.26	0		0		0.26	0		0
		0.262	0		0		0.262	0		0
		0.264	0		0		0.264	0		0
		0.266	0		0		0.266	0		0
		0.268	0		0		0.268	0		0
		0.27	0		0		0.27	0		0
		0.272	0		0		0.272	0		0
		0.274	0		0		0.274	0		0
		0.276	0		0		0.276	0		0
		0.278	0		0		0.278	0		0
		0.28	0		0		0.28	0		0
		0.282	0.000122449		0.000126463		0.282	0		7.99968e-06
		0.284	0.00144877		0.000748131		0.284	3.99984e-05		2.3999e-05
		0.286	0.0030953		0.002582		0.286	0.000175993		0.000119995
		0.288	0.00857026		0.00897244		0.288	0.000535978		0.000479981
		0.29	0.0207258		0.0258297		0.29	0.00144794		0.00139194
		0.292	0.047624		0.0536672		0.292	0.00367185		0.00407983
		0.294	0.103082		0.123913		0.294	0.00867165		0.00968761
		0.296	0.201164		0.208562		0.296	0.0191432		0.0206472
		0.298	0.343654		0.372472		0.298	0.0382705		0.0407663
		0.3	0.548123		0.607547		0.3	0.0703412		0.075413
		0.302	0.830027		0.89153		0.302	0.121019		0.127763
		0.304	1.16747		1.24851		0.304	0.195472		0.20608
		0.306	1.57771		1.65929		0.306	0.300348		0.313195
		0.308	1.9725		2.10511		0.308	0.437895		0.454454
		0.31	2.45206		2.52375		0.31	0.611648		0.630335
		0.312	2.81113		2.94574		0.312	0.820759		0.84071
		0.314	3.17218		3.31829		0.314	1.06114		1.08554
		0.316	3.47255		3.55617		0.316	1.33275		1.35704
		0.318	3.65725		3.80101		0.318	1.62926		1.65277
		0.32	3.79788		3.91845		0.32	1.9423		1.96618
		0.322	3.82637		3.91912		0.322	2.26432		2.28641
		0.324	3.78649		3.87814		0.324	2.59192		2.61337
		0.326	3.69685		3.77252		0.326	2.91715		2.9334
		0.328	3.52555		3.6041		0.328	3.23502		3.248
		0.33	3.36553		3.42645		0.33	3.54245		3.55129
		0.332	3.16959		3.20587		0.332	3.83549		3.84039
		0.334	2.96313		2.97245		0.334	4.11513		4.11459
		0.336	2.69576		2.70797		0.336	4.37664		4.36785
		0.338	2.46707		2.48667		0.338	4.6168		4.60148
		0.34	2.23891		2.26454		0.34	4.83801		4.81796
		0.342	2.04596		2.07924		0.342	5.04378		5.01951
		0.344	1.85132		1.86918		0.344	5.23107		5.20364
		0.346	1.66684		1.66679		0.346	5.4042		5.36995
		0.348	1.50371		1.52351		0.348	5.56095		5.52227
		0.35	1.34992		1.36035		0.35	5.70315		5.66283
		0.352	1.23552		1.22756		0.352	5.83449		5.7887
		0.354	1.11414		1.09689		0.354	5.95298		5.90393
		0.356	0.989703		1.03492		0.356	6.06209		6.01133
		0.358	0.916071		0.919029		0.358	6.1614		6.10942
		0.36	0.830179		0.859333		0.36	6.25324		6.2007
		0.362	0.762121		0.75817		0.362	6.33869		6.28396
		0.364	0.700839		0.70423		0.364	6.4183		6.36156
		0.366	0.651259		0.671856		0.366	6.49139		6.43355
		0.368	0.602781		0.614669		0.368	6.56144		6.50228
		0.37	0.570674		0.580493		0.37	6.62715		6.56765
		0.372	0.527403		0.555665		0.372	6.68931		6.62991
		0.374	0.511055		0.530828		0.374	6.74891		6.69011
		0.376	0.488488		0.506707		0.376	6.80614		6.74739
		0.378	0.468471		0.490373		0.378	6.86139		6.80403
		0.38	0.447568		0.477074		0.38	6.91553		6.85896
		0.382	0.4489		0.461617		0.382	6.96928		6.91278
		0.384	0.444833		0.468758		0.384	7.02334		6.96729
		0.386	0.434481		0.460265		0.386	7.0765		7.02215
		0.388	0.429368		0.472436		0.388	7.12993		7.07792
		0.39	0.434964		0.468		0.39	7.18305		7.13417
		0.392	0.434851		0.468347		0.392	7.23818		7.19154
		0.394	0.432074		0.459583		0.394	7.29285		7.24833
		0.396	0.444236		0.472009		0.396	7.34949		7.30601
		0.398	0.453061		0.471596		0.398	7.4068		7.36505
		0.4	0.458949		0.480971		0.4	7.46661		7.42538
		0.402	0.463974		0.483352		0.402	7.52733		7.48753
		0.404	0.472041		0.498544		0.404	7.59052		7.55072
		0.406	0.487554		0.500363		0.406	7.65402		7.61533
		0.408	0.506762		0.52561		0.408	7.72235		7.68301
		0.41	0.519265		0.527612		0.41	7.79307		7.75307
		0.412	0.528924		0.533642		0.412	7.8661		7.82523
		0.414	0.55854		0.544694		0.414	7.9417		7.89772
		0.416	0.568314		0.559514		0.416	8.02231		7.97312
		0.418	0.588138		0.575645		0.418	8.10402		8.0515
		0.42	0.615231		0.578387		0.42	8.19069		8.13225
		0.422	0.635833		0.606076		0.422	8.2812		8.21571
		0.424	0.668293		0.614009		0.424	8.37682		8.30266
		0.426	0.677168		0.629263		0.426	8.47836		8.39208
		0.428	0.692225		0.632455		0.428	8.57967		8.48436
		0.43	0.719028		0.637025		0.43	8.68697		8.57634
		0.432	0.754132		0.668866		0.432	8.79828		8.67358
		0.434	0.770047		0.670296		0.434	8.91644		8.77306
		0.436	0.79477		0.703109		0.436	9.03815		8.87579
		0.438	0.811527		0.691714		0.438	9.16446		8.98295
		0.44	0.831322		0.716758		0.44	9.29485		9.09064
		0.442	0.878846		0.71518		0.442	9.43049		9.20073
		0.444	0.888978		0.728598		0.444	9.57365		9.31403
		0.446	0.919055		0.742449		0.446	9.72061		9.42902
		0.448	0.922419		0.754579		0.448	9.87228		9.54881
		0.45	0.968912		0.757967		0.45	10.0281		9.66999
		0.452	0.977099		0.772796		0.452	10.1906		9.79299
		0.454	1.00851		0.778094		0.454	10.358		9.92006
		0.456	1.03102		0.783809		0.456	10.532		10.0486
		0.458	1.0509		0.802484		0.458	10.7108		10.1803
		0.46	1.07718		0.795047		0.46	10.8938		10.3147
		0.462	1.10724		0.803303		0.462	11.0847		10.4499
		0.464	1.11155		0.799148		0.464	11.2801		10.5868
		0.466	1.14178		0.816073		0.466	11.4799		10.7245
		0.468	1.14621		0.816723		0.468	11.6849		10.8661
		0.47	1.16341		0.831503		0.47	11.895		11.0103
		0.472	1.18269		0.831111		0.472	12.1074		11.1584
		0.474	1.20262		0.824508		0.474	12.328		11.3042
		0.476	1.20458		0.829185		0.476	12.549		11.4544
		0.478	1.21412		0.822873		0.478	12.7771		11.603
		0.48	1.23137		0.827732		0.48	13.007		11.753
		0.482	1.2468		0.829935		0.482	13.2435		11.9061
		0.484	1.25774		0.822903		0.484	13.4831		12.0589
		0.486	1.24613		0.821002		0.486	13.7235		12.2132
		0.488	1.26587		0.8085		0.488	13.9693		12.3672
		0.49	1.26983		0.827756		0.49	14.2169		12.5224
		0.492	1.27358		0.811322		0.492	14.4705		12.6793
		0.494	1.27321		0.816878		0.494	14.7252		12.8368
		0.496	1.28376		0.804997		0.496	14.9823		12.9943
		0.498	1.28233		0.804864		0.498	15.2414		13.153
		0.5	1.28236		0.802531		0.5	15.5051		13.313
		0.502	1.2698		0.795852		0.502	15.7672		13.4727
		0.504	1.25667		0.787485		0.504	16.029		13.6322
		0.506	1.26457		0.792647		0.506	16.2951		13.792
		0.508	1.27067		0.780556		0.508	16.5622		13.9519
		0.51	1.26034		0.772758		0.51	16.8313		14.1122
		0.512	1.26983		0.761535		0.512	17.1025		14.2719
		0.514	1.25613		0.753052		0.514	17.3747		14.4298
		0.516	1.24824		0.752795		0.516	17.6487		14.5892
		0.518	1.24054		0.754169		0.518	17.9225		14.7478
		0.52	1.24355		0.747881		0.52	18.1972		14.9107
		0.522	1.22458		0.731462		0.522	18.4733		15.0699
		0.524	1.22205		0.72429		0.524	18.7483		15.2281
		0.526	1.20947		0.730264		0.526	19.0227		15.3893
		0.528	1.21418		0.713641		0.528	19.2994		15.5482
		0.53	1.19877		0.703529		0.53	19.5751		15.7052
		0.532	1.18633		0.705295		0.532	19.8524		15.8631
		0.534	1.18338		0.70527		0.534	20.1296		16.023
		0.536	1.17524		0.700853		0.536	20.4068		16.1817
		0.538	1.16688		0.702299		0.538	20.6827		16.3437
		0.54	1.1491		0.691025		0.54	20.9601		16.5043
		0.542	1.15287		0.692214		0.542	21.2366		16.6653
		0.544	1.13332		0.676314		0.544	21.5152		16.8254
		0.546	1.10433		0.667266		0.546	21.7858		16.9848
		0.548	1.10312		0.669791		0.548	22.0585		17.1433
		0.55	1.0984		0.662335		0.55	22.3316		17.3044
		0.552	1.0932		0.659968		0.552	22.6051		17.4632
		0.554	1.08104		0.655984		0.554	22.8767		17.6234
		0.556	1.06442		0.645886		0.556	23.1478		17.7826
		0.558	1.04733		0.638993		0.558	23.4182		17.9417
		0.56	1.05039		0.636917		0.56	23.6856		18.0991
		0.562	1.03429		0.636483		0.562	23.9561		18.2591
		0.564	1.02018		0.635842		0.564	24.2244		18.4189
		0.566	1.01064		0.628445		0.566	24.4894		18.5801
		0.568	1.00298		0.623356		0.568	24.757		18.7406
		0.57	0.995125		0.624237		0.57	25.0205		18.901
		0.572	0.984724		0.609139		0.572	25.2871		19.0609
		0.574	0.960619		0.607908		0.574	25.5496		19.2197
		0.576	0.963613		0.606044		0.576	25.8107		19.3801
		0.578	0.955523		0.601686		0.578	26.0731		19.5386
		0.58	0.953926		0.58686		0.58	26.3349		19.6975
		0.582	0.927694		0.592339		0.582	26.5964		19.8559
		0.584	0.930251		0.575675		0.584	26.8564		20.014
		0.586	0.920822		0.579092		0.586	27.1161		20.1713
		0.588	0.913023		0.571159		0.588	27.3742		20.329
		0.59	0.896185		0.570921		0.59	27.6342		20.4868
		0.592	0.896894		0.55592		0.592	27.8904		20.6437
		0.594	0.892843		0.554675		0.594	28.1509		20.7979
		0.596	0.877248		0.550086		0.596	28.4066		20.9546
		0.598	0.868092		0.547069		0.598	28.6635		21.1098
		0.6	0.874241		0.529084		0.6	28.9193		21.2626
		0.602	0.860598		0.524283		0.602	29.1782		21.4139
		0.604	0.856319		0.52163		0.604	29.4332		21.5656
		0.606	0.848349		0.519495		0.606	29.6884		21.7166
		0.608	0.850253		0.510954		0.608	29.9448		21.8669
		0.61	0.846022		0.503122		0.61	30.2048		22.0176
		0.612	0.843753		0.501651		0.612	30.4619		22.1669
		0.614	0.83793		0.488587		0.614	30.723		22.314
		0.616	0.842707		0.49224		0.616	30.9849		22.4623
		0.618	0.836704		0.485126		0.618	31.2474		22.6093
		0.62	0.838134		0.485233		0.62	31.5111		22.7595
		0.622	0.839082		0.48067		0.622	31.7755		22.9062
		0.624	0.832926		0.475742		0.624	32.0419		23.0545
		0.626	0.835276		0.474891		0.626	32.3098		23.2022
		0.628	0.842792		0.476636		0.628	32.5803		23.3513
		0.63	0.84552		0.473752		0.63	32.856		23.5005
		0.632	0.845318		0.46795		0.632	33.1331		23.6488
		0.634	0.854739		0.470714		0.634	33.4105		23.7985
		0.636	0.853837		0.478419		0.636	33.695		23.9511
		0.638	0.857722		0.467305		0.638	33.9801		24.1031
		0.64	0.868531		0.472084		0.64	34.2705		24.2566
		0.642	0.869772		0.466174		0.642	34.5623		24.4096
		0.644	0.875396		0.468269		0.644	34.8595		24.5633
		0.646	0.878557		0.478561		0.646	35.1597		24.719
		0.648	0.882706		0.475843		0.648	35.4611		24.8785
		0.65	0.889175		0.481501		0.65	35.7681		25.0376
		0.652	0.897328		0.473189		0.652	36.0802		25.1985
		0.654	0.911659		0.477791		0.654	36.3978		25.3607
		0.656	0.913489		0.473318		0.656	36.7188		25.5228
		0.658	0.913268		0.483321		0.658	37.0405		25.6872
		0.66	0.918532		0.487827		0.66	37.3687		25.8552
		0.662	0.926686		0.486931		0.662	37.699		26.0243
		0.664	0.941166		0.491129		0.664	38.0374		26.1963
		0.666	0.94742		0.489783		0.666	38.3793		26.3675
		0.668	0.943963		0.492795		0.668	38.726		26.5428
		0.67	0.95889		0.488026		0.67	39.0756		26.7173
		0.672	0.957096		0.490895		0.672	39.4304		26.8918
		0.674	0.978276		0.492453		0.674	39.7912		27.0694
		0.676	0.978488		0.497469		0.676	40.1568		27.2481
		0.678	0.981915		0.501669		0.678	40.5251		27.4297
		0.68	0.981483		0.503729		0.68	40.8957		27.6149
		0.682	0.998378		0.515218		0.682	41.2741		27.8021
		0.684	0.997315		0.503677		0.684	41.6572		27.9916
		0.686	1.00681		0.513804		0.686	42.0427		28.182
		0.688	1.01473		0.510472		0.688	42.4358		28.3747
		0.69	1.02655		0.50962		0.69	42.8327		28.5661
		0.692	1.02618		0.520889		0.692	43.2369		28.7624
		0.694	1.03114		0.519356		0.694	43.6404		28.9595
		0.696	1.01937		0.515919		0.696	44.0482		29.1605
		0.698	1.03354		0.516268		0.698	44.458		29.3581
		0.7	1.04204		0.510821		0.7	44.8745		29.5598
		0.702	1.04983		0.522644		0.702	45.2963		29.7609
		0.704	1.0529		0.526441		0.704	45.7221		29.967
		0.706	1.06239		0.519076		0.706	46.1557		30.1742
		0.708	1.05612		0.523542		0.708	46.591		30.381
		0.71	1.07237		0.52308		0.71	47.0292		30.5904
		0.712	1.06643		0.529517		0.712	47.4746		30.8021
		0.714	1.07464		0.526014		0.714	47.9212		31.0145
		0.716	1.07804		0.525203		0.716	48.3743		31.2295
		0.718	1.07418		0.525171		0.718	48.8278		31.4445
		0.72	1.07759		0.525591		0.72	49.284		31.659
		0.722	1.08407		0.5217		0.722	49.7461		31.8771
		0.724	1.08494		0.519856		0.724	50.2108		32.0936
		0.726	1.08596		0.521578		0.726	50.6826		32.3114
		0.728	1.0807		0.521429		0.728	51.1492		32.53
		0.73	1.08767		0.523331		0.73	51.6246		32.7507
		0.732	1.07819		0.518356		0.732	52.0999		32.9728
		0.734	1.08329		0.517865		0.734	52.578		33.1937
		0.736	1.07865		0.514761		0.736	53.0554		33.4167
		0.738	1.08367		0.519058		0.738	53.5406		33.6379
		0.74	1.09329		0.51702		0.74	54.0257		33.8642
		0.742	1.08331		0.518227		0.742	54.5181		34.0899
		0.744	1.07993		0.510437		0.744	55.0093		34.3157
		0.746	1.0849		0.512182		0.746	55.5006		34.5428
		0.748	1.08599		0.506283		0.748	55.9993		34.7674
		0.75	1.07496		0.512082		0.75	56.4972		34.9951
		0.752	1.07493		0.503294		0.752	56.9964		35.2225
		0.754	1.07163		0.501761		0.754	57.4953		35.4495
		0.756	1.07033		0.496907		0.756	57.9973		35.6762
		0.758	1.06969		0.493066		0.758	58.5003		35.9019
		0.76	1.06567		0.496794		0.76	59.0058		36.1274
		0.762	1.0635		0.4945		0.762	59.5137		36.3558
		0.764	1.05465		0.493624		0.764	60.0193		36.5852
		0.766	1.04776		0.486747		0.766	60.5239		36.8136
		0.768	1.04821		0.484062		0.768	61.0313		37.0414
		0.77	1.04623		0.478087		0.77	61.5395		37.2678
		0.772	1.04734		0.4757		0.772	62.0521		37.4927
		0.774	1.04304		0.47519		0.774	62.5636		37.7176
		0.776	1.04179		0.472879		0.776	63.081		37.9443
		0.778	1.04257		0.47585		0.778	63.5961		38.173
		0.78	1.03247		0.469596		0.78	64.1133		38.4005
		0.782	1.03193		0.463066		0.782	64.6292		38.6272
		0.784	1.02516		0.458111		0.784	65.1465		38.8524
		0.786	1.01887		0.458203		0.786	65.6646		39.0765
		0.788	1.01276		0.450112		0.788	66.1819		39.2999
		0.79	1.01927		0.452481		0.79	66.7008		39.5237
		0.792	1.01152		0.453452		0.792	67.224		39.7486
		0.794	1.01011		0.450182		0.794	67.7455		39.9751
		0.796	1.00387		0.442038		0.796	68.2679		40.1989
		0.798	1.00582		0.440164		0.798	68.7944		40.4225
		0.8	1.00296		0.44118		0.8	69.3206		40.646
		0.802	0.998987		0.439854		0.802	69.8477		40.8714
		0.804	0.996174		0.434432		0.804	70.3754		41.0947
		0.806	0.998166		0.425513		0.806	70.908		41.3166
		0.808	0.985434		0.434989		0.808	71.4378		41.5397
		0.81	0.98678		0.426017		0.81	71.9687		41.7629
		0.812	0.983977		0.423347		0.812	72.5006		41.9862
		0.814	0.987169		0.422993		0.814	73.0352		42.2078
		0.816	0.977767		0.41788		0.816	73.5708		42.43
		0.818	0.985792		0.421512		0.818	74.1124		42.6553
		0.82	0.977445		0.416625		0.82	74.6511		42.8772
		0.822	0.979989		0.409138		0.822	75.1927		43.0978
		0.824	0.978452		0.412609		0.824	75.7358		43.3184
		0.826	0.971932		0.406408		0.826	76.2848		43.5406
		0.828	0.973703		0.40618		0.828	76.8295		43.7617
		0.83	0.967877		0.4051		0.83	77.3774		43.9847
		0.832	0.976305		0.40319		0.832	77.9297		44.2059
		0.834	0.969838		0.404634		0.834	78.4834		44.4293
		0.836	0.973104		0.397405		0.836	79.0399		44.6518
		0.838	0.972334		0.394583		0.838	79.5989		44.8714
		0.84	0.962281		0.394403		0.84	80.1599		45.0931
		0.842	0.969853		0.398023		0.842	80.7204		45.317
		0.844	0.974017		0.390188		0.844	81.288		45.5376
		0.846	0.977354		0.390487		0.846	81.8597		45.7608
		0.848	0.974835		0.388546		0.848	82.4353		45.9827
		0.85	0.970347		0.390506		0.85	83.0115		46.2062
		0.852	0.974073		0.391975		0.852	83.5898		46.4314
		0.854	0.979751		0.388072		0.854	84.1731		46.6583
		0.856	0.974894		0.390004		0.856	84.7592		46.8842
		0.858	0.979617		0.38464		0.858	85.3499		47.1096
		0.86	0.977163		0.387394		0.86	85.9432		47.3357
		0.862	0.971807		0.381891		0.862	86.5371		47.564
		0.864	0.974671		0.382616		0.864	87.1311		47.7894
		0.866	0.987439		0.378021		0.866	87.7345		48.0157
		0.868	0.978429		0.380817		0.868	88.3423		48.2417
		0.87	0.985855		0.379194		0.87	88.9533		48.4702
		0.872	0.983236		0.380464		0.872	89.5663		48.7001
		0.874	0.981714		0.379717		0.874	90.1776		48.931
		0.876	0.982818		0.379506		0.876	90.7963		49.1623
		0.878	0.985507		0.373329		0.878	91.4199		49.3917
		0.88	0.990533		0.376503		0.88	92.0466		49.621
		0.882	0.986302		0.375795		0.882	92.6758		49.8542
		0.884	0.986659		0.375268		0.884	93.3099		50.0873
		0.886	0.992172		0.376033		0.886	93.9463		50.3216
		0.888	0.996094		0.375785		0.888	94.5888		50.555
		0.89	1.00015		0.375414		0.89	95.2379		50.7931
		0.892	0.988656		0.372118		0.892	95.8851		51.0286
		0.894	0.99662		0.371636		0.894	96.5364		51.2654
		0.896	0.998961		0.374791		0.896	97.1915		51.5017
		0.898	0.998337		0.375032		0.898	97.8507		51.743
		0.9	0.999988		0.374816		0.9	98.512		51.9824
		0.902	1.00159		0.374704		0.902	99.1815		52.2248
		0.904	1.00033		0.373146		0.904	99.8539		52.4678
		0.906	1.00491		0.373916		0.906	100.527		52.7118
		0.908	1.00689		0.367519		0.908	101.206		52.9546
		0.91	1.00071		0.371339		0.91	101.887		53.1957
		0.912	1.00799		0.369822		0.912	102.571		53.4423
		0.914	1.00696		0.373823		0.914	103.264		53.6889
		0.916	1.00414		0.37077		0.916	103.955		53.9362
		0.918	1.00939		0.368594		0.918	104.653		54.184
		0.92	1.01156		0.37141		0.92	105.351		54.4312
		0.922	1.01195		0.369582		0.922	106.057		54.6816
		0.924	1.00433		0.372221		0.924	106.762		54.9342
		0.926	1.0118		0.370251		0.926	107.472		55.1864
		0.928	1.01173		0.371401		0.928	108.185		55.439
		0.93	1.01016		0.370048		0.93	108.901		55.6935
		0.932	1.01545		0.368569		0.932	109.623		55.9487
		0.934	1.01065		0.370205		0.934	110.348		56.2043
		0.936	1.01198		0.374355		0.936	111.075		56.4638
		0.938	1.00669		0.370329		0.938	111.801		56.7233
		0.94	1.01733		0.370185		0.94	112.535		56.9823
		0.942	1.01011		0.370767		0.942	113.274		57.2438
		0.944	1.01104		0.369618		0.944	114.011		57.5055
		0.946	1.01354		0.371033		0.946	114.753		57.7695
		0.948	1.01124		0.369246		0.948	115.499		58.0319
		0.95	1.0135		0.369588		0.95	116.249		58.2963
		0.952	1.01819		0.36746		0.952	117.001		58.5629
		0.954	1.00939		0.368701		0.954	117.759		58.8281
		0.956	1.00893		0.368476		0.956	118.516		59.096
		0.958	1.01324		0.372051		0.958	119.278		59.365
		0.96	1.01408		0.369613		0.96	120.042		59.6377
		0.962	1.01413		0.369009		0.962	120.811		59.9079
		0.964	1.01197		0.369536		0.964	121.585		60.1796
		0.966	1.01393		0.365258		0.966	122.36		60.4526
		0.968	1.01506		0.367521		0.968	123.137		60.7246
		0.97	1.003		0.364327		0.97	123.914		60.9982
		0.972	1.0112		0.365584		0.972	124.695		61.2728
		0.974	1.01052		0.367022		0.974	125.481		61.5483
		0.976	1.00487		0.359913		0.976	126.268		61.8215
		0.978	1.01018		0.35839		0.978	127.06		62.0947
		0.98	1.00977		0.362796		0.98	127.855		62.3709
		0.982	1.00988		0.363641		0.982	128.652		62.6485
		0.984	1.00145		0.3658		0.984	129.452		62.9285
		0.986	1.00875		0.362437		0.986	130.252		63.2107
		0.988	1.00593		0.358427		0.988	131.057		63.4895
		0.99	1.00684		0.358601		0.99	131.868		63.7687
		0.992	1.01106		0.359412		0.992	132.68		64.0501
		0.994	1.00126		0.361575		0.994	133.493		64.3301
		0.996	1.00504		0.356947		0.996	134.312		64.6142
		0.998	1.00549		0.359127		0.998	135.133		64.896
		1	1.00432		0.355675		1	135.958		65.1799
		1.002	1.0005		0.357479		1.002	136.779		65.4657
		1.004	1.00422		0.353262		1.004	137.608		65.7505
		1.006	1.00396		0.352977		1.006	138.444		66.0312
		1.008	1.00214		0.355936		1.008	139.278		66.3182
		1.01	1.00037		0.356142		1.01	140.115		66.6084
		1.012	1.00365		0.35129		1.012	140.957		66.8954
		1.014	1.00089		0.353913		1.014	141.803		67.1832
		1.016	0.999639		0.351105		1.016	142.649		67.471
		1.018	1.0015		0.348734		1.018	143.499		67.7595
		1.02	0.992053		0.349609		1.02	144.35		68.0477
		1.022	1.00404		0.344373		1.022	145.205		68.3344
		1.024	0.998721		0.343708		1.024	146.065		68.6226
		1.026	0.999588		0.345484		1.026	146.929		68.9107
		1.028	0.998201		0.346755		1.028	147.795		69.2007
		1.03	0.996747		0.343842		1.03	148.66		69.4925
		1.032	0.993872		0.342894		1.032	149.529		69.7818
		1.034	0.997234		0.344465		1.034	150.405		70.0747
		1.036	0.995946		0.338167		1.036	151.281		70.3639
		1.038	0.996662		0.338678		1.038	152.158		70.6539
		1.04	1.00032		0.336034		1.04	153.045		70.9416
		1.042	0.999941		0.338244		1.042	153.935		71.2342
		1.044	0.999871		0.335361		1.044	154.828		71.526
		1.046	0.994028		0.333199		1.046	155.723		71.8164
		1.048	0.993931		0.335361		1.048	156.616		72.107
		1.05	0.99885		0.33414		1.05	157.519		72.4015
		1.052	0.992948		0.337122		1.052	158.422		72.6965
		1.054	0.99984		0.331839		1.054	159.33		72.9908
		1.056	0.993094		0.33297		1.056	160.24		73.2839
		1.058	0.997727		0.326581		1.058	161.154		73.5771
		1.06	0.994258		0.328327		1.06	162.073		73.8684
		1.062	0.998582		0.323854		1.062	162.995		74.1611
		1.064	0.99369		0.328665		1.064	163.92		74.4557
		1.066	0.996306		0.328855		1.066	164.846		74.7516
		1.068	0.991604		0.325426		1.068	165.778		75.0466
		1.07	0.997597		0.324709		1.07	166.708		75.3423
		1.072	1.00075		0.324913		1.072	167.652		75.6396
		1.074	0.992026		0.323319		1.074	168.593		75.9358
		1.076	1.00194		0.32357		1.076	169.541		76.2351
		1.078	0.999362		0.321182		1.078	170.495		76.5307
		1.08	1.00209		0.319582		1.08	171.451		76.827
		1.082	1.00026		0.321296		1.082	172.413		77.1272
		1.084	1.00124		0.317535		1.084	173.376		77.4244
		1.086	0.995038		0.321108		1.086	174.341		77.7209
		1.088	0.996735		0.317678		1.088	175.309		78.0226
		1.09	1.00631		0.317505		1.09	176.285		78.3219
		1.092	1.00488		0.316036		1.092	177.269		78.6231
		1.094	1.00424		0.315013		1.094	178.257		78.9236
		1.096	0.998131		0.312315		1.096	179.239		79.2205
		1.098	1.00476		0.313679		1.098	180.233		79.5225
		1.1	1.0043		0.31383		1.1	181.225		79.821
		1.102	1.00356		0.311077		1.102	182.226		80.1247
		1.104	1.00614		0.312218		1.104	183.23		80.4256
		1.106	1.00028		0.313577		1.106	184.238		80.7297
		1.108	0.998069		0.310499		1.108	185.243		81.0333
		1.11	1.00421		0.307326		1.11	186.254		81.3352
		1.112	1.00754		0.307329		1.112	187.275		81.6372
		1.114	1.00875		0.308782		1.114	188.303		81.9416
		1.116	1.00363		0.309123		1.116	189.33		82.2455
		1.118	1.00834		0.308248		1.118	190.358		82.5523
		1.12	1.00541		0.306018		1.12	191.394		82.8584
		1.122	1.00674		0.306471		1.122	192.432		83.165
		1.124	1.0034		0.306124		1.124	193.475		83.4722
		1.126	1.00575		0.307848		1.126	194.52		83.7808
		1.128	1.00555		0.305438		1.128	195.57		84.0907
		1.13	1.00668		0.302586		1.13	196.623		84.4
		1.132	1.00957		0.305648		1.132	197.682		84.7074
		1.134	1.00836		0.302269		1.134	198.749		85.0182
		1.136	1.00442		0.306426		1.136	199.811		85.3314
		1.138	1.00532		0.303326		1.138	200.874		85.6436
		1.14	1.01174		0.303226		1.14	201.954		85.9581
		1.142	1.00773		0.29953		1.142	203.032		86.2691
		1.144	1.00644		0.299642		1.144	204.114		86.5813
		1.146	1.00482		0.300599		1.146	205.195		86.8946
		1.148	1.01094		0.302688		1.148	206.284		87.2097
		1.15	1.0088		0.29855		1.15	207.382		87.5247
		1.152	1.00771		0.30065		1.152	208.48		87.8409
		1.154	1.00752		0.300411		1.154	209.578		88.1588
		1.156	1.00773		0.299411		1.156	210.683		88.477
		1.158	1.00981		0.299678		1.158	211.794		88.7958
		1.16	1.00474		0.298871		1.16	212.903		89.1156
		1.162	1.00947		0.297751		1.162	214.02		89.4357
		1.164	1.00767		0.293399		1.164	215.14		89.754
		1.166	1.00749		0.297226		1.166	216.261		90.0724
		1.168	1.00349		0.298077		1.168	217.39		90.3942
		1.17	1.01082		0.296852		1.17	218.521		90.7196
		1.172	1.00204		0.293165		1.172	219.654		91.0401
		1.174	1.00967		0.294866		1.174	220.791		91.3605
		1.176	1.00702		0.293768		1.176	221.93		91.6842
		1.178	1.00777		0.294555		1.178	223.078		92.0082
		1.18	1.00663		0.291373		1.18	224.228		92.3337
		1.182	1.00414		0.292538		1.182	225.383		92.6566
		1.184	1.00324		0.293643		1.184	226.537		92.982
		1.186	1.00932		0.291273		1.186	227.696		93.3112
		1.188	1.00688		0.293308		1.188	228.862		93.6362
		1.19	1.00765		0.290289		1.19	230.031		93.9639
		1.192	1.00502		0.292113		1.192	231.205		94.2938
		1.194	1.00305		0.289262		1.194	232.38		94.6248
		1.196	1.00198		0.287198		1.196	233.557		94.9511
		1.198	1.00379		0.290974		1.198	234.733		95.2805
		1.2	1.0044		0.28862		1.2	235.924		95.6113
		1.202	1.00054		0.289525		1.202	237.108		95.9438
		1.204	1.0053		0.288579		1.204	238.302		96.2757
		1.206	1.00029		0.288014		1.206	239.498		96.6095
		1.208	0.995768		0.289663		1.208	240.696		96.9459
		1.21	1.00253		0.285692		1.21	241.895		97.2761
		1.212	1.00398		0.286024		1.212	243.102		97.6117
		1.214	1.00553		0.28832		1.214	244.317		97.9481
		1.216	0.997895		0.284825		1.216	245.53		98.2836
		1.218	1.00474		0.28422		1.218	246.75		98.6193
		1.22	1.00695		0.285168		1.22	247.977		98.9556
		1.222	1.00413		0.285285		1.222	249.208		99.2944
		1.224	1.00286		0.284208		1.224	250.445		99.6331
		1.226	1.00016		0.282943		1.226	251.676		99.9712
		1.228	0.997811		0.284558		1.228	252.913		100.311
		1.23	0.99891		0.281695		1.23	254.152		100.651
		1.232	1.00305		0.281565		1.232	255.398		100.991
		1.234	1.0019		0.282397		1.234	256.647		101.332
		1.236	1.0015		0.281293		1.236	257.905		101.673
		1.238	0.996279		0.280529		1.238	259.162		102.016
		1.24	1.00142		0.280884		1.24	260.419		102.358
		1.242	0.995046		0.281819		1.242	261.685		102.703
		1.244	1.00316		0.278508		1.244	262.95		103.048
		1.246	1.00117		0.281367		1.246	264.226		103.393
		1.248	0.997375		0.280398		1.248	265.503		103.74
		1.25	0.999567		0.280419		1.25	266.781		104.087
		1.252	0.997415		0.279498		1.252	268.067		104.437
		1.254	1.00365		0.27789		1.254	269.358		104.784
		1.256	0.998442		0.276346		1.256	270.653		105.132
		1.258	1.00254		0.274626		1.258	271.953		105.478
		1.26	1.00018		0.273867		1.26	273.256		105.823
		1.262	0.998401		0.27531		1.262	274.562		106.171
		1.264	1.00311		0.274837		1.264	275.871		106.521
		1.266	0.998543		0.275942		1.266	277.186		106.871
		1.268	1.00025		0.27592		1.268	278.503		107.223
		1.27	0.996751		0.27573		1.27	279.828		107.575
		1.272			0.274982		1.272			107.929
		1.274			0.273457		1.274			108.284
		1.276			0.2718		1.276			108.636
		1.278			0.271188		1.278			108.99
		1.28			0.273182		1.28			109.342
		1.282			0.270758		1.282			109.697
		1.284			0.271545		1.284			110.052
		1.286			0.27133		1.286			110.408
		1.288			0.268764		1.288			110.765
		1.29			0.271304		1.29			111.122
		1.292			0.271024		1.292			111.48
		1.294			0.266922		1.294			111.838
		1.296			0.268396		1.296			112.197
		1.298			0.270086		1.298			112.556
		1.3			0.268964		1.3			112.919
		1.302			0.269747		1.302			113.281
		1.304			0.266314		1.304			113.643
		1.306			0.268893		1.306			114.005
		1.308			0.266664		1.308			114.369
		1.31			0.263284		1.31			114.73
		1.312			0.267262		1.312			115.093
		1.314			0.265479		1.314			115.459
		1.316			0.263631		1.316			115.822
		1.318			0.263786		1.318			116.186
		1.32			0.264609		1.32			116.551
		1.322			0.264133		1.322			116.919
		1.324			0.262133		1.324			117.284
		1.326			0.261736		1.326			117.651
		1.328			0.261666		1.328			118.017
		1.33			0.262086		1.33			118.385
		1.332			0.260955		1.332			118.753
		1.334			0.25999		1.334			119.121
		1.336			0.259757		1.336			119.49
		1.338			0.257992		1.338			119.859
		1.34			0.259564		1.34			120.226
		1.342			0.260005		1.342			120.6
		1.344			0.259574		1.344			120.971
		1.346			0.258586		1.346			121.345
		1.348			0.259308		1.348			121.719
		1.35			0.25586		1.35			122.09
		1.352			0.259111		1.352			122.465
		1.354			0.257143		1.354			122.841
		1.356			0.254142		1.356			123.213
		1.358			0.254091		1.358			123.586
		1.36			0.254439		1.36			123.958
		1.362			0.253256		1.362			124.333
		1.364			0.25776		1.364			124.711
		1.366			0.25588		1.366			125.091
		1.368			0.254756		1.368			125.471
		1.37			0.254089		1.37			125.851
		1.372			0.253111		1.372			126.229
		1.374			0.253237		1.374			126.611
		1.376			0.250519		1.376			126.989
		1.378			0.254724		1.378			127.369
		1.38			0.251406		1.38			127.753
		1.382			0.252767		1.382			128.134
		1.384			0.251276		1.384			128.517
		1.386			0.251665		1.386			128.905
		1.388			0.250686		1.388			129.286
		1.39			0.251435		1.39			129.67
		1.392			0.250104		1.392			130.057
		1.394			0.250075		1.394			130.444
		1.396			0.248698		1.396			130.83
		1.398			0.248045		1.398			131.216
		1.4			0.245615		1.4			131.6
		1.402			0.247923		1.402			131.984
		1.404			0.24721		1.404			132.371
		1.406			0.246854		1.406			132.758
		1.408			0.246185		1.408			133.148
		1.41			0.244943		1.41			133.535
		1.412			0.246333		1.412			133.926
		1.414			0.246028		1.414			134.317
		1.416			0.243167		1.416			134.706
		1.418			0.245805		1.418			135.096
		1.42			0.247925		1.42			135.493
		1.422			0.245102		1.422			135.887
		1.424			0.244196		1.424			136.281
		1.426			0.24601		1.426			136.676
		1.428			0.244021		1.428			137.074
		1.43			0.24359		1.43			137.471
		1.432			0.239926		1.432			137.864
		1.434			0.243287		1.434			138.26
		1.436			0.241295		1.436			138.655
		1.438			0.241497		1.438			139.051
		1.44			0.243251		1.44			139.45
		1.442			0.242343		1.442			139.852
		1.444			0.241258		1.444			140.254
		1.446			0.239664		1.446			140.651
		1.448			0.240379		1.448			141.052
		1.45			0.238838		1.45			141.451
		1.452			0.240866		1.452			141.854
		1.454			0.239967		1.454			142.257
		1.456			0.238669		1.456			142.659
		1.458			0.238156		1.458			143.063
		1.46			0.240446		1.46			143.47
		1.462			0.238		1.462			143.874
		1.464			0.235718		1.464			144.277
		1.466			0.238037		1.466			144.682
		1.468			0.236196		1.468			145.088
		1.47			0.237195		1.47			145.495
		1.472			0.235563		1.472			145.901
		1.474			0.235458		1.474			146.308
		1.476			0.234187		1.476			146.714
		1.478			0.234568		1.478			147.122
		1.48			0.235835		1.48			147.529
		1.482			0.233331		1.482			147.938
		1.484			0.232586		1.484			148.347
		1.486			0.234783		1.486			148.755
		1.488			0.233163		1.488			149.168
		1.49			0.231741		1.49			149.579
		1.492			0.233592		1.492			149.989
		1.494			0.233326		1.494			150.405
		1.496			0.233023		1.496			150.817
		1.498			0.231805		1.498			151.231
		1.5			0.230887		1.5			151.645
		1.502			0.232039		1.502			152.06
		1.504			0.229648		1.504			152.476
		1.506			0.230733		1.506			152.89
		1.508			0.228365		1.508			153.305
		1.51			0.228669		1.51			153.719
		1.512			0.228112		1.512			154.133
		1.514			0.229515		1.514			154.551
		1.516			0.230562		1.516			154.971
		1.518			0.227289		1.518			155.389
		1.52			0.229642		1.52			155.808
		1.522			0.228691		1.522			156.229
		1.524			0.226983		1.524			156.652
		1.526			0.22707		1.526			157.07
		1.528			0.226674		1.528			157.491
		1.53			0.226568		1.53			157.913
		1.532			0.226478		1.532			158.335
		1.534			0.225606		1.534			158.758
		1.536			0.22668		1.536			159.182
		1.538			0.226848		1.538			159.607
		1.54			0.227446		1.54			160.036
		1.542			0.224631		1.542			160.461
		1.544			0.224133		1.544			160.888
		1.546			0.226505		1.546			161.317
		1.548			0.223327		1.548			161.743
		1.55			0.225435		1.55			162.171
		1.552			0.222966		1.552			162.599
		1.554			0.222966		1.554			163.03
		1.556			0.222455		1.556			163.458
		1.558			0.222809		1.558			163.886
		1.56			0.223828		1.56			164.32
		1.562			0.22166		1.562			164.749
		1.564			0.223436		1.564			165.182
		1.566			0.22219		1.566			165.617
		1.568			0.220955		1.568			166.049
		1.57			0.220527		1.57			166.482
		1.572			0.22099		1.572			166.914
		1.574			0.219531		1.574			167.347
		1.576			0.220444		1.576			167.782
		1.578			0.219368		1.578			168.217
		1.58			0.219093		1.58			168.652
		1.582			0.219961		1.582			169.09
		1.584			0.220512		1.584			169.528
		1.586			0.220099		1.586			169.968
		1.588			0.219589		1.588			170.408
		1.59			0.217366		1.59			170.847
		1.592			0.217411		1.592			171.285
		1.594			0.220017		1.594			171.728
		1.596			0.218555		1.596			172.169
		1.598			0.217371		1.598			172.612
		1.6			0.218162		1.6			173.054
		1.602			0.217913		1.602			173.501
		1.604			0.216866		1.604			173.943
		1.606			0.217282		1.606			174.39
		1.608			0.215985		1.608			174.834
		1.61			0.215521		1.61			175.276
		1.612			0.215408		1.612			175.723
		1.614			0.214121		1.614			176.168
		1.616			0.214854		1.616			176.611
		1.618			0.214011		1.618			177.058
		1.62			0.213667		1.62			177.504
		1.622			0.21416		1.622			177.952
		1.624			0.214689		1.624			178.4
		1.626			0.213984		1.626			178.851
		1.628			0.214876		1.628			179.302
		1.63			0.213515		1.63			179.757
		1.632			0.213255		1.632			180.205
		1.634			0.212355		1.634			180.656
		1.636			0.211983		1.636			181.106
		1.638			0.213028		1.638			181.562
		1.64			0.211917		1.64			182.015
		1.642			0.211844		1.642			182.469
		1.644			0.211486		1.644			182.923
		1.646			0.210021		1.646			183.378
		1.648			0.209464		1.648			183.83
		1.65			0.211418		1.65			184.284
		1.652			0.209659		1.652			184.742
		1.654			0.210022		1.654			185.197
		1.656			0.208188		1.656			185.652
		1.658			0.20871		1.658			186.109
		1.66			0.210565		1.66			186.567
		1.662			0.209163		1.662			187.029
		1.664			0.208669		1.664			187.488
		1.666			0.209945		1.666			187.948
		1.668			0.208022		1.668			188.411
		1.67			0.208369		1.67			188.871
		1.672			0.207956		1.672			189.337
		1.674			0.210082		1.674			189.801
		1.676			0.207924		1.676			190.268
		1.678			0.207808		1.678			190.73
		1.68			0.205744		1.68			191.195
		1.682			0.207241		1.682			191.659
		1.684			0.206939		1.684			192.126
		1.686			0.205294		1.686			192.591
		1.688			0.206152		1.688			193.057
		1.69			0.206038		1.69			193.524
		1.692			0.205263		1.692			193.993
		1.694			0.20641		1.694			194.461
		1.696			0.20655		1.696			194.933
		1.698			0.204991		1.698			195.405
		1.7			0.205076		1.7			195.876
		1.702			0.205141		1.702			196.348
		1.704			0.204856		1.704			196.82
		1.706			0.204686		1.706			197.293
		1.708			0.20311		1.708			197.766
		1.71			0.202286		1.71			198.238
		1.712			0.203396		1.712			198.712
		1.714			0.201838		1.714			199.184
		1.716			0.203085		1.716			199.656
		1.718			0.2033		1.718			200.133
		1.72			0.202367		1.72			200.61
		1.722			0.201223		1.722			201.086
		1.724			0.200464		1.724			201.558
		1.726			0.202185		1.726			202.035
		1.728			0.201214		1.728			202.515
		1.73			0.199446		1.73			202.991
		1.732			0.201124		1.732			203.468
		1.734			0.201184		1.734			203.95
		1.736			0.201018		1.736			204.429
		1.738			0.200454		1.738			204.913
		1.74			0.200348		1.74			205.395
		1.742			0.199787		1.742			205.876
		1.744			0.198523		1.744			206.36
		1.746			0.199261		1.746			206.839
		1.748			0.199312		1.748			207.323
		1.75			0.1982		1.75			207.806
		1.752			0.198627		1.752			208.29
		1.754			0.198987		1.754			208.778
		1.756			0.196695		1.756			209.262
		1.758			0.197816		1.758			209.746
		1.76			0.197777		1.76			210.233
		1.762			0.197428		1.762			210.721
		1.764			0.197898		1.764			211.207
		1.766			0.196226		1.766			211.697
		1.768			0.197359		1.768			212.185
		1.77			0.197126		1.77			212.676
		1.772			0.197161		1.772			213.168
		1.774			0.195201		1.774			213.659
		1.776			0.194184		1.776			214.147
		1.778			0.194475		1.778			214.636
		1.78			0.195292		1.78			215.127
		1.782			0.195122		1.782			215.619
		1.784			0.194216		1.784			216.111
		1.786			0.193501		1.786			216.603
		1.788			0.195894		1.788			217.094
		1.79			0.195031		1.79			217.595
		1.792			0.194145		1.792			218.091
		1.794			0.192934		1.794			218.586
		1.796			0.194548		1.796			219.083
		1.798			0.192727		1.798			219.58
		1.8			0.192445		1.8			220.076
		1.802			0.191977		1.802			220.57
		1.804			0.191758		1.804			221.067
		1.806			0.192575		1.806			221.565
		1.808			0.192571		1.808			222.067
		1.81			0.191152		1.81			222.566
		1.812			0.192775		1.812			223.065
		1.814			0.191355		1.814			223.567
		1.816			0.190774		1.816			224.069
		1.818			0.190926		1.818			224.569
		1.82			0.191606		1.82			225.075
		1.822			0.190514		1.822			225.576
		1.824			0.190993		1.824			226.081
		1.826			0.189082		1.826			226.586
		1.828			0.189672		1.828			227.087
		1.83			0.187679		1.83			227.588
		1.832			0.189356		1.832			228.092
		1.834			0.190468		1.834			228.6
		1.836			0.188992		1.836			229.109
		1.838			0.189182		1.838			229.615
		1.84			0.18901		1.84			230.124
		1.842			0.187976		1.842			230.634
		1.844			0.188927		1.844			231.142
		1.846			0.186836		1.846			231.652
		1.848			0.18749		1.848			232.16
		1.85			0.188156		1.85			232.669
		1.852			0.188426		1.852			233.184
		1.854			0.18741		1.854			233.697
		1.856			0.187817		1.856			234.209
		1.858			0.187122		1.858			234.724
		1.86			0.186955		1.86			235.238
		1.862			0.186263		1.862			235.752
		1.864			0.18622		1.864			236.266
		1.866			0.185878		1.866			236.782
		1.868			0.185152		1.868			237.295
		1.87			0.184634		1.87			237.808
		1.872			0.185725		1.872			238.325
		1.874			0.183939		1.874			238.84
		1.876			0.185579		1.876			239.356
		1.878			0.185365		1.878			239.877
		1.88			0.184936		1.88			240.396
		1.882			0.184175		1.882			240.917
		1.884			0.184311		1.884			241.435
		1.886			0.184157		1.886			241.957
		1.888			0.182957		1.888			242.476
		1.89			0.184286		1.89			242.998
		1.892			0.183901		1.892			243.52
		1.894			0.184303		1.894			244.045
		1.896			0.183693		1.896			244.571
		1.898			0.182663		1.898			245.095
		1.9			0.18206		1.9			245.618
		1.902			0.182345		1.902			246.143
		1.904			0.181791		1.904			246.668
		1.906			0.182656		1.906			247.193
		1.908			0.183057		1.908			247.721
		1.91			0.181441		1.91			248.25
		1.912			0.181117		1.912			248.78
		1.914			0.182181		1.914			249.305
		1.916			0.181685		1.916			249.837
		1.918			0.181019		1.918			250.366
		1.92			0.180487		1.92			250.897
		1.922			0.180821		1.922			251.425
		1.924			0.181415		1.924			251.958
		1.926			0.18123		1.926			252.493
		1.928			0.179979		1.928			253.028
		1.93			0.180828		1.93			253.562
		1.932			0.180669		1.932			254.096
		1.934			0.17916		1.934			254.631
		1.936			0.178936		1.936			255.166
		1.938			0.179743		1.938			255.701
		1.94			0.177988		1.94			256.235
		1.942			0.179996		1.942			256.77
		1.944			0.178887		1.944			257.31
		1.946			0.178502		1.946			257.847
		1.948			0.17905		1.948			258.386
		1.95			0.177933		1.95			258.928
		1.952			0.178194		1.952			259.465
		1.954			0.177394		1.954			260.007
		1.956			0.177889		1.956			260.546
		1.958			0.176944		1.958			261.086
		1.96			0.177		1.96			261.626
		1.962			0.177523		1.962			262.167
		1.964			0.178112		1.964			262.712
		1.966			0.176908		1.966			263.259
		1.968			0.176226		1.968			263.801
		1.97			0.176543		1.97			264.347
		1.972			0.176218		1.972			264.892
		1.974			0.17548		1.974			265.435
		1.976			0.176737		1.976			265.981
		1.978			0.174825		1.978			266.528
		1.98			0.175881		1.98			267.073
		1.982			0.175362		1.982			267.622
		1.984			0.175036		1.984			268.169
		1.986			0.174139		1.986			268.719
		1.988			0.175013		1.988			269.269
		1.99			0.174412		1.99			269.816
		1.992			0.174955		1.992			270.368
		1.994			0.174856		1.994			270.919
		1.996			0.174465		1.996			271.472
		1.998			0.174411		1.998			272.025
		2			0.174219		2			272.581
		2.002			0.173528		2.002			273.132
		2.004			0.174242		2.004			273.687
		2.006			0.17495		2.006			274.246
		2.008			0.174232		2.008			274.807
		2.01			0.174383		2.01			275.365
		2.012			0.172605		2.012			275.924
		2.014			0.172375		2.014			276.48
		2.016			0.173707		2.016			277.037
		2.018			0.172925		2.018			277.598
		2.02			0.172699		2.02			278.16
		2.022			0.171919		2.022			278.719
		2.024			0.172287		2.024			279.28
		2.026			0.172809		2.026			279.841
		2.028			0.171545		2.028			280.406
		2.03			0.170508		2.03			280.964
		2.032			0.170232		2.032			281.525
		2.034			0.170571		2.034			282.086
		2.036			0.171193		2.036			282.648
		2.038			0.170113		2.038			283.21
		2.04			0.170585		2.04			283.774
		2.042			0.17101		2.042			284.341
		2.044			0.169209		2.044			284.904
		2.046			0.170869		2.046			285.472
		2.048			0.169964		2.048			286.04
		2.05			0.170492		2.05			286.607
		2.052			0.170136		2.052			287.178
		2.054			0.169462		2.054			287.747
		2.056			0.167911		2.056			288.312
		2.058			0.168584		2.058			288.878
		2.06			0.168562		2.06			289.447
		2.062			0.168054		2.062			290.016
		2.064			0.168624		2.064			290.586
		2.066			0.168191		2.066			291.157
		2.068			0.16736		2.068			291.727
		2.07			0.168046		2.07			292.299
		2.072			0.168016		2.072			292.871
		2.074			0.167635		2.074			293.445
		2.076			0.166803		2.076			294.02
		2.078			0.166981		2.078			294.589
		2.08			0.165821		2.08			295.161
		2.082			0.167382		2.082			295.736
		2.084			0.165642		2.084			296.313
		2.086			0.167067		2.086			296.887
		2.088			0.165738		2.088			297.462
		2.09			0.165374		2.09			298.039
		2.092			0.165955		2.092			298.612
		2.094			0.166436		2.094			299.193
		2.096			0.165323		2.096			299.773
		2.098			0.164815		2.098			300.349
		2.1			0.165802		2.1			300.931
		2.102			0.165601		2.102			301.512
		2.104			0.165588		2.104			302.093
		2.106			0.163659		2.106			302.674
		2.108			0.166419		2.108			303.256
		2.11			0.165221		2.11			303.843
		2.112			0.163259		2.112			304.425
		2.114			0.165067		2.114			305.008
		2.116			0.163925		2.116			305.595
		2.118			0.163819		2.118			306.179
		2.12			0.163709		2.12			306.762
		2.122			0.163604		2.122			307.347
		2.124			0.161882		2.124			307.932
		2.126			0.163629		2.126			308.515
		2.128			0.163198		2.128			309.105
		2.13			0.161905		2.13			309.691
		2.132			0.163116		2.132			310.277
		2.134			0.162088		2.134			310.867
		2.136			0.162481		2.136			311.454
		2.138			0.161453		2.138			312.043
		2.14			0.161815		2.14			312.631
		2.142			0.161279		2.142			313.22
		2.144			0.162238		2.144			313.812
		2.146			0.162486		2.146			314.405
		2.148			0.160907		2.148			315
		2.15			0.161202		2.15			315.589
		2.152			0.160385		2.152			316.18
		2.154			0.16145		2.154			316.775
		2.156			0.161139		2.156			317.372
		2.158			0.162221		2.158			317.969
		2.16			0.160034		2.16			318.567
		2.162			0.160631		2.162			319.162
		2.164			0.160494		2.164			319.759
		2.166			0.159736		2.166			320.356
		2.168			0.160296		2.168			320.954
		2.17			0.160823		2.17			321.554
		2.172			0.159984		2.172			322.158
		2.174			0.161818		2.174			322.761
		2.176			0.160011		2.176			323.367
		2.178			0.159838		2.178			323.968
		2.18			0.159777		2.18			324.573
		2.182			0.159654		2.182			325.177
		2.184			0.159581		2.184			325.782
		2.186			0.159303		2.186			326.386
		2.188			0.158281		2.188			326.992
		2.19			0.159614		2.19			327.599
		2.192			0.159117		2.192			328.206
		2.194			0.157712		2.194			328.813
		2.196			0.158742		2.196			329.42
		2.198			0.157957		2.198			330.026
		2.2			0.157023		2.2			330.634
		2.202			0.158173		2.202			331.241
		2.204			0.156299		2.204			331.847
		2.206			0.157793		2.206			332.454
		2.208			0.156658		2.208			333.065
		2.21			0.155266		2.21			333.669
		2.212			0.157836		2.212			334.277
		2.214			0.15647		2.214			334.891
		2.216			0.157757		2.216			335.502
		2.218			0.157314		2.218			336.12
		2.22			0.156323		2.22			336.734
		2.222			0.156609		2.222			337.348
		2.224			0.156347		2.224			337.963
		2.226			0.156285		2.226			338.577
		2.228			0.156695		2.228			339.195
		2.23			0.156085		2.23			339.812
		2.232			0.15581		2.232			340.429
		2.234			0.155713		2.234			341.048
		2.236			0.155115		2.236			341.665
		2.238			0.155028		2.238			342.282
		2.24			0.155832		2.24			342.905
		2.242			0.155512		2.242			343.525
		2.244			0.155042		2.244			344.145
		2.246			0.155314		2.246			344.767
		2.248			0.153481		2.248			345.389
		2.25			0.154514		2.25			346.007
		2.252			0.154587		2.252			346.632
		2.254			0.154286		2.254			347.254
		2.256			0.154611		2.256			347.878
		2.258			0.154521		2.258			348.504
		2.26			0.15462		2.26			349.134
		2.262			0.154223		2.262			349.759
		2.264			0.153631		2.264			350.388
		2.266			0.154364		2.266			351.017
		2.268			0.152924		2.268			351.644
		2.27			0.153563		2.27			352.272
		2.272			0.153046		2.272			352.901
		2.274			0.153095		2.274			353.529
		2.276			0.15273		2.276			354.16
		2.278			0.152985		2.278			354.79
		2.28			0.151006		2.28			355.417
		2.282			0.152963		2.282			356.049
		2.284			0.152748		2.284			356.681
		2.286			0.151843		2.286			357.313
		2.288			0.151479		2.288			357.942
		2.29			0.151618		2.29			358.577
		2.292			0.150443		2.292			359.207
		2.294			0.150959		2.294			359.836
		2.296			0.150258		2.296			360.467
		2.298			0.150886		2.298			361.098
		2.3			0.15118		2.3			361.738
		2.302			0.151488		2.302			362.372
		2.304			0.151306		2.304			363.011
		2.306			0.151072		2.306			363.649
		2.308			0.152251		2.308			364.291
		2.31			0.150343		2.31			364.932
		2.312			0.15068		2.312			365.573
		2.314			0.149718		2.314			366.212
		2.316			0.150725		2.316			366.853
		2.318			0.149914		2.318			367.493
		2.32			0.149717		2.32			368.134
		2.322			0.149114		2.322			368.774
		2.324			0.150137		2.324			369.416
		2.326			0.149688		2.326			370.062
		2.328			0.148456		2.328			370.704
		2.33			0.148308		2.33			371.345
		2.332			0.14854		2.332			371.986
		2.334			0.148343		2.334			372.627
		2.336			0.148846		2.336			373.274
		2.338			0.14804		2.338			373.92
		2.34			0.14843		2.34			374.563
		2.342			0.148264		2.342			375.21
		2.344			0.148431		2.344			375.858
		2.346			0.14872		2.346			376.508
		2.348			0.147463		2.348			377.156
		2.35			0.147835		2.35			377.803
		2.352			0.147879		2.352			378.454
		2.354			0.147379		2.354			379.106
		2.356			0.147425		2.356			379.754
		2.358			0.147436		2.358			380.405
		2.36			0.146856		2.36			381.06
		2.362			0.147878		2.362			381.711
		2.364			0.14634		2.364			382.364
		2.366			0.147948		2.366			383.017
		2.368			0.146207		2.368			383.675
		2.37			0.146135		2.37			384.327
		2.372			0.146928		2.372			384.983
		2.374			0.146691		2.374			385.641
		2.376			0.146083		2.376			386.295
		2.378			0.145696		2.378			386.951
		2.38			0.146146		2.38			387.61
		2.382			0.145955		2.382			388.265
		2.384			0.146443		2.384			388.926
		2.386			0.145782		2.386			389.592
		2.388			0.146154		2.388			390.25
		2.39			0.145782		2.39			390.914
		2.392			0.145354		2.392			391.573
		2.394			0.144683		2.394			392.236
		2.396			0.144811		2.396			392.897
		2.398			0.144877		2.398			393.56
		2.4			0.145448		2.4			394.223
		2.402			0.144693		2.402			394.888
		2.404			0.14421		2.404			395.552
		2.406			0.144782		2.406			396.217
		2.408			0.144131		2.408			396.883
		2.41			0.144365		2.41			397.547
		2.412			0.144202		2.412			398.217
		2.414			0.143899		2.414			398.881
		2.416			0.143918		2.416			399.552
		2.418			0.143984		2.418			400.22
		2.42			0.144175		2.42			400.89
		2.422			0.143542		2.422			401.56
		2.424			0.142349		2.424			402.229
		2.426			0.143344		2.426			402.896
		2.428			0.142634		2.428			403.567
		2.43			0.143248		2.43			404.236
		2.432			0.143913		2.432			404.911
		2.434			0.143869		2.434			405.592
