# Supplementary material for: Theoretical framework for confined ion transport in two-dimensional nanochannels
Source: Nat Commun. 2025 Jul 20;16:6675. doi: 10.1038/s41467-025-61735-9 (PMC12276316; doi:10.1038/s41467-025-61735-9)
Supplement: Supplementary file 3 — Source data [file 41467_2025_61735_MOESM3_ESM.zip › Source Data/Source Data of Supplementary Information/Source Data of Supplementary Fig. 4.xlsx]

## Sheet: subfigure a
Supplementary Fig. 4a
		r (nm)	RDF of ion in bulk solution (g cm3)	RDF of ion in mid-position (g cm3)	RDF of ion in edge-position (g cm3)		r (nm)	Nw of ion in bulk solution	Nw of ion in mid-position	Nw of ion in edge-position
		0	0	0	0		0	0	0	0
		0.002	0	0	0		0.002	0	0	0
		0.004	0	0	0		0.004	0	0	0
		0.006	0	0	0		0.006	0	0	0
		0.008	0	0	0		0.008	0	0	0
		0.01	0	0	0		0.01	0	0	0
		0.012	0	0	0		0.012	0	0	0
		0.014	0	0	0		0.014	0	0	0
		0.016	0	0	0		0.016	0	0	0
		0.018	0	0	0		0.018	0	0	0
		0.02	0	0	0		0.02	0	0	0
		0.022	0	0	0		0.022	0	0	0
		0.024	0	0	0		0.024	0	0	0
		0.026	0	0	0		0.026	0	0	0
		0.028	0	0	0		0.028	0	0	0
		0.03	0	0	0		0.03	0	0	0
		0.032	0	0	0		0.032	0	0	0
		0.034	0	0	0		0.034	0	0	0
		0.036	0	0	0		0.036	0	0	0
		0.038	0	0	0		0.038	0	0	0
		0.04	0	0	0		0.04	0	0	0
		0.042	0	0	0		0.042	0	0	0
		0.044	0	0	0		0.044	0	0	0
		0.046	0	0	0		0.046	0	0	0
		0.048	0	0	0		0.048	0	0	0
		0.05	0	0	0		0.05	0	0	0
		0.052	0	0	0		0.052	0	0	0
		0.054	0	0	0		0.054	0	0	0
		0.056	0	0	0		0.056	0	0	0
		0.058	0	0	0		0.058	0	0	0
		0.06	0	0	0		0.06	0	0	0
		0.062	0	0	0		0.062	0	0	0
		0.064	0	0	0		0.064	0	0	0
		0.066	0	0	0		0.066	0	0	0
		0.068	0	0	0		0.068	0	0	0
		0.07	0	0	0		0.07	0	0	0
		0.072	0	0	0		0.072	0	0	0
		0.074	0	0	0		0.074	0	0	0
		0.076	0	0	0		0.076	0	0	0
		0.078	0	0	0		0.078	0	0	0
		0.08	0	0	0		0.08	0	0	0
		0.082	0	0	0		0.082	0	0	0
		0.084	0	0	0		0.084	0	0	0
		0.086	0	0	0		0.086	0	0	0
		0.088	0	0	0		0.088	0	0	0
		0.09	0	0	0		0.09	0	0	0
		0.092	0	0	0		0.092	0	0	0
		0.094	0	0	0		0.094	0	0	0
		0.096	0	0	0		0.096	0	0	0
		0.098	0	0	0		0.098	0	0	0
		0.1	0	0	0		0.1	0	0	0
		0.102	0	0	0		0.102	0	0	0
		0.104	0	0	0		0.104	0	0	0
		0.106	0	0	0		0.106	0	0	0
		0.108	0	0	0		0.108	0	0	0
		0.11	0	0	0		0.11	0	0	0
		0.112	0	0	0		0.112	0	0	0
		0.114	0	0	0		0.114	0	0	0
		0.116	0	0	0		0.116	0	0	0
		0.118	0	0	0		0.118	0	0	0
		0.12	0	0	0		0.12	0	0	0
		0.122	0	0	0		0.122	0	0	0
		0.124	0	0	0		0.124	0	0	0
		0.126	0	0	0		0.126	0	0	0
		0.128	0	0	0		0.128	0	0	0
		0.13	0	0	0		0.13	0	0	0
		0.132	0	0	0		0.132	0	0	0
		0.134	0	0	0		0.134	0	0	0
		0.136	0	0	0		0.136	0	0	0
		0.138	0	0	0		0.138	0	0	0
		0.14	0	0	0		0.14	0	0	0
		0.142	0	0	0		0.142	0	0	0
		0.144	0	0	0		0.144	0	0	0
		0.146	0	0	0		0.146	0	0	0
		0.148	0	0	0		0.148	0	0	0
		0.15	0	0	0		0.15	0	0	0
		0.152	0	0	0		0.152	0	0	0
		0.154	0	0	0		0.154	0	0	0
		0.156	0	0	0		0.156	0	0	0
		0.158	0	0	0		0.158	0	0	0
		0.16	0	0	0		0.16	0	0	0
		0.162	0	0	0		0.162	0	0	0
		0.164	0	0	0		0.164	0	0	0
		0.166	0	0	0		0.166	0	0	0
		0.168	0	0	0		0.168	0	0	0
		0.17	0	0	0		0.17	0	0	0
		0.172	0	0	0		0.172	0	0	0
		0.174	0	0	0		0.174	0	0	0
		0.176	0	0.000324666	0.000649331		0.176	0	0	7.99968e-06
		0.178	0.00393319	0.00285669	0.00253928		0.178	7.99968e-06	3.99984e-05	2.3999e-05
		0.18	0.0242611	0.0313499	0.0282459		0.18	0.000319987	0.000327987	0.000319987
		0.182	0.142385	0.162432	0.149074		0.182	0.00196792	0.00217591	0.00209592
		0.184	0.53033	0.600929	0.626772		0.184	0.0100636	0.0110076	0.0106636
		0.186	1.4802	1.67643	1.72847		0.186	0.0361666	0.0388864	0.0398304
		0.188	3.3005	3.82395	3.74541		0.188	0.1031	0.111844	0.112675
		0.19	6.00419	6.77931	6.71634		0.19	0.237902	0.259806	0.259358
		0.192	8.98495	10.0935	9.99088		0.192	0.467885	0.506476	0.502316
		0.194	11.6724	12.8206	12.8235		0.194	0.78952	0.848686	0.844062
		0.196	13.3551	14.3638	14.1337		0.196	1.19031	1.26565	1.25505
		0.198	13.5179	14.5752	14.4131		0.198	1.63329	1.71511	1.70117
		0.2	12.7782	13.6334	13.5022		0.2	2.07148	2.16424	2.14565
		0.202	11.2701	11.6401	11.6147		0.202	2.47987	2.57516	2.54939
		0.204	9.2339	9.52398	9.54524		0.204	2.83282	2.92038	2.89986
		0.206	7.43694	7.44618	7.39309		0.206	3.12315	3.20327	3.17997
		0.208	5.72104	5.56845	5.74116		0.208	3.35885	3.42344	3.4028
		0.21	4.35004	4.21816	4.18852		0.21	3.54033	3.59164	3.57352
		0.212	3.23007	2.99374	3.11614		0.212	3.67951	3.71857	3.70207
		0.214	2.43171	2.19602	2.29946		0.214	3.78579	3.8112	3.79843
		0.216	1.81773	1.59681	1.66881		0.216	3.86668	3.88021	3.87076
		0.218	1.39685	1.17743	1.21806		0.218	3.92946	3.93036	3.92391
		0.22	1.04793	0.875609	0.920075		0.22	3.97753	3.96957	3.96421
		0.222	0.823746	0.652177	0.668094		0.222	4.01495	3.99958	3.99485
		0.224	0.621104	0.489053	0.516312		0.224	4.04529	4.02086	4.01814
		0.226	0.504493	0.371944	0.38612		0.226	4.0691	4.03838	4.03588
		0.228	0.395733	0.297349	0.311278		0.228	4.0879	4.05176	4.04971
		0.23	0.335245	0.234218	0.243534		0.23	4.10406	4.06278	4.06156
		0.232	0.264836	0.187594	0.182736		0.232	4.11744	4.0719	4.07047
		0.234	0.235294	0.15226	0.147301		0.234	4.12841	4.07898	4.07744
		0.236	0.206193	0.124049	0.129827		0.236	4.13852	4.08513	4.08359
		0.238	0.172451	0.10564	0.109546		0.238	4.14757	4.09022	4.08896
		0.24	0.126484	0.0911403	0.0935848		0.24	4.15471	4.09464	4.09371
		0.242	0.131113	0.0812256	0.0750435		0.242	4.16069	4.09864	4.09744
		0.244	0.11899	0.064697	0.0638524		0.244	4.16691	4.1019	4.10066
		0.246	0.101856	0.0578325	0.0536779		0.246	4.17245	4.10498	4.10355
		0.248	0.0871266	0.0524884	0.0529789		0.248	4.17719	4.10754	4.10606
		0.25	0.081904	0.0477903	0.0468248		0.25	4.18152	4.1101	4.10846
		0.252	0.0748728	0.0468763	0.0370576		0.252	4.18565	4.11258	4.11058
		0.254	0.069835	0.0458292	0.0383469		0.254	4.18949	4.11498	4.11249
		0.256	0.0690419	0.040206	0.0360626		0.256	4.19322	4.117	4.11452
		0.258	0.0561654	0.0374693	0.0336921		0.258	4.19664	4.11901	4.1163
		0.26	0.0537447	0.0334733	0.029159		0.26	4.19972	4.12099	4.11796
		0.262	0.052229	0.0313525	0.0310595		0.262	4.20286	4.1227	4.11944
		0.264	0.0499279	0.0320338	0.0246747		0.264	4.20567	4.1243	4.1211
		0.266	0.0510766	0.0311274	0.0241629		0.266	4.20871	4.12609	4.12247
		0.268	0.048315	0.0308046	0.0261838		0.268	4.21152	4.12798	4.12385
		0.27	0.048917	0.0324193	0.0252456		0.27	4.21457	4.12973	4.12533
		0.272	0.0434068	0.0284105	0.0256917		0.272	4.21745	4.1315	4.12682
		0.274	0.0481375	0.0305419	0.0239781		0.274	4.22024	4.13339	4.1283
		0.276	0.0466874	0.0315532	0.0257442		0.276	4.22337	4.13501	4.12987
		0.278	0.0452738	0.0318815	0.0255052		0.278	4.22622	4.13702	4.13127
		0.28	0.0481753	0.0355326	0.0266815		0.28	4.22934	4.13924	4.13309
		0.282	0.0501463	0.0317423	0.0293394		0.282	4.23245	4.14127	4.13468
		0.284	0.0442131	0.0381547	0.0260599		0.284	4.23569	4.14343	4.13644
		0.286	0.0502777	0.0351644	0.0293856		0.286	4.23881	4.1458	4.13831
		0.288	0.0564	0.0352835	0.027766		0.288	4.24258	4.14818	4.1402
		0.29	0.0508373	0.0401796	0.0302543		0.29	4.24634	4.15072	4.14215
		0.292	0.057901	0.04258	0.0318465		0.292	4.24989	4.15345	4.14411
		0.294	0.0583358	0.050147	0.0369994		0.294	4.25433	4.15665	4.14657
		0.296	0.059629	0.0475204	0.0369603		0.296	4.25839	4.16	4.14907
		0.298	0.0614219	0.0509616	0.0374851		0.298	4.263	4.16349	4.15156
		0.3	0.0680617	0.0548659	0.0379927		0.3	4.26773	4.16721	4.15441
		0.302	0.0686356	0.0584429	0.0434462		0.302	4.27308	4.17124	4.15741
		0.304	0.0735433	0.0626814	0.0499492		0.304	4.27829	4.17572	4.16083
		0.306	0.0844609	0.0630462	0.0525206		0.306	4.28461	4.18053	4.16454
		0.308	0.0835695	0.0711351	0.0555511		0.308	4.29109	4.1854	4.16848
		0.31	0.0903754	0.0826739	0.0635228		0.31	4.29811	4.19106	4.17314
		0.312	0.100939	0.0917413	0.0704589		0.312	4.30572	4.19763	4.17824
		0.314	0.10199	0.0972067	0.0762966		0.314	4.31396	4.20506	4.18398
		0.316	0.115682	0.102629	0.0794647		0.316	4.32301	4.21329	4.18979
		0.318	0.12295	0.116159	0.090003		0.318	4.33324	4.222	4.19672
		0.32	0.129656	0.127086	0.100372		0.32	4.34369	4.23157	4.20441
		0.322	0.147652	0.13075	0.105143		0.322	4.35583	4.24221	4.21279
		0.324	0.148665	0.149546	0.111609		0.324	4.36835	4.254	4.2218
		0.326	0.165518	0.163805	0.130495		0.326	4.3824	4.26685	4.23163
		0.328	0.182218	0.183687	0.143585		0.328	4.3976	4.28212	4.24376
		0.33	0.189434	0.188486	0.156071		0.33	4.41448	4.29781	4.25647
		0.332	0.208296	0.212229	0.173542		0.332	4.43303	4.31501	4.2707
		0.334	0.224366	0.230065	0.185711		0.334	4.453	4.33494	4.2869
		0.336	0.247686	0.261274	0.214417		0.336	4.4748	4.35687	4.30469
		0.338	0.260959	0.288826	0.221924		0.338	4.49894	4.3816	4.32456
		0.34	0.286258	0.300576	0.253424		0.34	4.52496	4.40833	4.34574
		0.342	0.311441	0.325702	0.277036		0.342	4.55418	4.43698	4.37043
		0.344	0.341691	0.36068	0.297536		0.344	4.5868	4.46992	4.39763
		0.346	0.359297	0.393406	0.32956		0.346	4.6211	4.50536	4.42665
		0.348	0.380664	0.424353	0.360326		0.348	4.65783	4.54454	4.45983
		0.35	0.418113	0.458512	0.384132		0.35	4.69861	4.58658	4.49602
		0.352	0.437667	0.490245	0.424014		0.352	4.74263	4.6333	4.53575
		0.354	0.479325	0.523808	0.458242		0.354	4.79048	4.68342	4.57956
		0.356	0.521907	0.573246	0.495956		0.356	4.84307	4.73835	4.62746
		0.358	0.552893	0.608998	0.537905		0.358	4.90029	4.79833	4.68001
		0.36	0.590405	0.648574	0.573846		0.36	4.96117	4.86283	4.73611
		0.362	0.63563	0.70015	0.616575		0.362	5.02839	4.93362	4.79792
		0.364	0.671412	0.751518	0.654817		0.364	5.10029	5.00838	4.86444
		0.366	0.718411	0.784921	0.713148		0.366	5.1776	5.09118	4.93781
		0.368	0.744743	0.828173	0.763714		0.368	5.25955	5.17739	5.0161
		0.37	0.799803	0.87544	0.808296		0.37	5.34757	5.2687	5.10128
		0.372	0.851911	0.938875	0.865911		0.372	5.44243	5.36882	5.19305
		0.374	0.884765	0.991554	0.913112		0.374	5.543	5.47502	5.29211
		0.376	0.938245	1.04052	0.974715		0.376	5.65024	5.58865	5.39738
		0.378	0.978584	1.08844	1.00813		0.378	5.76362	5.70925	5.51017
		0.38	1.03622	1.11259	1.06273		0.38	5.88428	5.83573	5.62688
		0.382	1.07526	1.18843	1.11421		0.382	6.01246	5.96749	5.75227
		0.384	1.12351	1.2241	1.15979		0.384	6.14658	6.10877	5.88503
		0.386	1.18247	1.26659	1.21158		0.386	6.29083	6.25561	6.02626
		0.388	1.2182	1.30615	1.24555		0.388	6.44028	6.40918	6.17143
		0.39	1.25981	1.34185	1.29827		0.39	6.59618	6.56828	6.32502
		0.392	1.30409	1.36924	1.33606		0.392	6.76004	6.73271	6.4859
		0.394	1.37356	1.42164	1.38594		0.394	6.93174	6.90546	6.65326
		0.396	1.39046	1.43604	1.41699		0.396	7.11103	7.08166	6.82711
		0.398	1.43505	1.4725	1.45593		0.398	7.29877	7.26376	7.00709
		0.4	1.47777	1.49156	1.47025		0.4	7.49189	7.45132	7.19247
		0.402	1.49768	1.50277	1.51035		0.402	7.69145	7.64331	7.38254
		0.404	1.53193	1.54573	1.54369		0.404	7.8968	7.84062	7.57992
		0.406	1.55773	1.55673	1.55313		0.406	8.10861	8.04361	7.78295
		0.408	1.58802	1.54209	1.56692		0.408	8.32482	8.24788	7.98823
		0.41	1.60136	1.56256	1.58218		0.41	8.54832	8.45348	8.19667
		0.412	1.63499	1.56461	1.57545		0.412	8.77741	8.66313	8.41092
		0.414	1.65368	1.55745	1.58696		0.414	9.01058	8.87665	8.62455
		0.416	1.66019	1.54849	1.57126		0.416	9.24831	9.08845	8.84085
		0.418	1.66136	1.54874	1.5774		0.418	9.49069	9.30249	9.05846
		0.42	1.68486	1.5314	1.56122		0.42	9.73498	9.51728	9.2765
		0.422	1.66949	1.52727	1.56031		0.422	9.98348	9.73353	9.49791
		0.424	1.68697	1.50341	1.53038		0.424	10.2339	9.9487	9.71865
		0.426	1.69198	1.49693	1.52935		0.426	10.488	10.1651	9.93836
		0.428	1.68317	1.46145	1.48957		0.428	10.7447	10.3793	10.1572
		0.43	1.67734	1.42923	1.46306		0.43	11.0028	10.5922	10.3737
		0.432	1.67742	1.38197	1.4287		0.432	11.2639	10.7989	10.5866
		0.434	1.64306	1.3737	1.41134		0.434	11.5234	11.0041	10.7981
		0.436	1.59637	1.35082	1.37659		0.436	11.7789	11.2081	11.0094
		0.438	1.5976	1.30516	1.32765		0.438	12.0324	11.4116	11.2145
		0.44	1.55671	1.26225	1.3023		0.44	12.2868	11.6084	11.4163
		0.442	1.55477	1.22975	1.2558		0.442	12.5394	11.8002	11.6128
		0.444	1.52724	1.19641	1.20263		0.444	12.7913	11.9898	11.8047
		0.446	1.49746	1.1549	1.15642		0.446	13.0421	12.1761	11.99
		0.448	1.46255	1.09336	1.1346		0.448	13.2892	12.354	12.1731
		0.45	1.41852	1.08977	1.08808		0.45	13.5331	12.5297	12.351
		0.452	1.39738	1.04757	1.05343		0.452	13.7708	12.702	12.5254
		0.454	1.35796	1.00249	1.00898		0.454	14.0065	12.8687	12.6929
		0.456	1.33164	0.971951	0.96813		0.456	14.2381	13.0322	12.8554
		0.458	1.29879	0.928048	0.948328		0.458	14.4698	13.1895	13.0143
		0.46	1.2486	0.891386	0.903695		0.46	14.6911	13.3426	13.1693
		0.462	1.23683	0.876759	0.877607		0.462	14.9122	13.4911	13.3206
		0.464	1.20237	0.842264	0.84259		0.464	15.1299	13.6382	13.4665
		0.466	1.16913	0.813155	0.821908		0.466	15.3437	13.7803	13.6088
		0.468	1.14347	0.78077	0.793765		0.468	15.5543	13.918	13.7496
		0.47	1.13064	0.762667	0.764989		0.47	15.7624	14.0537	13.8869
		0.472	1.10314	0.73708	0.742136		0.472	15.9701	14.1859	14.0199
		0.474	1.0694	0.698639	0.720796		0.474	16.1716	14.3137	14.15
		0.476	1.0504	0.696603	0.683864		0.476	16.3721	14.4397	14.2749
		0.478	1.02891	0.679118	0.666574		0.478	16.5701	14.563	14.3969
		0.48	1.01425	0.661557	0.650513		0.48	16.7658	14.6848	14.5169
		0.482	1.00231	0.650632	0.640156		0.482	16.9599	14.8072	14.6368
		0.484	0.995008	0.623187	0.623917		0.484	17.1536	14.9245	14.7546
		0.486	0.962409	0.614751	0.616156		0.486	17.3458	15.04	14.8699
		0.488	0.957393	0.605287	0.599924		0.488	17.5363	15.1555	14.9854
		0.49	0.950071	0.601695	0.595329		0.49	17.7258	15.2709	15.0986
		0.492	0.938765	0.582899	0.585309		0.492	17.9159	15.384	15.2113
		0.494	0.929014	0.575878	0.576785		0.494	18.1061	15.497	15.3232
		0.496	0.934676	0.55972	0.571003		0.496	18.2952	15.6056	15.4351
		0.498	0.915001	0.566544	0.557014		0.498	18.4869	15.7159	15.547
		0.5	0.914855	0.556502	0.545439		0.5	18.6769	15.8277	15.6557
		0.502	0.913464	0.556322	0.546824		0.502	18.8691	15.9386	15.7642
		0.504	0.909619	0.549062	0.539718		0.504	19.062	16.0503	15.8737
		0.506	0.897781	0.542401	0.544208		0.506	19.2533	16.1618	15.9841
		0.508	0.905796	0.532776	0.532621		0.508	19.4463	16.271	16.0936
		0.51	0.901404	0.527816	0.531489		0.51	19.6417	16.38	16.2035
		0.512	0.901238	0.527742	0.53085		0.512	19.8381	16.4899	16.3138
		0.514	0.893671	0.533527	0.524734		0.514	20.0362	16.6008	16.423
		0.516	0.892106	0.522952	0.524086		0.516	20.2343	16.7118	16.5348
		0.518	0.890744	0.52513	0.522169		0.518	20.4317	16.8232	16.6457
		0.52	0.892937	0.521523	0.51453		0.52	20.633	16.9356	16.7565
		0.522	0.89431	0.515913	0.501519		0.522	20.835	17.0473	16.8675
		0.524	0.902723	0.512039	0.510061		0.524	21.0399	17.1602	16.9778
		0.526	0.892156	0.516274	0.510603		0.526	21.2459	17.2725	17.0885
		0.528	0.888267	0.522452	0.50777		0.528	21.4525	17.3876	17.201
		0.53	0.889901	0.508618	0.505288		0.53	21.6602	17.5022	17.3135
		0.532	0.900158	0.504498	0.507234		0.532	21.8712	17.6157	17.4266
		0.534	0.902038	0.510093	0.508259		0.534	22.0844	17.7303	17.543
		0.536	0.895781	0.509686	0.508321		0.536	22.2991	17.8465	17.6585
		0.538	0.896289	0.506407	0.496331		0.538	22.5149	17.9628	17.7732
		0.54	0.903664	0.509922	0.505059		0.54	22.7332	18.0799	17.8899
		0.542	0.908239	0.504098	0.510944		0.542	22.9542	18.1982	18.0068
		0.544	0.896126	0.509827	0.501908		0.544	23.1768	18.3175	18.1265
		0.546	0.910351	0.512864	0.50777		0.546	23.3998	18.4378	18.2448
		0.548	0.910001	0.502511	0.502745		0.548	23.6262	18.5578	18.3652
		0.55	0.912965	0.505445	0.514189		0.55	23.8561	18.6807	18.4881
		0.552	0.9086	0.514515	0.511644		0.552	24.087	18.8024	18.6126
		0.554	0.915633	0.52016	0.507447		0.554	24.3199	18.9287	18.7359
		0.556	0.914488	0.513774	0.512246		0.556	24.5552	19.0552	18.8597
		0.558	0.922631	0.507499	0.511924		0.558	24.7925	19.1815	18.9859
		0.56	0.930115	0.522721	0.510599		0.56	25.0344	19.309	19.1137
		0.562	0.920555	0.521025	0.510072		0.562	25.278	19.4394	19.2413
		0.564	0.915012	0.505455	0.512032		0.564	25.5195	19.569	19.3702
		0.566	0.915794	0.513862	0.522746		0.566	25.7636	19.6982	19.5016
		0.568	0.931575	0.515624	0.514876		0.568	26.0128	19.8304	19.6345
		0.57	0.922312	0.517076	0.515033		0.57	26.2629	19.9634	19.767
		0.572	0.928353	0.509455	0.518646		0.572	26.5145	20.0971	19.9
		0.574	0.942354	0.518626	0.520977		0.574	26.7702	20.231	20.0375
		0.576	0.936771	0.517683	0.523048		0.576	27.0304	20.3677	20.1737
		0.578	0.940224	0.525347	0.520801		0.578	27.2894	20.5051	20.3124
		0.58	0.945266	0.521268	0.522643		0.58	27.5531	20.6449	20.4514
		0.582	0.95356	0.517963	0.522		0.582	27.8213	20.7838	20.5907
		0.584	0.949672	0.521831	0.515993		0.584	28.0924	20.9251	20.7316
		0.586	0.940328	0.524706	0.528542		0.586	28.3615	21.0665	20.8744
		0.588	0.954905	0.532734	0.525171		0.588	28.6333	21.2119	21.018
		0.59	0.95621	0.529982	0.52926		0.59	28.9111	21.3594	21.1647
		0.592	0.961658	0.52886	0.515287		0.592	29.1915	21.5057	21.3082
		0.594	0.965131	0.526941	0.527197		0.594	29.4743	21.6534	21.4548
		0.596	0.960401	0.535222	0.524011		0.596	29.7585	21.8038	21.6029
		0.598	0.966822	0.528368	0.538267		0.598	30.0445	21.9538	21.7528
		0.6	0.963397	0.537186	0.533666		0.6	30.3324	22.1058	21.9067
		0.602	0.967296	0.536993	0.538131		0.602	30.6248	22.2595	22.0608
		0.604	0.97543	0.54611	0.532905		0.604	30.9185	22.4166	22.2157
		0.606	0.971147	0.543841	0.542827		0.606	31.216	22.5758	22.3721
		0.608	0.974775	0.538649	0.535004		0.608	31.5145	22.7342	22.5299
		0.61	0.978726	0.534583	0.533259		0.61	31.8169	22.8921	22.687
		0.612	0.97267	0.548801	0.547163		0.612	32.1204	23.053	22.8471
		0.614	0.989335	0.545088	0.542447		0.614	32.4295	23.2168	23.0113
		0.616	0.978895	0.548638	0.544662		0.616	32.7393	23.381	23.1739
		0.618	0.977021	0.550431	0.548693		0.618	33.0506	23.548	23.3382
		0.62	0.983771	0.552549	0.5447		0.62	33.3619	23.7153	23.5062
		0.622	0.98971	0.548802	0.547008		0.622	33.6821	23.8841	23.6738
		0.624	0.989179	0.550232	0.541554		0.624	34.0012	24.0536	23.8411
		0.626	0.99033	0.55016	0.553137		0.626	34.3251	24.2262	24.0121
		0.628	0.994286	0.549517	0.553546		0.628	34.6492	24.3973	24.1849
		0.63	0.995247	0.556532	0.553948		0.63	34.979	24.5712	24.3592
		0.632	0.997218	0.549278	0.555422		0.632	35.3107	24.7464	24.5347
		0.634	1.00411	0.558082	0.55568		0.634	35.6441	24.9226	24.7124
		0.636	1.01045	0.562556	0.555669		0.636	35.9821	25.1025	24.89
		0.638	0.992484	0.556422	0.555904		0.638	36.322	25.2825	25.0688
		0.64	1.00216	0.555614	0.557701		0.64	36.6622	25.4648	25.2504
		0.642	1.00307	0.558188	0.557017		0.642	37.0055	25.6459	25.4327
		0.644	1.00762	0.556049	0.557189		0.644	37.3536	25.8279	25.6161
		0.646	0.998395	0.564908	0.559823		0.646	37.7009	26.0143	25.8005
		0.648	0.999257	0.568411	0.567621		0.648	38.0483	26.2032	25.9891
		0.65	1.01465	0.567647	0.565766		0.65	38.4051	26.3931	26.1781
		0.652	1.00784	0.573377	0.565499		0.652	38.7618	26.5856	26.3691
		0.654	1.00297	0.575559	0.562016		0.654	39.1208	26.7815	26.5596
		0.656	1.00518	0.560746	0.563621		0.656	39.4771	26.9742	26.7517
		0.658	1.00283	0.57219	0.57147		0.658	39.8395	27.1701	26.9476
		0.66	1.00818	0.567319	0.567112		0.66	40.2038	27.3653	27.1436
		0.662	1.00027	0.57271	0.565642		0.662	40.5695	27.5642	27.3407
		0.664	0.998771	0.566974	0.571308		0.664	40.9373	27.7638	27.5394
		0.666	1.00162	0.563697	0.568186		0.666	41.3062	27.9622	27.7396
		0.668	0.997225	0.566832	0.564037		0.668	41.6779	28.1629	27.9405
		0.67	0.999066	0.559047	0.563146		0.67	42.0498	28.3634	28.1407
		0.672	1.00402	0.569151	0.565922		0.672	42.427	28.5644	28.3425
		0.674	1.00112	0.561725	0.566906		0.674	42.8057	28.7685	28.5456
		0.676	0.99049	0.561796	0.569631		0.676	43.1842	28.9721	28.7535
		0.678	1.00161	0.561813	0.558596		0.678	43.5656	29.1764	28.9593
		0.68	0.994944	0.55771	0.560016		0.68	43.9501	29.3813	29.1634
		0.682	0.995601	0.557944	0.553857		0.682	44.3352	29.5889	29.3687
		0.684	0.99616	0.563197	0.559478		0.684	44.7223	29.7976	29.5758
		0.686	0.99831	0.554174	0.553597		0.686	45.1123	30.0051	29.7831
		0.688	0.992114	0.545508	0.549078		0.688	45.5057	30.2105	29.9893
		0.69	0.995553	0.552859	0.542994		0.69	45.8981	30.4175	30.1959
		0.692	0.988493	0.543698	0.545777		0.692	46.2948	30.6265	30.404
		0.694	0.99061	0.538398	0.551449		0.694	46.6891	30.8327	30.6141
		0.696	0.978514	0.539607	0.544735		0.696	47.0869	31.0394	30.825
		0.698	0.98832	0.534124	0.540956		0.698	47.4855	31.2466	31.0333
		0.7	0.995263	0.528656	0.535163		0.7	47.8905	31.4543	31.2414
		0.702	0.9801	0.530889	0.536073		0.702	48.2939	31.6606	31.451
		0.704	0.985631	0.527313	0.52575		0.704	48.7012	31.8678	31.6612
		0.706	0.985674	0.524242	0.52973		0.706	49.109	32.0772	31.8693
		0.708	0.980365	0.517002	0.524385		0.708	49.5195	32.2837	32.0771
		0.71	0.988407	0.516536	0.522821		0.71	49.9332	32.4914	32.2876
		0.712	0.980041	0.513726	0.513131		0.712	50.346	32.6981	32.4969
		0.714	0.986426	0.510962	0.510982		0.714	50.7633	32.9053	32.7041
		0.716	0.986728	0.510411	0.513766		0.716	51.1872	33.1129	32.9121
		0.718	0.989688	0.505039	0.506209		0.718	51.6098	33.3213	33.12
		0.72	0.976646	0.497015	0.497073		0.72	52.0341	33.5264	33.3264
		0.722	0.981671	0.497913	0.496504		0.722	52.4591	33.7323	33.5325
		0.724	0.988723	0.495758	0.498578		0.724	52.8892	33.9386	33.7393
		0.726	0.980997	0.493091	0.495342		0.726	53.3206	34.1467	33.9469
		0.728	0.977133	0.489492	0.486873		0.728	53.7519	34.3516	34.1528
		0.73	0.994541	0.484246	0.487114		0.73	54.1879	34.5583	34.3581
		0.732	0.985074	0.477797	0.480143		0.732	54.6298	34.7626	34.5637
		0.734	0.986271	0.478103	0.47773		0.734	55.0729	34.9663	34.7693
		0.736	0.991862	0.478466	0.47711		0.736	55.5181	35.1715	34.9747
		0.738	0.990072	0.474003	0.477567		0.738	55.9681	35.376	35.1803
		0.74	0.995249	0.473237	0.474596		0.74	56.4174	35.5831	35.3874
		0.742	0.986617	0.464925	0.472487		0.742	56.8733	35.7881	35.5942
		0.744	1.003	0.470358	0.467924		0.744	57.3323	35.9943	35.8011
		0.746	0.990731	0.467997	0.462774		0.746	57.7948	36.2008	36.0069
		0.748	0.995085	0.466055	0.464149		0.748	58.2575	36.4089	36.2114
		0.75	0.993882	0.463792	0.459393		0.75	58.7215	36.6158	36.4182
		0.752	0.997903	0.463422	0.464631		0.752	59.1913	36.8239	36.6243
		0.754	1.00253	0.4543	0.459023		0.754	59.6632	37.0308	36.8337
		0.756	1.00335	0.454324	0.4567		0.756	60.1416	37.2373	37.0414
		0.758	1.0066	0.457115	0.457552		0.758	60.6207	37.4444	37.2495
		0.76	1.00562	0.455302	0.454745		0.76	61.1045	37.6528	37.4582
		0.762	1.00466	0.449918	0.452533		0.762	61.5901	37.8616	37.6675
		0.764	1.0074	0.454392	0.454823		0.764	62.0815	38.0709	37.8776
		0.766	1.01097	0.453083	0.451695		0.766	62.5723	38.2827	38.0882
		0.768	1.01015	0.447591	0.443908		0.768	63.0676	38.4929	38.297
		0.77	1.01095	0.448318	0.445502		0.77	63.5663	38.7042	38.5079
		0.772	1.01052	0.443538	0.442137		0.772	64.0703	38.9138	38.7171
		0.774	1.01374	0.442521	0.445862		0.774	64.5737	39.1256	38.9275
		0.776	1.02184	0.448662	0.446642		0.776	65.084	39.3383	39.1407
		0.778	1.02169	0.44498	0.443601		0.778	65.5989	39.5524	39.3549
		0.78	1.02258	0.438849	0.439379		0.78	66.1176	39.7657	39.5679
		0.782	1.02283	0.441868	0.44149		0.782	66.6365	39.9791	39.7821
		0.784	1.02227	0.437659	0.437233		0.784	67.1611	40.1949	39.9961
		0.786	1.02202	0.439825	0.439793		0.786	67.6858	40.4086	40.2103
		0.788	1.01723	0.437867	0.432895		0.788	68.2114	40.6254	40.4259
		0.79	1.03091	0.43432	0.433643		0.79	68.7432	40.8405	40.6398
		0.792	1.01913	0.432193	0.43758		0.792	69.2801	41.0566	40.856
		0.794	1.02261	0.427242	0.430448		0.794	69.8161	41.2709	41.0738
		0.796	1.02674	0.428515	0.431642		0.796	70.3569	41.488	41.2901
		0.798	1.02284	0.430009	0.424955		0.798	70.8997	41.7043	41.5085
		0.8	1.01726	0.429269	0.428829		0.8	71.4442	41.9207	41.7248
		0.802	1.02131	0.428861	0.433302		0.802	71.9872	42.1406	41.9443
		0.804	1.0318	0.42502	0.42852		0.804	72.5406	42.3589	42.1674
		0.806	1.01907	0.42316	0.42299		0.806	73.0953	42.5789	42.3841
		0.808	1.02481	0.425638	0.425269		0.808	73.6481	42.7985	42.605
		0.81	1.02775	0.426829	0.428117		0.81	74.212	43.0201	42.8272
		0.812	1.02832	0.42652	0.423286		0.812	74.7728	43.2438	43.0479
		0.814	1.02699	0.424252	0.421521		0.814	75.3428	43.4659	43.2719
		0.816	1.02687	0.419165	0.418168		0.816	75.9109	43.6909	43.4931
		0.818	1.02382	0.420415	0.419904		0.818	76.4822	43.913	43.715
		0.82	1.02357	0.415622	0.415637		0.82	77.0563	44.1365	43.9387
		0.822	1.03429	0.416044	0.420956		0.822	77.6328	44.3592	44.164
		0.824	1.02689	0.418593	0.415867		0.824	78.2178	44.5839	44.3881
		0.826	1.01699	0.416122	0.413513		0.826	78.7991	44.8098	44.6139
		0.828	1.02539	0.411505	0.410038		0.828	79.3785	45.0354	44.8356
		0.83	1.02042	0.41164	0.413699		0.83	79.9662	45.2593	45.0616
		0.832	1.01922	0.411078	0.408812		0.832	80.5535	45.486	45.2887
		0.834	1.02382	0.409926	0.410909		0.834	81.1446	45.7118	45.5141
		0.836	1.02288	0.411723	0.408198		0.836	81.7403	45.9401	45.7414
		0.838	1.01929	0.410809	0.410451		0.838	82.34	46.1683	45.9696
		0.84	1.0144	0.405292	0.404751		0.84	82.9359	46.3999	46.1972
		0.842	1.01933	0.406221	0.406888		0.842	83.5368	46.6265	46.4264
		0.844	1.02024	0.407158	0.403855		0.844	84.1406	46.8559	46.6553
		0.846	1.01377	0.404271	0.403512		0.846	84.7444	47.0869	46.8835
		0.848	1.0144	0.407916	0.404588		0.848	85.3533	47.3178	47.1146
		0.85	1.016	0.400431	0.402352		0.85	85.9655	47.5497	47.3462
		0.852	1.0126	0.402296	0.400633		0.852	86.5772	47.7817	47.5764
		0.854	1.01236	0.398442	0.400525		0.854	87.1911	48.0124	47.8097
		0.856	1.00511	0.398033	0.399255		0.856	87.8087	48.2452	48.0415
		0.858	1.01651	0.397918	0.396088		0.858	88.4265	48.4773	48.2739
		0.86	1.01274	0.394193	0.395729		0.86	89.0487	48.71	48.5066
		0.862	1.00047	0.393071	0.394452		0.862	89.6745	48.9426	48.7394
		0.864	1.01465	0.395751	0.397314		0.864	90.2997	49.1771	48.9728
		0.866	1.00739	0.396433	0.390238		0.866	90.9313	49.4104	49.2085
		0.868	1.00397	0.393191	0.39522		0.868	91.5625	49.6477	49.4433
		0.87	1.00259	0.391218	0.389079		0.87	92.1959	49.883	49.678
		0.872	0.999529	0.391138	0.393889		0.872	92.8284	50.1178	49.9153
		0.874	1.00081	0.388893	0.390355		0.874	93.4662	50.3554	50.1527
		0.876	0.997332	0.388759	0.385784		0.876	94.1026	50.592	50.389
		0.878	1.00054	0.385605	0.385161		0.878	94.7448	50.8291	50.6242
		0.88	0.992896	0.388827	0.389801		0.88	95.3875	51.067	50.8639
		0.882	1.00018	0.388594	0.388658		0.882	96.0329	51.3059	51.1035
		0.884	0.998955	0.387288	0.381922		0.884	96.6818	51.5473	51.3416
		0.886	0.994135	0.381388	0.381849		0.886	97.3347	51.7887	51.5796
		0.888	0.990732	0.38229	0.385109		0.888	97.986	52.0259	51.8204
		0.89	0.994597	0.383325	0.385267		0.89	98.6416	52.2656	52.0623
		0.892	0.992921	0.385377	0.382381		0.892	99.2967	52.5085	52.3053
		0.894	0.991417	0.383754	0.382797		0.894	99.9585	52.7535	52.5489
		0.896	0.988385	0.382733	0.382608		0.896	100.621	52.9971	52.7913
		0.898	0.996282	0.381953	0.381654		0.898	101.288	53.2411	53.0367
		0.9	0.993066	0.382079	0.380341		0.9	101.956	53.4877	53.2809
		0.902	0.984921	0.381997	0.375236		0.902	102.629	53.734	53.5261
		0.904	0.993291	0.38181	0.377613		0.904	103.304	53.9813	53.7698
		0.906	0.994115	0.376807	0.379625		0.906	103.978	54.2265	54.0161
		0.908	0.98535	0.377229	0.374716		0.908	104.66	54.4765	54.2623
		0.91	0.979396	0.378796	0.378614		0.91	105.337	54.7231	54.5074
		0.912	0.987496	0.378613	0.380052		0.912	106.018	54.9751	54.7599
		0.914	0.986196	0.375015	0.372547		0.914	106.704	55.2255	55.0104
		0.916	0.984577	0.377349	0.370518		0.916	107.393	55.4749	55.2569
		0.918	0.984542	0.376458	0.371505		0.918	108.082	55.7263	55.5054
		0.92	0.989458	0.375806	0.370757		0.92	108.78	55.9789	55.7549
		0.922	0.987823	0.372989	0.370245		0.922	109.478	56.2318	56.0049
		0.924	0.976963	0.373622	0.373187		0.924	110.176	56.484	56.2568
		0.926	0.986912	0.373712	0.372281		0.926	110.879	56.7389	56.5108
		0.928	0.979656	0.365434	0.373842		0.928	111.583	56.9918	56.7655
		0.93	0.992746	0.370641	0.37078		0.93	112.294	57.2458	57.0223
		0.932	0.983253	0.367828	0.369124		0.932	113.011	57.4988	57.2755
		0.934	0.983634	0.367946	0.368476		0.934	113.724	57.7536	57.5313
		0.936	0.982479	0.368075	0.365986		0.936	114.442	58.0101	57.787
		0.938	0.983797	0.369095	0.368535		0.938	115.161	58.266	58.0435
		0.94	0.986937	0.369377	0.368603		0.94	115.885	58.5257	58.3023
		0.942	0.982802	0.365917	0.368478		0.942	116.613	58.7854	58.5614
		0.944	0.986266	0.366796	0.367451		0.944	117.345	59.0445	58.8221
		0.946	0.983904	0.362559	0.365773		0.946	118.081	59.3032	59.0813
		0.948	0.988934	0.362219	0.365005		0.948	118.818	59.5616	59.3423
		0.95	0.988791	0.361465	0.366858		0.95	119.559	59.8207	59.6052
		0.952	0.985381	0.358704	0.356885		0.952	120.305	60.0795	59.8672
		0.954	0.984359	0.361651	0.361562		0.954	121.054	60.3398	60.1243
		0.956	0.992629	0.361609	0.359805		0.956	121.803	60.6017	60.3881
		0.958	0.984161	0.363919	0.362002		0.958	122.556	60.8671	60.649
		0.96	0.981117	0.358809	0.357859		0.96	123.311	61.1308	60.9125
		0.962	0.982411	0.359413	0.359793		0.962	124.07	61.3945	61.1775
		0.964	0.985901	0.35551	0.356463		0.964	124.83	61.6578	61.4412
		0.966	0.993081	0.358307	0.359805		0.966	125.599	61.9231	61.7062
		0.968	0.989673	0.353471	0.359514		0.968	126.376	62.1876	61.9731
		0.97	0.993173	0.357807	0.358448		0.97	127.152	62.4543	62.2404
		0.972	0.99443	0.357335	0.358697		0.972	127.932	62.7211	62.5096
		0.974	0.982361	0.35676	0.357046		0.974	128.715	62.9914	62.7795
		0.976	0.991584	0.352238	0.356344		0.976	129.495	63.2595	63.0491
		0.978	0.984505	0.356087	0.351356		0.978	130.286	63.527	63.3176
		0.98	0.994194	0.356136	0.352774		0.98	131.075	63.7985	63.5865
		0.982	0.992987	0.351574	0.351605		0.982	131.873	64.0698	63.8552
		0.984	0.986653	0.353763	0.352059		0.984	132.672	64.3407	64.1259
		0.986	0.992893	0.349847	0.352423		0.986	133.472	64.6122	64.399
		0.988	0.997463	0.353801	0.348989		0.988	134.281	64.8849	64.6701
		0.99	0.990835	0.350444	0.350239		0.99	135.095	65.1586	64.941
		0.992	0.995667	0.353719	0.348712		0.992	135.907	65.4331	65.2155
		0.994	0.994504	0.350847	0.352903		0.994	136.725	65.7112	65.4908
		0.996	0.998724	0.34543	0.348684		0.996	137.549	65.9837	65.768
		0.998	0.993603	0.347687	0.348586		0.998	138.376	66.2593	66.0423
		1	0.993461	0.347107	0.347488		1	139.203	66.5349	66.318
		1.002	0.996602	0.345519	0.351389		1.002	140.034	66.8107	66.5961
		1.004	0.997829	0.342477	0.346188		1.004	140.87	67.0857	66.875
		1.006	0.998269	0.346926	0.345763		1.006	141.713	67.3638	67.1529
		1.008	1.00108	0.346423	0.346572		1.008	142.56	67.643	67.4325
		1.01	0.99853	0.344519	0.344302		1.01	143.407	67.9212	67.7129
		1.012	0.999842	0.344721	0.346714		1.012	144.263	68.2024	67.9954
		1.014	1.00083	0.341668	0.34381		1.014	145.119	68.4821	68.2767
		1.016	1.00429	0.34106	0.34483		1.016	145.979	68.7632	68.559
		1.018	1.00225	0.343358	0.342639		1.018	146.847	69.0449	68.8421
		1.02	0.994758	0.343722	0.344582		1.02	147.71	69.3266	69.1224
		1.022	0.995847	0.342023	0.34081		1.022	148.577	69.6121	69.4089
		1.024	0.996856	0.340936	0.339201		1.024	149.448	69.8972	69.6921
		1.026	1.00187	0.341634	0.340736		1.026	150.32	70.1809	69.9752
		1.028	1.0002	0.341521	0.342035		1.028	151.207	70.4678	70.2613
		1.03	1.00856	0.337187	0.338088		1.03	152.09	70.7543	70.5496
		1.032	1.00112	0.339863	0.338691		1.032	152.983	71.0401	70.8355
		1.034	0.999254	0.33758	0.339405		1.034	153.872	71.3267	71.1228
		1.036	1.00006	0.335628	0.337427		1.036	154.766	71.6135	71.4113
		1.038	1.00406	0.339181	0.337231		1.038	155.664	71.9025	71.6994
		1.04	1.00448	0.334481	0.335346		1.04	156.572	72.1929	71.9875
		1.042	1.00156	0.33692	0.334289		1.042	157.479	72.4798	72.2764
		1.044	1.00095	0.333968	0.335905		1.044	158.385	72.7701	72.5666
		1.046	1.00401	0.332225	0.335396		1.046	159.299	73.0603	72.8575
		1.048	0.998005	0.335727	0.338731		1.048	160.217	73.3516	73.1531
		1.05	1.00354	0.333912	0.333575		1.05	161.134	73.6466	73.4461
		1.052	1.00448	0.332007	0.330416		1.052	162.061	73.9392	73.7375
		1.054	1.00711	0.330725	0.333133		1.054	162.991	74.2293	74.0312
		1.056	1.00421	0.330372	0.332844		1.056	163.923	74.523	74.3266
		1.058	1.00767	0.331172	0.327965		1.058	164.864	74.8174	74.6193
		1.06	1.00389	0.331513	0.330395		1.06	165.805	75.1125	74.9121
		1.062	1.00713	0.329543	0.328304		1.062	166.75	75.4098	75.2081
		1.064	1.00532	0.330219	0.330477		1.064	167.697	75.7044	75.5038
		1.066	1.00906	0.330359	0.327917		1.066	168.652	76.0021	75.8011
		1.068	1.00067	0.328555	0.328159		1.068	169.607	76.3016	76.0966
		1.07	1.00728	0.325376	0.325438		1.07	170.562	76.5974	76.3958
		1.072	1.00359	0.326252	0.325517		1.072	171.523	76.8959	76.6917
		1.074	1.00122	0.325847	0.325402		1.074	172.487	77.1945	76.991
		1.076	1.00433	0.324847	0.326793		1.076	173.458	77.4924	77.2887
		1.078	0.996103	0.324591	0.324341		1.078	174.423	77.7927	77.5914
		1.08	1.0055	0.325177	0.322668		1.08	175.396	78.0941	77.8887
		1.082	1.00341	0.323117	0.324655		1.082	176.375	78.3951	78.1907
		1.084	1.00206	0.326077	0.322174		1.084	177.357	78.6976	78.4912
		1.086	1.00405	0.322933	0.322856		1.086	178.342	79.0008	78.7942
		1.088	1.00333	0.321816	0.320737		1.088	179.33	79.3061	79.0979
		1.09	1.00316	0.322601	0.317226		1.09	180.325	79.6079	79.3966
		1.092	1.00697	0.319865	0.319039		1.092	181.322	79.9135	79.6972
		1.094	1.00322	0.317804	0.318996		1.094	182.323	80.215	80.0015
		1.096	1.00309	0.315648	0.318544		1.096	183.329	80.5159	80.3052
		1.098	1.00653	0.315072	0.318017		1.098	184.338	80.8205	80.6109
		1.1	1.00385	0.315875	0.314353		1.1	185.351	81.1223	80.9147
		1.102	1.00112	0.318141	0.316609		1.102	186.366	81.4271	81.219
		1.104	1.00396	0.313728	0.317895		1.104	187.384	81.7339	81.5241
		1.106	0.998274	0.314786	0.316422		1.106	188.402	82.0397	81.8349
		1.108	1.00412	0.313137	0.315259		1.108	189.428	82.3446	82.1419
		1.11	1.00179	0.315016	0.312126		1.11	190.459	82.6529	82.4485
		1.112	0.998886	0.31151	0.316471		1.112	191.487	82.9593	82.7577
		1.114	1.00282	0.311473	0.311084		1.114	192.521	83.2664	83.0662
		1.116	1.00355	0.311295	0.310068		1.116	193.564	83.5759	83.3733
		1.118	0.999593	0.312336	0.311491		1.118	194.605	83.8854	83.6834
		1.12	0.998724	0.307637	0.30827		1.12	195.649	84.1934	83.9911
		1.122	1.0005	0.311592	0.306926		1.122	196.695	84.5035	84.2987
		1.124	0.998079	0.308122	0.308385		1.124	197.751	84.8142	84.6066
		1.126	0.997435	0.304898	0.306857		1.126	198.803	85.1228	84.9169
		1.128	1.00361	0.307193	0.30811		1.128	199.862	85.4315	85.2275
		1.13	0.999902	0.307863	0.305067		1.13	200.93	85.743	85.5382
		1.132	1.00115	0.306746	0.305436		1.132	201.995	86.0565	85.8474
		1.134	0.999081	0.303887	0.303528		1.134	203.068	86.3675	86.1607
		1.136	0.998443	0.304743	0.303246		1.136	204.139	86.6799	86.4694
		1.138	0.999494	0.302332	0.304491		1.138	205.221	86.9924	86.7841
		1.14	0.995062	0.299945	0.306786		1.14	206.297	87.3016	87.0973
		1.142	0.998041	0.30411	0.297324		1.142	207.381	87.6156	87.4113
		1.144	1.00058	0.303714	0.299888		1.144	208.472	87.9302	87.7224
		1.146	1.00416	0.302651	0.301327		1.146	209.569	88.2479	88.035
		1.148	1.00006	0.299224	0.300864		1.148	210.668	88.562	88.3513
		1.15	1.0024	0.2996	0.298565		1.15	211.771	88.8754	88.6645
		1.152	1.00162	0.299066	0.300597		1.152	212.879	89.192	88.9818
		1.154	0.997301	0.299739	0.299973		1.154	213.985	89.508	89.2965
		1.156	0.997861	0.298094	0.296355		1.156	215.097	89.8248	89.6138
		1.158	0.998242	0.298178	0.298778		1.158	216.215	90.143	89.9311
		1.16	1.00276	0.300352	0.295844		1.16	217.333	90.462	90.2492
		1.162	1.0005	0.297177	0.295323		1.162	218.461	90.7842	90.5654
		1.164	1.00239	0.294787	0.295707		1.164	219.592	91.103	90.8838
		1.166	0.996915	0.29619	0.294045		1.166	220.725	91.4214	91.2015
		1.168	1.00185	0.29619	0.293699		1.168	221.856	91.7422	91.5201
		1.17	1.00514	0.296095	0.295941		1.17	223.002	92.0622	91.8397
		1.172	0.99778	0.294922	0.291268		1.172	224.151	92.3853	92.1603
		1.174	0.996231	0.292597	0.295793		1.174	225.293	92.7092	92.4814
		1.176	1.00379	0.29107	0.291179		1.176	226.446	93.0269	92.8043
		1.178	1.00194	0.292845	0.292612		1.178	227.609	93.3507	93.1256
		1.18	0.999267	0.292998	0.291351		1.18	228.769	93.6742	93.4487
		1.182	0.999126	0.291984	0.291379		1.182	229.931	93.9982	93.7727
		1.184	1.00022	0.290917	0.288636		1.184	231.097	94.3231	94.0962
		1.186	1.00094	0.290029	0.289857		1.186	232.271	94.6472	94.4177
		1.188	0.998141	0.287729	0.289803		1.188	233.444	94.9708	94.7419
		1.19	0.999888	0.287839	0.289693		1.19	234.624	95.2937	95.0717
		1.192	0.999517	0.288617	0.287775		1.192	235.807	95.6183	95.3946
		1.194	0.999615	0.289283	0.286397		1.194	236.996	95.9473	95.7185
		1.196	1.00114	0.288308	0.288498		1.196	238.185	96.2747	96.0462
		1.198	0.996008	0.284997	0.287134		1.198	239.381	96.5994	96.3734
		1.2	1.0019	0.286462	0.2895		1.2	240.578	96.9291	96.704
		1.202	1.0003	0.287666	0.285968		1.202	241.784	97.2559	97.0332
		1.204	0.998396	0.283348	0.286005		1.204	242.991	97.5859	97.3629
		1.206	0.999865	0.284723	0.284474		1.206	244.204	97.915	97.693
		1.208	0.998409	0.284405	0.284543		1.208	245.417	98.2439	98.0219
		1.21	0.996504	0.283081	0.283905		1.21	246.633	98.5724	98.3535
		1.212	0.998117	0.282505	0.283601		1.212	247.858	98.903	98.6827
		1.214	0.991921	0.281707	0.286464		1.214	249.077	99.2335	99.017
		1.216	1.00046	0.284342	0.283601		1.216	250.302	99.5652	99.3532
		1.218	0.997903	0.28222	0.281075		1.218	251.537	99.9004	99.6862
		1.22	0.998151	0.283263	0.283148		1.22	252.775	100.234	100.019
		1.222	0.99773	0.281136	0.282085		1.222	254.016	100.568	100.354
		1.224	1.00051	0.282261	0.281268		1.224	255.263	100.906	100.688
		1.226	1.00091	0.282622	0.282683		1.226	256.515	101.242	101.025
		1.228	1.00034	0.280889	0.281022		1.228	257.773	101.579	101.362
		1.23	1.00009	0.282925	0.282972		1.23	259.034	101.917	101.701
		1.232	0.99743	0.280067	0.28014		1.232	260.298	102.256	102.04
		1.234	0.995993	0.279061	0.281287		1.234	261.562	102.595	102.382
		1.236	0.999442	0.278923	0.280022		1.236	262.832	102.932	102.722
		1.238	1.00045	0.278482	0.278062		1.238	264.108	103.273	103.062
		1.24	0.999751	0.280002	0.279184		1.24	265.391	103.611	103.402
		1.242	0.999317	0.277541	0.277234		1.242	266.677	103.955	103.741
		1.244	0.997607	0.276779	0.275525		1.244	267.964	104.296	104.08
		1.246	0.998236	0.277163	0.279566		1.246	269.253	104.636	104.424
		1.248	0.995474	0.277989	0.275174		1.248	270.549	104.98	104.766
		1.25	0.995958	0.277877	0.277987		1.25	271.845	105.325	105.11
		1.252	1.0018	0.276515	0.27459		1.252	273.149	105.671	105.454
		1.254	0.995815	0.274411	0.273241		1.254	274.457	106.015	105.796
		1.256	0.998746	0.272138	0.274064		1.256	275.769	106.358	106.139
		1.258	1.00459	0.273768	0.276602		1.258	277.087	106.7	106.485
		1.26	0.993055	0.274564	0.274469		1.26	278.408	107.045	106.832
		1.262	0.998382	0.273991	0.272797		1.262	279.73	107.393	107.178
		1.264		0.2722	0.277776		1.264		107.737	107.527
		1.266		0.273282	0.27271		1.266		108.086	107.877
		1.268		0.273975	0.271992		1.268		108.435	108.226
		1.27		0.273679	0.27318		1.27		108.786	108.575
		1.272		0.272128	0.276063		1.272		109.137	108.926
		1.274		0.271301	0.273748		1.274		109.486	109.282
		1.276		0.271281	0.271584		1.276		109.837	109.634
		1.278		0.269741	0.272075		1.278		110.188	109.987
		1.28		0.272476	0.269211		1.28		110.54	110.338
		1.282		0.270342	0.270525		1.282		110.897	110.691
		1.284		0.270599	0.270569		1.284		111.248	111.045
		1.286		0.270783	0.268989		1.286		111.605	111.399
		1.288		0.271311	0.269401		1.288		111.961	111.754
		1.29		0.267937	0.269515		1.29		112.319	112.112
		1.292		0.266699	0.268253		1.292		112.673	112.467
		1.294		0.267823	0.267019		1.294		113.03	112.823
		1.296		0.266102	0.26888		1.296		113.385	113.181
		1.298		0.2678	0.268743		1.298		113.744	113.541
		1.3		0.267	0.267768		1.3		114.101	113.901
		1.302		0.266828	0.2663		1.302		114.459	114.262
		1.304		0.267562	0.267532		1.304		114.821	114.62
		1.306		0.265891	0.268645		1.306		115.182	114.984
		1.308		0.267758	0.266659		1.308		115.545	115.346
		1.31		0.266747	0.266824		1.31		115.91	115.712
		1.312		0.265884	0.265066		1.312		116.274	116.074
		1.314		0.264064	0.26474		1.314		116.635	116.439
		1.316		0.265135	0.263968		1.316		117.001	116.801
		1.318		0.263387	0.265077		1.318		117.364	117.165
		1.32		0.262993	0.264476		1.32		117.731	117.533
		1.322		0.26331	0.264271		1.322		118.096	117.901
		1.324		0.261824	0.261525		1.324		118.461	118.265
		1.326		0.2628	0.262366		1.326		118.827	118.632
		1.328		0.261746	0.26198		1.328		119.193	118.999
		1.33		0.262904	0.259556		1.33		119.561	119.366
		1.332		0.258688	0.262162		1.332		119.929	119.733
		1.334		0.259808	0.260018		1.334		120.296	120.101
		1.336		0.261086	0.258697		1.336		120.666	120.472
		1.338		0.259919	0.259588		1.338		121.036	120.838
		1.34		0.258001	0.259883		1.34		121.405	121.209
		1.342		0.261094	0.258218		1.342		121.778	121.58
		1.344		0.257247	0.258311		1.344		122.147	121.95
		1.346		0.259075	0.256266		1.346		122.521	122.32
		1.348		0.256828	0.25721		1.348		122.892	122.689
		1.35		0.257162	0.255804		1.35		123.264	123.06
		1.352		0.257081	0.258016		1.352		123.638	123.435
		1.354		0.25689	0.257515		1.354		124.013	123.81
		1.356		0.254639	0.254792		1.356		124.385	124.183
		1.358		0.256524	0.253327		1.358		124.759	124.557
		1.36		0.257995	0.253781		1.36		125.137	124.928
		1.362		0.25472	0.25396		1.362		125.515	125.304
		1.364		0.252398	0.253198		1.364		125.89	125.679
		1.366		0.254193	0.252845		1.366		126.265	126.053
		1.368		0.254321	0.253842		1.368		126.643	126.429
		1.37		0.254754	0.25306		1.37		127.024	126.807
		1.372		0.254998	0.252032		1.372		127.405	127.184
		1.374		0.251218	0.252284		1.374		127.784	127.561
		1.376		0.253728	0.253569		1.376		128.162	127.941
		1.378		0.252394	0.25134		1.378		128.544	128.322
		1.38		0.250989	0.251575		1.38		128.925	128.704
		1.382		0.251857	0.251788		1.382		129.308	129.087
		1.384		0.250703	0.250194		1.384		129.69	129.467
		1.386		0.250393	0.250922		1.386		130.072	129.85
		1.388		0.250133	0.247538		1.388		130.456	130.232
		1.39		0.248806	0.250045		1.39		130.838	130.614
		1.392		0.247478	0.249549		1.392		131.22	130.998
		1.394		0.249242	0.251788		1.394		131.603	131.384
		1.396		0.246696	0.248492		1.396		131.985	131.771
		1.398		0.248225	0.247515		1.398		132.371	132.157
		1.4		0.246703	0.247252		1.4		132.758	132.542
		1.402		0.247171	0.246899		1.402		133.141	132.928
		1.404		0.247419	0.246767		1.404		133.528	133.316
		1.406		0.245246	0.24663		1.406		133.914	133.701
		1.408		0.246139	0.245581		1.408		134.301	134.092
		1.41		0.245662	0.245404		1.41		134.69	134.476
		1.412		0.24596	0.244815		1.412		135.081	134.863
		1.414		0.243673	0.244292		1.414		135.468	135.254
		1.416		0.243498	0.245339		1.416		135.857	135.643
		1.418		0.244134	0.243524		1.418		136.246	136.034
		1.42		0.244598	0.244628		1.42		136.638	136.423
		1.422		0.243167	0.244584		1.422		137.031	136.817
		1.424		0.242658	0.241622		1.424		137.42	137.209
		1.426		0.243755	0.242741		1.426		137.813	137.601
		1.428		0.242024	0.240475		1.428		138.208	137.992
		1.43		0.241332	0.242099		1.43		138.599	138.382
		1.432		0.242187	0.240622		1.432		138.993	138.775
		1.434		0.240559	0.240818		1.434		139.388	139.17
		1.436		0.240061	0.24165		1.436		139.781	139.564
		1.438		0.24139	0.239654		1.438		140.177	139.96
		1.44		0.24053	0.240031		1.44		140.573	140.355
		1.442		0.239064	0.241177		1.442		140.971	140.753
		1.444		0.237216	0.239917		1.444		141.363	141.152
		1.446		0.238871	0.239702		1.446		141.76	141.549
		1.448		0.238801	0.238293		1.448		142.157	141.947
		1.45		0.238187	0.240244		1.45		142.556	142.348
		1.452		0.238505	0.238142		1.452		142.954	142.746
		1.454		0.240248	0.238107		1.454		143.356	143.147
		1.456		0.237625	0.236776		1.456		143.758	143.547
		1.458		0.236169	0.236108		1.458		144.159	143.947
		1.46		0.23686	0.237219		1.46		144.561	144.349
		1.462		0.236001	0.236679		1.462		144.96	144.751
		1.464		0.236333	0.234892		1.464		145.363	145.151
		1.466		0.236025	0.23522		1.466		145.766	145.553
		1.468		0.235407	0.235902		1.468		146.168	145.955
		1.47		0.236074	0.234878		1.47		146.575	146.36
		1.472		0.235604	0.233873		1.472		146.98	146.762
		1.474		0.235643	0.236536		1.474		147.386	147.168
		1.476		0.235336	0.233075		1.476		147.795	147.574
		1.478		0.232409	0.234038		1.478		148.201	147.98
		1.48		0.235183	0.233723		1.48		148.607	148.386
		1.482		0.233734	0.233125		1.482		149.016	148.795
		1.484		0.234613	0.233887		1.484		149.427	149.202
		1.486		0.233813	0.23293		1.486		149.835	149.612
		1.488		0.233949	0.232527		1.488		150.247	150.021
		1.49		0.231365	0.232697		1.49		150.658	150.433
		1.492		0.232801	0.233145		1.492		151.067	150.845
		1.494		0.229799	0.231749		1.494		151.478	151.256
		1.496		0.230938	0.230371		1.496		151.887	151.668
		1.498		0.230747	0.231683		1.498		152.299	152.079
		1.5		0.231755	0.229859		1.5		152.713	152.492
		1.502		0.232039	0.230233		1.502		153.127	152.902
		1.504		0.23087	0.229941		1.504		153.545	153.315
		1.506		0.229881	0.228525		1.506		153.958	153.729
		1.508		0.228515	0.230041		1.508		154.373	154.143
		1.51		0.23098	0.22919		1.51		154.789	154.56
		1.512		0.229682	0.229792		1.512		155.208	154.976
		1.514		0.227076	0.227396		1.514		155.623	155.395
		1.516		0.22676	0.227849		1.516		156.039	155.807
		1.518		0.226433	0.228515		1.518		156.452	156.224
		1.52		0.228153	0.228188		1.52		156.871	156.646
		1.522		0.22771	0.227884		1.522		157.289	157.065
		1.524		0.227178	0.226533		1.524		157.711	157.484
		1.526		0.227001	0.228258		1.526		158.13	157.903
		1.528		0.227996	0.225989		1.528		158.552	158.327
		1.53		0.226211	0.22854		1.53		158.974	158.75
		1.532		0.225467	0.225896		1.532		159.393	159.174
		1.534		0.225174	0.225883		1.534		159.816	159.595
		1.536		0.225073	0.223389		1.536		160.238	160.015
		1.538		0.226993	0.224195		1.538		160.662	160.435
		1.54		0.225185	0.224189		1.54		161.089	160.858
		1.542		0.22502	0.225697		1.542		161.514	161.284
		1.544		0.224558	0.224921		1.544		161.939	161.711
		1.546		0.222601	0.224574		1.546		162.363	162.137
		1.548		0.22488	0.223332		1.548		162.789	162.563
		1.55		0.223769	0.223957		1.55		163.217	162.99
		1.552		0.224745	0.223116		1.552		163.646	163.418
		1.554		0.221771	0.222425		1.554		164.077	163.846
		1.556		0.22287	0.222941		1.556		164.502	164.275
		1.558		0.222013	0.222523		1.558		164.931	164.703
		1.56		0.221952	0.223225		1.56		165.359	165.134
		1.562		0.222765	0.221747		1.562		165.792	165.566
		1.564		0.22043	0.221191		1.564		166.221	165.996
		1.566		0.219549	0.219249		1.566		166.651	166.426
		1.568		0.22154	0.221139		1.568		167.083	166.855
		1.57		0.22131	0.222722		1.57		167.515	167.29
		1.572		0.219456	0.221091		1.572		167.949	167.723
		1.574		0.21947	0.219665		1.574		168.379	168.159
		1.576		0.219735	0.219419		1.576		168.814	168.591
		1.578		0.221444	0.219412		1.578		169.249	169.026
		1.58		0.218614	0.218973		1.58		169.685	169.461
		1.582		0.218856	0.218952		1.582		170.121	169.896
		1.584		0.219093	0.216375		1.584		170.559	170.33
		1.586		0.21772	0.218383		1.586		170.993	170.764
		1.588		0.216861	0.219206		1.588		171.431	171.202
		1.59		0.216506	0.215985		1.59		171.864	171.643
		1.592		0.217824	0.216491		1.592		172.305	172.076
		1.594		0.217479	0.217776		1.594		172.74	172.514
		1.596		0.21685	0.217213		1.596		173.181	172.952
		1.598		0.217189	0.215251		1.598		173.62	173.392
		1.6		0.213927	0.216976		1.6		174.06	173.832
		1.602		0.215393	0.21687		1.602		174.496	174.274
		1.604		0.215146	0.215103		1.604		174.938	174.715
		1.606		0.21474	0.214248		1.606		175.378	175.156
		1.608		0.214106	0.214697		1.608		175.818	175.594
		1.61		0.215948	0.215575		1.61		176.261	176.039
		1.612		0.21444	0.214758		1.612		176.705	176.482
		1.614		0.214484	0.214503		1.614		177.149	176.927
		1.616		0.215081	0.214873		1.616		177.595	177.373
		1.618		0.214034	0.21445		1.618		178.041	177.821
		1.62		0.214924	0.213744		1.62		178.488	178.266
		1.622		0.212792	0.214171		1.622		178.935	178.714
		1.624		0.213358	0.213438		1.624		179.38	179.161
		1.626		0.21245	0.212287		1.626		179.827	179.607
		1.628		0.213202	0.212622		1.628		180.275	180.053
		1.63		0.212115	0.213629		1.63		180.727	180.506
		1.632		0.211126	0.2121		1.632		181.172	180.956
		1.634		0.211707	0.213289		1.634		181.62	181.405
		1.636		0.212798	0.212066		1.636		182.071	181.858
		1.638		0.212939	0.210978		1.638		182.526	182.31
		1.64		0.21041	0.212107		1.64		182.98	182.761
		1.642		0.211974	0.210337		1.642		183.432	183.213
		1.644		0.208975	0.208956		1.644		183.884	183.665
		1.646		0.210021	0.210411		1.646		184.334	184.116
		1.648		0.210616	0.209468		1.648		184.787	184.569
		1.65		0.210096	0.210624		1.65		185.245	185.023
		1.652		0.209386	0.208903		1.652		185.698	185.476
		1.654		0.20907	0.209004		1.654		186.154	185.931
		1.656		0.209075	0.208672		1.656		186.607	186.387
		1.658		0.209171	0.2089		1.658		187.066	186.844
		1.66		0.209474	0.208799		1.66		187.523	187.3
		1.662		0.206924	0.207226		1.662		187.98	187.757
		1.664		0.208513	0.208935		1.664		188.438	188.213
		1.666		0.209796	0.209184		1.666		188.899	188.676
		1.668		0.207407	0.206862		1.668		189.359	189.134
		1.67		0.207399	0.20909		1.67		189.819	189.597
		1.672		0.207103	0.206611		1.672		190.279	190.058
		1.674		0.207254	0.207491		1.674		190.74	190.518
		1.676		0.206734	0.207318		1.676		191.201	190.981
		1.678		0.205915	0.207697		1.678		191.662	191.446
		1.68		0.205174	0.205491		1.68		192.124	191.907
		1.682		0.206299	0.206957		1.682		192.586	192.371
		1.684		0.204478	0.205978		1.684		193.05	192.839
		1.686		0.207109	0.2047		1.686		193.517	193.301
		1.688		0.20485	0.205189		1.688		193.981	193.761
		1.69		0.20558	0.205774		1.69		194.448	194.231
		1.692		0.204653	0.204466		1.692		194.915	194.699
		1.694		0.203344	0.203834		1.694		195.378	195.163
		1.696		0.204875	0.20328		1.696		195.845	195.63
		1.698		0.20571	0.203275		1.698		196.314	196.095
		1.7		0.203259	0.203076		1.7		196.785	196.562
		1.702		0.203273	0.2042		1.702		197.253	197.03
		1.704		0.205164	0.202868		1.704		197.725	197.5
		1.706		0.202184	0.202786		1.706		198.192	197.969
		1.708		0.202355	0.202732		1.708		198.664	198.438
		1.71		0.202746	0.20212		1.71		199.134	198.91
		1.712		0.202974	0.203138		1.712		199.605	199.38
		1.714		0.203272	0.201098		1.714		200.081	199.852
		1.716		0.201702	0.202505		1.716		200.553	200.324
		1.718		0.202384	0.202354		1.718		201.026	200.8
		1.72		0.202663	0.203108		1.72		201.505	201.276
		1.722		0.199727	0.201006		1.722		201.979	201.75
		1.724		0.201296	0.201022		1.724		202.449	202.226
		1.726		0.201185	0.200271		1.726		202.928	202.7
		1.728		0.200402	0.201402		1.728		203.404	203.177
		1.73		0.200189	0.199963		1.73		203.88	203.655
		1.732		0.200802	0.201131		1.732		204.357	204.133
		1.734		0.199949	0.199484		1.734		204.836	204.61
		1.736		0.199082	0.200224		1.736		205.315	205.09
		1.738		0.199335	0.200314		1.738		205.794	205.571
		1.74		0.198907	0.19986		1.74		206.271	206.053
		1.742		0.197824	0.197987		1.742		206.75	206.531
		1.744		0.198377	0.19793		1.744		207.228	207.01
		1.746		0.199102	0.198683		1.746		207.709	207.491
		1.748		0.197614	0.196896		1.748		208.191	207.972
		1.75		0.198275	0.19819		1.75		208.674	208.451
		1.752		0.198515	0.19729		1.752		209.158	208.93
		1.754		0.19783	0.198339		1.754		209.642	209.417
		1.756		0.197833	0.199124		1.756		210.126	209.904
		1.758		0.197032	0.196891		1.758		210.611	210.388
		1.76		0.197277	0.197011		1.76		211.096	210.874
		1.762		0.196052	0.196839		1.762		211.582	211.359
		1.764		0.196858	0.195186		1.764		212.067	211.845
		1.766		0.195191	0.196739		1.766		212.554	212.331
		1.768		0.195972	0.194234		1.768		213.039	212.815
		1.77		0.19615	0.195485		1.77		213.525	213.301
		1.772		0.19655	0.195701		1.772		214.018	213.788
		1.774		0.195332	0.19438		1.774		214.506	214.279
		1.776		0.1958	0.195249		1.776		214.996	214.766
		1.778		0.194783	0.19562		1.778		215.488	215.257
		1.78		0.195264	0.194191		1.78		215.978	215.746
		1.782		0.193206	0.194163		1.782		216.47	216.238
		1.784		0.194007	0.194194		1.784		216.957	216.727
		1.786		0.195156	0.19485		1.786		217.451	217.22
		1.788		0.194787	0.19304		1.788		217.946	217.713
		1.79		0.194391	0.194385		1.79		218.44	218.205
		1.792		0.193359	0.19299		1.792		218.937	218.701
		1.794		0.193593	0.193818		1.794		219.432	219.195
		1.796		0.193566	0.194055		1.796		219.927	219.692
		1.798		0.191669	0.191871		1.798		220.422	220.187
		1.8		0.192277	0.191784		1.8		220.915	220.681
		1.802		0.192578	0.192705		1.802		221.414	221.178
		1.804		0.192598	0.194239		1.804		221.911	221.679
		1.806		0.191514	0.191813		1.806		222.409	222.179
		1.808		0.1929	0.191223		1.808		222.909	222.675
		1.81		0.191207	0.18981		1.81		223.406	223.172
		1.812		0.190821	0.190671		1.812		223.907	223.667
		1.814		0.19067	0.191046		1.814		224.404	224.168
		1.816		0.190158	0.190707		1.816		224.904	224.665
		1.818		0.192188	0.189992		1.818		225.405	225.168
		1.82		0.190579	0.190479		1.82		225.911	225.666
		1.822		0.190012	0.189645		1.822		226.412	226.168
		1.824		0.189893	0.188611		1.824		226.915	226.668
		1.826		0.189112	0.189345		1.826		227.414	227.17
		1.828		0.188414	0.189849		1.828		227.915	227.673
		1.83		0.190205	0.188439		1.83		228.42	228.177
		1.832		0.189042	0.189608		1.832		228.926	228.679
		1.834		0.189197	0.188749		1.834		229.433	229.185
		1.836		0.186674	0.188762		1.836		229.934	229.692
		1.838		0.188653	0.187069		1.838		230.439	230.196
		1.84		0.188223	0.188862		1.84		230.946	230.702
		1.842		0.187644	0.188205		1.842		231.452	231.211
		1.844		0.18599	0.188752		1.844		231.955	231.717
		1.846		0.187426	0.188048		1.846		232.462	232.23
		1.848		0.186441	0.188076		1.848		232.971	232.739
		1.85		0.18778	0.186681		1.85		233.479	233.25
		1.852		0.187304	0.187562		1.852		233.99	233.759
		1.854		0.187223	0.188159		1.854		234.502	234.273
		1.856		0.185823	0.184781		1.856		235.01	234.783
		1.858		0.186218	0.185866		1.858		235.521	235.29
		1.86		0.18605	0.185774		1.86		236.033	235.801
		1.862		0.185701	0.186771		1.862		236.546	236.314
		1.864		0.18699	0.183436		1.864		237.06	236.825
		1.866		0.184855	0.185289		1.866		237.573	237.335
		1.868		0.18525	0.185743		1.868		238.086	237.851
		1.87		0.18433	0.183602		1.87		238.601	238.362
		1.872		0.184626	0.185332		1.872		239.115	238.877
		1.874		0.185425	0.184325		1.874		239.63	239.393
		1.876		0.184868	0.185185		1.876		240.149	239.909
		1.878		0.18354	0.184433		1.878		240.664	240.427
		1.88		0.183954	0.185043		1.88		241.182	240.948
		1.882		0.18388	0.18315		1.882		241.697	241.465
		1.884		0.184841	0.184527		1.884		242.219	241.986
		1.886		0.183292	0.183894		1.886		242.74	242.504
		1.888		0.182808	0.182658		1.888		243.256	243.021
		1.89		0.182068	0.182881		1.89		243.775	243.541
		1.892		0.183032	0.183294		1.892		244.293	244.063
		1.894		0.182063	0.183431		1.894		244.815	244.585
		1.896		0.182166	0.18343		1.896		245.334	245.109
		1.898		0.182552	0.18167		1.898		245.857	245.63
		1.9		0.182386	0.181595		1.9		246.378	246.154
		1.902		0.182189	0.181655		1.902		246.905	246.675
		1.904		0.181749	0.179993		1.904		247.428	247.197
		1.906		0.182071	0.181523		1.906		247.953	247.718
		1.908		0.181549	0.181628		1.908		248.48	248.243
		1.91		0.182009	0.182146		1.91		249.005	248.768
		1.912		0.181816	0.181398		1.912		249.535	249.297
		1.914		0.179973	0.180506		1.914		250.063	249.826
		1.916		0.180759	0.180143		1.916		250.587	250.352
		1.918		0.180409	0.180882		1.918		251.116	250.877
		1.92		0.179496	0.180667		1.92		251.643	251.409
		1.922		0.180418	0.179356		1.922		252.172	251.937
		1.924		0.179209	0.18172		1.924		252.699	252.468
		1.926		0.179799	0.179712		1.926		253.227	253
		1.928		0.180073	0.180993		1.928		253.76	253.532
		1.93		0.17967	0.180674		1.93		254.293	254.067
		1.932		0.179188	0.179422		1.932		254.824	254.604
		1.934		0.178507	0.180061		1.934		255.356	255.136
		1.936		0.178474	0.178026		1.936		255.889	255.668
		1.938		0.179879	0.178227		1.938		256.422	256.201
		1.94		0.178301	0.178824		1.94		256.959	256.734
		1.942		0.178945	0.178668		1.942		257.494	257.271
		1.944		0.179427	0.179047		1.944		258.033	257.807
		1.946		0.177637	0.177158		1.946		258.568	258.344
		1.948		0.176799	0.177534		1.948		259.102	258.878
		1.95		0.17729	0.176685		1.95		259.638	259.415
		1.952		0.177204	0.178135		1.952		260.176	259.95
		1.954		0.176941	0.177774		1.954		260.712	260.491
		1.956		0.176138	0.177079		1.956		261.249	261.028
		1.958		0.177093	0.176631		1.958		261.788	261.567
		1.96		0.17749	0.176505		1.96		262.326	262.108
		1.962		0.176524	0.176177		1.962		262.869	262.646
		1.964		0.176188	0.17576		1.964		263.408	263.185
		1.966		0.176733	0.175508		1.966		263.952	263.725
		1.968		0.175421	0.17708		1.968		264.494	264.27
		1.97		0.175432	0.174654		1.97		265.034	264.81
		1.972		0.175899	0.176049		1.972		265.579	265.352
		1.974		0.175731	0.174102		1.974		266.122	265.893
		1.976		0.17521	0.175856		1.976		266.665	266.44
		1.978		0.176118	0.174175		1.978		267.212	266.981
		1.98		0.174632	0.17465		1.98		267.76	267.525
		1.982		0.174592	0.175298		1.982		268.304	268.071
		1.984		0.174338	0.175189		1.984		268.851	268.621
		1.986		0.174875	0.174689		1.986		269.401	269.169
		1.988		0.174101	0.175234		1.988		269.945	269.718
		1.99		0.173173	0.174359		1.99		270.492	270.267
		1.992		0.175176	0.174732		1.992		271.041	270.817
		1.994		0.173533	0.174573		1.994		271.592	271.37
		1.996		0.173867	0.173733		1.996		272.142	271.92
		1.998		0.173131	0.172791		1.998		272.693	272.47
		2		0.172821	0.173937		2		273.242	273.02
		2.002		0.173112	0.173764		2.002		273.792	273.576
		2.004		0.173015	0.173468		2.004		274.346	274.129
		2.006		0.173489	0.172111		2.006		274.899	274.682
		2.008		0.171022	0.172424		2.008		275.451	275.234
		2.01		0.171379	0.171588		2.01		276	275.786
		2.012		0.172002	0.170926		2.012		276.551	276.337
		2.014		0.173218	0.173119		2.014		277.108	276.89
		2.016		0.172935	0.172029		2.016		277.667	277.449
		2.018		0.172211	0.172115		2.018		278.227	278.006
		2.02		0.171726	0.171173		2.02		278.783	278.562
		2.022		0.172692	0.171506		2.022		279.343	279.119
		2.024		0.171521	0.171118		2.024		279.903	279.675
		2.026		0.172108	0.170366		2.026		280.466	280.235
		2.028		0.170933	0.170699		2.028		281.024	280.791
		2.03		0.169502	0.170708		2.03		281.583	281.351
		2.032		0.170651	0.171328		2.032		282.139	281.91
		2.034		0.169601	0.170902		2.034		282.699	282.473
		2.036		0.169978	0.170335		2.036		283.259	283.035
		2.038		0.170084	0.169505		2.038		283.822	283.597
		2.04		0.170258	0.169806		2.04		284.384	284.156
		2.042		0.169835	0.168783		2.042		284.946	284.72
		2.044		0.170016	0.170162		2.044		285.51	285.281
		2.046		0.168733	0.169283		2.046		286.074	285.844
		2.048		0.169626	0.168969		2.048		286.639	286.409
		2.05		0.169552	0.169805		2.05		287.203	286.974
		2.052		0.169563	0.169093		2.052		287.772	287.541
		2.054		0.168916	0.168444		2.054		288.34	288.108
		2.056		0.16908	0.168965		2.056		288.906	288.675
		2.058		0.168128	0.166879		2.058		289.475	289.242
		2.06		0.166952	0.168216		2.06		290.04	289.805
		2.062		0.167719	0.168922		2.062		290.605	290.374
		2.064		0.167849	0.167845		2.064		291.173	290.944
		2.066		0.167164	0.167578		2.066		291.741	291.513
		2.068		0.168277	0.168519		2.068		292.311	292.082
		2.07		0.166777	0.166439		2.07		292.883	292.655
		2.072		0.166999	0.166795		2.072		293.45	293.222
		2.074		0.167459	0.166796		2.074		294.022	293.793
		2.076		0.16628	0.166341		2.076		294.594	294.365
		2.078		0.167114	0.166399		2.078		295.167	294.935
		2.08		0.165877	0.165014		2.08		295.738	295.504
		2.082		0.165401	0.167595		2.082		296.308	296.077
		2.084		0.165913	0.167305		2.084		296.881	296.654
		2.086		0.165289	0.165072		2.086		297.453	297.229
		2.088		0.166397	0.165955		2.088		298.026	297.803
		2.09		0.166783	0.165104		2.09		298.606	298.378
		2.092		0.165258	0.165079		2.092		299.181	298.951
		2.094		0.16586	0.165454		2.094		299.761	299.527
		2.096		0.166538	0.164135		2.096		300.341	300.102
		2.098		0.16564	0.165194		2.098		300.923	300.68
		2.1		0.164009	0.164956		2.1		301.5	301.259
		2.102		0.163721	0.163717		2.102		302.074	301.834
		2.104		0.1647	0.165064		2.104		302.655	302.413
		2.106		0.164775	0.164512		2.106		303.232	302.992
		2.108		0.163147	0.163093		2.108		303.813	303.574
		2.11		0.163543	0.164514		2.11		304.389	304.151
		2.112		0.164265	0.164172		2.112		304.973	304.735
		2.114		0.16317	0.163749		2.114		305.549	305.316
		2.116		0.163837	0.163455		2.116		306.132	305.899
		2.118		0.162696	0.164279		2.118		306.716	306.483
		2.12		0.163566	0.164169		2.12		307.299	307.07
		2.122		0.164296	0.162957		2.122		307.884	307.652
		2.124		0.163131	0.162576		2.124		308.472	308.237
		2.126		0.161348	0.163193		2.126		309.055	308.822
		2.128		0.163531	0.162692		2.128		309.641	309.41
		2.13		0.162588	0.163323		2.13		310.229	309.996
		2.132		0.16309	0.161477		2.132		310.814	310.584
		2.134		0.161795	0.162738		2.134		311.404	311.17
		2.136		0.162118	0.162611		2.136		311.991	311.76
		2.138		0.162558	0.161739		2.138		312.58	312.352
		2.14		0.161945	0.160792		2.14		313.171	312.937
		2.142		0.16111	0.1611		2.142		313.76	313.522
		2.144		0.162468	0.161868		2.144		314.352	314.115
		2.146		0.161952	0.161281		2.146		314.945	314.706
		2.148		0.161212	0.160765		2.148		315.537	315.293
		2.15		0.161521	0.160864		2.15		316.131	315.885
		2.152		0.161857	0.160502		2.152		316.725	316.477
		2.154		0.160585	0.160206		2.154		317.319	317.069
		2.156		0.161475	0.160876		2.156		317.913	317.661
		2.158		0.160506	0.160014		2.158		318.508	318.256
		2.16		0.16048	0.159948		2.16		319.103	318.848
		2.162		0.160736	0.159895		2.162		319.703	319.443
		2.164		0.160055	0.159989		2.164		320.3	320.037
		2.166		0.160148	0.160201		2.166		320.895	320.634
		2.168		0.160249	0.160655		2.168		321.493	321.234
		2.17		0.159817	0.160479		2.17		322.092	321.835
		2.172		0.159029	0.159596		2.172		322.69	322.434
		2.174		0.159094	0.158415		2.174		323.289	323.031
		2.176		0.158456	0.159447		2.176		323.885	323.63
		2.178		0.158718	0.158873		2.178		324.483	324.228
		2.18		0.159369	0.158615		2.18		325.083	324.83
		2.182		0.158187	0.158825		2.182		325.685	325.428
		2.184		0.158824	0.15832		2.184		326.285	326.032
		2.186		0.158451	0.158392		2.186		326.887	326.633
		2.188		0.158257	0.157993		2.188		327.49	327.234
		2.19		0.157509	0.157287		2.19		328.091	327.835
		2.192		0.156979	0.157687		2.192		328.696	328.436
		2.194		0.158533	0.157917		2.194		329.296	329.039
		2.196		0.157683	0.157902		2.196		329.903	329.646
		2.198		0.157343	0.156247		2.198		330.506	330.248
		2.2		0.156782	0.158268		2.2		331.112	330.854
		2.202		0.157615	0.156876		2.202		331.715	331.459
		2.204		0.156682	0.156926		2.204		332.324	332.068
		2.206		0.156528	0.157797		2.206		332.929	332.674
		2.208		0.156304	0.156827		2.208		333.536	333.283
		2.21		0.155734	0.156253		2.21		334.14	333.891
		2.212		0.156799	0.156365		2.212		334.748	334.499
		2.214		0.157465	0.156392		2.214		335.362	335.109
		2.216		0.157202	0.156434		2.216		335.973	335.721
		2.218		0.156029	0.155969		2.218		336.585	336.328
		2.22		0.156525	0.156194		2.22		337.2	336.942
		2.222		0.156141	0.156175		2.222		337.814	337.555
		2.224		0.156459	0.155823		2.224		338.426	338.168
		2.226		0.155759	0.15529		2.226		339.042	338.779
		2.228		0.154657	0.155046		2.228		339.652	339.39
		2.23		0.15523	0.154522		2.23		340.266	340.005
		2.232		0.155879	0.155886		2.232		340.884	340.618
		2.234		0.155512	0.155089		2.234		341.499	341.235
		2.236		0.154934	0.154658		2.236		342.115	341.85
		2.238		0.154556	0.154729		2.238		342.732	342.466
		2.24		0.15407	0.154082		2.24		343.347	343.083
		2.242		0.154942	0.155468		2.242		343.963	343.701
		2.244		0.154323	0.153802		2.244		344.585	344.319
		2.246		0.154006	0.154379		2.246		345.201	344.937
		2.248		0.154707	0.154001		2.248		345.821	345.556
		2.25		0.153995	0.154268		2.25		346.442	346.177
		2.252		0.153383	0.154734		2.252		347.062	346.801
		2.254		0.153894	0.153733		2.254		347.682	347.424
		2.256		0.153235	0.154931		2.256		348.303	348.044
		2.258		0.152683	0.154154		2.258		348.926	348.672
		2.26		0.153036	0.153885		2.26		349.545	349.297
		2.262		0.152831	0.153346		2.262		350.166	349.921
		2.264		0.152907	0.152305		2.264		350.789	350.544
		2.266		0.151696	0.15238		2.266		351.411	351.167
		2.268		0.153008	0.152415		2.268		352.032	351.791
		2.27		0.152347	0.152178		2.27		352.658	352.411
		2.272		0.151877	0.152614		2.272		353.281	353.038
		2.274		0.151717	0.15338		2.274		353.907	353.666
		2.276		0.151163	0.15193		2.276		354.53	354.295
		2.278		0.151657	0.151756		2.278		355.154	354.922
		2.28		0.152554	0.15147		2.28		355.78	355.547
		2.282		0.15201	0.151407		2.282		356.412	356.174
		2.284		0.151727	0.152006		2.284		357.043	356.802
		2.286		0.151966	0.150808		2.286		357.671	357.433
		2.288		0.151746	0.152442		2.288		358.305	358.063
		2.29		0.150997	0.151328		2.29		358.935	358.695
		2.292		0.1504	0.151267		2.292		359.563	359.329
		2.294		0.151724	0.150183		2.294		360.196	359.957
		2.296		0.150818	0.150812		2.296		360.83	360.588
		2.298		0.150273	0.150972		2.298		361.462	361.222
		2.3		0.150686	0.151131		2.3		362.095	361.858
		2.302		0.15026	0.150776		2.302		362.73	362.491
		2.304		0.151348	0.150881		2.304		363.366	363.129
		2.306		0.150556	0.150022		2.306		364.003	363.766
		2.308		0.150306	0.150151		2.308		364.64	364.399
		2.31		0.150659	0.150605		2.31		365.277	365.038
		2.312		0.150312	0.148337		2.312		365.919	365.674
		2.314		0.149605	0.149746		2.314		366.555	366.305
		2.316		0.148468	0.149327		2.316		367.19	366.945
		2.318		0.149122	0.150389		2.318		367.827	367.585
		2.32		0.148474	0.148947		2.32		368.461	368.225
		2.322		0.149599	0.149763		2.322		369.101	368.864
		2.324		0.149201	0.14811		2.324		369.743	369.503
		2.326		0.149857	0.149271		2.326		370.385	370.144
		2.328		0.149319	0.148226		2.328		371.028	370.785
		2.33		0.148577	0.14911		2.33		371.672	371.425
		2.332		0.149823	0.149812		2.332		372.319	372.073
		2.334		0.148588	0.148216		2.334		372.961	372.714
		2.336		0.148558	0.14734		2.336		373.607	373.357
		2.338		0.148524	0.147794		2.338		374.254	374
		2.34		0.148023	0.148278		2.34		374.897	374.644
		2.342		0.147677	0.147996		2.342		375.541	375.287
		2.344		0.148223	0.147423		2.344		376.19	375.933
		2.346		0.14819	0.148178		2.346		376.837	376.583
		2.348		0.146627	0.147913		2.348		377.481	377.231
		2.35		0.14795	0.147913		2.35		378.13	377.879
		2.352		0.146507	0.147687		2.352		378.776	378.528
		2.354		0.146851	0.147807		2.354		379.422	379.18
		2.356		0.147382	0.147615		2.356		380.072	379.83
		2.358		0.146877	0.146577		2.358		380.721	380.482
		2.36		0.146073	0.14614		2.36		381.369	381.128
		2.362		0.146705	0.146587		2.362		382.018	381.777
		2.364		0.146268	0.146622		2.364		382.67	382.428
		2.366		0.146074	0.147238		2.366		383.319	383.083
		2.368		0.146636	0.146204		2.368		383.97	383.736
		2.37		0.14749	0.146524		2.37		384.629	384.388
		2.372		0.146197	0.146267		2.372		385.284	385.044
		2.374		0.146179	0.145356		2.374		385.942	385.695
		2.376		0.144952	0.145563		2.376		386.593	386.349
		2.378		0.145443	0.145604		2.378		387.244	387.004
		2.38		0.145126	0.14564		2.38		387.9	387.66
		2.382		0.145718	0.146031		2.382		388.555	388.318
		2.384		0.145332	0.145192		2.384		389.214	388.975
		2.386		0.145063	0.145118		2.386		389.869	389.631
		2.388		0.145471	0.144499		2.388		390.526	390.29
		2.39		0.144579	0.144607		2.39		391.186	390.945
		2.392		0.144225	0.143958		2.392		391.844	391.602
		2.394		0.144993	0.145015		2.394		392.502	392.259
		2.396		0.144749	0.144554		2.396		393.163	392.919
		2.398		0.144415	0.143702		2.398		393.821	393.579
		2.4		0.144411	0.143659		2.4		394.485	394.237
		2.402		0.143891	0.143381		2.402		395.145	394.893
		2.404		0.144709	0.143965		2.404		395.809	395.553
		2.406		0.144073	0.14333		2.406		396.472	396.212
		2.408		0.143478	0.144353		2.408		397.139	396.878
		2.41		0.144154	0.143736		2.41		397.799	397.543
		2.412		0.144269	0.143679		2.412		398.468	398.207
		2.414		0.144139	0.143133		2.414		399.133	398.869
		2.416		0.143654	0.142556		2.416		399.803	399.534
		2.418		0.142924	0.143523		2.418		400.47	400.199
		2.42		0.143456	0.142987		2.42		401.134	400.866
		2.422		0.142347	0.142866		2.422		401.799	401.534
		2.424		0.143607	0.14232		2.424		402.47	402.198
		2.426		0.14317	0.141485		2.426		403.14	402.859
		2.428		0.142233	0.142192		2.428		403.807	403.526
		2.43		0.142328	0.142767		2.43		404.477	404.194
		2.432		0.142419	0.142237		2.432		405.144	404.863
		2.434		0.141999	0.142365		2.434		405.813	405.533

## Sheet: subfigure b
Supplementary Fig. 4b
		r (nm)	RDF of ion in bulk solution (g cm3)	RDF of ion in mid-position (g cm3)	RDF of ion in edge-position (g cm3)		r (nm)	Nw of ion in bulk solution	Nw of ion in mid-position	Nw of ion in edge-position
		0	0	0	0		0	0	0	0
		0.002	0	0	0		0.002	0	0	0
		0.004	0	0	0		0.004	0	0	0
		0.006	0	0	0		0.006	0	0	0
		0.008	0	0	0		0.008	0	0	0
		0.01	0	0	0		0.01	0	0	0
		0.012	0	0	0		0.012	0	0	0
		0.014	0	0	0		0.014	0	0	0
		0.016	0	0	0		0.016	0	0	0
		0.018	0	0	0		0.018	0	0	0
		0.02	0	0	0		0.02	0	0	0
		0.022	0	0	0		0.022	0	0	0
		0.024	0	0	0		0.024	0	0	0
		0.026	0	0	0		0.026	0	0	0
		0.028	0	0	0		0.028	0	0	0
		0.03	0	0	0		0.03	0	0	0
		0.032	0	0	0		0.032	0	0	0
		0.034	0	0	0		0.034	0	0	0
		0.036	0	0	0		0.036	0	0	0
		0.038	0	0	0		0.038	0	0	0
		0.04	0	0	0		0.04	0	0	0
		0.042	0	0	0		0.042	0	0	0
		0.044	0	0	0		0.044	0	0	0
		0.046	0	0	0		0.046	0	0	0
		0.048	0	0	0		0.048	0	0	0
		0.05	0	0	0		0.05	0	0	0
		0.052	0	0	0		0.052	0	0	0
		0.054	0	0	0		0.054	0	0	0
		0.056	0	0	0		0.056	0	0	0
		0.058	0	0	0		0.058	0	0	0
		0.06	0	0	0		0.06	0	0	0
		0.062	0	0	0		0.062	0	0	0
		0.064	0	0	0		0.064	0	0	0
		0.066	0	0	0		0.066	0	0	0
		0.068	0	0	0		0.068	0	0	0
		0.07	0	0	0		0.07	0	0	0
		0.072	0	0	0		0.072	0	0	0
		0.074	0	0	0		0.074	0	0	0
		0.076	0	0	0		0.076	0	0	0
		0.078	0	0	0		0.078	0	0	0
		0.08	0	0	0		0.08	0	0	0
		0.082	0	0	0		0.082	0	0	0
		0.084	0	0	0		0.084	0	0	0
		0.086	0	0	0		0.086	0	0	0
		0.088	0	0	0		0.088	0	0	0
		0.09	0	0	0		0.09	0	0	0
		0.092	0	0	0		0.092	0	0	0
		0.094	0	0	0		0.094	0	0	0
		0.096	0	0	0		0.096	0	0	0
		0.098	0	0	0		0.098	0	0	0
		0.1	0	0	0		0.1	0	0	0
		0.102	0	0	0		0.102	0	0	0
		0.104	0	0	0		0.104	0	0	0
		0.106	0	0	0		0.106	0	0	0
		0.108	0	0	0		0.108	0	0	0
		0.11	0	0	0		0.11	0	0	0
		0.112	0	0	0		0.112	0	0	0
		0.114	0	0	0		0.114	0	0	0
		0.116	0	0	0		0.116	0	0	0
		0.118	0	0	0		0.118	0	0	0
		0.12	0	0	0		0.12	0	0	0
		0.122	0	0	0		0.122	0	0	0
		0.124	0	0	0		0.124	0	0	0
		0.126	0	0	0		0.126	0	0	0
		0.128	0	0	0		0.128	0	0	0
		0.13	0	0	0		0.13	0	0	0
		0.132	0	0	0		0.132	0	0	0
		0.134	0	0	0		0.134	0	0	0
		0.136	0	0	0		0.136	0	0	0
		0.138	0	0	0		0.138	0	0	0
		0.14	0	0	0		0.14	0	0	0
		0.142	0	0	0		0.142	0	0	0
		0.144	0	0	0		0.144	0	0	0
		0.146	0	0	0		0.146	0	0	0
		0.148	0	0	0		0.148	0	0	0
		0.15	0	0	0		0.15	0	0	0
		0.152	0	0	0		0.152	0	0	0
		0.154	0	0	0		0.154	0	0	0
		0.156	0	0	0		0.156	0	0	0
		0.158	0	0	0		0.158	0	0	0
		0.16	0	0	0		0.16	0	0	0
		0.162	0	0	0		0.162	0	0	0
		0.164	0	0	0		0.164	0	0	0
		0.166	0	0	0		0.166	0	0	0
		0.168	0	0	0		0.168	0	0	0
		0.17	0	0	0		0.17	0	0	0
		0.172	0	0	0		0.172	0	0	0
		0.174	0	0	0		0.174	0	0	0
		0.176	0	0	0		0.176	0	0	0
		0.178	0	0	0		0.178	0	0	0
		0.18	0	0	0		0.18	0	0	0
		0.182	0	0	0		0.182	0	0	0
		0.184	0	0	0		0.184	0	0	0
		0.186	0	0	0		0.186	0	0	0
		0.188	0	0	0		0.188	0	0	0
		0.19	0	0	0		0.19	0	0	0
		0.192	0	0	0		0.192	0	0	0
		0.194	0	0	0		0.194	0	0	0
		0.196	0	0	0		0.196	0	0	0
		0.198	0	0	0		0.198	0	0	0
		0.2	0	0	0		0.2	0	0	0
		0.202	0	0	0		0.202	0	0	0
		0.204	0	0	0		0.204	0	0	0
		0.206	0	0	0		0.206	0	0	0
		0.208	0	0	0.000697363		0.208	0	0	7.99968e-06
		0.21	0.00130081	0.00182436	0.00319264		0.21	1.59994e-05	3.19987e-05	4.79981e-05
		0.212	0.00787107	0.0118595	0.0145447		0.212	0.000135995	0.000215992	0.000295988
		0.214	0.03069	0.050289	0.0533634		0.214	0.000663974	0.00118395	0.00131995
		0.216	0.10902	0.144852	0.196369		0.216	0.00315987	0.00437582	0.00524779
		0.218	0.300768	0.366096	0.479099		0.218	0.0102476	0.0127515	0.0168793
		0.22	0.663737	0.835299	1.02688		0.22	0.0288228	0.0349586	0.0442382
		0.222	1.31008	1.58269	1.95041		0.222	0.0677253	0.0806368	0.100364
		0.224	2.24906	2.64469	3.13254		0.224	0.139602	0.16145	0.19876
		0.226	3.44134	3.94213	4.5413		0.226	0.259406	0.294252	0.353978
		0.228	4.70804	5.37414	5.92705		0.228	0.434391	0.485525	0.569001
		0.23	5.98498	6.58852	7.21628		0.23	0.670693	0.735091	0.84427
		0.232	7.08264	7.58579	8.0828		0.232	0.963321	1.03696	1.17093
		0.234	7.92823	8.33517	8.52417		0.234	1.30745	1.38484	1.53081
		0.236	8.31196	8.55849	8.5659		0.236	1.68436	1.75591	1.91046
		0.238	8.3348	8.44676	8.08652		0.238	2.07747	2.13842	2.2828
		0.24	8.0623	8.08024	7.53759		0.24	2.47095	2.5156	2.63879
		0.242	7.67131	7.43463	6.74808		0.242	2.85406	2.87605	2.96989
		0.244	6.90808	6.74893	5.87932		0.244	3.21464	3.20879	3.26716
		0.246	6.18664	5.89842	5.04672		0.246	3.54254	3.51076	3.52681
		0.248	5.45205	5.21368	4.20005		0.248	3.84086	3.78063	3.75105
		0.25	4.78954	4.49341	3.50156		0.25	4.1064	4.01962	3.9411
		0.252	4.04684	3.85288	2.94703		0.252	4.33859	4.22724	4.10162
		0.254	3.45963	3.21412	2.36815		0.254	4.53956	4.40671	4.23637
		0.256	2.90967	2.72495	1.97163		0.256	4.71224	4.56007	4.34864
		0.258	2.47112	2.28517	1.59456		0.258	4.86102	4.69226	4.4416
		0.26	2.02323	1.92776	1.28686		0.26	4.98498	4.80386	4.51844
		0.262	1.72977	1.63341	1.05764		0.262	5.09204	4.8993	4.58143
		0.264	1.43945	1.37615	0.898822		0.264	5.18389	4.98202	4.63463
		0.266	1.21074	1.14873	0.728866		0.266	5.26086	5.0523	4.68059
		0.268	1.00783	1.00087	0.61077		0.268	5.32703	5.11272	4.71777
		0.27	0.850787	0.855455	0.490704		0.27	5.38379	5.16645	4.74945
		0.272	0.740634	0.75376	0.43676		0.272	5.4319	5.21324	4.77603
		0.274	0.626185	0.630261	0.353776		0.274	5.47446	5.25399	4.7994
		0.276	0.531168	0.55449	0.313815		0.276	5.51054	5.28961	4.81981
		0.278	0.47382	0.471846	0.247114		0.278	5.54247	5.32093	4.83643
		0.28	0.399393	0.427032	0.238081		0.28	5.57095	5.3485	4.85126
		0.282	0.350585	0.369399	0.185901		0.282	5.59636	5.37372	4.8647
		0.284	0.316149	0.33242	0.17207		0.284	5.61801	5.39604	4.87619
		0.286	0.279952	0.312791	0.143855		0.286	5.63831	5.41631	4.88641
		0.288	0.240801	0.275721	0.133738		0.288	5.65632	5.43592	4.89553
		0.29	0.218278	0.25471	0.11731		0.29	5.67188	5.4534	4.90365
		0.292	0.208683	0.236372	0.10934		0.292	5.68735	5.47	4.91134
		0.294	0.183066	0.214434	0.101341		0.294	5.70136	5.48528	4.91851
		0.296	0.171871	0.204545	0.0926304		0.296	5.71422	5.49963	4.92506
		0.298	0.153314	0.196712	0.0810855		0.298	5.72639	5.51377	4.93131
		0.3	0.137998	0.184153	0.0812373		0.3	5.73695	5.52723	4.93715
		0.302	0.137855	0.179849	0.0707931		0.302	5.7473	5.54024	4.94238
		0.304	0.132321	0.169762	0.0735635		0.304	5.75795	5.55304	4.94772
		0.306	0.125798	0.168302	0.0703497		0.306	5.76816	5.56584	4.95297
		0.308	0.123766	0.163261	0.0619119		0.308	5.77787	5.57806	4.95813
		0.31	0.119986	0.162731	0.0632089		0.31	5.78733	5.59047	4.9629
		0.312	0.111085	0.150423	0.0613675		0.312	5.79677	5.60239	4.96753
		0.314	0.109966	0.158611	0.0645665		0.314	5.80607	5.61421	4.97258
		0.316	0.109825	0.155203	0.0598251		0.316	5.81495	5.62684	4.97744
		0.318	0.112228	0.14848	0.0655381		0.318	5.82434	5.63904	4.98242
		0.32	0.123995	0.155567	0.0617751		0.32	5.83447	5.65131	4.98758
		0.322	0.121537	0.158588	0.0615923		0.322	5.8452	5.6643	4.99282
		0.324	0.118128	0.165162	0.061792		0.324	5.85523	5.67742	4.99783
		0.326	0.124241	0.168063	0.0657678		0.326	5.86634	5.69154	5.00309
		0.328	0.127707	0.183968	0.070577		0.328	5.87737	5.70667	5.00876
		0.33	0.133714	0.178881	0.0700934		0.33	5.8891	5.7223	5.01487
		0.332	0.134452	0.18586	0.0657854		0.332	5.90143	5.73775	5.02089
		0.334	0.141929	0.192832	0.068154		0.334	5.91418	5.75476	5.02678
		0.336	0.154387	0.201857	0.0797274		0.336	5.92837	5.7722	5.03352
		0.338	0.166291	0.20687	0.0808996		0.338	5.94327	5.7912	5.04043
		0.34	0.170875	0.220712	0.0836915		0.34	5.95965	5.81031	5.04831
		0.342	0.179018	0.227854	0.0939791		0.342	5.97654	5.83103	5.05626
		0.344	0.189062	0.234731	0.0997734		0.344	5.99447	5.85247	5.06518
		0.346	0.200702	0.249586	0.0988765		0.346	6.01394	5.87552	5.07498
		0.348	0.218374	0.263415	0.109618		0.348	6.03546	5.90038	5.08483
		0.35	0.233992	0.286355	0.115264		0.35	6.05852	5.92713	5.09573
		0.352	0.244226	0.294391	0.126295		0.352	6.08255	5.95516	5.10773
		0.354	0.266272	0.315312	0.132256		0.354	6.10985	5.98588	5.12029
		0.356	0.286599	0.328362	0.14355		0.356	6.13863	6.01813	5.13422
		0.358	0.295714	0.351149	0.158665		0.358	6.1698	6.05213	5.14938
		0.36	0.316266	0.362388	0.169709		0.36	6.20289	6.08864	5.16609
		0.362	0.342774	0.390559	0.181734		0.362	6.23853	6.1281	5.18421
		0.364	0.366144	0.409498	0.197121		0.364	6.27782	6.16957	5.20425
		0.366	0.387064	0.41915	0.211114		0.366	6.31955	6.21384	5.22611
		0.368	0.415768	0.450846	0.22546		0.368	6.36467	6.26055	5.24945
		0.37	0.438103	0.470594	0.252414		0.37	6.41327	6.31019	5.27521
		0.372	0.464636	0.495128	0.265478		0.372	6.4651	6.36343	5.30389
		0.374	0.501853	0.518389	0.286516		0.374	6.52111	6.41907	5.33383
		0.376	0.535895	0.551167	0.311009		0.376	6.58245	6.47828	5.36717
		0.378	0.562085	0.577299	0.333203		0.378	6.64822	6.5421	5.40406
		0.38	0.594783	0.595333	0.353732		0.38	6.71685	6.60909	5.4428
		0.382	0.630636	0.631846	0.389597		0.382	6.79213	6.67995	5.48586
		0.384	0.686657	0.667092	0.412423		0.384	6.8725	6.75689	5.53239
		0.386	0.703619	0.688745	0.434616		0.386	6.95903	6.83688	5.58288
		0.388	0.758309	0.726557	0.4709		0.388	7.05082	6.91986	5.6363
		0.39	0.781354	0.741474	0.507342		0.39	7.14839	7.0093	5.69511
		0.392	0.812859	0.777197	0.544987		0.392	7.25033	7.10047	5.75943
		0.394	0.84995	0.806246	0.567709		0.394	7.35753	7.19876	5.82761
		0.396	0.907596	0.834033	0.606622		0.396	7.47179	7.29965	5.90031
		0.398	0.947751	0.865671	0.647968		0.398	7.59508	7.40695	5.9794
		0.4	0.974629	0.893115	0.674691		0.4	7.72293	7.51828	6.06274
		0.402	1.00388	0.925632	0.723255		0.402	7.85634	7.63428	6.15335
		0.404	1.04898	0.943234	0.763066		0.404	7.99476	7.75526	6.24803
		0.406	1.07476	0.965035	0.809453		0.406	8.14171	7.87949	6.35124
		0.408	1.11593	1.01098	0.84013		0.408	8.29192	8.00934	6.46025
		0.41	1.13908	1.0298	0.864796		0.41	8.45026	8.14567	6.5727
		0.412	1.17198	1.05141	0.902102		0.412	8.61447	8.28654	6.69115
		0.414	1.20269	1.06715	0.929554		0.414	8.78387	8.42956	6.81631
		0.416	1.26104	1.11705	0.967818		0.416	8.96114	8.57975	6.94616
		0.418	1.28342	1.10029	0.983966		0.418	9.14487	8.73201	7.08046
		0.42	1.27557	1.1257	1.03266		0.42	9.33371	8.88827	7.22134
		0.422	1.32339	1.14738	1.04392		0.422	9.52718	9.04782	7.36806
		0.424	1.33526	1.14791	1.07245		0.424	9.7235	9.2116	7.51904
		0.426	1.36417	1.1662	1.09022		0.426	9.92974	9.37831	7.67455
		0.428	1.36717	1.15939	1.122		0.428	10.1387	9.54569	7.83549
		0.43	1.3886	1.17832	1.12687		0.43	10.3502	9.71728	7.99799
		0.432	1.41625	1.18496	1.1474		0.432	10.5669	9.89219	8.16703
		0.434	1.42251	1.19558	1.15014		0.434	10.7917	10.0687	8.33858
		0.436	1.43355	1.18682	1.16111		0.436	11.0166	10.2491	8.51221
		0.438	1.44609	1.1978	1.17888		0.438	11.2479	10.4305	8.69013
		0.44	1.45648	1.19649	1.16485		0.44	11.4802	10.6134	8.86991
		0.442	1.45909	1.18847	1.18095		0.442	11.7194	10.7983	9.05218
		0.444	1.46295	1.19141	1.18518		0.444	11.9578	10.9839	9.23733
		0.446	1.46302	1.18782	1.19217		0.446	12.2018	11.1715	9.42335
		0.448	1.45314	1.18581	1.19323		0.448	12.4454	11.3611	9.61415
		0.45	1.46763	1.17554	1.19615		0.45	12.6919	11.5499	9.80542
		0.452	1.4655	1.17221	1.19259		0.452	12.9407	11.7395	9.99773
		0.454	1.47487	1.1779	1.1737		0.454	13.1934	11.93	10.192
		0.456	1.45405	1.17228	1.17252		0.456	13.4475	12.1239	10.3849
		0.458	1.47064	1.16134	1.16029		0.458	13.7019	12.3189	10.5784
		0.46	1.453	1.13506	1.16163		0.46	13.9594	12.5104	10.7715
		0.462	1.43324	1.13685	1.16667		0.462	14.2165	12.7034	10.9704
		0.464	1.44023	1.12011	1.13767		0.464	14.4746	12.8947	11.1658
		0.466	1.42866	1.10173	1.14341		0.466	14.7339	13.0871	11.3623
		0.468	1.40432	1.10526	1.13263		0.468	14.992	13.2779	11.5601
		0.47	1.39659	1.07844	1.11609		0.47	15.2485	13.4696	11.7566
		0.472	1.39234	1.06982	1.10846		0.472	15.5099	13.659	11.9528
		0.474	1.37486	1.05158	1.09111		0.474	15.7681	13.8476	12.1477
		0.476	1.34346	1.03265	1.08494		0.476	16.024	14.0357	12.3444
		0.478	1.33512	1.02702	1.07852		0.478	16.2797	14.2217	12.5398
		0.48	1.32008	0.993776	1.0455		0.48	16.535	14.4043	12.7347
		0.482	1.30353	0.964044	1.02054		0.482	16.7887	14.5857	12.9238
		0.484	1.27639	0.961699	1.00991		0.484	17.0416	14.7648	13.1123
		0.486	1.23863	0.926853	0.992722		0.486	17.2888	14.9407	13.2991
		0.488	1.24178	0.914245	0.98118		0.488	17.5331	15.1138	13.4853
		0.49	1.22032	0.903821	0.956807		0.49	17.7808	15.2873	13.6687
		0.492	1.19419	0.864959	0.946474		0.492	18.0239	15.4568	13.8534
		0.494	1.17329	0.8428	0.912323		0.494	18.2642	15.6223	14.0321
		0.496	1.14018	0.81816	0.882831		0.496	18.5007	15.7836	14.2075
		0.498	1.13582	0.798822	0.874328		0.498	18.7365	15.9436	14.3796
		0.5	1.10892	0.783986	0.84481		0.5	18.9705	16.0999	14.5509
		0.502	1.07926	0.760932	0.820276		0.502	19.2011	16.2528	14.716
		0.504	1.06333	0.738589	0.799323		0.504	19.4264	16.4042	14.8793
		0.506	1.04297	0.719195	0.785498		0.506	19.6512	16.5516	15.0404
		0.508	1.03629	0.691857	0.750236		0.508	19.8744	16.6965	15.1968
		0.51	1.01472	0.680774	0.729724		0.51	20.0984	16.8385	15.3503
		0.512	0.990022	0.665701	0.72647		0.512	20.3164	16.9774	15.5
		0.514	0.982236	0.648333	0.697247		0.514	20.5337	17.1161	15.6493
		0.516	0.961911	0.620178	0.678158		0.516	20.7495	17.2487	15.7949
		0.518	0.94054	0.611671	0.666804		0.518	20.9616	17.3806	15.9367
		0.52	0.935963	0.608853	0.639983		0.52	21.1741	17.5118	16.0781
		0.522	0.933828	0.594714	0.629778		0.522	21.386	17.6405	16.2151
		0.524	0.926056	0.578552	0.612395		0.524	21.5981	17.7684	16.3494
		0.526	0.905957	0.565127	0.591772		0.526	21.8104	17.8945	16.4817
		0.528	0.905042	0.556686	0.586735		0.528	22.0211	18.018	16.6128
		0.53	0.893151	0.551546	0.581513		0.53	22.2306	18.1406	16.7415
		0.532	0.886483	0.546462	0.57098		0.532	22.44	18.2637	16.8709
		0.534	0.878182	0.53404	0.552521		0.534	22.6495	18.3873	16.9969
		0.536	0.888642	0.529395	0.545637		0.536	22.8606	18.5073	17.1232
		0.538	0.876401	0.525656	0.543202		0.538	23.075	18.6281	17.247
		0.54	0.878377	0.511509	0.537031		0.54	23.2891	18.7478	17.3727
		0.542	0.860425	0.506905	0.531998		0.542	23.5023	18.8657	17.4969
		0.544	0.876397	0.509317	0.522673		0.544	23.7151	18.9861	17.6209
		0.546	0.859667	0.507365	0.51644		0.546	23.9307	19.1062	17.7427
		0.548	0.862279	0.506094	0.510347		0.548	24.1461	19.2264	17.8654
		0.55	0.866133	0.499162	0.508138		0.55	24.3648	19.3475	17.9882
		0.552	0.875407	0.501577	0.506165		0.552	24.5853	19.4672	18.1105
		0.554	0.883546	0.504169	0.508954		0.554	24.8106	19.5899	18.2334
		0.556	0.881628	0.498549	0.499721		0.556	25.0379	19.7133	18.357
		0.558	0.879833	0.496872	0.50049		0.558	25.2651	19.8353	18.4807
		0.56	0.888044	0.491871	0.498445		0.56	25.4976	19.9577	18.6047
		0.562	0.887447	0.495807	0.49845		0.562	25.7308	20.083	18.7298
		0.564	0.888298	0.495781	0.493061		0.564	25.9678	20.2064	18.8547
		0.566	0.893817	0.492202	0.495843		0.566	26.2054	20.3323	18.9807
		0.568	0.881421	0.498292	0.493803		0.568	26.4431	20.459	19.1059
		0.57	0.893028	0.499649	0.489899		0.57	26.683	20.588	19.2329
		0.572	0.900292	0.501248	0.492488		0.572	26.9293	20.7182	19.3608
		0.574	0.907848	0.494024	0.493109		0.574	27.1791	20.8477	19.4896
		0.576	0.911522	0.501738	0.49325		0.576	27.429	20.9775	19.6178
		0.578	0.914609	0.50265	0.495485		0.578	27.682	21.1111	19.7499
		0.58	0.912491	0.499235	0.49502		0.58	27.9384	21.2443	19.8819
		0.582	0.925628	0.50573	0.497713		0.582	28.1991	21.3785	20.0156
		0.584	0.928374	0.507707	0.491725		0.584	28.4628	21.5161	20.1496
		0.586	0.93586	0.503268	0.493808		0.586	28.7298	21.6539	20.2827
		0.588	0.940347	0.506584	0.490703		0.588	28.9999	21.7923	20.4181
		0.59	0.929753	0.512734	0.492684		0.59	29.2721	21.9326	20.5537
		0.592	0.944434	0.504957	0.493938		0.592	29.5454	22.0747	20.6909
		0.594	0.946532	0.509098	0.494817		0.594	29.8223	22.2162	20.8301
		0.596	0.959176	0.51444	0.502521		0.596	30.1067	22.3616	20.9692
		0.598	0.962498	0.513603	0.497095		0.598	30.3911	22.5059	21.1107
		0.6	0.957447	0.510479	0.500059		0.6	30.6804	22.6525	21.2532
		0.602	0.966528	0.515292	0.494591		0.602	30.9725	22.8001	21.3961
		0.604	0.963387	0.519507	0.500265		0.604	31.2651	22.949	21.5408
		0.606	0.9654	0.516702	0.498902		0.606	31.5596	23.0992	21.6861
		0.608	0.971213	0.519578	0.500425		0.608	31.8583	23.2529	21.8333
		0.61	0.9776	0.520799	0.503123		0.61	32.1598	23.4063	21.9797
		0.612	0.991053	0.52332	0.502215		0.612	32.4682	23.5615	22.1292
		0.614	0.987276	0.527909	0.499578		0.614	32.7806	23.7165	22.28
		0.616	0.990843	0.522824	0.503265		0.616	33.093	23.8751	22.4297
		0.618	0.991861	0.522071	0.508483		0.618	33.4067	24.0344	22.5821
		0.62	0.999176	0.525838	0.509879		0.62	33.7259	24.1931	22.7377
		0.622	0.993393	0.530319	0.503597		0.622	34.0491	24.3561	22.8937
		0.624	1.0039	0.520736	0.510197		0.624	34.3732	24.5182	23.0505
		0.626	1.00474	0.527936	0.50661		0.626	34.7007	24.6806	23.2086
		0.628	1.0118	0.526235	0.505044		0.628	35.0322	24.8459	23.3669
		0.63	1.01066	0.539302	0.513128		0.63	35.3669	25.0142	23.5267
		0.632	1.02732	0.531401	0.51229		0.632	35.7077	25.1835	23.6889
		0.634	1.01435	0.534113	0.512022		0.634	36.0489	25.3531	23.8529
		0.636	1.01388	0.534238	0.520413		0.636	36.3911	25.5241	24.0186
		0.638	1.02559	0.535496	0.509999		0.638	36.7382	25.6975	24.1839
		0.64	1.0264	0.530251	0.512965		0.64	37.0877	25.8704	24.3501
		0.642	1.02132	0.540181	0.523076		0.642	37.4407	26.0449	24.5207
		0.644	1.0196	0.540675	0.515457		0.644	37.7932	26.2236	24.6898
		0.646	1.0101	0.535435	0.5183		0.646	38.1468	26.401	24.8625
		0.648	1.0253	0.539432	0.517158		0.648	38.5036	26.5801	25.034
		0.65	1.0239	0.535988	0.52211		0.65	38.8631	26.7597	25.208
		0.652	1.02389	0.539074	0.520645		0.652	39.2261	26.9409	25.3841
		0.654	1.01825	0.539114	0.523759		0.654	39.5914	27.1226	25.5603
		0.656	1.03874	0.533356	0.528589		0.656	39.9602	27.3061	25.74
		0.658	1.02628	0.538325	0.520997		0.658	40.3321	27.491	25.9217
		0.66	1.03326	0.535897	0.526015		0.66	40.7074	27.6769	26.1014
		0.662	1.02559	0.536246	0.522684		0.662	41.0836	27.8628	26.2831
		0.664	1.01606	0.534515	0.518068		0.664	41.4606	28.0503	26.4654
		0.666	1.0199	0.536671	0.526762		0.666	41.8368	28.2378	26.6492
		0.668	1.02037	0.536992	0.524123		0.668	42.2148	28.4276	26.835
		0.67	1.0209	0.540563	0.521721		0.67	42.5981	28.6207	27.0208
		0.672	1.01883	0.541269	0.5247		0.672	42.9817	28.8133	27.2098
		0.674	1.03034	0.537395	0.51581		0.674	43.3697	29.0074	27.3965
		0.676	1.02269	0.541351	0.522557		0.676	43.7621	29.2042	27.5839
		0.678	1.01648	0.539935	0.520769		0.678	44.1533	29.3993	27.7743
		0.68	1.01419	0.537593	0.522129		0.68	44.5452	29.5973	27.966
		0.682	1.02335	0.529878	0.522159		0.682	44.9404	29.7951	28.1589
		0.684	1.00724	0.53981	0.517154		0.684	45.3369	29.9936	28.3513
		0.686	1.015	0.535218	0.516433		0.686	45.7325	30.1943	28.5448
		0.688	1.01773	0.529701	0.514807		0.688	46.1354	30.3945	28.7376
		0.69	1.00895	0.535961	0.524406		0.69	46.5374	30.5961	28.9339
		0.692	1.00195	0.533575	0.518642		0.692	46.9381	30.7985	29.1331
		0.694	1.00123	0.536039	0.516788		0.694	47.3404	31.0032	29.3304
		0.696	1.00601	0.528438	0.523413		0.696	47.7467	31.2073	29.5297
		0.698	1.00335	0.526858	0.52048		0.698	48.1559	31.4113	29.7309
		0.7	1.00425	0.521616	0.518517		0.7	48.5668	31.6156	29.9333
		0.702	1.00008	0.52144	0.520522		0.702	48.9766	31.8177	30.1358
		0.704	0.998288	0.518993	0.516132		0.704	49.3906	32.024	30.3398
		0.706	0.993298	0.525391	0.515404		0.706	49.805	32.2299	30.5446
		0.708	0.992635	0.518707	0.519048		0.708	50.2207	32.4378	30.7484
		0.71	0.993688	0.517294	0.513365		0.71	50.6376	32.6459	30.9562
		0.712	0.999295	0.512734	0.511167		0.712	51.0593	32.8516	31.1621
		0.714	0.997382	0.512224	0.513802		0.714	51.4821	33.0589	31.3694
		0.716	0.985598	0.508096	0.514138		0.716	51.909	33.2665	31.5775
		0.718	0.988541	0.513974	0.510813		0.718	52.3318	33.4751	31.788
		0.72	0.9891	0.507238	0.513835		0.72	52.7593	33.6858	31.9983
		0.722	0.980547	0.504665	0.509334		0.722	53.189	33.8946	32.2101
		0.724	0.982102	0.499614	0.509457		0.724	53.6167	34.1029	32.421
		0.726	0.981183	0.498986	0.503413		0.726	54.0483	34.3128	32.633
		0.728	0.98058	0.492319	0.509702		0.728	54.4823	34.5208	32.8462
		0.73	0.978585	0.493512	0.499212		0.73	54.9163	34.7283	33.0605
		0.732	0.976462	0.488776	0.504918		0.732	55.3571	34.937	33.2727
		0.734	0.977546	0.4916	0.499291		0.734	55.795	35.1469	33.4881
		0.736	0.969425	0.486096	0.498182		0.736	56.2358	35.357	33.7025
		0.738	0.966868	0.478398	0.490603		0.738	56.6745	35.5656	33.9156
		0.74	0.975147	0.480234	0.492833		0.74	57.1188	35.7728	34.1295
		0.742	0.972275	0.475245	0.486844		0.742	57.5666	35.9811	34.3436
		0.744	0.969315	0.472284	0.493032		0.744	58.014	36.1897	34.5583
		0.746	0.974614	0.474666	0.492629		0.746	58.4661	36.3992	34.7754
		0.748	0.975492	0.473029	0.48403		0.748	58.9209	36.6094	34.9923
		0.75	0.968144	0.460752	0.488804		0.75	59.3771	36.817	35.2113
		0.752	0.971939	0.464987	0.480494		0.752	59.8344	37.0258	35.4278
		0.754	0.972576	0.463304	0.477544		0.754	60.2965	37.2351	35.6439
		0.756	0.967902	0.46321	0.479329		0.756	60.7581	37.4454	35.8609
		0.758	0.97893	0.460038	0.476018		0.758	61.2256	37.6545	36.0771
		0.76	0.969099	0.459812	0.468762		0.76	61.6945	37.8665	36.295
		0.762	0.971641	0.456811	0.471585		0.762	62.1647	38.0782	36.5119
		0.764	0.978506	0.450947	0.466367		0.764	62.6417	38.2881	36.728
		0.766	0.975033	0.445353	0.460591		0.766	63.1178	38.4948	36.9446
		0.768	0.979816	0.446176	0.461266		0.768	63.5994	38.7058	37.1595
		0.77	0.979453	0.443365	0.458292		0.77	64.0849	38.9142	37.3762
		0.772	0.983804	0.447638	0.455316		0.772	64.5725	39.1247	37.5917
		0.774	0.988907	0.444519	0.453551		0.774	65.0638	39.3377	37.8082
		0.776	0.981042	0.441013	0.45222		0.776	65.5607	39.5485	38.0244
		0.778	0.983582	0.438699	0.452755		0.778	66.0552	39.7588	38.2419
		0.78	0.987933	0.439015	0.446338		0.78	66.5563	39.9707	38.4588
		0.782	0.988145	0.437412	0.449746		0.782	67.0615	40.183	38.6762
		0.784	0.993876	0.432684	0.441585		0.784	67.5717	40.3959	38.8936
		0.786	0.995293	0.438474	0.447753		0.786	68.0829	40.6086	39.1118
		0.788	0.998637	0.438418	0.441544		0.788	68.5989	40.8248	39.3303
		0.79	0.99562	0.432999	0.442474		0.79	69.117	41.042	39.5492
		0.792	0.998	0.43091	0.441524		0.792	69.6405	41.2544	39.7686
		0.794	0.995394	0.429316	0.440914		0.794	70.164	41.471	39.9914
		0.796	1.00071	0.432293	0.433753		0.796	70.6922	41.6873	40.2092
		0.798	1.00058	0.429741	0.432773		0.798	71.2244	41.9058	40.4301
		0.8	1.00093	0.431171	0.435397		0.8	71.7602	42.124	40.6487
		0.802	1.01244	0.430206	0.431035		0.802	72.3011	42.3437	40.8701
		0.804	1.00788	0.424195	0.433436		0.804	72.8441	42.564	41.091
		0.806	1.00707	0.423331	0.42316		0.806	73.3901	42.782	41.3127
		0.808	1.01644	0.425931	0.423174		0.808	73.9421	43.0007	41.5326
		0.81	1.01097	0.426768	0.425143		0.81	74.498	43.2238	41.753
		0.812	1.01506	0.426627	0.423515		0.812	75.0562	43.4466	41.9746
		0.814	1.00837	0.421687	0.421702		0.814	75.6133	43.6707	42.1957
		0.816	1.01441	0.4243	0.421793		0.816	76.1753	43.8921	42.4201
		0.818	1.02232	0.423316	0.421888		0.818	76.744	44.1178	42.644
		0.82	1.02589	0.419765	0.420259		0.82	77.3204	44.3428	42.8691
		0.822	1.02207	0.421179	0.424886		0.822	77.8978	44.5676	43.0958
		0.824	1.02472	0.420444	0.417823		0.824	78.4772	44.7949	43.3227
		0.826	1.0213	0.420912	0.418451		0.826	79.0594	45.0227	43.5487
		0.828	1.01873	0.421743	0.4179		0.828	79.6432	45.2527	43.7761
		0.83	1.0237	0.416385	0.420808		0.83	80.2324	45.4813	44.0048
		0.832	1.02076	0.417834	0.412691		0.832	80.8201	45.711	44.235
		0.834	1.02027	0.416389	0.416808		0.834	81.4133	45.9408	44.4625
		0.836	1.02403	0.416198	0.409752		0.836	82.0096	46.1721	44.6927
		0.838	1.02763	0.416236	0.414947		0.838	82.6093	46.4031	44.9225
		0.84	1.02563	0.412846	0.41544		0.84	83.2152	46.6373	45.1539
		0.842	1.02404	0.416733	0.416024		0.842	83.8227	46.8691	45.389
		0.844	1.02292	0.412086	0.406255		0.844	84.4322	47.1032	45.6218
		0.846	1.02456	0.40978	0.407067		0.846	85.0437	47.3372	45.8504
		0.848	1.0233	0.412238	0.410377		0.848	85.6585	47.571	46.0855
		0.85	1.02256	0.411998	0.406889		0.85	86.2738	47.8065	46.3193
		0.852	1.02924	0.409736	0.404762		0.852	86.8958	48.0443	46.5528
		0.854	1.01574	0.406096	0.403862		0.854	87.5179	48.2806	46.787
		0.856	1.02497	0.404045	0.401506		0.856	88.1417	48.5158	47.0202
		0.858	1.01958	0.407359	0.404654		0.858	88.7708	48.7522	47.2569
		0.86	1.02923	0.407219	0.401943		0.86	89.4027	48.9912	47.4933
		0.862	1.02226	0.40034	0.400244		0.862	90.0395	49.2307	47.73
		0.864	1.01451	0.404629	0.398122		0.864	90.6724	49.4683	47.966
		0.866	1.02539	0.401864	0.398471		0.866	91.3128	49.7087	48.2048
		0.868	1.02063	0.399639	0.396729		0.868	91.9584	49.9487	48.4413
		0.87	1.02557	0.400359	0.393637		0.87	92.6009	50.1875	48.6784
		0.872	1.01082	0.405012	0.398373		0.872	93.248	50.4306	48.917
		0.874	1.0185	0.398136	0.39283		0.874	93.8956	50.6746	49.1575
		0.876	1.01577	0.396832	0.395587		0.876	94.548	50.9166	49.3974
		0.878	1.01555	0.398716	0.391384		0.878	95.201	51.1601	49.6391
		0.88	1.02078	0.396515	0.393957		0.88	95.8612	51.405	49.8809
		0.882	1.01557	0.391205	0.389305		0.882	96.5202	51.6486	50.1211
		0.884	1.00753	0.391278	0.390184		0.884	97.1772	51.8904	50.3627
		0.886	1.00918	0.391304	0.387819		0.886	97.8412	52.1335	50.6051
		0.888	1.00648	0.390312	0.389458		0.888	98.5043	52.3784	50.8487
		0.89	1.00856	0.393329	0.389356		0.89	99.1725	52.6239	51.093
		0.892	1.00824	0.390356	0.383746		0.892	99.8384	52.8732	51.3385
		0.894	1.00453	0.390372	0.382949		0.894	100.51	53.1199	51.5808
		0.896	1.01141	0.386053	0.3848		0.896	101.187	53.3691	51.8248
		0.898	1.00389	0.385258	0.38007		0.898	101.864	53.6155	52.0684
		0.9	1.00471	0.383098	0.379037		0.9	102.544	53.8615	52.3137
		0.902	0.99838	0.383517	0.380798		0.902	103.227	54.1096	52.5595
		0.904	1.0011	0.380616	0.376026		0.904	103.909	54.3571	52.8044
		0.906	1.00784	0.37889	0.378119		0.906	104.597	54.6033	53.05
		0.908	1.0016	0.381816	0.381742		0.908	105.287	54.8531	53.2975
		0.91	0.996503	0.378614	0.378079		0.91	105.976	55.103	53.5482
		0.912	1.00013	0.380052	0.372543		0.912	106.671	55.3543	53.7959
		0.914	0.992711	0.37699	0.375677		0.914	107.366	55.6037	54.0444
		0.916	0.991215	0.377253	0.375779		0.916	108.061	55.8558	54.2958
		0.918	0.990097	0.374036	0.373033		0.918	108.757	56.1058	54.5459
		0.92	0.992829	0.374488	0.372028		0.92	109.459	56.358	54.7959
		0.922	0.991826	0.373533	0.373025		0.922	110.161	56.6106	55.0459
		0.924	0.991559	0.371349	0.372185		0.924	110.87	56.8629	55.2989
		0.926	0.991674	0.371471	0.369817		0.926	111.579	57.1158	55.5505
		0.928	0.985282	0.369591	0.372102		0.928	112.29	57.3691	55.805
		0.93	0.991283	0.371071	0.370967		0.93	113.004	57.6241	56.0607
		0.932	0.993544	0.365928	0.367052		0.932	113.723	57.8771	56.3141
		0.934	0.993365	0.368511	0.366724		0.934	114.447	58.1324	56.5688
		0.936	0.99264	0.366962	0.365068		0.936	115.173	58.3872	56.8242
		0.938	0.984284	0.366066	0.364991		0.938	115.9	58.6425	57.078
		0.94	0.984416	0.36487	0.364187		0.94	116.627	58.8985	57.3341
		0.942	0.98889	0.365758	0.362948		0.942	117.359	59.1568	57.5912
		0.944	0.983778	0.363174	0.363851		0.944	118.092	59.4144	57.8473
		0.946	0.987266	0.360672	0.361121		0.946	118.827	59.6721	58.1059
		0.948	0.984673	0.362521	0.359779		0.948	119.567	59.9298	58.3612
		0.95	0.985003	0.362958	0.357553		0.95	120.309	60.1902	58.6192
		0.952	0.982483	0.354366	0.363054		0.952	121.053	60.448	58.8791
		0.954	0.984112	0.362126	0.3589		0.954	121.802	60.7071	59.1386
		0.956	0.986513	0.356921	0.357604		0.956	122.553	60.967	59.3983
		0.958	0.98055	0.36004	0.358002		0.958	123.307	61.2276	59.6592
		0.96	0.983443	0.355557	0.359376		0.96	124.062	61.4887	59.9218
		0.962	0.987038	0.355435	0.357718		0.962	124.822	61.752	60.1854
		0.964	0.984613	0.356084	0.3592		0.964	125.589	62.0132	60.4495
		0.966	0.97929	0.354686	0.357596		0.966	126.351	62.2765	60.7153
		0.968	0.98755	0.352473	0.358161		0.968	127.121	62.5396	60.98
		0.97	0.990327	0.357123	0.355669		0.97	127.898	62.8039	61.2485
		0.972	0.98461	0.353023	0.355238		0.972	128.68	63.0725	61.5147
		0.974	0.988666	0.351958	0.352255		0.974	129.461	63.3367	61.78
		0.976	0.988263	0.351594	0.35341		0.976	130.244	63.6024	62.0492
		0.978	0.988823	0.349368	0.354132		0.978	131.036	63.8687	62.316
		0.98	0.982758	0.347623	0.354387		0.98	131.826	64.1341	62.5864
		0.982	0.989137	0.349968	0.347329		0.982	132.619	64.4016	62.8534
		0.984	0.985461	0.348497	0.350055		0.984	133.418	64.6704	63.1227
		0.986	0.991167	0.345544	0.34813		0.986	134.221	64.9386	63.3918
		0.988	0.987933	0.346548	0.347156		0.988	135.028	65.2048	63.6619
		0.99	0.991721	0.345211	0.344174		0.99	135.837	65.4747	63.9313
		0.992	0.98445	0.346167	0.345124		0.992	136.648	65.7444	64.2
		0.994	0.987795	0.347122	0.346409		0.994	137.462	66.0163	64.472
		0.996	0.990739	0.344467	0.346221		0.996	138.281	66.2879	64.7438
		0.998	0.989848	0.346253	0.34587		0.998	139.105	66.5634	65.0162
		1	0.99014	0.342762	0.343908		1	139.932	66.8351	65.2901
		1.002	0.990505	0.339328	0.342393		1.002	140.763	67.1083	65.5646
		1.004	0.993971	0.342707	0.342697		1.004	141.598	67.3821	65.8377
		1.006	0.994187	0.340904	0.343945		1.006	142.439	67.6543	66.113
		1.008	0.995755	0.338673	0.342167		1.008	143.281	67.9283	66.3927
		1.01	0.990807	0.343661	0.339057		1.01	144.128	68.206	66.6672
		1.012	0.988345	0.335617	0.341323		1.012	144.976	68.4829	66.9437
		1.014	0.993157	0.338215	0.338225		1.014	145.826	68.7569	67.2207
		1.016	0.995278	0.340203	0.339034		1.016	146.681	69.0343	67.4979
		1.018	0.992515	0.341882	0.338835		1.018	147.543	69.315	67.7784
		1.02	0.996443	0.33796	0.341015		1.02	148.405	69.596	68.0585
		1.022	0.994767	0.337806	0.342668		1.022	149.274	69.8764	68.3405
		1.024	0.998485	0.336467	0.339277		1.024	150.147	70.1563	68.6253
		1.026	0.996593	0.33742	0.336198		1.026	151.027	70.4377	68.9062
		1.028	0.993888	0.335992	0.337591		1.028	151.903	70.7203	69.1892
		1.03	0.998799	0.337529	0.336524		1.03	152.785	71.0051	69.4748
		1.032	0.996213	0.332308	0.336274		1.032	153.67	71.2864	69.7583
		1.034	0.994515	0.334193	0.33251		1.034	154.561	71.5714	70.042
		1.036	1.00599	0.333051	0.336902		1.036	155.458	71.8544	70.3265
		1.038	0.996038	0.337333	0.335308		1.038	156.357	72.1425	70.6159
		1.04	0.999318	0.334732	0.332185		1.04	157.259	72.43	70.9013
		1.042	1.00265	0.33466	0.334271		1.042	158.167	72.7186	71.1885
		1.044	0.999953	0.332944	0.328422		1.044	159.078	73.0074	71.4754
		1.046	1.00425	0.332593	0.333898		1.046	159.995	73.2966	71.763
		1.048	0.999016	0.331982	0.330618		1.048	160.911	73.5874	72.0528
		1.05	1.00447	0.331222	0.334186		1.05	161.837	73.8769	72.3445
		1.052	1.00335	0.332125	0.328999		1.052	162.761	74.1669	72.6339
		1.054	1.00244	0.330924	0.327919		1.054	163.694	74.4609	72.9235
		1.056	1.00708	0.328506	0.330606		1.056	164.629	74.7518	73.2168
		1.058	1.00518	0.329671	0.328593		1.058	165.569	75.0447	73.5083
		1.06	1.00103	0.330798	0.327728		1.06	166.514	75.3383	73.802
		1.062	0.998202	0.329142	0.326806		1.062	167.455	75.6331	74.0951
		1.064	1.0031	0.329296	0.329224		1.064	168.397	75.9305	74.3898
		1.066	1.00639	0.327961	0.328005		1.066	169.35	76.2273	74.6864
		1.068	1.00735	0.32934	0.328802		1.068	170.313	76.5244	74.9836
		1.07	1.00304	0.327599	0.325315		1.07	171.269	76.8212	75.2805
		1.072	1.0053	0.328195	0.325631		1.072	172.236	77.1233	75.5785
		1.074	0.999671	0.323153	0.32794		1.074	173.202	77.4191	75.8777
		1.076	1.00471	0.324143	0.325394		1.076	174.169	77.7181	76.1774
		1.078	1.00616	0.326418	0.325466		1.078	175.145	78.02	76.477
		1.08	1.00322	0.328229	0.324169		1.08	176.124	78.3209	76.7773
		1.082	1.00614	0.325608	0.323452		1.082	177.107	78.6262	77.0797
		1.084	1.00613	0.323569	0.326838		1.084	178.091	78.9282	77.3825
		1.086	1.00232	0.321057	0.320597		1.086	179.084	79.2298	77.6857
		1.088	1.00002	0.32337	0.323047		1.088	180.073	79.5342	77.9898
		1.09	1.0075	0.32283	0.320476		1.09	181.071	79.8378	78.2924
		1.092	1.00709	0.323981	0.319958		1.092	182.074	80.1438	78.5966
		1.094	1.00261	0.319803	0.319501		1.094	183.077	80.4495	78.9015
		1.096	1.00388	0.319331	0.320863		1.096	184.082	80.7535	79.2047
		1.098	1.0024	0.318776	0.320787		1.098	185.094	81.0597	79.5121
		1.1	1.00284	0.321385	0.315949		1.1	186.104	81.3669	79.818
		1.102	1.0054	0.318539	0.320013		1.102	187.128	81.6749	80.1239
		1.104	1.00064	0.318209	0.316492		1.104	188.145	81.9848	80.4314
		1.106	1.00168	0.31796	0.315411		1.106	189.169	82.2938	80.7391
		1.108	1.00126	0.315692	0.316692		1.108	190.194	82.6016	81.0468
		1.11	1.0063	0.314411	0.314844		1.11	191.228	82.9102	81.3577
		1.112	0.999827	0.313762	0.313819		1.112	192.265	83.2188	81.6653
		1.114	1.00032	0.314941	0.311391		1.114	193.301	83.5292	81.9715
		1.116	1.0031	0.313911	0.313451		1.116	194.34	83.8393	82.2811
		1.118	1.00301	0.314838	0.312304		1.118	195.387	84.1506	82.5922
		1.12	0.99853	0.3111	0.313097		1.12	196.437	84.4633	82.9042
		1.122	1.00331	0.310969	0.309586		1.122	197.492	84.7729	83.2159
		1.124	1.00182	0.313296	0.31137		1.124	198.546	85.0868	83.5257
		1.126	1.00495	0.311433	0.309482		1.126	199.612	85.4025	83.8388
		1.128	0.999271	0.309051	0.309422		1.128	200.678	85.7148	84.1521
		1.13	0.999982	0.308367	0.308698		1.13	201.744	86.0282	84.4654
		1.132	1.00076	0.308034	0.306417		1.132	202.814	86.3404	84.7778
		1.134	0.995904	0.30639	0.304896		1.134	203.887	86.6559	85.0901
		1.136	1.00394	0.308374	0.306254		1.136	204.964	86.9695	85.4032
		1.138	0.997546	0.303986	0.305299		1.138	206.05	87.2858	85.7179
		1.14	0.999327	0.306283	0.306817		1.14	207.129	87.601	86.0343
		1.142	1.00328	0.304519	0.305368		1.142	208.218	87.915	86.3503
		1.144	1.00264	0.303146	0.303568		1.144	209.316	88.2324	86.6658
		1.146	1.00108	0.305715	0.304168		1.146	210.416	88.55	86.9833
		1.148	0.991342	0.301345	0.301368		1.148	211.511	88.8683	87.3004
		1.15	0.999893	0.302946	0.301919		1.15	212.615	89.1836	87.6162
		1.152	0.9999	0.301067	0.302492		1.152	213.721	89.5022	87.936
		1.154	1.00123	0.303379	0.299988		1.154	214.833	89.8212	88.254
		1.156	0.997608	0.299201	0.297545		1.156	215.948	90.1428	88.5709
		1.158	1.00291	0.297361	0.297181		1.158	217.069	90.4585	88.8884
		1.16	0.999862	0.298042	0.300306		1.16	218.197	90.7782	89.2072
		1.162	0.997509	0.29463	0.299129		1.162	219.32	91.0961	89.5281
		1.164	1.00208	0.295997	0.296806		1.164	220.452	91.4125	89.851
		1.166	0.9949	0.295169	0.296545		1.166	221.585	91.7314	90.1705
		1.168	0.994125	0.294989	0.296205		1.168	222.72	92.0506	90.491
		1.17	0.997337	0.296992	0.295787		1.17	223.857	92.3729	90.8124
		1.172	0.997784	0.296481	0.295852		1.172	225.002	92.698	91.1352
		1.174	1.00063	0.295019	0.294493		1.174	226.154	93.02	91.4568
		1.176	0.996227	0.293688	0.293935		1.176	227.305	93.3443	91.781
		1.178	0.998531	0.290649	0.293917		1.178	228.462	93.6646	92.1045
		1.18	0.990236	0.294883	0.290484		1.18	229.617	93.9898	92.4279
		1.182	0.995502	0.292754	0.290983		1.182	230.777	94.3153	92.7511
		1.184	0.998354	0.291074	0.291218		1.184	231.943	94.6399	93.074
		1.186	0.999494	0.290994	0.291058		1.186	233.118	94.9655	93.3991
		1.188	0.998282	0.292125	0.292902		1.188	234.296	95.292	93.727
		1.19	1.00117	0.285602	0.288897		1.19	235.478	95.6173	94.0535
		1.192	0.999539	0.289912	0.290358		1.192	236.666	95.9415	94.3795
		1.194	0.998969	0.287688	0.2879		1.194	237.852	96.2683	94.7082
		1.196	0.993571	0.287859	0.288976		1.196	239.045	96.5957	95.0361
		1.198	1.00209	0.288178	0.286917		1.198	240.242	96.9235	95.3637
		1.2	0.999045	0.286874	0.286811		1.2	241.443	97.2542	95.6918
		1.202	0.99738	0.284032	0.286156		1.202	242.65	97.5796	96.0214
		1.204	1.0027	0.284861	0.285887		1.204	243.86	97.9066	96.3482
		1.206	0.99618	0.283962	0.286389		1.206	245.075	98.2374	96.68
		1.208	0.997798	0.283612	0.284226		1.208	246.293	98.5654	97.0108
		1.21	0.997925	0.283604	0.283768		1.21	247.508	98.895	97.341
		1.212	0.993622	0.284367	0.284162		1.212	248.733	99.226	97.6714
		1.214	0.996075	0.284942	0.281346		1.214	249.958	99.5584	98.0045
		1.216	0.997335	0.285757	0.28101		1.216	251.189	99.8935	98.3323
		1.218	1.00126	0.282437	0.284803		1.218	252.426	100.229	98.668
		1.22	0.998947	0.282027	0.280493		1.22	253.67	100.563	99.0007
		1.222	1.00021	0.281769	0.282577		1.222	254.917	100.898	99.3341
		1.224	1.00407	0.282503	0.27963		1.224	256.169	101.233	99.67
		1.226	0.996096	0.27998	0.283104		1.226	257.427	101.569	100.006
		1.228	0.996001	0.278502	0.280376		1.228	258.682	101.902	100.341
		1.23	0.994137	0.277427	0.278218		1.23	259.938	102.237	100.681
		1.232	0.995743	0.280823	0.27965		1.232	261.201	102.575	101.016
		1.234	0.99938	0.278797	0.280415		1.234	262.469	102.911	101.355
		1.236	1.00004	0.279278	0.279067		1.236	263.742	103.249	101.692
		1.238	1.00411	0.279098	0.278147		1.238	265.028	103.589	102.032
		1.24	1.00003	0.276927	0.277653		1.24	266.317	103.93	102.372
		1.242	0.997543	0.275507	0.280892		1.242	267.603	104.268	102.713
		1.244	0.9988	0.277104	0.278385		1.244	268.893	104.607	103.056
		1.246	1.0026	0.280064	0.276197		1.246	270.189	104.95	103.399
		1.248	1.00126	0.275955	0.279352		1.248	271.491	105.294	103.742
		1.25	1.00201	0.273513	0.272747		1.25	272.803	105.636	104.085
		1.252	0.997019	0.274879	0.273961		1.252	274.111	105.978	104.427
		1.254	1.00077	0.27656	0.273881		1.254	275.423	106.322	104.767
		1.256	0.996845	0.276365	0.272043		1.256	276.741	106.666	105.109
		1.258	1.00025	0.275344	0.273762		1.258	278.057	107.014	105.452
		1.26	0.997523	0.273012	0.274761		1.26	279.382	107.359	105.797
		1.262	0.998811	0.274672	0.275999		1.262	280.709	107.706	106.146
		1.264		0.270884	0.273861		1.264		108.052	106.495
		1.266		0.268883	0.273062		1.266		108.395	106.843
		1.268		0.272811	0.272255		1.268		108.741	107.19
		1.27		0.272968	0.270885		1.27		109.091	107.539
		1.272		0.272632	0.272035		1.272		109.443	107.887
		1.274		0.271425	0.273283		1.274		109.793	108.24
		1.276		0.271436	0.272294		1.276		110.144	108.593
		1.278		0.272105	0.269673		1.278		110.496	108.944
		1.28		0.271831	0.2715		1.28		110.849	109.294
		1.282		0.268151	0.270672		1.282		111.202	109.65
		1.284		0.269111	0.270636		1.284		111.554	110.003
		1.286		0.27037	0.269476		1.286		111.908	110.36
		1.288		0.26737	0.266734		1.288		112.262	110.712
		1.29		0.266874	0.268705		1.29		112.616	111.068
		1.292		0.268747	0.268651		1.292		112.971	111.421
		1.294		0.26721	0.268118		1.294		113.327	111.777
		1.296		0.268575	0.269785		1.296		113.685	112.137
		1.298		0.265335	0.265651		1.298		114.042	112.495
		1.3		0.265846	0.266757		1.3		114.399	112.854
		1.302		0.266543	0.267907		1.302		114.757	113.213
		1.304		0.267858	0.26703		1.304		115.118	113.573
		1.306		0.265803	0.26496		1.306		115.48	113.935
		1.308		0.267382	0.267523		1.308		115.841	114.296
		1.31		0.264544	0.26595		1.31		116.205	114.661
		1.312		0.265223	0.265229		1.312		116.567	115.023
		1.314		0.266353	0.262927		1.314		116.93	115.385
		1.316		0.263295	0.262196		1.316		117.296	115.746
		1.318		0.261864	0.262865		1.318		117.657	116.108
		1.32		0.26353	0.260344		1.32		118.019	116.471
		1.322		0.262493	0.261048		1.322		118.385	116.832
		1.324		0.262701	0.261984		1.324		118.75	117.195
		1.326		0.260987	0.26161		1.326		119.114	117.562
		1.328		0.261792	0.264364		1.328		119.481	117.932
		1.33		0.259425	0.262336		1.33		119.848	118.3
		1.332		0.263773	0.261635		1.332		120.218	118.669
		1.334		0.259639	0.259487		1.334		120.586	119.037
		1.336		0.260241	0.258827		1.336		120.956	119.405
		1.338		0.25897	0.261964		1.338		121.325	119.776
		1.34		0.260639	0.25845		1.34		121.698	120.146
		1.342		0.257894	0.258866		1.342		122.066	120.516
		1.344		0.2587	0.258684		1.344		122.435	120.89
		1.346		0.259896	0.256893		1.346		122.81	121.259
		1.348		0.25638	0.259452		1.348		123.182	121.631
		1.35		0.258679	0.257327		1.35		123.555	122.004
		1.352		0.257218	0.257377		1.352		123.93	122.379
		1.354		0.257839	0.25666		1.354		124.305	122.754
		1.356		0.257571	0.256062		1.356		124.682	123.128
		1.358		0.253726	0.25528		1.358		125.056	123.503
		1.36		0.257331	0.25526		1.36		125.432	123.877
		1.362		0.256498	0.25427		1.362		125.808	124.253
		1.364		0.25589	0.254766		1.364		126.188	124.628
		1.366		0.252242	0.255379		1.366		126.565	125.008
		1.368		0.253541	0.255196		1.368		126.941	125.386
		1.37		0.253371	0.252449		1.37		127.318	125.766
		1.372		0.254062	0.251787		1.372		127.698	126.141
		1.374		0.253663	0.253712		1.374		128.079	126.521
		1.376		0.252771	0.248947		1.376		128.46	126.898
		1.378		0.254216	0.251551		1.378		128.842	127.275
		1.38		0.252219	0.252859		1.38		129.225	127.658
		1.382		0.25064	0.250661		1.382		129.607	128.041
		1.384		0.253502	0.25053		1.384		129.989	128.421
		1.386		0.249744	0.25133		1.386		130.373	128.803
		1.388		0.251004	0.249277		1.388		130.756	129.19
		1.39		0.249832	0.249415		1.39		131.141	129.568
		1.392		0.250156	0.249797		1.392		131.525	129.955
		1.394		0.251042	0.247689		1.394		131.914	130.338
		1.396		0.246912	0.247511		1.396		132.298	130.72
		1.398		0.247577	0.248914		1.398		132.684	131.106
		1.4		0.249304	0.246713		1.4		133.069	131.49
		1.402		0.246884	0.246956		1.402		133.456	131.878
		1.404		0.247001	0.245266		1.404		133.844	132.263
		1.406		0.248126	0.245739		1.406		134.232	132.649
		1.408		0.245058	0.246271		1.408		134.62	133.035
		1.41		0.244984	0.245889		1.41		135.006	133.423
		1.412		0.244064	0.244043		1.412		135.394	133.81
		1.414		0.24563	0.24391		1.414		135.782	134.201
		1.416		0.244211	0.24396		1.416		136.172	134.589
		1.418		0.244339	0.245444		1.418		136.564	134.978
		1.42		0.244424	0.244359		1.42		136.956	135.372
		1.422		0.243978	0.243998		1.422		137.346	135.765
		1.424		0.242495	0.241974		1.424		137.74	136.155
		1.426		0.241064	0.243858		1.426		138.13	136.546
		1.428		0.241901	0.243085		1.428		138.52	136.941
		1.43		0.244008	0.241824		1.43		138.914	137.335
		1.432		0.242388	0.241412		1.432		139.311	137.728
		1.434		0.239786	0.240647		1.434		139.705	138.124
		1.436		0.24188	0.241904		1.436		140.099	138.518
		1.438		0.242591	0.240538		1.438		140.496	138.912
		1.44		0.242407	0.240918		1.44		140.897	139.311
		1.442		0.239504	0.240795		1.442		141.296	139.709
		1.444		0.23928	0.239203		1.444		141.69	140.107
		1.446		0.237091	0.239991		1.446		142.085	140.503
		1.448		0.239957	0.240427		1.448		142.483	140.903
		1.45		0.238608	0.239163		1.45		142.883	141.306
		1.452		0.238333	0.23872		1.452		143.283	141.703
		1.454		0.237925	0.237369		1.454		143.683	142.103
		1.456		0.237739	0.239115		1.456		144.085	142.504
		1.458		0.237825	0.23766		1.458		144.486	142.908
		1.46		0.236856	0.237379		1.46		144.888	143.308
		1.462		0.23722	0.236349		1.462		145.29	143.712
		1.464		0.236605	0.236971		1.464		145.693	144.114
		1.466		0.235693	0.235618		1.466		146.095	144.52
		1.468		0.236228	0.234754		1.468		146.5	144.92
		1.47		0.235623	0.236395		1.47		146.906	145.325
		1.472		0.233288	0.234732		1.472		147.308	145.729
		1.474		0.233736	0.234796		1.474		147.71	146.136
		1.476		0.234316	0.233125		1.476		148.116	146.54
		1.478		0.232432	0.235535		1.478		148.52	146.947
		1.48		0.234228	0.234205		1.48		148.926	147.356
		1.482		0.233221	0.230867		1.482		149.333	147.762
		1.484		0.233266	0.231133		1.484		149.74	148.164
		1.486		0.23461	0.23441		1.486		150.152	148.573
		1.488		0.23235	0.232691		1.488		150.565	148.986
		1.49		0.232706	0.232616		1.49		150.973	149.394
		1.492		0.230899	0.230516		1.492		151.383	149.805
		1.494		0.233165	0.231867		1.494		151.795	150.215
		1.496		0.231697	0.232708		1.496		152.208	150.625
		1.498		0.232633	0.231629		1.498		152.622	151.043
		1.5		0.229667	0.232653		1.5		153.036	151.457
		1.502		0.229819	0.230091		1.502		153.448	151.872
		1.504		0.23047	0.230582		1.504		153.86	152.285
		1.506		0.230161	0.228813		1.506		154.275	152.699
		1.508		0.23043	0.227737		1.508		154.691	153.111
		1.51		0.228833	0.229789		1.51		155.107	153.524
		1.512		0.228825	0.230527		1.512		155.524	153.945
		1.514		0.228414	0.229638		1.514		155.939	154.364
		1.516		0.22875	0.227346		1.516		156.357	154.778
		1.518		0.226848	0.225704		1.518		156.774	155.194
		1.52		0.227187	0.226735		1.52		157.19	155.61
		1.522		0.225844	0.229977		1.522		157.608	156.031
		1.524		0.226914	0.227831		1.524		158.025	156.452
		1.526		0.226116	0.226764		1.526		158.444	156.873
		1.528		0.225334	0.227936		1.528		158.863	157.295
		1.53		0.224849	0.224011		1.53		159.28	157.715
		1.532		0.225775	0.224948		1.532		159.702	158.135
		1.534		0.224592	0.226011		1.534		160.122	158.555
		1.536		0.22697	0.225866		1.536		160.545	158.979
		1.538		0.223485	0.224084		1.538		160.97	159.401
		1.54		0.223485	0.222471		1.54		161.39	159.822
		1.542		0.22466	0.224775		1.542		161.812	160.244
		1.544		0.22471	0.223702		1.544		162.237	160.669
		1.546		0.224578	0.222971		1.546		162.665	161.094
		1.548		0.225283	0.224259		1.548		163.093	161.518
		1.55		0.223974	0.221625		1.55		163.522	161.942
		1.552		0.222699	0.226373		1.552		163.95	162.373
		1.554		0.222895	0.22414		1.554		164.376	162.805
		1.556		0.221678	0.222385		1.556		164.805	163.235
		1.558		0.22435	0.221665		1.558		165.234	163.661
		1.56		0.2213	0.222126		1.56		165.666	164.091
		1.562		0.220948	0.22279		1.562		166.095	164.524
		1.564		0.221421	0.21958		1.564		166.525	164.951
		1.566		0.219721	0.22089		1.566		166.954	165.381
		1.568		0.222018	0.222068		1.568		167.385	165.812
		1.57		0.221334	0.221236		1.57		167.818	166.249
		1.572		0.220579	0.220115		1.572		168.253	166.682
		1.574		0.220066	0.22014		1.574		168.686	167.115
		1.576		0.219958	0.218759		1.576		169.122	167.548
		1.578		0.219138	0.219113		1.578		169.556	167.981
		1.58		0.219319	0.220496		1.58		169.989	168.417
		1.582		0.219897	0.219583		1.582		170.425	168.853
		1.584		0.218797	0.218849		1.584		170.864	169.29
		1.586		0.220259	0.218247		1.586		171.302	169.727
		1.588		0.217567	0.218895		1.588		171.741	170.164
		1.59		0.218885	0.217422		1.59		172.181	170.603
		1.592		0.2184	0.216915		1.592		172.618	171.042
		1.594		0.218805	0.217828		1.594		173.06	171.48
		1.596		0.217726	0.216325		1.596		173.502	171.918
		1.598		0.217248	0.217221		1.598		173.942	172.358
		1.6		0.216041	0.218571		1.6		174.384	172.802
		1.602		0.215808	0.215847		1.602		174.825	173.245
		1.604		0.216972	0.21608		1.604		175.266	173.687
		1.606		0.217628	0.21607		1.606		175.71	174.131
		1.608		0.215673	0.21479		1.608		176.157	174.57
		1.61		0.215137	0.215106		1.61		176.6	175.015
		1.612		0.214634	0.215226		1.612		177.045	175.458
		1.614		0.215823	0.213769		1.614		177.491	175.902
		1.616		0.213536	0.215527		1.616		177.934	176.347
		1.618		0.214572	0.214726		1.618		178.379	176.794
		1.62		0.213192	0.212885		1.62		178.826	177.24
		1.622		0.213135	0.214722		1.622		179.269	177.689
		1.624		0.213637	0.21255		1.624		179.717	178.134
		1.626		0.210872	0.212264		1.626		180.165	178.581
		1.628		0.2137	0.213366		1.628		180.613	179.03
		1.63		0.212694	0.211596		1.63		181.062	179.478
		1.632		0.210888	0.212421		1.632		181.509	179.926
		1.634		0.210927	0.212637		1.634		181.957	180.379
		1.636		0.21237	0.2126		1.636		182.407	180.828
		1.638		0.212151	0.212013		1.638		182.859	181.283
		1.64		0.209569	0.211461		1.64		183.31	181.734
		1.642		0.211127	0.210288		1.642		183.758	182.186
		1.644		0.209414	0.21088		1.644		184.212	182.637
		1.646		0.209245	0.210982		1.646		184.663	183.092
		1.648		0.208172	0.209668		1.648		185.112	183.546
		1.65		0.211108	0.209419		1.65		185.564	184
		1.652		0.210274	0.210189		1.652		186.024	184.455
		1.654		0.210508	0.208667		1.654		186.48	184.909
		1.656		0.20978	0.209076		1.656		186.938	185.365
		1.658		0.209266	0.208253		1.658		187.394	185.822
		1.66		0.207043	0.208156		1.66		187.852	186.275
		1.662		0.20779	0.207423		1.662		188.306	186.732
		1.664		0.207794	0.208622		1.664		188.763	187.189
		1.666		0.207586	0.208825		1.666		189.223	187.651
		1.668		0.207646	0.206764		1.668		189.679	188.109
		1.67		0.205462	0.20618		1.67		190.141	188.567
		1.672		0.207388	0.207283		1.672		190.598	189.026
		1.674		0.206935	0.207886		1.674		191.059	189.49
		1.676		0.207229	0.207035		1.676		191.521	189.952
		1.678		0.20884	0.206365		1.678		191.985	190.412
		1.68		0.206645	0.206773		1.68		192.453	190.877
		1.682		0.203708	0.207099		1.682		192.912	191.341
		1.684		0.205673	0.204283		1.684		193.374	191.807
		1.686		0.205931	0.204452		1.686		193.837	192.268
		1.688		0.204878	0.204627		1.688		194.303	192.731
		1.69		0.203929	0.203795		1.69		194.767	193.193
		1.692		0.204421	0.204428		1.692		195.232	193.657
		1.694		0.204661	0.206256		1.694		195.699	194.126
		1.696		0.203431	0.207154		1.696		196.164	194.598
		1.698		0.205476	0.203425		1.698		196.633	195.067
		1.7		0.204133	0.20541		1.7		197.104	195.537
		1.702		0.20436	0.205009		1.702		197.573	196.009
		1.704		0.20362	0.202954		1.704		198.045	196.481
		1.706		0.205249	0.202408		1.706		198.515	196.949
		1.708		0.20399	0.2044		1.708		198.99	197.421
		1.71		0.202512	0.20287		1.71		199.463	197.895
		1.712		0.203015	0.203365		1.712		199.935	198.367
		1.714		0.201834	0.200811		1.714		200.406	198.84
		1.716		0.202748	0.201361		1.716		200.881	199.308
		1.718		0.20222	0.201505		1.718		201.356	199.781
		1.72		0.201738	0.201262		1.72		201.832	200.254
		1.722		0.200409	0.20146		1.722		202.305	200.729
		1.724		0.20174	0.201009		1.724		202.779	201.204
		1.726		0.201527	0.200149		1.726		203.257	201.679
		1.728		0.200412	0.199116		1.728		203.732	202.151
		1.73		0.201388	0.199987		1.73		204.212	202.625
		1.732		0.200215	0.200159		1.732		204.688	203.104
		1.734		0.200087	0.199254		1.734		205.166	203.581
		1.736		0.19958	0.199783		1.736		205.646	204.06
		1.738		0.197707	0.199378		1.738		206.123	204.538
		1.74		0.199674	0.199465		1.74		206.598	205.018
		1.742		0.198398	0.199057		1.742		207.082	205.497
		1.744		0.197603	0.199019		1.744		207.56	205.981
		1.746		0.197562	0.199158		1.746		208.037	206.462
		1.748		0.19843	0.198456		1.748		208.518	206.943
		1.75		0.197152	0.199706		1.75		209	207.429
		1.752		0.197395	0.197794		1.752		209.48	207.913
		1.754		0.197208	0.196293		1.754		209.962	208.395
		1.756		0.196966	0.196966		1.756		210.443	208.875
		1.758		0.19629	0.196693		1.758		210.929	209.36
		1.76		0.197232	0.19705		1.76		211.411	209.843
		1.762		0.197399	0.19725		1.762		211.899	210.33
		1.764		0.194996	0.197097		1.764		212.385	210.818
		1.766		0.194585	0.195756		1.766		212.866	211.304
		1.768		0.195367	0.197168		1.768		213.353	211.793
		1.77		0.196047	0.19589		1.77		213.839	212.281
		1.772		0.19442	0.196354		1.772		214.323	212.769
		1.774		0.195422	0.194406		1.774		214.814	213.26
		1.776		0.195259	0.196056		1.776		215.302	213.747
		1.778		0.195206	0.195066		1.778		215.792	214.241
		1.78		0.194375	0.192826		1.78		216.286	214.728
		1.782		0.195727	0.194324		1.782		216.777	215.218
		1.784		0.194412	0.193808		1.784		217.271	215.706
		1.786		0.193731	0.194078		1.786		217.76	216.197
		1.788		0.1929	0.194214		1.788		218.253	216.694
		1.79		0.194382	0.192093		1.79		218.742	217.183
		1.792		0.193616	0.193547		1.792		219.241	217.677
		1.794		0.19344	0.192896		1.794		219.734	218.17
		1.796		0.193239	0.19302		1.796		220.228	218.666
		1.798		0.192285	0.192204		1.798		220.726	219.156
		1.8		0.192125	0.192278		1.8		221.218	219.655
		1.802		0.192872	0.191953		1.802		221.717	220.15
		1.804		0.192039	0.191143		1.804		222.214	220.645
		1.806		0.193041	0.191749		1.806		222.714	221.141
		1.808		0.191275	0.191623		1.808		223.213	221.639
		1.81		0.192036	0.191094		1.81		223.711	222.137
		1.812		0.191596	0.192046		1.812		224.211	222.638
		1.814		0.190401	0.189429		1.814		224.712	223.135
		1.816		0.189551	0.18938		1.816		225.21	223.632
		1.818		0.19078	0.190795		1.818		225.707	224.131
		1.82		0.189911	0.191065		1.82		226.21	224.633
		1.822		0.191523	0.190854		1.822		226.714	225.139
		1.824		0.190093	0.190138		1.824		227.217	225.64
		1.826		0.188545	0.189525		1.826		227.72	226.146
		1.828		0.190538	0.189621		1.828		228.221	226.649
		1.83		0.187943	0.188902		1.83		228.726	227.15
		1.832		0.18932	0.18929		1.832		229.228	227.653
		1.834		0.188411	0.188536		1.834		229.734	228.16
		1.836		0.189195	0.189532		1.836		230.24	228.667
		1.838		0.188393	0.189058		1.838		230.744	229.175
		1.84		0.188267	0.188172		1.84		231.253	229.683
		1.842		0.187013	0.187727		1.842		231.758	230.189
		1.844		0.188149	0.187702		1.844		232.264	230.695
		1.846		0.188105	0.185637		1.846		232.776	231.202
		1.848		0.188635	0.187652		1.848		233.284	231.706
		1.85		0.188136	0.187265		1.85		233.8	232.217
		1.852		0.186057	0.187128		1.852		234.308	232.727
		1.854		0.188109	0.186813		1.854		234.819	233.24
		1.856		0.186874	0.185122		1.856		235.332	233.745
		1.858		0.186215	0.185822		1.858		235.844	234.257
		1.86		0.186699	0.186632		1.86		236.356	234.768
		1.862		0.185309	0.18582		1.862		236.869	235.281
		1.864		0.185548	0.18598		1.864		237.381	235.793
		1.866		0.18519	0.186291		1.866		237.893	236.308
		1.868		0.185291	0.186196		1.868		238.405	236.826
		1.87		0.185175	0.184171		1.87		238.922	237.34
		1.872		0.185208	0.184172		1.872		239.438	237.853
		1.874		0.184999	0.18497		1.874		239.953	238.366
		1.876		0.184325	0.184716		1.876		240.469	238.887
		1.878		0.184498	0.184043		1.878		240.986	239.402
		1.88		0.185965	0.185089		1.88		241.507	239.921
		1.882		0.184209	0.184226		1.882		242.027	240.441
		1.884		0.183693	0.184617		1.884		242.548	240.959
		1.886		0.183368	0.18403		1.886		243.067	241.481
		1.888		0.182938	0.182864		1.888		243.584	241.999
		1.89		0.182273	0.182861		1.89		244.104	242.52
		1.892		0.18274	0.183372		1.892		244.621	243.041
		1.894		0.183616	0.184188		1.894		245.144	243.565
		1.896		0.183117	0.182804		1.896		245.668	244.088
		1.898		0.182594	0.182088		1.898		246.191	244.612
		1.9		0.183447	0.182431		1.9		246.714	245.131
		1.902		0.181155	0.180916		1.902		247.24	245.655
		1.904		0.181014	0.182379		1.904		247.761	246.181
		1.906		0.182246	0.181537		1.906		248.285	246.704
		1.908		0.182281	0.180556		1.908		248.811	247.228
		1.91		0.180735	0.181107		1.91		249.34	247.753
		1.912		0.181305	0.180867		1.912		249.865	248.278
		1.914		0.181708	0.182161		1.914		250.394	248.806
		1.916		0.179346	0.17937		1.916		250.921	249.333
		1.918		0.181965	0.179608		1.918		251.448	249.857
		1.92		0.180781	0.180781		1.92		251.979	250.387
		1.922		0.178915	0.179024		1.922		252.508	250.914
		1.924		0.179073	0.182364		1.924		253.034	251.446
		1.926		0.178972	0.178958		1.926		253.56	251.977
		1.928		0.180406	0.178542		1.928		254.091	252.506
		1.93		0.179923	0.181136		1.93		254.626	253.038
		1.932		0.179234	0.178501		1.932		255.158	253.573
		1.934		0.179902	0.179388		1.934		255.691	254.104
		1.936		0.178982	0.17841		1.936		256.226	254.637
		1.938		0.17914	0.178735		1.938		256.759	255.168
		1.94		0.17848	0.178771		1.94		257.296	255.705
		1.942		0.17855	0.179257		1.942		257.831	256.241
		1.944		0.17781	0.178932		1.944		258.366	256.778
		1.946		0.177262	0.1783		1.946		258.9	257.315
		1.948		0.178029	0.177335		1.948		259.436	257.851
		1.95		0.17829	0.176851		1.95		259.974	258.388
		1.952		0.177771	0.177075		1.952		260.513	258.923
		1.954		0.17683	0.178295		1.954		261.052	259.463
		1.956		0.176537	0.177189		1.956		261.589	260.003
		1.958		0.175837	0.177014		1.958		262.125	260.542
		1.96		0.176935	0.176047		1.96		262.663	261.081
		1.962		0.176446	0.176031		1.962		263.204	261.619
		1.964		0.177283	0.175061		1.964		263.745	262.158
		1.966		0.175841	0.175739		1.966		264.288	262.697
		1.968		0.176291	0.175925		1.968		264.829	263.238
		1.97		0.176237	0.176471		1.97		265.374	263.779
		1.972		0.175064	0.174506		1.972		265.916	264.324
		1.974		0.174518	0.174533		1.974		266.459	264.864
		1.976		0.174772	0.175514		1.976		267	265.406
		1.978		0.174684	0.175614		1.978		267.541	265.951
		1.98		0.175494	0.175325		1.98		268.088	266.498
		1.982		0.175275	0.174405		1.982		268.634	267.045
		1.984		0.175513	0.174798		1.984		269.183	267.591
		1.986		0.175324	0.173608		1.986		269.734	268.137
		1.988		0.174913	0.17318		1.988		270.282	268.682
		1.99		0.174491	0.174189		1.99		270.836	269.228
		1.992		0.173754	0.1733		1.992		271.383	269.778
		1.994		0.174148	0.173571		1.994		271.933	270.322
		1.996		0.175048	0.174384		1.996		272.486	270.873
		1.998		0.173958	0.173512		1.998		273.038	271.427
		2		0.17444	0.172416		2		273.594	271.977
		2.002		0.173082	0.173508		2.002		274.145	272.528
		2.004		0.172767	0.172927		2.004		274.697	273.079
		2.006		0.171779	0.173181		2.006		275.251	273.633
		2.008		0.172778	0.173399		2.008		275.799	274.187
		2.01		0.172676	0.173249		2.01		276.354	274.745
		2.012		0.171696	0.171393		2.012		276.909	275.299
		2.014		0.173154	0.172705		2.014		277.464	275.852
		2.016		0.172339	0.172202		2.016		278.022	276.41
		2.018		0.172132	0.172045		2.018		278.58	276.968
		2.02		0.170358	0.171136		2.02		279.135	277.525
		2.022		0.171058	0.17094		2.022		279.69	278.081
		2.024		0.170537	0.170804		2.024		280.246	278.636
		2.026		0.17225	0.170389		2.026		280.804	279.192
		2.028		0.170237	0.170809		2.028		281.364	279.748
		2.03		0.17044	0.171452		2.03		281.921	280.31
		2.032		0.170926	0.169913		2.032		282.481	280.871
		2.034		0.169635	0.170263		2.034		283.042	281.43
		2.036		0.169425	0.170696		2.036		283.6	281.992
		2.038		0.169479	0.171592		2.038		284.159	282.556
		2.04		0.168726	0.169553		2.04		284.721	283.121
		2.042		0.169927	0.169297		2.042		285.279	283.681
		2.044		0.168959	0.169127		2.044		285.844	284.24
		2.046		0.17049	0.167977		2.046		286.407	284.803
		2.048		0.169393	0.169166		2.048		286.976	285.368
		2.05		0.169028	0.16931		2.05		287.538	285.933
		2.052		0.169817	0.169258		2.052		288.108	286.497
		2.054		0.169221	0.169765		2.054		288.675	287.065
		2.056		0.168547	0.16867		2.056		289.241	287.635
		2.058		0.167534	0.167506		2.058		289.807	288.199
		2.06		0.168291	0.167689		2.06		290.373	288.764
		2.062		0.168404	0.168033		2.062		290.942	289.332
		2.064		0.168024	0.167006		2.064		291.511	289.9
		2.066		0.166287	0.167962		2.066		292.078	290.467
		2.068		0.167329	0.167275		2.068		292.646	291.039
		2.07		0.166924	0.166427		2.07		293.216	291.607
		2.072		0.168065	0.167484		2.072		293.786	292.173
		2.074		0.166307	0.167689		2.074		294.356	292.748
		2.076		0.167377	0.166649		2.076		294.93	293.321
		2.078		0.166767	0.166851		2.078		295.502	293.893
		2.08		0.166835	0.166228		2.08		296.076	294.464
		2.082		0.167196	0.166957		2.082		296.65	295.039
		2.084		0.165883	0.166531		2.084		297.227	295.613
		2.086		0.166198	0.165038		2.086		297.798	296.189
		2.088		0.165235	0.165159		2.088		298.376	296.761
		2.09		0.166923	0.166043		2.09		298.951	297.335
		2.092		0.164872	0.166495		2.092		299.526	297.912
		2.094		0.164353	0.165614		2.094		300.1	298.493
		2.096		0.164737	0.165694		2.096		300.676	299.067
		2.098		0.165526	0.165953		2.098		301.255	299.65
		2.1		0.164402	0.165626		2.1		301.832	300.232
		2.102		0.16521	0.164925		2.102		302.409	300.812
		2.104		0.164562	0.164973		2.104		302.993	301.391
		2.106		0.164745	0.164664		2.106		303.571	301.972
		2.108		0.163077	0.16465		2.108		304.15	302.553
		2.11		0.163815	0.16427		2.11		304.727	303.135
		2.112		0.163354	0.164467		2.112		305.306	303.718
		2.114		0.164293	0.164759		2.114		305.891	304.304
		2.116		0.163225	0.164051		2.116		306.473	304.888
		2.118		0.163309	0.164364		2.118		307.053	305.472
		2.12		0.163556	0.163098		2.12		307.638	306.059
		2.122		0.163414	0.162027		2.122		308.223	306.639
		2.124		0.162556	0.163017		2.124		308.807	307.224
		2.126		0.161052	0.163131		2.126		309.388	307.81
		2.128		0.163272	0.163027		2.128		309.972	308.396
		2.13		0.162966	0.162423		2.13		310.559	308.98
		2.132		0.162842	0.162714		2.132		311.148	309.565
		2.134		0.162789	0.161485		2.134		311.738	310.156
		2.136		0.161933	0.162168		2.136		312.327	310.743
		2.138		0.162549	0.161682		2.138		312.916	311.33
		2.14		0.162667	0.160614		2.14		313.508	311.917
		2.142		0.161503	0.161977		2.142		314.096	312.506
		2.144		0.162148	0.161177		2.144		314.689	313.096
		2.146		0.16149	0.162189		2.146		315.282	313.686
		2.148		0.161594	0.161447		2.148		315.874	314.281
		2.15		0.161027	0.159757		2.15		316.465	314.87
		2.152		0.160635	0.160713		2.152		317.058	315.46
		2.154		0.160987	0.161903		2.154		317.65	316.055
		2.156		0.160432	0.160832		2.156		318.245	316.652
		2.158		0.160493	0.160862		2.158		318.838	317.245
		2.16		0.159948	0.160342		2.16		319.432	317.841
		2.162		0.158695	0.160743		2.162		320.024	318.439
		2.164		0.159811	0.160532		2.164		320.615	319.036
		2.166		0.160577	0.159089		2.166		321.216	319.632
		2.168		0.160563	0.159254		2.168		321.815	320.225
		2.17		0.161047	0.16062		2.17		322.417	320.824
		2.172		0.159794	0.158651		2.172		323.018	321.423
		2.174		0.159148	0.158668		2.174		323.618	322.021
		2.176		0.158328	0.158492		2.176		324.214	322.616
		2.178		0.159395	0.158142		2.178		324.813	323.215
		2.18		0.159108	0.158725		2.18		325.415	323.81
		2.182		0.158635	0.158538		2.182		326.013	324.411
		2.184		0.158403	0.157917		2.184		326.618	325.012
		2.186		0.158667	0.159684		2.186		327.217	325.615
		2.188		0.158211	0.157814		2.188		327.823	326.217
		2.19		0.158108	0.157673		2.19		328.423	326.819
		2.192		0.158407	0.158681		2.192		329.03	327.423
		2.194		0.156901	0.158193		2.194		329.633	328.032
		2.196		0.157579	0.157829		2.196		330.233	328.635
		2.198		0.157293	0.157354		2.198		330.839	329.242
		2.2		0.157201	0.157704		2.2		331.444	329.846
		2.202		0.157161	0.158254		2.202		332.048	330.454
		2.204		0.157824	0.157729		2.204		332.657	331.065
		2.206		0.157378	0.157733		2.206		333.266	331.674
		2.208		0.157524	0.157698		2.208		333.876	332.287
		2.21		0.156166	0.157101		2.21		334.485	332.898
		2.212		0.156934	0.155975		2.212		335.092	333.507
		2.214		0.155828	0.157219		2.214		335.703	334.114
		2.216		0.156151	0.156305		2.216		336.311	334.729
		2.218		0.156074	0.155742		2.218		336.923	335.336
		2.22		0.156608	0.156541		2.22		337.535	335.948
		2.222		0.155203	0.155071		2.222		338.148	336.561
		2.224		0.156629	0.154987		2.224		338.758	337.169
		2.226		0.155379	0.155637		2.226		339.374	337.782
		2.228		0.154785	0.154313		2.228		339.986	338.392
		2.23		0.155179	0.15467		2.23		340.597	339.002
		2.232		0.155012	0.155652		2.232		341.213	339.616
		2.234		0.154744	0.154256		2.234		341.826	340.234
		2.236		0.154611	0.156221		2.236		342.443	340.849
		2.238		0.154911	0.153246		2.238		343.059	341.465
		2.24		0.154579	0.154613		2.24		343.673	342.079
		2.242		0.154432	0.154577		2.242		344.292	342.696
		2.244		0.155234	0.154521		2.244		344.911	343.315
		2.246		0.154894	0.153392		2.246		345.534	343.932
		2.248		0.1537	0.154097		2.248		346.152	344.55
		2.25		0.153814	0.154452		2.25		346.771	345.169
		2.252		0.154016	0.153957		2.252		347.39	345.79
		2.254		0.153649	0.153265		2.254		348.012	346.411
		2.256		0.154585	0.152941		2.256		348.636	347.031
		2.258		0.15373	0.154075		2.258		349.26	347.654
		2.26		0.152954	0.153698		2.26		349.885	348.278
		2.262		0.153012	0.154104		2.262		350.505	348.905
		2.264		0.15282	0.152734		2.264		351.128	349.529
		2.266		0.153715	0.152748		2.266		351.756	350.152
		2.268		0.153095	0.153229		2.268		352.38	350.776
		2.27		0.152155	0.152735		2.27		353.005	351.403
		2.272		0.151733	0.151626		2.272		353.628	352.028
		2.274		0.151425	0.152177		2.274		354.25	352.653
		2.276		0.152679	0.152289		2.276		354.877	353.278
		2.278		0.152393	0.152159		2.278		355.508	353.907
		2.28		0.151964	0.151105		2.28		356.135	354.533
		2.282		0.153068	0.151163		2.282		356.767	355.158
		2.284		0.150766	0.151755		2.284		357.398	355.787
		2.286		0.152613	0.150914		2.286		358.026	356.416
		2.288		0.151954	0.151379		2.288		358.662	357.045
		2.29		0.150418	0.151514		2.29		359.29	357.676
		2.292		0.151499	0.150551		2.292		359.921	358.307
		2.294		0.152085	0.151231		2.294		360.556	358.937
		2.296		0.151259	0.150656		2.296		361.191	359.568
		2.298		0.150781	0.150102		2.298		361.826	360.201
		2.3		0.150475	0.15041		2.3		362.459	360.831
		2.302		0.150023	0.150748		2.302		363.09	361.465
		2.304		0.151037	0.150173		2.304		363.728	362.102
		2.306		0.150889	0.150202		2.306		364.363	362.735
		2.308		0.149711	0.151476		2.308		365	363.374
		2.31		0.150079	0.149533		2.31		365.636	364.015
		2.312		0.149904	0.15015		2.312		366.272	364.649
		2.314		0.150535	0.14971		2.314		366.912	365.287
		2.316		0.149238	0.149654		2.316		367.55	365.923
		2.318		0.149487	0.149382		2.318		368.19	366.563
		2.32		0.149177	0.149205		2.32		368.828	367.202
		2.322		0.149025	0.148151		2.322		369.467	367.843
		2.324		0.148451	0.148812		2.324		370.105	368.478
		2.326		0.149013	0.147795		2.326		370.745	369.114
		2.328		0.148608	0.14841		2.328		371.386	369.751
		2.33		0.148174	0.148378		2.33		372.026	370.391
		2.332		0.148878	0.148103		2.332		372.669	371.034
		2.334		0.148114	0.147427		2.334		373.311	371.675
		2.336		0.148511	0.148087		2.336		373.955	372.315
		2.338		0.147779	0.148662		2.338		374.597	372.959
		2.34		0.148519	0.148359		2.34		375.241	373.605
		2.342		0.148139	0.147169		2.342		375.887	374.248
		2.344		0.14721	0.147789		2.344		376.534	374.895
		2.346		0.147986	0.146546		2.346		377.179	375.537
		2.348		0.147411	0.147869		2.348		377.826	376.183
		2.35		0.147259	0.147496		2.35		378.473	376.827
		2.352		0.146963	0.146825		2.352		379.12	377.478
		2.354		0.147358	0.148		2.354		379.767	378.127
		2.356		0.146412	0.147203		2.356		380.415	378.777
		2.358		0.146826	0.147673		2.358		381.066	379.427
		2.36		0.146974	0.146306		2.36		381.714	380.08
		2.362		0.146957	0.14539		2.362		382.365	380.726
		2.364		0.14677	0.146581		2.364		383.019	381.374
		2.366		0.146813	0.147181		2.366		383.671	382.028
		2.368		0.146697	0.146524		2.368		384.326	382.682
		2.37		0.146668	0.145394		2.37		384.979	383.334
		2.372		0.14643	0.14747		2.372		385.636	383.99
		2.374		0.146236	0.146407		2.374		386.289	384.65
		2.376		0.146491	0.145315		2.376		386.948	385.3
		2.378		0.144851	0.144645		2.378		387.601	385.953
		2.38		0.144526	0.14583		2.38		388.252	386.607
		2.382		0.145407	0.14609		2.382		388.907	387.265
		2.384		0.145031	0.144835		2.384		389.563	387.921
		2.386		0.145155	0.145332		2.386		390.218	388.578
		2.388		0.144849	0.144983		2.388		390.876	389.237
		2.39		0.145257	0.144842		2.39		391.536	389.895
		2.392		0.145665	0.144654		2.392		392.194	390.552
		2.394		0.145383	0.144777		2.394		392.859	391.211
		2.396		0.144165	0.144226		2.396		393.518	391.871
		2.398		0.143971	0.144192		2.398		394.179	392.529
		2.4		0.144813	0.144828		2.4		394.838	393.194
		2.402		0.143591	0.144198		2.402		395.501	393.855
		2.404		0.143926	0.144401		2.404		396.159	394.517
		2.406		0.144124	0.144769		2.406		396.823	395.184
		2.408		0.144744	0.143864		2.408		397.488	395.847
		2.41		0.143568	0.14367		2.41		398.154	396.511
		2.412		0.143387	0.143232		2.412		398.817	397.175
		2.414		0.142988	0.143572		2.414		399.48	397.839
		2.416		0.143413	0.143124		2.416		400.148	398.502
		2.418		0.142613	0.142878		2.418		400.812	399.169
		2.42		0.143286	0.143172		2.42		401.476	399.836
		2.422		0.143115	0.143241		2.422		402.142	400.503
		2.424		0.142832	0.143547		2.424		402.81	401.171
		2.426		0.143628	0.142303		2.426		403.481	401.839
		2.428		0.143041	0.142484		2.428		404.153	402.506
		2.43		0.143009	0.142581		2.43		404.822	403.177
		2.432		0.141936	0.141893		2.432		405.495	403.845
		2.434		0.141145	0.142101		2.434		406.159	404.514

## Sheet: subfigure c
Supplementary Fig. 4c
		r (nm)	RDF of ion in bulk solution (g cm3)	RDF of ion in mid-position (g cm3)	RDF of ion in edge-position (g cm3)		r (nm)	Nw of ion in bulk solution	Nw of ion in mid-position	Nw of ion in edge-position
		0	0	0	0		0	0	0	0
		0.002	0	0	0		0.002	0	0	0
		0.004	0	0	0		0.004	0	0	0
		0.006	0	0	0		0.006	0	0	0
		0.008	0	0	0		0.008	0	0	0
		0.01	0	0	0		0.01	0	0	0
		0.012	0	0	0		0.012	0	0	0
		0.014	0	0	0		0.014	0	0	0
		0.016	0	0	0		0.016	0	0	0
		0.018	0	0	0		0.018	0	0	0
		0.02	0	0	0		0.02	0	0	0
		0.022	0	0	0		0.022	0	0	0
		0.024	0	0	0		0.024	0	0	0
		0.026	0	0	0		0.026	0	0	0
		0.028	0	0	0		0.028	0	0	0
		0.03	0	0	0		0.03	0	0	0
		0.032	0	0	0		0.032	0	0	0
		0.034	0	0	0		0.034	0	0	0
		0.036	0	0	0		0.036	0	0	0
		0.038	0	0	0		0.038	0	0	0
		0.04	0	0	0		0.04	0	0	0
		0.042	0	0	0		0.042	0	0	0
		0.044	0	0	0		0.044	0	0	0
		0.046	0	0	0		0.046	0	0	0
		0.048	0	0	0		0.048	0	0	0
		0.05	0	0	0		0.05	0	0	0
		0.052	0	0	0		0.052	0	0	0
		0.054	0	0	0		0.054	0	0	0
		0.056	0	0	0		0.056	0	0	0
		0.058	0	0	0		0.058	0	0	0
		0.06	0	0	0		0.06	0	0	0
		0.062	0	0	0		0.062	0	0	0
		0.064	0	0	0		0.064	0	0	0
		0.066	0	0	0		0.066	0	0	0
		0.068	0	0	0		0.068	0	0	0
		0.07	0	0	0		0.07	0	0	0
		0.072	0	0	0		0.072	0	0	0
		0.074	0	0	0		0.074	0	0	0
		0.076	0	0	0		0.076	0	0	0
		0.078	0	0	0		0.078	0	0	0
		0.08	0	0	0		0.08	0	0	0
		0.082	0	0	0		0.082	0	0	0
		0.084	0	0	0		0.084	0	0	0
		0.086	0	0	0		0.086	0	0	0
		0.088	0	0	0		0.088	0	0	0
		0.09	0	0	0		0.09	0	0	0
		0.092	0	0	0		0.092	0	0	0
		0.094	0	0	0		0.094	0	0	0
		0.096	0	0	0		0.096	0	0	0
		0.098	0	0	0		0.098	0	0	0
		0.1	0	0	0		0.1	0	0	0
		0.102	0	0	0		0.102	0	0	0
		0.104	0	0	0		0.104	0	0	0
		0.106	0	0	0		0.106	0	0	0
		0.108	0	0	0		0.108	0	0	0
		0.11	0	0	0		0.11	0	0	0
		0.112	0	0	0		0.112	0	0	0
		0.114	0	0	0		0.114	0	0	0
		0.116	0	0	0		0.116	0	0	0
		0.118	0	0	0		0.118	0	0	0
		0.12	0	0	0		0.12	0	0	0
		0.122	0	0	0		0.122	0	0	0
		0.124	0	0	0		0.124	0	0	0
		0.126	0	0	0		0.126	0	0	0
		0.128	0	0	0		0.128	0	0	0
		0.13	0	0	0		0.13	0	0	0
		0.132	0	0	0		0.132	0	0	0
		0.134	0	0	0		0.134	0	0	0
		0.136	0	0	0		0.136	0	0	0
		0.138	0	0	0		0.138	0	0	0
		0.14	0	0	0		0.14	0	0	0
		0.142	0	0	0		0.142	0	0	0
		0.144	0	0	0		0.144	0	0	0
		0.146	0	0	0		0.146	0	0	0
		0.148	0	0	0		0.148	0	0	0
		0.15	0	0	0		0.15	0	0	0
		0.152	0	0	0		0.152	0	0	0
		0.154	0	0	0		0.154	0	0	0
		0.156	0	0	0		0.156	0	0	0
		0.158	0	0	0		0.158	0	0	0
		0.16	0	0	0		0.16	0	0	0
		0.162	0	0	0		0.162	0	0	0
		0.164	0	0	0		0.164	0	0	0
		0.166	0	0	0		0.166	0	0	0
		0.168	0	0	0		0.168	0	0	0
		0.17	0	0	0		0.17	0	0	0
		0.172	0	0	0		0.172	0	0	0
		0.174	0	0	0		0.174	0	0	0
		0.176	0	0	0		0.176	0	0	0
		0.178	0	0	0		0.178	0	0	0
		0.18	0	0	0		0.18	0	0	0
		0.182	0	0	0		0.182	0	0	0
		0.184	0	0	0		0.184	0	0	0
		0.186	0	0	0		0.186	0	0	0
		0.188	0	0	0		0.188	0	0	0
		0.19	0	0	0		0.19	0	0	0
		0.192	0	0	0		0.192	0	0	0
		0.194	0	0	0		0.194	0	0	0
		0.196	0	0	0		0.196	0	0	0
		0.198	0	0	0		0.198	0	0	0
		0.2	0	0	0		0.2	0	0	0
		0.202	0	0	0		0.202	0	0	0
		0.204	0	0	0		0.204	0	0	0
		0.206	0	0	0		0.206	0	0	0
		0.208	0	0	0		0.208	0	0	0
		0.21	0	0	0		0.21	0	0	0
		0.212	0	0	0		0.212	0	0	0
		0.214	0	0	0		0.214	0	0	0
		0.216	0	0	0		0.216	0	0	0
		0.218	0	0	0		0.218	0	0	0
		0.22	0	0	0		0.22	0	0	0
		0.222	0	0	0		0.222	0	0	0
		0.224	0	0	0		0.224	0	0	0
		0.226	0	0	0		0.226	0	0	0
		0.228	0	0	0		0.228	0	0	0
		0.23	0	0	0		0.23	0	0	0
		0.232	0	0	0		0.232	0	0	0
		0.234	0	0	0		0.234	0	0	0
		0.236	0.000173161	0.000361133	0		0.236	0	0	0
		0.238	0.000340528	0.000355092	0.000532639		0.238	1.59994e-05	2.3999e-05	2.3999e-05
		0.24	0.000502311	0.00157139	0.00157139		0.24	3.19987e-05	5.59978e-05	4.79981e-05
		0.242	0.00378767	0.00463656	0.00789932		0.242	0.000135995	0.000183993	0.000207992
		0.244	0.0119875	0.0138516	0.0248315		0.244	0.000439982	0.000527979	0.000911964
		0.246	0.0358581	0.0496894	0.0697978		0.246	0.00151994	0.00197592	0.00292788
		0.248	0.0958101	0.124599	0.176433		0.248	0.00453582	0.00557578	0.00827967
		0.25	0.207239	0.273225	0.356415		0.25	0.0119035	0.0148314	0.0206712
		0.252	0.395623	0.499644	0.654684		0.252	0.0270869	0.0338467	0.0460062
		0.254	0.708125	0.872313	1.12016		0.254	0.0554538	0.0677493	0.0897324
		0.256	1.108	1.37437	1.62896		0.256	0.103388	0.125347	0.160178
		0.258	1.64536	1.94009	2.30315		0.258	0.179081	0.211919	0.262261
		0.26	2.24417	2.60809	2.95651		0.26	0.28606	0.331755	0.403608
		0.262	2.87347	3.22873	3.63411		0.262	0.430871	0.491932	0.582721
		0.264	3.48671	3.93568	4.21187		0.264	0.613183	0.689012	0.79928
		0.266	4.05398	4.42052	4.67139		0.266	0.833543	0.923347	1.0485
		0.268	4.51388	4.81027	4.90213		0.268	1.08808	1.18457	1.32017
		0.27	4.81029	5.0472	5.05548		0.27	1.36881	1.47023	1.60894
		0.272	5.00933	5.25226	5.03463		0.272	1.66682	1.77258	1.90504
		0.274	5.09542	5.19319	4.89059		0.274	1.98292	2.0817	2.19997
		0.276	5.06389	5.12864	4.63343		0.276	2.30054	2.39399	2.48502
		0.278	4.86562	4.9307	4.29346		0.278	2.61848	2.70023	2.75891
		0.28	4.67483	4.68594	4.00774		0.28	2.92674	2.99934	3.01555
		0.282	4.40767	4.38081	3.61723		0.282	3.2255	3.28426	3.25637
		0.284	4.04497	4.06797	3.29676		0.284	3.50643	3.55483	3.47532
		0.286	3.75672	3.76837	2.98811		0.286	3.7687	3.80749	3.67782
		0.288	3.46503	3.46724	2.6699		0.288	4.01562	4.04321	3.86392
		0.29	3.18277	3.15865	2.37694		0.29	4.24538	4.26418	4.03197
		0.292	2.86943	2.86536	2.11968		0.292	4.45752	4.46734	4.18156
		0.294	2.56697	2.61462	1.89616		0.294	4.65142	4.65312	4.32
		0.296	2.36047	2.34009	1.69489		0.296	4.82843	4.8243	4.44328
		0.298	2.08844	2.16043	1.52081		0.298	4.9901	4.98334	4.55576
		0.3	1.91431	1.91092	1.34505		0.3	5.13962	5.12735	4.65819
		0.302	1.72558	1.72307	1.22322		0.302	5.27597	5.25768	4.7499
		0.304	1.57112	1.58782	1.0868		0.304	5.40171	5.37797	4.83488
		0.306	1.42654	1.46521	0.988762		0.306	5.51757	5.4912	4.91151
		0.308	1.2823	1.30884	0.879382		0.308	5.62229	5.59549	4.98093
		0.31	1.17319	1.21342	0.815646		0.31	5.71952	5.69039	5.04451
		0.312	1.07913	1.12352	0.755626		0.312	5.80935	5.78035	5.10579
		0.314	0.993532	1.03327	0.690851		0.314	5.89378	5.864	5.16193
		0.316	0.914755	0.967071	0.642263		0.316	5.97324	5.943	5.21408
		0.318	0.854436	0.893167	0.579002		0.318	6.04614	6.01769	5.26353
		0.32	0.800466	0.826745	0.545566		0.32	6.11604	6.08736	5.30865
		0.322	0.745349	0.756664	0.515144		0.322	6.18189	6.15139	5.35201
		0.324	0.696024	0.728953	0.479199		0.324	6.24404	6.21325	5.3932
		0.326	0.659834	0.68796	0.460091		0.326	6.30345	6.27273	5.43249
		0.328	0.635407	0.650804	0.438699		0.328	6.36049	6.32975	5.47064
		0.33	0.587875	0.611262	0.4225		0.33	6.41604	6.38382	5.5078
		0.332	0.560435	0.580389	0.387139		0.332	6.46785	6.43622	5.54285
		0.334	0.543791	0.566958	0.384493		0.334	6.51854	6.48668	5.57748
		0.336	0.524865	0.542858	0.364163		0.336	6.56873	6.53596	5.6107
		0.338	0.517745	0.538832	0.357842		0.338	6.61743	6.58519	5.64268
		0.34	0.496571	0.511197	0.34364		0.34	6.66575	6.63282	5.67559
		0.342	0.481461	0.501967	0.342125		0.342	6.71251	6.67948	5.70644
		0.344	0.47425	0.505411	0.340878		0.344	6.75931	6.72681	5.73852
		0.346	0.470964	0.48783	0.32998		0.346	6.80594	6.77366	5.77071
		0.348	0.464446	0.470608	0.341725		0.348	6.85291	6.81958	5.80273
		0.35	0.467813	0.466886	0.328881		0.35	6.9001	6.86506	5.83468
		0.352	0.467414	0.455344	0.331646		0.352	6.94728	6.91022	5.86716
		0.354	0.460996	0.466508	0.328634		0.354	6.99533	6.95604	5.90034
		0.356	0.460243	0.460406	0.32987		0.356	7.04388	7.00238	5.9333
		0.358	0.450074	0.448999	0.327058		0.358	7.09182	7.04874	5.9663
		0.36	0.462647	0.451472	0.322192		0.36	7.14057	7.0941	5.99938
		0.362	0.474633	0.451111	0.335916		0.362	7.19159	7.14107	6.03373
		0.364	0.470442	0.447678	0.335492		0.364	7.24285	7.18821	6.06883
		0.366	0.473812	0.462244	0.347603		0.366	7.295	7.23688	6.10478
		0.368	0.483204	0.457233	0.345022		0.368	7.34823	7.28607	6.14222
		0.37	0.495957	0.467141	0.360402		0.37	7.40348	7.33586	6.18034
		0.372	0.493916	0.467948	0.36962		0.372	7.46032	7.38746	6.22026
		0.374	0.511676	0.469642	0.372291		0.374	7.5183	7.43868	6.26143
		0.376	0.515804	0.474624	0.368772		0.376	7.57816	7.49164	6.30343
		0.378	0.524259	0.479182	0.375434		0.378	7.63935	7.54567	6.34567
		0.38	0.53338	0.485919	0.398026		0.38	7.70183	7.60055	6.38979
		0.382	0.542351	0.495939	0.402692		0.382	7.76724	7.65713	6.43508
		0.384	0.557255	0.504292	0.411672		0.384	7.83365	7.71604	6.48281
		0.386	0.572658	0.505084	0.428002		0.386	7.90368	7.77542	6.53248
		0.388	0.589643	0.508443	0.425138		0.388	7.97518	7.83598	6.58296
		0.39	0.611258	0.523409	0.435138		0.39	8.05089	7.89792	6.63495
		0.392	0.614834	0.536347	0.462915		0.392	8.12852	7.96162	6.68951
		0.394	0.632459	0.542961	0.459194		0.394	8.20879	8.02873	6.74549
		0.396	0.648224	0.540373	0.473933		0.396	8.29152	8.09544	6.80437
		0.398	0.650251	0.558194	0.499086		0.398	8.37612	8.16484	6.86393
		0.4	0.677942	0.571169	0.496496		0.4	8.46425	8.23548	6.92764
		0.402	0.690428	0.581553	0.516397		0.402	8.55524	8.31002	6.99282
		0.404	0.717056	0.587704	0.531078		0.404	8.64997	8.38498	7.06098
		0.406	0.736584	0.603719	0.550699		0.406	8.74817	8.46257	7.13069
		0.408	0.741014	0.60433	0.553702		0.408	8.85071	8.54255	7.20333
		0.41	0.767364	0.623096	0.563808		0.41	8.95554	8.62448	7.278
		0.412	0.774934	0.641414	0.593067		0.412	9.06296	8.70985	7.35614
		0.414	0.802465	0.65307	0.597796		0.414	9.17477	8.79679	7.4359
		0.416	0.824076	0.668535	0.62495		0.416	9.29095	8.88851	7.52053
		0.418	0.828246	0.676258	0.642989		0.418	9.40941	8.98029	7.6077
		0.42	0.851597	0.697542	0.642924		0.42	9.53211	9.07689	7.69801
		0.422	0.88255	0.709761	0.658314		0.422	9.66003	9.17545	7.78878
		0.424	0.889354	0.708605	0.67918		0.424	9.79203	9.27623	7.88458
		0.426	0.909459	0.71793	0.707123		0.426	9.92734	9.37965	7.98494
		0.428	0.92999	0.723755	0.71552		0.428	10.0656	9.48355	8.0868
		0.43	0.95385	0.751355	0.734113		0.43	10.2085	9.59188	8.19321
		0.432	0.970728	0.763333	0.750292		0.432	10.356	9.7033	8.30315
		0.434	0.983767	0.763253	0.767578		0.434	10.5084	9.81819	8.41622
		0.436	1.00375	0.77543	0.78326		0.436	10.6657	9.93336	8.53206
		0.438	1.02319	0.788381	0.804475		0.438	10.8254	10.0521	8.65316
		0.44	1.04559	0.804029	0.805535		0.44	10.9916	10.1731	8.77691
		0.442	1.05674	0.808149	0.819474		0.442	11.1608	10.2979	8.90226
		0.444	1.07586	0.814507	0.844708		0.444	11.3346	10.4257	9.03303
		0.446	1.07321	0.830117	0.854486		0.446	11.5107	10.5552	9.16727
		0.448	1.10041	0.828088	0.865419		0.448	11.6919	10.6863	9.30432
		0.45	1.10818	0.857543	0.866532		0.45	11.8758	10.8224	9.44304
		0.452	1.13046	0.842992	0.885966		0.452	12.0644	10.96	9.58392
		0.454	1.13983	0.862847	0.898466		0.454	12.2578	11.0987	9.7288
		0.456	1.15444	0.875269	0.885619		0.456	12.455	11.241	9.87698
		0.458	1.17031	0.876461	0.893528		0.458	12.6556	11.3877	10.0247
		0.46	1.1674	0.888201	0.912868		0.46	12.8603	11.5356	10.1767
		0.462	1.17255	0.892873	0.911767		0.462	13.0659	11.6849	10.3295
		0.464	1.19162	0.897757	0.918684		0.464	13.2774	11.8388	10.486
		0.466	1.1789	0.889524	0.923981		0.466	13.4889	11.9909	10.6441
		0.468	1.18477	0.89873	0.92201		0.468	13.703	12.1476	10.8043
		0.47	1.20802	0.891644	0.925654		0.47	13.9221	12.3049	10.9669
		0.472	1.2046	0.905325	0.919319		0.472	14.1441	12.4627	11.1295
		0.474	1.20312	0.903558	0.922626		0.474	14.3677	12.6229	11.2937
		0.476	1.21169	0.903489	0.929366		0.476	14.5926	12.7857	11.4594
		0.478	1.20565	0.896732	0.921557		0.478	14.8207	12.9488	11.6266
		0.48	1.20263	0.894341	0.930702		0.48	15.0495	13.1121	11.7966
		0.482	1.20854	0.90699	0.923786		0.482	15.2818	13.2773	11.9666
		0.484	1.22539	0.907262	0.919283		0.484	15.5164	13.4464	12.1387
		0.486	1.20888	0.898921	0.904712		0.486	15.7535	13.6153	12.3077
		0.488	1.2079	0.910275	0.919693		0.488	15.9922	13.7848	12.4806
		0.49	1.19983	0.903108	0.91379		0.49	16.2302	13.9576	12.6557
		0.492	1.19201	0.890012	0.901853		0.492	16.4717	14.1302	12.8282
		0.494	1.19617	0.894478	0.895962		0.494	16.7111	14.3031	13.0032
		0.496	1.19647	0.904129	0.89767		0.496	16.9546	14.4774	13.1778
		0.498	1.20091	0.877816	0.899836		0.498	17.1985	14.6533	13.3539
		0.5	1.18123	0.887008	0.895737		0.5	17.4473	14.829	13.5325
		0.502	1.17765	0.879021	0.871439		0.502	17.6914	15.0034	13.7075
		0.504	1.17014	0.870866	0.877319		0.504	17.9372	15.1802	13.884
		0.506	1.16676	0.868533	0.871322		0.506	18.186	15.3563	14.062
		0.508	1.15363	0.857797	0.859278		0.508	18.4327	15.5332	14.2377
		0.51	1.1572	0.855578	0.860025		0.51	18.6801	15.7105	14.4163
		0.512	1.14725	0.839875	0.857063		0.512	18.9292	15.885	14.5943
		0.514	1.13145	0.84045	0.841021		0.514	19.1786	16.0614	14.773
		0.516	1.12866	0.815836	0.825128		0.516	19.429	16.2371	14.9466
		0.518	1.11828	0.818147	0.825718		0.518	19.6759	16.4106	15.1227
		0.52	1.10274	0.796418	0.818399		0.52	19.9247	16.5832	15.2987
		0.522	1.10132	0.800924	0.802364		0.522	20.1735	16.7559	15.4745
		0.524	1.08959	0.792231	0.794942		0.524	20.4236	16.9286	15.6479
		0.526	1.07302	0.767194	0.784751		0.526	20.6689	17.1	15.8208
		0.528	1.05864	0.768653	0.769736		0.528	20.9143	17.2698	15.9927
		0.53	1.04398	0.758344	0.770266		0.53	21.1577	17.4391	16.1651
		0.532	1.03777	0.741787	0.755503		0.532	21.4021	17.6072	16.3344
		0.534	1.04217	0.734826	0.728125		0.534	21.6467	17.776	16.5023
		0.536	1.01711	0.716501	0.73838		0.536	21.8906	17.9388	16.67
		0.538	1.01526	0.706538	0.728427		0.538	22.1349	18.1034	16.8385
		0.54	1.01476	0.692646	0.695646		0.54	22.3783	18.2647	17.0027
		0.542	1.01133	0.680027	0.698479		0.542	22.6251	18.4242	17.1653
		0.544	0.997941	0.675872	0.683451		0.544	22.8704	18.584	17.3269
		0.546	0.979485	0.657146	0.67037		0.546	23.1143	18.7413	17.4868
		0.548	0.982011	0.648458	0.66306		0.548	23.3572	18.8959	17.6452
		0.55	0.976029	0.636303	0.643086		0.55	23.6024	19.0502	17.8022
		0.552	0.957262	0.622243	0.631485		0.552	23.8453	19.2022	17.956
		0.554	0.942409	0.610699	0.631899		0.554	24.0856	19.3519	18.1109
		0.556	0.953302	0.605482	0.615728		0.556	24.3287	19.5009	18.2628
		0.558	0.934556	0.598553	0.60188		0.558	24.5712	19.6501	18.4127
		0.56	0.933952	0.589328	0.59619		0.56	24.8134	19.7975	18.5621
		0.562	0.930026	0.583531	0.594676		0.562	25.0561	19.9443	18.7106
		0.564	0.934914	0.56559	0.576561		0.564	25.3022	20.0892	18.8593
		0.566	0.923587	0.564373	0.568454		0.566	25.5487	20.2321	19.004
		0.568	0.920615	0.548636	0.564939		0.568	25.7931	20.3748	19.149
		0.57	0.928926	0.549918	0.557594		0.57	26.0433	20.5158	19.2933
		0.572	0.903426	0.546833	0.551658		0.572	26.2905	20.6579	19.4372
		0.574	0.923316	0.542984	0.538955		0.574	26.5397	20.801	19.5797
		0.576	0.916272	0.533627	0.540538		0.576	26.7912	20.9423	19.7216
		0.578	0.917965	0.531246	0.527062		0.578	27.0434	21.0831	19.8629
		0.58	0.920132	0.528473	0.52937		0.58	27.3004	21.224	20.0034
		0.582	0.916672	0.524198	0.524643		0.582	27.5572	21.3665	20.1441
		0.584	0.920124	0.516582	0.524809		0.584	27.8163	21.5065	20.2861
		0.586	0.917114	0.514777	0.521572		0.586	28.0757	21.6471	20.4293
		0.588	0.920652	0.515777	0.522961		0.588	28.3385	21.7879	20.5721
		0.59	0.922372	0.513139	0.514468		0.59	28.6041	21.9303	20.7155
		0.592	0.928398	0.514598	0.503837		0.592	28.8726	22.0727	20.8573
		0.594	0.925292	0.506561	0.514798		0.594	29.1421	22.2149	20.9994
		0.596	0.933438	0.516139	0.512119		0.596	29.4161	22.3593	21.1438
		0.598	0.94117	0.512816	0.505476		0.598	29.6929	22.5057	21.2878
		0.6	0.94222	0.503411	0.503746		0.6	29.972	22.6499	21.4321
		0.602	0.93738	0.506412	0.506496		0.602	30.2562	22.7954	21.5776
		0.604	0.937208	0.512754	0.503353		0.604	30.5379	22.9436	21.7236
		0.606	0.951049	0.513827	0.499038		0.606	30.8246	23.0921	21.8699
		0.608	0.948947	0.509648	0.502139		0.608	31.1143	23.2427	22.0157
		0.61	0.946546	0.508528	0.497609		0.61	31.4063	23.3926	22.1627
		0.612	0.954737	0.507692	0.498644		0.612	31.7002	23.5431	22.3119
		0.614	0.961961	0.504113	0.498457		0.614	31.9998	23.6948	22.4605
		0.616	0.973508	0.510288	0.503079		0.616	32.3028	23.8472	22.6106
		0.618	0.97571	0.502216	0.506061		0.618	32.6098	24.0004	22.763
		0.62	0.968448	0.509486	0.498838		0.62	32.9188	24.1537	22.9166
		0.622	0.982861	0.501517	0.506924		0.622	33.2308	24.3106	23.0713
		0.624	0.97894	0.514407	0.497696		0.624	33.5482	24.4655	23.2263
		0.626	0.986922	0.508894	0.500862		0.626	33.8659	24.6256	23.3817
		0.628	0.992624	0.509659	0.510705		0.628	34.1873	24.7849	23.5391
		0.63	0.998937	0.507629	0.505323		0.63	34.5142	24.9447	23.6992
		0.632	1.00243	0.511912	0.508237		0.632	34.845	25.1059	23.8599
		0.634	0.997205	0.511821	0.509469		0.634	35.1767	25.2684	24.0229
		0.636	1.00024	0.514023	0.505495		0.636	35.5124	25.4337	24.1845
		0.638	1.00555	0.516571	0.503921		0.638	35.848	25.6	24.3475
		0.64	1.0077	0.508447	0.512401		0.64	36.1901	25.7665	24.5137
		0.642	1.00919	0.51212	0.508338		0.642	36.5349	25.9337	24.6783
		0.644	1.01612	0.516475	0.506533		0.644	36.8807	26.1028	24.8465
		0.646	1.01828	0.51912	0.505937		0.646	37.2313	26.2732	25.0132
		0.648	1.01895	0.514523	0.508847		0.648	37.5858	26.4463	25.1847
		0.65	1.02458	0.513517	0.507828		0.65	37.9429	26.6176	25.3538
		0.652	1.02184	0.517593	0.503683		0.652	38.3045	26.7932	25.5244
		0.654	1.02304	0.513507	0.507394		0.654	38.6629	26.9676	25.6946
		0.656	1.02247	0.516623	0.512767		0.656	39.0288	27.1427	25.8691
		0.658	1.03102	0.512495	0.499047		0.658	39.3957	27.319	26.0429
		0.66	1.0393	0.517819	0.508722		0.66	39.7674	27.498	26.217
		0.662	1.0363	0.512633	0.511439		0.662	40.1463	27.6763	26.3937
		0.664	1.03846	0.508009	0.510062		0.664	40.5217	27.8554	26.5736
		0.666	1.03256	0.516673	0.515766		0.666	40.9044	28.0357	26.7537
		0.668	1.04094	0.512335	0.514544		0.668	41.2856	28.217	26.9356
		0.67	1.04014	0.51164	0.511685		0.67	41.6712	28.3997	27.1185
		0.672	1.04296	0.513743	0.502408		0.672	42.0606	28.583	27.3004
		0.674	1.02935	0.513175	0.509589		0.674	42.4501	28.7678	27.4824
		0.676	1.03253	0.514701	0.50581		0.676	42.8388	28.9537	27.6674
		0.678	1.03012	0.513352	0.51239		0.678	43.2317	29.1414	27.8521
		0.68	1.03686	0.517039	0.509863		0.68	43.6273	29.3308	28.0389
		0.682	1.04435	0.513489	0.507477		0.682	44.0276	29.521	28.2269
		0.684	1.03971	0.510598	0.507288		0.684	44.4301	29.711	28.4152
		0.686	1.03967	0.511411	0.50735		0.686	44.834	29.9017	28.6058
		0.688	1.0362	0.510282	0.509644		0.688	45.2417	30.093	28.7962
		0.69	1.03418	0.508818	0.508015		0.69	45.6487	30.2858	28.9874
		0.692	1.03559	0.503416	0.509045		0.692	46.059	30.4775	29.1812
		0.694	1.03419	0.504176	0.50522		0.694	46.471	30.6709	29.3747
		0.696	1.03471	0.509151	0.507988		0.696	46.8843	30.8639	29.569
		0.698	1.03186	0.505184	0.503925		0.698	47.3033	31.0599	29.7653
		0.7	1.0231	0.508583	0.506366		0.7	47.7183	31.2579	29.9615
		0.702	1.03079	0.504645	0.500563		0.702	48.1343	31.4557	30.1575
		0.704	1.02822	0.504018	0.508097		0.704	48.5594	31.6541	30.356
		0.706	1.02862	0.504589	0.504367		0.706	48.9829	31.8542	30.5562
		0.708	1.02698	0.501112	0.499085		0.708	49.4099	32.053	30.756
		0.71	1.02368	0.503788	0.498621		0.71	49.8364	32.254	30.9566
		0.712	1.01792	0.496983	0.50103		0.712	50.2659	32.4552	31.1554
		0.714	1.02501	0.501394	0.49731		0.714	50.6946	32.6569	31.3582
		0.716	1.01713	0.500818	0.497424		0.716	51.1274	32.861	31.5601
		0.718	1.01244	0.488497	0.498134		0.718	51.5608	33.0633	31.7647
		0.72	1.01713	0.489274	0.494085		0.72	51.996	33.2643	31.9673
		0.722	1.01648	0.498048	0.490389		0.722	52.4347	33.4704	32.1718
		0.724	1.00811	0.497369	0.493302		0.724	52.873	33.6757	32.3762
		0.726	1.00892	0.491278	0.491011		0.726	53.3131	33.8828	32.5817
		0.728	1.00402	0.487841	0.488524		0.728	53.7559	34.0886	32.7865
		0.73	1.01139	0.489436	0.487681		0.73	54.1988	34.2959	32.9934
		0.732	1.00247	0.484554	0.487951		0.732	54.6462	34.5028	33.2011
		0.734	1.00021	0.490797	0.488277		0.734	55.0923	34.7114	33.4103
		0.736	0.994757	0.481028	0.485539		0.736	55.539	34.9183	33.619
		0.738	0.996424	0.486467	0.480466		0.738	55.9862	35.128	33.8289
		0.74	0.995451	0.481281	0.486203		0.74	56.4393	35.3378	34.0378
		0.742	0.992052	0.478972	0.482497		0.742	56.8915	35.5479	34.249
		0.744	0.997767	0.472865	0.481659		0.744	57.3466	35.7563	34.4602
		0.746	0.994863	0.477846	0.479111		0.746	57.807	35.9676	34.6731
		0.748	0.992117	0.47436	0.476444		0.748	58.2654	36.1777	34.8855
		0.75	0.993097	0.472785	0.475932		0.75	58.7269	36.3906	35.0987
		0.752	0.984336	0.469166	0.480779		0.752	59.1876	36.6	35.313
		0.754	0.981413	0.466594	0.46739		0.754	59.6512	36.8105	35.5256
		0.756	0.979547	0.472026	0.473839		0.756	60.1155	37.0248	35.7402
		0.758	0.986878	0.471257	0.467249		0.758	60.5827	37.2388	35.9523
		0.76	0.982559	0.46096	0.467995		0.76	61.0526	37.4538	36.1676
		0.762	0.979714	0.463757	0.468052		0.762	61.5237	37.6667	36.3838
		0.764	0.97805	0.460974	0.465781		0.764	61.9967	37.8799	36.601
		0.766	0.975086	0.45766	0.464378		0.766	62.47	38.0938	36.8163
		0.768	0.983504	0.464812	0.463977		0.768	62.9498	38.3104	37.0343
		0.77	0.973533	0.458953	0.458037		0.77	63.4294	38.5272	37.25
		0.772	0.977026	0.455333	0.463989		0.772	63.9084	38.7433	37.4681
		0.774	0.974798	0.45805	0.458285		0.774	64.3949	38.9602	37.6885
		0.776	0.977568	0.452788	0.454892		0.776	64.8783	39.1784	37.9058
		0.778	0.975827	0.450197	0.4492		0.778	65.3685	39.3941	38.124
		0.78	0.975511	0.450007	0.453247		0.78	65.8599	39.6122	38.3408
		0.782	0.971323	0.445799	0.453758		0.782	66.3526	39.8293	38.5601
		0.784	0.978817	0.444106	0.44813		0.784	66.8486	40.0472	38.781
		0.786	0.964555	0.445425	0.447509		0.786	67.3471	40.2652	39.0004
		0.788	0.976358	0.439778	0.443763		0.788	67.8417	40.4832	39.2209
		0.79	0.973193	0.436495	0.436624		0.79	68.3464	40.6995	39.4374
		0.792	0.979425	0.43766	0.442246		0.792	68.853	40.9167	39.6564
		0.794	0.977623	0.435936	0.438138		0.794	69.3646	41.1352	39.8756
		0.796	0.973679	0.43926	0.434229		0.796	69.8751	41.3543	40.0964
		0.798	0.978831	0.434542	0.433294		0.798	70.3898	41.5761	40.3156
		0.8	0.980362	0.42688	0.435711		0.8	70.9094	41.795	40.5359
		0.802	0.975863	0.430676	0.430097		0.802	71.4276	42.0143	40.7566
		0.804	0.978694	0.42253	0.432892		0.804	71.9504	42.233	40.9779
		0.806	0.976416	0.425513	0.430916		0.806	72.479	42.4511	41.2014
		0.808	0.974946	0.428041	0.422758		0.808	73.0038	42.6711	41.4224
		0.81	0.979783	0.428592	0.426875		0.81	73.5355	42.8952	41.6436
		0.812	0.982392	0.426002	0.426352		0.812	74.0702	43.1191	41.8673
		0.814	0.977204	0.420716	0.424222		0.814	74.6043	43.341	42.0888
		0.816	0.98096	0.422004	0.422563		0.816	75.1455	43.5643	42.3135
		0.818	0.981625	0.417153	0.423556		0.818	75.6889	43.7875	42.5374
		0.82	0.987489	0.421994	0.422652		0.82	76.2373	44.01	42.7642
		0.822	0.985133	0.421239	0.415717		0.822	76.7878	44.2357	42.9893
		0.824	0.990229	0.416445	0.415586		0.824	77.3442	44.4625	43.2124
		0.826	0.989382	0.412127	0.417006		0.826	77.9001	44.6864	43.4376
		0.828	0.993918	0.416287	0.413939		0.828	78.4668	44.9126	43.6649
		0.83	0.992878	0.41364	0.41513		0.83	79.0311	45.138	43.8907
		0.832	0.991377	0.414725	0.414827		0.832	79.5998	45.3675	44.1194
		0.834	0.994298	0.412398	0.412934		0.834	80.1706	45.5946	44.3476
		0.836	0.996916	0.406932	0.412961		0.836	80.7458	45.8206	44.5748
		0.838	0.994621	0.411925	0.409433		0.838	81.3268	46.0504	44.8059
		0.84	0.997568	0.410024	0.410651		0.84	81.9068	46.2791	45.0345
		0.842	0.998477	0.408775	0.41086		0.842	82.4921	46.5104	45.2656
		0.844	1.00812	0.404801	0.402062		0.844	83.0842	46.7392	45.4959
		0.846	0.999322	0.411676	0.408992		0.846	83.6774	46.971	45.7258
		0.848	1.00914	0.411217	0.408643		0.848	84.275	47.2068	45.9586
		0.85	1.0068	0.408978	0.407196		0.85	84.8789	47.4431	46.1912
		0.852	1.01334	0.407644	0.403543		0.852	85.4857	47.6774	46.4244
		0.854	1.00763	0.40833	0.404937		0.854	86.0943	47.9135	46.6599
		0.856	1.00653	0.403482	0.40049		0.856	86.7062	48.1488	46.8956
		0.858	1.00656	0.40561	0.404886		0.858	87.3198	48.3859	47.1302
		0.86	1.01546	0.403684	0.404472		0.86	87.9395	48.6234	47.3675
		0.862	1.01399	0.401923	0.396807		0.862	88.5618	48.8608	47.6021
		0.864	1.0123	0.402931	0.40017		0.864	89.1865	49.1007	47.8401
		0.866	1.02037	0.403393	0.403661		0.866	89.8177	49.3394	48.0793
		0.868	1.00974	0.405365	0.40076		0.868	90.4532	49.5815	48.3203
		0.87	1.01001	0.402818	0.395882		0.87	91.0831	49.8238	48.5586
		0.872	1.01338	0.400846	0.401785		0.872	91.7185	50.066	48.7991
		0.874	1.0124	0.39986	0.3957		0.874	92.36	50.3088	49.0396
		0.876	1.01792	0.399152	0.395587		0.876	93.004	50.5528	49.2822
		0.878	1.01679	0.400986	0.399016		0.878	93.6548	50.7976	49.5263
		0.88	1.01381	0.399035	0.393477		0.88	94.3056	51.0417	49.7678
		0.882	1.02122	0.396842	0.397734		0.882	94.9587	51.2878	50.0129
		0.884	1.01503	0.397918	0.392333		0.884	95.6175	51.5347	50.2576
		0.886	1.01155	0.400003	0.394623		0.886	96.2783	51.7831	50.5029
		0.888	1.01709	0.399112	0.389432		0.888	96.9387	52.0342	50.7493
		0.89	1.01378	0.395425	0.392758		0.89	97.6043	52.2824	50.9951
		0.892	1.01635	0.393984	0.388587		0.892	98.2748	52.5321	51.2414
		0.894	1.01767	0.392512	0.392512		0.894	98.9459	52.7817	51.4896
		0.896	1.01849	0.392517	0.388458		0.896	99.6193	53.0311	51.7378
		0.898	1.01377	0.387203	0.388987		0.898	100.302	53.2808	51.9867
		0.9	1.01588	0.388201	0.3845		0.9	100.981	53.5308	52.2367
		0.902	1.01441	0.387325	0.382961		0.902	101.666	53.7811	52.4835
		0.904	1.01312	0.388603	0.388443		0.904	102.351	54.033	52.7338
		0.906	1.01403	0.385617	0.382664		0.906	103.039	54.2843	52.9839
		0.908	1.01461	0.385988	0.382706		0.908	103.731	54.537	53.2346
		0.91	1.00896	0.386872	0.382524		0.91	104.423	54.7902	53.4859
		0.912	1.01431	0.380644	0.379665		0.912	105.119	55.0439	53.737
		0.914	1.00519	0.381396	0.382756		0.914	105.818	55.2997	53.9911
		0.916	1.00707	0.379099	0.380825		0.916	106.52	55.5503	54.2437
		0.918	1.0123	0.381446	0.377974		0.918	107.222	55.8045	54.4983
		0.92	1.01074	0.381439	0.377054		0.92	107.929	56.0619	54.7531
		0.922	1.00802	0.37829	0.37467		0.922	108.641	56.3173	55.0066
		0.924	1.00911	0.381985	0.378723		0.924	109.352	56.5758	55.2612
		0.926	1.00339	0.37791	0.377664		0.926	110.067	56.8346	55.5184
		0.928	1.00885	0.377614	0.372476		0.928	110.784	57.0921	55.775
		0.93	0.999824	0.374083	0.371048		0.93	111.504	57.3497	56.0302
		0.932	1.00772	0.370201	0.369518		0.932	112.227	57.6062	56.285
		0.934	1.01045	0.372522	0.374471		0.934	112.954	57.8639	56.5424
		0.936	1.00386	0.370589	0.367926		0.936	113.682	58.1227	56.8005
		0.938	1.00536	0.369792	0.372169		0.938	114.414	58.3804	57.0604
		0.94	1.00596	0.370982	0.364972		0.94	115.149	58.64	57.3169
		0.942	1.00297	0.364319	0.366268		0.942	115.887	58.8991	57.5748
		0.944	1.00184	0.367135	0.369922		0.944	116.626	59.1579	57.8356
		0.946	0.999688	0.366246	0.366369		0.946	117.37	59.4183	58.0976
		0.948	1.00056	0.363371	0.368284		0.948	118.114	59.6777	58.3603
		0.95	1.00225	0.364084	0.362356		0.95	118.86	59.9402	58.6211
		0.952	1.00101	0.364974	0.365618		0.952	119.612	60.2012	58.8827
		0.954	1.00036	0.362082	0.361994		0.954	120.367	60.4639	59.1462
		0.956	0.997521	0.36403	0.359849		0.956	121.122	60.7258	59.4074
		0.958	0.994974	0.36393	0.359986		0.958	121.879	60.9932	59.6688
		0.96	0.995713	0.361722	0.356921		0.96	122.641	61.2583	59.9302
		0.962	0.997166	0.359902	0.361913		0.962	123.402	61.5249	60.1964
		0.964	0.992949	0.357934	0.354818		0.964	124.168	61.788	60.4597
		0.966	0.999269	0.356335	0.35697		0.966	124.938	62.0512	60.7233
		0.968	0.995686	0.356122	0.35696		0.968	125.708	62.3175	60.9892
		0.97	0.995641	0.354002	0.357497		0.97	126.487	62.5833	61.2583
		0.972	0.995176	0.354897	0.358176		0.972	127.262	62.8477	61.5253
		0.974	0.992265	0.352053	0.356813		0.974	128.045	63.1159	61.7934
		0.976	0.990827	0.35266	0.351869		0.976	128.825	63.3816	62.0602
		0.978	0.993159	0.350094	0.353091		0.978	129.61	63.6497	62.3295
		0.98	0.992473	0.349539	0.35245		0.98	130.402	63.9133	62.5987
		0.982	0.99068	0.354505	0.350667		0.982	131.192	64.1852	62.8668
		0.984	0.995318	0.352672	0.349982		0.984	131.99	64.4558	63.137
		0.986	0.991298	0.34603	0.350447		0.986	132.789	64.7251	63.4063
		0.988	0.995313	0.348392	0.350308		0.988	133.59	64.9949	63.6789
		0.99	0.991748	0.347057	0.349531		0.99	134.398	65.2647	63.9518
		0.992	0.994759	0.346729	0.34538		0.992	135.205	65.5357	64.2229
		0.994	0.992652	0.344862	0.350827		0.994	136.019	65.8068	64.4956
		0.996	0.996927	0.344873	0.347367		0.996	136.835	66.0788	64.7696
		0.998	0.992243	0.343163	0.344032		0.998	137.655	66.351	65.0428
		1	0.997847	0.343164	0.343576		1	138.478	66.6235	65.315
		1.002	0.990995	0.343765	0.344737		1.002	139.307	66.8968	65.5914
		1.004	0.994284	0.343914	0.343235		1.004	140.134	67.1718	65.8666
		1.006	0.992582	0.339533	0.343537		1.006	140.966	67.447	66.1428
		1.008	0.989621	0.33707	0.344414		1.008	141.801	67.7195	66.4185
		1.01	0.997159	0.335882	0.339964		1.01	142.639	67.9918	66.6966
		1.012	0.996775	0.341127	0.342187		1.012	143.482	68.268	66.9727
		1.014	0.994651	0.337638	0.338606		1.014	144.328	68.5445	67.2528
		1.016	0.991063	0.334455	0.341459		1.016	145.18	68.8187	67.5296
		1.018	0.991638	0.337262	0.339145		1.018	146.027	69.0974	67.8101
		1.02	0.993192	0.336752	0.332924		1.02	146.885	69.3748	68.0871
		1.022	0.99587	0.339847	0.339972		1.022	147.744	69.6551	68.366
		1.024	0.999365	0.336755	0.334549		1.024	148.61	69.9365	68.648
		1.026	0.99376	0.334392	0.336284		1.026	149.477	70.2168	68.927
		1.028	0.994414	0.333613	0.334336		1.028	150.349	70.4959	69.2092
		1.03	0.992936	0.330788	0.333737		1.03	151.221	70.7765	69.4916
		1.032	0.998054	0.332063	0.334017		1.032	152.098	71.0573	69.7728
		1.034	0.997361	0.334222	0.336122		1.034	152.983	71.3396	70.0577
		1.036	0.995609	0.332976	0.332704		1.036	153.869	71.6243	70.3417
		1.038	0.994483	0.330762	0.331621		1.038	154.756	71.9092	70.6256
		1.04	0.998528	0.33225	0.334853		1.04	155.648	72.1927	70.9124
		1.042	0.99762	0.329288	0.337364		1.042	156.544	72.4768	71.2012
		1.044	0.997037	0.326125	0.328773		1.044	157.445	72.7608	71.4913
		1.046	0.998293	0.3283	0.331572		1.046	158.349	73.0463	71.7769
		1.048	0.999357	0.329217	0.330114		1.048	159.257	73.3335	72.0661
		1.05	0.998941	0.33009	0.328503		1.05	160.167	73.6214	72.3523
		1.052	0.999812	0.327718	0.327299		1.052	161.084	73.9083	72.6417
		1.054	0.996644	0.326669	0.323963		1.054	162.002	74.2	72.9286
		1.056	1.00192	0.327748	0.326837		1.056	162.924	74.4878	73.2169
		1.058	1.00489	0.326132	0.329034		1.058	163.855	74.7788	73.5108
		1.06	0.996289	0.32379	0.326564		1.06	164.785	75.0678	73.8007
		1.062	0.998621	0.325263	0.324853		1.062	165.717	75.3584	74.093
		1.064	1.00056	0.32536	0.325707		1.064	166.652	75.6515	74.3853
		1.066	1.00342	0.32327	0.324447		1.066	167.597	75.9445	74.678
		1.068	1.00099	0.322939	0.323662		1.068	168.54	76.237	74.9728
		1.07	0.998713	0.324542	0.323057		1.07	169.492	76.5317	75.2654
		1.072	1.00033	0.323864	0.323224		1.072	170.442	76.8266	75.5615
		1.074	1.00209	0.32345	0.322944		1.074	171.4	77.122	75.8567
		1.076	1.00574	0.321485	0.320712		1.076	172.359	77.4215	76.1532
		1.078	1.00346	0.321069	0.323674		1.078	173.326	77.7163	76.4505
		1.08	1.0008	0.321082	0.31984		1.08	174.293	78.0127	76.7474
		1.082	1.00107	0.320884	0.321279		1.082	175.264	78.313	77.0443
		1.084	1.00352	0.318887	0.319084		1.084	176.238	78.61	77.3436
		1.086	1.00432	0.317203	0.317279		1.086	177.223	78.9071	77.6411
		1.088	1.00423	0.320066	0.317151		1.088	178.203	79.2084	77.94
		1.09	1.00615	0.319325	0.316422		1.09	179.192	79.5087	78.239
		1.092	1.00506	0.317512	0.318406		1.092	180.184	79.8099	78.5407
		1.094	1.00068	0.319795	0.317148		1.094	181.179	80.1134	78.8419
		1.096	1.0016	0.316878	0.315312		1.096	182.173	80.417	79.1435
		1.098	1.00562	0.318742	0.314505		1.098	183.175	80.7213	79.4442
		1.1	0.999837	0.317079	0.316664		1.1	184.183	81.0261	79.7481
		1.102	1.00051	0.316502	0.31386		1.102	185.188	81.3318	80.0509
		1.104	1.00323	0.315073	0.31523		1.104	186.198	81.6378	80.3557
		1.106	1.00755	0.316036	0.315559		1.106	187.216	81.9445	80.6626
		1.108	1.00162	0.3129	0.315848		1.108	188.237	82.2508	80.9711
		1.11	0.999177	0.313701	0.311081		1.11	189.26	82.5574	81.2769
		1.112	1.00732	0.313071	0.315015		1.112	190.285	82.8659	81.5844
		1.114	1.00501	0.313912	0.313474		1.114	191.32	83.173	81.8937
		1.116	1.00476	0.311917	0.312361		1.116	192.356	83.4818	82.2033
		1.118	1.00044	0.31314	0.310831		1.118	193.391	83.7936	82.5127
		1.12	1.00468	0.312816	0.310499		1.12	194.434	84.1064	82.8227
		1.122	1.0048	0.31128	0.310825		1.122	195.48	84.4172	83.132
		1.124	1.00282	0.311776	0.306896		1.124	196.532	84.729	83.4422
		1.126	0.998683	0.30784	0.308879		1.126	197.581	85.0419	83.752
		1.128	1.00094	0.310837	0.31192		1.128	198.631	85.3542	84.0658
		1.13	1.00039	0.309438	0.307532		1.13	199.694	85.6678	84.3791
		1.132	1.00098	0.309125	0.310537		1.132	200.755	85.9828	84.694
		1.134	0.998102	0.305835	0.306554		1.134	201.82	86.2973	85.0088
		1.136	1.00596	0.307275	0.30588		1.136	202.889	86.61	85.3232
		1.138	1.00304	0.308871	0.30835		1.138	203.965	86.9275	85.6401
		1.14	0.999306	0.30667	0.306569		1.14	205.044	87.2451	85.9564
		1.142	0.999604	0.307835	0.3061		1.142	206.122	87.5626	86.2728
		1.144	0.999855	0.306857	0.304575		1.144	207.205	87.8818	86.5913
		1.146	0.996381	0.305921	0.303164		1.146	208.294	88.203	86.9089
		1.148	1.00348	0.307618	0.304916		1.148	209.382	88.5235	87.2263
		1.15	0.99623	0.302862	0.304261		1.15	210.48	88.8441	87.5476
		1.152	0.998968	0.305205	0.301734		1.152	211.574	89.1652	87.866
		1.154	0.999263	0.302155	0.301325		1.154	212.673	89.4866	88.1833
		1.156	1.00162	0.30133	0.301676		1.156	213.781	89.8071	88.5048
		1.158	1.0023	0.301486	0.30156		1.158	214.895	90.1271	88.8248
		1.16	1.00053	0.301136	0.299648		1.16	216.012	90.4502	89.1471
		1.162	1.00017	0.298042	0.301162		1.162	217.128	90.7692	89.4686
		1.164	1.0011	0.299366	0.298847		1.164	218.252	91.0915	89.7906
		1.166	1.00147	0.29858	0.29977		1.166	219.382	91.4151	90.1143
		1.168	0.994	0.298255	0.298911		1.168	220.508	91.7364	90.4381
		1.17	0.998458	0.29874	0.296962		1.17	221.639	92.0616	90.763
		1.172	0.993432	0.297989	0.296481		1.172	222.77	92.3867	91.0863
		1.174	1.00126	0.295049	0.294997		1.174	223.906	92.7121	91.4094
		1.176	0.99967	0.296757	0.295797		1.176	225.052	93.0368	91.7327
		1.178	0.995939	0.295983	0.292953		1.178	226.201	93.3644	92.0597
		1.18	0.997424	0.293648	0.294363		1.18	227.349	93.6891	92.3834
		1.182	0.999129	0.295382	0.292509		1.182	228.5	94.0162	92.7094
		1.184	0.999553	0.293198	0.293241		1.184	229.664	94.3432	93.035
		1.186	0.994257	0.292467	0.288999		1.186	230.825	94.6739	93.3601
		1.188	0.999422	0.292197	0.291035		1.188	231.991	94.9996	93.6845
		1.19	0.996874	0.29259	0.292462		1.19	233.159	95.3263	94.0124
		1.192	0.995391	0.293338	0.290733		1.192	234.332	95.659	94.344
		1.194	1.0003	0.290192	0.289924		1.194	235.51	95.9888	94.6696
		1.196	0.995229	0.290994	0.29103		1.196	236.694	96.3179	95.0011
		1.198	1.00232	0.286734	0.28815		1.198	237.878	96.6461	95.33
		1.2	0.99595	0.287908	0.290387		1.2	239.07	96.9748	95.6612
		1.202	1.00126	0.286128	0.284778		1.202	240.266	97.304	95.9909
		1.204	0.996877	0.288156	0.288267		1.204	241.464	97.6366	96.3203
		1.206	1.0008	0.28742	0.285719		1.206	242.664	97.9698	96.6533
		1.208	1.00177	0.287651	0.283178		1.208	243.879	98.3005	96.9827
		1.21	1.00205	0.285554	0.28677		1.21	245.092	98.6349	97.3135
		1.212	0.995942	0.285025	0.285894		1.212	246.308	98.9679	97.6494
		1.214	0.999021	0.283966	0.285038		1.214	247.524	99.2994	97.9816
		1.216	0.998551	0.282214	0.285934		1.216	248.746	99.633	98.3176
		1.218	0.997331	0.280193	0.28544		1.218	249.975	99.9645	98.6546
		1.22	0.994037	0.284432	0.284594		1.22	251.202	100.298	98.9916
		1.222	0.994722	0.280322	0.284814		1.222	252.429	100.634	99.3277
		1.224	1.00095	0.28351	0.283268		1.224	253.669	100.968	99.6648
		1.226	0.994811	0.28006	0.283419		1.226	254.911	101.305	100.005
		1.228	0.996402	0.28225	0.281663		1.228	256.153	101.641	100.342
		1.23	0.997175	0.282001	0.283038		1.23	257.401	101.98	100.681
		1.232	0.999585	0.282599	0.282592		1.232	258.661	102.32	101.023
		1.234	0.998303	0.280646	0.282059		1.234	259.917	102.661	101.364
		1.236	0.996021	0.27993	0.279193		1.236	261.18	103	101.705
		1.238	1.00084	0.279486	0.278974		1.238	262.446	103.341	102.045
		1.24	0.999024	0.280512	0.278379		1.24	263.719	103.683	102.385
		1.242	1.00064	0.278858	0.277554		1.242	264.997	104.026	102.725
		1.244	0.997463	0.27893	0.277936		1.244	266.278	104.369	103.066
		1.246	0.997375	0.277823	0.279177		1.246	267.562	104.711	103.411
		1.248	0.996032	0.277621	0.27642		1.248	268.847	105.056	103.753
		1.25	1.00116	0.274163	0.277826		1.25	270.136	105.399	104.097
		1.252	1.00295	0.276354	0.274404		1.252	271.439	105.741	104.441
		1.254	0.99504	0.276566	0.276688		1.254	272.74	106.086	104.786
		1.256	0.998127	0.273146	0.275403		1.256	274.04	106.429	105.131
		1.258	1.00372	0.274975	0.2723		1.258	275.35	106.773	105.474
		1.26	1.00319	0.273703	0.275115		1.26	276.672	107.121	105.82
		1.262	0.998816	0.273757	0.274338		1.262	277.987	107.466	106.167
		1.264	0.999171	0.270531	0.273697		1.264	279.317	107.812	106.518
		1.266	1.00109	0.273256	0.273921		1.266	280.64	108.158	106.864
		1.268		0.273437	0.271885		1.268		108.508	107.212
		1.27		0.275375	0.271627		1.27		108.857	107.562
		1.272		0.270015	0.272837		1.272		109.208	107.909
		1.274		0.271127	0.270247		1.274		109.558	108.262
		1.276		0.27133	0.270503		1.276		109.908	108.611
		1.278		0.270923	0.273318		1.278		110.261	108.963
		1.28		0.270985	0.269229		1.28		110.611	109.314
		1.282		0.267545	0.271963		1.282		110.964	109.669
		1.284		0.267452	0.267922		1.284		111.315	110.024
		1.286		0.269287	0.267371		1.286		111.667	110.374
		1.288		0.269437	0.268849		1.288		112.021	110.728
		1.29		0.268149	0.26943		1.29		112.377	111.082
		1.292		0.267247	0.268458		1.292		112.732	111.439
		1.294		0.267102	0.267283		1.294		113.088	111.795
		1.296		0.270473	0.268156		1.296		113.446	112.155
		1.298		0.267615	0.269913		1.298		113.807	112.512
		1.3		0.268262	0.266524		1.3		114.166	112.873
		1.302		0.266597	0.264354		1.302		114.526	113.231
		1.304		0.266574	0.269088		1.304		114.885	113.59
		1.306		0.266033	0.266634		1.306		115.246	113.954
		1.308		0.263667	0.264531		1.308		115.606	114.315
		1.31		0.2653	0.264286		1.31		115.968	114.673
		1.312		0.264067	0.262215		1.312		116.33	115.034
		1.314		0.260901	0.262077		1.314		116.688	115.395
		1.316		0.262853	0.26499		1.316		117.047	115.756
		1.318		0.262657	0.261742		1.318		117.412	116.12
		1.32		0.263588	0.264102		1.32		117.775	116.483
		1.322		0.260156	0.262775		1.322		118.139	116.85
		1.324		0.262277	0.258898		1.324		118.503	117.213
		1.326		0.259986	0.259522		1.326		118.867	117.575
		1.328		0.26088	0.259385		1.328		119.232	117.94
		1.33		0.261153	0.261767		1.33		119.598	118.305
		1.332		0.260009	0.259884		1.332		119.965	118.672
		1.334		0.257548	0.260871		1.334		120.332	119.041
		1.336		0.257926	0.25961		1.336		120.698	119.409
		1.338		0.258958	0.259324		1.338		121.063	119.779
		1.34		0.25883	0.257027		1.34		121.433	120.144
		1.342		0.25895	0.258832		1.342		121.805	120.513
		1.344		0.258127	0.258372		1.344		122.176	120.886
		1.346		0.25756	0.259219		1.346		122.546	121.258
		1.348		0.257066	0.258539		1.348		122.918	121.632
		1.35		0.257907	0.255611		1.35		123.291	122.005
		1.352		0.257532	0.256338		1.352		123.664	122.375
		1.354		0.256139	0.257356		1.354		124.039	122.751
		1.356		0.257227	0.255695		1.356		124.412	123.125
		1.358		0.254097	0.255329		1.358		124.79	123.497
		1.36		0.256717	0.25402		1.36		125.163	123.871
		1.362		0.254426	0.25498		1.362		125.54	124.248
		1.364		0.252755	0.254533		1.364		125.913	124.624
		1.366		0.254128	0.254866		1.366		126.291	125.002
		1.368		0.254288	0.252128		1.368		126.666	125.378
		1.37		0.252942	0.253494		1.37		127.045	125.755
		1.372		0.256125	0.253186		1.372		127.428	126.134
		1.374		0.252758	0.252678		1.374		127.809	126.514
		1.376		0.252368	0.252389		1.376		128.188	126.894
		1.378		0.252775	0.253925		1.378		128.569	127.274
		1.38		0.250593	0.251443		1.38		128.949	127.657
		1.382		0.253199	0.250988		1.382		129.33	128.039
		1.384		0.249874	0.251334		1.384		129.714	128.42
		1.386		0.252252	0.250011		1.386		130.097	128.803
		1.388		0.250623	0.25149		1.388		130.482	129.187
		1.39		0.251373	0.25107		1.39		130.868	129.572
		1.392		0.248417	0.248412		1.392		131.252	129.957
		1.394		0.250918	0.24803		1.394		131.639	130.34
		1.396		0.249188	0.248456		1.396		132.023	130.725
		1.398		0.247839	0.248843		1.398		132.41	131.109
		1.4		0.250238	0.247308		1.4		132.797	131.497
		1.402		0.249038	0.247826		1.402		133.187	131.883
		1.404		0.247705	0.246945		1.404		133.576	132.269
		1.406		0.246329	0.247408		1.406		133.965	132.659
		1.408		0.245561	0.247682		1.408		134.352	133.049
		1.41		0.247412	0.245485		1.41		134.74	133.437
		1.412		0.246384	0.246853		1.412		135.132	133.828
		1.414		0.244825	0.24385		1.414		135.52	134.217
		1.416		0.246092	0.24567		1.416		135.914	134.607
		1.418		0.242534	0.242984		1.418		136.304	134.997
		1.42		0.245631	0.244853		1.42		136.695	135.389
		1.422		0.243257	0.243685		1.422		137.088	135.78
		1.424		0.243199	0.243665		1.424		137.479	136.172
		1.426		0.243047	0.242118		1.426		137.871	136.566
		1.428		0.242483	0.242556		1.428		138.266	136.957
		1.43		0.241667	0.242631		1.43		138.658	137.354
		1.432		0.242638	0.244232		1.432		139.052	137.748
		1.434		0.241629	0.242598		1.434		139.447	138.146
		1.436		0.238583	0.241548		1.436		139.841	138.543
		1.438		0.242693	0.24247		1.438		140.236	138.938
		1.44		0.239706	0.240899		1.44		140.633	139.337
		1.442		0.23874	0.239364		1.442		141.027	139.734
		1.444		0.239309	0.240173		1.444		141.423	140.131
		1.446		0.239212	0.239414		1.446		141.821	140.529
		1.448		0.238508	0.240144		1.448		142.22	140.928
		1.45		0.238632	0.239005		1.45		142.619	141.328
		1.452		0.240279	0.236959		1.452		143.021	141.728
		1.454		0.23912	0.238292		1.454		143.421	142.126
		1.456		0.236031	0.238256		1.456		143.82	142.529
		1.458		0.237465	0.238076		1.458		144.221	142.929
		1.46		0.235926	0.238129		1.46		144.622	143.333
		1.462		0.236222	0.23649		1.462		145.023	143.736
		1.464		0.236047	0.236737		1.464		145.426	144.138
		1.466		0.236563	0.236858		1.466		145.829	144.543
		1.468		0.237101	0.233965		1.468		146.236	144.945
		1.47		0.234152	0.234715		1.47		146.638	145.349
		1.472		0.234384	0.236742		1.472		147.043	145.753
		1.474		0.236041	0.236125		1.474		147.448	146.162
		1.476		0.236671	0.234205		1.476		147.856	146.569
		1.478		0.235438	0.235383		1.478		148.267	146.977
		1.48		0.231671	0.233181		1.48		148.672	147.384
		1.482		0.232451	0.234567		1.482		149.077	147.793
		1.484		0.233531	0.232855		1.484		149.485	148.199
		1.486		0.232647	0.230708		1.486		149.895	148.607
		1.488		0.231428	0.231319		1.488		150.302	149.014
		1.49		0.232909	0.231052		1.49		150.711	149.422
		1.492		0.232462	0.233461		1.492		151.123	149.835
		1.494		0.233682	0.232313		1.494		151.537	150.245
		1.496		0.230987	0.232735		1.496		151.948	150.657
		1.498		0.232127	0.23046		1.498		152.362	151.073
		1.5		0.230083	0.229957		1.5		152.776	151.483
		1.502		0.231152	0.230305		1.502		153.188	151.896
		1.504		0.230817	0.231022		1.504		153.605	152.31
		1.506		0.22887	0.229593		1.506		154.02	152.727
		1.508		0.229405	0.231102		1.508		154.43	153.141
		1.51		0.230822	0.227474		1.51		154.848	153.555
		1.512		0.229344	0.2293		1.512		155.264	153.97
		1.514		0.227988	0.22747		1.514		155.682	154.387
		1.516		0.227959	0.229009		1.516		156.099	154.804
		1.518		0.230479	0.229017		1.518		156.518	155.224
		1.52		0.227988	0.227914		1.52		156.939	155.643
		1.522		0.228084	0.22755		1.522		157.357	156.06
		1.524		0.228624	0.227104		1.524		157.778	156.481
		1.526		0.226902	0.229916		1.526		158.203	156.903
		1.528		0.225304	0.227552		1.528		158.621	157.328
		1.53		0.227311	0.226456		1.53		159.041	157.751
		1.532		0.225689	0.22614		1.532		159.463	158.172
		1.534		0.225747	0.226439		1.534		159.884	158.593
		1.536		0.225175	0.227319		1.536		160.308	159.019
		1.538		0.226176	0.225449		1.538		160.731	159.446
		1.54		0.224804	0.224672		1.54		161.158	159.869
		1.542		0.224335	0.226458		1.542		161.581	160.295
		1.544		0.223065	0.224926		1.544		162.003	160.723
		1.546		0.222719	0.225445		1.546		162.427	161.151
		1.548		0.224733	0.22399		1.548		162.854	161.581
		1.55		0.223856	0.223388		1.55		163.283	162.005
		1.552		0.223893	0.223592		1.552		163.712	162.432
		1.554		0.224449	0.223341		1.554		164.141	162.86
		1.556		0.224113	0.223303		1.556		164.572	163.291
		1.558		0.223592	0.223658		1.558		165.005	163.721
		1.56		0.223333	0.223799		1.56		165.434	164.155
		1.562		0.220894	0.222081		1.562		165.866	164.588
		1.564		0.221586	0.22032		1.564		166.295	165.017
		1.566		0.222772	0.220065		1.566		166.728	165.447
		1.568		0.220971	0.218374		1.568		167.161	165.874
		1.57		0.219445	0.219588		1.57		167.592	166.302
		1.572		0.222406	0.22184		1.572		168.028	166.734
		1.574		0.22003	0.220842		1.574		168.464	167.171
		1.576		0.220173	0.219391		1.576		168.897	167.607
		1.578		0.219752	0.219327		1.578		169.332	168.041
		1.58		0.219364	0.220318		1.58		169.769	168.475
		1.582		0.220021	0.219567		1.582		170.203	168.913
		1.584		0.218127	0.217719		1.584		170.642	169.349
		1.586		0.219535	0.219087		1.586		171.077	169.786
		1.588		0.218819	0.218193		1.588		171.518	170.223
		1.59		0.217926	0.218081		1.59		171.954	170.661
		1.592		0.217848	0.217939		1.592		172.395	171.101
		1.594		0.218235	0.21763		1.594		172.835	171.54
		1.596		0.216869	0.216573		1.596		173.276	171.979
		1.598		0.216122	0.216701		1.598		173.714	172.418
		1.6		0.218433	0.216123		1.6		174.156	172.858
		1.602		0.215848	0.217446		1.602		174.599	173.301
		1.604		0.215705	0.215768		1.604		175.039	173.745
		1.606		0.215211	0.216319		1.606		175.482	174.187
		1.608		0.21411	0.217101		1.608		175.923	174.632
		1.61		0.21537	0.214547		1.61		176.366	175.075
		1.612		0.214397	0.213515		1.612		176.808	175.517
		1.614		0.213055	0.214545		1.614		177.25	175.959
		1.616		0.213586	0.21515		1.616		177.694	176.407
		1.618		0.214307	0.214219		1.618		178.139	176.852
		1.62		0.214552	0.212348		1.62		178.583	177.298
		1.622		0.21479	0.215494		1.622		179.033	177.746
		1.624		0.213381	0.211833		1.624		179.483	178.192
		1.626		0.213048	0.213808		1.626		179.931	178.641
		1.628		0.213476	0.213453		1.628		180.379	179.091
		1.63		0.212118	0.212705		1.63		180.829	179.538
		1.632		0.211587	0.212576		1.632		181.276	179.989
		1.634		0.212509	0.212144		1.634		181.726	180.439
		1.636		0.212964	0.213216		1.636		182.18	180.892
		1.638		0.212575	0.210791		1.638		182.633	181.343
		1.64		0.212246	0.211408		1.64		183.086	181.794
		1.642		0.212078	0.211351		1.642		183.54	182.247
		1.644		0.211222	0.211457		1.644		183.995	182.701
		1.646		0.210307	0.210815		1.646		184.449	183.155
		1.648		0.209834	0.210945		1.648		184.901	183.611
		1.65		0.20932	0.209863		1.65		185.356	184.065
		1.652		0.21079	0.209183		1.652		185.809	184.521
		1.654		0.211078	0.208949		1.654		186.27	184.975
		1.656		0.20869	0.209215		1.656		186.726	185.432
		1.658		0.208652	0.209145		1.658		187.184	185.885
		1.66		0.208828	0.209346		1.66		187.642	186.346
		1.662		0.210288	0.208497		1.662		188.1	186.802
		1.664		0.208056	0.209003		1.664		188.558	187.263
		1.666		0.208166	0.206978		1.666		189.018	187.723
		1.668		0.207758	0.208608		1.668		189.479	188.182
		1.67		0.206274	0.209086		1.67		189.938	188.644
		1.672		0.20705	0.207859		1.672		190.396	189.107
		1.674		0.206964	0.206443		1.674		190.858	189.568
		1.676		0.206781	0.207325		1.676		191.318	190.029
		1.678		0.206112	0.20594		1.678		191.781	190.492
		1.68		0.204275	0.206028		1.68		192.241	190.954
		1.682		0.205951	0.206943		1.682		192.702	191.415
		1.684		0.205247	0.206425		1.684		193.165	191.884
		1.686		0.205619	0.205503		1.686		193.629	192.349
		1.688		0.204289	0.205915		1.688		194.093	192.814
		1.69		0.203341	0.204545		1.69		194.555	193.279
		1.692		0.204122	0.205299		1.692		195.019	193.745
		1.694		0.204721	0.204792		1.694		195.485	194.216
		1.696		0.204078	0.20491		1.696		195.953	194.683
		1.698		0.205124	0.205221		1.698		196.422	195.152
		1.7		0.204095	0.204272		1.7		196.889	195.621
		1.702		0.202506	0.203732		1.702		197.359	196.092
		1.704		0.203896	0.203107		1.704		197.825	196.559
		1.706		0.203193	0.20366		1.706		198.3	197.031
		1.708		0.2039	0.203197		1.708		198.769	197.501
		1.71		0.202609	0.201855		1.71		199.242	197.973
		1.712		0.20259	0.204309		1.712		199.714	198.446
		1.714		0.201129	0.202314		1.714		200.185	198.921
		1.716		0.202737	0.202716		1.716		200.656	199.393
		1.718		0.201082	0.200367		1.718		201.131	199.867
		1.72		0.201184	0.201		1.72		201.603	200.338
		1.722		0.201301	0.201497		1.722		202.076	200.814
		1.724		0.200826	0.200099		1.724		202.55	201.285
		1.726		0.200045	0.201925		1.726		203.027	201.761
		1.728		0.200568	0.201925		1.728		203.501	202.242
		1.73		0.200336	0.200528		1.73		203.979	202.72
		1.732		0.199324	0.199069		1.732		204.454	203.196
		1.734		0.199174	0.199772		1.734		204.93	203.673
		1.736		0.198022	0.198803		1.736		205.407	204.151
		1.738		0.200717	0.198839		1.738		205.885	204.626
		1.74		0.200598	0.198741		1.74		206.368	205.105
		1.742		0.198206	0.197274		1.742		206.846	205.584
		1.744		0.197316	0.199277		1.744		207.325	206.061
		1.746		0.19802	0.200788		1.746		207.804	206.547
		1.748		0.198457	0.198032		1.748		208.286	207.03
		1.75		0.198745	0.199053		1.75		208.768	207.512
		1.752		0.197738	0.196808		1.752		209.251	207.996
		1.754		0.198283	0.197986		1.754		209.737	208.477
		1.756		0.197161	0.198166		1.756		210.221	208.964
		1.758		0.197093	0.199296		1.758		210.703	209.453
		1.76		0.196826	0.196313		1.76		211.192	209.937
		1.762		0.196936	0.195478		1.762		211.675	210.421
		1.764		0.195293	0.195997		1.764		212.159	210.905
		1.766		0.197203	0.197165		1.766		212.647	211.393
		1.768		0.194958	0.195103		1.768		213.135	211.88
		1.77		0.195049	0.194972		1.77		213.619	212.366
		1.772		0.195044	0.196069		1.772		214.106	212.854
		1.774		0.195923	0.195623		1.774		214.593	213.343
		1.776		0.195179	0.195341		1.776		215.085	213.832
		1.778		0.195107	0.195187		1.778		215.575	214.323
		1.78		0.194613	0.194981		1.78		216.065	214.815
		1.782		0.19586	0.195176		1.782		216.557	215.306
		1.784		0.194696	0.193988		1.784		217.053	215.797
		1.786		0.193412	0.194614		1.786		217.541	216.292
		1.788		0.192748	0.193815		1.788		218.036	216.785
		1.79		0.194155	0.194492		1.79		218.527	217.278
		1.792		0.19387	0.19454		1.792		219.022	217.774
		1.794		0.194787	0.193811		1.794		219.519	218.273
		1.796		0.193064	0.19273		1.796		220.017	218.767
		1.798		0.192748	0.191632		1.798		220.512	219.26
		1.8		0.193314	0.192541		1.8		221.006	219.757
		1.802		0.193114	0.192553		1.802		221.506	220.251
		1.804		0.192938	0.191261		1.804		222.006	220.748
		1.806		0.19218	0.191425		1.806		222.505	221.244
		1.808		0.191183	0.19269		1.808		223.004	221.744
		1.81		0.191766	0.191054		1.81		223.497	222.241
		1.812		0.190469	0.191703		1.812		223.999	222.743
		1.814		0.19303	0.191181		1.814		224.501	223.244
		1.816		0.191366	0.191085		1.816		225.005	223.744
		1.818		0.190424	0.190257		1.818		225.504	224.243
		1.82		0.190831	0.191372		1.82		226.007	224.746
		1.822		0.190956	0.189184		1.822		226.511	225.249
		1.824		0.191105	0.189911		1.824		227.018	225.749
		1.826		0.191857	0.189423		1.826		227.523	226.252
		1.828		0.189431	0.187923		1.828		228.03	226.75
		1.83		0.190271	0.189346		1.83		228.535	227.255
		1.832		0.189569	0.188925		1.832		229.04	227.759
		1.834		0.189648	0.190076		1.834		229.549	228.263
		1.836		0.187659	0.188175		1.836		230.054	228.772
		1.838		0.188561	0.188191		1.838		230.557	229.276
		1.84		0.189087	0.187341		1.84		231.068	229.781
		1.842		0.187813	0.187783		1.842		231.574	230.289
		1.844		0.188806	0.188575		1.844		232.084	230.796
		1.846		0.18827	0.18747		1.846		232.594	231.305
		1.848		0.188394	0.187616		1.848		233.104	231.816
		1.85		0.187415	0.187974		1.85		233.614	232.326
		1.852		0.187107	0.186136		1.852		234.124	232.835
		1.854		0.187085	0.186371		1.854		234.637	233.342
		1.856		0.186442	0.186647		1.856		235.147	233.853
		1.858		0.187086	0.186434		1.858		235.66	234.366
		1.86		0.186833	0.186199		1.86		236.174	234.878
		1.862		0.185895	0.187354		1.862		236.687	235.39
		1.864		0.185994	0.186368		1.864		237.2	235.91
		1.866		0.184864	0.185326		1.866		237.714	236.423
		1.868		0.186126	0.184875		1.868		238.229	236.933
		1.87		0.184232	0.185664		1.87		238.743	237.449
		1.872		0.186807	0.185254		1.872		239.259	237.966
		1.874		0.185623	0.186534		1.874		239.779	238.487
		1.876		0.184299	0.186217		1.876		240.297	239.006
		1.878		0.185268	0.18301		1.878		240.813	239.524
		1.88		0.183405	0.184844		1.88		241.331	240.043
		1.882		0.183283	0.184155		1.882		241.848	240.561
		1.884		0.181458	0.184869		1.884		242.362	241.081
		1.886		0.181951	0.184208		1.886		242.877	241.602
		1.888		0.184901	0.182723		1.888		243.395	242.122
		1.89		0.183087	0.183937		1.89		243.917	242.642
		1.892		0.183654	0.182389		1.892		244.439	243.163
		1.894		0.184771	0.182758		1.894		244.964	243.683
		1.896		0.183839	0.183		1.896		245.49	244.205
		1.898		0.181868	0.18189		1.898		246.017	244.728
		1.9		0.182846	0.182436		1.9		246.537	245.248
		1.902		0.180851	0.182753		1.902		247.06	245.776
		1.904		0.181877	0.181941		1.904		247.582	246.3
		1.906		0.181963	0.182437		1.906		248.109	246.825
		1.908		0.182051	0.18238		1.908		248.633	247.353
		1.91		0.181046	0.18218		1.91		249.16	247.882
		1.912		0.179791	0.17967		1.912		249.682	248.408
		1.914		0.179539	0.181384		1.914		250.206	248.934
		1.916		0.181809	0.182069		1.916		250.737	249.464
		1.918		0.180998	0.181058		1.918		251.264	249.996
		1.92		0.181592	0.181398		1.92		251.796	250.526
		1.922		0.18075	0.18133		1.922		252.327	251.057
		1.924		0.181174	0.180163		1.924		252.861	251.588
		1.926		0.181247	0.179736		1.926		253.394	252.12
		1.928		0.179873	0.180055		1.928		253.927	252.651
		1.93		0.179908	0.18045		1.93		254.46	253.184
		1.932		0.178331	0.180042		1.932		254.991	253.719
		1.934		0.180061	0.179641		1.934		255.523	254.255
		1.936		0.177858	0.179483		1.936		256.056	254.788
		1.938		0.179721	0.179057		1.938		256.588	255.323
		1.94		0.179075	0.179535		1.94		257.128	255.86
		1.942		0.176793	0.178809		1.942		257.66	256.396
		1.944		0.178392	0.178871		1.944		258.196	256.934
		1.946		0.17787	0.178162		1.946		258.73	257.471
		1.948		0.177992	0.17839		1.948		259.266	258.01
		1.95		0.178864	0.178544		1.95		259.805	258.548
		1.952		0.177864	0.17766		1.952		260.346	259.088
		1.954		0.177671	0.177642		1.954		260.881	259.627
		1.956		0.17556	0.177258		1.956		261.422	260.165
		1.958		0.176797	0.177518		1.958		261.96	260.706
		1.96		0.177348	0.177364		1.96		262.496	261.247
		1.962		0.176603	0.176697		1.962		263.039	261.788
		1.964		0.175502	0.175982		1.964		263.579	262.33
		1.966		0.175768	0.175656		1.966		264.117	262.871
		1.968		0.176483	0.176307		1.968		264.662	263.408
		1.97		0.176515	0.176002		1.97		265.206	263.954
		1.972		0.175354	0.175755		1.972		265.751	264.5
		1.974		0.1753	0.175478		1.974		266.292	265.042
		1.976		0.175565	0.174942		1.976		266.837	265.585
		1.978		0.176036	0.17517		1.978		267.383	266.13
		1.98		0.175496	0.176007		1.98		267.93	266.675
		1.982		0.176128	0.174459		1.982		268.479	267.222
		1.984		0.173715	0.174759		1.984		269.025	267.769
		1.986		0.174488	0.173906		1.986		269.573	268.315
		1.988		0.173674	0.174501		1.988		270.118	268.862
		1.99		0.173447	0.173008		1.99		270.664	269.409
		1.992		0.173779	0.173807		1.992		271.211	269.957
		1.994		0.174133	0.173678		1.994		271.763	270.505
		1.996		0.172054	0.17368		1.996		272.308	271.056
		1.998		0.173879	0.172751		1.998		272.859	271.605
		2		0.173414	0.173633		2		273.41	272.155
		2.002		0.172509	0.171772		2.002		273.962	272.704
		2.004		0.172729	0.174234		2.004		274.512	273.259
		2.006		0.173158	0.171834		2.006		275.064	273.813
		2.008		0.172284	0.173367		2.008		275.617	274.365
		2.01		0.171673	0.172034		2.01		276.172	274.918
		2.012		0.172101	0.173187		2.012		276.723	275.473
		2.014		0.172886	0.172762		2.014		277.279	276.029
		2.016		0.171201	0.17172		2.016		277.836	276.589
		2.018		0.171083	0.17146		2.018		278.39	277.144
		2.02		0.171649	0.172825		2.02		278.945	277.7
		2.022		0.171255	0.171137		2.022		279.5	278.26
		2.024		0.171472	0.172154		2.024		280.06	278.819
		2.026		0.171195	0.17266		2.026		280.62	279.38
		2.028		0.171547	0.171339		2.028		281.178	279.943
		2.03		0.170693	0.171276		2.03		281.739	280.503
		2.032		0.170537	0.170178		2.032		282.298	281.064
		2.034		0.170063	0.171502		2.034		282.858	281.627
		2.036		0.170289	0.17017		2.036		283.419	282.189
		2.038		0.169985	0.170263		2.038		283.979	282.75
		2.04		0.170394	0.170277		2.04		284.544	283.312
		2.042		0.168856	0.170433		2.042		285.105	283.878
		2.044		0.168954	0.170136		2.044		285.667	284.443
		2.046		0.170034	0.168918		2.046		286.231	285.009
		2.048		0.16981	0.168938		2.048		286.796	285.572
		2.05		0.168863	0.168774		2.05		287.362	286.132
		2.052		0.168787	0.168353		2.052		287.927	286.698
		2.054		0.168821	0.168127		2.054		288.493	287.263
		2.056		0.168554	0.168544		2.056		289.059	287.828
		2.058		0.167919	0.16742		2.058		289.625	288.392
		2.06		0.167497	0.168372		2.06		290.193	288.958
		2.062		0.167801	0.167714		2.062		290.758	289.526
		2.064		0.168857	0.167573		2.064		291.327	290.096
		2.066		0.168177	0.167164		2.066		291.898	290.664
		2.068		0.167884	0.167588		2.068		292.47	291.23
		2.07		0.166796	0.167861		2.07		293.04	291.802
		2.072		0.168002	0.167161		2.072		293.612	292.375
		2.074		0.168054	0.167537		2.074		294.186	292.946
		2.076		0.167276	0.165636		2.076		294.759	293.516
		2.078		0.167205	0.168463		2.078		295.335	294.089
		2.08		0.166146	0.167334		2.08		295.906	294.668
		2.082		0.166055	0.165902		2.082		296.481	295.242
		2.084		0.166735	0.167008		2.084		297.053	295.817
		2.086		0.16709	0.166454		2.086		297.63	296.391
		2.088		0.165733	0.16577		2.088		298.208	296.967
		2.09		0.165744	0.165758		2.09		298.781	297.543
		2.092		0.16555	0.165589		2.092		299.358	298.118
		2.094		0.166374	0.165681		2.094		299.935	298.697
		2.096		0.165744	0.164462		2.096		300.517	299.273
		2.098		0.165829	0.164515		2.098		301.095	299.846
		2.1		0.165801	0.164629		2.1		301.678	300.426
		2.102		0.166457	0.164288		2.102		302.26	301.002
		2.104		0.165211	0.164555		2.104		302.843	301.58
		2.106		0.165949	0.164705		2.106		303.427	302.161
		2.108		0.164686	0.164417		2.108		304.011	302.742
		2.11		0.164423	0.164943		2.11		304.595	303.325
		2.112		0.163854	0.162727		2.112		305.176	303.906
		2.114		0.164475	0.16391		2.114		305.758	304.484
		2.116		0.164556	0.162988		2.116		306.344	305.067
		2.118		0.162829	0.163461		2.118		306.927	305.648
		2.12		0.162615	0.162518		2.12		307.509	306.231
		2.122		0.164413	0.163403		2.122		308.095	306.813
		2.124		0.162589	0.163657		2.124		308.681	307.4
		2.126		0.164296	0.163553		2.126		309.266	307.989
		2.128		0.162898	0.164033		2.128		309.855	308.577
		2.13		0.161871	0.1627		2.13		310.442	309.166
		2.132		0.161939	0.163683		2.132		311.026	309.754
		2.134		0.162784	0.161461		2.134		311.614	310.343
		2.136		0.162012	0.162702		2.136		312.202	310.932
		2.138		0.161611	0.164073		2.138		312.791	311.526
		2.14		0.162536	0.163195		2.14		313.379	312.122
		2.142		0.161843	0.161292		2.142		313.973	312.711
		2.144		0.161433	0.162308		2.144		314.561	313.303
		2.146		0.161028	0.161578		2.146		315.151	313.895
		2.148		0.161232	0.161718		2.148		315.745	314.489
		2.15		0.160618	0.161493		2.15		316.335	315.082
		2.152		0.161169	0.161139		2.152		316.925	315.674
		2.154		0.161574	0.161468		2.154		317.525	316.272
		2.156		0.160783	0.160514		2.156		318.117	316.866
		2.158		0.159565	0.159992		2.158		318.709	317.46
		2.16		0.159394	0.161187		2.16		319.301	318.052
		2.162		0.160925	0.159032		2.162		319.896	318.649
		2.164		0.159635	0.160412		2.164		320.493	319.244
		2.166		0.159651	0.160351		2.166		321.088	319.841
		2.168		0.160469	0.159968		2.168		321.685	320.438
		2.17		0.159486	0.160062		2.17		322.284	321.038
		2.172		0.159738	0.159304		2.172		322.882	321.637
		2.174		0.158932	0.159094		2.174		323.481	322.235
		2.176		0.158871	0.16048		2.176		324.078	322.836
		2.178		0.160364	0.159539		2.178		324.68	323.439
		2.18		0.158816	0.159572		2.18		325.284	324.044
		2.182		0.157672	0.1591		2.182		325.883	324.644
		2.184		0.159033	0.158632		2.184		326.481	325.247
		2.186		0.158979	0.159703		2.186		327.088	325.851
		2.188		0.158745	0.158142		2.188		327.69	326.456
		2.19		0.158363	0.158694		2.19		328.294	327.059
		2.192		0.158457	0.157654		2.192		328.9	327.663
		2.194		0.15832	0.15742		2.194		329.507	328.266
		2.196		0.157122	0.158231		2.196		330.109	328.873
		2.198		0.158359	0.157741		2.198		330.715	329.479
		2.2		0.15726	0.158095		2.2		331.324	330.085
		2.202		0.157167	0.157553		2.202		331.927	330.696
		2.204		0.157137	0.156255		2.204		332.535	331.298
		2.206		0.156822	0.156799		2.206		333.143	331.905
		2.208		0.157244	0.156792		2.208		333.75	332.514
		2.21		0.157605	0.157301		2.21		334.361	333.122
		2.212		0.156714	0.155123		2.212		334.971	333.729
		2.214		0.156605	0.155568		2.214		335.582	334.335
		2.216		0.156221	0.155869		2.216		336.193	334.943
		2.218		0.157036	0.155937		2.218		336.805	335.553
		2.22		0.155547	0.156306		2.22		337.418	336.165
		2.222		0.156138	0.156242		2.222		338.03	336.777
		2.224		0.156788	0.155729		2.224		338.643	337.391
		2.226		0.156169	0.156189		2.226		339.262	338.002
		2.228		0.156581	0.155719		2.228		339.877	338.619
		2.23		0.154253	0.154371		2.23		340.491	339.232
		2.232		0.157364	0.15452		2.232		341.109	339.842
		2.234		0.155238	0.155199		2.234		341.727	340.457
		2.236		0.155195	0.154405		2.236		342.345	341.072
		2.238		0.154857	0.155572		2.238		342.963	341.689
		2.24		0.154719	0.155387		2.24		343.579	342.309
		2.242		0.154354	0.155042		2.242		344.196	342.929
		2.244		0.154071	0.154674		2.244		344.814	343.551
		2.246		0.154834	0.154913		2.246		345.434	344.169
		2.248		0.153869	0.154687		2.248		346.052	344.791
		2.25		0.154466	0.154071		2.25		346.673	345.413
		2.252		0.154702	0.153717		2.252		347.296	346.033
		2.254		0.154232	0.153334		2.254		347.921	346.653
		2.256		0.154053	0.153087		2.256		348.543	347.273
		2.258		0.153205	0.154831		2.258		349.166	347.897
		2.26		0.152454	0.153275		2.26		349.785	348.521
		2.262		0.15363	0.152955		2.262		350.41	349.144
		2.264		0.153137	0.152797		2.264		351.031	349.765
		2.266		0.152846	0.152957		2.266		351.658	350.392
		2.268		0.152281	0.153047		2.268		352.281	351.016
		2.27		0.152565	0.153558		2.27		352.904	351.645
		2.272		0.15239	0.152795		2.272		353.531	352.273
		2.274		0.151874	0.152117		2.274		354.155	352.9
		2.276		0.151499	0.152045		2.276		354.782	353.526
		2.278		0.152628	0.151648		2.278		355.408	354.152
		2.28		0.150498	0.152403		2.28		356.036	354.777
		2.282		0.152407	0.151899		2.282		356.662	355.41
		2.284		0.151543	0.152203		2.284		357.291	356.039
		2.286		0.151514	0.152772		2.286		357.921	356.671
		2.288		0.150762	0.151276		2.288		358.548	357.305
		2.29		0.151273	0.151916		2.29		359.178	357.937
		2.292		0.151593	0.151311		2.292		359.81	358.571
		2.294		0.151309	0.15129		2.294		360.445	359.202
		2.296		0.150795	0.151351		2.296		361.076	359.837
		2.298		0.150835	0.150639		2.298		361.71	360.47
		2.3		0.151298	0.150646		2.3		362.344	361.102
		2.302		0.150951	0.150632		2.302		362.983	361.739
		2.304		0.150925	0.149117		2.304		363.618	362.368
		2.306		0.150343	0.150692		2.306		364.256	363.003
		2.308		0.150429	0.15033		2.308		364.892	363.64
		2.31		0.15023	0.150066		2.31		365.528	364.279
		2.312		0.150237	0.149975		2.312		366.168	364.914
		2.314		0.150097	0.150369		2.314		366.808	365.554
		2.316		0.149587	0.149392		2.316		367.446	366.193
		2.318		0.149826	0.149516		2.318		368.082	366.831
		2.32		0.14914	0.149446		2.32		368.724	367.473
		2.322		0.150134	0.149816		2.322		369.364	368.111
		2.324		0.148652	0.149289		2.324		370.005	368.754
		2.326		0.149362	0.14916		2.326		370.647	369.395
		2.328		0.148432	0.148938		2.328		371.288	370.037
		2.33		0.149041	0.14945		2.33		371.929	370.681
		2.332		0.14863	0.148273		2.332		372.573	371.325
		2.334		0.147456	0.148638		2.334		373.215	371.968
		2.336		0.148467	0.148177		2.336		373.857	372.612
		2.338		0.148174	0.148118		2.338		374.5	373.255
		2.34		0.148461	0.148557		2.34		375.146	373.9
		2.342		0.147435	0.148306		2.342		375.789	374.549
		2.344		0.147516	0.147514		2.344		376.434	375.193
		2.346		0.147898	0.147986		2.346		377.079	375.839
		2.348		0.147871	0.147698		2.348		377.729	376.487
		2.35		0.147671	0.147959		2.35		378.377	377.136
		2.352		0.147525	0.14784		2.352		379.028	377.788
		2.354		0.146655	0.146381		2.354		379.676	378.434
		2.356		0.14774	0.148191		2.356		380.323	379.085
		2.358		0.147266	0.146936		2.358		380.977	379.736
		2.36		0.146119	0.146295		2.36		381.623	380.385
		2.362		0.145796	0.147395		2.362		382.273	381.037
		2.364		0.146272	0.145782		2.364		382.92	381.688
		2.366		0.146021	0.147513		2.366		383.57	382.342
		2.368		0.145909	0.146467		2.368		384.221	382.994
		2.37		0.146164	0.146789		2.37		384.874	383.652
		2.372		0.146585	0.146449		2.372		385.53	384.305
		2.374		0.146134	0.14504		2.374		386.185	384.96
		2.376		0.146115	0.145618		2.376		386.84	385.608
		2.378		0.145565	0.145561		2.378		387.494	386.264
		2.38		0.145462	0.14567		2.38		388.15	386.92
		2.382		0.145152	0.145662		2.382		388.805	387.577
		2.384		0.145964	0.144548		2.384		389.464	388.233
		2.386		0.146065	0.145415		2.386		390.122	388.888
		2.388		0.145166	0.144824		2.388		390.783	389.547
		2.39		0.145078	0.146064		2.39		391.442	390.206
		2.392		0.144111	0.14489		2.392		392.097	390.869
		2.394		0.144643	0.145636		2.394		392.758	391.532
		2.396		0.145293	0.145218		2.396		393.419	392.192
		2.398		0.143859	0.145657		2.398		394.08	392.858
		2.4		0.144904	0.144554		2.4		394.74	393.522
		2.402		0.144737	0.143867		2.402		395.402	394.183
		2.404		0.144038	0.144675		2.404		396.069	394.847
		2.406		0.143695	0.143629		2.406		396.728	395.508
		2.408		0.144745	0.1441		2.408		397.395	396.172
		2.41		0.14332	0.143173		2.41		398.058	396.836
		2.412		0.143685	0.143294		2.412		398.722	397.5
		2.414		0.143954	0.144025		2.414		399.387	398.163
		2.416		0.143654	0.143386		2.416		400.053	398.83
		2.418		0.143516	0.143724		2.418		400.723	399.499
		2.42		0.143112	0.143361		2.42		401.389	400.168
		2.422		0.143044	0.143003		2.422		402.058	400.833
		2.424		0.142632	0.143605		2.424		402.725	401.502
		2.426		0.142088	0.143124		2.426		403.389	402.172
		2.428		0.143291	0.142818		2.428		404.058	402.842
		2.43		0.142565	0.14259		2.43		404.729	403.512
		2.432		0.143303	0.142667		2.432		405.403	404.182
		2.434		0.142807	0.142474		2.434		406.075	404.853

## Sheet: subfigure d
Supplementary Fig. 4d
		r (nm)	RDF of ion in bulk solution (g cm3)	RDF of ion in mid-position (g cm3)	RDF of ion in edge-position (g cm3)		r (nm)	Nw of ion in bulk solution	Nw of ion in mid-position	Nw of ion in edge-position
		0	0	0			0	0	0
		0.002	0	0			0.002	0	0
		0.004	0	0			0.004	0	0
		0.006	0	0			0.006	0	0
		0.008	0	0			0.008	0	0
		0.01	0	0			0.01	0	0
		0.012	0	0			0.012	0	0
		0.014	0	0			0.014	0	0
		0.016	0	0			0.016	0	0
		0.018	0	0			0.018	0	0
		0.02	0	0			0.02	0	0
		0.022	0	0			0.022	0	0
		0.024	0	0			0.024	0	0
		0.026	0	0			0.026	0	0
		0.028	0	0			0.028	0	0
		0.03	0	0			0.03	0	0
		0.032	0	0			0.032	0	0
		0.034	0	0			0.034	0	0
		0.036	0	0			0.036	0	0
		0.038	0	0			0.038	0	0
		0.04	0	0			0.04	0	0
		0.042	0	0			0.042	0	0
		0.044	0	0			0.044	0	0
		0.046	0	0			0.046	0	0
		0.048	0	0			0.048	0	0
		0.05	0	0			0.05	0	0
		0.052	0	0			0.052	0	0
		0.054	0	0			0.054	0	0
		0.056	0	0			0.056	0	0
		0.058	0	0			0.058	0	0
		0.06	0	0			0.06	0	0
		0.062	0	0			0.062	0	0
		0.064	0	0			0.064	0	0
		0.066	0	0			0.066	0	0
		0.068	0	0			0.068	0	0
		0.07	0	0			0.07	0	0
		0.072	0	0			0.072	0	0
		0.074	0	0			0.074	0	0
		0.076	0	0			0.076	0	0
		0.078	0	0			0.078	0	0
		0.08	0	0			0.08	0	0
		0.082	0	0			0.082	0	0
		0.084	0	0			0.084	0	0
		0.086	0	0			0.086	0	0
		0.088	0	0			0.088	0	0
		0.09	0	0			0.09	0	0
		0.092	0	0			0.092	0	0
		0.094	0	0			0.094	0	0
		0.096	0	0			0.096	0	0
		0.098	0	0			0.098	0	0
		0.1	0	0			0.1	0	0
		0.102	0	0			0.102	0	0
		0.104	0	0			0.104	0	0
		0.106	0	0			0.106	0	0
		0.108	0	0			0.108	0	0
		0.11	0	0			0.11	0	0
		0.112	0	0			0.112	0	0
		0.114	0	0			0.114	0	0
		0.116	0	0			0.116	0	0
		0.118	0	0			0.118	0	0
		0.12	0	0			0.12	0	0
		0.122	0	0			0.122	0	0
		0.124	0	0			0.124	0	0
		0.126	0	0			0.126	0	0
		0.128	0	0			0.128	0	0
		0.13	0	0			0.13	0	0
		0.132	0	0			0.132	0	0
		0.134	0	0			0.134	0	0
		0.136	0	0			0.136	0	0
		0.138	0	0			0.138	0	0
		0.14	0	0			0.14	0	0
		0.142	0	0			0.142	0	0
		0.144	0	0			0.144	0	0
		0.146	0	0			0.146	0	0
		0.148	0	0			0.148	0	0
		0.15	0	0			0.15	0	0
		0.152	0	0			0.152	0	0
		0.154	0	0			0.154	0	0
		0.156	0	0			0.156	0	0
		0.158	0	0			0.158	0	0
		0.16	0	0			0.16	0	0
		0.162	0	0			0.162	0	0
		0.164	0	0			0.164	0	0
		0.166	0	0			0.166	0	0
		0.168	0	0			0.168	0	0
		0.17	0	0			0.17	0	0
		0.172	0	0			0.172	0	0
		0.174	0	0			0.174	0	0
		0.176	0	0			0.176	0	0
		0.178	0	0			0.178	0	0
		0.18	0	0			0.18	0	0
		0.182	0	0			0.182	0	0
		0.184	0	0			0.184	0	0
		0.186	0	0			0.186	0	0
		0.188	0	0			0.188	0	0
		0.19	0	0			0.19	0	0
		0.192	0	0			0.192	0	0
		0.194	0	0			0.194	0	0
		0.196	0	0			0.196	0	0
		0.198	0	0			0.198	0	0
		0.2	0	0			0.2	0	0
		0.202	0	0			0.202	0	0
		0.204	0	0			0.204	0	0
		0.206	0	0			0.206	0	0
		0.208	0.000214964	0			0.208	0	0
		0.21	0.000843552	0.0025085			0.21	2.3999e-05	2.3999e-05
		0.212	0.0107603	0.0127545			0.212	0.000159994	0.000279989
		0.214	0.0668133	0.0678572			0.214	0.00139995	0.00127995
		0.216	0.245182	0.278494			0.216	0.00647174	0.00655174
		0.218	0.786105	0.88244			0.218	0.025159	0.025503
		0.22	1.90903	2.14643			0.22	0.0765729	0.0792768
		0.222	3.76339	4.23405			0.222	0.193008	0.200128
		0.224	6.37664	7.19028			0.224	0.405864	0.422439
		0.226	9.26067	10.375			0.226	0.744482	0.775417
		0.228	12.0192	13.4149			0.228	1.22083	1.26779
		0.23	13.9585	15.4964			0.23	1.8112	1.87787
		0.232	15.0025	16.4111			0.232	2.48282	2.5572
		0.234	14.709	16.0732			0.234	3.18356	3.26633
		0.236	13.6517	14.8454			0.236	3.86161	3.94805
		0.238	12.0113	12.8792			0.238	4.48098	4.57295
		0.24	10.2176	10.7815			0.24	5.02916	5.11002
		0.242	8.36865	8.69063			0.242	5.49348	5.55923
		0.244	6.60871	6.81515			0.244	5.87166	5.91965
		0.246	5.12113	5.24747			0.246	6.17351	6.20723
		0.248	3.96766	3.96835			0.248	6.41018	6.42802
		0.25	3.01282	2.95688			0.25	6.59558	6.59788
		0.252	2.26749	2.19463			0.252	6.73576	6.72611
		0.254	1.71758	1.64268			0.254	6.8446	6.82324
		0.256	1.286	1.20127			0.256	6.92864	6.89578
		0.258	0.98557	0.909838			0.258	6.99141	6.95007
		0.26	0.757635	0.680028			0.26	7.0411	6.99223
		0.262	0.576079	0.489041			0.262	7.08027	7.02346
		0.264	0.433679	0.357566			0.264	7.11015	7.04639
		0.266	0.339642	0.286543			0.266	7.13338	7.06414
		0.268	0.261432	0.212551			0.268	7.15161	7.07824
		0.27	0.218536	0.165269			0.27	7.16611	7.08911
		0.272	0.170459	0.133488			0.272	7.17848	7.09778
		0.274	0.138494	0.105021			0.274	7.18836	7.10464
		0.276	0.112199	0.0807972			0.276	7.19636	7.11035
		0.278	0.0927804	0.0671463			0.278	7.20298	7.11474
		0.28	0.0807837	0.0559285			0.28	7.20877	7.11848
		0.282	0.0672452	0.0457797			0.282	7.21384	7.12177
		0.284	0.0594985	0.0381547			0.284	7.21826	7.12446
		0.286	0.0509383	0.0375005			0.286	7.22219	7.12677
		0.288	0.0429444	0.030676			0.288	7.22528	7.12905
		0.29	0.0404741	0.0279822			0.29	7.22835	7.13095
		0.292	0.0358858	0.0248874			0.292	7.23113	7.13269
		0.294	0.0305574	0.0204777			0.294	7.23359	7.13429
		0.296	0.0337549	0.0205463			0.296	7.23603	7.13569
		0.298	0.0259723	0.0180064			0.298	7.23832	7.13702
		0.3	0.0223205	0.0135209			0.3	7.23998	7.13812
		0.302	0.0220262	0.015107			0.302	7.24185	7.13921
		0.304	0.0230452	0.0130586			0.304	7.24369	7.14023
		0.306	0.0213545	0.0135329			0.306	7.24533	7.14119
		0.308	0.0235289	0.0124036			0.308	7.24705	7.14213
		0.31	0.019936	0.0141278			0.31	7.24895	7.14317
		0.312	0.0240759	0.0151869			0.312	7.25078	7.14427
		0.314	0.0215064	0.0110161			0.314	7.25266	7.14529
		0.316	0.0226325	0.0157116			0.316	7.25458	7.1463
		0.318	0.0212447	0.0139231			0.318	7.25648	7.14748
		0.32	0.0202534	0.0148299			0.32	7.25823	7.14869
		0.322	0.0212584	0.0151313			0.322	7.26014	7.14997
		0.324	0.0225027	0.0168611			0.324	7.26205	7.1513
		0.326	0.0235402	0.0176958			0.326	7.26426	7.15268
		0.328	0.0235134	0.0170133			0.328	7.26625	7.15427
		0.33	0.0265598	0.0193934			0.33	7.26872	7.15577
		0.332	0.02641	0.0188871			0.332	7.27114	7.15738
		0.334	0.0270946	0.0182105			0.334	7.27377	7.15901
		0.336	0.0268554	0.0213794			0.336	7.2763	7.16087
		0.338	0.0281667	0.0241202			0.338	7.27904	7.16293
		0.34	0.0324221	0.0237503			0.34	7.282	7.16513
		0.342	0.0314078	0.0294061			0.342	7.28507	7.1675
		0.344	0.0359163	0.0318697			0.344	7.28869	7.17037
		0.346	0.0376003	0.0330149			0.346	7.29213	7.17344
		0.348	0.0388585	0.0365392			0.348	7.29628	7.17662
		0.35	0.0413765	0.0348913			0.35	7.30058	7.1802
		0.352	0.0421834	0.0432617			0.352	7.30494	7.18408
		0.354	0.0502431	0.047991			0.354	7.30969	7.18833
		0.356	0.0529088	0.0484846			0.356	7.31533	7.1935
		0.358	0.056891	0.0551637			0.358	7.32142	7.19879
		0.36	0.0599201	0.0606825			0.36	7.32805	7.20465
		0.362	0.0623838	0.0678432			0.362	7.33479	7.21118
		0.364	0.0703327	0.0771177			0.364	7.34209	7.2187
		0.366	0.0812995	0.08874			0.366	7.35098	7.22737
		0.368	0.0828905	0.102333			0.368	7.3605	7.23767
		0.37	0.0876352	0.113865			0.37	7.37052	7.24949
		0.372	0.105043	0.125871			0.372	7.38174	7.26263
		0.374	0.117951	0.142719			0.374	7.39523	7.27753
		0.376	0.118807	0.166389			0.376	7.40968	7.2946
		0.378	0.135907	0.187929			0.378	7.42533	7.31456
		0.38	0.149937	0.214997			0.38	7.44276	7.33749
		0.382	0.163476	0.241904			0.382	7.46245	7.3637
		0.384	0.188016	0.269674			0.384	7.4839	7.39396
		0.386	0.205483	0.316968			0.386	7.50944	7.42816
		0.388	0.229874	0.352991			0.388	7.53749	7.46764
		0.39	0.262253	0.39864			0.39	7.56927	7.5128
		0.392	0.290817	0.457025			0.392	7.60597	7.5652
		0.394	0.319622	0.517112			0.394	7.64646	7.62535
		0.396	0.36177	0.575903			0.396	7.69171	7.69227
		0.398	0.396424	0.649682			0.398	7.74321	7.76919
		0.4	0.443446	0.702725			0.4	7.80015	7.85522
		0.402	0.493658	0.787789			0.402	7.86499	7.94957
		0.404	0.547531	0.848652			0.404	7.9384	8.05629
		0.406	0.610768	0.918665			0.406	8.01972	8.172
		0.408	0.669537	0.999866			0.408	8.11141	8.29688
		0.41	0.74208	1.08125			0.41	8.21193	8.43585
		0.412	0.803492	1.14863			0.412	8.32475	8.58555
		0.414	0.869544	1.22352			0.414	8.44752	8.74668
		0.416	0.958736	1.29302			0.416	8.58195	8.91934
		0.418	1.01809	1.34262			0.418	8.72984	9.10225
		0.42	1.10454	1.41737			0.42	8.89062	9.29414
		0.422	1.18879	1.47329			0.422	9.06544	9.49754
		0.424	1.27463	1.50963			0.424	9.25553	9.71059
		0.426	1.35714	1.54786			0.426	9.45956	9.9307
		0.428	1.43085	1.58586			0.428	9.67855	10.1575
		0.43	1.50226	1.60377			0.43	9.9108	10.3907
		0.432	1.58931	1.63649			0.432	10.1576	10.6321
		0.434	1.641	1.66277			0.434	10.4184	10.8769
		0.436	1.69954	1.67112			0.436	10.6891	11.128
		0.438	1.7503	1.6729			0.438	10.9733	11.3828
		0.44	1.8193	1.68317			0.44	11.2695	11.639
		0.442	1.86053	1.67895			0.442	11.5782	11.9012
		0.444	1.91208	1.68074			0.444	11.8964	12.1632
		0.446	1.92595	1.66337			0.446	12.2222	12.4257
		0.448	1.95848	1.65918			0.448	12.5574	12.69
		0.45	1.98134	1.6317			0.45	12.8995	12.9523
		0.452	1.99227	1.62534			0.452	13.2472	13.2178
		0.454	2.0075	1.60854			0.454	13.5995	13.4802
		0.456	2.02029	1.55509			0.456	13.957	13.7428
		0.458	2.00822	1.54341			0.458	14.321	13.9995
		0.46	1.98478	1.5064			0.46	14.6822	14.2558
		0.462	1.96742	1.46191			0.462	15.0452	14.5054
		0.464	1.95848	1.43434			0.464	15.4044	14.7525
		0.466	1.90263	1.39433			0.466	15.766	14.997
		0.468	1.84723	1.3523			0.468	16.1161	15.2334
		0.47	1.8336	1.3079			0.47	16.4649	15.4664
		0.472	1.78312	1.25816			0.472	16.8093	15.6934
		0.474	1.73498	1.22495			0.474	17.1472	15.9148
		0.476	1.68629	1.16577			0.476	17.4819	16.1295
		0.478	1.63923	1.1224			0.478	17.8054	16.3357
		0.48	1.58718	1.07946			0.48	18.1256	16.5369
		0.482	1.53358	1.02157			0.482	18.4351	16.7301
		0.484	1.48676	0.975995			0.484	18.7385	16.9152
		0.486	1.44558	0.928726			0.486	19.0353	17.095
		0.488	1.39075	0.881178			0.488	19.3237	17.2645
		0.49	1.33522	0.841201			0.49	19.6046	17.4286
		0.492	1.28667	0.798485			0.492	19.8781	17.5855
		0.494	1.2385	0.760214			0.494	20.1405	17.7354
		0.496	1.18579	0.722175			0.496	20.3952	17.8808
		0.498	1.1531	0.692618			0.498	20.6446	18.0195
		0.5	1.11442	0.668052			0.5	20.8872	18.1537
		0.502	1.09776	0.623887			0.502	21.1257	18.2823
		0.504	1.04626	0.61811			0.504	21.3593	18.4081
		0.506	1.01778	0.582544			0.506	21.5862	18.529
		0.508	0.998249	0.563446			0.508	21.8068	18.6465
		0.51	0.983393	0.545524			0.51	22.0278	18.7606
		0.512	0.947333	0.530082			0.512	22.2444	18.8714
		0.514	0.931433	0.503722			0.514	22.457	18.9803
		0.516	0.92072	0.501083			0.516	22.6699	19.0869
		0.518	0.912075	0.495971			0.518	22.8791	19.1917
		0.52	0.891169	0.474213			0.52	23.0879	19.2966
		0.522	0.890298	0.463134			0.522	23.2961	19.3979
		0.524	0.873866	0.460908			0.524	23.5055	19.4983
		0.526	0.880234	0.461749			0.526	23.7101	19.5989
		0.528	0.862272	0.446085			0.528	23.9197	19.6988
		0.53	0.857264	0.444029			0.53	24.1259	19.799
		0.532	0.855399	0.440574			0.532	24.3334	19.8973
		0.534	0.847278	0.439555			0.534	24.5415	19.9975
		0.536	0.852681	0.438764			0.536	24.7512	20.0971
		0.538	0.844749	0.436292			0.538	24.962	20.1976
		0.54	0.847142	0.431701			0.54	25.1731	20.2972
		0.542	0.847051	0.4307			0.542	25.3873	20.3989
		0.544	0.846423	0.433397			0.544	25.601	20.5003
		0.546	0.853778	0.432374			0.546	25.8176	20.6017
		0.548	0.849409	0.433924			0.548	26.0375	20.7047
		0.55	0.852497	0.429776			0.55	26.2584	20.8081
		0.552	0.858942	0.440187			0.552	26.4812	20.9133
		0.554	0.868473	0.433325			0.554	26.71	21.0196
		0.556	0.852313	0.439699			0.556	26.9371	21.1268
		0.558	0.855472	0.442899			0.558	27.1643	21.235
		0.56	0.859518	0.439599			0.56	27.3958	21.3451
		0.562	0.861382	0.442599			0.562	27.6281	21.455
		0.564	0.8731	0.443234			0.564	27.8649	21.5667
		0.566	0.872162	0.448158			0.566	28.1043	21.6806
		0.568	0.87323	0.448666			0.568	28.3463	21.7954
		0.57	0.879773	0.446719			0.57	28.5898	21.9103
		0.572	0.886676	0.455509			0.572	28.8357	22.0273
		0.574	0.883759	0.469636			0.574	29.0878	22.1489
		0.576	0.87519	0.467302			0.576	29.3373	22.2716
		0.578	0.892442	0.467369			0.578	29.5907	22.3954
		0.58	0.893293	0.476155			0.58	29.847	22.521
		0.582	0.887719	0.465261			0.582	30.1074	22.6475
		0.584	0.894621	0.472706			0.584	30.3673	22.7734
		0.586	0.89695	0.477905			0.586	30.6304	22.9033
		0.588	0.902885	0.485671			0.588	30.8974	23.0349
		0.59	0.909733	0.482369			0.59	31.1672	23.1696
		0.592	0.907578	0.487797			0.592	31.4417	23.3039
		0.594	0.909667	0.490912			0.594	31.7151	23.4407
		0.596	0.921699	0.487996			0.596	31.9962	23.5781
		0.598	0.91879	0.495071			0.598	32.2785	23.7174
		0.6	0.928563	0.493857			0.6	32.5595	23.8596
		0.602	0.93041	0.508688			0.602	32.8521	24.0034
		0.604	0.938686	0.510493			0.604	33.1433	24.1496
		0.606	0.948763	0.513032			0.606	33.4386	24.2988
		0.608	0.940038	0.51362			0.608	33.7393	24.4489
		0.61	0.947757	0.519015			0.61	34.0413	24.6027
		0.612	0.9482	0.524716			0.612	34.3453	24.7573
		0.614	0.955557	0.529456			0.614	34.6502	24.9149
		0.616	0.958298	0.530166			0.616	34.9641	25.073
		0.618	0.965678	0.534869			0.618	35.2783	25.234
		0.62	0.966887	0.532771			0.62	35.5969	25.3979
		0.622	0.960428	0.533855			0.622	35.9167	25.5617
		0.624	0.971591	0.540805			0.624	36.2387	25.7271
		0.626	0.972751	0.542076			0.626	36.5673	25.8951
		0.628	0.976607	0.551838			0.628	36.8961	26.0664
		0.63	0.970363	0.552199			0.63	37.2261	26.2414
		0.632	0.979903	0.548825			0.632	37.5612	26.4144
		0.634	0.985679	0.559108			0.634	37.8993	26.591
		0.636	0.986887	0.556042			0.636	38.2435	26.7718
		0.638	0.983487	0.564378			0.638	38.5856	26.9506
		0.64	0.99229	0.565288			0.64	38.933	27.1349
		0.642	0.997542	0.566899			0.642	39.2845	27.3195
		0.644	1.00131	0.572684			0.644	39.6399	27.5062
		0.646	1.00057	0.576138			0.646	39.9994	27.6961
		0.648	0.999087	0.572914			0.648	40.3578	27.8884
		0.65	1.00537	0.569384			0.65	40.7225	28.0791
		0.652	1.00652	0.579741			0.652	41.0882	28.2736
		0.654	1.00625	0.575465			0.654	41.458	28.4688
		0.656	1.01157	0.578881			0.656	41.8296	28.6654
		0.658	1.00999	0.58608			0.658	42.2039	28.866
		0.66	1.00969	0.585928			0.66	42.5825	29.0694
		0.662	1.01665	0.580558			0.662	42.9625	29.2714
		0.664	1.0218	0.584926			0.664	43.3469	29.4753
		0.666	1.00678	0.577074			0.666	43.7325	29.6805
		0.668	1.00527	0.584254			0.668	44.118	29.8856
		0.67	1.01358	0.585394			0.67	44.5076	30.0942
		0.672	1.02407	0.582646			0.672	44.9013	30.303
		0.674	1.02089	0.584705			0.674	45.2995	30.5124
		0.676	1.022	0.586333			0.676	45.7016	30.725
		0.678	1.01511	0.584829			0.678	46.1019	30.9384
		0.68	1.01334	0.586419			0.68	46.5044	31.1533
		0.682	1.01441	0.581102			0.682	46.91	31.3692
		0.684	1.01608	0.578007			0.684	47.3154	31.5841
		0.686	1.01025	0.577918			0.686	47.7255	31.7994
		0.688	1.01834	0.573936			0.688	48.1368	32.0155
		0.69	1.01547	0.567942			0.69	48.5523	32.2318
		0.692	1.01438	0.572281			0.692	48.9691	32.4477
		0.694	1.01167	0.56003			0.694	49.3865	32.6646
		0.696	1.00633	0.557649			0.696	49.8064	32.8794
		0.698	1.00553	0.560339			0.698	50.2266	33.094
		0.7	1.00027	0.558315			0.7	50.6482	33.3114
		0.702	1.00107	0.558276			0.702	51.0714	33.5309
		0.704	1.00063	0.551866			0.704	51.4959	33.7475
		0.706	0.994991	0.545629			0.706	51.9237	33.9657
		0.708	1.00637	0.537827			0.708	52.355	34.1812
		0.71	0.993221	0.541135			0.71	52.7876	34.3965
		0.712	0.987004	0.530827			0.712	53.217	34.6113
		0.714	0.995604	0.527375			0.714	53.6501	34.8273
		0.716	0.991111	0.517356			0.716	54.0885	35.0394
		0.718	0.983384	0.514656			0.718	54.5245	35.2502
		0.72	0.985565	0.513388			0.72	54.9602	35.4611
		0.722	0.987553	0.505629			0.722	55.4024	35.6717
		0.724	0.977329	0.501226			0.724	55.8444	35.8821
		0.726	0.980301	0.495838			0.726	56.2854	36.0904
		0.728	0.979486	0.488012			0.728	56.7336	36.2953
		0.73	0.978103	0.485095			0.73	57.1802	36.5012
		0.732	0.972266	0.474568			0.732	57.6284	36.7053
		0.734	0.96935	0.468639			0.734	58.0779	36.9083
		0.736	0.961315	0.470148			0.736	58.5254	37.1073
		0.738	0.965849	0.461244			0.738	58.9746	37.31
		0.74	0.972712	0.455919			0.74	59.4288	37.5093
		0.742	0.97413	0.456576			0.742	59.8908	37.7088
		0.744	0.959387	0.4509			0.744	60.3489	37.9071
		0.746	0.973211	0.442372			0.746	60.8111	38.1038
		0.748	0.964523	0.442831			0.748	61.2761	38.3019
		0.75	0.971725	0.444126			0.75	61.7424	38.4992
		0.752	0.962216	0.427889			0.752	62.2108	38.6957
		0.754	0.964709	0.426014			0.754	62.6817	38.8879
		0.756	0.965109	0.431132			0.756	63.1563	39.0818
		0.758	0.96417	0.419833			0.758	63.6301	39.2766
		0.76	0.964786	0.424013			0.76	64.1072	39.4692
		0.762	0.970874	0.423885			0.762	64.5906	39.6645
		0.764	0.979169	0.422483			0.764	65.078	39.8608
		0.766	0.967993	0.416986			0.766	65.5697	40.0558
		0.768	0.974168	0.416713			0.768	66.0608	40.2518
		0.77	0.981659	0.416293			0.77	66.557	40.4469
		0.772	0.981824	0.417045			0.772	67.0582	40.6435
		0.774	0.978758	0.415242			0.774	67.5642	40.8415
		0.776	0.982852	0.414408			0.776	68.0709	41.041
		0.778	0.987679	0.409307			0.778	68.5804	41.2373
		0.78	0.989293	0.41217			0.78	69.0976	41.4357
		0.782	0.994372	0.410557			0.782	69.6182	41.6365
		0.784	0.992894	0.410088			0.784	70.1431	41.8349
		0.786	0.991896	0.415929			0.786	70.6684	42.038
		0.788	1.00324	0.408325			0.788	71.1982	42.2403
		0.79	0.995969	0.41126			0.79	71.7334	42.4432
		0.792	1.00074	0.409795			0.792	72.2744	42.648
		0.794	1.0094	0.409918			0.794	72.8164	42.8543
		0.796	1.00526	0.412595			0.796	73.3626	43.0601
		0.798	1.00665	0.411089			0.798	73.9139	43.2676
		0.8	1.01133	0.412848			0.8	74.4666	43.4775
		0.802	1.00871	0.410724			0.802	75.0264	43.6875
		0.804	1.01488	0.418734			0.804	75.5853	43.901
		0.806	1.01809	0.410775			0.806	76.1514	44.1127
		0.808	1.01515	0.408941			0.808	76.7215	44.326
		0.81	1.02431	0.412528			0.81	77.2977	44.5394
		0.812	1.01899	0.417978			0.812	77.8738	44.7569
		0.814	1.02399	0.415722			0.814	78.4534	44.976
		0.816	1.02673	0.416672			0.816	79.0408	45.196
		0.818	1.02356	0.419589			0.818	79.6276	45.419
		0.82	1.02211	0.417103			0.82	80.2207	45.6411
		0.822	1.02451	0.415896			0.822	80.8124	45.8639
		0.824	1.0289	0.415808			0.824	81.4122	46.0885
		0.826	1.0284	0.416682			0.826	82.013	46.3135
		0.828	1.02919	0.415098			0.828	82.6185	46.5401
		0.83	1.03168	0.415071			0.83	83.2282	46.7668
		0.832	1.03458	0.419418			0.832	83.8407	46.9959
		0.834	1.02931	0.42106			0.834	84.4573	47.2301
		0.836	1.02966	0.419565			0.836	85.0749	47.4618
		0.838	1.03105	0.42195			0.838	85.6966	47.6967
		0.84	1.03665	0.417721			0.84	86.3216	47.9315
		0.842	1.03403	0.413243			0.842	86.9533	48.1652
		0.844	1.03345	0.41762			0.844	87.5841	48.3993
		0.846	1.04099	0.414543			0.846	88.219	48.6375
		0.848	1.03231	0.415748			0.848	88.8587	48.8737
		0.85	1.03247	0.414142			0.85	89.4994	49.111
		0.852	1.02723	0.410955			0.852	90.1419	49.3486
		0.854	1.03013	0.41299			0.854	90.7847	49.5868
		0.856	1.02875	0.414009			0.856	91.4323	49.8279
		0.858	1.03222	0.408656			0.858	92.0845	50.0667
		0.86	1.02956	0.411951			0.86	92.7367	50.3084
		0.862	1.03171	0.410477			0.862	93.3954	50.5508
		0.864	1.02608	0.410328			0.864	94.0569	50.7949
		0.866	1.02853	0.408636			0.866	94.7152	51.038
		0.868	1.02487	0.407808			0.868	95.3794	51.2821
		0.87	1.02943	0.408239			0.87	96.0455	51.5263
		0.872	1.01786	0.408557			0.872	96.7159	51.7745
		0.874	1.02627	0.407312			0.874	97.3869	52.0226
		0.876	1.01742	0.407251			0.876	98.0587	52.2688
		0.878	1.02129	0.409609			0.878	98.7319	52.5192
		0.88	1.02026	0.403048			0.88	99.4088	52.7687
		0.882	1.01792	0.403978			0.882	100.089	53.0171
		0.884	1.01545	0.401508			0.884	100.772	53.2678
		0.886	1.01325	0.400554			0.886	101.455	53.5173
		0.888	1.01405	0.39989			0.888	102.142	53.7684
		0.89	1.01359	0.399361			0.89	102.83	54.0197
		0.892	1.00509	0.397308			0.892	103.52	54.2709
		0.894	1.00261	0.3964			0.894	104.211	54.5219
		0.896	1.00634	0.397641			0.896	104.9	54.7756
		0.898	1.00039	0.398926			0.898	105.595	55.0306
		0.9	0.999395	0.392298			0.9	106.289	55.2852
		0.902	1.00505	0.393529			0.902	106.99	55.5387
		0.904	1.00147	0.38987			0.904	107.693	55.792
		0.906	0.997772	0.389304			0.906	108.401	56.047
		0.908	1.00031	0.390806			0.908	109.102	56.3013
		0.91	0.994913	0.388487			0.91	109.812	56.5578
		0.912	0.9957	0.384768			0.912	110.524	56.8129
		0.914	0.998895	0.389401			0.914	111.239	57.0684
		0.916	0.991554	0.383306			0.916	111.956	57.3254
		0.918	0.998094	0.382186			0.918	112.676	57.5819
		0.92	0.992104	0.383007			0.92	113.398	57.8399
		0.922	0.985993	0.376917			0.922	114.12	58.0959
		0.924	0.99245	0.38016			0.924	114.845	58.3523
		0.926	0.993471	0.378485			0.926	115.576	58.6111
		0.928	0.984517	0.37348			0.928	116.306	58.8676
		0.93	0.982252	0.372699			0.93	117.037	59.1243
		0.932	0.985873	0.377438			0.932	117.769	59.3818
		0.934	0.988525	0.370943			0.934	118.509	59.6416
		0.936	0.983714	0.372816			0.936	119.25	59.8998
		0.938	0.981279	0.370055			0.938	119.994	60.1607
		0.94	0.979528	0.369445			0.94	120.736	60.4189
		0.942	0.986019	0.36688			0.942	121.485	60.6785
		0.944	0.979055	0.368715			0.944	122.236	60.9386
		0.946	0.977003	0.363784			0.946	122.989	61.1993
		0.948	0.980908	0.360081			0.948	123.745	61.456
		0.95	0.973188	0.360785			0.95	124.499	61.7168
		0.952	0.982289	0.359869			0.952	125.26	61.9738
		0.954	0.981198	0.361242			0.954	126.026	62.2352
		0.956	0.977104	0.36041			0.956	126.797	62.4966
		0.958	0.976408	0.357958			0.958	127.565	62.7572
		0.96	0.979321	0.352305			0.96	128.339	63.0185
		0.962	0.977215	0.35812			0.962	129.116	63.2787
		0.964	0.978919	0.353551			0.964	129.895	63.5409
		0.966	0.974251	0.353651			0.966	130.678	63.8035
		0.968	0.979934	0.353203			0.968	131.465	64.0665
		0.97	0.980845	0.348262			0.97	132.255	64.3285
		0.972	0.978992	0.350022			0.972	133.05	64.59
		0.974	0.977204	0.355668			0.974	133.846	64.8569
		0.976	0.980644	0.345133			0.976	134.648	65.1204
		0.978	0.973535	0.345341			0.978	135.45	65.3824
		0.98	0.98346	0.342418			0.98	136.257	65.6455
		0.982	0.980728	0.343919			0.982	137.068	65.9073
		0.984	0.981879	0.344093			0.984	137.885	66.1715
		0.986	0.979721	0.345078			0.986	138.703	66.4384
		0.988	0.981896	0.341417			0.988	139.524	66.7034
		0.99	0.981643	0.338695			0.99	140.35	66.968
		0.992	0.985172	0.340628			0.992	141.183	67.233
		0.994	0.98633	0.342887			0.994	142.018	67.5025
		0.996	0.982724	0.336722			0.996	142.855	67.7698
		0.998	0.984975	0.338276			0.998	143.699	68.036
		1	0.988137	0.336727			1	144.545	68.3047
		1.002	0.984577	0.340701			1.002	145.396	68.5734
		1.004	0.98527	0.336411			1.004	146.246	68.8444
		1.006	0.988706	0.335052			1.006	147.106	69.1159
		1.008	0.989845	0.336951			1.008	147.966	69.3859
		1.01	0.981466	0.336296			1.01	148.832	69.658
		1.012	0.989625	0.335313			1.012	149.696	69.9317
		1.014	0.985789	0.3353			1.014	150.57	70.205
		1.016	0.993696	0.331687			1.016	151.448	70.4789
		1.018	0.997478	0.334254			1.018	152.332	70.7525
		1.02	0.991098	0.335766			1.02	153.218	71.0279
		1.022	0.995001	0.336669			1.022	154.11	71.3077
		1.024	0.98815	0.33828			1.024	155.002	71.5888
		1.026	0.99828	0.332796			1.026	155.9	71.8695
		1.028	0.989745	0.335259			1.028	156.804	72.1481
		1.03	0.989971	0.337424			1.03	157.703	72.4325
		1.032	0.991925	0.334518			1.032	158.612	72.7175
		1.034	1.00043	0.332473			1.034	159.524	73.0001
		1.036	0.998926	0.329547			1.036	160.448	73.2813
		1.038	0.998471	0.333926			1.038	161.369	73.5663
		1.04	0.998498	0.331924			1.04	162.293	73.8521
		1.042	1.00179	0.33064			1.042	163.229	74.1361
		1.044	0.99695	0.333156			1.044	164.163	74.4219
		1.046	0.997415	0.330772			1.046	165.099	74.7119
		1.048	1.00444	0.333063			1.048	166.044	75.0009
		1.05	1.0001	0.331121			1.05	166.994	75.2926
		1.052	1.0005	0.331588			1.052	167.944	75.5837
		1.054	1.00518	0.329385			1.054	168.901	75.8747
		1.056	1.00327	0.328135			1.056	169.861	76.166
		1.058	0.995169	0.326203			1.058	170.822	76.4569
		1.06	0.999234	0.329733			1.06	171.784	76.7494
		1.062	1.00393	0.329151			1.062	172.753	77.0452
		1.064	1.00084	0.328398			1.064	173.728	77.3406
		1.066	1.00131	0.326351			1.066	174.705	77.6369
		1.068	1.00393	0.327674			1.068	175.684	77.9326
		1.07	1.00312	0.326307			1.07	176.672	78.2283
		1.072	0.999909	0.328362			1.072	177.663	78.5281
		1.074	1.0059	0.32583			1.074	178.652	78.8267
		1.076	1.0025	0.326158			1.076	179.651	79.1258
		1.078	1.0067	0.322861			1.078	180.652	79.426
		1.08	1.00785	0.325057			1.08	181.662	79.7259
		1.082	1.00576	0.324749			1.082	182.674	80.0281
		1.084	1.00041	0.321104			1.084	183.689	80.3301
		1.086	1.00619	0.321432			1.086	184.701	80.6302
		1.088	1.00355	0.323795			1.088	185.726	80.9336
		1.09	1.00573	0.321154			1.09	186.749	81.2378
		1.092	0.998833	0.32178			1.092	187.776	81.5423
		1.094	1.00362	0.321845			1.094	188.807	81.8486
		1.096	0.998475	0.320152			1.096	189.833	82.1536
		1.098	1.0038	0.317032			1.098	190.871	82.4602
		1.1	1.00231	0.321468			1.1	191.918	82.7657
		1.102	0.997604	0.320319			1.102	192.955	83.0751
		1.104	1.00221	0.319174			1.104	194.004	83.3841
		1.106	1.00128	0.317286			1.106	195.057	83.6945
		1.108	1.00915	0.314759			1.108	196.116	84.0019
		1.11	1.00058	0.316427			1.11	197.177	84.3114
		1.112	1.00711	0.315706			1.112	198.243	84.6209
		1.114	1.00378	0.315201			1.114	199.315	84.9316
		1.116	1.002	0.314032			1.116	200.387	85.2431
		1.118	1.00848	0.310839			1.118	201.466	85.5549
		1.12	1.00133	0.312744			1.12	202.551	85.8638
		1.122	0.999529	0.312375			1.122	203.629	86.176
		1.124	1.00007	0.309316			1.124	204.716	86.4875
		1.126	1.00268	0.307864			1.126	205.806	86.7992
		1.128	1.00115	0.308742			1.128	206.897	87.1099
		1.13	1.00307	0.306248			1.13	207.998	87.4234
		1.132	0.995034	0.30564			1.132	209.098	87.7339
		1.134	1.0007	0.305905			1.134	210.199	88.0446
		1.136	1.00409	0.309652			1.136	211.311	88.3613
		1.138	1.00031	0.309779			1.138	212.424	88.6795
		1.14	1.00264	0.306786			1.14	213.541	88.9976
		1.142	1.00011	0.306671			1.142	214.663	89.3145
		1.144	0.996128	0.306204			1.144	215.783	89.6332
		1.146	0.997991	0.302107			1.146	216.909	89.9503
		1.148	0.998496	0.299849			1.148	218.039	90.2647
		1.15	1.00063	0.299873			1.15	219.175	90.5794
		1.152	1.00029	0.301256			1.152	220.314	90.8974
		1.154	0.998705	0.303205			1.154	221.457	91.2172
		1.156	0.997405	0.299291			1.156	222.602	91.5365
		1.158	0.995777	0.29916			1.158	223.75	91.8551
		1.16	0.999913	0.295807			1.16	224.903	92.1735
		1.162	0.996181	0.295949			1.162	226.059	92.49
		1.164	0.991528	0.295648			1.164	227.217	92.8077
		1.166	0.998153	0.294045			1.166	228.379	93.1261
		1.168	0.998372	0.295542			1.168	229.545	93.4465
		1.17	0.996896	0.293811			1.17	230.719	93.768
		1.172	0.997613	0.293216			1.172	231.894	94.0869
		1.174	1.00328	0.292815			1.174	233.081	94.4082
		1.176	0.996123	0.291463			1.176	234.266	94.7281
		1.178	0.994522	0.292583			1.178	235.455	95.0488
		1.18	0.996631	0.290108			1.18	236.644	95.374
		1.182	0.994294	0.293222			1.182	237.835	95.6952
		1.184	0.998418	0.289662			1.184	239.039	96.0201
		1.186	0.996666	0.288577			1.186	240.244	96.3409
		1.188	0.992163	0.287621			1.188	241.447	96.6654
		1.19	0.992208	0.287626			1.19	242.655	96.9892
		1.192	0.994231	0.286076			1.192	243.864	97.3124
		1.194	0.999853	0.287611			1.194	245.086	97.6368
		1.196	0.999731	0.289504			1.196	246.317	97.9645
		1.198	0.99314	0.287442			1.198	247.541	98.294
		1.2	0.999819	0.284164			1.2	248.774	98.6218
		1.202	0.99623	0.285077			1.202	250.011	98.9474
		1.204	0.99558	0.284902			1.204	251.255	99.2746
		1.206	0.99636	0.281487			1.206	252.493	99.6035
		1.208	0.994917	0.282496			1.208	253.744	99.9303
		1.21	0.998154	0.284352			1.21	254.997	100.258
		1.212	0.997483	0.28345			1.212	256.258	100.589
		1.214	0.997534	0.281817			1.214	257.519	100.921
		1.216	0.998307	0.282866			1.216	258.783	101.253
		1.218	0.998215	0.282241			1.218	260.058	101.585
		1.22	0.996213	0.28304			1.22	261.332	101.919
		1.222	0.996226	0.282793			1.222	262.611	102.256
		1.224	0.998401	0.280402			1.224	263.892	102.589
		1.226	0.996943	0.278715			1.226	265.179	102.922
		1.228	0.997527	0.278288			1.228	266.472	103.258
		1.23	0.999756	0.281143			1.23	267.768	103.593
		1.232	0.999056	0.278252			1.232	269.075	103.932
		1.234	1.00097	0.277483			1.234	270.381	104.265
		1.236	0.995435	0.27785			1.236	271.691	104.604
		1.238	0.998228	0.278823			1.238	273	104.942
		1.24	0.994915	0.27762			1.24	274.32	105.283
		1.242	0.999229	0.273799			1.242	275.639	105.62
		1.244	0.996782	0.277312			1.244	276.967	105.958
		1.246	0.995403	0.273904			1.246	278.293	106.298
		1.248	0.998551	0.276562			1.248	279.626	106.639
		1.25	0.999809	0.276937			1.25	280.965	106.982
		1.252		0.274539			1.252		107.325
		1.254		0.274072			1.254		107.669
		1.256		0.275511			1.256		108.012
		1.258		0.276424			1.258		108.359
		1.26		0.276192			1.26		108.707
		1.262		0.275355			1.262		109.056
		1.264		0.271469			1.264		109.403
		1.266		0.273495			1.266		109.749
		1.268		0.273493			1.268		110.098
		1.27		0.271097			1.27		110.448
		1.272		0.27091			1.272		110.796
		1.274		0.271239			1.274		111.146
		1.276		0.27104			1.276		111.495
		1.278		0.271631			1.278		111.848
		1.28		0.269628			1.28		112.2
		1.282		0.270482			1.282		112.552
		1.284		0.269416			1.284		112.906
		1.286		0.272899			1.286		113.263
		1.288		0.26965			1.288		113.62
		1.29		0.268856			1.29		113.977
		1.292		0.269494			1.292		114.332
		1.294		0.265901			1.294		114.689
		1.296		0.265042			1.296		115.043
		1.298		0.265968			1.298		115.397
		1.3		0.269791			1.3		115.758
		1.302		0.265748			1.302		116.118
		1.304		0.26503			1.304		116.476
		1.306		0.265756			1.306		116.835
		1.308		0.266212			1.308		117.196
		1.31		0.265874			1.31		117.56
		1.312		0.264809			1.312		117.923
		1.314		0.262695			1.314		118.285
		1.316		0.265867			1.316		118.648
		1.318		0.26286			1.318		119.012
		1.32		0.262098			1.32		119.376
		1.322		0.263132			1.322		119.74
		1.324		0.261623			1.324		120.105
		1.326		0.261164			1.326		120.47
		1.328		0.261969			1.328		120.837
		1.33		0.261017			1.33		121.204
		1.332		0.259595			1.332		121.572
		1.334		0.260464			1.334		121.938
		1.336		0.261278			1.336		122.309
		1.338		0.259312			1.338		122.678
		1.34		0.257033			1.34		123.046
		1.342		0.25786			1.342		123.415
		1.344		0.258973			1.344		123.784
		1.346		0.257626			1.346		124.157
		1.348		0.259241			1.348		124.53
		1.35		0.257399			1.35		124.902
		1.352		0.256486			1.352		125.278
		1.354		0.256204			1.354		125.652
		1.356		0.255974			1.356		126.025
		1.358		0.253567			1.358		126.398
		1.36		0.254357			1.36		126.771
		1.362		0.254448			1.362		127.144
		1.364		0.255814			1.364		127.524
		1.366		0.25395			1.366		127.902
		1.368		0.253117			1.368		128.276
		1.37		0.253511			1.37		128.656
		1.372		0.251225			1.372		129.032
		1.374		0.251171			1.374		129.409
		1.376		0.25156			1.376		129.788
		1.378		0.250249			1.378		130.167
		1.38		0.251813			1.38		130.545
		1.382		0.252067			1.382		130.927
		1.384		0.249097			1.384		131.309
		1.386		0.25109			1.386		131.691
		1.388		0.248906			1.388		132.073
		1.39		0.249009			1.39		132.453
		1.392		0.249196			1.392		132.839
		1.394		0.248352			1.394		133.224
		1.396		0.247114			1.396		133.607
		1.398		0.247139			1.398		133.989
		1.4		0.244855			1.4		134.373
		1.402		0.245626			1.402		134.755
		1.404		0.246537			1.404		135.14
		1.406		0.247582			1.406		135.529
		1.408		0.246195			1.408		135.919
		1.41		0.244691			1.41		136.304
		1.412		0.243962			1.412		136.692
		1.414		0.244106			1.414		137.08
		1.416		0.244903			1.416		137.469
		1.418		0.242794			1.418		137.859
		1.42		0.242758			1.42		138.247
		1.422		0.242356			1.422		138.637
		1.424		0.240263			1.424		139.024
		1.426		0.243335			1.426		139.415
		1.428		0.24154			1.428		139.809
		1.43		0.240944			1.43		140.201
		1.432		0.241686			1.432		140.593
		1.434		0.239218			1.434		140.985
		1.436		0.240782			1.436		141.379
		1.438		0.242119			1.438		141.777
		1.44		0.240351			1.44		142.175
		1.442		0.2386			1.442		142.569
		1.444		0.238861			1.444		142.965
		1.446		0.240823			1.446		143.363
		1.448		0.238077			1.448		143.759
		1.45		0.237589			1.45		144.16
		1.452		0.238214			1.452		144.557
		1.454		0.237602			1.454		144.958
		1.456		0.237355			1.456		145.357
		1.458		0.236321			1.458		145.757
		1.46		0.235931			1.46		146.157
		1.462		0.236053			1.462		146.557
		1.464		0.234752			1.464		146.959
		1.466		0.233241			1.466		147.357
		1.468		0.234422			1.468		147.757
		1.47		0.236525			1.47		148.162
		1.472		0.234634			1.472		148.568
		1.474		0.233894			1.474		148.971
		1.476		0.233366			1.476		149.375
		1.478		0.234057			1.478		149.781
		1.48		0.233966			1.48		150.19
		1.482		0.23459			1.482		150.598
		1.484		0.233942			1.484		151.007
		1.486		0.231313			1.486		151.414
		1.488		0.231751			1.488		151.824
		1.49		0.23315			1.49		152.233
		1.492		0.231008			1.492		152.641
		1.494		0.232592			1.494		153.052
		1.496		0.23034			1.496		153.466
		1.498		0.230249			1.498		153.876
		1.5		0.23297			1.5		154.291
		1.502		0.227037			1.502		154.701
		1.504		0.228043			1.504		155.109
		1.506		0.231371			1.506		155.524
		1.508		0.229568			1.508		155.942
		1.51		0.228616			1.51		156.356
		1.512		0.228816			1.512		156.772
		1.514		0.228502			1.514		157.189
		1.516		0.230475			1.516		157.606
		1.518		0.227075			1.518		158.025
		1.52		0.22737			1.52		158.442
		1.522		0.2259			1.522		158.861
		1.524		0.226658			1.524		159.277
		1.526		0.227399			1.526		159.697
		1.528		0.226846			1.528		160.118
		1.53		0.225597			1.53		160.54
		1.532		0.225724			1.532		160.959
		1.534		0.223541			1.534		161.378
		1.536		0.226296			1.536		161.801
		1.538		0.224365			1.538		162.224
		1.54		0.223171			1.54		162.644
		1.542		0.22387			1.542		163.07
		1.544		0.224546			1.544		163.494
		1.546		0.224309			1.546		163.919
		1.548		0.224905			1.548		164.346
		1.55		0.22317			1.55		164.775
		1.552		0.222549			1.552		165.2
		1.554		0.223145			1.554		165.628
		1.556		0.222875			1.556		166.057
		1.558		0.222216			1.558		166.488
		1.56		0.220767			1.56		166.915
		1.562		0.221483			1.562		167.343
		1.564		0.220167			1.564		167.774
		1.566		0.220721			1.566		168.201
		1.568		0.219761			1.568		168.632
		1.57		0.219286			1.57		169.06
		1.572		0.221775			1.572		169.494
		1.574		0.220079			1.574		169.929
		1.576		0.219035			1.576		170.363
		1.578		0.218597			1.578		170.796
		1.58		0.219247			1.58		171.23
		1.582		0.218217			1.582		171.664
		1.584		0.218572			1.584		172.101
		1.586		0.218236			1.586		172.537
		1.588		0.217858			1.588		172.972
		1.59		0.217815			1.59		173.41
		1.592		0.217875			1.592		173.851
		1.594		0.216248			1.594		174.288
		1.596		0.216305			1.596		174.725
		1.598		0.215555			1.598		175.162
		1.6		0.216453			1.6		175.602
		1.602		0.216204			1.602		176.043
		1.604		0.213954			1.604		176.481
		1.606		0.214318			1.606		176.923
		1.608		0.214911			1.608		177.364
		1.61		0.214846			1.61		177.806
		1.612		0.214912			1.612		178.25
		1.614		0.21578			1.614		178.695
		1.616		0.214272			1.616		179.142
		1.618		0.213044			1.618		179.583
		1.62		0.212475			1.62		180.029
		1.622		0.214328			1.622		180.474
		1.624		0.21258			1.624		180.923
		1.626		0.212173			1.626		181.368
		1.628		0.211548			1.628		181.813
		1.63		0.210608			1.63		182.26
		1.632		0.211171			1.632		182.705
		1.634		0.212287			1.634		183.156
		1.636		0.210679			1.636		183.604
		1.638		0.211256			1.638		184.054
		1.64		0.212134			1.64		184.507
		1.642		0.210277			1.642		184.958
		1.644		0.211409			1.644		185.412
		1.646		0.210392			1.646		185.866
		1.648		0.209605			1.648		186.321
		1.65		0.209431			1.65		186.772
		1.652		0.210035			1.652		187.227
		1.654		0.208993			1.654		187.684
		1.656		0.209541			1.656		188.14
		1.658		0.207591			1.658		188.593
		1.66		0.208813			1.66		189.049
		1.662		0.207335			1.662		189.506
		1.664		0.208266			1.664		189.963
		1.666		0.207039			1.666		190.42
		1.668		0.205842			1.668		190.877
		1.67		0.206447			1.67		191.335
		1.672		0.207507			1.672		191.795
		1.674		0.205866			1.674		192.256
		1.676		0.20585			1.676		192.714
		1.678		0.206576			1.678		193.175
		1.68		0.204842			1.68		193.638
		1.682		0.205311			1.682		194.099
		1.684		0.206152			1.684		194.561
		1.686		0.20424			1.686		195.024
		1.688		0.204913			1.688		195.489
		1.69		0.204225			1.69		195.952
		1.692		0.204382			1.692		196.417
		1.694		0.203593			1.694		196.882
		1.696		0.20285			1.696		197.345
		1.698		0.203394			1.698		197.81
		1.7		0.201833			1.7		198.277
		1.702		0.202937			1.702		198.743
		1.704		0.203408			1.704		199.209
		1.706		0.20348			1.706		199.68
		1.708		0.203821			1.708		200.153
		1.71		0.202055			1.71		200.624
		1.712		0.201529			1.712		201.094
		1.714		0.201054			1.714		201.565
		1.716		0.202116			1.716		202.036
		1.718		0.201147			1.718		202.508
		1.72		0.201674			1.72		202.982
		1.722		0.200354			1.722		203.456
		1.724		0.201537			1.724		203.93
		1.726		0.202259			1.726		204.407
		1.728		0.200554			1.728		204.887
		1.73		0.199822			1.73		205.364
		1.732		0.198693			1.732		205.839
		1.734		0.199037			1.734		206.312
		1.736		0.200141			1.736		206.79
		1.738		0.198976			1.738		207.269
		1.74		0.198289			1.74		207.746
		1.742		0.199054			1.742		208.226
		1.744		0.198638			1.744		208.707
		1.746		0.199135			1.746		209.187
		1.748		0.197706			1.748		209.67
		1.75		0.196797			1.75		210.15
		1.752		0.197418			1.752		210.631
		1.754		0.196378			1.754		211.109
		1.756		0.196476			1.756		211.594
		1.758		0.196312			1.758		212.074
		1.76		0.196469			1.76		212.558
		1.762		0.194927			1.762		213.042
		1.764		0.19475			1.764		213.522
		1.766		0.195504			1.766		214.007
		1.768		0.195007			1.768		214.492
		1.77		0.194381			1.77		214.976
		1.772		0.19466			1.772		215.462
		1.774		0.192625			1.774		215.947
		1.776		0.195804			1.776		216.431
		1.778		0.194968			1.778		216.924
		1.78		0.195			1.78		217.413
		1.782		0.193149			1.782		217.904
		1.784		0.19432			1.784		218.394
		1.786		0.19409			1.786		218.886
		1.788		0.193223			1.788		219.378
		1.79		0.19355			1.79		219.873
		1.792		0.191822			1.792		220.361
		1.794		0.192443			1.794		220.853
		1.796		0.192998			1.796		221.346
		1.798		0.192257			1.798		221.841
		1.8		0.192302			1.8		222.336
		1.802		0.192328			1.802		222.832
		1.804		0.191971			1.804		223.331
		1.806		0.191246			1.806		223.827
		1.808		0.190808			1.808		224.324
		1.81		0.191428			1.81		224.819
		1.812		0.190824			1.812		225.317
		1.814		0.190221			1.814		225.816
		1.816		0.190792			1.816		226.315
		1.818		0.190226			1.818		226.817
		1.82		0.190048			1.82		227.316
		1.822		0.190035			1.822		227.817
		1.824		0.189425			1.824		228.32
		1.826		0.188714			1.826		228.819
		1.828		0.190614			1.828		229.325
		1.83		0.189286			1.83		229.83
		1.832		0.18757			1.832		230.331
		1.834		0.189912			1.834		230.836
		1.836		0.18832			1.836		231.345
		1.838		0.187703			1.838		231.847
		1.84		0.187688			1.84		232.353
		1.842		0.187846			1.842		232.858
		1.844		0.187279			1.844		233.365
		1.846		0.18652			1.846		233.872
		1.848		0.187513			1.848		234.379
		1.85		0.187527			1.85		234.892
		1.852		0.186368			1.852		235.398
		1.854		0.187728			1.854		235.908
		1.856		0.186769			1.856		236.421
		1.858		0.18549			1.858		236.933
		1.86		0.183977			1.86		237.442
		1.862		0.185863			1.862		237.949
		1.864		0.186518			1.864		238.463
		1.866		0.185269			1.866		238.979
		1.868		0.184305			1.868		239.492
		1.87		0.184971			1.87		240.005
		1.872		0.185168			1.872		240.519
		1.874		0.183959			1.874		241.033
		1.876		0.183916			1.876		241.548
		1.878		0.185183			1.878		242.066
		1.88		0.183683			1.88		242.584
		1.882		0.183531			1.882		243.098
		1.884		0.183101			1.884		243.618
		1.886		0.183597			1.886		244.135
		1.888		0.183098			1.888		244.655
		1.89		0.183042			1.89		245.174
		1.892		0.182819			1.892		245.694
		1.894		0.183273			1.894		246.215
		1.896		0.182731			1.896		246.739
		1.898		0.182225			1.898		247.262
		1.9		0.180918			1.9		247.784
		1.902		0.182297			1.902		248.306
		1.904		0.181084			1.904		248.826
		1.906		0.180707			1.906		249.349
		1.908		0.181192			1.908		249.875
		1.91		0.181532			1.91		250.4
		1.912		0.180594			1.912		250.925
		1.914		0.181093			1.914		251.453
		1.916		0.180408			1.916		251.976
		1.918		0.179434			1.918		252.504
		1.92		0.17945			1.92		253.03
		1.922		0.179786			1.922		253.557
		1.924		0.180166			1.924		254.086
		1.926		0.178568			1.926		254.617
		1.928		0.178115			1.928		255.142
		1.93		0.179891			1.93		255.673
		1.932		0.178366			1.932		256.203
		1.934		0.178391			1.934		256.733
		1.936		0.179317			1.936		257.267
		1.938		0.177475			1.938		257.798
		1.94		0.178942			1.94		258.33
		1.942		0.177607			1.942		258.866
		1.944		0.178472			1.944		259.401
		1.946		0.177807			1.946		259.937
		1.948		0.176124			1.948		260.472
		1.95		0.177325			1.95		261.003
		1.952		0.176254			1.952		261.54
		1.954		0.177039			1.954		262.074
		1.956		0.177323			1.956		262.614
		1.958		0.176443			1.958		263.154
		1.96		0.176295			1.96		263.692
		1.962		0.175558			1.962		264.229
		1.964		0.17618			1.964		264.769
		1.966		0.175828			1.966		265.309
		1.968		0.174948			1.968		265.849
		1.97		0.177085			1.97		266.391
		1.972		0.17531			1.972		266.935
		1.974		0.175362			1.974		267.478
		1.976		0.174893			1.976		268.023
		1.978		0.174216			1.978		268.566
		1.98		0.175458			1.98		269.11
		1.982		0.174205			1.982		269.655
		1.984		0.175641			1.984		270.203
		1.986		0.173463			1.986		270.749
		1.988		0.17557			1.988		271.298
		1.99		0.172855			1.99		271.845
		1.992		0.172915			1.992		272.39
		1.994		0.172967			1.994		272.937
		1.996		0.173342			1.996		273.486
		1.998		0.172668			1.998		274.037
		2		0.173814			2		274.586
		2.002		0.172434			2.002		275.137
		2.004		0.172379			2.004		275.687
		2.006		0.173321			2.006		276.238
		2.008		0.171468			2.008		276.793
		2.01		0.171671			2.01		277.345
		2.012		0.172678			2.012		277.898
		2.014		0.17213			2.014		278.453
		2.016		0.170498			2.016		279.004
		2.018		0.171256			2.018		279.555
		2.02		0.171464			2.02		280.116
		2.022		0.168616			2.022		280.665
		2.024		0.170483			2.024		281.219
		2.026		0.170031			2.026		281.773
		2.028		0.170072			2.028		282.33
		2.03		0.169937			2.03		282.886
		2.032		0.169577			2.032		283.443
		2.034		0.169353			2.034		284.001
		2.036		0.169859			2.036		284.559
		2.038		0.169546			2.038		285.119
		2.04		0.169567			2.04		285.681
		2.042		0.169587			2.042		286.243
		2.044		0.169387			2.044		286.805
		2.046		0.168119			2.046		287.366
		2.048		0.168722			2.048		287.927
		2.05		0.167659			2.05		288.489
		2.052		0.168333			2.052		289.051
		2.054		0.168706			2.054		289.614
		2.056		0.167152			2.056		290.181
		2.058		0.167843			2.058		290.743
		2.06		0.167192			2.06		291.309
		2.062		0.166999			2.062		291.873
		2.064		0.169006			2.064		292.442
		2.066		0.167393			2.066		293.013
		2.068		0.168025			2.068		293.583
		2.07		0.166223			2.07		294.152
		2.072		0.168253			2.072		294.723
		2.074		0.167273			2.074		295.294
		2.076		0.167104			2.076		295.87
		2.078		0.165614			2.078		296.439
		2.08		0.166446			2.08		297.011
		2.082		0.165939			2.082		297.582
		2.084		0.165933			2.084		298.156
		2.086		0.16473			2.086		298.728
		2.088		0.165163			2.088		299.297
		2.09		0.165459			2.09		299.875
		2.092		0.164413			2.092		300.446
		2.094		0.165149			2.094		301.02
		2.096		0.164785			2.096		301.595
		2.098		0.163595			2.098		302.17
		2.1		0.16512			2.1		302.747
		2.102		0.165064			2.102		303.325
		2.104		0.1642			2.104		303.904
		2.106		0.164668			2.106		304.483
		2.108		0.163434			2.108		305.065
		2.11		0.16443			2.11		305.644
		2.112		0.164693			2.112		306.227
		2.114		0.162508			2.114		306.81
		2.116		0.163707			2.116		307.388
		2.118		0.162753			2.118		307.971
		2.12		0.163567			2.12		308.555
		2.122		0.163968			2.122		309.138
		2.124		0.162395			2.124		309.725
		2.126		0.162835			2.126		310.307
		2.128		0.162568			2.128		310.896
		2.13		0.163246			2.13		311.48
		2.132		0.161999			2.132		312.069
		2.134		0.163385			2.134		312.657
		2.136		0.161983			2.136		313.246
		2.138		0.161198			2.138		313.833
		2.14		0.161982			2.14		314.421
		2.142		0.161553			2.142		315.012
		2.144		0.160888			2.144		315.601
		2.146		0.160292			2.146		316.19
		2.148		0.161545			2.148		316.779
		2.15		0.159326			2.15		317.368
		2.152		0.160624			2.152		317.959
		2.154		0.160059			2.154		318.549
		2.156		0.160822			2.156		319.141
		2.158		0.159942			2.158		319.735
		2.16		0.160038			2.16		320.329
		2.162		0.159049			2.162		320.92
		2.164		0.160099			2.164		321.513
		2.166		0.158883			2.166		322.11
		2.168		0.159155			2.168		322.703
		2.17		0.159018			2.17		323.298
		2.172		0.159163			2.172		323.895
		2.174		0.158185			2.174		324.491
		2.176		0.15874			2.176		325.087
		2.178		0.158004			2.178		325.684
		2.18		0.158846			2.18		326.282
		2.182		0.158086			2.182		326.883
		2.184		0.156733			2.184		327.479
		2.186		0.158768			2.186		328.077
		2.188		0.157997			2.188		328.68
		2.19		0.157983			2.19		329.281
		2.192		0.158043			2.192		329.886
		2.194		0.157194			2.194		330.489
		2.196		0.157045			2.196		331.091
		2.198		0.156781			2.198		331.694
		2.2		0.156747			2.2		332.297
		2.202		0.157513			2.202		332.901
		2.204		0.156038			2.204		333.507
		2.206		0.156379			2.206		334.111
		2.208		0.156565			2.208		334.719
		2.21		0.156854			2.21		335.327
		2.212		0.155563			2.212		335.933
		2.214		0.156486			2.214		336.541
		2.216		0.155687			2.216		337.15
		2.218		0.154974			2.218		337.757
		2.22		0.155888			2.22		338.364
		2.222		0.154625			2.222		338.976
		2.224		0.156101			2.224		339.587
		2.226		0.156609			2.226		340.202
		2.228		0.156276			2.228		340.817
		2.23		0.154191			2.23		341.433
		2.232		0.154564			2.232		342.042
		2.234		0.15445			2.234		342.657
		2.236		0.154978			2.236		343.27
		2.238		0.154393			2.238		343.885
		2.24		0.154918			2.24		344.506
		2.242		0.153636			2.242		345.122
		2.244		0.154083			2.244		345.734
		2.246		0.154515			2.246		346.354
		2.248		0.152978			2.248		346.971
		2.25		0.154214			2.25		347.592
		2.252		0.153031			2.252		348.207
		2.254		0.153662			2.254		348.829
		2.256		0.153909			2.256		349.451
		2.258		0.152996			2.258		350.072
		2.26		0.152519			2.26		350.692
		2.262		0.153787			2.262		351.315
		2.264		0.15225			2.264		351.936
		2.266		0.152421			2.266		352.56
		2.268		0.151905			2.268		353.183
		2.27		0.152692			2.27		353.807
		2.272		0.152871			2.272		354.433
		2.274		0.151901			2.274		355.059
		2.276		0.151592			2.276		355.685
		2.278		0.151657			2.278		356.306
		2.28		0.151163			2.28		356.935
		2.282		0.152703			2.282		357.562
		2.284		0.151964			2.284		358.194
		2.286		0.150885			2.286		358.822
		2.288		0.151141			2.288		359.454
		2.29		0.150889			2.29		360.082
		2.292		0.151612			2.292		360.713
		2.294		0.150416			2.294		361.344
		2.296		0.150615			2.296		361.974
		2.298		0.150225			2.298		362.606
		2.3		0.149585			2.3		363.237
		2.302		0.149609			2.302		363.866
		2.304		0.150309			2.304		364.498
		2.306		0.150356			2.306		365.135
		2.308		0.150213			2.308		365.77
		2.31		0.14989			2.31		366.407
		2.312		0.150077			2.312		367.046
		2.314		0.149111			2.314		367.681
		2.316		0.1496			2.316		368.317
		2.318		0.148941			2.318		368.955
		2.32		0.149046			2.32		369.593
		2.322		0.149204			2.322		370.231
		2.324		0.148679			2.324		370.871
		2.326		0.14813			2.326		371.508
		2.328		0.148723			2.328		372.15
		2.33		0.148267			2.33		372.788
		2.332		0.149165			2.332		373.433
		2.334		0.148086			2.334		374.075
		2.336		0.147923			2.336		374.716
		2.338		0.148855			2.338		375.361
		2.34		0.148217			2.34		376.008
		2.342		0.147501			2.342		376.653
		2.344		0.147734			2.344		377.297
		2.346		0.147873			2.346		377.942
		2.348		0.147238			2.348		378.59
		2.35		0.146553			2.35		379.232
		2.352		0.145581			2.352		379.879
		2.354		0.146732			2.354		380.521
		2.356		0.147019			2.356		381.169
		2.358		0.146162			2.358		381.815
		2.36		0.145704			2.36		382.461
		2.362		0.146769			2.362		383.11
		2.364		0.146361			2.364		383.761
		2.366		0.146035			2.366		384.413
		2.368		0.146243			2.368		385.062
		2.37		0.145675			2.37		385.717
		2.372		0.145657			2.372		386.365
		2.374		0.145331			2.374		387.018
		2.376		0.145998			2.376		387.672
		2.378		0.145463			2.378		388.325
		2.38		0.144695			2.38		388.981
		2.382		0.144367			2.382		389.632
		2.384		0.145044			2.384		390.285
		2.386		0.144986			2.386		390.94
		2.388		0.144175			2.388		391.596
		2.39		0.145491			2.39		392.253
		2.392		0.144974			2.392		392.915
		2.394		0.144417			2.394		393.572
		2.396		0.143972			2.396		394.232
		2.398		0.144751			2.398		394.89
		2.4		0.1445			2.4		395.553
		2.402		0.143724			2.402		396.213
		2.404		0.143672			2.404		396.875
		2.406		0.14378			2.406		397.534
		2.408		0.144269			2.408		398.199
		2.41		0.143454			2.41		398.862
		2.412		0.143443			2.412		399.526
		2.414		0.143231			2.414		400.191
		2.416		0.14265			2.416		400.856
		2.418		0.143072			2.418		401.518
		2.42		0.142357			2.42		402.182
		2.422		0.143288			2.422		402.846
		2.424		0.141995			2.424		403.514
		2.426		0.142349			2.426		404.179
		2.428		0.142655			2.428		404.845
		2.43		0.141761			2.43		405.513
		2.432		0.141374			2.432		406.18
		2.434		0.141286			2.434		406.844

## Sheet: subfigure e
Supplementary Fig. 4e
		r (nm)	RDF of ion in bulk solution (g cm3)	RDF of ion in mid-position (g cm3)	RDF of ion in edge-position (g cm3)		r (nm)	Nw of ion in bulk solution	Nw of ion in mid-position	Nw of ion in edge-position
		0	0	0			0	0	0
		0.002	0	0			0.002	0	0
		0.004	0	0			0.004	0	0
		0.006	0	0			0.006	0	0
		0.008	0	0			0.008	0	0
		0.01	0	0			0.01	0	0
		0.012	0	0			0.012	0	0
		0.014	0	0			0.014	0	0
		0.016	0	0			0.016	0	0
		0.018	0	0			0.018	0	0
		0.02	0	0			0.02	0	0
		0.022	0	0			0.022	0	0
		0.024	0	0			0.024	0	0
		0.026	0	0			0.026	0	0
		0.028	0	0			0.028	0	0
		0.03	0	0			0.03	0	0
		0.032	0	0			0.032	0	0
		0.034	0	0			0.034	0	0
		0.036	0	0			0.036	0	0
		0.038	0	0			0.038	0	0
		0.04	0	0			0.04	0	0
		0.042	0	0			0.042	0	0
		0.044	0	0			0.044	0	0
		0.046	0	0			0.046	0	0
		0.048	0	0			0.048	0	0
		0.05	0	0			0.05	0	0
		0.052	0	0			0.052	0	0
		0.054	0	0			0.054	0	0
		0.056	0	0			0.056	0	0
		0.058	0	0			0.058	0	0
		0.06	0	0			0.06	0	0
		0.062	0	0			0.062	0	0
		0.064	0	0			0.064	0	0
		0.066	0	0			0.066	0	0
		0.068	0	0			0.068	0	0
		0.07	0	0			0.07	0	0
		0.072	0	0			0.072	0	0
		0.074	0	0			0.074	0	0
		0.076	0	0			0.076	0	0
		0.078	0	0			0.078	0	0
		0.08	0	0			0.08	0	0
		0.082	0	0			0.082	0	0
		0.084	0	0			0.084	0	0
		0.086	0	0			0.086	0	0
		0.088	0	0			0.088	0	0
		0.09	0	0			0.09	0	0
		0.092	0	0			0.092	0	0
		0.094	0	0			0.094	0	0
		0.096	0	0			0.096	0	0
		0.098	0	0			0.098	0	0
		0.1	0	0			0.1	0	0
		0.102	0	0			0.102	0	0
		0.104	0	0			0.104	0	0
		0.106	0	0			0.106	0	0
		0.108	0	0			0.108	0	0
		0.11	0	0			0.11	0	0
		0.112	0	0			0.112	0	0
		0.114	0	0			0.114	0	0
		0.116	0	0			0.116	0	0
		0.118	0	0			0.118	0	0
		0.12	0	0			0.12	0	0
		0.122	0	0			0.122	0	0
		0.124	0	0			0.124	0	0
		0.126	0	0			0.126	0	0
		0.128	0	0			0.128	0	0
		0.13	0	0			0.13	0	0
		0.132	0	0			0.132	0	0
		0.134	0	0			0.134	0	0
		0.136	0	0			0.136	0	0
		0.138	0	0			0.138	0	0
		0.14	0	0			0.14	0	0
		0.142	0	0			0.142	0	0
		0.144	0	0			0.144	0	0
		0.146	0	0			0.146	0	0
		0.148	0	0			0.148	0	0
		0.15	0	0			0.15	0	0
		0.152	0	0			0.152	0	0
		0.154	0	0			0.154	0	0
		0.156	0	0			0.156	0	0
		0.158	0	0			0.158	0	0
		0.16	0	0			0.16	0	0
		0.162	0	0			0.162	0	0
		0.164	0	0			0.164	0	0
		0.166	0	0			0.166	0	0
		0.168	0	0			0.168	0	0
		0.17	0	0			0.17	0	0
		0.172	0	0			0.172	0	0
		0.174	0	0			0.174	0	0
		0.176	0.000305558	0.000324666			0.176	0	0
		0.178	0.00448092	0.0031741			0.178	3.99984e-05	7.99968e-06
		0.18	0.0341788	0.0360058			0.18	0.000375985	0.000359986
		0.182	0.226593	0.22953			0.182	0.00310387	0.00299988
		0.184	0.938499	0.989766			0.184	0.0164473	0.0161354
		0.186	2.86825	3.04356			0.186	0.0656214	0.0654214
		0.188	6.57298	7.05091			0.188	0.200224	0.198616
		0.19	11.9853	12.6178			0.19	0.473853	0.472925
		0.192	18.0066	18.8518			0.192	0.936619	0.933243
		0.194	22.5041	23.5046			0.194	1.58561	1.5685
		0.196	24.4209	25.7097			0.196	2.34917	2.32325
		0.198	23.4983	24.6251			0.198	3.14699	3.10869
		0.2	20.3365	21.3533			0.2	3.88442	3.84047
		0.202	15.9626	17.1142			0.202	4.5062	4.46144
		0.204	11.7515	12.6617			0.204	4.98955	4.9475
		0.206	8.19872	8.8873			0.206	5.34176	5.30661
		0.208	5.412	5.94223			0.208	5.58458	5.55484
		0.21	3.44084	3.85899			0.21	5.74339	5.7217
		0.212	2.10699	2.3757			0.212	5.84505	5.82911
		0.214	1.27644	1.44718			0.214	5.90785	5.89674
		0.216	0.738432	0.880533			0.216	5.94606	5.93821
		0.218	0.429989	0.518249			0.218	5.96841	5.9633
		0.22	0.249334	0.289861			0.22	5.98186	5.97842
		0.222	0.143653	0.175084			0.222	5.98967	5.98698
		0.224	0.078472	0.106028			0.224	5.99398	5.99244
		0.226	0.0428068	0.060842			0.226	5.99658	5.99554
		0.228	0.024762	0.0379183			0.228	5.99802	5.99744
		0.23	0.0169977	0.0178705			0.23	5.99889	5.99865
		0.232	0.00756154	0.011024			0.232	5.99942	5.99914
		0.234	0.00259285	0.00587734			0.234	5.99963	5.99959
		0.236	0.00373865	0.00343076			0.236	5.99979	5.99974
		0.238	0.00116967	0.00195301			0.238	5.9999	5.99986
		0.24	0.00082161	0.000872994			0.24	5.99994	5.99993
		0.242	0.000161617	0.000686897			0.242	5.99996	5.99995
		0.244	0.000476938	0			0.244	5.99997	5.99997
		0.246	0	0			0.246	5.99998	5.99997
		0.248	0	0			0.248	5.99998	5.99997
		0.25	0.000302878	0.00032182			0.25	5.99999	5.99997
		0.252	0	0.000316731			0.252	6	5.99998
		0.254	0	0			0.254	6	6
		0.256	0	0			0.256	6	6
		0.258	0	0			0.258	6	6
		0.26	0	0			0.26	6	6
		0.262	0	0			0.262	6	6
		0.264	0	0			0.264	6	6
		0.266	0	0			0.266	6	6
		0.268	0	0			0.268	6	6
		0.27	0	0			0.27	6	6
		0.272	0	0			0.272	6	6
		0.274	0	0			0.274	6	6
		0.276	0	0			0.276	6	6
		0.278	0	0			0.278	6	6
		0.28	0	0			0.28	6	6
		0.282	0	0			0.282	6	6
		0.284	0	0			0.284	6	6
		0.286	0	0			0.286	6	6
		0.288	0	0			0.288	6	6
		0.29	0	0			0.29	6	6
		0.292	0	0			0.292	6	6
		0.294	0	0			0.294	6	6
		0.296	0	0			0.296	6	6
		0.298	0	0			0.298	6	6
		0.3	0	0			0.3	6	6
		0.302	0	0			0.302	6	6
		0.304	0	0			0.304	6	6
		0.306	0	0			0.306	6	6
		0.308	0	0			0.308	6	6
		0.31	0	0			0.31	6	6
		0.312	0	0			0.312	6	6
		0.314	0	0			0.314	6	6
		0.316	0	0			0.316	6	6
		0.318	0	0			0.318	6	6
		0.32	9.2431e-05	0			0.32	6	6
		0.322	0.000182574	0.000290987			0.322	6.00002	6.00002
		0.324	9.01628e-05	0.00067061			0.324	6.00002	6.00004
		0.326	0	0.000946301			0.326	6.00003	6.00014
		0.328	0.000175955	0.00149567			0.328	6.00003	6.00019
		0.33	8.69142e-05	0.001847			0.33	6.00006	6.00036
		0.332	0.0012022	0.00337595			0.332	6.00011	6.0006
		0.334	0.00127267	0.00477799			0.334	6.00023	6.00091
		0.336	0.00268281	0.00757187			0.336	6.00038	6.0015
		0.338	0.00389389	0.0126763			0.338	6.00076	6.00234
		0.34	0.00663204	0.0197484			0.34	6.00122	6.00379
		0.342	0.0088205	0.0257948			0.342	6.00196	6.00605
		0.344	0.0133573	0.0369689			0.344	6.00298	6.0087
		0.346	0.0192913	0.0541847			0.346	6.00466	6.01321
		0.348	0.0246973	0.0766493			0.348	6.00695	6.0192
		0.35	0.0352329	0.101062			0.35	6.00993	6.02757
		0.352	0.0462918	0.129379			0.352	6.01422	6.03916
		0.354	0.0664655	0.173346			0.354	6.02001	6.05391
		0.356	0.087005	0.220601			0.356	6.02818	6.07359
		0.358	0.117053	0.272209			0.358	6.03874	6.09839
		0.36	0.148985	0.331969			0.36	6.05356	6.12898
		0.362	0.187722	0.400152			0.362	6.07189	6.16727
		0.364	0.232023	0.491853			0.364	6.09537	6.21426
		0.366	0.292592	0.577185			0.366	6.12445	6.27033
		0.368	0.344774	0.685218			0.368	6.16062	6.33818
		0.37	0.409157	0.792723			0.37	6.20377	6.4174
		0.372	0.492934	0.880373			0.372	6.25665	6.5096
		0.374	0.580311	0.996012			0.374	6.31897	6.61284
		0.376	0.663472	1.10084			0.376	6.39408	6.73046
		0.378	0.768677	1.21034			0.378	6.47917	6.86168
		0.38	0.882652	1.33107			0.38	6.57932	7.00675
		0.382	0.994986	1.42551			0.382	6.69411	7.16584
		0.384	1.08896	1.52638			0.384	6.82359	7.33825
		0.386	1.21281	1.62325			0.386	6.96774	7.52348
		0.388	1.34979	1.71585			0.388	7.12966	7.72343
		0.39	1.46418	1.81725			0.39	7.31048	7.9372
		0.392	1.5824	1.88262			0.392	7.50592	8.16069
		0.394	1.69294	1.95825			0.394	7.7197	8.39591
		0.396	1.79985	2.02259			0.396	7.95146	8.64516
		0.398	1.89611	2.07856			0.398	8.19762	8.90002
		0.4	2.00166	2.11886			0.4	8.4587	9.16651
		0.402	2.10484	2.16161			0.402	8.73966	9.44028
		0.404	2.18456	2.18174			0.404	9.03268	9.71973
		0.406	2.25	2.19962			0.406	9.34155	10.0083
		0.408	2.32081	2.21547			0.408	9.6607	10.2989
		0.41	2.33651	2.22287			0.41	9.98962	10.5929
		0.412	2.37394	2.21532			0.412	10.3266	10.8915
		0.414	2.39005	2.2002			0.414	10.6706	11.1919
		0.416	2.39866	2.19412			0.416	11.018	11.493
		0.418	2.38401	2.15902			0.418	11.3706	11.794
		0.42	2.38841	2.0896			0.42	11.7257	12.0904
		0.422	2.34034	2.05084			0.422	12.0792	12.3825
		0.424	2.29737	2.00258			0.424	12.4306	12.6713
		0.426	2.24576	1.93007			0.426	12.7789	12.9545
		0.428	2.19703	1.85998			0.428	13.122	13.2281
		0.43	2.11699	1.7943			0.43	13.4556	13.4974
		0.432	2.05398	1.71915			0.432	13.7835	13.7554
		0.434	1.96007	1.65241			0.434	14.1006	14.007
		0.436	1.88838	1.54737			0.436	14.4082	14.2474
		0.438	1.8078	1.46688			0.438	14.7077	14.4773
		0.44	1.70706	1.37897			0.44	14.9942	14.6951
		0.442	1.63323	1.28401			0.442	15.2681	14.9018
		0.444	1.55095	1.2186			0.444	15.5336	15.0955
		0.446	1.45917	1.13463			0.446	15.7835	15.2824
		0.448	1.38619	1.05844			0.448	16.0244	15.4562
		0.45	1.30416	0.979765			0.45	16.2529	15.6202
		0.452	1.22233	0.908118			0.452	16.4704	15.7717
		0.454	1.14508	0.838939			0.454	16.6753	15.9158
		0.456	1.09541	0.761658			0.456	16.8718	16.0465
		0.458	1.0318	0.731479			0.458	17.0592	16.1705
		0.46	0.983847	0.664725			0.46	17.2396	16.2882
		0.462	0.934773	0.621006			0.462	17.4113	16.3964
		0.464	0.894595	0.566663			0.464	17.5773	16.4972
		0.466	0.858396	0.530602			0.466	17.7362	16.5908
		0.468	0.832739	0.506693			0.468	17.8922	16.6815
		0.47	0.80343	0.476621			0.47	18.0453	16.7678
		0.472	0.776586	0.44492			0.472	18.1924	16.8481
		0.474	0.759551	0.428861			0.474	18.3377	16.9261
		0.476	0.740487	0.402187			0.476	18.48	17.0005
		0.478	0.739395	0.382144			0.478	18.6231	17.0719
		0.48	0.72339	0.368055			0.48	18.7647	17.1406
		0.482	0.718875	0.359082			0.482	18.9053	17.2066
		0.484	0.713377	0.347227			0.484	19.0471	17.272
		0.486	0.702593	0.344163			0.486	19.1867	17.3376
		0.488	0.709523	0.345909			0.488	19.3287	17.4014
		0.49	0.701534	0.334923			0.49	19.4713	17.467
		0.492	0.701712	0.327969			0.492	19.6132	17.5303
		0.494	0.720395	0.333807			0.494	19.7597	17.5944
		0.496	0.719912	0.328588			0.496	19.9102	17.6596
		0.498	0.721082	0.329156			0.498	20.0605	17.7234
		0.5	0.721866	0.330184			0.5	20.2109	17.7885
		0.502	0.728803	0.336787			0.502	20.3655	17.8548
		0.504	0.740167	0.32794			0.504	20.5221	17.9217
		0.506	0.743258	0.343847			0.506	20.6819	17.9905
		0.508	0.751376	0.343688			0.508	20.8445	18.0603
		0.51	0.757806	0.351813			0.51	21.0106	18.1317
		0.512	0.75838	0.346585			0.512	21.1776	18.205
		0.514	0.76612	0.358083			0.514	21.3466	18.2786
		0.516	0.774679	0.357927			0.516	21.5199	18.3543
		0.518	0.79338	0.364791			0.518	21.6967	18.4303
		0.52	0.796203	0.377697			0.52	21.8768	18.5102
		0.522	0.796336	0.383373			0.522	22.0602	18.5929
		0.524	0.80441	0.386336			0.524	22.2445	18.6757
		0.526	0.823849	0.397229			0.526	22.4348	18.7618
		0.528	0.829948	0.396628			0.528	22.6287	18.8494
		0.53	0.81793	0.412379			0.53	22.8229	18.9393
		0.532	0.844301	0.414741			0.532	23.0208	19.0326
		0.534	0.845591	0.425554			0.534	23.2243	19.1273
		0.536	0.854904	0.432603			0.536	23.4306	19.2252
		0.538	0.861446	0.438585			0.538	23.6381	19.3261
		0.54	0.861922	0.449463			0.54	23.8524	19.4275
		0.542	0.887671	0.453363			0.542	24.0676	19.5325
		0.544	0.893848	0.464696			0.544	24.2889	19.6399
		0.546	0.897445	0.47083			0.546	24.5141	19.7504
		0.548	0.902625	0.472303			0.548	24.7416	19.8633
		0.55	0.907962	0.486063			0.55	24.9725	19.9789
		0.552	0.915781	0.494118			0.552	25.2077	20.0953
		0.554	0.926231	0.500762			0.554	25.445	20.2162
		0.556	0.932686	0.514978			0.556	25.6858	20.3426
		0.558	0.938234	0.517286			0.558	25.9316	20.468
		0.56	0.947843	0.525479			0.56	26.1806	20.5985
		0.562	0.958842	0.538061			0.562	26.4345	20.7316
		0.564	0.956439	0.549908			0.564	26.6912	20.8685
		0.566	0.978167	0.561391			0.566	26.9534	21.0101
		0.568	0.980673	0.560045			0.568	27.2174	21.1527
		0.57	0.977071	0.571337			0.57	27.4877	21.2999
		0.572	0.9951	0.578032			0.572	27.7583	21.4476
		0.574	1.0014	0.588342			0.574	28.0349	21.6004
		0.576	1.00612	0.603559			0.576	28.3155	21.7567
		0.578	1.002	0.61451			0.578	28.5977	21.9181
		0.58	1.0168	0.621271			0.58	28.8839	22.0844
		0.582	1.02363	0.630195			0.582	29.1753	22.2516
		0.584	1.02286	0.634914			0.584	29.4688	22.422
		0.586	1.03136	0.642499			0.586	29.7661	22.5968
		0.588	1.03303	0.645651			0.588	30.0657	22.7728
		0.59	1.04682	0.649015			0.59	30.3719	22.9525
		0.592	1.05088	0.665193			0.592	30.6819	23.1346
		0.594	1.05889	0.662816			0.594	30.9941	23.3198
		0.596	1.06275	0.677125			0.596	31.3112	23.507
		0.598	1.07145	0.675533			0.598	31.6329	23.6988
		0.6	1.06338	0.680108			0.6	31.9591	23.894
		0.602	1.06985	0.69539			0.602	32.2836	24.0916
		0.604	1.06646	0.695415			0.604	32.6121	24.2915
		0.606	1.06851	0.698265			0.606	32.9418	24.4952
		0.608	1.07565	0.69288			0.608	33.2755	24.6999
		0.61	1.07736	0.696507			0.61	33.6123	24.9045
		0.612	1.07859	0.708697			0.612	33.9527	25.1136
		0.614	1.0759	0.69752			0.614	34.2948	25.3237
		0.616	1.08328	0.70535			0.616	34.6393	25.5344
		0.618	1.08236	0.709006			0.618	34.9882	25.7478
		0.62	1.08378	0.708686			0.62	35.3404	25.9646
		0.622	1.07968	0.707448			0.622	35.6936	26.1806
		0.624	1.08117	0.702958			0.624	36.0463	26.4007
		0.626	1.07763	0.702264			0.626	36.4033	26.6165
		0.628	1.08631	0.697473			0.628	36.7605	26.8361
		0.63	1.08118	0.700302			0.63	37.1257	27.0568
		0.632	1.08679	0.695869			0.632	37.4901	27.2762
		0.634	1.0771	0.696014			0.634	37.8552	27.4991
		0.636	1.09163	0.694307			0.636	38.2245	27.7224
		0.638	1.07462	0.688926			0.638	38.5975	27.9457
		0.64	1.0776	0.683315			0.64	38.9683	28.1687
		0.642	1.06693	0.68678			0.642	39.3395	28.3921
		0.644	1.07567	0.683428			0.644	39.7154	28.6168
		0.646	1.06788	0.673162			0.646	40.0923	28.8409
		0.648	1.06612	0.672786			0.648	40.4693	29.0664
		0.65	1.06749	0.659053			0.65	40.8477	29.288
		0.652	1.05312	0.667437			0.652	41.229	29.5126
		0.654	1.05723	0.648732			0.654	41.6085	29.7369
		0.656	1.05368	0.646562			0.656	41.9918	29.958
		0.658	1.0354	0.646124			0.658	42.3724	30.1791
		0.66	1.04411	0.634205			0.66	42.7534	30.3997
		0.662	1.03917	0.624411			0.662	43.1383	30.6186
		0.664	1.02468	0.621103			0.664	43.5226	30.8365
		0.666	1.03601	0.616752			0.666	43.9067	31.0548
		0.668	1.01858	0.598814			0.668	44.2945	31.2706
		0.67	1.03044	0.586312			0.67	44.6818	31.4806
		0.672	1.00962	0.580731			0.672	45.0692	31.6914
		0.674	1.00318	0.570293			0.674	45.4561	31.8982
		0.676	0.996111	0.566043			0.676	45.8397	32.1016
		0.678	0.987462	0.555271			0.678	46.2259	32.3066
		0.68	0.986807	0.549445			0.68	46.6081	32.51
		0.682	0.976563	0.538332			0.682	46.9946	32.7104
		0.684	0.965966	0.527171			0.684	47.3773	32.909
		0.686	0.968674	0.514958			0.686	47.7615	33.103
		0.688	0.962174	0.514956			0.688	48.1454	33.2954
		0.69	0.96078	0.501403			0.69	48.5314	33.4876
		0.692	0.966587	0.488652			0.692	48.9192	33.6764
		0.694	0.954446	0.484507			0.694	49.3098	33.8622
		0.696	0.951136	0.472403			0.696	49.6989	34.045
		0.698	0.946937	0.460949			0.698	50.0869	34.2254
		0.7	0.942096	0.454254			0.7	50.4777	34.4029
		0.702	0.931696	0.449829			0.702	50.8679	34.5805
		0.704	0.931156	0.443286			0.704	51.2579	34.7564
		0.706	0.931987	0.43522			0.706	51.6465	34.9299
		0.708	0.93066	0.433058			0.708	52.0423	35.1019
		0.71	0.929139	0.424386			0.71	52.4354	35.2733
		0.712	0.925493	0.416361			0.712	52.8318	35.4424
		0.714	0.924865	0.415402			0.714	53.2301	35.6111
		0.716	0.927524	0.409067			0.716	53.6293	35.7776
		0.718	0.924722	0.402565			0.718	54.0312	35.945
		0.72	0.922103	0.395513			0.72	54.4354	36.1073
		0.722	0.928734	0.3887			0.722	54.844	36.2705
		0.724	0.923677	0.399327			0.724	55.2523	36.4341
		0.726	0.927023	0.391851			0.726	55.6613	36.6008
		0.728	0.934454	0.392789			0.728	56.0784	36.7645
		0.73	0.937438	0.392375			0.73	56.4994	36.931
		0.732	0.941496	0.385116			0.732	56.924	37.0951
		0.734	0.940756	0.389341			0.734	57.3509	37.2617
		0.736	0.93779	0.385899			0.736	57.7785	37.4288
		0.738	0.941545	0.386588			0.738	58.2111	37.5953
		0.74	0.94478	0.385083			0.74	58.6452	37.7603
		0.742	0.953977	0.383345			0.742	59.086	37.9293
		0.744	0.958514	0.387093			0.744	59.533	38.0996
		0.746	0.952251	0.387344			0.746	59.9795	38.2693
		0.748	0.959295	0.389445			0.748	60.4305	38.4418
		0.75	0.970194	0.393421			0.75	60.8882	38.616
		0.752	0.974842	0.393032			0.752	61.3514	38.7931
		0.754	0.972525	0.39359			0.754	61.8183	38.9707
		0.756	0.980002	0.395605			0.756	62.29	39.1499
		0.758	0.981826	0.398286			0.758	62.7643	39.3309
		0.76	0.980041	0.396433			0.76	63.2415	39.5127
		0.762	0.981829	0.397385			0.762	63.7232	39.6956
		0.764	0.991196	0.40229			0.764	64.2077	39.8805
		0.766	0.986754	0.400686			0.766	64.697	40.0679
		0.768	1.00171	0.402373			0.768	65.1926	40.2548
		0.77	1.00028	0.406794			0.77	65.6918	40.4467
		0.772	0.998328	0.404069			0.772	66.1953	40.6371
		0.774	1.00449	0.408661			0.774	66.6994	40.831
		0.776	1.00364	0.413306			0.776	67.2113	41.0273
		0.778	1.0075	0.415089			0.778	67.724	41.2268
		0.78	1.01709	0.420203			0.78	68.2416	41.427
		0.782	1.01847	0.419552			0.782	68.7656	41.6311
		0.784	1.01615	0.420773			0.784	69.2938	41.8368
		0.786	1.02061	0.421561			0.786	69.8254	42.0417
		0.788	1.02397	0.421622			0.788	70.3578	42.2494
		0.79	1.02069	0.430227			0.79	70.8985	42.4613
		0.792	1.01776	0.430638			0.792	71.4355	42.6754
		0.794	1.02417	0.428981			0.794	71.9778	42.8904
		0.796	1.02395	0.43315			0.796	72.5261	43.108
		0.798	1.0259	0.425382			0.798	73.0764	43.3253
		0.8	1.02548	0.433213			0.8	73.6292	43.5406
		0.802	1.03268	0.439197			0.802	74.1859	43.7644
		0.804	1.03331	0.436377			0.804	74.7482	43.9897
		0.806	1.03455	0.429833			0.806	75.3158	44.2129
		0.808	1.0341	0.434635			0.808	75.8839	44.4357
		0.81	1.03831	0.439797			0.81	76.4594	44.6654
		0.812	1.03311	0.439714			0.812	77.0354	44.8955
		0.814	1.03059	0.438186			0.814	77.6105	45.1244
		0.816	1.03644	0.436957			0.816	78.1916	45.3563
		0.818	1.04372	0.436482			0.818	78.7772	45.5869
		0.82	1.04013	0.433526			0.82	79.3686	45.8211
		0.822	1.03886	0.438817			0.822	79.9622	46.055
		0.824	1.03044	0.440425			0.824	80.5539	46.2914
		0.826	1.03706	0.437113			0.826	81.1475	46.5294
		0.828	1.03588	0.436383			0.828	81.7497	46.7659
		0.83	1.03633	0.442809			0.83	82.3495	47.0061
		0.832	1.03512	0.438857			0.832	82.9527	47.2479
		0.834	1.03589	0.43734			0.834	83.5608	47.4886
		0.836	1.03303	0.436574			0.836	84.1694	47.7339
		0.838	1.02562	0.436228			0.838	84.7789	47.9743
		0.84	1.02942	0.440769			0.84	85.3923	48.2216
		0.842	1.02784	0.437358			0.842	86.0051	48.468
		0.844	1.02062	0.438064			0.844	86.6211	48.7163
		0.846	1.02632	0.435043			0.846	87.2397	48.9633
		0.848	1.02173	0.434419			0.848	87.861	49.2113
		0.85	1.01807	0.432168			0.85	88.4812	49.4597
		0.852	1.01646	0.431473			0.852	89.1042	49.7075
		0.854	1.02002	0.426436			0.854	89.731	49.9585
		0.856	1.01263	0.428173			0.856	90.3586	50.2054
		0.858	1.01572	0.427263			0.858	90.9871	50.4554
		0.86	1.01603	0.427506			0.86	91.6214	50.7069
		0.862	1.01754	0.425027			0.862	92.2597	50.9583
		0.864	1.01008	0.427895			0.864	92.898	51.2118
		0.866	1.00832	0.425171			0.866	93.534	51.4638
		0.868	1.0072	0.418166			0.868	94.1766	51.7156
		0.87	1.00002	0.422416			0.87	94.814	51.9695
		0.872	1.00609	0.414059			0.872	95.4587	52.2219
		0.874	1.00828	0.414539			0.874	96.1089	52.4717
		0.876	1.00239	0.415862			0.876	96.7586	52.7245
		0.878	1.00275	0.415244			0.878	97.41	52.9808
		0.88	0.997542	0.411022			0.88	98.0638	53.2332
		0.882	0.997564	0.412355			0.882	98.718	53.4872
		0.884	0.991498	0.411315			0.884	99.3718	53.7426
		0.886	0.994697	0.406883			0.886	100.028	53.9979
		0.888	0.988673	0.403231			0.888	100.692	54.252
		0.89	0.987973	0.406052			0.89	101.351	54.5043
		0.892	0.984651	0.404437			0.892	102.012	54.7615
		0.894	0.987705	0.401144			0.894	102.678	55.0173
		0.896	0.987879	0.396801			0.896	103.345	55.2714
		0.898	0.990306	0.398028			0.898	104.017	55.5268
		0.9	0.981481	0.397612			0.9	104.691	55.7818
		0.902	0.981205	0.392912			0.902	105.364	56.0372
		0.904	0.98503	0.390412			0.904	106.041	56.29
		0.906	0.983484	0.389071			0.906	106.723	56.5458
		0.908	0.987059	0.384524			0.908	107.41	56.7981
		0.91	0.984535	0.387078			0.91	108.095	57.0525
		0.912	0.982532	0.382156			0.912	108.786	57.3063
		0.914	0.975846	0.386705			0.914	109.475	57.5603
		0.916	0.972987	0.382455			0.916	110.166	57.8157
		0.918	0.979193	0.379024			0.918	110.859	58.071
		0.92	0.979789	0.378337			0.92	111.555	58.3255
		0.922	0.979186	0.373249			0.922	112.261	58.5785
		0.924	0.978037	0.372326			0.924	112.967	58.8299
		0.926	0.979954	0.374967			0.926	113.675	59.0845
		0.928	0.975062	0.371308			0.928	114.381	59.3403
		0.93	0.976353	0.369199			0.93	115.093	59.5956
		0.932	0.975257	0.369136			0.932	115.807	59.8496
		0.934	0.975864	0.368522			0.934	116.527	60.105
		0.936	0.977923	0.36555			0.936	117.251	60.3604
		0.938	0.973748	0.365471			0.938	117.975	60.6158
		0.94	0.977138	0.360749			0.94	118.701	60.8703
		0.942	0.982548	0.356714			0.942	119.435	61.1239
		0.944	0.983451	0.360499			0.944	120.172	61.3765
		0.946	0.977938	0.358154			0.946	120.912	61.6318
		0.948	0.983593	0.356399			0.948	121.655	61.8865
		0.95	0.98962	0.355781			0.95	122.408	62.1431
		0.952	0.975785	0.35299			0.952	123.158	62.3966
		0.954	0.986796	0.350491			0.954	123.911	62.6506
		0.956	0.985931	0.3511			0.956	124.672	62.9053
		0.958	0.976823	0.354748			0.958	125.431	63.162
		0.96	0.985187	0.35296			0.96	126.194	63.4212
		0.962	0.99066	0.346731			0.962	126.963	63.6777
		0.964	0.983936	0.348097			0.964	127.74	63.9353
		0.966	0.984318	0.350429			0.966	128.514	64.1927
		0.968	0.984616	0.347815			0.968	129.29	64.4536
		0.97	0.989367	0.346606			0.97	130.075	64.7118
		0.972	0.989612	0.345806			0.972	130.863	64.971
		0.974	0.995324	0.342077			0.974	131.659	65.2312
		0.976	0.994031	0.346452			0.976	132.457	65.4917
		0.978	0.989049	0.342513			0.978	133.258	65.7513
		0.98	0.989469	0.345319			0.98	134.056	66.0159
		0.982	0.991584	0.342584			0.982	134.864	66.2774
		0.984	0.99372	0.343678			0.984	135.673	66.5418
		0.986	0.998752	0.346123			0.986	136.493	66.8083
		0.988	0.996303	0.341035			0.988	137.314	67.0746
		0.99	0.989144	0.337412			0.99	138.132	67.3372
		0.992	1.00027	0.342968			0.992	138.958	67.6048
		0.994	0.994538	0.341707			0.994	139.79	67.8736
		0.996	0.992863	0.341963			0.996	140.623	68.1427
		0.998	0.994393	0.34284			0.998	141.456	68.4128
		1	0.996745	0.341866			1	142.298	68.6849
		1.002	1.00031	0.339999			1.002	143.141	68.9568
		1.004	0.998086	0.339893			1.004	143.992	69.2283
		1.006	0.996794	0.338698			1.006	144.842	69.5008
		1.008	0.999135	0.338495			1.008	145.697	69.7731
		1.01	1.00043	0.340851			1.01	146.56	70.0495
		1.012	1.00514	0.340184			1.012	147.426	70.3253
		1.014	1.00549	0.338743			1.014	148.296	70.6032
		1.016	1.00062	0.336462			1.016	149.17	70.8789
		1.018	0.999473	0.34095			1.018	150.045	71.1569
		1.02	1.00108	0.338753			1.02	150.921	71.4385
		1.022	1.00894	0.339741			1.022	151.807	71.7193
		1.024	1.00053	0.338452			1.024	152.697	72.0036
		1.026	1.00422	0.341605			1.026	153.586	72.2863
		1.028	1.00223	0.337705			1.028	154.482	72.5709
		1.03	1.00921	0.336059			1.03	155.381	72.8544
		1.032	1.00846	0.336935			1.032	156.287	73.1393
		1.034	1.00573	0.337373			1.034	157.195	73.4264
		1.036	1.00391	0.334935			1.036	158.108	73.7112
		1.038	0.999356	0.338099			1.038	159.018	73.9989
		1.04	0.999584	0.335895			1.04	159.927	74.2905
		1.042	1.00228	0.336049			1.042	160.844	74.5793
		1.044	1.00853	0.332971			1.044	161.768	74.8689
		1.046	0.998214	0.334348			1.046	162.696	75.1577
		1.048	1.00142	0.337806			1.048	163.621	75.452
		1.05	1.00655	0.335882			1.05	164.555	75.7463
		1.052	1.00265	0.331116			1.052	165.496	76.0392
		1.054	1.00113	0.331721			1.054	166.433	76.3315
		1.056	1.007	0.32717			1.056	167.375	76.6233
		1.058	1.00094	0.332681			1.058	168.324	76.9173
		1.06	0.999019	0.329661			1.06	169.274	77.2118
		1.062	1.00212	0.32965			1.062	170.224	77.5073
		1.064	1.00424	0.328931			1.064	171.181	77.8019
		1.066	1.00036	0.325952			1.066	172.142	78.0977
		1.068	1.00204	0.328979			1.068	173.105	78.3944
		1.07	1.00121	0.326843			1.07	174.076	78.693
		1.072	1.00309	0.327294			1.072	175.047	78.9925
		1.074	0.999283	0.324565			1.074	176.02	79.2903
		1.076	0.998745	0.322545			1.076	176.995	79.5871
		1.078	0.996062	0.324816			1.078	177.973	79.8866
		1.08	0.995987	0.321694			1.08	178.953	80.1838
		1.082	0.998306	0.321244			1.082	179.936	80.4837
		1.084	0.998876	0.323732			1.084	180.931	80.7867
		1.086	0.995452	0.31542			1.086	181.92	81.0853
		1.088	0.998396	0.32015			1.088	182.914	81.3845
		1.09	0.998759	0.319672			1.09	183.918	81.6846
		1.092	0.996604	0.3193			1.092	184.921	81.9882
		1.094	0.994624	0.317299			1.094	185.924	82.2901
		1.096	0.999017	0.316929			1.096	186.933	82.5926
		1.098	0.995472	0.319602			1.098	187.951	82.8973
		1.1	0.996833	0.313996			1.1	188.968	83.2013
		1.102	0.991498	0.315226			1.102	189.985	83.5049
		1.104	0.988343	0.312441			1.104	191.002	83.8079
		1.106	0.999829	0.310807			1.106	192.026	84.1095
		1.108	0.994964	0.31376			1.108	193.062	84.4146
		1.11	0.994689	0.311979			1.11	194.097	84.7221
		1.112	0.991815	0.308411			1.112	195.134	85.0278
		1.114	0.994705	0.310119			1.114	196.171	85.3296
		1.116	0.993059	0.311489			1.116	197.216	85.6389
		1.118	0.997324	0.311515			1.118	198.267	85.9468
		1.12	0.993869	0.310066			1.12	199.318	86.2577
		1.122	0.999868	0.30683			1.122	200.378	86.5648
		1.124	0.994676	0.304699			1.124	201.441	86.8718
		1.126	0.992933	0.302883			1.126	202.506	87.1768
		1.128	0.996125	0.304972			1.128	203.572	87.4852
		1.13	0.991069	0.306193			1.13	204.643	87.7944
		1.132	0.992555	0.304887			1.132	205.717	88.1047
		1.134	0.994303	0.301518			1.134	206.792	88.4156
		1.136	0.992922	0.302046			1.136	207.873	88.7233
		1.138	0.993399	0.30453			1.138	208.961	89.0375
		1.14	0.993756	0.300216			1.14	210.048	89.3486
		1.142	0.993595	0.297587			1.142	211.142	89.657
		1.144	0.995867	0.30094			1.144	212.242	89.9697
		1.146	0.996767	0.297023			1.146	213.344	90.2806
		1.148	0.998035	0.300986			1.148	214.456	90.5941
		1.15	0.99477	0.297501			1.15	215.567	90.9088
		1.152	0.991221	0.298308			1.152	216.677	91.2213
		1.154	0.994947	0.299218			1.154	217.792	91.5384
		1.156	0.992648	0.289281			1.156	218.914	91.8494
		1.158	0.99414	0.296806			1.158	220.038	92.161
		1.16	0.990129	0.295074			1.16	221.164	92.4783
		1.162	0.990998	0.295934			1.162	222.293	92.7956
		1.164	0.993863	0.295343			1.164	223.431	93.1115
		1.166	0.99362	0.291589			1.166	224.567	93.4304
		1.168	0.992877	0.294421			1.168	225.711	93.7467
		1.17	0.994822	0.294501			1.17	226.861	94.0674
		1.172	0.996045	0.291554			1.172	228.012	94.3859
		1.174	0.996704	0.292319			1.174	229.173	94.7074
		1.176	0.997926	0.290983			1.176	230.333	95.027
		1.178	0.999767	0.290315			1.178	231.504	95.3485
		1.18	0.995321	0.290889			1.18	232.678	95.669
		1.182	0.995681	0.287557			1.182	233.849	95.989
		1.184	0.997221	0.291053			1.184	235.026	96.3122
		1.186	0.995822	0.287383			1.186	236.211	96.6348
		1.188	0.997725	0.289289			1.188	237.397	96.9571
		1.19	0.994908	0.288578			1.19	238.588	97.282
		1.192	1.00053	0.288426			1.192	239.786	97.6064
		1.194	0.999155	0.288859			1.194	240.987	97.9363
		1.196	0.99837	0.287774			1.196	242.193	98.2613
		1.198	0.996785	0.288185			1.198	243.401	98.5911
		1.2	1.00179	0.286337			1.2	244.616	98.9181
		1.202	0.99643	0.286378			1.202	245.832	99.2463
		1.204	0.996357	0.284944			1.204	247.05	99.5765
		1.206	0.998164	0.286742			1.206	248.275	99.9052
		1.208	1.00163	0.282792			1.208	249.507	100.237
		1.21	1.00106	0.283892			1.21	250.743	100.566
		1.212	0.998206	0.283518			1.212	251.985	100.896
		1.214	0.996097	0.286614			1.214	253.22	101.231
		1.216	1.00276	0.281241			1.216	254.472	101.563
		1.218	0.997854	0.28241			1.218	255.72	101.897
		1.22	0.998941	0.283527			1.22	256.975	102.231
		1.222	0.998798	0.281204			1.222	258.235	102.566
		1.224	0.997741	0.285557			1.224	259.497	102.904
		1.226	0.998603	0.28279			1.226	260.763	103.241
		1.228	0.998851	0.280182			1.228	262.035	103.577
		1.23	0.998121	0.27742			1.23	263.307	103.915
		1.232	0.997717	0.282506			1.232	264.586	104.251
		1.234	1.00096	0.280402			1.234	265.867	104.59
		1.236	0.996403	0.282504			1.236	267.16	104.933
		1.238	0.999495	0.280103			1.238	268.448	105.277
		1.24	0.996362	0.27972			1.24	269.744	105.618
		1.242	0.99544	0.281316			1.242	271.038	105.961
		1.244	0.998616	0.279405			1.244	272.337	106.306
		1.246	1.00265	0.276307			1.246	273.654	106.647
		1.248	0.994727	0.277757			1.248	274.963	106.991
		1.25	0.998856	0.279049			1.25	276.282	107.336
		1.252	0.996576	0.277034			1.252	277.599	107.682
		1.254	0.997544	0.279738			1.254	278.923	108.029
		1.256	0.998475	0.27699			1.256	280.25	108.379
		1.258	1.00035	0.274975			1.258	281.586	108.725
		1.26		0.277244			1.26		109.075
		1.262		0.275733			1.262		109.422
		1.264		0.274893			1.264		109.772
		1.266		0.275942			1.266		110.125
		1.268		0.274369			1.268		110.474
		1.27		0.274801			1.27		110.827
		1.272		0.27247			1.272		111.179
		1.274		0.274671			1.274		111.53
		1.276		0.273882			1.276		111.886
		1.278		0.27229			1.278		112.239
		1.28		0.271611			1.28		112.593
		1.282		0.270806			1.282		112.949
		1.284		0.269959			1.284		113.301
		1.286		0.26908			1.286		113.656
		1.288		0.269243			1.288		114.01
		1.29		0.268826			1.29		114.365
		1.292		0.271928			1.292		114.722
		1.294		0.270628			1.294		115.085
		1.296		0.268072			1.296		115.444
		1.298		0.269382			1.298		115.804
		1.3		0.266262			1.3		116.162
		1.302		0.268091			1.302		116.522
		1.304		0.26645			1.304		116.883
		1.306		0.264152			1.306		117.244
		1.308		0.264895			1.308		117.603
		1.31		0.264093			1.31		117.963
		1.312		0.266614			1.312		118.326
		1.314		0.266691			1.314		118.69
		1.316		0.263979			1.316		119.056
		1.318		0.261933			1.318		119.419
		1.32		0.265129			1.32		119.784
		1.322		0.260692			1.322		120.149
		1.324		0.262145			1.324		120.514
		1.326		0.261708			1.326		120.879
		1.328		0.258889			1.328		121.245
		1.33		0.259959			1.33		121.608
		1.332		0.259878			1.332		121.974
		1.334		0.259023			1.334		122.34
		1.336		0.260168			1.336		122.709
		1.338		0.257992			1.338		123.077
		1.34		0.257951			1.34		123.447
		1.342		0.257146			1.342		123.814
		1.344		0.257876			1.344		124.184
		1.346		0.258231			1.346		124.554
		1.348		0.254897			1.348		124.925
		1.35		0.256494			1.35		125.295
		1.352		0.256217			1.352		125.667
		1.354		0.253225			1.354		126.039
		1.356		0.254076			1.356		126.408
		1.358		0.256033			1.358		126.781
		1.36		0.252155			1.36		127.156
		1.362		0.253104			1.362		127.529
		1.364		0.250177			1.364		127.899
		1.366		0.252361			1.366		128.271
		1.368		0.25123			1.368		128.646
		1.37		0.249915			1.37		129.018
		1.372		0.24873			1.372		129.392
		1.374		0.250979			1.374		129.767
		1.376		0.250318			1.376		130.142
		1.378		0.250365			1.378		130.521
		1.38		0.249722			1.38		130.898
		1.382		0.248934			1.382		131.278
		1.384		0.248388			1.384		131.656
		1.386		0.247964			1.386		132.035
		1.388		0.249417			1.388		132.415
		1.39		0.246089			1.39		132.796
		1.392		0.247426			1.392		133.173
		1.394		0.246478			1.394		133.556
		1.396		0.247279			1.396		133.939
		1.398		0.244957			1.398		134.32
		1.4		0.246441			1.4		134.702
		1.402		0.241896			1.402		135.084
		1.404		0.243664			1.404		135.465
		1.406		0.243511			1.406		135.846
		1.408		0.244754			1.408		136.232
		1.41		0.244139			1.41		136.617
		1.412		0.243912			1.412		137.004
		1.414		0.244272			1.414		137.392
		1.416		0.244321			1.416		137.78
		1.418		0.241934			1.418		138.168
		1.42		0.242738			1.42		138.556
		1.422		0.240437			1.422		138.944
		1.424		0.243264			1.424		139.334
		1.426		0.238191			1.426		139.724
		1.428		0.240179			1.428		140.112
		1.43		0.240899			1.43		140.503
		1.432		0.240058			1.432		140.893
		1.434		0.242681			1.434		141.287
		1.436		0.238481			1.436		141.682
		1.438		0.240505			1.438		142.075
		1.44		0.238949			1.44		142.471
		1.442		0.239257			1.442		142.863
		1.444		0.239271			1.444		143.261
		1.446		0.237114			1.446		143.657
		1.448		0.238153			1.448		144.052
		1.45		0.239828			1.45		144.452
		1.452		0.237121			1.452		144.852
		1.454		0.237493			1.454		145.25
		1.456		0.237336			1.456		145.649
		1.458		0.236638			1.458		146.049
		1.46		0.238459			1.46		146.453
		1.462		0.23713			1.462		146.856
		1.464		0.234676			1.464		147.257
		1.466		0.236938			1.466		147.66
		1.468		0.236298			1.468		148.064
		1.47		0.235581			1.47		148.47
		1.472		0.233414			1.472		148.873
		1.474		0.234889			1.474		149.278
		1.476		0.233693			1.476		149.682
		1.478		0.232741			1.478		150.087
		1.48		0.233599			1.48		150.494
		1.482		0.234384			1.482		150.903
		1.484		0.232106			1.484		151.309
		1.486		0.233058			1.486		151.718
		1.488		0.234081			1.488		152.129
		1.49		0.233689			1.49		152.542
		1.492		0.231202			1.492		152.952
		1.494		0.230961			1.494		153.363
		1.496		0.231742			1.496		153.772
		1.498		0.231782			1.498		154.186
		1.5		0.230212			1.5		154.598
		1.502		0.231134			1.502		155.014
		1.504		0.229292			1.504		155.426
		1.506		0.22958			1.506		155.84
		1.508		0.230682			1.508		156.255
		1.51		0.227769			1.51		156.67
		1.512		0.227857			1.512		157.085
		1.514		0.228734			1.514		157.499
		1.516		0.228821			1.516		157.918
		1.518		0.227014			1.518		158.336
		1.52		0.227809			1.52		158.753
		1.522		0.227302			1.522		159.171
		1.524		0.228229			1.524		159.593
		1.526		0.228353			1.526		160.014
		1.528		0.228224			1.528		160.437
		1.53		0.22564			1.53		160.859
		1.532		0.226846			1.532		161.281
		1.534		0.226221			1.534		161.706
		1.536		0.22521			1.536		162.129
		1.538		0.225024			1.538		162.552
		1.54		0.224074			1.54		162.974
		1.542		0.225079			1.542		163.397
		1.544		0.226001			1.544		163.825
		1.546		0.22438			1.546		164.251
		1.548		0.22274			1.548		164.677
		1.55		0.221977			1.55		165.102
		1.552		0.223671			1.552		165.529
		1.554		0.221379			1.554		165.955
		1.556		0.223116			1.556		166.384
		1.558		0.223049			1.558		166.813
		1.56		0.221754			1.56		167.243
		1.562		0.221063			1.562		167.674
		1.564		0.221228			1.564		168.103
		1.566		0.21977			1.566		168.534
		1.568		0.220882			1.568		168.961
		1.57		0.218486			1.57		169.393
		1.572		0.219944			1.572		169.822
		1.574		0.220695			1.574		170.255
		1.576		0.220582			1.576		170.691
		1.578		0.219881			1.578		171.127
		1.58		0.221035			1.58		171.564
		1.582		0.218229			1.582		172.001
		1.584		0.217827			1.584		172.436
		1.586		0.216237			1.586		172.869
		1.588		0.217467			1.588		173.304
		1.59		0.218607			1.59		173.741
		1.592		0.216174			1.592		174.179
		1.594		0.215627			1.594		174.617
		1.596		0.216301			1.596		175.053
		1.598		0.215681			1.598		175.49
		1.6		0.215558			1.6		175.929
		1.602		0.21486			1.602		176.368
		1.604		0.214513			1.604		176.806
		1.606		0.213512			1.606		177.246
		1.608		0.213596			1.608		177.684
		1.61		0.215106			1.61		178.125
		1.612		0.214038			1.612		178.568
		1.614		0.213434			1.614		179.011
		1.616		0.213487			1.616		179.454
		1.618		0.212371			1.618		179.896
		1.62		0.213402			1.62		180.338
		1.622		0.211641			1.622		180.783
		1.624		0.2117			1.624		181.227
		1.626		0.212078			1.626		181.674
		1.628		0.212683			1.628		182.12
		1.63		0.212543			1.63		182.568
		1.632		0.212002			1.632		183.017
		1.634		0.211887			1.634		183.469
		1.636		0.210397			1.636		183.916
		1.638		0.210363			1.638		184.365
		1.64		0.211412			1.64		184.815
		1.642		0.208389			1.642		185.264
		1.644		0.209299			1.644		185.712
		1.646		0.209022			1.646		186.162
		1.648		0.209105			1.648		186.618
		1.65		0.20785			1.65		187.065
		1.652		0.209291			1.652		187.518
		1.654		0.207453			1.654		187.97
		1.656		0.208496			1.656		188.423
		1.658		0.206376			1.658		188.876
		1.66		0.208003			1.66		189.329
		1.662		0.208205			1.662		189.787
		1.664		0.205811			1.664		190.244
		1.666		0.208209			1.666		190.699
		1.668		0.208232			1.668		191.159
		1.67		0.207287			1.67		191.62
		1.672		0.2056			1.672		192.08
		1.674		0.205381			1.674		192.536
		1.676		0.207354			1.676		192.996
		1.678		0.205758			1.678		193.46
		1.68		0.205922			1.68		193.921
		1.682		0.205315			1.682		194.381
		1.684		0.205684			1.684		194.848
		1.686		0.207166			1.686		195.311
		1.688		0.204864			1.688		195.778
		1.69		0.203911			1.69		196.243
		1.692		0.203946			1.692		196.707
		1.694		0.202916			1.694		197.17
		1.696		0.204274			1.696		197.634
		1.698		0.204014			1.698		198.103
		1.7		0.202476			1.7		198.568
		1.702		0.203791			1.702		199.036
		1.704		0.202359			1.704		199.504
		1.706		0.202654			1.706		199.975
		1.708		0.202525			1.708		200.444
		1.71		0.202134			1.71		200.914
		1.712		0.20146			1.712		201.382
		1.714		0.202022			1.714		201.855
		1.716		0.200275			1.716		202.322
		1.718		0.201641			1.718		202.795
		1.72		0.200242			1.72		203.267
		1.722		0.201362			1.722		203.74
		1.724		0.200423			1.724		204.216
		1.726		0.200237			1.726		204.689
		1.728		0.200564			1.728		205.164
		1.73		0.198559			1.73		205.64
		1.732		0.199873			1.732		206.113
		1.734		0.198963			1.734		206.589
		1.736		0.19991			1.736		207.068
		1.738		0.198546			1.738		207.546
		1.74		0.19901			1.74		208.023
		1.742		0.198693			1.742		208.503
		1.744		0.197746			1.744		208.982
		1.746		0.197733			1.746		209.462
		1.748		0.197511			1.748		209.941
		1.75		0.197168			1.75		210.421
		1.752		0.196556			1.752		210.902
		1.754		0.19913			1.754		211.384
		1.756		0.198857			1.756		211.876
		1.758		0.195297			1.758		212.358
		1.76		0.196316			1.76		212.838
		1.762		0.195417			1.762		213.324
		1.764		0.195073			1.764		213.804
		1.766		0.19522			1.766		214.288
		1.768		0.196055			1.768		214.776
		1.77		0.195819			1.77		215.265
		1.772		0.195198			1.772		215.749
		1.774		0.194185			1.774		216.237
		1.776		0.195616			1.776		216.724
		1.778		0.193947			1.778		217.213
		1.78		0.19409			1.78		217.703
		1.782		0.194194			1.782		218.192
		1.784		0.192582			1.784		218.683
		1.786		0.194236			1.786		219.171
		1.788		0.193387			1.788		219.664
		1.79		0.194089			1.79		220.158
		1.792		0.191552			1.792		220.65
		1.794		0.191715			1.794		221.139
		1.796		0.192318			1.796		221.63
		1.798		0.19087			1.798		222.123
		1.8		0.193851			1.8		222.62
		1.802		0.192135			1.802		223.118
		1.804		0.188909			1.804		223.609
		1.806		0.191733			1.806		224.103
		1.808		0.190879			1.808		224.6
		1.81		0.190222			1.81		225.095
		1.812		0.190922			1.812		225.591
		1.814		0.190386			1.814		226.091
		1.816		0.19006			1.816		226.589
		1.818		0.191476			1.818		227.09
		1.82		0.190461			1.82		227.594
		1.822		0.189872			1.822		228.094
		1.824		0.189455			1.824		228.597
		1.826		0.18774			1.826		229.096
		1.828		0.189223			1.828		229.597
		1.83		0.187649			1.83		230.097
		1.832		0.188748			1.832		230.6
		1.834		0.188166			1.834		231.103
		1.836		0.18881			1.836		231.607
		1.838		0.188965			1.838		232.117
		1.84		0.187943			1.84		232.621
		1.842		0.188255			1.842		233.129
		1.844		0.186182			1.844		233.636
		1.846		0.187694			1.846		234.143
		1.848		0.186612			1.848		234.648
		1.85		0.186851			1.85		235.157
		1.852		0.18597			1.852		235.664
		1.854		0.185982			1.854		236.173
		1.856		0.185788			1.856		236.682
		1.858		0.184735			1.858		237.19
		1.86		0.18524			1.86		237.696
		1.862		0.186168			1.862		238.21
		1.864		0.186449			1.864		238.724
		1.866		0.185179			1.866		239.237
		1.868		0.184774			1.868		239.75
		1.87		0.185943			1.87		240.265
		1.872		0.184485			1.872		240.781
		1.874		0.18444			1.874		241.297
		1.876		0.184322			1.876		241.813
		1.878		0.184379			1.878		242.328
		1.88		0.184087			1.88		242.844
		1.882		0.183315			1.882		243.364
		1.884		0.184291			1.884		243.881
		1.886		0.183108			1.886		244.4
		1.888		0.18342			1.888		244.919
		1.89		0.183179			1.89		245.44
		1.892		0.182869			1.892		245.96
		1.894		0.182618			1.894		246.482
		1.896		0.180909			1.896		247
		1.898		0.182356			1.898		247.524
		1.9		0.182548			1.9		248.043
		1.902		0.182472			1.902		248.57
		1.904		0.180609			1.904		249.092
		1.906		0.180696			1.906		249.613
		1.908		0.181651			1.908		250.136
		1.91		0.180997			1.91		250.662
		1.912		0.181475			1.912		251.19
		1.914		0.180201			1.914		251.713
		1.916		0.180518			1.916		252.243
		1.918		0.180467			1.918		252.769
		1.92		0.180593			1.92		253.3
		1.922		0.178991			1.922		253.825
		1.924		0.18103			1.924		254.355
		1.926		0.178468			1.926		254.885
		1.928		0.178848			1.928		255.414
		1.93		0.178885			1.93		255.942
		1.932		0.178436			1.932		256.474
		1.934		0.178617			1.934		257.002
		1.936		0.178174			1.936		257.536
		1.938		0.178623			1.938		258.066
		1.94		0.17818			1.94		258.6
		1.942		0.176294			1.942		259.131
		1.944		0.178072			1.944		259.664
		1.946		0.178592			1.946		260.2
		1.948		0.175771			1.948		260.732
		1.95		0.177333			1.95		261.267
		1.952		0.176755			1.952		261.803
		1.954		0.176295			1.954		262.34
		1.956		0.175686			1.956		262.874
		1.958		0.175556			1.958		263.411
		1.96		0.176494			1.96		263.946
		1.962		0.175576			1.962		264.485
		1.964		0.175575			1.964		265.023
		1.966		0.175183			1.966		265.564
		1.968		0.175634			1.968		266.102
		1.97		0.175382			1.97		266.645
		1.972		0.174901			1.972		267.184
		1.974		0.174559			1.974		267.726
		1.976		0.174687			1.976		268.267
		1.978		0.174861			1.978		268.81
		1.98		0.174395			1.98		269.355
		1.982		0.173596			1.982		269.898
		1.984		0.173725			1.984		270.44
		1.986		0.173359			1.986		270.985
		1.988		0.174867			1.988		271.532
		1.99		0.174183			1.99		272.081
		1.992		0.174235			1.992		272.63
		1.994		0.173663			1.994		273.179
		1.996		0.17291			1.996		273.728
		1.998		0.172728			1.998		274.278
		2		0.172459			2		274.826
		2.002		0.173044			2.002		275.375
		2.004		0.172594			2.004		275.927
		2.006		0.171814			2.006		276.478
		2.008		0.171384			2.008		277.027
		2.01		0.172713			2.01		277.579
		2.012		0.17113			2.012		278.133
		2.014		0.171123			2.014		278.686
		2.016		0.170735			2.016		279.235
		2.018		0.170894			2.018		279.789
		2.02		0.170498			2.02		280.342
		2.022		0.171489			2.022		280.899
		2.024		0.170259			2.024		281.456
		2.026		0.17009			2.026		282.007
		2.028		0.171036			2.028		282.567
		2.03		0.168953			2.03		283.124
		2.032		0.169399			2.032		283.68
		2.034		0.170848			2.034		284.236
		2.036		0.168809			2.036		284.796
		2.038		0.169396			2.038		285.354
		2.04		0.168501			2.04		285.915
		2.042		0.168463			2.042		286.474
		2.044		0.168504			2.044		287.03
		2.046		0.168709			2.046		287.591
		2.048		0.168029			2.048		288.154
		2.05		0.167281			2.05		288.714
		2.052		0.168534			2.052		289.275
		2.054		0.168089			2.054		289.839
		2.056		0.168563			2.056		290.406
		2.058		0.167841			2.058		290.971
		2.06		0.166744			2.06		291.536
		2.062		0.167458			2.062		292.101
		2.064		0.16686			2.064		292.664
		2.066		0.166766			2.066		293.232
		2.068		0.16679			2.068		293.799
		2.07		0.167361			2.07		294.368
		2.072		0.167208			2.072		294.937
		2.074		0.167336			2.074		295.51
		2.076		0.166504			2.076		296.081
		2.078		0.165353			2.078		296.652
		2.08		0.165047			2.08		297.219
		2.082		0.165786			2.082		297.789
		2.084		0.165218			2.084		298.362
		2.086		0.166773			2.086		298.935
		2.088		0.166014			2.088		299.512
		2.09		0.165413			2.09		300.087
		2.092		0.164721			2.092		300.66
		2.094		0.165427			2.094		301.236
		2.096		0.164569			2.096		301.812
		2.098		0.164497			2.098		302.386
		2.1		0.164408			2.1		302.963
		2.102		0.164256			2.102		303.54
		2.104		0.164805			2.104		304.119
		2.106		0.163426			2.106		304.698
		2.108		0.16436			2.108		305.276
		2.11		0.16457			2.11		305.858
		2.112		0.162932			2.112		306.439
		2.114		0.164041			2.114		307.019
		2.116		0.163074			2.116		307.602
		2.118		0.163459			2.118		308.184
		2.12		0.161921			2.12		308.763
		2.122		0.164216			2.122		309.348
		2.124		0.162722			2.124		309.934
		2.126		0.162614			2.126		310.518
		2.128		0.162305			2.128		311.103
		2.13		0.163055			2.13		311.69
		2.132		0.163161			2.132		312.278
		2.134		0.163124			2.134		312.868
		2.136		0.161904			2.136		313.458
		2.138		0.162443			2.138		314.047
		2.14		0.16099			2.14		314.636
		2.142		0.161106			2.142		315.221
		2.144		0.161937			2.144		315.815
		2.146		0.16301			2.146		316.408
		2.148		0.160142			2.148		316.999
		2.15		0.159979			2.15		317.589
		2.152		0.161458			2.152		318.179
		2.154		0.159885			2.154		318.772
		2.156		0.160343			2.156		319.364
		2.158		0.159617			2.158		319.955
		2.16		0.159504			2.16		320.546
		2.162		0.159342			2.162		321.141
		2.164		0.160657			2.164		321.734
		2.166		0.159905			2.166		322.332
		2.168		0.157944			2.168		322.928
		2.17		0.158067			2.17		323.52
		2.172		0.15899			2.172		324.112
		2.174		0.1578			2.174		324.705
		2.176		0.158298			2.176		325.301
		2.178		0.159062			2.178		325.901
		2.18		0.158204			2.18		326.498
		2.182		0.158247			2.182		327.099
		2.184		0.158444			2.184		327.699
		2.186		0.1576			2.186		328.297
		2.188		0.157875			2.188		328.898
		2.19		0.157474			2.19		329.499
		2.192		0.157413			2.192		330.101
		2.194		0.157572			2.194		330.702
		2.196		0.157039			2.196		331.308
		2.198		0.157753			2.198		331.909
		2.2		0.156362			2.2		332.513
		2.202		0.156474			2.202		333.116
		2.204		0.155899			2.204		333.719
		2.206		0.155701			2.206		334.324
		2.208		0.157362			2.208		334.928
		2.21		0.157111			2.21		335.54
		2.212		0.156443			2.212		336.149
		2.214		0.156388			2.214		336.758
		2.216		0.155887			2.216		337.368
		2.218		0.155971			2.218		337.977
		2.22		0.155797			2.22		338.588
		2.222		0.15547			2.222		339.199
		2.224		0.155401			2.224		339.809
		2.226		0.154689			2.226		340.421
		2.228		0.15424			2.228		341.029
		2.23		0.15433			2.23		341.639
		2.232		0.154671			2.232		342.25
		2.234		0.155029			2.234		342.864
		2.236		0.153829			2.236		343.476
		2.238		0.153801			2.238		344.091
		2.24		0.154202			2.24		344.703
		2.242		0.154664			2.242		345.322
		2.244		0.154036			2.244		345.942
		2.246		0.152571			2.246		346.554
		2.248		0.153834			2.248		347.172
		2.25		0.153159			2.25		347.784
		2.252		0.153342			2.252		348.404
		2.254		0.154112			2.254		349.026
		2.256		0.153447			2.256		349.649
		2.258		0.152245			2.258		350.267
		2.26		0.153131			2.26		350.887
		2.262		0.153178			2.262		351.51
		2.264		0.152881			2.264		352.133
		2.266		0.153024			2.266		352.756
		2.268		0.15283			2.268		353.382
		2.27		0.151911			2.27		354.005
		2.272		0.152524			2.272		354.631
		2.274		0.152076			2.274		355.257
		2.276		0.151151			2.276		355.88
		2.278		0.151572			2.278		356.504
		2.28		0.15167			2.28		357.131
		2.282		0.151233			2.282		357.76
		2.284		0.150963			2.284		358.383
		2.286		0.150625			2.286		359.01
		2.288		0.150236			2.288		359.635
		2.29		0.150807			2.29		360.264
		2.292		0.151173			2.292		360.894
		2.294		0.150475			2.294		361.523
		2.296		0.150286			2.296		362.156
		2.298		0.149641			2.298		362.785
		2.3		0.149427			2.3		363.412
		2.302		0.149334			2.302		364.041
		2.304		0.149455			2.304		364.673
		2.306		0.149522			2.306		365.303
		2.308		0.149996			2.308		365.939
		2.31		0.150582			2.31		366.574
		2.312		0.149029			2.312		367.211
		2.314		0.148689			2.314		367.847
		2.316		0.148724			2.316		368.476
		2.318		0.149556			2.318		369.116
		2.32		0.149102			2.32		369.753
		2.322		0.14806			2.322		370.393
		2.324		0.149321			2.324		371.028
		2.326		0.14807			2.326		371.67
		2.328		0.147946			2.328		372.305
		2.33		0.147507			2.33		372.944
		2.332		0.148397			2.332		373.585
		2.334		0.148086			2.334		374.226
		2.336		0.147695			2.336		374.869
		2.338		0.147533			2.338		375.509
		2.34		0.147049			2.34		376.149
		2.342		0.147113			2.342		376.79
		2.344		0.147195			2.344		377.434
		2.346		0.147977			2.346		378.078
		2.348		0.147225			2.348		378.726
		2.35		0.147125			2.35		379.371
		2.352		0.147645			2.352		380.018
		2.354		0.146659			2.354		380.666
		2.356		0.145876			2.356		381.311
		2.358		0.146593			2.358		381.959
		2.36		0.146354			2.36		382.607
		2.362		0.146358			2.362		383.255
		2.364		0.146001			2.364		383.904
		2.366		0.145968			2.366		384.557
		2.368		0.145761			2.368		385.205
		2.37		0.146517			2.37		385.858
		2.372		0.146089			2.372		386.512
		2.374		0.145574			2.374		387.161
		2.376		0.144975			2.376		387.815
		2.378		0.144908			2.378		388.467
		2.38		0.145952			2.38		389.12
		2.382		0.144883			2.382		389.778
		2.384		0.14464			2.384		390.432
		2.386		0.144459			2.386		391.084
		2.388		0.144683			2.388		391.741
		2.39		0.144314			2.39		392.395
		2.392		0.144732			2.392		393.054
		2.394		0.144726			2.394		393.714
		2.396		0.143475			2.396		394.372
		2.398		0.143071			2.398		395.025
		2.4		0.144006			2.4		395.685
		2.402		0.144343			2.402		396.344
		2.404		0.143981			2.404		397.004
		2.406		0.143785			2.406		397.667
		2.408		0.144187			2.408		398.332
		2.41		0.142816			2.41		398.994
		2.412		0.143073			2.412		399.655
		2.414		0.142541			2.414		400.318
		2.416		0.142924			2.416		400.98
		2.418		0.14258			2.418		401.641
		2.42		0.142819			2.42		402.307
		2.422		0.142566			2.422		402.973
		2.424		0.142373			2.424		403.638
		2.426		0.142429			2.426		404.303
		2.428		0.142255			2.428		404.971
		2.43		0.142222			2.43		405.64
		2.432		0.14201			2.432		406.307
		2.434		0.142406			2.434		406.974

## Sheet: subfigure f
Supplementary Fig. 4f
		r (nm)	RDF of ion in bulk solution (g cm3)	RDF of ion in mid-position (g cm3)	RDF of ion in edge-position (g cm3)		r (nm)	Nw of ion in bulk solution	Nw of ion in mid-position	Nw of ion in edge-position
		0	0		0		0	0		0
		0.002	0		0		0.002	0		0
		0.004	0		0		0.004	0		0
		0.006	0		0		0.006	0		0
		0.008	0		0		0.008	0		0
		0.01	0		0		0.01	0		0
		0.012	0		0		0.012	0		0
		0.014	0		0		0.014	0		0
		0.016	0		0		0.016	0		0
		0.018	0		0		0.018	0		0
		0.02	0		0		0.02	0		0
		0.022	0		0		0.022	0		0
		0.024	0		0		0.024	0		0
		0.026	0		0		0.026	0		0
		0.028	0		0		0.028	0		0
		0.03	0		0		0.03	0		0
		0.032	0		0		0.032	0		0
		0.034	0		0		0.034	0		0
		0.036	0		0		0.036	0		0
		0.038	0		0		0.038	0		0
		0.04	0		0		0.04	0		0
		0.042	0		0		0.042	0		0
		0.044	0		0		0.044	0		0
		0.046	0		0		0.046	0		0
		0.048	0		0		0.048	0		0
		0.05	0		0		0.05	0		0
		0.052	0		0		0.052	0		0
		0.054	0		0		0.054	0		0
		0.056	0		0		0.056	0		0
		0.058	0		0		0.058	0		0
		0.06	0		0		0.06	0		0
		0.062	0		0		0.062	0		0
		0.064	0		0		0.064	0		0
		0.066	0		0		0.066	0		0
		0.068	0		0		0.068	0		0
		0.07	0		0		0.07	0		0
		0.072	0		0		0.072	0		0
		0.074	0		0		0.074	0		0
		0.076	0		0		0.076	0		0
		0.078	0		0		0.078	0		0
		0.08	0		0		0.08	0		0
		0.082	0		0		0.082	0		0
		0.084	0		0		0.084	0		0
		0.086	0		0		0.086	0		0
		0.088	0		0		0.088	0		0
		0.09	0		0		0.09	0		0
		0.092	0		0		0.092	0		0
		0.094	0		0		0.094	0		0
		0.096	0		0		0.096	0		0
		0.098	0		0		0.098	0		0
		0.1	0		0		0.1	0		0
		0.102	0		0		0.102	0		0
		0.104	0		0		0.104	0		0
		0.106	0		0		0.106	0		0
		0.108	0		0		0.108	0		0
		0.11	0		0		0.11	0		0
		0.112	0		0		0.112	0		0
		0.114	0		0		0.114	0		0
		0.116	0		0		0.116	0		0
		0.118	0		0		0.118	0		0
		0.12	0		0		0.12	0		0
		0.122	0		0		0.122	0		0
		0.124	0		0		0.124	0		0
		0.126	0		0		0.126	0		0
		0.128	0		0		0.128	0		0
		0.13	0		0		0.13	0		0
		0.132	0		0		0.132	0		0
		0.134	0		0		0.134	0		0
		0.136	0		0		0.136	0		0
		0.138	0		0		0.138	0		0
		0.14	0		0		0.14	0		0
		0.142	0		0		0.142	0		0
		0.144	0		0		0.144	0		0
		0.146	0		0		0.146	0		0
		0.148	0		0		0.148	0		0
		0.15	0		0		0.15	0		0
		0.152	0		0		0.152	0		0
		0.154	0		0		0.154	0		0
		0.156	0		0		0.156	0		0
		0.158	0		0		0.158	0		0
		0.16	0		0		0.16	0		0
		0.162	0		0		0.162	0		0
		0.164	0		0		0.164	0		0
		0.166	0		0		0.166	0		0
		0.168	0		0		0.168	0		0
		0.17	0		0		0.17	0		0
		0.172	0		0		0.172	0		0
		0.174	0		0		0.174	0		0
		0.176	0		0		0.176	0		0
		0.178	0		0		0.178	0		0
		0.18	0		0		0.18	0		0
		0.182	0		0		0.182	0		0
		0.184	0		0		0.184	0		0
		0.186	0		0		0.186	0		0
		0.188	0		0		0.188	0		0
		0.19	0		0		0.19	0		0
		0.192	0		0		0.192	0		0
		0.194	0		0		0.194	0		0
		0.196	0		0		0.196	0		0
		0.198	0		0		0.198	0		0
		0.2	0		0		0.2	0		0
		0.202	0		0		0.202	0		0
		0.204	0		0		0.204	0		0
		0.206	0		0		0.206	0		0
		0.208	0		0		0.208	0		0
		0.21	0		0		0.21	0		0
		0.212	0		0		0.212	0		0
		0.214	0		0		0.214	0		0
		0.216	0		0		0.216	0		0
		0.218	0		0		0.218	0		0
		0.22	0		0		0.22	0		0
		0.222	0		0		0.222	0		0
		0.224	0		0		0.224	0		0
		0.226	0		0		0.226	0		0
		0.228	0		0		0.228	0		0
		0.23	0		0		0.23	0		0
		0.232	0		0		0.232	0		0
		0.234	0		0		0.234	0		0
		0.236	0		0		0.236	0		0
		0.238	0		0		0.238	0		0
		0.24	0		0		0.24	0		0
		0.242	0		0		0.242	0		0
		0.244	0		0		0.244	0		0
		0.246	0		0		0.246	0		0
		0.248	0		0		0.248	0		0
		0.25	0		0		0.25	0		0
		0.252	0		0		0.252	0		0
		0.254	0		0		0.254	0		0
		0.256	0		0		0.256	0		0
		0.258	0		0		0.258	0		0
		0.26	0		0		0.26	0		0
		0.262	0		0		0.262	0		0
		0.264	0		0		0.264	0		0
		0.266	0		0		0.266	0		0
		0.268	0		0		0.268	0		0
		0.27	0		0		0.27	0		0
		0.272	0		0.000135935		0.272	0		0
		0.274	0.000389111		0.000267911		0.274	1.59994e-05		7.99968e-06
		0.276	0.000127831		0.000660108		0.276	3.19987e-05		2.3999e-05
		0.278	0.00188997		0.00338334		0.278	8.79965e-05		0.000167993
		0.28	0.00770071		0.00897935		0.28	0.000359986		0.000535978
		0.282	0.0230205		0.0247868		0.282	0.00123195		0.00132795
		0.284	0.0523973		0.0581049		0.284	0.00349586		0.00393584
		0.286	0.111074		0.127379		0.286	0.00886364		0.00963162
		0.288	0.210382		0.238133		0.288	0.0188393		0.0211672
		0.29	0.366002		0.415309		0.29	0.0386465		0.0423903
		0.292	0.603352		0.687766		0.292	0.0709571		0.0787249
		0.294	0.906329		1.01492		0.294	0.124011		0.136339
		0.296	1.29623		1.42779		0.296	0.202064		0.219623
		0.298	1.72825		1.87289		0.298	0.311628		0.335675
		0.3	2.1886		2.34884		0.3	0.45559		0.484445
		0.302	2.62835		2.88818		0.302	0.633615		0.673565
		0.304	3.03512		3.28729		0.304	0.849374		0.900468
		0.306	3.41811		3.68299		0.306	1.09599		1.15873
		0.308	3.70428		3.95006		0.308	1.37244		1.44696
		0.31	3.95415		4.13788		0.31	1.67363		1.75279
		0.312	4.04534		4.23632		0.312	1.99286		2.07682
		0.314	4.04683		4.23385		0.314	2.31697		2.40824
		0.316	3.96648		4.13055		0.316	2.64557		2.73905
		0.318	3.86082		4.0021		0.318	2.96961		3.06509
		0.32	3.70868		3.80894		0.32	3.28699		3.3798
		0.322	3.45624		3.57701		0.322	3.59127		3.68367
		0.324	3.22427		3.30247		0.324	3.87806		3.96981
		0.326	2.98235		3.01841		0.326	4.14701		4.23529
		0.328	2.72442		2.74568		0.328	4.39709		4.48075
		0.33	2.48405		2.51375		0.33	4.6287		4.70725
		0.332	2.24063		2.27074		0.332	4.84201		4.91515
		0.334	2.03969		2.05877		0.334	5.03546		5.1058
		0.336	1.81796		1.83774		0.336	5.2128		5.27997
		0.338	1.62681		1.6657		0.338	5.37258		5.43749
		0.34	1.45257		1.49487		0.34	5.51758		5.58271
		0.342	1.29618		1.31622		0.342	5.64887		5.71167
		0.344	1.17088		1.19431		0.344	5.76912		5.82926
		0.346	1.04556		1.07815		0.346	5.87724		5.9367
		0.348	0.951707		0.96804		0.348	5.97478		6.03429
		0.35	0.856996		0.885828		0.35	6.06628		6.12398
		0.352	0.776157		0.805577		0.352	6.14933		6.20771
		0.354	0.705719		0.729495		0.354	6.22393		6.28302
		0.356	0.640798		0.662439		0.356	6.29405		6.3519
		0.358	0.598557		0.617237		0.358	6.35874		6.41656
		0.36	0.545864		0.573303		0.36	6.41848		6.47772
		0.362	0.51675		0.547043		0.362	6.47575		6.53596
		0.364	0.479328		0.50248		0.364	6.52944		6.59055
		0.366	0.457894		0.488295		0.366	6.58134		6.64339
		0.368	0.438694		0.468447		0.368	6.63067		6.69414
		0.37	0.414331		0.452963		0.37	6.67796		6.74407
		0.372	0.398349		0.436335		0.372	6.72412		6.7931
		0.374	0.390758		0.43434		0.374	6.76867		6.84075
		0.376	0.381244		0.42369		0.376	6.81358		6.88909
		0.378	0.384236		0.422452		0.378	6.85823		6.93598
		0.38	0.370152		0.407846		0.38	6.90266		6.98401
		0.382	0.364285		0.414546		0.382	6.94634		7.03172
		0.384	0.38071		0.417674		0.384	6.99186		7.08025
		0.386	0.380563		0.419632		0.386	7.03758		7.12933
		0.388	0.378074		0.419594		0.388	7.0843		7.17955
		0.39	0.393093		0.435271		0.39	7.13216		7.23102
		0.392	0.395941		0.434183		0.392	7.18192		7.28379
		0.394	0.413882		0.449606		0.394	7.23337		7.33779
		0.396	0.418156		0.448537		0.396	7.28583		7.39348
		0.398	0.428718		0.463723		0.398	7.34171		7.45075
		0.4	0.448055		0.470537		0.4	7.39859		7.51077
		0.402	0.451078		0.485406		0.402	7.45757		7.57142
		0.404	0.467029		0.495402		0.404	7.5189		7.63387
		0.406	0.493048		0.502621		0.406	7.58407		7.69946
		0.408	0.510214		0.53008		0.408	7.65199		7.76774
		0.41	0.530793		0.539398		0.41	7.72365		7.83921
		0.412	0.54533		0.546973		0.412	7.79868		7.91145
		0.414	0.565755		0.565055		0.414	7.87602		7.98625
		0.416	0.591947		0.573752		0.416	7.95818		8.06528
		0.418	0.613607		0.600741		0.418	8.04456		8.14632
		0.42	0.640679		0.602503		0.42	8.13453		8.23089
		0.422	0.664486		0.627762		0.422	8.22985		8.31706
		0.424	0.685897		0.632973		0.424	8.32837		8.40688
		0.426	0.723528		0.647994		0.426	8.43333		8.49899
		0.428	0.735496		0.675443		0.428	8.54263		8.59549
		0.43	0.760001		0.686576		0.43	8.65504		8.69514
		0.432	0.795144		0.697535		0.432	8.77426		8.79687
		0.434	0.820866		0.708152		0.434	8.89836		8.9017
		0.436	0.840719		0.717499		0.436	9.02847		9.0088
		0.438	0.86858		0.740205		0.438	9.16146		9.11969
		0.44	0.890221		0.746992		0.44	9.30188		9.23317
		0.442	0.924802		0.769386		0.442	9.44632		9.35063
		0.444	0.964257		0.77043		0.444	9.59843		9.47101
		0.446	0.971191		0.786688		0.446	9.75609		9.5934
		0.448	1.00369		0.798825		0.448	9.91905		9.71894
		0.45	1.04124		0.809766		0.45	10.0868		9.84912
		0.452	1.04397		0.820841		0.452	10.2628		9.98086
		0.454	1.08207		0.818543		0.454	10.4411		10.1146
		0.456	1.10599		0.842622		0.456	10.6271		10.2509
		0.458	1.12142		0.8394		0.458	10.818		10.3913
		0.46	1.13613		0.843382		0.46	11.0135		10.5318
		0.462	1.15962		0.861022		0.462	11.2132		10.6765
		0.464	1.18175		0.861462		0.464	11.4211		10.8231
		0.466	1.18111		0.860255		0.466	11.6294		10.9711
		0.468	1.21957		0.859839		0.468	11.8446		11.1204
		0.47	1.22746		0.875482		0.47	12.0664		11.2721
		0.472	1.24217		0.864381		0.472	12.2915		11.4259
		0.474	1.24861		0.869987		0.474	12.52		11.5805
		0.476	1.26251		0.879209		0.476	12.7529		11.7363
		0.478	1.26117		0.863896		0.478	12.9893		11.8949
		0.48	1.29874		0.875092		0.48	13.23		12.0533
		0.482	1.29324		0.887033		0.482	13.4757		12.2155
		0.484	1.29157		0.868281		0.484	13.7239		12.3785
		0.486	1.29247		0.877419		0.486	13.9748		12.5409
		0.488	1.29732		0.872226		0.488	14.2269		12.7073
		0.49	1.31688		0.865704		0.49	14.4832		12.872
		0.492	1.29265		0.854116		0.492	14.7415		13.0364
		0.494	1.30865		0.84824		0.494	15.0015		13.2015
		0.496	1.32227		0.840112		0.496	15.266		13.3654
		0.498	1.31139		0.83986		0.498	15.5328		13.5305
		0.5	1.30199		0.83596		0.5	15.799		13.6973
		0.502	1.29569		0.842266		0.502	16.0678		13.8653
		0.504	1.29382		0.825176		0.504	16.3372		14.0326
		0.506	1.28476		0.814603		0.506	16.6077		14.1991
		0.508	1.29365		0.814032		0.508	16.8792		14.365
		0.51	1.27876		0.808601		0.51	17.1527		14.5322
		0.512	1.2871		0.805654		0.512	17.4286		14.7005
		0.514	1.26966		0.792145		0.514	17.7043		14.8676
		0.516	1.25424		0.776591		0.516	17.981		15.0331
		0.518	1.23652		0.780068		0.518	18.253		15.1984
		0.52	1.23549		0.772874		0.52	18.5276		15.3653
		0.522	1.23048		0.772652		0.522	18.8015		15.5313
		0.524	1.21773		0.757327		0.524	19.0778		15.699
		0.526	1.19476		0.747638		0.526	19.3508		15.8632
		0.528	1.19955		0.739146		0.528	19.6229		16.027
		0.53	1.16629		0.743557		0.53	19.8942		16.1924
		0.532	1.17411		0.734255		0.532	20.1669		16.3586
		0.534	1.16265		0.730735		0.534	20.4391		16.5239
		0.536	1.1428		0.719861		0.536	20.7094		16.6885
		0.538	1.13761		0.710395		0.538	20.9791		16.8526
		0.54	1.12015		0.705028		0.54	21.2499		17.0152
		0.542	1.1051		0.69396		0.542	21.5176		17.1787
		0.544	1.08199		0.683314		0.544	21.7834		17.3396
		0.546	1.09107		0.685314		0.546	22.0472		17.5027
		0.548	1.0707		0.674212		0.548	22.313		17.6638
		0.55	1.06543		0.667089		0.55	22.5754		17.8252
		0.552	1.06188		0.653829		0.552	22.8409		17.9846
		0.554	1.05185		0.657033		0.554	23.1072		18.1437
		0.556	1.02684		0.641624		0.556	23.3714		18.303
		0.558	1.02816		0.64555		0.558	23.6331		18.4615
		0.56	1.00487		0.643684		0.56	23.8953		18.6221
		0.562	1.00315		0.626294		0.562	24.1545		18.7812
		0.564	0.981578		0.622058		0.564	24.4119		18.9378
		0.566	0.987993		0.612026		0.566	24.6713		19.0947
		0.568	0.9677		0.603188		0.568	24.9278		19.2508
		0.57	0.95769		0.603715		0.57	25.1848		19.4051
		0.572	0.934187		0.592632		0.572	25.439		19.5619
		0.574	0.935822		0.58761		0.574	25.6907		19.7159
		0.576	0.925633		0.570275		0.576	25.9417		19.8678
		0.578	0.915913		0.560205		0.578	26.195		20.0176
		0.58	0.899592		0.552719		0.58	26.4442		20.1647
		0.582	0.896502		0.552167		0.582	26.6928		20.3137
		0.584	0.893505		0.555712		0.584	26.944		20.4632
		0.586	0.879789		0.531706		0.586	27.1925		20.612
		0.588	0.871481		0.524793		0.588	27.4409		20.7568
		0.59	0.872379		0.52013		0.59	27.691		20.9002
		0.592	0.855856		0.511585		0.592	27.9373		21.0436
		0.594	0.861629		0.50981		0.594	28.185		21.1861
		0.596	0.847038		0.507419		0.596	28.4332		21.3299
		0.598	0.839719		0.504576		0.598	28.6814		21.4729
		0.6	0.839699		0.49246		0.6	28.9273		21.6158
		0.602	0.833514		0.490317		0.602	29.179		21.7569
		0.604	0.825649		0.486757		0.604	29.4233		21.8994
		0.606	0.835967		0.473872		0.606	29.6744		22.038
		0.608	0.82694		0.474879		0.608	29.9246		22.1761
		0.61	0.834873		0.467825		0.61	30.179		22.3158
		0.612	0.832392		0.464785		0.612	30.4343		22.4551
		0.614	0.838033		0.464497		0.614	30.6911		22.5921
		0.616	0.839755		0.464067		0.616	30.9523		22.7342
		0.618	0.839254		0.468616		0.618	31.2149		22.8736
		0.62	0.838362		0.466501		0.62	31.4785		23.0165
		0.622	0.830827		0.462967		0.622	31.7454		23.1588
		0.624	0.836027		0.462905		0.624	32.0094		23.3033
		0.626	0.843426		0.456722		0.626	32.2777		23.445
		0.628	0.852249		0.45853		0.628	32.5521		23.5868
		0.63	0.854843		0.452797		0.63	32.8308		23.7312
		0.632	0.857459		0.467447		0.632	33.1088		23.877
		0.634	0.86581		0.458205		0.634	33.3941		24.0253
		0.636	0.869485		0.464869		0.636	33.6798		24.1725
		0.638	0.873655		0.468936		0.638	33.9713		24.3237
		0.64	0.88484		0.464743		0.64	34.266		24.4742
		0.642	0.884326		0.470492		0.642	34.5645		24.6279
		0.644	0.887746		0.467905		0.644	34.8665		24.7818
		0.646	0.902008		0.476633		0.646	35.1712		24.9389
		0.648	0.899264		0.478646		0.648	35.4815		25.0968
		0.65	0.914574		0.478217		0.65	35.7971		25.2579
		0.652	0.914828		0.477779		0.652	36.115		25.4184
		0.654	0.917715		0.480518		0.654	36.4344		25.5812
		0.656	0.932588		0.486663		0.656	36.7611		25.7463
		0.658	0.93261		0.491265		0.658	37.0904		25.9143
		0.66	0.94006		0.490967		0.66	37.4265		26.0838
		0.662	0.945773		0.4965		0.662	37.7644		26.2555
		0.664	0.953468		0.500733		0.664	38.1067		26.4291
		0.666	0.965422		0.500054		0.666	38.4561		26.6068
		0.668	0.978901		0.499421		0.668	38.8122		26.783
		0.67	0.979369		0.50512		0.67	39.1693		26.9609
		0.672	0.977602		0.508822		0.672	39.531		27.1423
		0.674	1.00046		0.508482		0.674	39.9011		27.3267
		0.676	1.00617		0.511466		0.676	40.2768		27.5109
		0.678	1.00395		0.518866		0.678	40.6546		27.6992
		0.68	1.01446		0.515213		0.68	41.0392		27.8894
		0.682	1.01165		0.520775		0.682	41.4224		28.0791
		0.684	1.01717		0.519003		0.684	41.8129		28.2709
		0.686	1.02373		0.520899		0.686	42.2059		28.4666
		0.688	1.03479		0.524389		0.688	42.6033		28.6619
		0.69	1.04037		0.51959		0.69	43.0083		28.8596
		0.692	1.04467		0.532041		0.692	43.4183		29.0604
		0.694	1.03934		0.528627		0.694	43.8292		29.2618
		0.696	1.04822		0.532839		0.696	44.2429		29.4648
		0.698	1.05922		0.535114		0.698	44.6633		29.6717
		0.7	1.06304		0.531345		0.7	45.0905		29.88
		0.702	1.06224		0.532093		0.702	45.5175		30.0878
		0.704	1.06269		0.534841		0.704	45.95		30.2975
		0.706	1.06664		0.526986		0.706	46.3848		30.5062
		0.708	1.07077		0.533774		0.708	46.8236		30.7179
		0.71	1.08054		0.542152		0.71	47.2659		30.9335
		0.712	1.08253		0.546796		0.712	47.7164		31.1513
		0.714	1.0793		0.531518		0.714	48.1694		31.3701
		0.716	1.08526		0.534109		0.716	48.6217		31.5852
		0.718	1.0894		0.536037		0.718	49.0818		31.8058
		0.72	1.09121		0.535039		0.72	49.545		32.0266
		0.722	1.0779		0.533816		0.722	50.009		32.246
		0.724	1.08563		0.529468		0.724	50.4719		32.4675
		0.726	1.08389		0.530049		0.726	50.9414		32.6894
		0.728	1.08542		0.528317		0.728	51.411		32.9111
		0.73	1.08939		0.526331		0.73	51.8865		33.1342
		0.732	1.08955		0.531138		0.732	52.3644		33.3594
		0.734	1.09139		0.532163		0.734	52.8469		33.5882
		0.736	1.08897		0.522837		0.736	53.3305		33.8137
		0.738	1.07631		0.52698		0.738	53.814		34.041
		0.74	1.08862		0.525596		0.74	54.2982		34.2695
		0.742	1.07581		0.525186		0.742	54.7887		34.499
		0.744	1.07742		0.516215		0.744	55.2763		34.7268
		0.746	1.06748		0.51164		0.746	55.7637		34.9537
		0.748	1.06768		0.510291		0.748	56.2536		35.1798
		0.75	1.0625		0.505306		0.75	56.7438		35.4085
		0.752	1.06628		0.507367		0.752	57.2377		35.634
		0.754	1.0669		0.503671		0.754	57.7352		35.8631
		0.756	1.06615		0.497154		0.756	58.2357		36.0898
		0.758	1.04964		0.49907		0.758	58.7324		36.3183
		0.76	1.05093		0.498727		0.76	59.2307		36.545
		0.762	1.04976		0.493548		0.762	59.7316		36.7734
		0.764	1.04752		0.484958		0.764	60.2317		36.9996
		0.766	1.04068		0.484947		0.766	60.731		37.2259
		0.768	1.03754		0.480823		0.768	61.2366		37.4517
		0.77	1.03197		0.478359		0.77	61.7368		37.6767
		0.772	1.04221		0.47435		0.772	62.2445		37.9028
		0.774	1.03484		0.47101		0.774	62.754		38.127
		0.776	1.02414		0.468437		0.776	63.261		38.3522
		0.778	1.02204		0.464203		0.778	63.7693		38.5762
		0.78	1.01512		0.459942		0.78	64.2766		38.7987
		0.782	1.01237		0.455978		0.782	64.7846		39.0207
		0.784	1.01866		0.450945		0.784	65.2949		39.2423
		0.786	1.00744		0.45586		0.786	65.8096		39.4653
		0.788	1.00147		0.447326		0.788	66.3209		39.6867
		0.79	1.00312		0.445504		0.79	66.8312		39.9078
		0.792	0.997079		0.441572		0.792	67.3483		40.1287
		0.794	0.993842		0.439286		0.794	67.8609		40.3492
		0.796	0.987737		0.437308		0.796	68.3749		40.5688
		0.798	0.983848		0.435631		0.798	68.8916		40.7911
		0.8	0.980942		0.425136		0.8	69.4058		41.0094
		0.802	0.985952		0.426673		0.802	69.9221		41.2266
		0.804	0.976695		0.426078		0.804	70.4422		41.4441
		0.806	0.974871		0.422681		0.806	70.9621		41.6635
		0.808	0.98606		0.419061		0.808	71.4865		41.8819
		0.81	0.986216		0.423197		0.81	72.0162		42.1012
		0.812	0.972176		0.423439		0.812	72.5476		42.3225
		0.814	0.976882		0.41718		0.814	73.0758		42.5443
		0.816	0.976422		0.412821		0.816	73.608		42.7615
		0.818	0.972825		0.407639		0.818	74.1434		42.9795
		0.82	0.977025		0.405108		0.82	74.6813		43.1975
		0.822	0.979182		0.4057		0.822	75.2198		43.4142
		0.824	0.969144		0.401752		0.824	75.7647		43.6319
		0.826	0.975258		0.402015		0.826	76.3071		43.8508
		0.828	0.970649		0.400122		0.828	76.8546		44.0675
		0.83	0.967326		0.398239		0.83	77.4004		44.284
		0.832	0.971761		0.398018		0.832	77.9513		44.5043
		0.834	0.973534		0.396378		0.834	78.5063		44.7223
		0.836	0.973453		0.388656		0.836	79.0626		44.9409
		0.838	0.97067		0.393036		0.838	79.6232		45.1599
		0.84	0.970906		0.390127		0.84	80.1853		45.3783
		0.842	0.968768		0.386533		0.842	80.7485		45.5969
		0.844	0.970407		0.392461		0.844	81.3122		45.8175
		0.846	0.968987		0.381747		0.846	81.8837		46.0361
		0.848	0.969947		0.38733		0.848	82.4533		46.2551
		0.85	0.969026		0.387499		0.85	83.0284		46.478
		0.852	0.975709		0.386198		0.852	83.6062		46.7014
		0.854	0.982301		0.38195		0.854	84.1943		46.9237
		0.856	0.981579		0.386834		0.856	84.7823		47.1465
		0.858	0.979696		0.38703		0.858	85.3732		47.3737
		0.86	0.983641		0.380133		0.86	85.9694		47.5979
		0.862	0.9795		0.381079		0.862	86.5657		47.822
		0.864	0.983411		0.383329		0.864	87.165		48.0495
		0.866	0.98466		0.384619		0.866	87.7709		48.2768
		0.868	0.988536		0.379936		0.868	88.3826		48.5056
		0.87	0.987283		0.378901		0.87	88.9941		48.735
		0.872	0.988679		0.38053		0.872	89.6093		48.9635
		0.874	0.993939		0.375675		0.874	90.2304		49.1915
		0.876	0.990444		0.381157		0.876	90.8563		49.4234
		0.878	0.99704		0.379291		0.878	91.4828		49.6549
		0.88	0.996921		0.377074		0.88	92.1157		49.8884
		0.882	0.993286		0.379311		0.882	92.7505		50.1198
		0.884	0.995157		0.375796		0.884	93.3873		50.3554
		0.886	0.999628		0.376814		0.886	94.029		50.5899
		0.888	0.994019		0.379038		0.888	94.672		50.8259
		0.89	1.00341		0.376748		0.89	95.3213		51.064
		0.892	0.999352		0.379878		0.892	95.9737		51.3036
		0.894	1.00717		0.375738		0.894	96.6313		51.5414
		0.896	1.00669		0.375831		0.896	97.293		51.7806
		0.898	1.00297		0.376828		0.898	97.9548		52.021
		0.9	1.00744		0.376592		0.9	98.6229		52.2647
		0.902	1.00151		0.375285		0.902	99.2948		52.5086
		0.904	1.00148		0.373294		0.904	99.9663		52.7508
		0.906	1.00358		0.379025		0.906	100.642		52.9965
		0.908	1.01241		0.376131		0.908	101.322		53.2425
		0.91	1.00819		0.373622		0.91	102.006		53.4903
		0.912	1.00692		0.377525		0.912	102.695		53.7364
		0.914	1.00487		0.378916		0.914	103.384		53.9876
		0.916	1.01065		0.376558		0.916	104.077		54.2391
		0.918	1.01284		0.378475		0.918	104.775		54.4917
		0.92	1.01809		0.378813		0.92	105.479		54.7469
		0.922	1.01154		0.374965		0.922	106.187		55.0001
		0.924	1.01435		0.377568		0.924	106.896		55.2558
		0.926	1.01633		0.377477		0.926	107.61		55.5131
		0.928	1.01377		0.376586		0.928	108.327		55.7696
		0.93	1.01278		0.374908		0.93	109.044		56.0282
		0.932	1.00893		0.371579		0.932	109.764		56.2862
		0.934	1.01938		0.372523		0.934	110.488		56.5427
		0.936	1.02017		0.373597		0.936	111.222		56.8019
		0.938	1.01998		0.375678		0.938	111.956		57.0634
		0.94	1.01858		0.37805		0.94	112.698		57.3273
		0.942	1.00988		0.375607		0.942	113.435		57.594
		0.944	1.01674		0.374707		0.944	114.173		57.86
		0.946	1.01403		0.377405		0.946	114.918		58.126
		0.948	1.0151		0.375949		0.948	115.667		58.3948
		0.95	1.01247		0.377144		0.95	116.418		58.6651
		0.952	1.01559		0.373696		0.952	117.17		58.9342
		0.954	1.01646		0.369507		0.954	117.928		59.203
		0.956	1.01355		0.368531		0.956	118.688		59.4701
		0.958	1.01399		0.372872		0.958	119.451		59.7411
		0.96	1.0118		0.367528		0.96	120.217		60.0114
		0.962	1.00587		0.371443		0.962	120.982		60.2825
		0.964	1.01238		0.37012		0.964	121.753		60.556
		0.966	1.01161		0.367123		0.966	122.526		60.8306
		0.968	1.00831		0.369549		0.968	123.301		61.1043
		0.97	1.00702		0.37167		0.97	124.079		61.3813
		0.972	1.01375		0.366393		0.972	124.863		61.6584
		0.974	1.00447		0.365325		0.974	125.646		61.932
		0.976	1.0074		0.365593		0.976	126.43		62.2097
		0.978	1.00871		0.364804		0.978	127.224		62.4864
		0.98	1.00178		0.365225		0.98	128.014		62.7653
		0.982	1.00339		0.363891		0.982	128.807		63.0431
		0.984	1.00651		0.361023		0.984	129.603		63.3234
		0.986	1.00182		0.361299		0.986	130.403		63.6005
		0.988	1.00806		0.362455		0.988	131.208		63.8811
		0.99	1.00272		0.365579		0.99	132.015		64.1666
		0.992	1.00031		0.357797		0.992	132.824		64.4471
		0.994	0.994998		0.358003		0.994	133.632		64.7278
		0.996	1.00054		0.356471		0.996	134.444		65.0093
		0.998	0.997547		0.356926		0.998	135.26		65.293
		1	1.00202		0.352728		1	136.079		65.5733
		1.002	1.00266		0.354604		1.002	136.905		65.8542
		1.004	0.996839		0.352434		1.004	137.729		66.1382
		1.006	0.998544		0.354876		1.006	138.557		66.4232
		1.008	0.995617		0.351649		1.008	139.389		66.7084
		1.01	0.998948		0.351114		1.01	140.223		66.9922
		1.012	1.00002		0.347755		1.012	141.064		67.2752
		1.014	0.996835		0.346431		1.014	141.905		67.5591
		1.016	0.997894		0.351134		1.016	142.747		67.8453
		1.018	0.995383		0.346997		1.018	143.595		68.1308
		1.02	0.992455		0.346709		1.02	144.443		68.4179
		1.022	0.992933		0.344845		1.022	145.29		68.705
		1.024	1.00185		0.344284		1.024	146.147		68.9911
		1.026	0.993657		0.339522		1.026	147.011		69.2783
		1.028	0.994513		0.341616		1.028	147.873		69.5635
		1.03	0.994325		0.338571		1.03	148.738		69.8501
		1.032	0.99668		0.33957		1.032	149.608		70.1374
		1.034	1.00113		0.339564		1.034	150.483		70.4252
		1.036	0.994024		0.336668		1.036	151.362		70.7128
		1.038	0.998163		0.337483		1.038	152.242		71.0017
		1.04	0.994733		0.335505		1.04	153.126		71.2891
		1.042	0.99239		0.331418		1.042	154.008		71.5775
		1.044	0.995959		0.335693		1.044	154.898		71.8662
		1.046	0.991873		0.331352		1.046	155.787		72.156
		1.048	0.993167		0.330068		1.048	156.684		72.4448
		1.05	0.994045		0.331969		1.05	157.582		72.7348
		1.052	0.996107		0.329798		1.052	158.483		73.0247
		1.054	0.996493		0.328444		1.054	159.391		73.3165
		1.056	0.998029		0.328442		1.056	160.3		73.606
		1.058	0.996144		0.328486		1.058	161.218		73.8982
		1.06	0.998089		0.328005		1.06	162.138		74.1906
		1.062	0.999643		0.327091		1.062	163.06		74.4844
		1.064	0.994077		0.324889		1.064	163.987		74.7771
		1.066	0.996718		0.322899		1.066	164.914		75.0687
		1.068	0.996258		0.320885		1.068	165.845		75.3611
		1.07	0.991226		0.318543		1.07	166.78		75.651
		1.072	1.00042		0.32094		1.072	167.717		75.9425
		1.074	0.997252		0.320685		1.074	168.665		76.2377
		1.076	0.995579		0.317532		1.076	169.608		76.5303
		1.078	0.997562		0.321242		1.078	170.561		76.825
		1.08	1.00068		0.319771		1.08	171.512		77.123
		1.082	0.997184		0.320987		1.082	172.472		77.4207
		1.084	1.00061		0.322602		1.084	173.434		77.72
		1.086	1.00041		0.314653		1.086	174.4		78.018
		1.088	0.999524		0.315546		1.088	175.374		78.3144
		1.09	1.00117		0.317937		1.09	176.348		78.6126
		1.092	1.00583		0.313413		1.092	177.328		78.9127
		1.094	1.00334		0.311064		1.094	178.314		79.2075
		1.096	1.001		0.310766		1.096	179.301		79.5054
		1.098	1.00842		0.31237		1.098	180.297		79.8022
		1.1	1.00928		0.3123		1.1	181.296		80.1027
		1.102	1.00906		0.31227		1.102	182.303		80.4039
		1.104	1.01122		0.311154		1.104	183.311		80.7073
		1.106	1.00254		0.313282		1.106	184.321		81.0096
		1.108	1.00963		0.310507		1.108	185.335		81.3132
		1.11	1.00038		0.309702		1.11	186.35		81.6178
		1.112	1.00286		0.313145		1.112	187.365		81.9229
		1.114	1.00499		0.30708		1.114	188.388		82.229
		1.116	1.00974		0.30775		1.116	189.415		82.5319
		1.118	1.00504		0.308152		1.118	190.446		82.8392
		1.12	1.00632		0.311213		1.12	191.481		83.1459
		1.122	1.01137		0.304633		1.122	192.525		83.454
		1.124	1.01156		0.305153		1.124	193.574		83.7596
		1.126	1.01276		0.303748		1.126	194.625		84.0668
		1.128	1.01367		0.306118		1.128	195.683		84.3747
		1.13	1.00728		0.30769		1.13	196.74		84.6854
		1.132	1.00924		0.305295		1.132	197.799		84.9978
		1.134	1.00725		0.303262		1.134	198.861		85.3075
		1.136	1.00721		0.30528		1.136	199.928		85.6191
		1.138	1.00477		0.302588		1.138	200.995		85.9323
		1.14	1.00475		0.304874		1.14	202.066		86.2446
		1.142	1.0052		0.30219		1.142	203.143		86.5607
		1.144	1.01042		0.303268		1.144	204.222		86.8758
		1.146	1.00561		0.300737		1.146	205.307		87.1929
		1.148	1.00873		0.301719		1.148	206.399		87.5065
		1.15	1.01145		0.303979		1.15	207.494		87.823
		1.152	1.00439		0.300878		1.152	208.59		88.1423
		1.154	1.0064		0.301657		1.154	209.689		88.4603
		1.156	1.00549		0.297349		1.156	210.791		88.7769
		1.158	1.00496		0.301875		1.158	211.898		89.097
		1.16	1.01232		0.300733		1.16	213.01		89.4193
		1.162	1.00627		0.29968		1.162	214.129		89.7412
		1.164	1.00772		0.297867		1.164	215.246		90.063
		1.166	1.00626		0.299068		1.166	216.368		90.3857
		1.168	1.00844		0.299574		1.168	217.498		90.7084
		1.17	1.00783		0.294523		1.17	218.626		91.0318
		1.172	1.00715		0.29643		1.172	219.763		91.354
		1.174	1.00604		0.298638		1.174	220.9		91.6809
		1.176	1.00931		0.294852		1.176	222.043		92.0061
		1.178	1.0033		0.293845		1.178	223.188		92.3308
		1.18	1.0073		0.29177		1.18	224.333		92.6538
		1.182	1.00176		0.296461		1.182	225.487		92.981
		1.184	1.00811		0.294203		1.184	226.643		93.3087
		1.186	1.00508		0.295263		1.186	227.802		93.6378
		1.188	0.999925		0.290671		1.188	228.966		93.967
		1.19	1.00789		0.291433		1.19	230.13		94.2926
		1.192	1.00211		0.291554		1.192	231.3		94.6231
		1.194	1.00389		0.291885		1.194	232.476		94.9528
		1.196	1.00192		0.292745		1.196	233.652		95.2857
		1.198	1.00292		0.292936		1.198	234.83		95.6194
		1.2	0.996014		0.288557		1.2	236.011		95.9514
		1.202	1.00454		0.289413		1.202	237.194		96.2836
		1.204	1.00391		0.290092		1.204	238.392		96.6174
		1.206	1.00282		0.288042		1.206	239.587		96.9495
		1.208	1.00247		0.288154		1.208	240.788		97.2833
		1.21	0.998042		0.288165		1.21	241.99		97.6176
		1.212	1.00124		0.288961		1.212	243.19		97.9545
		1.214	1.00424		0.288245		1.214	244.403		98.2936
		1.216	1.00223		0.284002		1.216	245.619		98.6287
		1.218	1.00218		0.288776		1.218	246.839		98.9672
		1.22	1.00372		0.286668		1.22	248.066		99.3072
		1.222	0.999159		0.285776		1.222	249.292		99.6461
		1.224	1.00156		0.284476		1.224	250.52		99.9845
		1.226	1.00289		0.281639		1.226	251.755		100.322
		1.228	1.00185		0.282783		1.228	252.995		100.661
		1.23	1.00243		0.288549		1.23	254.24		101.004
		1.232	1.00153		0.28397		1.232	255.487		101.35
		1.234	0.997074		0.283453		1.234	256.735		101.692
		1.236	1.00015		0.282688		1.236	257.986		102.035
		1.238	1.00135		0.282038		1.238	259.244		102.381
		1.24	0.999446		0.278523		1.24	260.509		102.722
		1.242	0.997356		0.278337		1.242	261.769		103.064
		1.244	0.998979		0.278872		1.244	263.036		103.406
		1.246	0.99974		0.278665		1.246	264.309		103.748
		1.248	1.0025		0.280197		1.248	265.587		104.094
		1.25	0.997242		0.278681		1.25	266.87		104.442
		1.252	0.999148		0.279922		1.252	268.149		104.791
		1.254	1.00708		0.276458		1.254	269.445		105.137
		1.256	0.995274		0.276659		1.256	270.742		105.484
		1.258	1.00535		0.276793		1.258	272.039		105.831
		1.26	0.993049		0.275679		1.26	273.339		106.181
		1.262	0.997283		0.276062		1.262	274.64		106.528
		1.264	0.998759		0.27648		1.264	275.95		106.879
		1.266	1.00115		0.27726		1.266	277.265		107.231
		1.268	0.998049		0.273618		1.268	278.583		107.582
		1.27	1.00263		0.274165		1.27	279.904		107.934
		1.272			0.272452		1.272			108.287
		1.274			0.274126		1.274			108.636
		1.276			0.270799		1.276			108.99
		1.278			0.271532		1.278			109.341
		1.28			0.270807		1.28			109.694
		1.282			0.270818		1.282			110.047
		1.284			0.27074		1.284			110.404
		1.286			0.271257		1.286			110.759
		1.288			0.270268		1.288			111.115
		1.29			0.268396		1.29			111.471
		1.292			0.268789		1.292			111.825
		1.294			0.267901		1.294			112.185
		1.296			0.267676		1.296			112.541
		1.298			0.26974		1.298			112.9
		1.3			0.269143		1.3			113.262
		1.302			0.266282		1.302			113.624
		1.304			0.267698		1.304			113.983
		1.306			0.266109		1.306			114.343
		1.308			0.264084		1.308			114.704
		1.31			0.266466		1.31			115.065
		1.312			0.264622		1.312			115.428
		1.314			0.265322		1.314			115.792
		1.316			0.264554		1.316			116.157
		1.318			0.263103		1.318			116.521
		1.32			0.262208		1.32			116.884
		1.322			0.263695		1.322			117.251
		1.324			0.261818		1.324			117.616
		1.326			0.262159		1.326			117.983
		1.328			0.261074		1.328			118.347
		1.33			0.260175		1.33			118.713
		1.332			0.2618		1.332			119.081
		1.334			0.259238		1.334			119.451
		1.336			0.259543		1.336			119.818
		1.338			0.259048		1.338			120.186
		1.34			0.260393		1.34			120.557
		1.342			0.25929		1.342			120.93
		1.344			0.254697		1.344			121.298
		1.346			0.258736		1.346			121.667
		1.348			0.258101		1.348			122.04
		1.35			0.255854		1.35			122.411
		1.352			0.257801		1.352			122.785
		1.354			0.2574		1.354			123.16
		1.356			0.25814		1.356			123.536
		1.358			0.256452		1.358			123.914
		1.36			0.254053		1.36			124.287
		1.362			0.254102		1.362			124.664
		1.364			0.254982		1.364			125.037
		1.366			0.254128		1.366			125.414
		1.368			0.254031		1.368			125.794
		1.37			0.252316		1.37			126.172
		1.372			0.253127		1.372			126.55
		1.374			0.252492		1.374			126.927
		1.376			0.251364		1.376			127.307
		1.378			0.251583		1.378			127.687
		1.38			0.249838		1.38			128.067
		1.382			0.253689		1.382			128.446
		1.384			0.250688		1.384			128.831
		1.386			0.249963		1.386			129.213
		1.388			0.25044		1.388			129.595
		1.39			0.250175		1.39			129.981
		1.392			0.249419		1.392			130.362
		1.394			0.250049		1.394			130.75
		1.396			0.248234		1.396			131.136
		1.398			0.24787		1.398			131.523
		1.4			0.247426		1.4			131.908
		1.402			0.247877		1.402			132.293
		1.404			0.247236		1.404			132.681
		1.406			0.245877		1.406			133.069
		1.408			0.245825		1.408			133.457
		1.41			0.246365		1.41			133.844
		1.412			0.245607		1.412			134.232
		1.414			0.246767		1.414			134.623
		1.416			0.245149		1.416			135.015
		1.418			0.24551		1.418			135.407
		1.42			0.245117		1.42			135.8
		1.422			0.244863		1.422			136.194
		1.424			0.245113		1.424			136.589
		1.426			0.242558		1.426			136.982
		1.428			0.243301		1.428			137.375
		1.43			0.24448		1.43			137.771
		1.432			0.24225		1.432			138.167
		1.434			0.243336		1.434			138.565
		1.436			0.241431		1.436			138.96
		1.438			0.24319		1.438			139.359
		1.44			0.242053		1.44			139.76
		1.442			0.241288		1.442			140.158
		1.444			0.241634		1.444			140.558
		1.446			0.242189		1.446			140.96
		1.448			0.240667		1.448			141.362
		1.45			0.243166		1.45			141.768
		1.452			0.238643		1.452			142.17
		1.454			0.239924		1.454			142.572
		1.456			0.240249		1.456			142.976
		1.458			0.238563		1.458			143.38
		1.46			0.237356		1.46			143.783
		1.462			0.239318		1.462			144.189
		1.464			0.237609		1.464			144.595
		1.466			0.235763		1.466			144.998
		1.468			0.235225		1.468			145.401
		1.47			0.235502		1.47			145.805
		1.472			0.236213		1.472			146.212
		1.474			0.235176		1.474			146.618
		1.476			0.236574		1.476			147.026
		1.478			0.236584		1.478			147.437
		1.48			0.232212		1.48			147.844
		1.482			0.234087		1.482			148.251
		1.484			0.23444		1.484			148.661
		1.486			0.232215		1.486			149.071
		1.488			0.232291		1.488			149.48
		1.49			0.233893		1.49			149.89
		1.492			0.231134		1.492			150.302
		1.494			0.23329		1.494			150.711
		1.496			0.23136		1.496			151.127
		1.498			0.231634		1.498			151.539
		1.5			0.232773		1.5			151.953
		1.502			0.231112		1.502			152.37
		1.504			0.230724		1.504			152.783
		1.506			0.229935		1.506			153.198
		1.508			0.23005		1.508			153.614
		1.51			0.229561		1.51			154.032
		1.512			0.228966		1.512			154.447
		1.514			0.22826		1.514			154.865
		1.516			0.230125		1.516			155.283
		1.518			0.228419		1.518			155.702
		1.52			0.228667		1.52			156.122
		1.522			0.227793		1.522			156.539
		1.524			0.230092		1.524			156.964
		1.526			0.22821		1.526			157.387
		1.528			0.226833		1.528			157.809
		1.53			0.22744		1.53			158.232
		1.532			0.227746		1.532			158.656
		1.534			0.228106		1.534			159.083
		1.536			0.226868		1.536			159.509
		1.538			0.22669		1.538			159.935
		1.54			0.223849		1.54			160.36
		1.542			0.224538		1.542			160.783
		1.544			0.22574		1.544			161.211
		1.546			0.224233		1.546			161.636
		1.548			0.225224		1.548			162.065
		1.55			0.223848		1.55			162.492
		1.552			0.223742		1.552			162.922
		1.554			0.222137		1.554			163.348
		1.556			0.22474		1.556			163.778
		1.558			0.222634		1.558			164.211
		1.56			0.22268		1.56			164.641
		1.562			0.222456		1.562			165.071
		1.564			0.220611		1.564			165.501
		1.566			0.22187		1.566			165.932
		1.568			0.221507		1.568			166.367
		1.57			0.219604		1.57			166.797
		1.572			0.221621		1.572			167.231
		1.574			0.22152		1.574			167.667
		1.576			0.219011		1.576			168.102
		1.578			0.221617		1.578			168.537
		1.58			0.220375		1.58			168.975
		1.582			0.220495		1.582			169.414
		1.584			0.220833		1.584			169.854
		1.586			0.219595		1.586			170.293
		1.588			0.217459		1.588			170.732
		1.59			0.219012		1.59			171.167
		1.592			0.218062		1.592			171.608
		1.594			0.218651		1.594			172.051
		1.596			0.216297		1.596			172.49
		1.598			0.217705		1.598			172.931
		1.6			0.217427		1.6			173.376
		1.602			0.217058		1.602			173.816
		1.604			0.216678		1.604			174.259
		1.606			0.216689		1.606			174.705
		1.608			0.216102		1.608			175.15
		1.61			0.217007		1.61			175.593
		1.612			0.215795		1.612			176.04
		1.614			0.217059		1.614			176.489
		1.616			0.213952		1.616			176.935
		1.618			0.214422		1.618			177.38
		1.62			0.213192		1.62			177.826
		1.622			0.213735		1.622			178.273
		1.624			0.215226		1.624			178.722
		1.626			0.214832		1.626			179.174
		1.628			0.214903		1.628			179.628
		1.63			0.214435		1.63			180.079
		1.632			0.21161		1.632			180.532
		1.634			0.214038		1.634			180.982
		1.636			0.21355		1.636			181.436
		1.638			0.212889		1.638			181.893
		1.64			0.212523		1.64			182.347
		1.642			0.21103		1.642			182.799
		1.644			0.211259		1.644			183.252
		1.646			0.210162		1.646			183.705
		1.648			0.209409		1.648			184.16
		1.65			0.210853		1.65			184.613
		1.652			0.210841		1.652			185.072
		1.654			0.209942		1.654			185.528
		1.656			0.20938		1.656			185.984
		1.658			0.210759		1.658			186.443
		1.66			0.210758		1.66			186.904
		1.662			0.209167		1.662			187.365
		1.664			0.209646		1.664			187.826
		1.666			0.208198		1.666			188.286
		1.668			0.20842		1.668			188.747
		1.67			0.206519		1.67			189.207
		1.672			0.207265		1.672			189.668
		1.674			0.207096		1.674			190.127
		1.676			0.206961		1.676			190.591
		1.678			0.206847		1.678			191.052
		1.68			0.207878		1.68			191.517
		1.682			0.207447		1.682			191.982
		1.684			0.205794		1.684			192.45
		1.686			0.20534		1.686			192.914
		1.688			0.20583		1.688			193.38
		1.69			0.206619		1.69			193.847
		1.692			0.203592		1.692			194.314
		1.694			0.205257		1.694			194.782
		1.696			0.205588		1.696			195.25
		1.698			0.205228		1.698			195.719
		1.7			0.205553		1.7			196.193
		1.702			0.20395		1.702			196.663
		1.704			0.203432		1.704			197.131
		1.706			0.202225		1.706			197.603
		1.708			0.203394		1.708			198.072
		1.71			0.203695		1.71			198.545
		1.712			0.203241		1.712			199.018
		1.714			0.202529		1.714			199.492
		1.716			0.201651		1.716			199.963
		1.718			0.20146		1.718			200.438
		1.72			0.203397		1.72			200.913
		1.722			0.201029		1.722			201.39
		1.724			0.202258		1.724			201.867
		1.726			0.202668		1.726			202.344
		1.728			0.200989		1.728			202.825
		1.73			0.200814		1.73			203.301
		1.732			0.200481		1.732			203.781
		1.734			0.200568		1.734			204.259
		1.736			0.199863		1.736			204.738
		1.738			0.20091		1.738			205.219
		1.74			0.20083		1.74			205.703
		1.742			0.19855		1.742			206.185
		1.744			0.199022		1.744			206.665
		1.746			0.199967		1.746			207.147
		1.748			0.198022		1.748			207.63
		1.75			0.197723		1.75			208.113
		1.752			0.19882		1.752			208.596
		1.754			0.198673		1.754			209.081
		1.756			0.198016		1.756			209.569
		1.758			0.197891		1.758			210.054
		1.76			0.197332		1.76			210.539
		1.762			0.198118		1.762			211.028
		1.764			0.195894		1.764			211.515
		1.766			0.196398		1.766			212.003
		1.768			0.196921		1.768			212.488
		1.77			0.195845		1.77			212.978
		1.772			0.195784		1.772			213.467
		1.774			0.196978		1.774			213.957
		1.776			0.195711		1.776			214.45
		1.778			0.194812		1.778			214.941
		1.78			0.193537		1.78			215.428
		1.782			0.195091		1.782			215.919
		1.784			0.195537		1.784			216.415
		1.786			0.194444		1.786			216.908
		1.788			0.194164		1.788			217.401
		1.79			0.195238		1.79			217.896
		1.792			0.194856		1.792			218.394
		1.794			0.192809		1.794			218.892
		1.796			0.192471		1.796			219.384
		1.798			0.193225		1.798			219.879
		1.8			0.193144		1.8			220.377
		1.802			0.192455		1.802			220.874
		1.804			0.191443		1.804			221.371
		1.806			0.193913		1.806			221.872
		1.808			0.191063		1.808			222.369
		1.81			0.192346		1.81			222.87
		1.812			0.192349		1.812			223.37
		1.814			0.189323		1.814			223.87
		1.816			0.189984		1.816			224.366
		1.818			0.19217		1.818			224.868
		1.82			0.190768		1.82			225.371
		1.822			0.190196		1.822			225.876
		1.824			0.190413		1.824			226.377
		1.826			0.189366		1.826			226.881
		1.828			0.188964		1.828			227.382
		1.83			0.189064		1.83			227.885
		1.832			0.18739		1.832			228.387
		1.834			0.18961		1.834			228.891
		1.836			0.188917		1.836			229.398
		1.838			0.188819		1.838			229.904
		1.84			0.19032		1.84			230.417
		1.842			0.189755		1.842			230.927
		1.844			0.188936		1.844			231.439
		1.846			0.188312		1.846			231.952
		1.848			0.189006		1.848			232.463
		1.85			0.189232		1.85			232.977
		1.852			0.186532		1.852			233.488
		1.854			0.187026		1.854			233.999
		1.856			0.186909		1.856			234.51
		1.858			0.187573		1.858			235.024
		1.86			0.186414		1.86			235.537
		1.862			0.187128		1.862			236.052
		1.864			0.18657		1.864			236.57
		1.866			0.186843		1.866			237.086
		1.868			0.186388		1.868			237.603
		1.87			0.184922		1.87			238.119
		1.872			0.18579		1.872			238.635
		1.874			0.185591		1.874			239.154
		1.876			0.185734		1.876			239.67
		1.878			0.18463		1.878			240.189
		1.88			0.183977		1.88			240.71
		1.882			0.18436		1.882			241.226
		1.884			0.184498		1.884			241.747
		1.886			0.184963		1.886			242.268
		1.888			0.183671		1.888			242.79
		1.89			0.183562		1.89			243.312
		1.892			0.184434		1.892			243.834
		1.894			0.182833		1.894			244.357
		1.896			0.182913		1.896			244.881
		1.898			0.182102		1.898			245.404
		1.9			0.182639		1.9			245.926
		1.902			0.183387		1.902			246.453
		1.904			0.182249		1.904			246.98
		1.906			0.181659		1.906			247.505
		1.908			0.182706		1.908			248.032
		1.91			0.181951		1.91			248.559
		1.912			0.182264		1.912			249.089
		1.914			0.180984		1.914			249.619
		1.916			0.180953		1.916			250.145
		1.918			0.181544		1.918			250.678
		1.92			0.180236		1.92			251.205
		1.922			0.181259		1.922			251.738
		1.924			0.180948		1.924			252.268
		1.926			0.180347		1.926			252.801
		1.928			0.178951		1.928			253.333
		1.93			0.180917		1.93			253.865
		1.932			0.180039		1.932			254.402
		1.934			0.178811		1.934			254.933
		1.936			0.179363		1.936			255.467
		1.938			0.178318		1.938			256.001
		1.94			0.179479		1.94			256.535
		1.942			0.179241		1.942			257.072
		1.944			0.178648		1.944			257.611
		1.946			0.178837		1.946			258.148
		1.948			0.177729		1.948			258.684
		1.95			0.176687		1.95			259.222
		1.952			0.177082		1.952			259.756
		1.954			0.178434		1.954			260.297
		1.956			0.176787		1.956			260.836
		1.958			0.178295		1.958			261.377
		1.96			0.176565		1.96			261.917
		1.962			0.17775		1.962			262.462
		1.964			0.177507		1.964			263.003
		1.966			0.177202		1.966			263.551
		1.968			0.1766		1.968			264.093
		1.97			0.176797		1.97			264.638
		1.972			0.177428		1.972			265.187
		1.974			0.17642		1.974			265.735
		1.976			0.177201		1.976			266.282
		1.978			0.17588		1.978			266.832
		1.98			0.174991		1.98			267.379
		1.982			0.177789		1.982			267.928
		1.984			0.175053		1.984			268.48
		1.986			0.175199		1.986			269.03
		1.988			0.173544		1.988			269.575
		1.99			0.173823		1.99			270.122
		1.992			0.174197		1.992			270.673
		1.994			0.175172		1.994			271.224
		1.996			0.175617		1.996			271.78
		1.998			0.174371		1.998			272.335
		2			0.174455		2			272.888
		2.002			0.17461		2.002			273.445
		2.004			0.173714		2.004			274
		2.006			0.172787		2.006			274.555
		2.008			0.174152		2.008			275.112
		2.01			0.171946		2.01			275.664
		2.012			0.173346		2.012			276.221
		2.014			0.172837		2.014			276.779
		2.016			0.172687		2.016			277.337
		2.018			0.171527		2.018			277.894
		2.02			0.172332		2.02			278.452
		2.022			0.172633		2.022			279.015
		2.024			0.172493		2.024			279.572
		2.026			0.172011		2.026			280.136
		2.028			0.171574		2.028			280.697
		2.03			0.17113		2.03			281.259
		2.032			0.170785		2.032			281.82
		2.034			0.172097		2.034			282.381
		2.036			0.17057		2.036			282.947
		2.038			0.170665		2.038			283.512
		2.04			0.17115		2.04			284.075
		2.042			0.170052		2.042			284.64
		2.044			0.170653		2.044			285.205
		2.046			0.169709		2.046			285.771
		2.048			0.169489		2.048			286.338
		2.05			0.168758		2.05			286.902
		2.052			0.169668		2.052			287.47
		2.054			0.169572		2.054			288.038
		2.056			0.168525		2.056			288.605
		2.058			0.169006		2.058			289.175
		2.06			0.168872		2.06			289.745
		2.062			0.167702		2.062			290.312
		2.064			0.169214		2.064			290.881
		2.066			0.169008		2.066			291.457
		2.068			0.168075		2.068			292.03
		2.07			0.16752		2.07			292.599
		2.072			0.168311		2.072			293.172
		2.074			0.167745		2.074			293.747
		2.076			0.167939		2.076			294.322
		2.078			0.167123		2.078			294.896
		2.08			0.166353		2.08			295.469
		2.082			0.166414		2.082			296.042
		2.084			0.165818		2.084			296.617
		2.086			0.166094		2.086			297.19
		2.088			0.165608		2.088			297.764
		2.09			0.166527		2.09			298.342
		2.092			0.165547		2.092			298.918
		2.094			0.165342		2.094			299.494
		2.096			0.166703		2.096			300.074
		2.098			0.165823		2.098			300.657
		2.1			0.16597		2.1			301.239
		2.102			0.164759		2.102			301.818
		2.104			0.164371		2.104			302.395
		2.106			0.164582		2.106			302.977
		2.108			0.164799		2.108			303.558
		2.11			0.16368		2.11			304.14
		2.112			0.163652		2.112			304.719
		2.114			0.165634		2.114			305.305
		2.116			0.164071		2.116			305.892
		2.118			0.163909		2.118			306.476
		2.12			0.162845		2.12			307.061
		2.122			0.164625		2.122			307.645
		2.124			0.163773		2.124			308.235
		2.126			0.164415		2.126			308.823
		2.128			0.163225		2.128			309.413
		2.13			0.163046		2.13			310.002
		2.132			0.162913		2.132			310.59
		2.134			0.161737		2.134			311.178
		2.136			0.162272		2.136			311.764
		2.138			0.162531		2.138			312.356
		2.14			0.162153		2.14			312.945
		2.142			0.162763		2.142			313.538
		2.144			0.161722		2.144			314.129
		2.146			0.16196		2.146			314.721
		2.148			0.162481		2.148			315.317
		2.15			0.161273		2.15			315.912
		2.152			0.161021		2.152			316.505
		2.154			0.162219		2.154			317.103
		2.156			0.161774		2.156			317.699
		2.158			0.160599		2.158			318.295
		2.16			0.160944		2.16			318.892
		2.162			0.16028		2.162			319.49
		2.164			0.160562		2.164			320.087
		2.166			0.160077		2.166			320.684
		2.168			0.160447		2.168			321.282
		2.17			0.159702		2.17			321.88
		2.172			0.160414		2.172			322.481
		2.174			0.160183		2.174			323.083
		2.176			0.15798		2.176			323.681
		2.178			0.159253		2.178			324.281
		2.18			0.159559		2.18			324.88
		2.182			0.158825		2.182			325.485
		2.184			0.158202		2.184			326.085
		2.186			0.158624		2.186			326.687
		2.188			0.158774		2.188			327.291
		2.19			0.158954		2.19			327.897
		2.192			0.158135		2.192			328.501
		2.194			0.158618		2.194			329.109
		2.196			0.158006		2.196			329.714
		2.198			0.158838		2.198			330.323
		2.2			0.157586		2.2			330.93
		2.202			0.157615		2.202			331.54
		2.204			0.158127		2.204			332.151
		2.206			0.156826		2.206			332.759
		2.208			0.157205		2.208			333.366
		2.21			0.157099		2.21			333.976
		2.212			0.156527		2.212			334.585
		2.214			0.156156		2.214			335.193
		2.216			0.156938		2.216			335.804
		2.218			0.156673		2.218			336.418
		2.22			0.156647		2.22			337.031
		2.222			0.157273		2.222			337.647
		2.224			0.157083		2.224			338.265
		2.226			0.156106		2.226			338.883
		2.228			0.156112		2.228			339.498
		2.23			0.156116		2.23			340.114
		2.232			0.156482		2.232			340.734
		2.234			0.155718		2.234			341.353
		2.236			0.155089		2.236			341.971
		2.238			0.155544		2.238			342.587
		2.24			0.154661		2.24			343.206
		2.242			0.155626		2.242			343.826
		2.244			0.154972		2.244			344.449
		2.246			0.15531		2.246			345.071
		2.248			0.155317		2.248			345.693
		2.25			0.154416		2.25			346.318
		2.252			0.155301		2.252			346.941
		2.254			0.154274		2.254			347.566
		2.256			0.153911		2.256			348.191
		2.258			0.154036		2.258			348.813
		2.26			0.153604		2.26			349.437
		2.262			0.15405		2.262			350.064
		2.264			0.153533		2.264			350.692
		2.266			0.153465		2.266			351.316
		2.268			0.154007		2.268			351.943
		2.27			0.154017		2.27			352.574
		2.272			0.153678		2.272			353.206
		2.274			0.152434		2.274			353.835
		2.276			0.153182		2.276			354.463
		2.278			0.153206		2.278			355.094
		2.28			0.152931		2.28			355.728
		2.282			0.152587		2.282			356.362
		2.284			0.15221		2.284			356.992
		2.286			0.15187		2.286			357.624
		2.288			0.152025		2.288			358.253
		2.29			0.151681		2.29			358.891
		2.292			0.151633		2.292			359.522
		2.294			0.151669		2.294			360.155
		2.296			0.1514		2.296			360.793
		2.298			0.151176		2.298			361.426
		2.3			0.15096		2.3			362.061
		2.302			0.150995		2.302			362.696
		2.304			0.150955		2.304			363.335
		2.306			0.150664		2.306			363.971
		2.308			0.150161		2.308			364.608
		2.31			0.150258		2.31			365.246
		2.312			0.149782		2.312			365.885
		2.314			0.149701		2.314			366.519
		2.316			0.149411		2.316			367.157
		2.318			0.150681		2.318			367.8
		2.32			0.150599		2.32			368.442
		2.322			0.15037		2.322			369.088
		2.324			0.149529		2.324			369.731
		2.326			0.150026		2.326			370.376
		2.328			0.149143		2.328			371.02
		2.33			0.149521		2.33			371.664
		2.332			0.149089		2.332			372.308
		2.334			0.148016		2.334			372.951
		2.336			0.148874		2.336			373.596
		2.338			0.14937		2.338			374.242
		2.34			0.147813		2.34			374.891
		2.342			0.148484		2.342			375.535
		2.344			0.149429		2.344			376.187
		2.346			0.147737		2.346			376.837
		2.348			0.148725		2.348			377.485
		2.35			0.147447		2.35			378.139
		2.352			0.148277		2.352			378.785
		2.354			0.147432		2.354			379.437
		2.356			0.147195		2.356			380.089
		2.358			0.147899		2.358			380.739
		2.36			0.145975		2.36			381.387
		2.362			0.146402		2.362			382.038
		2.364			0.146765		2.364			382.688
		2.366			0.146929		2.366			383.343
		2.368			0.146928		2.368			383.997
		2.37			0.145521		2.37			384.652
		2.372			0.146237		2.372			385.303
		2.374			0.14589		2.374			385.957
		2.376			0.146315		2.376			386.613
		2.378			0.146722		2.378			387.268
		2.38			0.146476		2.38			387.932
		2.382			0.14727		2.382			388.593
		2.384			0.145638		2.384			389.253
		2.386			0.145758		2.386			389.914
		2.388			0.145977		2.388			390.573
		2.39			0.145886		2.39			391.236
		2.392			0.14511		2.392			391.898
		2.394			0.144878		2.394			392.559
		2.396			0.1452		2.396			393.221
		2.398			0.14512		2.398			393.884
		2.4			0.145197		2.4			394.548
		2.402			0.144829		2.402			395.213
		2.404			0.143594		2.404			395.876
		2.406			0.144452		2.406			396.54
		2.408			0.144005		2.408			397.201
		2.41			0.144117		2.41			397.867
		2.412			0.143628		2.412			398.536
		2.414			0.14403		2.414			399.201
		2.416			0.143303		2.416			399.867
		2.418			0.142417		2.418			400.532
		2.42			0.14336		2.42			401.195
		2.422			0.143703		2.422			401.864
		2.424			0.142998		2.424			402.534
		2.426			0.142389		2.426			403.202
		2.428			0.142884		2.428			403.87
		2.43			0.14211		2.43			404.541
		2.432			0.143139		2.432			405.208
		2.434			0.141607		2.434			405.878
