# Supplementary material for: Theoretical framework for confined ion transport in two-dimensional nanochannels
Source: Nat Commun. 2025 Jul 20;16:6675. doi: 10.1038/s41467-025-61735-9 (PMC12276316; doi:10.1038/s41467-025-61735-9)
Supplement: Supplementary file 3 — Source data [file 41467_2025_61735_MOESM3_ESM.zip › Source Data/Source Data of Supplementary Information/Source Data of Supplementary Fig. 5.xlsx]

## Sheet: subfigure a
Supplementary Fig. 5a
		r (nm)	RDF of ion in bulk solution (g cm3)	RDF of ion in mid-position (g cm3)	RDF of ion in edge-position (g cm3)		r (nm)	Nw of ion in bulk solution	Nw of ion in mid-position	Nw of ion in edge-position
		0	0	0	0		0.004	0	0	0
		0.004	0	0	0		0.008	0	0	0
		0.008	0	0	0		0.012	0	0	0
		0.012	0	0	0		0.016	0	0	0
		0.016	0	0	0		0.02	0	0	0
		0.02	0	0	0		0.024	0	0	0
		0.024	0	0	0		0.028	0	0	0
		0.028	0	0	0		0.032	0	0	0
		0.032	0	0	0		0.036	0	0	0
		0.036	0	0	0		0.04	0	0	0
		0.04	0	0	0		0.044	0	0	0
		0.044	0	0	0		0.048	0	0	0
		0.048	0	0	0		0.052	0	0	0
		0.052	0	0	0		0.056	0	0	0
		0.056	0	0	0		0.06	0	0	0
		0.06	0	0	0		0.064	0	0	0
		0.064	0	0	0		0.068	0	0	0
		0.068	0	0	0		0.072	0	0	0
		0.072	0	0	0		0.076	0	0	0
		0.076	0	0	0		0.08	0	0	0
		0.08	0	0	0		0.084	0	0	0
		0.084	0	0	0		0.088	0	0	0
		0.088	0	0	0		0.092	0	0	0
		0.092	0	0	0		0.096	0	0	0
		0.096	0	0	0		0.1	0	0	0
		0.1	0	0	0		0.104	0	0	0
		0.104	0	0	0		0.108	0	0	0
		0.108	0	0	0		0.112	0	0	0
		0.112	0	0	0		0.116	0	0	0
		0.116	0	0	0		0.12	0	0	0
		0.12	0	0	0		0.124	0	0	0
		0.124	0	0	0		0.128	0	0	0
		0.128	0	0	0		0.132	0	0	0
		0.132	0	0	0		0.136	0	0	0
		0.136	0	0	0		0.14	0	0	0
		0.14	0	0	0		0.144	0	0	0
		0.144	0	0	0		0.148	0	0	0
		0.148	0	0	0		0.152	0	0	0
		0.152	0	0	0		0.156	0	0	0
		0.156	0	0	0		0.16	0	0	0
		0.16	0	0	0		0.164	0	0	0
		0.164	0	0	0		0.168	0	0	0
		0.168	0	0	0		0.172	0	0	0
		0.172	0	0	0		0.176	0	0	0
		0.176	0	0	0		0.18	0	0	0
		0.18	0	0	0		0.184	0	0	0
		0.184	0.004	0.00277267	0		0.188	0.001	0.001	0.001
		0.188	0.082	0.0533739	0.107857		0.192	0.019	0.011	0.022
		0.192	0.727	0.525143	1.09548		0.196	0.109	0.085	0.159
		0.196	2.777	2.25737	3.87772		0.2	0.414	0.319	0.519
		0.2	6.713	5.55851	7.61028		0.204	0.988	0.793	1.146
		0.204	9.631	8.84246	10.9403		0.208	1.732	1.463	1.856
		0.208	10.416	10.3655	10.4442		0.212	2.464	2.189	2.588
		0.212	9.336	9.96331	9.28248		0.216	3.095	2.859	3.172
		0.216	6.943	8.26727	6.83504		0.22	3.555	3.409	3.587
		0.22	4.929	6.29645	4.58932		0.224	3.907	3.825	3.877
		0.224	3.509	4.49893	2.90825		0.228	4.143	4.135	4.078
		0.228	2.122	3.19356	1.85422		0.232	4.301	4.364	4.195
		0.232	1.482	2.29438	1.18213		0.236	4.412	4.532	4.296
		0.236	1.01	1.63768	0.984991		0.24	4.495	4.657	4.368
		0.24	0.79	1.18143	0.714378		0.244	4.555	4.753	4.418
		0.244	0.509	0.871034	0.345613		0.248	4.599	4.824	4.445
		0.248	0.365	0.648527	0.29113		0.252	4.633	4.879	4.472
		0.252	0.289	0.482583	0.228052		0.256	4.659	4.924	4.492
		0.256	0.188	0.388035	0.197691		0.26	4.679	4.961	4.512
		0.26	0.161	0.30735	0.157765		0.264	4.697	4.992	4.527
		0.264	0.152	0.276019	0.0819324		0.268	4.712	5.021	4.535
		0.268	0.126	0.227082	0.0955184		0.272	4.728	5.044	4.545
		0.272	0.1	0.197553	0.0772188		0.276	4.739	5.067	4.556
		0.276	0.092	0.179114	0.110075		0.28	4.751	5.088	4.565
		0.28	0.092	0.155131	0.068069		0.284	4.763	5.107	4.576
		0.284	0.087	0.155547	0.0802688		0.288	4.773	5.126	4.587
		0.288	0.086	0.13489	0.0826255		0.292	4.785	5.143	4.6
		0.292	0.065	0.140852	0.0804074		0.296	4.795	5.163	4.608
		0.296	0.081	0.124909	0.0783279		0.3	4.808	5.18	4.616
		0.3	0.08	0.126018	0.0719508		0.304	4.821	5.199	4.628
		0.304	0.095	0.132949	0.0659895		0.308	4.833	5.218	4.646
		0.308	0.079	0.128236	0.160676		0.312	4.85	5.241	4.666
		0.312	0.094	0.154715	0.125186		0.316	4.864	5.264	4.686
		0.316	0.1	0.150833	0.114511		0.32	4.884	5.289	4.704
		0.32	0.113	0.15319	0.148892		0.324	4.905	5.315	4.734
		0.324	0.156	0.171212	0.145149		0.328	4.932	5.345	4.761
		0.328	0.154	0.18868	0.180639		0.332	4.964	5.381	4.79
		0.332	0.18	0.221536	0.145149		0.336	5	5.423	4.816
		0.336	0.213	0.235261	0.172183		0.34	5.042	5.466	4.847
		0.34	0.229	0.259383	0.22417		0.344	5.09	5.521	4.899
		0.344	0.264	0.319273	0.29626		0.348	5.146	5.581	4.958
		0.348	0.301	0.348109	0.327175		0.352	5.212	5.659	5.025
		0.352	0.361	0.417009	0.359754		0.356	5.291	5.745	5.11
		0.356	0.382	0.47274	0.465947		0.36	5.384	5.848	5.207
		0.36	0.475	0.524589	0.473295		0.364	5.495	5.968	5.305
		0.364	0.546	0.61678	0.534848		0.368	5.62	6.104	5.427
		0.368	0.585	0.679997	0.624544		0.372	5.771	6.26	5.588
		0.372	0.715	0.761791	0.792983		0.376	5.948	6.441	5.755
		0.376	0.794	0.842198	0.733094		0.38	6.145	6.641	5.945
		0.38	0.865	0.943401	0.942014		0.384	6.372	6.867	6.167
		0.384	0.982	1.00246	0.956016		0.388	6.62	7.12	6.41
		0.388	1.022	1.09825	1.0959		0.392	6.902	7.394	6.688
		0.392	1.184	1.17242	1.22732		0.396	7.216	7.689	6.994
		0.396	1.225	1.25366	1.2075		0.4	7.559	8.013	7.307
		0.4	1.305	1.2807	1.29303		0.404	7.912	8.347	7.663
		0.404	1.375	1.32783	1.44026		0.408	8.31	8.698	8.033
		0.408	1.47	1.36055	1.5014		0.412	8.726	9.072	8.446
		0.412	1.542	1.39576	1.45219		0.416	9.17	9.444	8.851
		0.416	1.54	1.38578	1.48823		0.42	9.618	9.838	9.247
		0.42	1.564	1.42293	1.42335		0.424	10.108	10.246	9.66
		0.424	1.621	1.43014	1.41143		0.428	10.593	10.656	10.065
		0.428	1.637	1.43791	1.42889		0.432	11.106	11.074	10.481
		0.432	1.626	1.40075	1.43319		0.436	11.612	11.486	10.912
		0.436	1.615	1.33559	1.39299		0.44	12.132	11.896	11.32
		0.44	1.633	1.33171	1.32644		0.444	12.659	12.303	11.721
		0.444	1.599	1.30315	1.25241		0.448	13.179	12.706	12.13
		0.448	1.507	1.22122	1.24729		0.452	13.683	13.094	12.504
		0.452	1.458	1.19502	1.14872		0.456	14.186	13.474	12.862
		0.456	1.458	1.13707	1.12141		0.46	14.698	13.841	13.252
		0.46	1.432	1.06859	1.11642		0.464	15.195	14.195	13.612
		0.464	1.332	0.998993	0.943262		0.468	15.666	14.525	13.918
		0.468	1.297	0.937578	0.899315		0.472	16.143	14.845	14.231
		0.472	1.233	0.871866	0.887531		0.476	16.589	15.151	14.545
		0.476	1.15	0.829444	0.854259		0.48	17.014	15.435	14.831
		0.48	1.126	0.770663	0.762345		0.484	17.443	15.715	15.086
		0.484	1.056	0.719923	0.642427		0.488	17.848	15.974	15.345
		0.488	1.001	0.670986	0.700792		0.492	18.251	16.225	15.602
		0.492	1.012	0.637437	0.653241		0.496	18.655	16.467	15.859
		0.496	0.945	0.607076	0.634941		0.5	19.043	16.701	16.092
		0.5	0.952	0.56507	0.586697		0.504	19.443	16.929	16.319
		0.504	0.908	0.575745	0.508507		0.508	19.82	17.157	16.531
		0.508	0.888	0.554256	0.527084		0.512	20.208	17.382	16.743
		0.512	0.886	0.52653	0.54067		0.516	20.598	17.6	16.972
		0.516	0.902	0.533046	0.54372		0.52	21.01	17.829	17.21
		0.52	0.892	0.521678	0.600283		0.524	21.414	18.056	17.457
		0.524	0.91	0.518212	0.505042		0.528	21.814	18.279	17.685
		0.528	0.853	0.523341	0.548018		0.532	22.219	18.511	17.916
		0.532	0.84	0.49409	0.491317		0.536	22.639	18.736	18.149
		0.536	0.894	0.516271	0.529164		0.54	23.059	18.971	18.378
		0.54	0.849	0.49811	0.471631		0.544	23.48	19.21	18.615
		0.544	0.884	0.523618	0.575467		0.548	23.92	19.457	18.878
		0.548	0.867	0.509339	0.494783		0.552	24.379	19.699	19.113
		0.552	0.916	0.509201	0.483969		0.556	24.836	19.948	19.348
		0.556	0.889	0.503239	0.48189		0.56	25.303	20.202	19.604
		0.56	0.9	0.513776	0.501714		0.564	25.779	20.454	19.857
		0.564	0.895	0.506428	0.53055		0.568	26.255	20.718	20.107
		0.568	0.909	0.521678	0.478285		0.572	26.756	20.991	20.365
		0.572	0.952	0.523896	0.49603		0.576	27.293	21.261	20.628
		0.576	0.972	0.516271	0.5214		0.58	27.819	21.539	20.894
		0.58	0.921	0.524173	0.488128		0.584	28.356	21.818	21.177
		0.584	0.941	0.522094	0.52958		0.588	28.903	22.102	21.46
		0.588	0.977	0.519598	0.542195		0.592	29.481	22.391	21.745
		0.592	0.966	0.5214	0.488128		0.596	30.037	22.686	22.018
		0.596	0.939	0.531105	0.503101		0.6	30.612	22.992	22.313
		0.6	0.981	0.538591	0.519598		0.604	31.215	23.302	22.628
		0.604	1.021	0.530412	0.56812		0.608	31.824	23.609	22.962
		0.608	0.942	0.540948	0.532907		0.612	32.416	23.931	23.274
		0.612	0.996	0.544552	0.526946		0.616	33.046	24.265	23.579
		0.616	1.001	0.557168	0.525143		0.62	33.677	24.601	23.884
		0.62	0.956	0.548295	0.505458		0.624	34.302	24.94	24.221
		0.624	0.993	0.554534	0.538175		0.628	34.956	25.283	24.533
		0.628	1.028	0.56202	0.518766		0.632	35.642	25.648	24.904
		0.632	1.015	0.573804	0.587528		0.636	36.335	26.007	25.244
		0.636	1.009	0.549543	0.544414		0.64	37.015	26.368	25.608
		0.64	1.022	0.567149	0.542334		0.644	37.716	26.739	25.986
		0.644	1.013	0.566456	0.586142		0.648	38.426	27.115	26.363
		0.648	1.028	0.563684	0.557168		0.652	39.158	27.49	26.733
		0.652	0.999	0.562713	0.495615		0.656	39.869	27.875	27.071
		0.656	1.011	0.565624	0.565763		0.66	40.601	28.263	27.453
		0.66	1.002	0.562852	0.542334		0.664	41.343	28.654	27.842
		0.664	1.04	0.555366	0.553009		0.668	42.105	29.046	28.245
		0.668	0.987	0.558277	0.578101		0.672	42.859	29.445	28.636
		0.672	1.01	0.555366	0.544136		0.676	43.618	29.847	29.038
		0.676	1	0.558831	0.560356		0.68	44.384	30.253	29.432
		0.68	0.98	0.553563	0.544691		0.684	45.137	30.661	29.865
		0.684	0.996	0.54275	0.604303		0.688	45.926	31.065	30.306
		0.688	0.984	0.543304	0.547325		0.692	46.702	31.472	30.735
		0.692	0.986	0.53665	0.556891		0.696	47.509	31.879	31.105
		0.696	0.998	0.523341	0.495476		0.7	48.342	32.286	31.508
		0.7	1.012	0.528471	0.515578		0.704	49.151	32.705	31.913
		0.704	0.981	0.530134	0.502823		0.708	49.97	33.116	32.33
		0.708	0.968	0.515855	0.544968		0.712	50.812	33.527	32.77
		0.712	1.018	0.506012	0.547186		0.716	51.646	33.933	33.192
		0.716	0.977	0.49298	0.519459		0.72	52.503	34.341	33.602
		0.72	0.972	0.498942	0.486603		0.724	53.352	34.746	34.009
		0.724	0.984	0.491871	0.489237		0.728	54.219	35.153	34.43
		0.728	0.989	0.472324	0.487435		0.732	55.08	35.559	34.83
		0.732	0.959	0.478563	0.488544		0.736	55.962	35.962	35.238
		0.736	0.994	0.464006	0.486049		0.74	56.87	36.357	35.661
		0.74	0.992	0.45444	0.454302		0.744	57.796	36.758	36.073
		0.744	0.999	0.46359	0.469413		0.748	58.71	37.163	36.488
		0.748	0.966	0.451668	0.49104		0.752	59.618	37.564	36.908
		0.752	0.981	0.447093	0.455411		0.756	60.563	37.975	37.307
		0.756	0.991	0.456243	0.435309		0.76	61.521	38.388	37.733
		0.76	0.997	0.444459	0.472324		0.764	62.469	38.794	38.164
		0.764	0.992	0.437666	0.458184		0.768	63.448	39.199	38.571
		0.768	0.989	0.443488	0.439884		0.772	64.435	39.626	39.012
		0.772	0.992	0.450004	0.461511		0.776	65.445	40.054	39.437
		0.776	1.026	0.441825	0.436002		0.78	66.485	40.482	39.856
		0.78	1.021	0.446677	0.439607		0.784	67.518	40.908	40.279
		0.784	1.002	0.434339	0.428932		0.788	68.553	41.339	40.714
		0.788	1.018	0.443488	0.469967		0.792	69.609	41.78	41.171
		0.792	0.995	0.442518	0.442795		0.796	70.697	42.22	41.592
		0.796	1.033	0.441132	0.411325		0.8	71.796	42.666	42.008
		0.8	1.029	0.433507	0.40481		0.804	72.88	43.12	42.433
		0.804	0.994	0.445984	0.417841		0.808	73.971	43.57	42.869
		0.808	1.018	0.432398	0.441825		0.812	75.089	44.019	43.325
		0.812	1.02	0.431705	0.417841		0.816	76.233	44.472	43.762
		0.816	1.038	0.425882	0.419366		0.82	77.376	44.923	44.196
		0.82	1.023	0.426298	0.417009		0.824	78.529	45.381	44.639
		0.824	1.028	0.42408	0.414098		0.828	79.734	45.847	45.123
		0.828	1.047	0.430457	0.433507		0.832	80.921	46.312	45.594
		0.832	1.032	0.424357	0.423248		0.836	82.121	46.781	46.054
		0.836	1.02	0.422	0.429625		0.84	83.319	47.247	46.539
		0.84	1.04	0.410216	0.425466		0.844	84.552	47.711	46.979
		0.844	1.017	0.41188	0.381381		0.848	85.77	48.177	47.438
		0.848	1.031	0.404948	0.401067		0.852	87.018	48.643	47.901
		0.852	1.025	0.40675	0.40578		0.856	88.275	49.119	48.348
		0.856	1.024	0.41188	0.376528		0.86	89.538	49.6	48.804
		0.86	1.021	0.404116	0.410632		0.864	90.798	50.07	49.31
		0.864	1.027	0.399957	0.432814		0.868	92.059	50.547	49.798
		0.868	0.994	0.401898	0.392887		0.872	93.349	51.029	50.27
		0.872	1.015	0.398432	0.382351		0.876	94.627	51.515	50.751
		0.876	0.985	0.394135	0.394273		0.88	95.917	51.998	51.251
		0.88	1.013	0.398848	0.411741		0.884	97.237	52.487	51.733
		0.884	1.017	0.388312	0.36516		0.888	98.549	52.974	52.201
		0.888	0.991	0.390669	0.394273		0.892	99.88	53.457	52.69
		0.892	1.02	0.380133	0.400789		0.896	101.205	53.947	53.196
		0.896	0.972	0.384153	0.379162		0.9	102.517	54.437	53.667
		0.9	0.979	0.383044	0.379162		0.904	103.877	54.926	54.156
		0.904	0.984	0.377222	0.379024		0.908	105.222	55.418	54.65
		0.908	1.004	0.376806	0.359061		0.912	106.622	55.908	55.129
		0.912	0.982	0.366547	0.377499		0.916	107.969	56.398	55.624
		0.916	1.001	0.370844	0.379578		0.92	109.397	56.893	56.147
		0.92	0.978	0.366547	0.378192		0.924	110.799	57.385	56.655
		0.924	0.997	0.366408	0.351158		0.928	112.194	57.886	57.107
		0.928	0.973	0.365992	0.333552		0.932	113.636	58.399	57.588
		0.932	0.987	0.372092	0.378053		0.936	115.087	58.905	58.132
		0.936	0.985	0.358367	0.375697		0.94	116.493	59.405	58.621
		0.94	0.97	0.362249	0.353099		0.944	117.951	59.919	59.124
		0.944	0.976	0.36114	0.344227		0.948	119.441	60.429	59.633
		0.948	1.002	0.353099	0.368349		0.952	120.933	60.938	60.128
		0.952	0.981	0.35712	0.336741		0.956	122.418	61.45	60.639
		0.956	0.974	0.354624	0.366408		0.96	123.934	61.963	61.175
		0.96	1.003	0.345613	0.377499		0.964	125.471	62.479	61.728
		0.964	0.961	0.359476	0.353377		0.968	126.974	63.01	62.256
		0.968	0.993	0.349079	0.375281		0.972	128.556	63.531	62.828
		0.972	0.99	0.352961	0.357258		0.976	130.137	64.062	63.36
		0.976	1.003	0.349079	0.367933		0.98	131.744	64.589	63.911
		0.98	1.001	0.346999	0.351852		0.984	133.355	65.12	64.441
		0.984	1.001	0.346029	0.351436		0.988	134.974	65.66	65.001
		0.988	0.988	0.347415	0.362665		0.992	136.596	66.202	65.557
		0.992	0.996	0.346168	0.361279		0.996	138.217	66.745	66.119
		0.996	0.967	0.345336	0.334107		1	139.853	67.288	66.658
		1	0.991	0.344365	0.337988		1.004	141.511	67.842	67.191
		1.004	0.982	0.34589	0.353793		1.008	143.174	68.395	67.762
		1.008	0.993	0.346306	0.338681		1.012	144.876	68.962	68.302
		1.012	0.991	0.34395	0.334107		1.016	146.611	69.514	68.842
		1.016	1.018	0.342147	0.336602		1.02	148.343	70.085	69.426
		1.02	0.995	0.344365	0.367379		1.024	150.09	70.651	70.004
		1.024	0.998	0.34187	0.349218		1.028	151.856	71.22	70.604
		1.028	1.004	0.336325	0.348663		1.032	153.618	71.794	71.164
		1.032	0.987	0.343811	0.32662		1.036	155.399	72.379	71.739
		1.036	0.992	0.341177	0.336602		1.04	157.208	72.961	72.304
		1.04	1.012	0.338959	0.324125		1.044	159.018	73.544	72.882
		1.044	0.989	0.338681	0.333136		1.048	160.878	74.133	73.429
		1.048	1.018	0.337572	0.30735		1.052	162.721	74.734	73.996
		1.052	1.012	0.340068	0.330779		1.056	164.606	75.333	74.547
		1.056	1.013	0.33785	0.316777		1.06	166.536	75.927	75.13
		1.06	1.02	0.335077	0.327175		1.064	168.41	76.533	75.759
		1.064	1.002	0.337434	0.355456		1.068	170.312	77.143	76.355
		1.068	1.008	0.338127	0.327729		1.072	172.279	77.744	76.967
		1.072	1.008	0.326898	0.326898		1.076	174.211	78.35	77.535
		1.076	0.993	0.330779	0.325511		1.08	176.124	78.962	78.144
		1.08	1.009	0.327452	0.316777		1.084	178.112	79.572	78.755
		1.084	0.99	0.330918	0.322045		1.088	180.074	80.187	79.307
		1.088	1.016	0.322461	0.299032		1.092	182.091	80.791	79.928
		1.092	0.996	0.315946	0.329116		1.096	184.08	81.394	80.53
		1.096	1.006	0.321907	0.310262		1.1	186.09	82.01	81.14
		1.1	0.995	0.317886	0.314005		1.104	188.132	82.624	81.758
		1.104	0.994	0.32163	0.327314		1.108	190.161	83.24	82.376
		1.108	0.999	0.311232	0.32468		1.112	192.247	83.853	82.999
		1.112	1.013	0.314282	0.309707		1.116	194.347	84.476	83.609
		1.116	1.003	0.314975	0.304994		1.12	196.423	85.099	84.228
		1.12	0.992	0.310955	0.3165		1.124	198.532	85.721	84.836
		1.124	1.01	0.308737	0.294873		1.128	200.636	86.341	85.45
		1.128	0.988	0.309153	0.305409		1.132	202.782	86.96	86.062
		1.132	1.001	0.304162	0.30125		1.136	204.942	87.59	86.724
		1.136	1.017	0.303746	0.322461		1.14	207.114	88.21	87.359
		1.14	0.991	0.304855	0.321352		1.144	209.322	88.848	88.024
		1.144	1.014	0.305548	0.300696		1.148	211.541	89.484	88.645
		1.148	1.004	0.301528	0.311093		1.152	213.722	90.11	89.296
		1.152	0.999	0.302775	0.309707		1.156	215.968	90.761	89.962
		1.156	0.997	0.307628	0.306519		1.16	218.205	91.402	90.598
		1.16	0.997	0.289328	0.30236		1.164	220.446	92.028	91.257
		1.164	0.997	0.298478	0.303469		1.168	222.698	92.677	91.907
		1.168	0.996	0.295566	0.298339		1.172	225.028	93.308	92.52
		1.172	1.016	0.290853	0.26881		1.176	227.348	93.944	93.161
		1.176	0.989	0.28711	0.303607		1.18	229.651	94.578	93.798
		1.18	0.989	0.288912	0.280733		1.184	231.961	95.22	94.442
		1.184	0.994	0.288773	0.292378		1.188	234.305	95.867	95.084
		1.188	1.005	0.288358	0.292932		1.192	236.678	96.517	95.765
		1.192	0.999	0.286001	0.298201		1.196	239.074	97.161	96.408
		1.196	1.001	0.28503	0.277544		1.2	241.468	97.811	97.042
		1.2	0.997	0.285169	0.291823		1.204	243.877	98.469	97.703
		1.204	1.01	0.280178	0.27699		1.208	246.316	99.127	98.349
		1.208	0.992	0.290992	0.285308		1.212	248.751	99.788	99.002
		1.212	0.99	0.279346	0.273662		1.216	251.224	100.441	99.664
		1.216	1.01	0.277821	0.287803		1.22	253.722	101.101	100.338
		1.22	0.995	0.28198	0.290576		1.224	256.244	101.768	101.01
		1.224	1.016	0.281703	0.272692		1.228	258.741	102.443	101.692
		1.228	1.01	0.283367	0.280733		1.232	261.339	103.123	102.344
		1.232	1.008	0.278653	0.273108		1.236	263.862	103.799	103.015
		1.236	0.987	0.279485	0.268117		1.24	266.397	104.487	103.668
		1.24	0.998	0.281565	0.283783		1.244	268.985	105.167	104.372
		1.244	0.998	0.273801	0.277683		1.248	271.589	105.84	105.052
		1.248	1	0.275603	0.28004		1.252	274.154	106.523	105.749
		1.252	0.986	0.272137	0.288219		1.256	276.759	107.201	106.452
		1.256	0.99	0.268533	0.275603		1.26	279.416	107.882	107.159
		1.26	1	0.275187	0.280594		1.264	281.877	108.578	107.867
		1.264		0.274771	0.275465		1.268		109.276	108.569
		1.268		0.272276	0.273247		1.272		109.969	109.272
		1.272		0.270474	0.271306		1.276		110.672	109.999
		1.276		0.26881	0.289189		1.28		111.369	110.715
		1.28		0.268533	0.276019		1.284		112.071	111.438
		1.284		0.267978	0.271999		1.288		112.778	112.15
		1.288		0.27089	0.276296		1.292		113.496	112.878
		1.292		0.269087	0.261047		1.296		114.209	113.581
		1.296		0.271444	0.26174		1.3		114.934	114.28
		1.3		0.266731	0.266315		1.304		115.651	115.007
		1.304		0.267978	0.269781		1.308		116.379	115.741
		1.308		0.265344	0.266176		1.312		117.106	116.439
		1.312		0.265483	0.266315		1.316		117.824	117.161
		1.316		0.262849	0.248431		1.32		118.561	117.892
		1.32		0.264374	0.267147		1.324		119.291	118.624
		1.324		0.264235	0.254531		1.328		120.028	119.327
		1.328		0.262017	0.261185		1.332		120.767	120.061
		1.332		0.263681	0.270197		1.336		121.514	120.812
		1.336		0.260354	0.250649		1.34		122.253	121.521
		1.34		0.259799	0.253976		1.344		122.986	122.238
		1.344		0.254808	0.262988		1.348		123.725	123.025
		1.348		0.259245	0.270751		1.352		124.475	123.806
		1.352		0.255501	0.252451		1.356		125.214	124.513
		1.356		0.253561	0.242886		1.36		125.961	125.252
		1.36		0.25467	0.253561		1.364		126.709	125.991
		1.364		0.254254	0.253283		1.368		127.466	126.742
		1.368		0.253283	0.252036		1.372		128.214	127.474
		1.372		0.250927	0.247738		1.376		128.979	128.231
		1.376		0.252036	0.246074		1.38		129.734	128.948
		1.38		0.251204	0.235677		1.384		130.492	129.696
		1.384		0.248154	0.252451		1.388		131.262	130.458
		1.388		0.252174	0.24857		1.392		132.034	131.226
		1.392		0.251758	0.250372		1.396		132.801	132.018
		1.396		0.249124	0.258274		1.4		133.583	132.807
		1.4		0.252174	0.257165		1.404		134.363	133.593
		1.404		0.246352	0.240252		1.408		135.136	134.365
		1.408		0.244827	0.25467		1.412		135.908	135.155
		1.412		0.244688	0.250927		1.416		136.679	135.965
		1.416		0.243579	0.250788		1.42		137.467	136.755
		1.42		0.24552	0.250927		1.424		138.248	137.547
		1.424		0.240806	0.230547		1.428		139.035	138.315
		1.428		0.244272	0.243579		1.432		139.831	139.099
		1.432		0.243302	0.237756		1.436		140.622	139.903
		1.436		0.241638	0.239697		1.44		141.417	140.664
		1.44		0.243024	0.241222		1.444		142.219	141.466
		1.444		0.243718	0.235122		1.448		143.027	142.215
		1.448		0.240806	0.222784		1.452		143.83	142.998
		1.452		0.23734	0.242886		1.456		144.633	143.792
		1.456		0.240806	0.238172		1.46		145.447	144.623
		1.46		0.240806	0.237202		1.464		146.256	145.405
		1.464		0.23332	0.239974		1.468		147.059	146.228
		1.468		0.236231	0.231102		1.472		147.873	147.041
		1.472		0.240668	0.240945		1.476		148.69	147.824
		1.476		0.23027	0.234013		1.48		149.49	148.69
		1.48		0.231518	0.249402		1.484		150.308	149.512
		1.484		0.235261	0.222784		1.488		151.126	150.291
		1.488		0.232488	0.224725		1.492		151.955	151.082
		1.492		0.234429	0.22417		1.496		152.79	151.89
		1.496		0.235122	0.227497		1.5		153.625	152.728
		1.5		0.232211	0.23845		1.504		154.444	153.577
		1.504		0.227497	0.240806		1.508		155.274	154.436
		1.508		0.229854	0.222229		1.512		156.096	155.26
		1.512		0.227497	0.231795		1.516		156.933	156.089
		1.516		0.230963	0.234152		1.52		157.774	156.967
		1.52		0.229993	0.228468		1.524		158.628	157.784
		1.524		0.231241	0.223061		1.528		159.47	158.618
		1.528		0.223061	0.225972		1.532		160.307	159.453
		1.532		0.225695	0.226943		1.536		161.151	160.304
		1.536		0.225418	0.234152		1.54		161.993	161.165
		1.54		0.223754	0.216407		1.544		162.843	162.016
		1.544		0.222923	0.229854		1.548		163.693	162.879
		1.548		0.226111	0.215852		1.552		164.555	163.698
		1.552		0.221952	0.224586		1.556		165.396	164.574
		1.556		0.219041	0.229438		1.56		166.24	165.401
		1.56		0.220843	0.206287		1.564		167.1	166.248
		1.564		0.219457	0.225279		1.568		167.958	167.093
		1.568		0.22015	0.222091		1.572		168.816	167.995
		1.572		0.218625	0.212941		1.576		169.684	168.822
		1.576		0.217932	0.217793		1.58		170.551	169.676
		1.58		0.22015	0.218902		1.584		171.414	170.567
		1.584		0.217377	0.222923		1.588		172.285	171.469
		1.588		0.219041	0.225695		1.592		173.169	172.36
		1.592		0.218625	0.221952		1.596		174.043	173.237
		1.596		0.214882	0.217932		1.6		174.922	174.121
		1.6		0.214466	0.219041		1.604		175.795	175.034
		1.604		0.215714	0.218486		1.608		176.674	175.922
		1.608		0.212386	0.216684		1.612		177.551	176.84
		1.612		0.212802	0.220704		1.616		178.431	177.747
		1.616		0.212109	0.220843		1.62		179.315	178.655
		1.62		0.213773	0.221398		1.624		180.213	179.566
		1.624		0.211555	0.206702		1.628		181.098	180.468
		1.628		0.211555	0.217654		1.632		181.991	181.353
		1.632		0.211139	0.205316		1.636		182.885	182.21
		1.636		0.21003	0.204207		1.64		183.782	183.122
		1.64		0.210446	0.220843		1.644		184.689	184.068
		1.644		0.212802	0.218348		1.648		185.595	184.979
		1.648		0.20795	0.207396		1.652		186.501	185.9
		1.652		0.211416	0.211416		1.656		187.43	186.826
		1.656		0.212941	0.206841		1.66		188.346	187.702
		1.66		0.207257	0.206841		1.664		189.268	188.62
		1.664		0.210307	0.211971		1.668		190.189	189.534
		1.668		0.210307	0.206425		1.672		191.117	190.458
		1.672		0.209059	0.201989		1.676		192.044	191.336
		1.676		0.206425	0.202266		1.68		192.982	192.276
		1.68		0.207673	0.206564		1.684		193.901	193.188
		1.684		0.207396	0.20088		1.688		194.847	194.107
		1.688		0.207118	0.203653		1.692		195.781	195.008
		1.692		0.204484	0.19783		1.696		196.719	195.932
		1.696		0.2049	0.206702		1.7		197.654	196.861
		1.7		0.20393	0.19575		1.704		198.603	197.778
		1.704		0.204484	0.198246		1.708		199.535	198.68
		1.708		0.200741	0.203375		1.712		200.477	199.61
		1.712		0.204762	0.196998		1.716		201.432	200.552
		1.716		0.203098	0.199632		1.72		202.37	201.512
		1.72		0.200741	0.205871		1.724		203.32	202.456
		1.724		0.200741	0.199216		1.728		204.275	203.414
		1.728		0.20185	0.207534		1.732		205.239	204.369
		1.732		0.20088	0.194503		1.736		206.199	205.307
		1.736		0.201712	0.199355		1.74		207.166	206.3
		1.74		0.201989	0.206564		1.744		208.136	207.235
		1.744		0.197691	0.192839		1.748		209.096	208.207
		1.748		0.200048	0.200325		1.752		210.06	209.142
		1.752		0.197414	0.189373		1.756		211.027	210.122
		1.756		0.197553	0.197137		1.76		212.006	211.066
		1.76		0.199771	0.192562		1.764		212.983	212.041
		1.764		0.195612	0.194919		1.768		213.962	212.995
		1.768		0.197553	0.199494		1.772		214.945	214.016
		1.772		0.197275	0.197414		1.776		215.929	214.978
		1.776		0.195057	0.194225		1.78		216.914	215.948
		1.78		0.196998	0.193671		1.784		217.903	216.91
		1.784		0.193255	0.192146		1.788		218.878	217.895
		1.788		0.194225	0.204068		1.792		219.873	218.959
		1.792		0.193671	0.194641		1.796		220.855	219.938
		1.796		0.192007	0.195889		1.8		221.845	220.954
		1.8		0.191037	0.195612		1.804		222.827	221.955
		1.804		0.191176	0.191869		1.808		223.824	222.978
		1.808		0.192978	0.201157		1.812		224.832	223.984
		1.812		0.194087	0.189096		1.816		225.839	224.987
		1.816		0.189373	0.193116		1.82		226.835	225.987
		1.82		0.189928	0.187155		1.824		227.838	226.988
		1.824		0.189789	0.1927		1.828		228.845	228.01
		1.828		0.187987	0.186046		1.832		229.847	228.997
		1.832		0.189928	0.191453		1.836		230.859	229.999
		1.836		0.188541	0.189512		1.84		231.863	231.041
		1.84		0.186462	0.189928		1.844		232.873	232.056
		1.844		0.187294	0.18563		1.848		233.884	233.069
		1.848		0.186185	0.187848		1.852		234.897	234.087
		1.852		0.186601	0.185076		1.856		235.931	235.102
		1.856		0.189373	0.184937		1.86		236.963	236.118
		1.86		0.18563	0.190482		1.864		237.982	237.163
		1.864		0.185492	0.187432		1.868		239.002	238.199
		1.868		0.183551	0.180223		1.872		240.025	239.205
		1.872		0.18258	0.18868		1.876		241.05	240.256
		1.876		0.18466	0.18771		1.88		242.078	241.288
		1.88		0.182858	0.187294		1.884		243.105	242.344
		1.884		0.18258	0.180501		1.888		244.14	243.387
		1.888		0.18258	0.179392		1.892		245.179	244.405
		1.892		0.183412	0.185769		1.896		246.23	245.437
		1.896		0.182303	0.182026		1.9		247.264	246.502
		1.9		0.181748	0.182858		1.904		248.316	247.568
		1.904		0.181194	0.185214		1.908		249.362	248.628
		1.908		0.18161	0.182719		1.912		250.416	249.69
		1.912		0.179253	0.18868		1.916		251.457	250.756
		1.916		0.179253	0.185353		1.92		252.502	251.836
		1.92		0.179946	0.180085		1.924		253.564	252.941
		1.924		0.180778	0.188126		1.928		254.631	254.013
		1.928		0.180085	0.175233		1.932		255.689	255.082
		1.932		0.178698	0.184105		1.936		256.753	256.16
		1.936		0.179253	0.179669		1.94		257.835	257.199
		1.94		0.180362	0.178144		1.944		258.907	258.316
		1.944		0.178283	0.182303		1.948		259.977	259.375
		1.948		0.177728	0.176758		1.952		261.054	260.465
		1.952		0.179114	0.182858		1.956		262.141	261.555
		1.956		0.175926	0.170658		1.96		263.207	262.613
		1.96		0.175926	0.174817		1.964		264.289	263.684
		1.964		0.177451	0.176064		1.968		265.382	264.733
		1.968		0.176758	0.171351		1.972		266.467	265.791
		1.972		0.176619	0.17149		1.976		267.565	266.879
		1.976		0.176758	0.173153		1.98		268.653	267.952
		1.98		0.173292	0.176758		1.984		269.734	269.062
		1.984		0.173708	0.17343		1.988		270.825	270.115
		1.988		0.174262	0.170242		1.992		271.921	271.218
		1.992		0.17149	0.172321		1.996		273.019	272.316
		1.996		0.17551	0.174401		2		274.128	273.423
		2		0.173985	0.178283		2.004		275.237	274.556
		2.004		0.174539	0.171351		2.008		276.352	275.618
		2.008		0.173708	0.167469		2.012		277.456	276.698
		2.012		0.171074	0.171628		2.016		278.576	277.816
		2.016		0.172876	0.168024		2.02		279.678	278.891
		2.02		0.171074	0.167885		2.024		280.798	279.998
		2.024		0.17149	0.168717		2.028		281.917	281.119
		2.028		0.172599	0.174539		2.032		283.046	282.245
		2.032		0.170103	0.17149		2.036		284.15	283.321
		2.036		0.168717	0.157903		2.04		285.273	284.404
		2.04		0.169687	0.16636		2.044		286.405	285.518
		2.044		0.169549	0.170658		2.048		287.529	286.655
		2.048		0.169965	0.162201		2.052		288.649	287.754
		2.052		0.167053	0.173569		2.056		289.783	288.918
		2.056		0.167746	0.168301		2.06		290.915	290.062
		2.06		0.168162	0.172737		2.064		292.043	291.229
		2.064		0.165806	0.171212		2.068		293.179	292.372
		2.068		0.168856	0.170796		2.072		294.323	293.532
		2.072		0.16636	0.166083		2.076		295.457	294.673
		2.076		0.166499	0.170935		2.08		296.598	295.856
		2.08		0.165806	0.171905		2.084		297.749	297.01
		2.084		0.167192	0.165944		2.088		298.899	298.134
		2.088		0.165944	0.160676		2.092		300.053	299.265
		2.092		0.166915	0.159428		2.096		301.214	300.376
		2.096		0.165806	0.165112		2.1		302.37	301.553
		2.1		0.164558	0.163865		2.104		303.53	302.701
		2.104		0.164835	0.162478		2.108		304.699	303.844
		2.108		0.16539	0.164974		2.112		305.861	305.02
		2.112		0.164003	0.165806		2.116		307.028	306.183
		2.116		0.164003	0.159706		2.12		308.204	307.348
		2.12		0.165112	0.163033		2.124		309.374	308.495
		2.124		0.161924	0.164558		2.128		310.548	309.693
		2.128		0.164142	0.169687		2.132		311.733	310.895
		2.132		0.162756	0.163033		2.136		312.901	312.077
		2.136		0.162062	0.164142		2.14		314.078	313.278
		2.14		0.162062	0.163449		2.144		315.26	314.459
		2.144		0.161231	0.156933		2.148		316.432	315.648
		2.148		0.160122	0.164142		2.152		317.613	316.773
		2.152		0.161231	0.155547		2.156		318.804	317.983
		2.156		0.159013	0.164003		2.16		319.985	319.184
		2.16		0.160676	0.162201		2.164		321.17	320.381
		2.164		0.158181	0.163726		2.168		322.351	321.598
		2.168		0.160122	0.157349		2.172		323.552	322.762
		2.172		0.159013	0.160122		2.176		324.746	324.011
		2.176		0.158735	0.161785		2.18		325.948	325.205
		2.18		0.15929	0.156794		2.184		327.155	326.381
		2.184		0.159844	0.157488		2.188		328.375	327.593
		2.188		0.159151	0.166083		2.192		329.582	328.847
		2.192		0.15721	0.160953		2.196		330.776	330.055
		2.196		0.157349	0.152913		2.2		331.986	331.247
		2.2		0.156933	0.156101		2.204		333.206	332.505
		2.204		0.15929	0.160815		2.208		334.431	333.716
		2.208		0.15624	0.163033		2.212		335.647	334.961
		2.212		0.155963	0.154576		2.216		336.868	336.164
		2.216		0.15721	0.152913		2.22		338.089	337.385
		2.22		0.156933	0.160676		2.224		339.311	338.629
		2.224		0.154715	0.156656		2.228		340.537	339.852
		2.228		0.156517	0.153883		2.232		341.766	341.09
		2.232		0.155824	0.157072		2.236		343.003	342.342
		2.236		0.153606	0.163172		2.24		344.232	343.628
		2.24		0.154299	0.151804		2.244		345.453	344.856
		2.244		0.152497	0.155824		2.248		346.678	346.05
		2.248		0.152497	0.148892		2.252		347.918	347.273
		2.252		0.154022	0.154854		2.256		349.165	348.518
		2.256		0.153051	0.149863		2.26		350.405	349.735
		2.26		0.154022	0.152913		2.264		351.649	351.014
		2.264		0.151665	0.156656		2.268		352.886	352.25
		2.268		0.152358	0.152635		2.272		354.142	353.501
		2.272		0.153467	0.152913		2.276		355.396	354.77
		2.276		0.151665	0.157903		2.28		356.656	356.045
		2.28		0.152774	0.152635		2.284		357.912	357.347
		2.284		0.152358	0.146258		2.288		359.185	358.529
		2.288		0.151665	0.148615		2.292		360.444	359.79
		2.292		0.151249	0.152635		2.296		361.698	361.076
		2.296		0.148476	0.151942		2.3		362.962	362.312
		2.3		0.150556	0.146397		2.304		364.216	363.549
		2.304		0.149447	0.145426		2.308		365.491	364.805
		2.308		0.151665	0.152358		2.312		366.766	366.068
		2.312		0.148754	0.143347		2.316		368.036	367.291
		2.316		0.150695	0.145149		2.32		369.34	368.565
		2.32		0.151665	0.148615		2.324		370.628	369.841
		2.324		0.149031	0.147783		2.328		371.905	371.135
		2.328		0.149031	0.154438		2.332		373.189	372.435
		2.332		0.148338	0.150695		2.336		374.472	373.733
		2.336		0.147229	0.147229		2.34		375.762	375.007
		2.34		0.147783	0.147922		2.344		377.048	376.327
		2.344		0.148061	0.14917		2.348		378.335	377.61
		2.348		0.147229	0.144595		2.352		379.642	378.88
		2.352		0.148615	0.146258		2.356		380.946	380.184
		2.356		0.148199	0.150279		2.36		382.258	381.477
		2.36		0.147506	0.144595		2.364		383.557	382.758
		2.364		0.147367	0.148476		2.368		384.865	384.105
		2.368		0.145565	0.143624		2.372		386.163	385.389
		2.372		0.145981	0.142099		2.376		387.478	386.622
		2.376		0.145704	0.142515		2.38		388.791	387.924
		2.38		0.144872	0.143902		2.384		390.099	389.227
		2.384		0.14612	0.140574		2.388		391.425	390.507
		2.388		0.146951	0.142377		2.392		392.742	391.773
		2.392		0.142931	0.147229		2.396		394.045	393.179
		2.396		0.143763	0.145149		2.4		395.37	394.497
		2.4		0.144456	0.145704		2.404		396.692	395.812
		2.404		0.144317	0.144179		2.408		398.022	397.131
		2.408		0.14404	0.146258		2.412		399.337	398.507
		2.412		0.142931	0.147645		2.416		400.68	399.826
		2.416		0.144317	0.139604		2.42		402.008	401.141
		2.42		0.142792	0.145149		2.424		403.34	402.527
		2.424		0.142515	0.144456		2.428		404.685	403.813
		2.428		0.142792	0.141267		2.432		406.01	405.201
		2.432		0.141545	0.146674		2.436		407.153	406.35

## Sheet: subfigure b
Supplementary Fig. 5b
		r (nm)	RDF of ion in bulk solution (g cm3)	RDF of ion in mid-position (g cm3)	RDF of ion in edge-position (g cm3)		r (nm)	Nw of ion in bulk solution	Nw of ion in mid-position	Nw of ion in edge-position
		0	0	0	0		0.004	0	0	0
		0.004	0	0	0		0.008	0	0	0
		0.008	0	0	0		0.012	0	0	0
		0.012	0	0	0		0.016	0	0	0
		0.016	0	0	0		0.02	0	0	0
		0.02	0	0	0		0.024	0	0	0
		0.024	0	0	0		0.028	0	0	0
		0.028	0	0	0		0.032	0	0	0
		0.032	0	0	0		0.036	0	0	0
		0.036	0	0	0		0.04	0	0	0
		0.04	0	0	0		0.044	0	0	0
		0.044	0	0	0		0.048	0	0	0
		0.048	0	0	0		0.052	0	0	0
		0.052	0	0	0		0.056	0	0	0
		0.056	0	0	0		0.06	0	0	0
		0.06	0	0	0		0.064	0	0	0
		0.064	0	0	0		0.068	0	0	0
		0.068	0	0	0		0.072	0	0	0
		0.072	0	0	0		0.076	0	0	0
		0.076	0	0	0		0.08	0	0	0
		0.08	0	0	0		0.084	0	0	0
		0.084	0	0	0		0.088	0	0	0
		0.088	0	0	0		0.092	0	0	0
		0.092	0	0	0		0.096	0	0	0
		0.096	0	0	0		0.1	0	0	0
		0.1	0	0	0		0.104	0	0	0
		0.104	0	0	0		0.108	0	0	0
		0.108	0	0	0		0.112	0	0	0
		0.112	0	0	0		0.116	0	0	0
		0.116	0	0	0		0.12	0	0	0
		0.12	0	0	0		0.124	0	0	0
		0.124	0	0	0		0.128	0	0	0
		0.128	0	0	0		0.132	0	0	0
		0.132	0	0	0		0.136	0	0	0
		0.136	0	0	0		0.14	0	0	0
		0.14	0	0	0		0.144	0	0	0
		0.144	0	0	0		0.148	0	0	0
		0.148	0	0	0		0.152	0	0	0
		0.152	0	0	0		0.156	0	0	0
		0.156	0	0	0		0.16	0	0	0
		0.16	0	0	0		0.164	0	0	0
		0.164	0	0	0		0.168	0	0	0
		0.168	0	0	0		0.172	0	0	0
		0.172	0	0	0		0.176	0	0	0
		0.176	0	0	0		0.18	0	0	0
		0.18	0	0	0		0.184	0	0	0
		0.184	0	0	0.000970434		0.188	0	0	0
		0.188	0	0	0		0.192	0	0	0
		0.192	0	0	0.000831801		0.196	0	0	0
		0.196	0	0	0		0.2	0	0	0
		0.2	0	0	0		0.204	0	0	0
		0.204	0	0	0		0.208	0	0	0
		0.208	0	0	0		0.212	0	0.001	0
		0.212	0	0.00845664	0.00554534		0.216	0	0.001	0.002
		0.216	0.049	0.0327175	0.0761098		0.22	0.013	0.013	0.019
		0.22	0.329	0.362111	0.534432		0.224	0.065	0.08	0.107
		0.224	1.174	1.51859	1.99577		0.228	0.235	0.268	0.354
		0.228	3.009	3.64994	4.18091		0.232	0.582	0.677	0.805
		0.232	5.105	5.71946	6.4667		0.236	1.15	1.246	1.44
		0.236	6.717	7.00487	7.80063		0.24	1.828	1.902	2.143
		0.24	7.268	7.16361	7.60501		0.244	2.524	2.538	2.811
		0.244	6.864	6.63624	6.48194		0.248	3.167	3.136	3.376
		0.248	5.735	5.66817	5.09353		0.252	3.722	3.639	3.807
		0.252	4.8	4.72768	3.73881		0.256	4.18	4.081	4.127
		0.256	3.596	3.55789	2.57692		0.26	4.514	4.404	4.356
		0.26	2.626	2.50802	1.7594		0.264	4.781	4.632	4.514
		0.264	1.976	1.83675	1.2276		0.268	4.98	4.806	4.63
		0.268	1.425	1.29428	0.855507		0.272	5.129	4.941	4.713
		0.272	1.101	1.04031	0.568397		0.276	5.243	5.048	4.766
		0.276	0.822	0.875332	0.395244		0.28	5.333	5.153	4.81
		0.28	0.551	0.743491	0.293487		0.284	5.399	5.232	4.842
		0.284	0.411	0.524312	0.217793		0.288	5.451	5.29	4.865
		0.288	0.377	0.454718	0.151249		0.292	5.495	5.343	4.885
		0.292	0.252	0.317193	0.136415		0.296	5.532	5.388	4.901
		0.296	0.269	0.278237	0.106193		0.3	5.569	5.424	4.915
		0.3	0.236	0.325927	0.0935776		0.304	5.6	5.473	4.927
		0.304	0.168	0.234984	0.0727826		0.308	5.627	5.504	4.938
		0.308	0.158	0.240945	0.0715349		0.312	5.653	5.536	4.948
		0.312	0.169	0.219179	0.0626623		0.316	5.679	5.573	4.958
		0.316	0.128	0.251758	0.0676531		0.32	5.704	5.605	4.969
		0.32	0.158	0.174817	0.0647418		0.324	5.727	5.643	4.98
		0.324	0.152	0.214189	0.0707031		0.328	5.76	5.676	4.991
		0.328	0.192	0.233736	0.0707031		0.332	5.791	5.721	5.004
		0.332	0.157	0.231656	0.0769416		0.336	5.822	5.758	5.019
		0.336	0.186	0.239559	0.0933003		0.34	5.857	5.808	5.037
		0.34	0.196	0.230686	0.0946866		0.344	5.901	5.856	5.056
		0.344	0.22	0.318718	0.1116		0.348	5.943	5.909	5.079
		0.348	0.23	0.264235	0.135168		0.352	5.995	5.974	5.107
		0.352	0.27	0.341316	0.153467		0.356	6.052	6.037	5.139
		0.356	0.299	0.327729	0.175649		0.36	6.124	6.105	5.181
		0.36	0.345	0.314559	0.229854		0.364	6.202	6.175	5.23
		0.364	0.368	0.448618	0.247183		0.368	6.287	6.276	5.288
		0.368	0.391	0.422	0.302221		0.372	6.382	6.376	5.358
		0.372	0.44	0.481751	0.334522		0.376	6.495	6.485	5.442
		0.376	0.511	0.544414	0.396908		0.38	6.618	6.622	5.538
		0.38	0.533	0.546216	0.463452		0.384	6.764	6.737	5.649
		0.384	0.636	0.60458	0.506844		0.388	6.927	6.892	5.779
		0.388	0.682	0.703565	0.580597		0.392	7.118	7.067	5.929
		0.392	0.81	0.741412	0.662945		0.396	7.333	7.254	6.099
		0.396	0.827	0.760404	0.736005		0.4	7.55	7.472	6.292
		0.4	0.892	0.902504	0.79534		0.404	7.811	7.708	6.507
		0.404	0.998	0.887115	0.886838		0.408	8.092	7.924	6.755
		0.408	1.061	0.926903	0.959621		0.412	8.401	8.179	7.019
		0.412	1.111	0.989843	1.01438		0.416	8.729	8.473	7.305
		0.416	1.178	1.08536	1.07025		0.42	9.068	8.78	7.602
		0.42	1.206	1.10366	1.10976		0.424	9.45	9.094	7.924
		0.424	1.265	1.09784	1.14359		0.428	9.836	9.412	8.261
		0.428	1.322	1.04821	1.18102		0.432	10.251	9.715	8.61
		0.432	1.357	1.09021	1.17741		0.436	10.685	10.038	8.964
		0.436	1.371	1.18254	1.19793		0.44	11.117	10.418	9.332
		0.44	1.347	1.14151	1.20639		0.444	11.58	10.787	9.7
		0.444	1.423	1.20403	1.17436		0.448	12.061	11.164	10.072
		0.448	1.474	1.26614	1.19779		0.452	12.545	11.558	10.453
		0.452	1.417	1.13569	1.1544		0.456	13.038	11.928	10.833
		0.456	1.474	1.1544	1.14664		0.46	13.568	12.316	11.21
		0.46	1.475	1.14511	1.1203		0.464	14.077	12.71	11.589
		0.464	1.414	1.10782	1.12182		0.468	14.585	13.097	11.978
		0.468	1.409	1.12376	1.09798		0.472	15.116	13.456	12.363
		0.472	1.39	1.0654	1.09437		0.476	15.631	13.851	12.745
		0.476	1.363	0.993863	1.04613		0.48	16.148	14.201	13.113
		0.48	1.332	0.99719	0.999131		0.484	16.657	14.552	13.486
		0.484	1.303	0.980693	0.992893		0.488	17.167	14.93	13.857
		0.488	1.277	0.979168	0.984297		0.492	17.671	15.285	14.214
		0.492	1.214	0.904999	0.919694		0.496	18.154	15.621	14.566
		0.496	1.167	0.81461	0.882125		0.5	18.632	15.918	14.911
		0.5	1.136	0.736144	0.851487		0.504	19.113	16.242	15.241
		0.504	1.14	0.792013	0.81364		0.508	19.583	16.535	15.563
		0.508	1.059	0.769138	0.765395		0.512	20.037	16.854	15.876
		0.512	1.019	0.747096	0.742521		0.516	20.484	17.151	16.182
		0.516	1.033	0.659618	0.691781		0.52	20.942	17.447	16.471
		0.52	0.975	0.608739	0.672927		0.524	21.367	17.692	16.751
		0.524	0.92	0.596678	0.627594		0.528	21.798	17.964	17.024
		0.528	0.928	0.617751	0.621494		0.532	22.215	18.209	17.296
		0.532	0.888	0.491317	0.595569		0.536	22.651	18.45	17.56
		0.536	0.886	0.52653	0.573111		0.54	23.083	18.672	17.819
		0.54	0.886	0.509617	0.548573		0.544	23.497	18.921	18.071
		0.544	0.84	0.50726	0.530827		0.548	23.917	19.167	18.323
		0.548	0.842	0.525282	0.524589		0.552	24.355	19.42	18.577
		0.552	0.893	0.512666	0.527084		0.556	24.814	19.664	18.829
		0.556	0.868	0.499219	0.511696		0.56	25.274	19.908	19.08
		0.56	0.899	0.50421	0.50421		0.564	25.741	20.156	19.337
		0.564	0.873	0.51031	0.515578		0.568	26.224	20.428	19.592
		0.568	0.927	0.503101	0.505319		0.572	26.705	20.684	19.861
		0.572	0.892	0.507676	0.511003		0.576	27.21	20.935	20.125
		0.576	0.902	0.480088	0.500328		0.58	27.706	21.188	20.39
		0.58	0.881	0.498387	0.493812		0.584	28.219	21.47	20.654
		0.584	0.929	0.492703	0.491733		0.588	28.76	21.735	20.924
		0.588	0.921	0.510171	0.490762		0.592	29.294	22.017	21.195
		0.592	0.934	0.462065	0.501021		0.596	29.851	22.28	21.474
		0.596	0.946	0.490208	0.495337		0.6	30.402	22.568	21.756
		0.6	0.943	0.520707	0.486326		0.604	30.988	22.859	22.037
		0.604	0.951	0.49811	0.49603		0.608	31.582	23.139	22.328
		0.608	0.979	0.51128	0.48896		0.612	32.192	23.455	22.615
		0.612	0.985	0.517796	0.48896		0.616	32.806	23.763	22.908
		0.616	0.973	0.500051	0.493119		0.62	33.448	24.063	23.21
		0.62	1.014	0.52043	0.492287		0.624	34.108	24.389	23.51
		0.624	1.039	0.505873	0.493119		0.628	34.773	24.711	23.825
		0.628	1	0.544829	0.508923		0.632	35.44	25.046	24.148
		0.632	0.994	0.47981	0.509339		0.636	36.101	25.352	24.473
		0.636	0.995	0.512389	0.500051		0.64	36.796	25.705	24.794
		0.64	1.01	0.555366	0.500883		0.644	37.491	26.079	25.126
		0.644	1.01	0.564099	0.504626		0.648	38.193	26.421	25.458
		0.648	1.013	0.513637	0.506705		0.652	38.92	26.787	25.804
		0.652	1.04	0.54677	0.51738		0.656	39.666	27.136	26.149
		0.656	1.012	0.51433	0.509062		0.66	40.391	27.499	26.499
		0.66	0.995	0.536234	0.505596		0.664	41.117	27.876	26.856
		0.664	1.018	0.516825	0.512251		0.668	41.888	28.247	27.219
		0.668	1.052	0.5336	0.515578		0.672	42.655	28.618	27.584
		0.672	1.005	0.534016	0.5153		0.676	43.438	29.005	27.961
		0.676	1.024	0.548573	0.530273		0.68	44.22	29.413	28.352
		0.68	1.019	0.524866	0.520153		0.684	45.016	29.798	28.733
		0.684	1.011	0.538314	0.519321		0.688	45.789	30.21	29.12
		0.688	0.99	0.556197	0.513221		0.692	46.604	30.636	29.509
		0.692	1.046	0.547463	0.522925		0.696	47.445	31.046	29.912
		0.696	1.029	0.556059	0.526391		0.7	48.263	31.49	30.324
		0.7	0.996	0.561465	0.52043		0.704	49.101	31.92	30.732
		0.704	1.012	0.52348	0.530134		0.708	49.937	32.332	31.152
		0.708	0.989	0.5214	0.527223		0.712	50.772	32.719	31.563
		0.712	1.004	0.500605	0.506982		0.716	51.616	33.16	31.978
		0.716	0.955	0.527639	0.512944		0.72	52.447	33.562	32.406
		0.72	0.978	0.510864	0.534571		0.724	53.315	34.014	32.847
		0.724	0.999	0.516132	0.52445		0.728	54.17	34.435	33.281
		0.728	0.953	0.512528	0.513498		0.732	55.033	34.85	33.711
		0.732	0.975	0.476483	0.502685		0.736	55.908	35.249	34.148
		0.736	1.001	0.469136	0.509755		0.74	56.802	35.661	34.576
		0.74	0.943	0.463452	0.488683		0.744	57.691	36.104	35.018
		0.744	0.982	0.48591	0.499358		0.748	58.599	36.485	35.45
		0.748	0.983	0.457629	0.492149		0.752	59.538	36.9	35.893
		0.752	0.99	0.470938	0.491733		0.756	60.479	37.336	36.336
		0.756	0.976	0.479949	0.486881		0.76	61.415	37.752	36.778
		0.76	0.971	0.431427	0.482028		0.764	62.343	38.176	37.217
		0.764	0.976	0.487019	0.473017		0.768	63.305	38.61	37.655
		0.768	0.962	0.445013	0.464422		0.772	64.272	39.044	38.088
		0.772	0.997	0.450004	0.465531		0.776	65.258	39.46	38.534
		0.776	0.969	0.446122	0.456381		0.78	66.246	39.893	38.972
		0.78	0.979	0.444597	0.463174		0.784	67.26	40.318	39.41
		0.784	1.002	0.443211	0.439884		0.788	68.286	40.733	39.846
		0.788	0.978	0.411048	0.446816		0.792	69.305	41.144	40.292
		0.792	0.997	0.409939	0.438913		0.796	70.371	41.581	40.728
		0.796	0.995	0.452777	0.435864		0.8	71.418	42.038	41.164
		0.8	0.985	0.433368	0.427546		0.804	72.503	42.473	41.602
		0.804	1.015	0.420198	0.427823		0.808	73.594	42.909	42.043
		0.808	1.018	0.409662	0.424357		0.812	74.723	43.32	42.486
		0.812	0.994	0.410216	0.425882		0.816	75.821	43.768	42.936
		0.816	1.028	0.41091	0.420614		0.82	76.961	44.227	43.382
		0.82	1.01	0.434061	0.423387		0.824	78.122	44.672	43.835
		0.824	1.02	0.419228	0.416039		0.828	79.282	45.143	44.286
		0.828	1.018	0.417425	0.420059		0.832	80.447	45.583	44.745
		0.832	1.015	0.433229	0.412712		0.836	81.628	46.059	45.201
		0.836	1.001	0.426852	0.410494		0.84	82.832	46.531	45.653
		0.84	1.034	0.403839	0.405919		0.844	84.048	46.987	46.117
		0.844	1.053	0.396353	0.409939		0.848	85.309	47.453	46.578
		0.848	1.035	0.420198	0.40481		0.852	86.566	47.935	47.038
		0.852	1.032	0.424634	0.396076		0.856	87.805	48.415	47.497
		0.856	1.019	0.409246	0.394967		0.86	89.057	48.879	47.958
		0.86	1.016	0.405364	0.397462		0.864	90.318	49.379	48.427
		0.864	1.001	0.40786	0.38859		0.868	91.592	49.858	48.892
		0.868	1.022	0.410632	0.393164		0.872	92.866	50.36	49.365
		0.872	1.001	0.400789	0.390808		0.876	94.157	50.83	49.834
		0.876	1.021	0.397739	0.388035		0.88	95.505	51.323	50.316
		0.88	1.03	0.4098	0.387758		0.884	96.801	51.812	50.798
		0.884	1.016	0.397878	0.393026		0.888	98.149	52.328	51.281
		0.888	1.01	0.394273	0.387203		0.892	99.502	52.769	51.766
		0.892	1.032	0.349079	0.385124		0.896	100.855	53.245	52.259
		0.896	0.996	0.387758	0.388312		0.9	102.203	53.748	52.757
		0.9	1	0.375835	0.379717		0.904	103.595	54.25	53.245
		0.904	1.032	0.384153	0.379301		0.908	104.979	54.726	53.743
		0.908	0.994	0.368349	0.379162		0.912	106.348	55.221	54.242
		0.912	0.989	0.379301	0.375281		0.916	107.734	55.733	54.733
		0.916	1.006	0.373201	0.379301		0.92	109.166	56.226	55.242
		0.92	0.988	0.388451	0.369597		0.924	110.56	56.758	55.74
		0.924	0.989	0.385955	0.375003		0.928	111.974	57.285	56.249
		0.928	0.969	0.384015	0.367517		0.932	113.396	57.81	56.755
		0.932	0.998	0.377637	0.365715		0.936	114.842	58.332	57.265
		0.936	0.981	0.375281	0.370429		0.94	116.304	58.839	57.785
		0.94	0.999	0.369597	0.371676		0.944	117.755	59.349	58.306
		0.944	0.986	0.35102	0.361001		0.948	119.221	59.852	58.816
		0.948	0.976	0.353515	0.363358		0.952	120.697	60.382	59.341
		0.952	0.968	0.358229	0.363497		0.956	122.201	60.881	59.862
		0.956	0.986	0.34894	0.357813		0.96	123.697	61.412	60.393
		0.96	0.963	0.353931	0.366131		0.964	125.215	61.906	60.926
		0.964	0.998	0.346029	0.362111		0.968	126.771	62.438	61.462
		0.968	0.991	0.345197	0.358506		0.972	128.316	62.952	61.997
		0.972	0.981	0.355317	0.352822		0.976	129.881	63.466	62.528
		0.976	1.003	0.332443	0.355179		0.98	131.486	63.986	63.067
		0.98	0.967	0.351158	0.356842		0.984	133.065	64.512	63.613
		0.984	0.999	0.336463	0.352129		0.988	134.679	65.036	64.161
		0.988	1.003	0.339513	0.355179		0.992	136.334	65.564	64.708
		0.992	1	0.350327	0.349911		0.996	137.987	66.105	65.264
		0.996	0.995	0.333413	0.350049		1	139.622	66.67	65.806
		1	0.983	0.338404	0.343811		1.004	141.279	67.185	66.358
		1.004	1.002	0.336047	0.341731		1.008	142.953	67.717	66.911
		1.008	0.976	0.332582	0.344088		1.012	144.649	68.271	67.47
		1.012	0.987	0.348247	0.34187		1.016	146.354	68.832	68.027
		1.016	0.999	0.350327	0.34284		1.02	148.063	69.441	68.589
		1.02	0.99	0.364745	0.338404		1.024	149.814	70.04	69.151
		1.024	1.002	0.340484	0.336325		1.028	151.575	70.568	69.709
		1.028	0.992	0.335354	0.341038		1.032	153.352	71.16	70.284
		1.032	1.004	0.334107	0.334938		1.036	155.138	71.702	70.852
		1.036	1.017	0.32662	0.333413		1.04	156.975	72.261	71.42
		1.04	1.005	0.315946	0.333275		1.044	158.8	72.818	72.001
		1.044	1.017	0.336325	0.329116		1.048	160.665	73.419	72.566
		1.048	1.015	0.336879	0.331057		1.052	162.54	74.001	73.152
		1.052	1.01	0.338127	0.328561		1.056	164.438	74.614	73.731
		1.056	1.021	0.335909	0.327868		1.06	166.324	75.188	74.313
		1.06	1.002	0.339791	0.324541		1.064	168.213	75.799	74.89
		1.064	0.99	0.341593	0.32662		1.068	170.098	76.419	75.483
		1.068	1.003	0.313312	0.324402		1.072	172.008	77.009	76.071
		1.072	0.995	0.330502	0.321491		1.076	173.923	77.609	76.657
		1.076	0.999	0.3287	0.320798		1.08	175.875	78.205	77.25
		1.08	1.004	0.331611	0.318857		1.084	177.875	78.825	77.852
		1.084	1.025	0.331334	0.323016		1.088	179.874	79.451	78.461
		1.088	0.998	0.323155	0.328145		1.092	181.864	80.068	79.07
		1.092	1.01	0.335216	0.320105		1.096	183.879	80.678	79.681
		1.096	0.998	0.325095	0.3226		1.1	185.89	81.293	80.3
		1.1	0.993	0.30735	0.317886		1.104	187.895	81.865	80.909
		1.104	0.994	0.293487	0.31553		1.108	189.951	82.475	81.524
		1.108	0.986	0.324264	0.310955		1.112	191.987	83.098	82.129
		1.112	1.005	0.327591	0.310955		1.116	194.066	83.739	82.742
		1.116	1.001	0.309568	0.3104		1.12	196.182	84.359	83.355
		1.12	1.03	0.320105	0.309568		1.124	198.334	85.016	83.979
		1.124	1.006	0.316084	0.307905		1.128	200.466	85.62	84.6
		1.128	0.998	0.291407	0.30735		1.132	202.605	86.247	85.222
		1.132	1.005	0.321352	0.308875		1.136	204.77	86.872	85.85
		1.136	0.999	0.297923	0.305548		1.14	206.916	87.524	86.482
		1.14	0.993	0.312757	0.309707		1.144	209.097	88.143	87.126
		1.144	0.997	0.30943	0.309568		1.148	211.279	88.795	87.768
		1.148	0.993	0.30333	0.304439		1.152	213.475	89.395	88.409
		1.152	1.005	0.278792	0.3043		1.156	215.717	90.016	89.049
		1.156	0.99	0.302498	0.30236		1.16	217.939	90.678	89.696
		1.16	0.993	0.310123	0.30236		1.164	220.187	91.314	90.343
		1.164	1.01	0.29016	0.297369		1.168	222.483	91.947	90.985
		1.168	0.993	0.299448	0.298755		1.172	224.773	92.601	91.631
		1.172	1.002	0.301528	0.296676		1.176	227.074	93.274	92.281
		1.176	0.995	0.290714	0.290298		1.18	229.39	93.887	92.923
		1.18	0.999	0.296121	0.296676		1.184	231.75	94.547	93.578
		1.184	1.003	0.289744	0.291962		1.188	234.061	95.207	94.228
		1.188	0.98	0.294735	0.289189		1.192	236.444	95.875	94.879
		1.192	1.01	0.291685	0.290576		1.196	238.812	96.52	95.538
		1.196	0.992	0.279901	0.292655		1.2	241.221	97.201	96.204
		1.2	1.002	0.292932	0.286001		1.204	243.621	97.841	96.868
		1.204	1.007	0.289883	0.290853		1.208	246.082	98.501	97.535
		1.208	0.991	0.274633	0.289189		1.212	248.509	99.142	98.198
		1.212	1.002	0.283783	0.284753		1.216	250.996	99.795	98.871
		1.216	0.999	0.276435	0.282396		1.22	253.443	100.464	99.539
		1.22	0.991	0.278515	0.283505		1.224	255.91	101.099	100.203
		1.224	0.992	0.283367	0.281842		1.228	258.433	101.786	100.878
		1.228	0.996	0.276158	0.280871		1.232	260.948	102.451	101.561
		1.232	1.006	0.279901	0.280594		1.236	263.51	103.115	102.241
		1.236	0.992	0.268117	0.280871		1.24	266.062	103.796	102.919
		1.24	1.001	0.286971	0.280455		1.244	268.657	104.501	103.608
		1.244	1.009	0.271306	0.273385		1.248	271.239	105.156	104.276
		1.248	0.986	0.273801	0.275049		1.252	273.82	105.848	104.964
		1.252	0.996	0.275603	0.275187		1.256	276.471	106.542	105.647
		1.256	1.003	0.276019	0.270612		1.26	279.127	107.237	106.332
		1.26	1.002	0.272137	0.276574		1.264	281.613	107.942	107.029
		1.264		0.284476	0.27186		1.268		108.626	107.727
		1.268		0.258274	0.272137		1.272		109.278	108.415
		1.272		0.271722	0.274217		1.276		110.038	109.123
		1.276		0.291546	0.269365		1.28		110.742	109.818
		1.28		0.261185	0.267563		1.284		111.443	110.53
		1.284		0.271583	0.271028		1.288		112.144	111.234
		1.288		0.259799	0.267285		1.292		112.841	111.941
		1.292		0.265622	0.263958		1.296		113.542	112.65
		1.296		0.267424	0.267701		1.3		114.243	113.352
		1.3		0.258967	0.261601		1.304		114.939	114.065
		1.304		0.258967	0.264235		1.308		115.669	114.778
		1.308		0.266592	0.262572		1.312		116.401	115.497
		1.312		0.274217	0.262433		1.316		117.161	116.221
		1.316		0.272969	0.26576		1.32		117.875	116.945
		1.32		0.251481	0.260215		1.324		118.581	117.667
		1.324		0.262572	0.262017		1.328		119.337	118.401
		1.328		0.268117	0.259383		1.332		120.119	119.131
		1.332		0.283089	0.260631		1.336		120.873	119.864
		1.336		0.256749	0.259245		1.34		121.617	120.612
		1.34		0.266038	0.260908		1.344		122.38	121.363
		1.344		0.267008	0.26271		1.348		123.114	122.107
		1.348		0.24552	0.257442		1.352		123.836	122.861
		1.352		0.259245	0.261879		1.356		124.602	123.607
		1.356		0.250511	0.253006		1.36		125.366	124.358
		1.36		0.265899	0.255224		1.364		126.096	125.11
		1.364		0.242886	0.252036		1.368		126.835	125.856
		1.368		0.248986	0.25467		1.372		127.594	126.615
		1.372		0.260908	0.25772		1.376		128.374	127.392
		1.376		0.249124	0.253838		1.38		129.106	128.149
		1.38		0.248847	0.253006		1.384		129.859	128.928
		1.384		0.248986	0.251897		1.388		130.637	129.694
		1.388		0.25162	0.252174		1.392		131.388	130.467
		1.392		0.238865	0.249956		1.396		132.132	131.24
		1.396		0.251481	0.248986		1.4		132.895	132.013
		1.4		0.239281	0.249124		1.404		133.668	132.79
		1.404		0.248708	0.248154		1.408		134.452	133.566
		1.408		0.253145	0.245104		1.412		135.248	134.338
		1.412		0.244965	0.246768		1.416		136.048	135.119
		1.416		0.256333	0.247045		1.42		136.872	135.915
		1.42		0.25467	0.247599		1.424		137.656	136.715
		1.424		0.248431	0.248431		1.428		138.458	137.511
		1.428		0.242886	0.242331		1.432		139.262	138.302
		1.432		0.245104	0.245104		1.436		140.04	139.101
		1.436		0.231518	0.243024		1.44		140.818	139.894
		1.44		0.236786	0.238311		1.444		141.576	140.684
		1.444		0.229438	0.243024		1.448		142.348	141.491
		1.448		0.238172	0.240113		1.452		143.148	142.299
		1.452		0.231656	0.239281		1.456		143.936	143.087
		1.456		0.23942	0.234984		1.46		144.741	143.89
		1.46		0.233736	0.235122		1.464		145.524	144.685
		1.464		0.237895	0.233181		1.468		146.376	145.485
		1.468		0.242054	0.235815		1.472		147.176	146.283
		1.472		0.239559	0.233459		1.476		147.982	147.099
		1.476		0.231518	0.234568		1.48		148.839	147.907
		1.48		0.250788	0.234568		1.484		149.672	148.728
		1.484		0.231795	0.233181		1.488		150.481	149.546
		1.488		0.222091	0.231656		1.492		151.277	150.371
		1.492		0.235538	0.234568		1.496		152.108	151.197
		1.496		0.225557	0.230963		1.5		152.939	152.022
		1.5		0.234013	0.232627		1.504		153.74	152.849
		1.504		0.233181	0.226943		1.508		154.594	153.673
		1.508		0.231518	0.231518		1.512		155.435	154.508
		1.512		0.226943	0.229022		1.516		156.235	155.344
		1.516		0.224309	0.22722		1.52		157.075	156.173
		1.52		0.225002	0.225279		1.524		157.897	157.006
		1.524		0.221952	0.225418		1.528		158.73	157.838
		1.528		0.230547	0.225834		1.532		159.588	158.682
		1.532		0.223477	0.22722		1.536		160.41	159.523
		1.536		0.221952	0.224309		1.54		161.246	160.371
		1.54		0.224448	0.224586		1.544		162.111	161.224
		1.544		0.224863	0.223754		1.548		162.943	162.072
		1.548		0.220704	0.225279		1.552		163.806	162.923
		1.552		0.217793	0.2232		1.556		164.619	163.787
		1.556		0.219873	0.219873		1.56		165.485	164.637
		1.56		0.219041	0.221813		1.564		166.343	165.497
		1.564		0.217239	0.223477		1.568		167.195	166.364
		1.568		0.23235	0.221536		1.572		168.097	167.227
		1.572		0.221952	0.219873		1.576		169.004	168.103
		1.576		0.225279	0.222091		1.58		169.821	168.982
		1.58		0.212386	0.219734		1.584		170.701	169.855
		1.584		0.225972	0.219873		1.588		171.591	170.721
		1.588		0.218348	0.214743		1.592		172.464	171.589
		1.592		0.210168	0.216823		1.596		173.306	172.464
		1.596		0.219873	0.21613		1.6		174.231	173.353
		1.6		0.223754	0.219595		1.604		175.123	174.238
		1.604		0.216684	0.214882		1.608		176.005	175.116
		1.608		0.213773	0.21308		1.612		176.925	175.995
		1.612		0.222091	0.214743		1.616		177.833	176.883
		1.616		0.218486	0.213218		1.62		178.746	177.776
		1.62		0.213911	0.213634		1.624		179.625	178.661
		1.624		0.22112	0.21308		1.628		180.564	179.561
		1.628		0.222091	0.212941		1.632		181.508	180.455
		1.632		0.216545	0.209614		1.636		182.39	181.343
		1.636		0.210723	0.211693		1.64		183.31	182.247
		1.64		0.210307	0.209475		1.644		184.205	183.145
		1.644		0.208366	0.209614		1.648		185.079	184.053
		1.648		0.208782	0.211416		1.652		186	184.959
		1.652		0.207534	0.208921		1.656		186.901	185.877
		1.656		0.205871	0.209752		1.66		187.776	186.784
		1.66		0.201434	0.207396		1.664		188.696	187.691
		1.664		0.205732	0.206009		1.668		189.608	188.606
		1.668		0.213495	0.208505		1.672		190.535	189.531
		1.672		0.201157	0.209059		1.676		191.465	190.462
		1.676		0.213357	0.207118		1.68		192.388	191.388
		1.68		0.204346	0.206148		1.684		193.326	192.319
		1.684		0.212248	0.20698		1.688		194.255	193.244
		1.688		0.202266	0.204346		1.692		195.192	194.175
		1.692		0.205593	0.205177		1.696		196.149	195.11
		1.696		0.209059	0.204068		1.7		197.077	196.052
		1.7		0.202543	0.206564		1.704		198.023	196.99
		1.704		0.201712	0.201712		1.708		198.957	197.936
		1.708		0.196721	0.201296		1.712		199.811	198.865
		1.712		0.192423	0.201434		1.716		200.747	199.807
		1.716		0.199078	0.202682		1.72		201.713	200.756
		1.72		0.205455	0.200464		1.724		202.675	201.704
		1.724		0.202405	0.202128		1.728		203.638	202.658
		1.728		0.203375	0.201296		1.732		204.567	203.619
		1.732		0.193948	0.199494		1.736		205.508	204.577
		1.736		0.196859	0.200187		1.74		206.447	205.534
		1.74		0.196305	0.200464		1.744		207.408	206.5
		1.744		0.197553	0.199771		1.748		208.386	207.462
		1.748		0.204623	0.198246		1.752		209.367	208.423
		1.752		0.196305	0.197553		1.756		210.338	209.393
		1.756		0.200603	0.196166		1.76		211.315	210.362
		1.76		0.1927	0.196444		1.764		212.267	211.325
		1.764		0.201018	0.196721		1.768		213.251	212.306
		1.768		0.197275	0.196582		1.772		214.258	213.278
		1.772		0.200741	0.195057		1.776		215.235	214.267
		1.776		0.194225	0.19478		1.78		216.219	215.238
		1.78		0.191176	0.196582		1.784		217.15	216.224
		1.784		0.189373	0.193671		1.788		218.118	217.212
		1.788		0.191591	0.19478		1.792		219.125	218.199
		1.792		0.1988	0.194641		1.796		220.165	219.196
		1.796		0.200325	0.194087		1.8		221.148	220.193
		1.8		0.187155	0.194641		1.804		222.114	221.192
		1.804		0.192423	0.191037		1.808		223.115	222.182
		1.808		0.192978	0.190621		1.812		224.141	223.173
		1.812		0.197553	0.189789		1.816		225.15	224.179
		1.816		0.183967	0.192285		1.82		226.127	225.181
		1.82		0.188403	0.191453		1.824		227.11	226.194
		1.824		0.188957	0.192839		1.828		228.109	227.213
		1.828		0.188819	0.191453		1.832		229.107	228.23
		1.832		0.182719	0.188264		1.836		230.106	229.232
		1.836		0.185076	0.18868		1.84		231.104	230.24
		1.84		0.186185	0.187017		1.844		232.108	231.255
		1.844		0.185492	0.187155		1.848		233.103	232.271
		1.848		0.189096	0.187571		1.852		234.128	233.288
		1.852		0.189512	0.18466		1.856		235.188	234.292
		1.856		0.194641	0.185353		1.86		236.255	235.317
		1.86		0.19076	0.187848		1.864		237.289	236.345
		1.864		0.189789	0.184798		1.868		238.31	237.366
		1.868		0.182719	0.184937		1.872		239.344	238.399
		1.872		0.183412	0.186462		1.876		240.385	239.441
		1.876		0.18563	0.182858		1.88		241.436	240.462
		1.88		0.190344	0.183135		1.884		242.493	241.502
		1.884		0.187155	0.183828		1.888		243.525	242.532
		1.888		0.181333	0.182303		1.892		244.542	243.568
		1.892		0.177035	0.183828		1.896		245.584	244.619
		1.896		0.184798	0.182164		1.9		246.68	245.66
		1.9		0.188264	0.181471		1.904		247.73	246.715
		1.904		0.183135	0.184105		1.908		248.793	247.766
		1.908		0.182303	0.178698		1.912		249.848	248.804
		1.912		0.183689	0.182303		1.916		250.927	249.858
		1.916		0.183551	0.181194		1.92		251.948	250.924
		1.92		0.173846	0.17953		1.924		253.028	251.98
		1.924		0.184244	0.180501		1.928		254.09	253.042
		1.928		0.181748	0.179946		1.932		255.158	254.109
		1.932		0.178421	0.179669		1.936		256.215	255.181
		1.936		0.179808	0.178837		1.94		257.292	256.244
		1.94		0.184244	0.179253		1.944		258.387	257.313
		1.944		0.176342	0.177451		1.948		259.428	258.38
		1.948		0.169826	0.177867		1.952		260.512	259.457
		1.952		0.18466	0.177174		1.956		261.615	260.536
		1.956		0.175233	0.177728		1.96		262.682	261.615
		1.96		0.174678	0.177312		1.964		263.735	262.702
		1.964		0.180223	0.178283		1.968		264.851	263.802
		1.968		0.177035	0.176896		1.972		265.951	264.891
		1.972		0.181333	0.176896		1.976		267.075	265.984
		1.976		0.178698	0.174678		1.98		268.175	267.076
		1.98		0.173708	0.177312		1.984		269.284	268.17
		1.984		0.180917	0.175371		1.988		270.406	269.277
		1.988		0.17648	0.176064		1.992		271.514	270.38
		1.992		0.177312	0.172737		1.996		272.615	271.466
		1.996		0.174678	0.17149		2		273.735	272.55
		2		0.174539	0.171074		2.004		274.844	273.646
		2.004		0.16844	0.17343		2.008		275.931	274.76
		2.008		0.175649	0.174124		2.012		277.032	275.879
		2.012		0.167192	0.173292		2.016		278.132	277.003
		2.016		0.170242	0.17343		2.02		279.221	278.111
		2.02		0.168717	0.16941		2.024		280.329	279.213
		2.024		0.174262	0.17038		2.028		281.445	280.327
		2.028		0.16636	0.170103		2.032		282.556	281.441
		2.032		0.173985	0.170103		2.036		283.696	282.556
		2.036		0.169271	0.169965		2.04		284.796	283.678
		2.04		0.166499	0.16941		2.044		285.908	284.806
		2.044		0.167608	0.170796		2.048		287.032	285.941
		2.048		0.168024	0.16941		2.052		288.117	287.064
		2.052		0.167331	0.16636		2.056		289.221	288.193
		2.056		0.161647	0.169133		2.06		290.378	289.33
		2.06		0.171351	0.168162		2.064		291.535	290.451
		2.064		0.16844	0.165528		2.068		292.67	291.585
		2.068		0.17038	0.167885		2.072		293.821	292.731
		2.072		0.170242	0.168301		2.076		294.946	293.886
		2.076		0.157072	0.166915		2.08		296.07	295.029
		2.08		0.167053	0.167608		2.084		297.178	296.185
		2.084		0.164697	0.167192		2.088		298.345	297.331
		2.088		0.168856	0.166221		2.092		299.5	298.494
		2.092		0.159983	0.165944		2.096		300.621	299.653
		2.096		0.164974	0.166499		2.1		301.79	300.81
		2.1		0.159013	0.165251		2.104		302.892	301.97
		2.104		0.15929	0.163726		2.108		304.051	303.123
		2.108		0.166915	0.163033		2.112		305.254	304.282
		2.112		0.17038	0.164142		2.116		306.453	305.443
		2.116		0.168301	0.164558		2.12		307.615	306.612
		2.12		0.163449	0.163449		2.124		308.805	307.787
		2.124		0.16941	0.162478		2.128		310.033	308.946
		2.128		0.165528	0.160676		2.132		311.182	310.117
		2.132		0.157626	0.163033		2.136		312.346	311.288
		2.136		0.164281	0.161785		2.14		313.581	312.46
		2.14		0.167746	0.159983		2.144		314.738	313.636
		2.144		0.153606	0.161092		2.148		315.871	314.8
		2.148		0.155685	0.159983		2.152		317.024	315.987
		2.152		0.158319	0.160538		2.156		318.193	317.168
		2.156		0.156656	0.160122		2.16		319.339	318.359
		2.16		0.162062	0.161231		2.164		320.57	319.56
		2.164		0.16026	0.159567		2.168		321.774	320.746
		2.168		0.161647	0.160815		2.172		322.955	321.939
		2.172		0.162062	0.157626		2.176		324.181	323.124
		2.176		0.159983	0.156933		2.18		325.409	324.313
		2.18		0.159983	0.159567		2.184		326.619	325.525
		2.184		0.16234	0.159567		2.188		327.831	326.729
		2.188		0.157903	0.157349		2.192		329.05	327.929
		2.192		0.162201	0.158181		2.196		330.291	329.151
		2.196		0.162617	0.159844		2.2		331.495	330.374
		2.2		0.149308	0.158181		2.204		332.638	331.59
		2.204		0.151665	0.157765		2.208		333.818	332.815
		2.208		0.153883	0.156933		2.212		335.065	334.036
		2.212		0.15721	0.159013		2.216		336.253	335.273
		2.216		0.156794	0.157349		2.22		337.533	336.495
		2.22		0.161231	0.155963		2.224		338.775	337.737
		2.224		0.157488	0.156517		2.228		339.974	338.956
		2.228		0.152774	0.156656		2.232		341.208	340.186
		2.232		0.157903	0.154438		2.236		342.476	341.416
		2.236		0.155269	0.153883		2.24		343.693	342.641
		2.24		0.158181	0.154438		2.244		344.946	343.874
		2.244		0.158319	0.154854		2.248		346.244	345.113
		2.248		0.159013	0.154715		2.252		347.502	346.366
		2.252		0.152635	0.153744		2.256		348.772	347.609
		2.256		0.160122	0.153051		2.26		350.033	348.826
		2.26		0.147367	0.152358		2.264		351.196	350.08
		2.264		0.147783	0.153606		2.268		352.466	351.329
		2.268		0.154022	0.151665		2.272		353.701	352.583
		2.272		0.155963	0.152913		2.276		354.988	353.83
		2.276		0.150001	0.152497		2.28		356.191	355.098
		2.28		0.147922	0.152774		2.284		357.407	356.357
		2.284		0.146258	0.153329		2.288		358.638	357.628
		2.288		0.149447	0.151249		2.292		359.908	358.882
		2.292		0.15014	0.148892		2.296		361.198	360.136
		2.296		0.16026	0.15111		2.3		362.514	361.406
		2.3		0.149585	0.150833		2.304		363.748	362.671
		2.304		0.151942	0.14917		2.308		365.041	363.939
		2.308		0.148892	0.151665		2.312		366.327	365.219
		2.312		0.150417	0.148892		2.316		367.598	366.485
		2.316		0.145011	0.148615		2.32		368.825	367.764
		2.32		0.148338	0.149863		2.324		370.075	369.049
		2.324		0.147506	0.15014		2.328		371.373	370.327
		2.328		0.149308	0.147506		2.332		372.667	371.602
		2.332		0.150001	0.147922		2.336		373.961	372.882
		2.336		0.14709	0.147229		2.34		375.193	374.175
		2.34		0.145842	0.148338		2.344		376.523	375.459
		2.344		0.149724	0.147367		2.348		377.855	376.761
		2.348		0.148199	0.148338		2.352		379.073	378.047
		2.352		0.143902	0.147367		2.356		380.341	379.366
		2.356		0.143208	0.148338		2.36		381.656	380.667
		2.36		0.14917	0.147783		2.364		382.985	381.975
		2.364		0.149031	0.148061		2.368		384.328	383.296
		2.368		0.14917	0.146951		2.372		385.601	384.603
		2.372		0.141961	0.146813		2.376		386.898	385.916
		2.376		0.146951	0.145704		2.38		388.237	387.233
		2.38		0.150417	0.148061		2.384		389.539	388.568
		2.384		0.138911	0.145704		2.388		390.814	389.883
		2.388		0.144179	0.145288		2.392		392.15	391.2
		2.392		0.144456	0.145704		2.396		393.432	392.518
		2.396		0.139049	0.14404		2.4		394.755	393.851
		2.4		0.146813	0.145842		2.404		396.087	395.179
		2.404		0.145981	0.143624		2.408		397.464	396.504
		2.408		0.150417	0.145288		2.412		398.797	397.844
		2.412		0.138495	0.144179		2.416		400.126	399.176
		2.416		0.145842	0.143486		2.42		401.464	400.512
		2.42		0.146674	0.143763		2.424		402.81	401.854
		2.424		0.137386	0.143486		2.428		404.136	403.192
		2.428		0.145565	0.142931		2.432		405.448	404.526
		2.432		0.140158	0.141961		2.436		406.602	405.671

## Sheet: subfigure c
Supplementary Fig. 5c
		r (nm)	RDF of ion in bulk solution (g cm3)	RDF of ion in mid-position (g cm3)	RDF of ion in edge-position (g cm3)		r (nm)	Nw of ion in bulk solution	Nw of ion in mid-position	Nw of ion in edge-position
		0	0	0	0		0.004	0	0	0
		0.004	0	0	0		0.008	0	0	0
		0.008	0	0	0		0.012	0	0	0
		0.012	0	0	0		0.016	0	0	0
		0.016	0	0	0		0.02	0	0	0
		0.02	0	0	0		0.024	0	0	0
		0.024	0	0	0		0.028	0	0	0
		0.028	0	0	0		0.032	0	0	0
		0.032	0	0	0		0.036	0	0	0
		0.036	0	0	0		0.04	0	0	0
		0.04	0	0	0		0.044	0	0	0
		0.044	0	0	0		0.048	0	0	0
		0.048	0	0	0		0.052	0	0	0
		0.052	0	0	0		0.056	0	0	0
		0.056	0	0	0		0.06	0	0	0
		0.06	0	0	0		0.064	0	0	0
		0.064	0	0	0		0.068	0	0	0
		0.068	0	0	0		0.072	0	0	0
		0.072	0	0	0		0.076	0	0	0
		0.076	0	0	0		0.08	0	0	0
		0.08	0	0	0		0.084	0	0	0
		0.084	0	0	0		0.088	0	0	0
		0.088	0	0	0		0.092	0	0	0
		0.092	0	0	0		0.096	0	0	0
		0.096	0	0	0		0.1	0	0	0
		0.1	0	0	0		0.104	0	0	0
		0.104	0	0	0		0.108	0	0	0
		0.108	0	0	0		0.112	0	0	0
		0.112	0	0	0		0.116	0	0	0
		0.116	0	0	0		0.12	0	0	0
		0.12	0	0	0		0.124	0	0	0
		0.124	0	0	0		0.128	0	0	0
		0.128	0	0	0		0.132	0	0	0
		0.132	0	0	0		0.136	0	0	0
		0.136	0	0	0		0.14	0	0	0
		0.14	0	0	0		0.144	0	0	0
		0.144	0	0	0		0.148	0	0	0
		0.148	0	0	0		0.152	0	0	0
		0.152	0	0	0		0.156	0	0	0
		0.156	0	0	0		0.16	0	0	0
		0.16	0	0	0		0.164	0	0	0
		0.164	0	0	0		0.168	0	0	0
		0.168	0	0	0		0.172	0	0	0
		0.172	0	0	0		0.176	0	0	0
		0.176	0	0	0		0.18	0	0	0
		0.18	0	0	0		0.184	0	0	0
		0.184	0	0	0		0.188	0	0	0
		0.188	0	0	0		0.192	0	0	0
		0.192	0	0	0		0.196	0	0	0
		0.196	0	0	0		0.2	0	0	0
		0.2	0	0	0		0.204	0	0	0
		0.204	0	0	0		0.208	0	0	0
		0.208	0	0	0		0.212	0	0	0
		0.212	0	0	0		0.216	0	0	0
		0.216	0	0	0		0.22	0	0	0
		0.22	0	0	0		0.224	0	0	0
		0.224	0	0	0		0.228	0	0	0
		0.228	0	0	0		0.232	0	0	0
		0.232	0	0	0		0.236	0	0	0
		0.236	0	0	0		0.24	0	0	0
		0.24	0	0	0		0.244	0	0	0
		0.244	0.002	0	0.0020795		0.248	0	0.001	0.001
		0.248	0.012	0.0371538	0.0245381		0.252	0.004	0.007	0.007
		0.252	0.086	0.0959343	0.12477		0.256	0.025	0.031	0.035
		0.256	0.339	0.45347	0.525559		0.26	0.09	0.121	0.118
		0.26	0.887	1.19488	1.11309		0.264	0.232	0.288	0.293
		0.264	1.676	2.11014	2.17544		0.268	0.472	0.59	0.59
		0.268	2.45	3.08196	3.0071		0.272	0.84	0.988	0.985
		0.272	3.372	3.87785	3.68488		0.276	1.289	1.485	1.451
		0.276	3.874	4.05128	4.00207		0.28	1.807	1.967	1.946
		0.28	4.078	4.02869	4.07139		0.284	2.363	2.497	2.456
		0.284	3.961	4.19477	3.80396		0.288	2.864	2.998	2.917
		0.288	3.52	3.55539	3.3785		0.292	3.34	3.445	3.338
		0.292	3.24	3.09222	2.87082		0.296	3.771	3.85	3.713
		0.296	2.736	2.74827	2.60867		0.3	4.159	4.209	4.05
		0.3	2.415	2.52729	2.20427		0.304	4.504	4.561	4.336
		0.304	2.091	2.10251	1.81125		0.308	4.798	4.838	4.591
		0.308	1.688	1.76716	1.57238		0.312	5.041	5.096	4.818
		0.312	1.389	1.52649	1.39216		0.316	5.259	5.307	5.019
		0.316	1.269	1.24008	1.19294		0.32	5.459	5.5	5.2
		0.32	1.062	1.13111	1.06568		0.324	5.627	5.666	5.363
		0.324	0.914	0.961839	0.90597		0.328	5.782	5.828	5.51
		0.328	0.831	0.78619	0.826117		0.332	5.927	5.956	5.643
		0.332	0.757	0.732816	0.739609		0.336	6.056	6.083	5.774
		0.336	0.645	0.789656	0.700931		0.34	6.18	6.216	5.89
		0.34	0.63	0.629534	0.639516		0.344	6.299	6.333	6.009
		0.344	0.571	0.650329	0.603471		0.348	6.415	6.454	6.122
		0.348	0.591	0.61983	0.58129		0.352	6.528	6.57	6.231
		0.352	0.539	0.611928	0.552454		0.356	6.636	6.685	6.338
		0.356	0.502	0.49298	0.527777		0.36	6.746	6.787	6.443
		0.36	0.521	0.514469	0.506428		0.364	6.861	6.898	6.552
		0.364	0.524	0.531936	0.518489		0.368	6.983	7.005	6.658
		0.368	0.544	0.486742	0.509201		0.372	7.101	7.108	6.775
		0.372	0.501	0.514885	0.536927		0.376	7.221	7.225	6.887
		0.376	0.564	0.522787	0.502823		0.38	7.358	7.35	7.008
		0.38	0.545	0.509201	0.525421		0.384	7.489	7.463	7.129
		0.384	0.573	0.506428	0.527362		0.388	7.642	7.585	7.258
		0.388	0.58	0.549266	0.554118		0.392	7.786	7.725	7.39
		0.392	0.617	0.572695	0.551068		0.396	7.955	7.876	7.53
		0.396	0.649	0.614701	0.581567		0.4	8.132	8.031	7.674
		0.4	0.683	0.611928	0.576715		0.404	8.323	8.193	7.827
		0.404	0.702	0.639655	0.593906		0.408	8.521	8.353	7.984
		0.408	0.782	0.627178	0.595431		0.412	8.739	8.514	8.148
		0.412	0.781	0.630782	0.629119		0.416	8.971	8.691	8.319
		0.416	0.817	0.627455	0.661836		0.42	9.213	8.871	8.509
		0.42	0.839	0.645755	0.687067		0.424	9.47	9.076	8.707
		0.424	0.863	0.745987	0.717151		0.428	9.741	9.276	8.917
		0.428	0.903	0.730044	0.709942		0.432	10.02	9.501	9.125
		0.432	0.92	0.761513	0.71008		0.436	10.313	9.734	9.34
		0.436	0.931	0.761652	0.762207		0.44	10.615	9.965	9.58
		0.44	0.974	0.804906	0.779952		0.444	10.939	10.218	9.826
		0.444	1.009	0.81364	0.824314		0.448	11.286	10.487	10.09
		0.448	1.044	0.831523	0.825008		0.452	11.647	10.742	10.356
		0.452	1.101	0.883927	0.853843		0.456	12.032	11.038	10.635
		0.456	1.103	0.824592	0.841644		0.46	12.417	11.294	10.929
		0.46	1.174	0.810312	0.875747		0.464	12.838	11.592	11.227
		0.464	1.12	0.861884	0.890165		0.468	13.247	11.898	11.541
		0.468	1.155	0.887115	0.924962		0.472	13.682	12.189	11.858
		0.472	1.177	0.831107	0.874361		0.476	14.12	12.515	12.163
		0.476	1.164	0.948391	0.881154		0.48	14.572	12.862	12.493
		0.48	1.204	0.929399	0.874916		0.484	15.049	13.202	12.812
		0.484	1.181	0.891274	0.903474		0.488	15.492	13.526	13.146
		0.488	1.156	0.924685	0.864934		0.492	15.964	13.861	13.476
		0.492	1.185	0.793261	0.862439		0.496	16.462	14.168	13.818
		0.496	1.18	0.834712	0.860498		0.5	16.956	14.51	14.15
		0.5	1.202	0.850377	0.848298		0.504	17.457	14.862	14.485
		0.504	1.211	0.892522	0.824314		0.508	17.966	15.212	14.822
		0.508	1.185	0.904999	0.818492		0.512	18.477	15.563	15.165
		0.512	1.166	0.796449	0.830137		0.516	18.983	15.896	15.497
		0.516	1.117	0.741273	0.799915		0.52	19.489	16.227	15.848
		0.52	1.098	0.791874	0.805738		0.524	19.979	16.556	16.186
		0.524	1.101	0.763177	0.759573		0.528	20.495	16.885	16.524
		0.528	1.088	0.737946	0.777179		0.532	20.997	17.224	16.867
		0.532	1.07	0.743075	0.7507		0.536	21.505	17.564	17.203
		0.536	1.041	0.767891	0.743491		0.54	22.002	17.903	17.545
		0.54	1.045	0.731707	0.706476		0.544	22.509	18.238	17.861
		0.544	0.991	0.675977	0.68776		0.548	23.009	18.558	18.189
		0.548	0.999	0.669877	0.675699		0.552	23.495	18.877	18.506
		0.552	0.951	0.615255	0.646725		0.556	23.981	19.174	18.813
		0.556	0.944	0.658093	0.618166		0.56	24.47	19.479	19.126
		0.56	0.943	0.580735	0.622603		0.564	24.974	19.761	19.424
		0.564	0.944	0.519875	0.592242		0.568	25.474	20.049	19.721
		0.568	0.903	0.571586	0.559802		0.572	25.98	20.321	20.009
		0.572	0.97	0.541502	0.571308		0.576	26.497	20.609	20.302
		0.576	0.933	0.531659	0.540116		0.58	27.026	20.881	20.592
		0.58	0.929	0.497278	0.545384		0.584	27.538	21.162	20.879
		0.584	0.883	0.487019	0.530689		0.588	28.044	21.406	21.167
		0.588	0.87	0.529996	0.525282		0.592	28.56	21.712	21.46
		0.592	0.913	0.509894	0.520846		0.596	29.109	22.001	21.746
		0.596	0.926	0.52445	0.511557		0.6	29.647	22.304	22.031
		0.6	0.906	0.53762	0.503517		0.604	30.219	22.604	22.328
		0.604	0.948	0.506567	0.500051		0.608	30.802	22.897	22.616
		0.608	0.949	0.491594	0.498803		0.612	31.385	23.212	22.907
		0.612	0.949	0.541225	0.484662		0.616	32	23.507	23.21
		0.616	0.956	0.49908	0.50213		0.62	32.588	23.825	23.509
		0.62	0.949	0.509478	0.50421		0.624	33.215	24.15	23.821
		0.624	0.977	0.514746	0.503101		0.628	33.885	24.459	24.131
		0.628	1.02	0.500467	0.498664		0.632	34.53	24.763	24.448
		0.632	0.951	0.47884	0.493258		0.636	35.191	25.074	24.759
		0.636	0.988	0.499219	0.506289		0.64	35.856	25.382	25.1
		0.64	0.998	0.499496	0.522094		0.644	36.556	25.733	25.431
		0.644	1.013	0.520014	0.486049		0.648	37.257	26.076	25.765
		0.648	0.99	0.505458	0.519459		0.652	37.971	26.436	26.105
		0.652	1.022	0.540393	0.49908		0.656	38.682	26.794	26.453
		0.656	1.006	0.494921	0.517241		0.66	39.439	27.116	26.802
		0.66	1.016	0.474958	0.512805		0.664	40.175	27.476	27.163
		0.664	1.026	0.543582	0.518905		0.668	40.946	27.864	27.526
		0.668	1.039	0.546493	0.50421		0.672	41.728	28.248	27.888
		0.672	1.045	0.550929	0.514885		0.676	42.518	28.645	28.266
		0.676	1.04	0.555227	0.518073		0.68	43.331	29.023	28.639
		0.68	1.047	0.50421	0.516687		0.684	44.12	29.401	29.022
		0.684	1.016	0.521262	0.509478		0.688	44.931	29.798	29.408
		0.688	1.011	0.506289	0.5214		0.692	45.74	30.171	29.8
		0.692	1.038	0.510032	0.520014		0.696	46.559	30.586	30.199
		0.696	1.019	0.532491	0.514885		0.7	47.396	30.976	30.6
		0.7	1.024	0.499912	0.515162		0.704	48.268	31.377	30.995
		0.704	1.047	0.527362	0.511696		0.708	49.118	31.782	31.406
		0.708	1.024	0.489515	0.514469		0.712	49.982	32.164	31.809
		0.712	1.032	0.496724	0.487019		0.716	50.851	32.588	32.209
		0.716	1.003	0.51128	0.509062		0.72	51.729	32.998	32.626
		0.72	1.021	0.494644	0.501021		0.724	52.608	33.424	33.041
		0.724	1.03	0.52043	0.497694		0.728	53.512	33.829	33.458
		0.728	1.009	0.465808	0.493951		0.732	54.417	34.22	33.877
		0.732	1.011	0.483553	0.490624		0.736	55.326	34.675	34.29
		0.736	1.007	0.521955	0.492149		0.74	56.253	35.078	34.71
		0.74	1.02	0.459847	0.480503		0.744	57.175	35.505	35.141
		0.744	0.99	0.464561	0.489376		0.748	58.121	35.928	35.571
		0.748	1.018	0.479394	0.478701		0.752	59.05	36.307	35.996
		0.752	0.986	0.427823	0.488267		0.756	59.999	36.728	36.436
		0.756	0.997	0.478008	0.464977		0.76	60.958	37.164	36.857
		0.76	0.996	0.474265	0.466779		0.764	61.91	37.58	37.296
		0.764	0.975	0.460818	0.470245		0.768	62.883	38.03	37.727
		0.768	0.979	0.455411	0.480226		0.772	63.843	38.454	38.175
		0.772	0.983	0.465392	0.455827		0.776	64.835	38.902	38.607
		0.776	1.002	0.466917	0.454302		0.78	65.841	39.339	39.044
		0.78	0.963	0.444043	0.445429		0.784	66.838	39.759	39.484
		0.784	0.994	0.432675	0.45139		0.788	67.864	40.213	39.92
		0.788	0.969	0.465115	0.448479		0.792	68.869	40.645	40.361
		0.792	0.956	0.423387	0.437388		0.796	69.872	41.081	40.791
		0.796	0.975	0.420337	0.424773		0.8	70.914	41.51	41.237
		0.8	0.978	0.431566	0.440161		0.804	71.976	41.953	41.678
		0.804	0.991	0.413821	0.429348		0.808	73.067	42.359	42.12
		0.808	1.006	0.406196	0.431011		0.812	74.162	42.801	42.571
		0.812	0.991	0.429348	0.434477		0.816	75.257	43.233	43.026
		0.816	0.983	0.398294	0.414098		0.82	76.362	43.672	43.457
		0.82	1	0.416455	0.409246		0.824	77.508	44.107	43.903
		0.824	1.008	0.410216	0.418534		0.828	78.652	44.575	44.352
		0.828	1.003	0.422416	0.415069		0.832	79.801	45.028	44.803
		0.832	0.985	0.41285	0.403007		0.836	80.96	45.467	45.249
		0.836	1.001	0.388174	0.406196		0.84	82.113	45.921	45.704
		0.84	0.982	0.420059	0.401898		0.844	83.288	46.389	46.148
		0.844	1.001	0.407582	0.394412		0.848	84.483	46.856	46.605
		0.848	0.99	0.413266	0.406889		0.852	85.696	47.316	47.071
		0.852	1.003	0.400512	0.40481		0.856	86.921	47.759	47.54
		0.856	1.015	0.380687	0.399264		0.86	88.163	48.228	48.007
		0.86	0.997	0.400789	0.400096		0.864	89.413	48.711	48.484
		0.864	1.015	0.419505	0.404671		0.868	90.668	49.21	48.958
		0.868	0.981	0.402591	0.392055		0.872	91.915	49.687	49.429
		0.872	0.993	0.384846	0.395244		0.876	93.197	50.137	49.915
		0.876	1.015	0.369874	0.400373		0.88	94.528	50.599	50.396
		0.88	1.02	0.366963	0.38041		0.884	95.839	51.065	50.87
		0.884	1.016	0.412989	0.386649		0.888	97.177	51.585	51.35
		0.888	1.023	0.391362	0.38346		0.892	98.541	52.056	51.835
		0.892	1.015	0.375003	0.388728		0.896	99.876	52.54	52.335
		0.896	1.012	0.388174	0.385817		0.9	101.246	53.047	52.823
		0.9	1.016	0.399819	0.389283		0.904	102.62	53.561	53.323
		0.904	0.996	0.391224	0.381658		0.908	103.997	54.056	53.834
		0.908	1.003	0.378053	0.392749		0.912	105.398	54.555	54.344
		0.912	1.026	0.378331	0.384015		0.916	106.841	55.068	54.842
		0.916	1.031	0.396908	0.371676		0.92	108.307	55.601	55.348
		0.92	1.021	0.38041	0.380133		0.924	109.738	56.118	55.858
		0.924	1.013	0.368626	0.378192		0.928	111.175	56.62	56.377
		0.928	1.012	0.379578	0.376528		0.932	112.658	57.153	56.902
		0.932	1.011	0.380272	0.38346		0.936	114.107	57.668	57.424
		0.936	0.986	0.389283	0.37944		0.94	115.588	58.207	57.952
		0.94	1.009	0.37944	0.370567		0.944	117.058	58.766	58.477
		0.944	0.981	0.383876	0.366131		0.948	118.543	59.281	58.99
		0.948	1.005	0.360308	0.357952		0.952	120.056	59.781	59.501
		0.952	1.009	0.351436	0.365715		0.956	121.604	60.308	60.036
		0.956	1.005	0.374726	0.367795		0.96	123.154	60.827	60.569
		0.96	1.018	0.359199	0.361833		0.964	124.726	61.373	61.104
		0.964	1.009	0.350604	0.362111		0.968	126.284	61.913	61.641
		0.968	0.993	0.370844	0.361556		0.972	127.842	62.448	62.184
		0.972	0.994	0.359338	0.363081		0.976	129.392	62.991	62.719
		0.976	0.982	0.356427	0.357397		0.98	130.989	63.548	63.258
		0.98	0.975	0.356981	0.344504		0.984	132.593	64.097	63.797
		0.984	1.004	0.359615	0.353931		0.988	134.219	64.641	64.344
		0.988	1.001	0.348524	0.355317		0.992	135.87	65.177	64.895
		0.992	0.994	0.369042	0.349218		0.996	137.482	65.752	65.443
		0.996	0.98	0.350604	0.346861		1	139.135	66.313	65.998
		1	0.995	0.336463	0.352545		1.004	140.794	66.847	66.552
		1.004	0.982	0.348109	0.345475		1.008	142.472	67.399	67.113
		1.008	0.991	0.352545	0.348663		1.012	144.145	67.961	67.666
		1.012	0.984	0.338959	0.340761		1.016	145.849	68.517	68.232
		1.016	1.001	0.339236	0.346029		1.02	147.602	69.079	68.795
		1.02	1	0.324402	0.340622		1.024	149.34	69.63	69.362
		1.024	1	0.337157	0.337295		1.028	151.074	70.18	69.923
		1.028	1.004	0.324125	0.335216		1.032	152.886	70.724	70.477
		1.032	0.996	0.332998	0.323848		1.036	154.638	71.316	71.044
		1.036	0.995	0.340484	0.336463		1.04	156.465	71.881	71.616
		1.04	0.994	0.328977	0.329809		1.044	158.29	72.455	72.182
		1.044	1.015	0.339375	0.337711		1.048	160.107	73.032	72.768
		1.048	1.005	0.32468	0.326482		1.052	162.004	73.614	73.34
		1.052	1.013	0.330502	0.330502		1.056	163.866	74.205	73.917
		1.056	1.007	0.335909	0.325095		1.06	165.732	74.759	74.495
		1.06	0.989	0.317055	0.322739		1.064	167.603	75.347	75.075
		1.064	1	0.331195	0.319134		1.068	169.505	75.942	75.65
		1.068	0.993	0.326343	0.325095		1.072	171.4	76.549	76.242
		1.072	1.001	0.331195	0.312618		1.076	173.354	77.149	76.818
		1.076	0.99	0.315252	0.321352		1.08	175.282	77.735	77.423
		1.08	0.998	0.337711	0.326482		1.084	177.215	78.348	78.029
		1.084	0.998	0.315114	0.328839		1.088	179.196	78.953	78.637
		1.088	1.005	0.324402	0.321768		1.092	181.168	79.572	79.234
		1.092	1.003	0.317609	0.314282		1.096	183.22	80.158	79.832
		1.096	1.019	0.328977	0.316084		1.1	185.271	80.807	80.436
		1.1	1.012	0.329116	0.316639		1.104	187.33	81.421	81.047
		1.104	1	0.316084	0.306934		1.108	189.366	82.048	81.648
		1.108	1.001	0.301666	0.312202		1.112	191.407	82.622	82.252
		1.112	0.99	0.302637	0.298616		1.116	193.46	83.243	82.847
		1.116	1.004	0.308043	0.31345		1.12	195.588	83.86	83.477
		1.12	0.993	0.314421	0.313589		1.124	197.682	84.496	84.091
		1.124	1.006	0.318164	0.304162		1.128	199.825	85.119	84.721
		1.128	1.016	0.309568	0.314421		1.132	201.966	85.715	85.353
		1.132	0.997	0.291962	0.306934		1.136	204.106	86.338	85.983
		1.136	1.005	0.308459	0.310123		1.14	206.293	86.995	86.61
		1.14	0.988	0.320382	0.306796		1.144	208.472	87.635	87.247
		1.144	1.005	0.315807	0.307905		1.148	210.659	88.315	87.887
		1.148	0.997	0.295151	0.302498		1.152	212.873	88.909	88.528
		1.152	1.002	0.29626	0.302221		1.156	215.128	89.538	89.16
		1.156	1.024	0.306241	0.300835		1.16	217.396	90.184	89.805
		1.16	0.992	0.295012	0.300973		1.164	219.649	90.821	90.448
		1.164	1.005	0.295844	0.298755		1.168	221.95	91.46	91.11
		1.168	1.009	0.292378	0.306796		1.172	224.246	92.078	91.759
		1.172	0.998	0.29321	0.294873		1.176	226.555	92.733	92.414
		1.176	0.992	0.298062	0.292932		1.18	228.832	93.365	93.059
		1.18	0.991	0.284892	0.300003		1.184	231.16	94.025	93.707
		1.184	0.999	0.301944	0.288496		1.188	233.518	94.702	94.369
		1.188	0.992	0.30125	0.295151		1.192	235.871	95.362	95.031
		1.192	0.999	0.277821	0.290576		1.196	238.23	95.982	95.68
		1.196	0.991	0.283644	0.286417		1.2	240.648	96.65	96.339
		1.2	1.002	0.292655	0.290714		1.204	243.07	97.333	97
		1.204	0.991	0.285169	0.285724		1.208	245.48	97.981	97.67
		1.208	0.996	0.289744	0.288496		1.212	247.892	98.644	98.348
		1.212	0.997	0.280455	0.295289		1.216	250.373	99.321	99.019
		1.216	1.014	0.287248	0.280317		1.22	252.891	99.989	99.686
		1.22	0.997	0.272692	0.290992		1.224	255.387	100.62	100.37
		1.224	1.009	0.277406	0.277128		1.228	257.914	101.299	101.042
		1.228	1.002	0.27491	0.282396		1.232	260.461	101.947	101.706
		1.232	1.003	0.282119	0.272692		1.236	262.997	102.662	102.376
		1.236	0.992	0.295566	0.282674		1.24	265.546	103.346	103.076
		1.24	1.014	0.266315	0.284614		1.244	268.17	104.043	103.766
		1.244	1	0.293487	0.281149		1.248	270.756	104.739	104.465
		1.248	0.998	0.269781	0.277821		1.252	273.389	105.405	105.152
		1.252	1.012	0.275187	0.27893		1.256	276.001	106.104	105.851
		1.256	0.98	0.27699	0.275603		1.26	278.653	106.772	106.535
		1.26	1.007	0.25966	0.274078		1.264	281.13	107.465	107.237
		1.264		0.282396	0.276435		1.268		108.163	107.941
		1.268		0.275326	0.276435		1.272		108.861	108.645
		1.272		0.271028	0.274771		1.276		109.601	109.344
		1.276		0.28503	0.274633		1.28		110.293	110.046
		1.28		0.252729	0.268256		1.284		110.969	110.763
		1.284		0.272276	0.273385		1.288		111.696	111.476
		1.288		0.278376	0.268672		1.292		112.432	112.183
		1.292		0.260908	0.267147		1.296		113.101	112.91
		1.296		0.261601	0.269642		1.3		113.825	113.614
		1.3		0.280871	0.267008		1.304		114.57	114.34
		1.304		0.270197	0.265344		1.308		115.298	115.046
		1.308		0.271028	0.261601		1.312		116.048	115.77
		1.312		0.274217	0.263265		1.316		116.799	116.488
		1.316		0.259106	0.260769		1.32		117.483	117.227
		1.32		0.264374	0.269503		1.324		118.245	117.962
		1.324		0.25869	0.260354		1.328		118.962	118.693
		1.328		0.253838	0.265622		1.332		119.684	119.439
		1.332		0.253838	0.263542		1.336		120.421	120.184
		1.336		0.271583	0.258829		1.34		121.136	120.915
		1.34		0.245243	0.259938		1.344		121.9	121.648
		1.344		0.26174	0.255501		1.348		122.606	122.397
		1.348		0.250788	0.261601		1.352		123.355	123.15
		1.352		0.264928	0.256195		1.356		124.116	123.901
		1.356		0.254254	0.255779		1.36		124.848	124.643
		1.36		0.255086	0.25467		1.364		125.614	125.398
		1.364		0.255224	0.252451		1.368		126.384	126.14
		1.368		0.245104	0.251481		1.372		127.087	126.886
		1.372		0.249402	0.251065		1.376		127.838	127.644
		1.376		0.258551	0.252036		1.38		128.628	128.411
		1.38		0.250649	0.252036		1.384		129.392	129.159
		1.384		0.248986	0.245658		1.388		130.153	129.916
		1.388		0.25259	0.248708		1.392		130.912	130.688
		1.392		0.250511	0.255224		1.396		131.697	131.472
		1.396		0.251065	0.247877		1.4		132.491	132.241
		1.4		0.262017	0.246213		1.404		133.305	133.015
		1.404		0.252174	0.247045		1.408		134.098	133.781
		1.408		0.246213	0.245658		1.412		134.861	134.567
		1.412		0.239281	0.250233		1.416		135.639	135.352
		1.416		0.254947	0.246906		1.42		136.455	136.139
		1.42		0.250372	0.24247		1.424		137.231	136.912
		1.424		0.242886	0.239004		1.428		138.039	137.7
		1.428		0.247322	0.243024		1.432		138.842	138.484
		1.432		0.256056	0.241361		1.436		139.696	139.269
		1.436		0.259383	0.239143		1.44		140.526	140.052
		1.44		0.240668	0.235261		1.444		141.277	140.824
		1.444		0.229993	0.23637		1.448		142.097	141.613
		1.448		0.251897	0.234845		1.452		142.934	142.407
		1.452		0.245381	0.239281		1.456		143.706	143.209
		1.456		0.227359	0.24039		1.46		144.496	144.021
		1.46		0.228468	0.239143		1.464		145.267	144.827
		1.464		0.229022	0.233597		1.468		146.054	145.62
		1.468		0.228052	0.23235		1.472		146.853	146.417
		1.472		0.23332	0.237063		1.476		147.653	147.243
		1.476		0.236093	0.231241		1.48		148.461	148.048
		1.48		0.226527	0.234291		1.484		149.301	148.867
		1.484		0.239281	0.231518		1.488		150.118	149.665
		1.488		0.238311	0.228745		1.492		150.942	150.479
		1.492		0.231795	0.232072		1.496		151.747	151.318
		1.496		0.225557	0.234845		1.5		152.578	152.138
		1.5		0.223893	0.228745		1.504		153.355	152.965
		1.504		0.222645	0.226666		1.508		154.161	153.777
		1.508		0.227082	0.230409		1.512		155.009	154.603
		1.512		0.237202	0.226666		1.516		155.856	155.443
		1.516		0.220011	0.229854		1.52		156.672	156.281
		1.52		0.225279	0.22625		1.524		157.504	157.104
		1.524		0.230547	0.227359		1.528		158.333	157.957
		1.528		0.217654	0.228329		1.532		159.13	158.814
		1.532		0.222507	0.226388		1.536		160.013	159.646
		1.536		0.23027	0.221952		1.54		160.855	160.487
		1.54		0.224309	0.226527		1.544		161.696	161.348
		1.544		0.220982	0.225002		1.548		162.564	162.198
		1.548		0.234984	0.225279		1.552		163.453	163.049
		1.552		0.2232	0.220427		1.556		164.296	163.912
		1.556		0.226388	0.224586		1.56		165.176	164.779
		1.56		0.229022	0.2232		1.564		166.059	165.645
		1.564		0.227082	0.22417		1.568		166.933	166.505
		1.568		0.219179	0.220982		1.572		167.762	167.373
		1.572		0.205871	0.222507		1.576		168.642	168.252
		1.576		0.225834	0.221259		1.58		169.497	169.123
		1.58		0.221259	0.220011		1.584		170.373	170.001
		1.584		0.215575	0.22015		1.588		171.226	170.88
		1.588		0.212664	0.218348		1.592		172.091	171.755
		1.592		0.215298	0.217239		1.596		172.989	172.64
		1.596		0.229716	0.219595		1.6		173.887	173.525
		1.6		0.217654	0.218764		1.604		174.782	174.423
		1.604		0.219041	0.215298		1.608		175.684	175.303
		1.608		0.221952	0.220566		1.612		176.618	176.197
		1.612		0.224725	0.213911		1.616		177.499	177.099
		1.616		0.20088	0.216545		1.62		178.361	177.993
		1.62		0.215298	0.214882		1.624		179.302	178.885
		1.624		0.217516	0.212802		1.628		180.172	179.784
		1.628		0.207534	0.212802		1.632		181.035	180.69
		1.632		0.200741	0.215852		1.636		181.916	181.603
		1.636		0.212248	0.213911		1.64		182.807	182.513
		1.64		0.212941	0.210446		1.644		183.685	183.415
		1.644		0.201434	0.214882		1.648		184.575	184.326
		1.648		0.206564	0.211139		1.652		185.51	185.25
		1.652		0.213773	0.213357		1.656		186.439	186.169
		1.656		0.215852	0.209891		1.66		187.361	187.09
		1.66		0.208227	0.210446		1.664		188.276	188.011
		1.664		0.212248	0.211832		1.668		189.215	188.954
		1.668		0.217239	0.209475		1.672		190.192	189.891
		1.672		0.216684	0.210446		1.676		191.145	190.817
		1.676		0.204484	0.211277		1.68		192.03	191.767
		1.68		0.200187	0.208782		1.684		192.943	192.703
		1.684		0.204346	0.207396		1.688		193.867	193.629
		1.688		0.200187	0.203791		1.692		194.807	194.552
		1.692		0.207673	0.202543		1.696		195.707	195.497
		1.696		0.206287	0.206287		1.7		196.686	196.42
		1.7		0.208643	0.201018		1.704		197.592	197.342
		1.704		0.196028	0.202405		1.708		198.551	198.277
		1.708		0.208921	0.202128		1.712		199.53	199.22
		1.712		0.210168	0.201712		1.716		200.486	200.159
		1.716		0.201296	0.196998		1.72		201.439	201.09
		1.72		0.205316	0.199771		1.724		202.435	202.029
		1.724		0.204762	0.19783		1.728		203.335	202.968
		1.728		0.19478	0.201157		1.732		204.284	203.936
		1.732		0.200187	0.199771		1.736		205.282	204.868
		1.736		0.206009	0.196444		1.74		206.253	205.813
		1.74		0.209614	0.198939		1.744		207.252	206.783
		1.744		0.201296	0.199355		1.748		208.217	207.754
		1.748		0.201018	0.200187		1.752		209.216	208.732
		1.752		0.19478	0.200741		1.756		210.182	209.683
		1.756		0.196305	0.190898		1.76		211.101	210.639
		1.76		0.19478	0.195612		1.764		212.056	211.619
		1.764		0.191176	0.199771		1.768		213.02	212.587
		1.768		0.190344	0.195057		1.772		213.988	213.563
		1.772		0.197969	0.195057		1.776		214.947	214.538
		1.776		0.187294	0.196305		1.78		215.909	215.538
		1.78		0.198384	0.197969		1.784		216.907	216.531
		1.784		0.19381	0.196444		1.788		217.891	217.513
		1.788		0.191869	0.190482		1.792		218.858	218.49
		1.792		0.190898	0.193671		1.796		219.812	219.478
		1.796		0.182442	0.193671		1.8		220.785	220.474
		1.8		0.1927	0.1927		1.804		221.776	221.47
		1.804		0.194225	0.188819		1.808		222.758	222.456
		1.808		0.187017	0.195057		1.812		223.769	223.462
		1.812		0.19478	0.188403		1.816		224.753	224.442
		1.816		0.185907	0.189373		1.82		225.757	225.446
		1.82		0.191037	0.191314		1.824		226.735	226.463
		1.824		0.186462	0.190898		1.828		227.744	227.468
		1.828		0.186601	0.190482		1.832		228.719	228.489
		1.832		0.182719	0.191453		1.836		229.722	229.502
		1.836		0.189928	0.188957		1.84		230.756	230.511
		1.84		0.194641	0.188126		1.844		231.802	231.521
		1.844		0.189373	0.187571		1.848		232.825	232.543
		1.848		0.186739	0.187848		1.852		233.812	233.572
		1.852		0.184937	0.187017		1.856		234.846	234.577
		1.856		0.187155	0.185353		1.86		235.876	235.617
		1.86		0.190621	0.189789		1.864		236.926	236.652
		1.864		0.187017	0.188403		1.868		237.945	237.71
		1.868		0.179114	0.187294		1.872		238.956	238.726
		1.872		0.18466	0.182858		1.876		239.976	239.767
		1.876		0.187571	0.187848		1.88		241.035	240.809
		1.88		0.185076	0.183551		1.884		242.05	241.841
		1.884		0.179114	0.185214		1.888		243.033	242.896
		1.888		0.173015	0.182858		1.892		244.084	243.932
		1.892		0.185907	0.18466		1.896		245.14	244.982
		1.896		0.186601	0.183273		1.9		246.192	246.024
		1.9		0.181748	0.182303		1.904		247.245	247.087
		1.904		0.183273	0.181194		1.908		248.279	248.13
		1.908		0.180639	0.183967		1.912		249.324	249.182
		1.912		0.175926	0.179253		1.916		250.362	250.243
		1.916		0.181055	0.180778		1.92		251.451	251.289
		1.92		0.181748	0.179392		1.924		252.496	252.335
		1.924		0.178005	0.179392		1.928		253.53	253.384
		1.928		0.175094	0.177312		1.932		254.607	254.446
		1.932		0.185214	0.180778		1.936		255.686	255.525
		1.936		0.178976	0.179669		1.94		256.773	256.595
		1.94		0.181471	0.180917		1.944		257.845	257.692
		1.944		0.178837	0.182164		1.948		258.91	258.773
		1.948		0.174124	0.177451		1.952		259.986	259.841
		1.952		0.183273	0.175233		1.956		261.107	260.91
		1.956		0.18258	0.175233		1.96		262.162	261.984
		1.96		0.169965	0.176758		1.964		263.227	263.069
		1.964		0.177312	0.17856		1.968		264.344	264.163
		1.968		0.177589	0.175787		1.972		265.423	265.257
		1.972		0.17953	0.177035		1.976		266.519	266.342
		1.976		0.177728	0.174678		1.98		267.616	267.421
		1.98		0.176342	0.172737		1.984		268.706	268.496
		1.984		0.17246	0.17246		1.988		269.813	269.58
		1.988		0.17953	0.174955		1.992		270.943	270.688
		1.992		0.178144	0.174401		1.996		272.061	271.785
		1.996		0.175233	0.174955		2		273.174	272.894
		2		0.17343	0.171905		2.004		274.328	274.003
		2.004		0.181471	0.174262		2.008		275.415	275.106
		2.008		0.169687	0.172876		2.012		276.531	276.21
		2.012		0.175649	0.171905		2.016		277.633	277.332
		2.016		0.169965	0.172183		2.02		278.76	278.444
		2.02		0.170935	0.173153		2.024		279.876	279.56
		2.024		0.17246	0.173569		2.028		280.99	280.684
		2.028		0.171628	0.168856		2.032		282.111	281.798
		2.032		0.17038	0.171351		2.036		283.269	282.936
		2.036		0.172737	0.171905		2.04		284.396	284.067
		2.04		0.175926	0.169826		2.044		285.556	285.189
		2.044		0.168856	0.170796		2.048		286.692	286.315
		2.048		0.172599	0.168024		2.052		287.802	287.449
		2.052		0.165667	0.168994		2.056		288.931	288.582
		2.056		0.169687	0.16941		2.06		290.065	289.717
		2.06		0.163587	0.168162		2.064		291.194	290.861
		2.064		0.169549	0.170658		2.068		292.341	292.006
		2.068		0.172876	0.166221		2.072		293.497	293.145
		2.072		0.167608	0.168301		2.076		294.679	294.284
		2.076		0.173985	0.164974		2.08		295.842	295.44
		2.08		0.167608	0.168994		2.084		296.988	296.584
		2.084		0.164974	0.167331		2.088		298.086	297.753
		2.088		0.156794	0.16941		2.092		299.204	298.925
		2.092		0.161785	0.165667		2.096		300.342	300.085
		2.096		0.162894	0.166083		2.1		301.505	301.237
		2.1		0.164558	0.16539		2.104		302.636	302.415
		2.104		0.15721	0.16844		2.108		303.781	303.596
		2.108		0.170658	0.166221		2.112		304.916	304.763
		2.112		0.154438	0.163449		2.116		306.078	305.935
		2.116		0.164142	0.163033		2.12		307.273	307.089
		2.12		0.174262	0.162201		2.124		308.455	308.254
		2.124		0.156101	0.164558		2.128		309.596	309.429
		2.128		0.167608	0.161647		2.132		310.812	310.602
		2.132		0.165251	0.163172		2.136		312.001	311.778
		2.136		0.159706	0.162894		2.14		313.195	312.967
		2.14		0.166776	0.164419		2.144		314.367	314.155
		2.144		0.161785	0.161508		2.148		315.561	315.348
		2.148		0.15721	0.161369		2.152		316.718	316.531
		2.152		0.161369	0.160953		2.156		317.908	317.715
		2.156		0.164419	0.161785		2.16		319.119	318.911
		2.16		0.155824	0.161369		2.164		320.279	320.117
		2.164		0.159428	0.160538		2.168		321.468	321.314
		2.168		0.157903	0.161092		2.172		322.673	322.503
		2.172		0.161647	0.158458		2.176		323.892	323.7
		2.176		0.158597	0.159706		2.18		325.059	324.9
		2.18		0.15624	0.156933		2.184		326.243	326.105
		2.184		0.160676	0.159706		2.188		327.464	327.307
		2.188		0.155269	0.15929		2.192		328.639	328.516
		2.192		0.156794	0.156101		2.196		329.862	329.716
		2.196		0.158458	0.160538		2.2		331.083	330.95
		2.2		0.158042	0.157072		2.204		332.293	332.155
		2.204		0.156933	0.155269		2.208		333.494	333.378
		2.208		0.153883	0.159013		2.212		334.695	334.595
		2.212		0.155685	0.155963		2.216		335.904	335.803
		2.216		0.154854	0.156656		2.22		337.116	337.024
		2.22		0.158319	0.15416		2.224		338.361	338.24
		2.224		0.152774	0.154992		2.228		339.527	339.468
		2.228		0.153744	0.155685		2.232		340.778	340.687
		2.232		0.154992	0.153744		2.236		342.01	341.899
		2.236		0.155408	0.152358		2.24		343.279	343.124
		2.24		0.157488	0.155824		2.244		344.507	344.367
		2.244		0.156379	0.154576		2.248		345.756	345.613
		2.248		0.159567	0.155131		2.252		347.078	346.855
		2.252		0.159983	0.152913		2.256		348.31	348.098
		2.256		0.150833	0.153329		2.26		349.555	349.334
		2.26		0.149308	0.15222		2.264		350.754	350.574
		2.264		0.153467	0.154022		2.268		352.004	351.843
		2.268		0.153606	0.155547		2.272		353.263	353.116
		2.272		0.14612	0.152774		2.276		354.473	354.367
		2.276		0.153883	0.153329		2.28		355.796	355.637
		2.28		0.159013	0.153051		2.284		357.064	356.904
		2.284		0.154299	0.153606		2.288		358.365	358.162
		2.288		0.154022	0.151942		2.292		359.637	359.43
		2.292		0.150556	0.150417		2.296		360.892	360.684
		2.296		0.154438	0.149585		2.3		362.2	361.951
		2.3		0.154854	0.152081		2.304		363.504	363.224
		2.304		0.156794	0.149447		2.308		364.821	364.486
		2.308		0.153467	0.149308		2.312		366.089	365.759
		2.312		0.146813	0.149585		2.316		367.378	367.024
		2.316		0.149031	0.150001		2.32		368.633	368.323
		2.32		0.150695	0.151249		2.324		369.901	369.605
		2.324		0.149031	0.149585		2.328		371.221	370.883
		2.328		0.153744	0.146813		2.332		372.517	372.147
		2.332		0.14709	0.146813		2.336		373.799	373.424
		2.336		0.146951	0.14709		2.34		375.095	374.706
		2.34		0.14917	0.147645		2.344		376.396	375.997
		2.344		0.146397	0.148754		2.348		377.65	377.307
		2.348		0.152635	0.149863		2.352		378.967	378.622
		2.352		0.14404	0.148199		2.356		380.278	379.911
		2.356		0.150695	0.148476		2.36		381.592	381.226
		2.36		0.14917	0.147229		2.364		382.904	382.525
		2.364		0.143763	0.144872		2.368		384.179	383.831
		2.368		0.138356	0.147229		2.372		385.421	385.142
		2.372		0.14612	0.147645		2.376		386.77	386.462
		2.376		0.14404	0.145981		2.38		388.052	387.763
		2.38		0.149724	0.145426		2.384		389.378	389.081
		2.384		0.141545	0.143624		2.388		390.662	390.384
		2.388		0.144595	0.143624		2.392		391.967	391.684
		2.392		0.135999	0.145704		2.396		393.209	393.031
		2.396		0.144456	0.145842		2.4		394.527	394.351
		2.4		0.146536	0.143902		2.404		395.899	395.679
		2.404		0.14709	0.14612		2.408		397.222	397.006
		2.408		0.14307	0.144733		2.412		398.587	398.355
		2.412		0.147922	0.145288		2.416		399.884	399.683
		2.416		0.136554	0.142099		2.42		401.176	401.034
		2.42		0.141961	0.143624		2.424		402.545	402.352
		2.424		0.143486	0.14307		2.428		403.862	403.698
		2.428		0.142377	0.144179		2.432		405.21	405.044
		2.432		0.140297	0.142931		2.436		406.306	406.192

## Sheet: subfigure d
Supplementary Fig. 5d
		r (nm)	RDF of ion in bulk solution (g cm3)	RDF of ion in mid-position (g cm3)	RDF of ion in edge-position (g cm3)		r (nm)	Nw of ion in bulk solution	Nw of ion in mid-position	Nw of ion in edge-position
		0	0		0		0.004	0		0
		0.004	0		0		0.008	0		0
		0.008	0		0		0.012	0		0
		0.012	0		0		0.016	0		0
		0.016	0		0		0.02	0		0
		0.02	0		0		0.024	0		0
		0.024	0		0		0.028	0		0
		0.028	0		0		0.032	0		0
		0.032	0		0		0.036	0		0
		0.036	0		0		0.04	0		0
		0.04	0		0		0.044	0		0
		0.044	0		0		0.048	0		0
		0.048	0		0		0.052	0		0
		0.052	0		0		0.056	0		0
		0.056	0		0		0.06	0		0
		0.06	0		0		0.064	0		0
		0.064	0		0		0.068	0		0
		0.068	0		0		0.072	0		0
		0.072	0		0		0.076	0		0
		0.076	0		0		0.08	0		0
		0.08	0		0		0.084	0		0
		0.084	0		0		0.088	0		0
		0.088	0		0		0.092	0		0
		0.092	0		0		0.096	0		0
		0.096	0		0		0.1	0		0
		0.1	0		0		0.104	0		0
		0.104	0		0		0.108	0		0
		0.108	0		0		0.112	0		0
		0.112	0		0		0.116	0		0
		0.116	0		0		0.12	0		0
		0.12	0		0		0.124	0		0
		0.124	0		0		0.128	0		0
		0.128	0		0		0.132	0		0
		0.132	0		0		0.136	0		0
		0.136	0		0		0.14	0		0
		0.14	0		0		0.144	0		0
		0.144	0		0		0.148	0		0
		0.148	0		0		0.152	0		0
		0.152	0		0		0.156	0		0
		0.156	0		0		0.16	0		0
		0.16	0		0		0.164	0		0
		0.164	0		0		0.168	0		0
		0.168	0		0		0.172	0		0
		0.172	0		0		0.176	0		0
		0.176	0		0		0.18	0		0
		0.18	0		0		0.184	0		0
		0.184	0		0		0.188	0		0
		0.188	0		0		0.192	0		0
		0.192	0		0		0.196	0		0
		0.196	0		0		0.2	0		0
		0.2	0		0		0.204	0		0
		0.204	0		0		0.208	0		0
		0.208	0		0		0.212	0		0
		0.212	0		0		0.216	0		0
		0.216	0		0		0.22	0		0
		0.22	0		0		0.224	0		0
		0.224	0		0		0.228	0		0
		0.228	0		0		0.232	0		0
		0.232	0		0		0.236	0		0
		0.236	0		0		0.24	0		0
		0.24	0		0		0.244	0		0
		0.244	0		0		0.248	0		0
		0.248	0		0		0.252	0		0
		0.252	0		0		0.256	0		0
		0.256	0.002		0.0058226		0.26	0		0.001
		0.26	0.005		0.00568397		0.264	0.002		0.002
		0.264	0.012		0.0328561		0.268	0.005		0.007
		0.268	0.079		0.0901117		0.272	0.023		0.036
		0.272	0.274		0.396492		0.276	0.08		0.106
		0.276	0.651		0.850239		0.28	0.192		0.247
		0.28	1.15		1.49197		0.284	0.379		0.476
		0.284	1.719		2.32876		0.288	0.659		0.813
		0.288	2.383		2.62294		0.292	1.036		1.201
		0.292	2.897		3.10109		0.296	1.465		1.657
		0.296	2.972		3.55276		0.3	1.929		2.144
		0.3	3.114		3.29351		0.304	2.406		2.639
		0.304	3.155		3.38058		0.308	2.885		3.113
		0.308	2.99		3.09652		0.312	3.341		3.559
		0.312	2.646		2.75146		0.316	3.749		3.975
		0.316	2.296		2.35802		0.32	4.121		4.327
		0.32	2.125		2.15062		0.324	4.477		4.667
		0.324	1.935		1.95265		0.328	4.797		4.987
		0.328	1.756		1.68578		0.332	5.1		5.247
		0.332	1.528		1.4587		0.336	5.378		5.491
		0.336	1.372		1.37691		0.34	5.616		5.738
		0.34	1.188		1.27557		0.344	5.838		5.956
		0.344	1.12		1.14622		0.348	6.061		6.16
		0.348	1.035		0.915535		0.352	6.258		6.328
		0.352	0.93		0.820987		0.356	6.455		6.493
		0.356	0.896		0.760543		0.36	6.632		6.639
		0.36	0.836		0.723251		0.364	6.808		6.783
		0.364	0.712		0.787854		0.368	6.963		6.947
		0.368	0.697		0.689285		0.372	7.125		7.091
		0.372	0.716		0.67459		0.376	7.29		7.247
		0.376	0.688		0.657538		0.38	7.46		7.39
		0.38	0.727		0.622741		0.384	7.63		7.531
		0.384	0.66		0.568397		0.388	7.794		7.668
		0.388	0.677		0.576992		0.392	7.969		7.807
		0.392	0.67		0.639655		0.396	8.142		7.97
		0.396	0.697		0.592797		0.4	8.328		8.125
		0.4	0.695		0.640625		0.404	8.518		8.298
		0.404	0.763		0.688592		0.408	8.726		8.464
		0.408	0.718		0.640902		0.412	8.938		8.635
		0.412	0.751		0.664331		0.416	9.165		8.815
		0.416	0.815		0.653934		0.42	9.4		8.978
		0.42	0.812		0.606937		0.424	9.644		9.168
		0.424	0.839		0.61678		0.428	9.893		9.344
		0.428	0.815		0.646864		0.432	10.148		9.539
		0.432	0.854		0.688038		0.436	10.42		9.749
		0.436	0.844		0.607353		0.44	10.705		9.927
		0.44	0.912		0.671124		0.444	11.001		10.138
		0.444	0.928		0.678333		0.448	11.323		10.348
		0.448	0.971		0.641596		0.452	11.648		10.573
		0.452	0.973		0.729212		0.456	11.979		10.816
		0.456	0.974		0.729212		0.46	12.332		11.05
		0.46	0.999		0.694969		0.464	12.686		11.299
		0.464	1.031		0.7751		0.468	13.071		11.555
		0.468	1.054		0.74973		0.472	13.455		11.832
		0.472	1.037		0.779813		0.476	13.858		12.107
		0.476	1.091		0.800469		0.48	14.272		12.397
		0.48	1.061		0.757354		0.484	14.686		12.679
		0.484	1.109		0.767613		0.488	15.142		12.956
		0.488	1.117		0.724776		0.492	15.577		13.224
		0.492	1.092		0.739748		0.496	16.019		13.515
		0.496	1.058		0.746541		0.5	16.464		13.839
		0.5	1.108		0.810728		0.504	16.923		14.169
		0.504	1.107		0.797974		0.508	17.4		14.482
		0.508	1.107		0.783972		0.512	17.883		14.804
		0.512	1.115		0.744184		0.516	18.376		15.091
		0.516	1.075		0.706892		0.52	18.865		15.399
		0.52	1.094		0.710219		0.524	19.355		15.719
		0.524	1.083		0.7507		0.528	19.856		16.037
		0.528	1.076		0.68887		0.532	20.366		16.347
		0.532	1.045		0.718814		0.536	20.855		16.682
		0.536	1.038		0.791736		0.54	21.349		17.036
		0.54	1.016		0.717289		0.544	21.852		17.362
		0.544	1.013		0.677224		0.548	22.358		17.686
		0.548	1.014		0.711744		0.552	22.861		18.034
		0.552	1.011		0.68277		0.556	23.378		18.345
		0.556	0.99		0.68776		0.56	23.883		18.702
		0.56	0.963		0.654904		0.564	24.406		19.018
		0.564	0.995		0.62288		0.568	24.926		19.334
		0.568	0.959		0.602224		0.572	25.443		19.651
		0.572	0.948		0.602085		0.576	25.987		19.965
		0.576	0.968		0.618998		0.58	26.506		20.281
		0.58	0.909		0.624128		0.584	27.03		20.618
		0.584	0.937		0.607769		0.588	27.566		20.967
		0.588	0.928		0.608324		0.592	28.095		21.285
		0.592	0.923		0.581567		0.596	28.653		21.602
		0.596	0.933		0.545938		0.6	29.201		21.91
		0.6	0.909		0.5397		0.604	29.756		22.225
		0.604	0.928		0.539977		0.608	30.337		22.52
		0.608	0.937		0.518489		0.612	30.91		22.833
		0.612	0.921		0.519875		0.616	31.511		23.134
		0.616	0.951		0.474958		0.62	32.113		23.443
		0.62	0.966		0.550097		0.624	32.744		23.778
		0.624	0.956		0.52348		0.628	33.368		24.093
		0.628	0.969		0.500467		0.632	34.021		24.412
		0.632	1.001		0.525559		0.636	34.685		24.752
		0.636	0.977		0.502962		0.64	35.345		25.078
		0.64	0.967		0.517241		0.644	36.029		25.413
		0.644	1.019		0.512666		0.648	36.73		25.75
		0.648	1.013		0.49908		0.652	37.457		26.088
		0.652	1.009		0.519875		0.656	38.168		26.444
		0.656	0.988		0.528609		0.66	38.911		26.818
		0.66	1.023		0.511696		0.664	39.648		27.176
		0.664	1.034		0.540116		0.668	40.43		27.553
		0.668	1.052		0.525143		0.672	41.219		27.935
		0.672	1.054		0.531521		0.676	42.02		28.315
		0.676	1.02		0.513637		0.68	42.806		28.679
		0.68	1.039		0.507537		0.684	43.6		29.05
		0.684	1.046		0.503239		0.688	44.446		29.432
		0.688	1.055		0.530412		0.692	45.265		29.815
		0.692	1.031		0.47177		0.696	46.094		30.198
		0.696	1.011		0.523896		0.7	46.94		30.601
		0.7	1.04		0.514746		0.704	47.785		30.999
		0.704	1.053		0.478147		0.708	48.675		31.395
		0.708	1.03		0.504764		0.712	49.532		31.802
		0.712	1.028		0.496724		0.716	50.419		32.176
		0.716	1.056		0.480088		0.72	51.315		32.58
		0.72	1.032		0.503517		0.724	52.224		33.007
		0.724	1.021		0.509478		0.728	53.117		33.443
		0.728	1.016		0.521262		0.732	54.034		33.872
		0.732	1.034		0.519044		0.736	54.96		34.317
		0.736	1.032		0.488821		0.74	55.898		34.724
		0.74	1.021		0.446677		0.744	56.825		35.116
		0.744	1.009		0.48799		0.748	57.776		35.563
		0.748	1.013		0.458322		0.752	58.728		35.956
		0.752	0.993		0.493119		0.756	59.657		36.393
		0.756	0.967		0.440023		0.76	60.607		36.815
		0.76	1.021		0.455827		0.764	61.571		37.211
		0.764	0.983		0.453609		0.768	62.562		37.642
		0.768	1.013		0.442518		0.772	63.577		38.038
		0.772	1.037		0.421862		0.776	64.586		38.458
		0.776	1.006		0.405503		0.78	65.632		38.867
		0.78	1.005		0.459015		0.784	66.633		39.295
		0.784	0.983		0.438913		0.788	67.656		39.722
		0.788	0.989		0.45347		0.792	68.682		40.185
		0.792	0.982		0.459847		0.796	69.725		40.614
		0.796	0.985		0.401621		0.8	70.763		41.038
		0.8	0.966		0.435725		0.804	71.807		41.48
		0.804	0.974		0.398432		0.808	72.892		41.908
		0.808	1.012		0.439468		0.812	73.979		42.352
		0.812	0.984		0.428239		0.816	75.053		42.801
		0.816	0.95		0.424634		0.82	76.145		43.247
		0.82	1		0.380272		0.824	77.264		43.661
		0.824	0.986		0.419228		0.828	78.392		44.107
		0.828	0.989		0.395105		0.832	79.521		44.541
		0.832	0.99		0.411187		0.836	80.679		44.992
		0.836	0.978		0.407721		0.84	81.819		45.441
		0.84	0.967		0.386649		0.844	82.996		45.875
		0.844	0.979		0.393719		0.848	84.166		46.345
		0.848	0.998		0.421723		0.852	85.388		46.815
		0.852	1.009		0.410494		0.856	86.581		47.321
		0.856	0.971		0.427961		0.86	87.799		47.809
		0.86	0.991		0.417287		0.864	89.019		48.292
		0.864	0.993		0.408275		0.868	90.284		48.778
		0.868	1.012		0.419228		0.872	91.551		49.308
		0.872	0.995		0.413821		0.876	92.819		49.798
		0.876	0.997		0.424496		0.88	94.1		50.285
		0.88	0.991		0.376806		0.884	95.411		50.764
		0.884	1.006		0.396908		0.888	96.72		51.267
		0.888	0.998		0.38651		0.892	98.064		51.73
		0.892	1.017		0.375003		0.896	99.437		52.241
		0.896	1.026		0.392471		0.9	100.802		52.731
		0.9	0.999		0.382351		0.904	102.179		53.222
		0.904	1.017		0.384153		0.908	103.565		53.703
		0.908	1.015		0.373894		0.912	104.996		54.226
		0.912	1.024		0.394412		0.916	106.394		54.73
		0.916	1.014		0.38554		0.92	107.837		55.245
		0.92	1.002		0.372231		0.924	109.264		55.753
		0.924	1.018		0.376251		0.928	110.721		56.278
		0.928	1.011		0.384846		0.932	112.186		56.787
		0.932	1.026		0.375974		0.936	113.672		57.321
		0.936	1.007		0.384015		0.94	115.168		57.845
		0.94	1.019		0.370013		0.944	116.659		58.365
		0.944	1.001		0.380965		0.948	118.157		58.912
		0.948	0.988		0.358229		0.952	119.678		59.427
		0.952	1.01		0.384292		0.956	121.211		59.981
		0.956	1.005		0.363497		0.96	122.742		60.483
		0.96	0.999		0.358783		0.964	124.296		61.052
		0.964	1.006		0.367795		0.968	125.867		61.59
		0.968	1.009		0.366824		0.972	127.445		62.113
		0.972	0.999		0.352822		0.976	129.019		62.673
		0.976	0.977		0.362804		0.98	130.594		63.211
		0.98	0.998		0.35504		0.984	132.218		63.744
		0.984	1.005		0.367101		0.988	133.844		64.311
		0.988	0.997		0.346999		0.992	135.459		64.844
		0.992	0.993		0.347693		0.996	137.141		65.418
		0.996	1.008		0.361833		1	138.794		65.994
		1	0.994		0.359615		1.004	140.487		66.556
		1.004	1.016		0.340206		1.008	142.19		67.086
		1.008	1.002		0.335216		1.012	143.907		67.636
		1.012	1.008		0.332998		1.016	145.642		68.172
		1.016	1.003		0.32662		1.02	147.349		68.744
		1.02	0.992		0.353377		1.024	149.092		69.307
		1.024	0.97		0.327036		1.028	150.85		69.845
		1.028	1.02		0.337157		1.032	152.645		70.428
		1.032	1.005		0.338127		1.036	154.43		70.978
		1.036	0.993		0.315946		1.04	156.204		71.524
		1.04	0.997		0.324125		1.044	158.052		72.066
		1.044	1.013		0.317471		1.048	159.872		72.642
		1.048	1		0.329532		1.052	161.709		73.212
		1.052	0.987		0.324264		1.056	163.567		73.79
		1.056	1.001		0.320105		1.06	165.455		74.382
		1.06	1.015		0.346584		1.064	167.359		74.97
		1.064	0.999		0.320105		1.068	169.258		75.519
		1.068	0.996		0.311371		1.072	171.168		76.115
		1.072	0.993		0.312341		1.076	173.109		76.687
		1.076	1.007		0.324125		1.08	175.057		77.296
		1.08	1.01		0.3165		1.084	177.031		77.887
		1.084	1.002		0.313589		1.088	178.99		78.462
		1.088	1.002		0.325789		1.092	181.012		79.084
		1.092	1.005		0.314143		1.096	182.998		79.713
		1.096	1.006		0.337434		1.1	185.049		80.35
		1.1	1.019		0.314559		1.104	187.109		80.925
		1.104	1.008		0.300419		1.108	189.209		81.518
		1.108	1.027		0.3165		1.112	191.267		82.144
		1.112	1.001		0.31955		1.116	193.363		82.801
		1.116	1.001		0.325789		1.12	195.453		83.393
		1.12	0.996		0.306103		1.124	197.572		84.019
		1.124	1.002		0.308182		1.128	199.664		84.662
		1.128	0.994		0.327868		1.132	201.81		85.313
		1.132	1.007		0.304716		1.136	203.976		85.927
		1.136	1.002		0.305271		1.14	206.166		86.555
		1.14	1.005		0.311093		1.144	208.317		87.19
		1.144	0.987		0.30943		1.148	210.51		87.836
		1.148	1.006		0.291685		1.152	212.737		88.492
		1.152	1.005		0.308321		1.156	214.985		89.129
		1.156	1.007		0.302775		1.16	217.224		89.768
		1.16	0.995		0.312896		1.164	219.492		90.44
		1.164	0.995		0.292517		1.168	221.774		91.051
		1.168	1.019		0.294042		1.172	224.081		91.695
		1.172	0.999		0.284337		1.176	226.393		92.325
		1.176	1.011		0.290714		1.18	228.71		92.958
		1.18	1.001		0.286694		1.184	231.103		93.607
		1.184	1.006		0.301112		1.188	233.424		94.267
		1.188	0.986		0.293764		1.192	235.788		94.932
		1.192	1.012		0.291962		1.196	238.182		95.601
		1.196	0.999		0.290576		1.2	240.603		96.244
		1.2	1		0.283367		1.204	242.997		96.901
		1.204	1.002		0.283367		1.208	245.435		97.59
		1.208	0.998		0.300003		1.212	247.885		98.302
		1.212	0.989		0.297785		1.216	250.328		98.964
		1.216	0.996		0.29016		1.22	252.811		99.644
		1.22	1.005		0.287526		1.224	255.313		100.329
		1.224	0.999		0.294457		1.228	257.846		101.027
		1.228	1.02		0.282535		1.232	260.428		101.716
		1.232	1.002		0.280871		1.236	262.988		102.364
		1.236	1.006		0.275603		1.24	265.558		103.038
		1.24	1.006		0.27089		1.244	268.146		103.689
		1.244	0.996		0.272969		1.248	270.717		104.395
		1.248	1.005		0.27394		1.252	273.341		105.047
		1.252	0.979		0.279069		1.256	275.938		105.785
		1.256	0.999		0.296814		1.26	278.573		106.513
		1.26	0.994		0.285585		1.264	281.064		107.252
		1.264			0.277544		1.268			107.921
		1.268			0.264235		1.272			108.638
		1.272			0.276435		1.276			109.324
		1.276			0.256472		1.28			109.976
		1.28			0.259938		1.284			110.666
		1.284			0.268533		1.288			111.388
		1.288			0.274633		1.292			112.115
		1.292			0.276574		1.296			112.854
		1.296			0.26271		1.3			113.562
		1.3			0.262433		1.304			114.275
		1.304			0.27491		1.308			115.002
		1.308			0.274633		1.312			115.749
		1.312			0.264097		1.316			116.458
		1.316			0.260908		1.32			117.173
		1.32			0.265206		1.324			117.896
		1.324			0.259522		1.328			118.621
		1.328			0.247599		1.332			119.345
		1.332			0.260769		1.336			120.065
		1.336			0.248292		1.34			120.752
		1.34			0.246213		1.344			121.475
		1.344			0.251204		1.348			122.212
		1.348			0.264235		1.352			122.968
		1.352			0.249956		1.356			123.713
		1.356			0.25772		1.36			124.463
		1.36			0.254392		1.364			125.225
		1.364			0.25869		1.368			125.976
		1.368			0.258135		1.372			126.759
		1.372			0.258135		1.376			127.512
		1.376			0.246906		1.38			128.259
		1.38			0.244133		1.384			129.016
		1.384			0.253976		1.388			129.773
		1.388			0.248154		1.392			130.563
		1.392			0.254392		1.396			131.343
		1.396			0.264928		1.4			132.152
		1.4			0.250233		1.404			132.912
		1.404			0.244549		1.408			133.693
		1.408			0.238311		1.412			134.456
		1.412			0.248986		1.416			135.245
		1.416			0.246213		1.42			136.025
		1.42			0.241915		1.424			136.815
		1.424			0.246768		1.428			137.6
		1.428			0.237063		1.432			138.355
		1.432			0.237202		1.436			139.135
		1.436			0.236925		1.44			139.93
		1.44			0.253561		1.444			140.771
		1.444			0.248847		1.448			141.595
		1.448			0.235538		1.452			142.365
		1.452			0.236231		1.456			143.145
		1.456			0.221813		1.46			143.92
		1.46			0.241777		1.464			144.744
		1.464			0.238172		1.468			145.547
		1.468			0.233736		1.472			146.359
		1.472			0.237202		1.476			147.173
		1.476			0.241222		1.48			148.025
		1.48			0.234013		1.484			148.819
		1.484			0.230686		1.488			149.658
		1.488			0.239143		1.492			150.479
		1.492			0.234013		1.496			151.308
		1.496			0.2232		1.5			152.107
		1.5			0.231379		1.504			152.95
		1.504			0.230132		1.508			153.768
		1.508			0.233736		1.512			154.628
		1.512			0.227775		1.516			155.44
		1.516			0.231102		1.52			156.289
		1.52			0.229022		1.524			157.104
		1.524			0.21308		1.528			157.925
		1.528			0.22015		1.532			158.769
		1.532			0.23734		1.536			159.613
		1.536			0.220427		1.54			160.486
		1.54			0.229438		1.544			161.308
		1.544			0.222091		1.548			162.188
		1.548			0.229438		1.552			163.061
		1.552			0.239974		1.556			163.963
		1.556			0.227913		1.56			164.857
		1.56			0.228329		1.564			165.719
		1.564			0.220982		1.568			166.596
		1.568			0.218764		1.572			167.458
		1.572			0.231934		1.576			168.378
		1.576			0.22015		1.58			169.234
		1.58			0.224309		1.584			170.127
		1.584			0.223338		1.588			171.008
		1.588			0.211555		1.592			171.896
		1.592			0.229993		1.596			172.757
		1.596			0.202266		1.6			173.66
		1.6			0.2293		1.604			174.542
		1.604			0.210584		1.608			175.39
		1.608			0.212802		1.612			176.273
		1.612			0.210723		1.616			177.125
		1.616			0.213357		1.62			178.053
		1.62			0.220704		1.624			178.944
		1.624			0.214327		1.628			179.833
		1.628			0.201018		1.632			180.72
		1.632			0.227082		1.636			181.652
		1.636			0.205593		1.64			182.531
		1.64			0.207396		1.644			183.412
		1.644			0.206148		1.648			184.309
		1.648			0.203514		1.652			185.213
		1.652			0.211832		1.656			186.121
		1.656			0.209198		1.66			187.041
		1.66			0.207673		1.664			187.937
		1.664			0.209475		1.668			188.848
		1.668			0.200464		1.672			189.76
		1.672			0.208366		1.676			190.687
		1.676			0.203653		1.68			191.625
		1.68			0.204623		1.684			192.515
		1.684			0.200741		1.688			193.423
		1.688			0.198662		1.692			194.362
		1.692			0.213773		1.696			195.3
		1.696			0.206564		1.7			196.272
		1.7			0.216684		1.704			197.232
		1.704			0.199909		1.708			198.172
		1.708			0.206148		1.712			199.13
		1.712			0.195057		1.716			200.031
		1.716			0.200187		1.72			200.979
		1.72			0.199078		1.724			201.927
		1.724			0.206841		1.728			202.932
		1.728			0.208366		1.732			203.91
		1.732			0.200048		1.736			204.852
		1.736			0.202405		1.74			205.804
		1.74			0.198384		1.744			206.768
		1.744			0.191176		1.748			207.683
		1.748			0.19478		1.752			208.626
		1.752			0.19173		1.756			209.582
		1.756			0.196166		1.76			210.548
		1.76			0.19575		1.764			211.522
		1.764			0.20185		1.768			212.498
		1.768			0.193394		1.772			213.483
		1.772			0.197553		1.776			214.496
		1.776			0.201434		1.78			215.458
		1.78			0.199078		1.784			216.455
		1.784			0.190344		1.788			217.432
		1.788			0.194503		1.792			218.45
		1.792			0.196582		1.796			219.419
		1.796			0.190482		1.8			220.442
		1.8			0.197275		1.804			221.475
		1.804			0.205871		1.808			222.501
		1.808			0.193671		1.812			223.51
		1.812			0.190482		1.816			224.478
		1.816			0.187987		1.82			225.493
		1.82			0.186878		1.824			226.47
		1.824			0.186046		1.828			227.46
		1.828			0.188264		1.832			228.445
		1.832			0.18771		1.836			229.472
		1.836			0.190621		1.84			230.481
		1.84			0.189789		1.844			231.546
		1.844			0.18868		1.848			232.514
		1.848			0.185353		1.852			233.528
		1.852			0.181748		1.856			234.536
		1.856			0.185769		1.86			235.578
		1.86			0.189096		1.864			236.586
		1.864			0.18258		1.868			237.608
		1.868			0.187294		1.872			238.685
		1.872			0.189512		1.876			239.727
		1.876			0.192007		1.88			240.778
		1.88			0.183412		1.884			241.802
		1.884			0.179946		1.888			242.86
		1.888			0.189235		1.892			243.898
		1.892			0.180917		1.896			244.922
		1.896			0.180501		1.9			245.948
		1.9			0.175094		1.904			246.992
		1.904			0.186185		1.908			248.029
		1.908			0.182164		1.912			249.102
		1.912			0.178283		1.916			250.146
		1.916			0.185907		1.92			251.242
		1.92			0.178144		1.924			252.261
		1.924			0.171767		1.928			253.328
		1.928			0.187432		1.932			254.395
		1.932			0.174539		1.936			255.453
		1.936			0.185492		1.94			256.558
		1.94			0.180778		1.944			257.618
		1.944			0.171351		1.948			258.688
		1.948			0.177174		1.952			259.73
		1.952			0.17648		1.956			260.793
		1.956			0.174817		1.96			261.898
		1.96			0.184382		1.964			263.018
		1.964			0.183135		1.968			264.092
		1.968			0.171351		1.972			265.18
		1.972			0.175233		1.976			266.267
		1.976			0.181471		1.98			267.411
		1.98			0.18161		1.984			268.538
		1.984			0.176619		1.988			269.625
		1.988			0.172044		1.992			270.733
		1.992			0.18161		1.996			271.853
		1.996			0.168162		2			272.953
		2			0.177312		2.004			274.036
		2.004			0.168994		2.008			275.142
		2.008			0.173292		2.012			276.273
		2.012			0.180085		2.016			277.401
		2.016			0.165528		2.02			278.487
		2.02			0.170935		2.024			279.588
		2.024			0.174539		2.028			280.695
		2.028			0.165528		2.032			281.835
		2.032			0.172321		2.036			282.929
		2.036			0.168162		2.04			284.049
		2.04			0.16636		2.044			285.106
		2.044			0.157349		2.048			286.224
		2.048			0.172044		2.052			287.365
		2.052			0.174678		2.056			288.517
		2.056			0.16844		2.06			289.689
		2.06			0.174955		2.064			290.845
		2.064			0.163726		2.068			291.964
		2.068			0.172321		2.072			293.093
		2.072			0.16234		2.076			294.237
		2.076			0.172044		2.08			295.434
		2.08			0.167192		2.084			296.567
		2.084			0.166915		2.088			297.719
		2.088			0.163726		2.092			298.891
		2.092			0.167192		2.096			300.028
		2.096			0.16636		2.1			301.173
		2.1			0.160399		2.104			302.273
		2.104			0.16234		2.108			303.466
		2.108			0.165944		2.112			304.621
		2.112			0.161508		2.116			305.767
		2.116			0.161785		2.12			306.962
		2.12			0.167331		2.124			308.113
		2.124			0.159983		2.128			309.282
		2.128			0.164142		2.132			310.446
		2.132			0.157626		2.136			311.608
		2.136			0.163587		2.14			312.812
		2.14			0.162201		2.144			313.984
		2.144			0.163865		2.148			315.219
		2.148			0.167192		2.152			316.43
		2.152			0.166915		2.156			317.645
		2.156			0.163449		2.16			318.831
		2.16			0.159013		2.164			320.049
		2.164			0.167608		2.168			321.242
		2.168			0.157903		2.172			322.464
		2.172			0.160953		2.176			323.654
		2.176			0.15929		2.18			324.885
		2.18			0.164003		2.184			326.152
		2.184			0.165667		2.188			327.33
		2.188			0.150695		2.192			328.561
		2.192			0.167331		2.196			329.776
		2.196			0.155269		2.2			330.969
		2.2			0.158735		2.204			332.195
		2.204			0.159983		2.208			333.475
		2.208			0.15929		2.212			334.633
		2.212			0.150417		2.216			335.868
		2.216			0.157903		2.22			337.084
		2.22			0.155963		2.224			338.317
		2.224			0.157765		2.228			339.568
		2.228			0.155547		2.232			340.765
		2.232			0.153467		2.236			342.005
		2.236			0.155131		2.24			343.238
		2.24			0.155408		2.244			344.485
		2.244			0.15929		2.248			345.744
		2.248			0.15014		2.252			346.962
		2.252			0.153606		2.256			348.216
		2.256			0.155269		2.26			349.452
		2.26			0.148754		2.264			350.67
		2.264			0.150556		2.268			351.896
		2.268			0.152081		2.272			353.162
		2.272			0.157903		2.276			354.464
		2.276			0.15111		2.28			355.684
		2.28			0.153744		2.284			356.967
		2.284			0.150833		2.288			358.19
		2.288			0.142931		2.292			359.441
		2.292			0.154438		2.296			360.74
		2.296			0.155824		2.3			361.966
		2.3			0.144317		2.304			363.194
		2.304			0.145011		2.308			364.465
		2.308			0.151249		2.312			365.768
		2.312			0.15319		2.316			367.017
		2.316			0.148338		2.32			368.358
		2.32			0.157765		2.324			369.661
		2.324			0.146674		2.328			370.898
		2.328			0.147645		2.332			372.155
		2.332			0.143486		2.336			373.433
		2.336			0.15014		2.34			374.785
		2.34			0.152635		2.344			376.072
		2.344			0.146674		2.348			377.354
		2.348			0.143763		2.352			378.61
		2.352			0.147506		2.356			379.913
		2.356			0.149447		2.36			381.248
		2.36			0.14709		2.364			382.502
		2.364			0.141406		2.368			383.804
		2.368			0.150833		2.372			385.154
		2.372			0.144595		2.376			386.437
		2.376			0.148615		2.38			387.771
		2.38			0.144179		2.384			389.064
		2.384			0.14709		2.388			390.378
		2.388			0.142238		2.392			391.705
		2.392			0.143902		2.396			392.99
		2.396			0.143347		2.4			394.355
		2.4			0.149447		2.404			395.71
		2.404			0.14917		2.408			397.058
		2.408			0.141683		2.412			398.352
		2.412			0.142931		2.416			399.662
		2.416			0.141961		2.42			401.045
		2.42			0.147922		2.424			402.348
		2.424			0.137802		2.428			403.675
		2.428			0.141129		2.432			404.996
		2.432			0.145426		2.436			406.17

## Sheet: subfigure e
Supplementary Fig. 5e
		r (nm)	RDF of ion in bulk solution (g cm3)	RDF of ion in mid-position (g cm3)	RDF of ion in edge-position (g cm3)		r (nm)	Nw of ion in bulk solution	Nw of ion in mid-position	Nw of ion in edge-position
		0	0		0		0.004	0		0
		0.004	0		0		0.008	0		0
		0.008	0		0		0.012	0		0
		0.012	0		0		0.016	0		0
		0.016	0		0		0.02	0		0
		0.02	0		0		0.024	0		0
		0.024	0		0		0.028	0		0
		0.028	0		0		0.032	0		0
		0.032	0		0		0.036	0		0
		0.036	0		0		0.04	0		0
		0.04	0		0		0.044	0		0
		0.044	0		0		0.048	0		0
		0.048	0		0		0.052	0		0
		0.052	0		0		0.056	0		0
		0.056	0		0		0.06	0		0
		0.06	0		0		0.064	0		0
		0.064	0		0		0.068	0		0
		0.068	0		0		0.072	0		0
		0.072	0		0		0.076	0		0
		0.076	0		0		0.08	0		0
		0.08	0		0		0.084	0		0
		0.084	0		0		0.088	0		0
		0.088	0		0		0.092	0		0
		0.092	0		0		0.096	0		0
		0.096	0		0		0.1	0		0
		0.1	0		0		0.104	0		0
		0.104	0		0		0.108	0		0
		0.108	0		0		0.112	0		0
		0.112	0		0		0.116	0		0
		0.116	0		0		0.12	0		0
		0.12	0		0		0.124	0		0
		0.124	0		0		0.128	0		0
		0.128	0		0		0.132	0		0
		0.132	0		0		0.136	0		0
		0.136	0		0		0.14	0		0
		0.14	0		0		0.144	0		0
		0.144	0		0		0.148	0		0
		0.148	0		0		0.152	0		0
		0.152	0		0		0.156	0		0
		0.156	0		0		0.16	0		0
		0.16	0		0		0.164	0		0
		0.164	0		0		0.168	0		0
		0.168	0		0		0.172	0		0
		0.172	0		0		0.176	0		0
		0.176	0		0		0.18	0		0
		0.18	0		0		0.184	0		0
		0.184	0		0		0.188	0		0
		0.188	0		0		0.192	0		0
		0.192	0		0		0.196	0		0
		0.196	0		0		0.2	0		0
		0.2	0		0		0.204	0		0
		0.204	0		0		0.208	0		0
		0.208	0		0		0.212	0		0
		0.212	0		0		0.216	0		0
		0.216	0		0		0.22	0		0
		0.22	0		0		0.224	0		0
		0.224	0		0		0.228	0		0
		0.228	0		0		0.232	0		0
		0.232	0		0		0.236	0		0
		0.236	0		0		0.24	0		0
		0.24	0		0		0.244	0		0
		0.244	0		0		0.248	0		0
		0.248	0		0		0.252	0		0
		0.252	0		0		0.256	0		0
		0.256	0		0		0.26	0		0
		0.26	0		0		0.264	0		0
		0.264	0		0		0.268	0		0
		0.268	0		0		0.272	0		0
		0.272	0		0		0.276	0		0
		0.276	0		0		0.28	0		0
		0.28	0		0		0.284	0		0
		0.284	0		0		0.288	0		0
		0.288	0.004		0.0045749		0.292	0.001		0.004
		0.292	0.013		0.0402037		0.296	0.006		0.015
		0.296	0.062		0.130454		0.3	0.023		0.039
		0.3	0.2		0.24552		0.304	0.067		0.097
		0.304	0.406		0.560634		0.308	0.152		0.203
		0.308	0.672		0.895572		0.312	0.291		0.359
		0.312	1.107		1.14678		0.316	0.508		0.602
		0.316	1.472		1.90399		0.32	0.776		0.936
		0.32	1.76		2.21009		0.324	1.107		1.315
		0.324	2.041		2.36273		0.328	1.493		1.741
		0.328	2.226		2.58177		0.332	1.908		2.178
		0.332	2.318		2.63736		0.336	2.337		2.636
		0.336	2.34		2.54462		0.34	2.793		3.085
		0.34	2.298		2.36966		0.344	3.22		3.541
		0.344	2.111		2.39864		0.348	3.637		3.962
		0.348	2.057		2.26832		0.352	4.06		4.408
		0.352	1.96		2.1186		0.356	4.449		4.807
		0.356	1.847		1.8459		0.36	4.836		5.158
		0.36	1.715		1.70505		0.364	5.194		5.519
		0.364	1.518		1.53842		0.368	5.519		5.799
		0.368	1.502		1.35043		0.372	5.855		6.092
		0.372	1.39		1.32977		0.376	6.169		6.384
		0.376	1.298		1.29095		0.38	6.473		6.665
		0.38	1.226		1.06595		0.384	6.76		6.914
		0.384	1.152		1.08786		0.388	7.039		7.151
		0.388	1.065		1.05278		0.392	7.307		7.413
		0.392	1.049		0.957125		0.396	7.571		7.633
		0.396	0.992		0.898899		0.4	7.831		7.867
		0.4	0.977		0.91914		0.404	8.094		8.079
		0.404	0.954		0.742382		0.408	8.351		8.281
		0.408	0.911		0.835405		0.412	8.615		8.504
		0.412	0.95		0.751948		0.416	8.876		8.703
		0.416	0.9		0.757354		0.42	9.155		8.913
		0.42	0.929		0.732262		0.424	9.418		9.1
		0.424	0.91		0.650607		0.428	9.706		9.297
		0.428	0.924		0.671818		0.432	9.978		9.493
		0.432	0.892		0.704396		0.436	10.256		9.696
		0.436	0.874		0.651439		0.44	10.541		9.896
		0.44	0.905		0.667104		0.444	10.847		10.116
		0.444	0.939		0.684156		0.448	11.149		10.316
		0.448	0.905		0.611235		0.452	11.463		10.545
		0.452	0.909		0.717983		0.456	11.771		10.754
		0.456	0.901		0.668768		0.46	12.095		10.975
		0.46	0.941		0.639239		0.464	12.432		11.187
		0.464	0.958		0.640625		0.468	12.782		11.412
		0.468	0.957		0.601946		0.472	13.122		11.622
		0.472	0.897		0.636189		0.476	13.469		11.832
		0.476	0.951		0.558277		0.48	13.837		12.047
		0.48	0.948		0.580458		0.484	14.196		12.26
		0.484	0.942		0.598481		0.488	14.58		12.505
		0.488	0.972		0.670293		0.492	14.969		12.762
		0.492	0.988		0.67057		0.496	15.372		13.013
		0.496	0.953		0.613314		0.5	15.778		13.238
		0.5	0.996		0.609571		0.504	16.193		13.483
		0.504	0.986		0.596956		0.508	16.613		13.738
		0.508	1.019		0.623019		0.512	17.073		14.007
		0.512	1.005		0.64825		0.516	17.504		14.266
		0.516	0.99		0.61678		0.52	17.955		14.538
		0.52	1.007		0.618582		0.524	18.407		14.799
		0.524	0.99		0.595292		0.528	18.87		15.074
		0.528	0.994		0.694276		0.532	19.323		15.368
		0.532	0.965		0.628703		0.536	19.799		15.66
		0.536	0.993		0.631198		0.54	20.273		15.925
		0.54	1.006		0.569645		0.544	20.773		16.205
		0.544	0.98		0.645061		0.548	21.265		16.522
		0.548	1.004		0.619137		0.552	21.772		16.815
		0.552	1.007		0.623989		0.556	22.292		17.122
		0.556	1		0.616226		0.56	22.798		17.419
		0.56	0.966		0.613592		0.564	23.301		17.723
		0.564	0.944		0.537759		0.568	23.818		17.999
		0.568	0.99		0.591688		0.572	24.36		18.327
		0.572	0.988		0.625375		0.576	24.884		18.642
		0.576	0.941		0.623573		0.58	25.41		18.961
		0.58	0.914		0.604858		0.584	25.926		19.287
		0.584	0.912		0.584201		0.588	26.454		19.619
		0.588	0.954		0.582954		0.592	27.024		19.932
		0.592	0.95		0.609848		0.596	27.569		20.276
		0.596	0.959		0.601669		0.6	28.165		20.612
		0.6	0.967		0.573665		0.604	28.745		20.954
		0.604	0.95		0.580735		0.608	29.331		21.28
		0.608	0.96		0.598758		0.612	29.925		21.633
		0.612	0.948		0.558415		0.616	30.525		21.983
		0.616	0.944		0.620523		0.62	31.122		22.343
		0.62	0.946		0.526253		0.624	31.74		22.671
		0.624	0.952		0.569506		0.628	32.366		23.038
		0.628	0.96		0.561327		0.632	32.991		23.393
		0.632	0.957		0.587528		0.636	33.633		23.753
		0.636	0.943		0.567981		0.64	34.296		24.132
		0.64	0.975		0.555366		0.644	34.944		24.5
		0.644	0.93		0.57422		0.648	35.623		24.877
		0.648	0.989		0.545384		0.652	36.306		25.229
		0.652	0.971		0.53055		0.656	37.015		25.59
		0.656	0.982		0.534709		0.66	37.742		25.975
		0.66	1.003		0.585172		0.664	38.47		26.37
		0.664	1.008		0.538314		0.668	39.229		26.756
		0.668	1.034		0.562713		0.672	39.978		27.145
		0.672	0.976		0.531521		0.676	40.748		27.529
		0.676	1.025		0.540254		0.68	41.554		27.916
		0.68	1.057		0.519875		0.684	42.364		28.299
		0.684	1.034		0.527639		0.688	43.168		28.695
		0.688	1.029		0.511141		0.692	43.993		29.084
		0.692	1.062		0.517103		0.696	44.86		29.472
		0.696	1.065		0.490762		0.7	45.699		29.854
		0.7	1.014		0.494505		0.704	46.555		30.229
		0.704	1.056		0.480503		0.708	47.446		30.621
		0.708	1.054		0.49409		0.712	48.319		31.012
		0.712	1.033		0.496724		0.716	49.217		31.438
		0.716	1.055		0.526253		0.72	50.124		31.839
		0.72	1.045		0.481335		0.724	51.023		32.263
		0.724	1.023		0.499358		0.728	51.938		32.662
		0.728	1.038		0.500328		0.732	52.851		33.116
		0.732	1.043		0.524728		0.736	53.808		33.518
		0.736	1.024		0.452915		0.74	54.741		33.924
		0.74	1.046		0.489099		0.744	55.673		34.356
		0.744	1.012		0.467333		0.748	56.633		34.753
		0.748	1.035		0.440577		0.752	57.609		35.154
		0.752	1.032		0.464145		0.756	58.611		35.595
		0.756	1.047		0.489931		0.76	59.595		36.012
		0.76	1.022		0.459154		0.764	60.588		36.428
		0.764	1.056		0.45042		0.768	61.622		36.864
		0.768	1.01		0.447647		0.772	62.612		37.279
		0.772	1.008		0.441686		0.776	63.628		37.699
		0.776	1.016		0.42713		0.78	64.677		38.116
		0.78	1.036		0.429625		0.784	65.711		38.54
		0.784	1.017		0.445013		0.788	66.776		38.975
		0.788	1.016		0.435032		0.792	67.818		39.395
		0.792	0.977		0.422693		0.796	68.862		39.831
		0.796	1.016		0.451529		0.8	69.936		40.291
		0.8	0.999		0.429764		0.804	71.002		40.699
		0.804	1.008		0.409662		0.808	72.108		41.128
		0.808	1.002		0.408553		0.812	73.199		41.559
		0.812	0.987		0.42408		0.816	74.295		42.027
		0.816	0.993		0.420614		0.82	75.412		42.455
		0.82	1.009		0.417009		0.824	76.57		42.905
		0.824	1.003		0.409662		0.828	77.678		43.32
		0.828	0.975		0.387342		0.832	78.801		43.75
		0.832	0.963		0.408969		0.836	79.948		44.217
		0.836	0.99		0.403423		0.84	81.109		44.67
		0.84	0.966		0.39261		0.844	82.26		45.11
		0.844	0.999		0.405364		0.848	83.444		45.57
		0.848	0.986		0.399542		0.852	84.645		46.035
		0.852	0.99		0.405226		0.856	85.842		46.495
		0.856	0.998		0.416039		0.86	87.087		46.999
		0.86	1.012		0.416178		0.864	88.339		47.469
		0.864	0.997		0.387896		0.868	89.578		47.937
		0.868	0.972		0.390946		0.872	90.81		48.409
		0.872	0.976		0.375281		0.876	92.067		48.87
		0.876	0.988		0.398155		0.88	93.351		49.333
		0.88	1.01		0.378331		0.884	94.663		49.81
		0.884	0.986		0.38956		0.888	95.955		50.313
		0.888	0.99		0.399542		0.892	97.269		50.818
		0.892	1.005		0.39358		0.896	98.601		51.289
		0.896	0.983		0.383044		0.9	99.937		51.796
		0.9	0.995		0.390946		0.904	101.313		52.282
		0.904	1.014		0.375281		0.908	102.661		52.788
		0.908	0.996		0.385817		0.912	104.066		53.308
		0.912	0.983		0.390253		0.916	105.444		53.801
		0.916	0.999		0.363774		0.92	106.872		54.278
		0.92	1.02		0.366824		0.924	108.305		54.788
		0.924	0.998		0.36724		0.928	109.748		55.325
		0.928	1.016		0.391085		0.932	111.21		55.84
		0.932	0.997		0.382074		0.936	112.701		56.373
		0.936	1.035		0.377499		0.94	114.182		56.888
		0.94	1.003		0.368626		0.944	115.667		57.404
		0.944	0.996		0.373617		0.948	117.163		57.958
		0.948	1.007		0.388312		0.952	118.693		58.49
		0.952	0.996		0.358229		0.956	120.19		59.013
		0.956	0.995		0.36724		0.96	121.743		59.55
		0.96	1.001		0.359199		0.964	123.296		60.063
		0.964	1.015		0.355872		0.968	124.876		60.621
		0.968	1.008		0.371676		0.972	126.444		61.161
		0.972	0.999		0.366963		0.976	128.046		61.716
		0.976	1.017		0.358783		0.98	129.707		62.228
		0.98	1.032		0.343118		0.984	131.343		62.775
		0.984	1.008		0.357258		0.988	132.985		63.342
		0.988	1.008		0.354347		0.992	134.628		63.89
		0.992	0.984		0.35809		0.996	136.259		64.459
		0.996	1.007		0.361417		1	137.959		65.01
		1	1.02		0.359615		1.004	139.648		65.584
		1.004	0.996		0.344365		1.008	141.324		66.152
		1.008	0.991		0.336741		1.012	143.063		66.67
		1.012	1.021		0.327036		1.016	144.776		67.222
		1.016	0.995		0.352822		1.02	146.513		67.822
		1.02	1.005		0.365438		1.024	148.273		68.425
		1.024	1.01		0.348386		1.028	150.052		68.998
		1.028	1.014		0.329532		1.032	151.85		69.572
		1.032	1		0.348109		1.036	153.638		70.116
		1.036	1.01		0.319134		1.04	155.451		70.688
		1.04	0.982		0.339929		1.044	157.268		71.25
		1.044	1.01		0.31248		1.048	159.106		71.824
		1.048	1.011		0.339929		1.052	160.959		72.403
		1.052	1.006		0.329809		1.056	162.837		72.984
		1.056	1.01		0.324957		1.06	164.722		73.554
		1.06	1		0.317055		1.064	166.617		74.146
		1.064	1.01		0.335216		1.068	168.525		74.723
		1.068	0.989		0.311371		1.072	170.425		75.315
		1.072	1		0.335216		1.076	172.353		75.909
		1.076	0.99		0.319827		1.08	174.294		76.516
		1.08	1.017		0.317471		1.084	176.271		77.09
		1.084	1.003		0.316777		1.088	178.253		77.701
		1.088	1.008		0.320521		1.092	180.263		78.299
		1.092	1.004		0.317886		1.096	182.281		78.904
		1.096	1.023		0.308043		1.1	184.333		79.493
		1.1	1.01		0.326204		1.104	186.371		80.126
		1.104	0.999		0.337988		1.108	188.426		80.775
		1.108	1		0.315668		1.112	190.492		81.376
		1.112	1.013		0.303746		1.116	192.587		81.987
		1.116	1.005		0.295844		1.12	194.682		82.576
		1.12	1.002		0.31345		1.124	196.827		83.185
		1.124	1.015		0.302498		1.128	198.954		83.809
		1.128	1		0.295012		1.132	201.117		84.407
		1.132	1.002		0.314005		1.136	203.266		85.053
		1.136	1.023		0.315946		1.14	205.468		85.702
		1.14	0.996		0.299587		1.144	207.623		86.319
		1.144	0.99		0.310678		1.148	209.813		86.976
		1.148	0.998		0.296398		1.152	212.032		87.602
		1.152	1.008		0.302637		1.156	214.263		88.229
		1.156	0.999		0.29931		1.16	216.528		88.859
		1.16	1.008		0.286833		1.164	218.805		89.498
		1.164	1.016		0.311232		1.168	221.122		90.156
		1.168	1.012		0.286278		1.172	223.442		90.782
		1.172	1.009		0.296814		1.176	225.758		91.445
		1.176	1.002		0.296121		1.18	228.053		92.099
		1.18	0.994		0.295844		1.184	230.401		92.724
		1.184	1.008		0.285169		1.188	232.763		93.387
		1.188	0.991		0.30125		1.192	235.111		94.061
		1.192	0.981		0.289328		1.196	237.456		94.711
		1.196	0.99		0.289051		1.2	239.853		95.361
		1.2	0.997		0.278376		1.204	242.301		96.02
		1.204	1.02		0.286278		1.208	244.765		96.674
		1.208	1.018		0.286139		1.212	247.224		97.324
		1.212	1.008		0.284753		1.216	249.701		97.978
		1.216	0.991		0.277544		1.22	252.197		98.63
		1.22	1.017		0.269503		1.224	254.713		99.324
		1.224	1.003		0.296814		1.228	257.245		100.012
		1.228	1.002		0.280733		1.232	259.795		100.667
		1.232	1.001		0.27893		1.236	262.331		101.316
		1.236	1.003		0.264651		1.24	264.921		101.976
		1.24	1.002		0.270058		1.244	267.463		102.65
		1.244	0.987		0.280178		1.248	270.082		103.373
		1.248	1.007		0.283783		1.252	272.654		104.053
		1.252	0.984		0.280733		1.256	275.31		104.753
		1.256	1.014		0.269503		1.26	277.957		105.413
		1.26	0.991		0.277128		1.264	280.409		106.128
		1.264			0.274217		1.268			106.835
		1.268			0.280594		1.272			107.556
		1.272			0.28711		1.276			108.307
		1.276			0.282951		1.28			109.035
		1.28			0.273662		1.284			109.719
		1.284			0.268533		1.288			110.44
		1.288			0.271028		1.292			111.156
		1.292			0.270751		1.296			111.881
		1.296			0.268394		1.3			112.612
		1.3			0.266038		1.304			113.305
		1.304			0.268394		1.308			114.041
		1.308			0.269503		1.312			114.796
		1.312			0.280455		1.316			115.541
		1.316			0.266176		1.32			116.27
		1.32			0.264374		1.324			117.041
		1.324			0.266453		1.328			117.753
		1.328			0.258967		1.332			118.506
		1.332			0.263542		1.336			119.189
		1.336			0.241361		1.34			119.921
		1.34			0.261185		1.344			120.662
		1.344			0.25966		1.348			121.404
		1.348			0.260631		1.352			122.162
		1.352			0.269087		1.356			122.959
		1.356			0.255917		1.36			123.692
		1.36			0.268394		1.364			124.481
		1.364			0.257026		1.368			125.25
		1.368			0.259383		1.372			126.03
		1.372			0.243718		1.376			126.768
		1.376			0.257997		1.38			127.528
		1.38			0.250649		1.384			128.307
		1.384			0.248986		1.388			129.068
		1.388			0.25869		1.392			129.854
		1.392			0.256749		1.396			130.661
		1.396			0.255086		1.4			131.437
		1.4			0.246352		1.404			132.184
		1.404			0.242054		1.408			132.948
		1.408			0.24344		1.412			133.728
		1.412			0.253145		1.416			134.54
		1.416			0.244133		1.42			135.291
		1.42			0.239836		1.424			136.069
		1.424			0.231241		1.428			136.813
		1.428			0.231102		1.432			137.554
		1.432			0.237756		1.436			138.347
		1.436			0.23332		1.44			139.109
		1.44			0.243579		1.444			139.936
		1.444			0.245381		1.448			140.737
		1.448			0.231934		1.452			141.541
		1.452			0.252313		1.456			142.387
		1.456			0.243163		1.46			143.181
		1.46			0.229161		1.464			143.961
		1.464			0.2293		1.468			144.764
		1.468			0.244272		1.472			145.599
		1.472			0.241638		1.476			146.435
		1.476			0.236925		1.48			147.248
		1.48			0.232211		1.484			148.046
		1.484			0.230409		1.488			148.845
		1.488			0.227359		1.492			149.653
		1.492			0.234984		1.496			150.515
		1.496			0.238311		1.5			151.352
		1.5			0.235954		1.504			152.195
		1.504			0.231102		1.508			152.995
		1.508			0.224448		1.512			153.827
		1.512			0.231656		1.516			154.662
		1.516			0.23637		1.52			155.548
		1.52			0.231379		1.524			156.386
		1.524			0.223893		1.528			157.221
		1.528			0.228191		1.532			158.091
		1.532			0.235122		1.536			158.94
		1.536			0.225002		1.54			159.775
		1.54			0.223754		1.544			160.638
		1.544			0.226943		1.548			161.483
		1.548			0.224448		1.552			162.362
		1.552			0.223754		1.556			163.216
		1.556			0.217654		1.56			164.058
		1.56			0.223616		1.564			164.932
		1.564			0.224448		1.568			165.807
		1.568			0.223477		1.572			166.713
		1.572			0.233181		1.576			167.563
		1.576			0.220704		1.58			168.462
		1.58			0.222507		1.584			169.368
		1.584			0.22625		1.588			170.274
		1.588			0.231795		1.592			171.161
		1.592			0.212248		1.596			172.002
		1.596			0.214327		1.6			172.92
		1.6			0.2171		1.604			173.792
		1.604			0.218486		1.608			174.69
		1.608			0.209614		1.612			175.564
		1.612			0.208505		1.616			176.412
		1.616			0.209059		1.62			177.296
		1.62			0.213495		1.624			178.211
		1.624			0.220289		1.628			179.095
		1.628			0.212248		1.632			180.011
		1.632			0.213218		1.636			180.897
		1.636			0.21308		1.64			181.808
		1.64			0.208921		1.644			182.71
		1.644			0.211277		1.648			183.628
		1.648			0.213634		1.652			184.559
		1.652			0.213218		1.656			185.461
		1.656			0.210307		1.66			186.379
		1.66			0.203791		1.664			187.296
		1.664			0.214466		1.668			188.229
		1.668			0.211416		1.672			189.146
		1.672			0.205316		1.676			190.106
		1.676			0.209891		1.68			191.005
		1.68			0.207118		1.684			191.926
		1.684			0.200741		1.688			192.841
		1.688			0.204623		1.692			193.791
		1.692			0.213495		1.696			194.767
		1.696			0.197969		1.7			195.665
		1.7			0.203098		1.704			196.607
		1.704			0.202405		1.708			197.544
		1.708			0.2049		1.712			198.501
		1.712			0.206009		1.716			199.429
		1.716			0.202543		1.72			200.383
		1.72			0.198662		1.724			201.366
		1.724			0.201989		1.728			202.265
		1.728			0.195196		1.732			203.212
		1.732			0.19575		1.736			204.174
		1.736			0.211277		1.74			205.166
		1.74			0.205316		1.744			206.148
		1.744			0.196998		1.748			207.112
		1.748			0.201573		1.752			208.092
		1.752			0.192978		1.756			209.031
		1.756			0.199355		1.76			210.026
		1.76			0.198107		1.764			210.979
		1.764			0.194503		1.768			211.949
		1.768			0.196028		1.772			212.925
		1.772			0.196028		1.776			213.901
		1.776			0.193116		1.78			214.882
		1.78			0.196305		1.784			215.858
		1.784			0.193671		1.788			216.858
		1.788			0.197553		1.792			217.836
		1.792			0.184244		1.796			218.816
		1.796			0.195473		1.8			219.814
		1.8			0.193255		1.804			220.835
		1.804			0.201434		1.808			221.835
		1.808			0.191176		1.812			222.814
		1.812			0.189512		1.816			223.839
		1.816			0.19173		1.82			224.848
		1.82			0.191591		1.824			225.846
		1.824			0.192007		1.828			226.859
		1.828			0.186601		1.832			227.879
		1.832			0.196721		1.836			228.89
		1.836			0.184244		1.84			229.898
		1.84			0.187294		1.844			230.904
		1.844			0.190482		1.848			231.941
		1.848			0.186601		1.852			232.961
		1.852			0.195889		1.856			234.016
		1.856			0.183273		1.86			235.025
		1.86			0.181194		1.864			236.063
		1.864			0.19173		1.868			237.114
		1.868			0.190898		1.872			238.15
		1.872			0.184244		1.876			239.168
		1.876			0.183412		1.88			240.196
		1.88			0.183135		1.884			241.218
		1.884			0.183273		1.888			242.255
		1.888			0.17856		1.892			243.289
		1.892			0.18466		1.896			244.354
		1.896			0.1927		1.9			245.471
		1.9			0.191314		1.904			246.536
		1.904			0.179669		1.908			247.568
		1.908			0.180501		1.912			248.644
		1.912			0.185492		1.916			249.733
		1.916			0.184521		1.92			250.793
		1.92			0.177174		1.924			251.804
		1.924			0.176064		1.928			252.873
		1.928			0.179114		1.932			253.912
		1.932			0.180778		1.936			255.008
		1.936			0.180778		1.94			256.101
		1.94			0.189651		1.944			257.246
		1.944			0.184244		1.948			258.332
		1.948			0.178005		1.952			259.361
		1.952			0.170796		1.956			260.424
		1.956			0.173846		1.96			261.488
		1.96			0.174401		1.964			262.524
		1.964			0.171767		1.968			263.651
		1.968			0.182026		1.972			264.692
		1.972			0.169133		1.976			265.758
		1.976			0.168856		1.98			266.835
		1.98			0.171905		1.984			267.922
		1.984			0.178144		1.988			269.018
		1.988			0.171905		1.992			270.11
		1.992			0.176203		1.996			271.218
		1.996			0.176758		2			272.343
		2			0.173846		2.004			273.432
		2.004			0.173153		2.008			274.547
		2.008			0.171351		2.012			275.618
		2.012			0.168856		2.016			276.758
		2.016			0.172876		2.02			277.897
		2.02			0.181055		2.024			279.038
		2.024			0.171074		2.028			280.167
		2.028			0.173846		2.032			281.309
		2.032			0.172044		2.036			282.461
		2.036			0.171905		2.04			283.543
		2.04			0.167331		2.044			284.664
		2.044			0.167746		2.048			285.796
		2.048			0.17038		2.052			286.962
		2.052			0.174955		2.056			288.127
		2.056			0.173153		2.06			289.267
		2.06			0.170658		2.064			290.422
		2.064			0.167053		2.068			291.538
		2.068			0.168856		2.072			292.656
		2.072			0.159428		2.076			293.754
		2.076			0.160676		2.08			294.886
		2.08			0.169271		2.084			296.041
		2.084			0.164003		2.088			297.161
		2.088			0.160676		2.092			298.327
		2.092			0.170935		2.096			299.505
		2.096			0.164281		2.1			300.664
		2.1			0.163449		2.104			301.825
		2.104			0.167331		2.108			302.982
		2.108			0.16331		2.112			304.127
		2.112			0.160953		2.116			305.304
		2.116			0.175233		2.12			306.504
		2.12			0.163587		2.124			307.707
		2.124			0.164835		2.128			308.858
		2.128			0.162617		2.132			310.057
		2.132			0.164281		2.136			311.227
		2.136			0.160953		2.14			312.424
		2.14			0.161924		2.144			313.6
		2.144			0.163172		2.148			314.794
		2.148			0.165251		2.152			316.01
		2.152			0.164558		2.156			317.191
		2.156			0.156933		2.16			318.399
		2.16			0.164835		2.164			319.585
		2.164			0.160676		2.168			320.805
		2.168			0.163587		2.172			322.036
		2.172			0.161508		2.176			323.236
		2.176			0.163033		2.18			324.455
		2.18			0.156933		2.184			325.655
		2.184			0.160538		2.188			326.868
		2.188			0.15721		2.192			328.07
		2.192			0.158735		2.196			329.26
		2.196			0.155547		2.2			330.469
		2.2			0.159567		2.204			331.722
		2.204			0.160676		2.208			332.945
		2.208			0.155963		2.212			334.175
		2.212			0.157349		2.216			335.376
		2.216			0.162201		2.22			336.683
		2.22			0.160676		2.224			337.936
		2.224			0.156101		2.228			339.096
		2.228			0.146951		2.232			340.321
		2.232			0.157349		2.236			341.543
		2.236			0.154022		2.24			342.773
		2.24			0.155408		2.244			344.002
		2.244			0.153467		2.248			345.257
		2.248			0.154576		2.252			346.488
		2.252			0.152358		2.256			347.712
		2.256			0.156379		2.26			349.006
		2.26			0.158181		2.264			350.266
		2.264			0.149585		2.268			351.518
		2.268			0.155269		2.272			352.72
		2.272			0.149447		2.276			353.972
		2.276			0.145565		2.28			355.181
		2.28			0.153883		2.284			356.459
		2.284			0.152913		2.288			357.751
		2.288			0.151526		2.292			358.996
		2.292			0.155547		2.296			360.321
		2.296			0.152913		2.3			361.567
		2.3			0.144733		2.304			362.81
		2.304			0.152635		2.308			364.096
		2.308			0.151942		2.312			365.411
		2.312			0.155131		2.316			366.705
		2.316			0.153051		2.32			367.999
		2.32			0.147367		2.324			369.269
		2.324			0.144179		2.328			370.515
		2.328			0.150417		2.332			371.835
		2.332			0.147645		2.336			373.098
		2.336			0.149447		2.34			374.374
		2.34			0.145842		2.344			375.655
		2.344			0.151526		2.348			376.984
		2.348			0.147783		2.352			378.304
		2.352			0.149308		2.356			379.587
		2.356			0.144317		2.36			380.883
		2.36			0.15319		2.364			382.228
		2.364			0.145288		2.368			383.521
		2.368			0.145565		2.372			384.799
		2.372			0.147645		2.376			386.142
		2.376			0.146397		2.38			387.462
		2.38			0.146813		2.384			388.771
		2.384			0.146258		2.388			390.091
		2.388			0.144733		2.392			391.411
		2.392			0.144872		2.396			392.747
		2.396			0.145704		2.4			394.081
		2.4			0.144456		2.404			395.37
		2.404			0.143486		2.408			396.695
		2.408			0.144456		2.412			398.063
		2.412			0.147229		2.416			399.396
		2.416			0.143902		2.42			400.739
		2.42			0.139465		2.424			402.035
		2.424			0.144179		2.428			403.436
		2.428			0.14917		2.432			404.801
		2.432			0.142654		2.436			405.934

## Sheet: subfigure f
Supplementary Fig. 5f
		r (nm)	RDF of ion in bulk solution (g cm3)	RDF of ion in mid-position (g cm3)	RDF of ion in edge-position (g cm3)		r (nm)	Nw of ion in bulk solution	Nw of ion in mid-position	Nw of ion in edge-position
		0	0	0			0.004	0	0
		0.004	0	0			0.008	0	0
		0.008	0	0			0.012	0	0
		0.012	0	0			0.016	0	0
		0.016	0	0			0.02	0	0
		0.02	0	0			0.024	0	0
		0.024	0	0			0.028	0	0
		0.028	0	0			0.032	0	0
		0.032	0	0			0.036	0	0
		0.036	0	0			0.04	0	0
		0.04	0	0			0.044	0	0
		0.044	0	0			0.048	0	0
		0.048	0	0			0.052	0	0
		0.052	0	0			0.056	0	0
		0.056	0	0			0.06	0	0
		0.06	0	0			0.064	0	0
		0.064	0	0			0.068	0	0
		0.068	0	0			0.072	0	0
		0.072	0	0			0.076	0	0
		0.076	0	0			0.08	0	0
		0.08	0	0			0.084	0	0
		0.084	0	0			0.088	0	0
		0.088	0	0			0.092	0	0
		0.092	0	0			0.096	0	0
		0.096	0	0			0.1	0	0
		0.1	0	0			0.104	0	0
		0.104	0	0			0.108	0	0
		0.108	0	0			0.112	0	0
		0.112	0	0			0.116	0	0
		0.116	0	0			0.12	0	0
		0.12	0	0			0.124	0	0
		0.124	0	0			0.128	0	0
		0.128	0	0			0.132	0	0
		0.132	0	0			0.136	0	0
		0.136	0	0			0.14	0	0
		0.14	0	0			0.144	0	0
		0.144	0	0			0.148	0	0
		0.148	0	0			0.152	0	0
		0.152	0	0			0.156	0	0
		0.156	0	0			0.16	0	0
		0.16	0	0			0.164	0	0
		0.164	0	0			0.168	0	0
		0.168	0	0			0.172	0	0
		0.172	0	0			0.176	0	0
		0.176	0	0			0.18	0	0
		0.18	0	0			0.184	0	0
		0.184	0	0			0.188	0	0
		0.188	0	0			0.192	0	0
		0.192	0	0			0.196	0	0
		0.196	0	0			0.2	0	0
		0.2	0	0			0.204	0	0
		0.204	0	0			0.208	0	0
		0.208	0	0			0.212	0	0
		0.212	0	0			0.216	0	0
		0.216	0	0			0.22	0	0
		0.22	0.002	0			0.224	0	0
		0.224	0.041	0.0456104			0.228	0.019	0.015
		0.228	0.687	0.513082			0.232	0.158	0.133
		0.232	2.973	2.9942			0.236	0.603	0.574
		0.236	7.259	7.61361			0.24	1.526	1.516
		0.24	11.92	12.6868			0.244	2.835	2.816
		0.244	13.804	14.7251			0.248	4.22	4.234
		0.248	12.878	13.808			0.252	5.414	5.447
		0.252	9.871	10.5293			0.256	6.319	6.379
		0.256	6.836	7.174			0.26	6.927	6.977
		0.26	4.261	4.52583			0.264	7.325	7.348
		0.264	2.732	2.70044			0.268	7.56	7.582
		0.268	1.462	1.46411			0.272	7.686	7.705
		0.272	0.76	0.818769			0.276	7.764	7.783
		0.276	0.482	0.520153			0.28	7.814	7.825
		0.28	0.322	0.272137			0.284	7.846	7.853
		0.284	0.184	0.17953			0.288	7.865	7.875
		0.288	0.121	0.101064			0.292	7.879	7.881
		0.292	0.082	0.0492149			0.296	7.888	7.89
		0.296	0.037	0.0390946			0.3	7.894	7.892
		0.3	0.035	0.0253699			0.304	7.897	7.896
		0.304	0.024	0.0164974			0.308	7.9	7.9
		0.308	0.02	0.0201018			0.312	7.903	7.902
		0.312	0.014	0.0156656			0.316	7.905	7.904
		0.316	0.012	0.0115066			0.32	7.907	7.905
		0.32	0.013	0.0037431			0.324	7.909	7.907
		0.324	0.008	0.018161			0.328	7.91	7.91
		0.328	0.011	0.0106748			0.332	7.914	7.911
		0.332	0.013	0.00346584			0.336	7.915	7.912
		0.336	0.011	0.0134474			0.34	7.918	7.915
		0.34	0.018	0.00984297			0.344	7.922	7.916
		0.344	0.015	0.00318857			0.348	7.924	7.916
		0.348	0.009	0.0062385			0.352	7.925	7.918
		0.352	0.015	0.0214882			0.356	7.93	7.921
		0.356	0.019	0			0.36	7.934	7.922
		0.36	0.026	0.0117838			0.364	7.941	7.926
		0.364	0.027	0.0144179			0.368	7.947	7.927
		0.368	0.029	0.014002			0.372	7.954	7.932
		0.372	0.038	0.01927			0.376	7.965	7.939
		0.376	0.05	0.0242609			0.38	7.978	7.945
		0.38	0.061	0.0422832			0.384	7.995	7.952
		0.384	0.075	0.0284199			0.388	8.017	7.967
		0.388	0.102	0.0885868			0.392	8.042	7.99
		0.392	0.119	0.0991229			0.396	8.082	8.02
		0.396	0.172	0.17246			0.4	8.13	8.068
		0.4	0.19	0.23332			0.404	8.194	8.144
		0.404	0.301	0.324541			0.408	8.285	8.233
		0.408	0.349	0.395937			0.412	8.39	8.357
		0.412	0.412	0.554395			0.416	8.529	8.52
		0.416	0.577	0.662668			0.42	8.719	8.746
		0.42	0.698	0.917892			0.424	8.949	9.018
		0.424	0.817	1.08508			0.428	9.206	9.388
		0.428	0.93	1.35195			0.432	9.54	9.796
		0.432	1.204	1.48213			0.436	9.941	10.231
		0.436	1.323	1.44706			0.44	10.395	10.682
		0.44	1.502	1.59415			0.444	10.887	11.234
		0.444	1.562	1.70075			0.448	11.447	11.75
		0.448	1.746	1.63255			0.452	12.052	12.281
		0.452	1.833	1.61314			0.456	12.684	12.795
		0.456	1.882	1.552			0.46	13.364	13.285
		0.46	1.896	1.54854			0.464	14.034	13.833
		0.464	1.922	1.58735			0.468	14.727	14.381
		0.468	1.909	1.54465			0.472	15.45	14.907
		0.472	1.962	1.416			0.476	16.181	15.402
		0.476	1.894	1.43444			0.48	16.906	15.902
		0.48	1.888	1.26669			0.484	17.617	16.358
		0.484	1.834	1.26046			0.488	18.33	16.831
		0.488	1.725	1.24146			0.492	18.997	17.28
		0.492	1.635	1.03726			0.496	19.65	17.657
		0.496	1.495	0.977227			0.5	20.254	18.048
		0.5	1.416	0.957125			0.504	20.835	18.397
		0.504	1.329	0.838455			0.508	21.373	18.755
		0.508	1.235	0.819462			0.512	21.898	19.059
		0.512	1.139	0.687483			0.516	22.382	19.338
		0.516	1.073	0.645339			0.52	22.849	19.612
		0.52	1.047	0.619969			0.524	23.314	19.864
		0.524	0.974	0.573111			0.528	23.754	20.105
		0.528	0.936	0.509755			0.532	24.189	20.318
		0.532	0.893	0.488683			0.536	24.623	20.533
		0.536	0.914	0.470799			0.54	25.049	20.76
		0.54	0.866	0.484801			0.544	25.475	20.978
		0.544	0.862	0.445429			0.548	25.898	21.193
		0.548	0.837	0.461788			0.552	26.333	21.421
		0.552	0.862	0.473849			0.556	26.762	21.641
		0.556	0.825	0.427684			0.56	27.2	21.847
		0.56	0.873	0.449588			0.564	27.656	22.059
		0.564	0.862	0.395244			0.568	28.119	22.264
		0.568	0.848	0.40273			0.572	28.583	22.485
		0.572	0.843	0.436695			0.576	29.054	22.718
		0.576	0.852	0.413405			0.58	29.529	22.95
		0.58	0.873	0.456381			0.584	30.032	23.18
		0.584	0.892	0.454718			0.588	30.548	23.438
		0.588	0.917	0.44737			0.592	31.082	23.688
		0.592	0.896	0.423941			0.596	31.604	23.915
		0.596	0.874	0.452638			0.6	32.137	24.169
		0.6	0.91	0.423387			0.604	32.685	24.427
		0.604	0.903	0.46262			0.608	33.244	24.688
		0.608	0.919	0.439052			0.612	33.81	24.967
		0.612	0.918	0.496446			0.616	34.399	25.254
		0.616	0.938	0.456797			0.62	35.003	25.551
		0.62	0.926	0.489653			0.624	35.609	25.847
		0.624	0.949	0.49908			0.628	36.221	26.144
		0.628	0.964	0.507121			0.632	36.877	26.481
		0.632	0.971	0.51031			0.636	37.522	26.807
		0.636	0.985	0.521816			0.64	38.203	27.15
		0.64	0.991	0.5153			0.644	38.886	27.464
		0.644	1.005	0.470383			0.648	39.584	27.79
		0.648	0.971	0.47371			0.652	40.28	28.101
		0.652	0.988	0.524312			0.656	40.976	28.465
		0.656	0.988	0.530273			0.66	41.713	28.868
		0.66	1.033	0.569368			0.664	42.463	29.228
		0.664	1.029	0.499496			0.668	43.232	29.589
		0.668	1.002	0.537066			0.672	43.993	29.98
		0.672	1.015	0.57117			0.676	44.753	30.392
		0.676	0.997	0.568674			0.68	45.509	30.822
		0.68	1.002	0.555366			0.684	46.309	31.207
		0.684	1.013	0.538314			0.688	47.107	31.627
		0.688	1.019	0.577131			0.692	47.923	32.066
		0.692	1.031	0.603055			0.696	48.742	32.528
		0.696	1.003	0.55994			0.7	49.574	32.97
		0.7	1.03	0.563684			0.704	50.411	33.408
		0.704	1	0.565763			0.708	51.242	33.876
		0.708	0.998	0.611928			0.712	52.084	34.343
		0.712	1.009	0.526807			0.716	52.94	34.767
		0.716	0.973	0.566318			0.72	53.785	35.222
		0.72	0.993	0.518905			0.724	54.65	35.628
		0.724	1.003	0.525559			0.728	55.53	36.108
		0.728	0.994	0.561465			0.732	56.414	36.547
		0.732	0.979	0.521262			0.736	57.299	37.019
		0.736	0.993	0.53665			0.74	58.187	37.47
		0.74	0.976	0.493258			0.744	59.087	37.888
		0.744	0.965	0.50726			0.748	59.992	38.339
		0.748	0.971	0.49298			0.752	60.918	38.781
		0.752	0.971	0.482444			0.756	61.816	39.212
		0.756	0.957	0.464699			0.76	62.741	39.62
		0.76	0.965	0.424773			0.764	63.699	40
		0.764	0.974	0.440577			0.768	64.631	40.422
		0.768	0.959	0.423802			0.772	65.573	40.812
		0.772	0.941	0.428377			0.776	66.537	41.209
		0.776	0.964	0.417564			0.78	67.516	41.641
		0.78	0.963	0.442795			0.784	68.501	42.05
		0.784	0.958	0.396076			0.788	69.511	42.422
		0.788	0.987	0.397046			0.792	70.533	42.85
		0.792	0.966	0.422139			0.796	71.568	43.237
		0.796	1.01	0.395105			0.8	72.641	43.653
		0.8	0.986	0.419089			0.804	73.704	44.108
		0.804	1	0.416178			0.808	74.807	44.519
		0.808	1.014	0.420198			0.812	75.896	44.956
		0.812	0.995	0.413682			0.816	77.005	45.39
		0.816	1.01	0.416593			0.82	78.128	45.851
		0.82	1.019	0.414791			0.824	79.294	46.282
		0.824	1.006	0.414653			0.828	80.427	46.736
		0.828	1.004	0.416316			0.832	81.6	47.17
		0.832	1.004	0.410632			0.836	82.774	47.623
		0.836	1.038	0.391917			0.84	83.993	48.072
		0.84	1.021	0.398432			0.844	85.23	48.516
		0.844	1.049	0.41285			0.848	86.477	48.979
		0.848	1.045	0.376667			0.852	87.747	49.427
		0.852	1.045	0.394135			0.856	89.011	49.899
		0.856	1.041	0.411325			0.86	90.267	50.365
		0.86	1.021	0.402869			0.864	91.58	50.849
		0.864	1.055	0.4098			0.868	92.877	51.307
		0.868	1.026	0.389421			0.872	94.183	51.812
		0.872	1.029	0.413821			0.876	95.487	52.301
		0.876	1.024	0.421584			0.88	96.799	52.821
		0.88	1.005	0.407444			0.884	98.101	53.325
		0.884	1.01	0.387619			0.888	99.442	53.797
		0.888	1.018	0.400096			0.892	100.805	54.299
		0.892	1.015	0.388867			0.896	102.143	54.789
		0.896	1.015	0.379717			0.9	103.525	55.293
		0.9	1.02	0.410216			0.904	104.913	55.821
		0.904	1.012	0.393442			0.908	106.282	56.309
		0.908	0.998	0.378885			0.912	107.685	56.854
		0.912	1.013	0.403562			0.916	109.08	57.37
		0.916	0.997	0.378192			0.92	110.512	57.866
		0.92	1.004	0.377222			0.924	111.912	58.37
		0.924	0.999	0.373478			0.928	113.382	58.857
		0.928	1.013	0.356149			0.932	114.81	59.396
		0.932	0.997	0.390392			0.936	116.273	59.918
		0.936	0.99	0.369597			0.94	117.723	60.412
		0.94	0.996	0.351852			0.944	119.216	60.908
		0.944	0.981	0.358783			0.948	120.658	61.419
		0.948	0.965	0.358645			0.952	122.126	61.974
		0.952	0.985	0.364883			0.956	123.659	62.473
		0.956	1.001	0.338127			0.96	125.174	62.956
		0.96	0.988	0.357258			0.964	126.688	63.472
		0.964	0.978	0.348109			0.968	128.222	63.998
		0.968	0.987	0.341177			0.972	129.765	64.488
		0.972	0.971	0.344781			0.976	131.316	65.045
		0.976	0.963	0.349218			0.98	132.857	65.56
		0.98	0.983	0.32967			0.984	134.462	66.07
		0.984	0.979	0.349772			0.988	136.037	66.597
		0.988	0.963	0.335216			0.992	137.631	67.132
		0.992	0.991	0.329116			0.996	139.242	67.662
		0.996	0.978	0.344088			1	140.871	68.19
		1	0.979	0.339929			1.004	142.509	68.742
		1.004	0.972	0.346584			1.008	144.176	69.306
		1.008	0.982	0.343118			1.012	145.86	69.836
		1.012	0.981	0.32967			1.016	147.573	70.388
		1.016	1.015	0.346999			1.02	149.316	70.963
		1.02	0.986	0.339097			1.024	151.024	71.513
		1.024	0.985	0.333968			1.028	152.783	72.056
		1.028	0.992	0.319134			1.032	154.532	72.617
		1.032	1.001	0.337295			1.036	156.325	73.179
		1.036	0.995	0.345752			1.04	158.11	73.792
		1.04	0.991	0.347693			1.044	159.913	74.375
		1.044	1.006	0.335632			1.048	161.742	74.986
		1.048	0.988	0.364606			1.052	163.572	75.602
		1.052	0.981	0.331195			1.056	165.409	76.199
		1.056	0.99	0.338543			1.06	167.276	76.773
		1.06	1.003	0.317748			1.064	169.163	77.358
		1.064	1	0.330225			1.068	171.04	77.963
		1.068	0.993	0.334661			1.072	172.971	78.571
		1.072	1.003	0.333829			1.076	174.902	79.177
		1.076	0.995	0.318857			1.08	176.851	79.752
		1.08	0.986	0.323016			1.084	178.772	80.347
		1.084	1.007	0.328423			1.088	180.76	80.969
		1.088	1.005	0.314837			1.092	182.78	81.576
		1.092	1.013	0.321075			1.096	184.777	82.178
		1.096	0.996	0.318164			1.1	186.809	82.774
		1.1	1.012	0.309846			1.104	188.87	83.393
		1.104	0.997	0.314143			1.108	190.93	83.979
		1.108	1.012	0.313173			1.112	192.985	84.61
		1.112	1.011	0.324818			1.116	195.095	85.242
		1.116	1.006	0.309291			1.12	197.177	85.859
		1.12	1.003	0.312896			1.124	199.318	86.496
		1.124	0.996	0.31248			1.128	201.432	87.127
		1.128	1.007	0.311371			1.132	203.573	87.763
		1.132	1.002	0.316639			1.136	205.731	88.392
		1.136	1.007	0.301112			1.14	207.906	88.992
		1.14	1.001	0.290576			1.144	210.059	89.59
		1.144	0.988	0.296398			1.148	212.27	90.235
		1.148	0.994	0.30333			1.152	214.444	90.848
		1.152	0.986	0.300003			1.156	216.641	91.495
		1.156	0.996	0.309291			1.16	218.912	92.174
		1.16	0.997	0.298201			1.164	221.144	92.793
		1.164	1.003	0.298339			1.168	223.435	93.444
		1.168	0.997	0.299725			1.172	225.71	94.118
		1.172	0.994	0.314837			1.176	228.009	94.794
		1.176	0.998	0.295844			1.18	230.293	95.441
		1.18	0.982	0.297369			1.184	232.606	96.09
		1.184	0.997	0.294873			1.188	234.966	96.741
		1.188	0.988	0.275326			1.192	237.303	97.368
		1.192	0.984	0.301944			1.196	239.672	98.038
		1.196	1.011	0.280455			1.2	242.085	98.695
		1.2	0.997	0.274633			1.204	244.515	99.318
		1.204	1.003	0.288635			1.208	246.946	99.971
		1.208	1.009	0.287664			1.212	249.415	100.658
		1.212	1	0.290992			1.216	251.856	101.331
		1.216	0.983	0.269503			1.22	254.302	101.955
		1.22	0.986	0.267285			1.224	256.769	102.596
		1.224	0.986	0.27796			1.228	259.273	103.265
		1.228	0.992	0.278653			1.232	261.76	103.942
		1.232	0.988	0.278653			1.236	264.311	104.593
		1.236	1.011	0.271583			1.24	266.893	105.274
		1.24	0.998	0.277544			1.244	269.494	105.947
		1.244	1.003	0.270335			1.248	272.069	106.632
		1.248	0.985	0.282812			1.252	274.648	107.299
		1.252	1.003	0.267147			1.256	277.318	107.973
		1.256	0.998	0.263681			1.26	279.905	108.644
		1.26	0.983	0.264235			1.264	282.34	109.323
		1.264		0.275465			1.268		110.001
		1.268		0.257997			1.272		110.675
		1.272		0.259938			1.276		111.353
		1.276		0.270335			1.28		112.061
		1.28		0.259522			1.284		112.753
		1.284		0.27893			1.288		113.441
		1.288		0.251065			1.292		114.135
		1.292		0.275049			1.296		114.875
		1.296		0.278792			1.3		115.612
		1.3		0.279346			1.304		116.364
		1.304		0.261047			1.308		117.095
		1.308		0.27699			1.312		117.804
		1.312		0.261601			1.316		118.527
		1.316		0.264374			1.32		119.307
		1.32		0.278099			1.324		120.048
		1.324		0.266869			1.328		120.796
		1.328		0.259938			1.332		121.524
		1.332		0.264097			1.336		122.266
		1.336		0.259383			1.34		123.001
		1.34		0.260354			1.344		123.73
		1.344		0.252729			1.348		124.464
		1.348		0.249956			1.352		125.231
		1.352		0.274771			1.356		126.004
		1.356		0.256056			1.36		126.76
		1.36		0.264235			1.364		127.517
		1.364		0.25162			1.368		128.279
		1.368		0.254531			1.372		129.015
		1.372		0.244965			1.376		129.779
		1.376		0.249679			1.38		130.505
		1.38		0.244827			1.384		131.225
		1.384		0.240945			1.388		132.001
		1.388		0.249402			1.392		132.779
		1.392		0.251897			1.396		133.564
		1.396		0.257304			1.4		134.324
		1.4		0.250233			1.404		135.134
		1.404		0.246213			1.408		135.91
		1.408		0.252313			1.412		136.679
		1.412		0.24247			1.416		137.45
		1.416		0.23845			1.42		138.21
		1.42		0.238034			1.424		138.959
		1.424		0.239004			1.428		139.793
		1.428		0.256888			1.432		140.59
		1.432		0.240806			1.436		141.381
		1.436		0.239836			1.44		142.176
		1.44		0.241084			1.444		142.973
		1.444		0.245381			1.448		143.815
		1.448		0.254392			1.452		144.636
		1.452		0.238865			1.456		145.436
		1.456		0.235122			1.46		146.221
		1.46		0.233043			1.464		147.019
		1.464		0.237202			1.468		147.803
		1.468		0.228052			1.472		148.592
		1.472		0.233875			1.476		149.404
		1.476		0.23027			1.48		150.201
		1.48		0.226804			1.484		151.01
		1.484		0.229716			1.488		151.822
		1.488		0.236231			1.492		152.647
		1.492		0.226943			1.496		153.424
		1.496		0.226527			1.5		154.264
		1.5		0.240252			1.504		155.099
		1.504		0.22625			1.508		155.933
		1.508		0.224863			1.512		156.725
		1.512		0.225279			1.516		157.534
		1.516		0.215159			1.52		158.343
		1.52		0.22722			1.524		159.195
		1.524		0.227913			1.528		160.041
		1.528		0.228329			1.532		160.858
		1.532		0.212941			1.536		161.66
		1.536		0.217516			1.54		162.508
		1.54		0.23027			1.544		163.351
		1.544		0.222784			1.548		164.199
		1.548		0.21308			1.552		165.028
		1.552		0.227636			1.556		165.91
		1.556		0.222507			1.56		166.777
		1.56		0.232488			1.564		167.672
		1.564		0.223061			1.568		168.528
		1.568		0.223061			1.572		169.419
		1.572		0.226666			1.576		170.271
		1.576		0.2171			1.58		171.15
		1.58		0.221536			1.584		172.036
		1.584		0.219179			1.588		172.904
		1.588		0.220566			1.592		173.794
		1.592		0.213218			1.596		174.662
		1.596		0.214743			1.6		175.519
		1.6		0.219318			1.604		176.418
		1.604		0.2171			1.608		177.3
		1.608		0.21405			1.612		178.183
		1.612		0.215991			1.616		179.117
		1.616		0.219595			1.62		180.039
		1.62		0.217516			1.624		180.892
		1.624		0.211277			1.628		181.806
		1.628		0.209336			1.632		182.695
		1.632		0.211416			1.636		183.605
		1.636		0.227359			1.64		184.544
		1.64		0.211971			1.644		185.427
		1.644		0.208505			1.648		186.339
		1.648		0.205871			1.652		187.228
		1.652		0.20185			1.656		188.138
		1.656		0.214189			1.66		189.06
		1.66		0.213911			1.664		189.998
		1.664		0.205732			1.668		190.901
		1.668		0.214743			1.672		191.836
		1.672		0.200048			1.676		192.747
		1.676		0.207673			1.68		193.668
		1.68		0.204762			1.684		194.577
		1.684		0.20393			1.688		195.516
		1.688		0.209614			1.692		196.456
		1.692		0.198939			1.696		197.365
		1.696		0.202405			1.7		198.314
		1.7		0.202682			1.704		199.232
		1.704		0.20393			1.708		200.187
		1.708		0.195057			1.712		201.1
		1.712		0.201712			1.716		202.021
		1.716		0.197691			1.72		202.96
		1.72		0.206148			1.724		203.923
		1.724		0.204484			1.728		204.921
		1.728		0.208921			1.732		205.892
		1.732		0.192285			1.736		206.783
		1.736		0.196998			1.74		207.722
		1.74		0.192146			1.744		208.672
		1.744		0.199771			1.748		209.655
		1.748		0.197414			1.752		210.574
		1.752		0.194364			1.756		211.562
		1.756		0.200603			1.76		212.552
		1.76		0.200464			1.764		213.541
		1.764		0.196582			1.768		214.518
		1.768		0.197969			1.772		215.472
		1.772		0.193116			1.776		216.44
		1.776		0.198246			1.78		217.452
		1.78		0.199632			1.784		218.445
		1.784		0.19173			1.788		219.43
		1.788		0.199216			1.792		220.418
		1.792		0.188541			1.796		221.398
		1.796		0.194641			1.8		222.379
		1.8		0.187987			1.804		223.347
		1.804		0.187848			1.808		224.367
		1.808		0.200325			1.812		225.379
		1.812		0.185769			1.816		226.385
		1.816		0.187571			1.82		227.359
		1.82		0.187571			1.824		228.332
		1.824		0.186601			1.828		229.298
		1.828		0.184244			1.832		230.328
		1.832		0.197275			1.836		231.347
		1.836		0.19381			1.84		232.409
		1.84		0.191453			1.844		233.447
		1.844		0.190205			1.848		234.492
		1.848		0.192007			1.852		235.485
		1.852		0.18466			1.856		236.493
		1.856		0.181748			1.86		237.493
		1.86		0.188264			1.864		238.527
		1.864		0.182303			1.868		239.583
		1.868		0.193116			1.872		240.61
		1.872		0.178421			1.876		241.633
		1.876		0.18161			1.88		242.646
		1.88		0.181333			1.884		243.652
		1.884		0.180501			1.888		244.695
		1.888		0.189235			1.892		245.764
		1.892		0.180501			1.896		246.77
		1.896		0.181194			1.9		247.787
		1.9		0.180778			1.904		248.875
		1.904		0.187848			1.908		249.954
		1.908		0.183967			1.912		250.988
		1.912		0.171628			1.916		252.005
		1.916		0.17953			1.92		253.056
		1.92		0.180778			1.924		254.15
		1.924		0.188541			1.928		255.228
		1.928		0.178837			1.932		256.285
		1.932		0.18771			1.936		257.434
		1.936		0.186601			1.94		258.533
		1.94		0.176342			1.944		259.562
		1.944		0.173153			1.948		260.652
		1.948		0.186323			1.952		261.748
		1.952		0.179808			1.956		262.867
		1.956		0.176203			1.96		263.913
		1.96		0.179808			1.964		265.022
		1.964		0.175094			1.968		266.099
		1.968		0.181333			1.972		267.193
		1.972		0.172599			1.976		268.283
		1.976		0.175233			1.98		269.393
		1.98		0.174401			1.984		270.443
		1.984		0.174262			1.988		271.479
		1.988		0.163172			1.992		272.544
		1.992		0.164835			1.996		273.618
		1.996		0.171628			2		274.71
		2		0.174539			2.004		275.827
		2.004		0.174124			2.008		276.936
		2.008		0.172737			2.012		278.007
		2.012		0.168856			2.016		279.145
		2.016		0.17246			2.02		280.224
		2.02		0.16539			2.024		281.296
		2.024		0.162617			2.028		282.341
		2.028		0.162617			2.032		283.453
		2.032		0.166915			2.036		284.554
		2.036		0.174401			2.04		285.678
		2.04		0.166776			2.044		286.799
		2.044		0.162201			2.048		287.883
		2.048		0.169826			2.052		289.042
		2.052		0.173569			2.056		290.179
		2.056		0.168717			2.06		291.321
		2.06		0.166221			2.064		292.426
		2.064		0.171074			2.068		293.607
		2.068		0.170935			2.072		294.729
		2.072		0.163865			2.076		295.893
		2.076		0.167746			2.08		297.022
		2.08		0.164835			2.084		298.175
		2.084		0.17038			2.088		299.375
		2.088		0.173015			2.092		300.534
		2.092		0.164281			2.096		301.69
		2.096		0.168024			2.1		302.864
		2.1		0.164697			2.104		304.032
		2.104		0.159428			2.108		305.182
		2.108		0.168578			2.112		306.321
		2.112		0.163033			2.116		307.479
		2.116		0.166499			2.12		308.656
		2.12		0.158735			2.124		309.855
		2.124		0.174539			2.128		311.058
		2.128		0.159983			2.132		312.224
		2.132		0.161508			2.136		313.365
		2.136		0.157488			2.14		314.518
		2.14		0.157765			2.144		315.721
		2.144		0.168301			2.148		316.915
		2.148		0.163726			2.152		318.108
		2.152		0.15416			2.156		319.27
		2.156		0.163449			2.16		320.454
		2.16		0.163033			2.164		321.66
		2.164		0.158042			2.168		322.856
		2.168		0.158458			2.172		324.042
		2.172		0.162894			2.176		325.252
		2.176		0.155131			2.18		326.45
		2.18		0.156517			2.184		327.627
		2.184		0.159151			2.188		328.81
		2.188		0.159151			2.192		330.071
		2.192		0.159428			2.196		331.244
		2.196		0.156794			2.2		332.471
		2.2		0.154992			2.204		333.647
		2.204		0.158874			2.208		334.871
		2.208		0.153051			2.212		336.081
		2.212		0.155269			2.216		337.289
		2.216		0.152774			2.22		338.484
		2.22		0.154438			2.224		339.712
		2.224		0.160538			2.228		340.966
		2.228		0.15319			2.232		342.158
		2.232		0.153744			2.236		343.35
		2.236		0.148476			2.24		344.513
		2.24		0.147645			2.244		345.715
		2.244		0.150556			2.248		346.916
		2.248		0.154022			2.252		348.171
		2.252		0.147922			2.256		349.382
		2.256		0.152635			2.26		350.612
		2.26		0.155685			2.264		351.904
		2.264		0.149585			2.268		353.119
		2.268		0.153744			2.272		354.367
		2.272		0.151526			2.276		355.617
		2.276		0.148615			2.28		356.84
		2.28		0.149585			2.284		358.057
		2.284		0.148476			2.288		359.342
		2.288		0.151665			2.292		360.564
		2.292		0.146813			2.296		361.835
		2.296		0.151942			2.3		363.058
		2.3		0.146674			2.304		364.329
		2.304		0.15416			2.308		365.624
		2.308		0.155131			2.312		366.93
		2.312		0.148199			2.316		368.192
		2.316		0.151665			2.32		369.502
		2.32		0.150972			2.324		370.798
		2.324		0.148061			2.328		372.057
		2.328		0.147783			2.332		373.345
		2.332		0.148892			2.336		374.624
		2.336		0.148615			2.34		375.936
		2.34		0.150417			2.344		377.213
		2.344		0.146674			2.348		378.506
		2.348		0.147922			2.352		379.778
		2.352		0.140436			2.356		381.1
		2.356		0.155824			2.36		382.437
		2.36		0.150001			2.364		383.765
		2.364		0.147645			2.368		385.067
		2.368		0.145842			2.372		386.324
		2.372		0.141683			2.376		387.629
		2.376		0.148199			2.38		388.953
		2.38		0.143486			2.384		390.251
		2.384		0.145011			2.388		391.585
		2.388		0.148615			2.392		392.922
		2.392		0.148061			2.396		394.276
		2.396		0.146536			2.4		395.645
		2.4		0.147367			2.404		396.961
		2.404		0.14307			2.408		398.299
		2.408		0.146397			2.412		399.612
		2.412		0.144179			2.416		400.932
		2.416		0.137663			2.42		402.227
		2.42		0.140158			2.424		403.523
		2.424		0.138633			2.428		404.89
		2.428		0.146674			2.432		406.216
		2.432		0.14307			2.436		407.378

## Sheet: subfigure g
Supplementary Fig. 5g
		r (nm)	RDF of ion in bulk solution (g cm3)	RDF of ion in mid-position (g cm3)	RDF of ion in edge-position (g cm3)		r (nm)	Nw of ion in bulk solution	Nw of ion in mid-position	Nw of ion in edge-position
		0	0	0			0.004	0	0
		0.004	0	0			0.008	0	0
		0.008	0	0			0.012	0	0
		0.012	0	0			0.016	0	0
		0.016	0	0			0.02	0	0
		0.02	0	0			0.024	0	0
		0.024	0	0			0.028	0	0
		0.028	0	0			0.032	0	0
		0.032	0	0			0.036	0	0
		0.036	0	0			0.04	0	0
		0.04	0	0			0.044	0	0
		0.044	0	0			0.048	0	0
		0.048	0	0			0.052	0	0
		0.052	0	0			0.056	0	0
		0.056	0	0			0.06	0	0
		0.06	0	0			0.064	0	0
		0.064	0	0			0.068	0	0
		0.068	0	0			0.072	0	0
		0.072	0	0			0.076	0	0
		0.076	0	0			0.08	0	0
		0.08	0	0			0.084	0	0
		0.084	0	0			0.088	0	0
		0.088	0	0			0.092	0	0
		0.092	0	0			0.096	0	0
		0.096	0	0			0.1	0	0
		0.1	0	0			0.104	0	0
		0.104	0	0			0.108	0	0
		0.108	0	0			0.112	0	0
		0.112	0	0			0.116	0	0
		0.116	0	0			0.12	0	0
		0.12	0	0			0.124	0	0
		0.124	0	0			0.128	0	0
		0.128	0	0			0.132	0	0
		0.132	0	0			0.136	0	0
		0.136	0	0			0.14	0	0
		0.14	0	0			0.144	0	0
		0.144	0	0			0.148	0	0
		0.148	0	0			0.152	0	0
		0.152	0	0			0.156	0	0
		0.156	0	0			0.16	0	0
		0.16	0	0			0.164	0	0
		0.164	0	0			0.168	0	0
		0.168	0	0			0.172	0	0
		0.172	0	0			0.176	0	0
		0.176	0	0			0.18	0	0
		0.18	0	0			0.184	0	0
		0.184	0	0			0.188	0	0
		0.188	0	0			0.192	0	0.001
		0.192	0.026	0.0103975			0.196	0.008	0.005
		0.196	0.54	0.535541			0.2	0.131	0.124
		0.2	4.676	5.00051			0.204	0.774	0.772
		0.204	15.233	15.5452			0.208	2.19	2.153
		0.208	22.826	23.548			0.212	3.878	3.793
		0.212	19.755	20.5232			0.216	5.072	4.978
		0.216	11.187	12.2002			0.22	5.664	5.636
		0.22	4.762	5.53383			0.224	5.89	5.889
		0.224	1.631	1.70852			0.228	5.971	5.965
		0.228	0.429	0.534986			0.232	5.991	5.991
		0.232	0.128	0.169826			0.236	5.998	5.999
		0.236	0.052	0.0410355			0.24	6	5.999
		0.24	0.006	0.0131702			0.244	6	6
		0.244	0.002	0			0.248	6	6
		0.248	0	0			0.252	6	6
		0.252	0	0			0.256	6	6
		0.256	0	0			0.26	6	6
		0.26	0	0			0.264	6	6
		0.264	0	0			0.268	6	6
		0.268	0	0			0.272	6	6
		0.272	0	0			0.276	6	6
		0.276	0	0			0.28	6	6
		0.28	0	0			0.284	6	6
		0.284	0	0			0.288	6	6
		0.288	0	0			0.292	6	6
		0.292	0	0			0.296	6	6
		0.296	0	0			0.3	6	6
		0.3	0	0			0.304	6	6
		0.304	0	0			0.308	6	6
		0.308	0	0			0.312	6	6
		0.312	0	0			0.316	6	6
		0.316	0	0			0.32	6	6
		0.32	0	0.0037431			0.324	6	6.001
		0.324	0	0.00360447			0.328	6	6.002
		0.328	0	0.0106748			0.332	6	6.004
		0.332	0.001	0.00693167			0.336	6.001	6.006
		0.336	0.004	0.0169133			0.34	6.002	6.01
		0.34	0.007	0.0131702			0.344	6.003	6.013
		0.344	0.013	0.0353515			0.348	6.007	6.024
		0.348	0.029	0.0723667			0.352	6.015	6.042
		0.352	0.046	0.132256			0.356	6.026	6.072
		0.356	0.064	0.15929			0.36	6.044	6.107
		0.36	0.106	0.255779			0.364	6.075	6.17
		0.364	0.167	0.319134			0.368	6.115	6.258
		0.368	0.214	0.489515			0.372	6.172	6.375
		0.372	0.315	0.638684			0.376	6.262	6.536
		0.376	0.419	0.776209			0.38	6.378	6.726
		0.38	0.549	0.891829			0.384	6.535	6.954
		0.384	0.758	1.06457			0.388	6.737	7.218
		0.388	0.883	1.17173			0.392	6.999	7.528
		0.392	1.13	1.43804			0.396	7.307	7.921
		0.396	1.245	1.60357			0.4	7.668	8.35
		0.4	1.482	1.80501			0.404	8.092	8.802
		0.404	1.669	1.82317			0.408	8.573	9.267
		0.408	1.762	1.74858			0.412	9.088	9.783
		0.412	1.934	1.99091			0.416	9.666	10.324
		0.416	2.054	2.08934			0.42	10.282	10.922
		0.42	2.204	2.1491			0.424	10.927	11.5
		0.424	2.141	2.02391			0.428	11.59	12.102
		0.428	2.146	2.04872			0.432	12.256	12.692
		0.432	2.133	1.9905			0.436	12.928	13.261
		0.436	2.163	1.82788			0.44	13.589	13.805
		0.44	1.985	1.60981			0.444	14.224	14.304
		0.444	1.847	1.59636			0.448	14.813	14.768
		0.448	1.712	1.34211			0.452	15.386	15.184
		0.452	1.625	1.30537			0.456	15.913	15.566
		0.456	1.454	1.05361			0.46	16.404	15.928
		0.46	1.375	1.03892			0.464	16.867	16.246
		0.464	1.195	0.86535			0.468	17.28	16.529
		0.468	1.089	0.751532			0.472	17.659	16.762
		0.472	0.999	0.600283			0.476	18.023	16.965
		0.476	0.91	0.528055			0.48	18.357	17.132
		0.48	0.85	0.433229			0.484	18.678	17.291
		0.484	0.806	0.390392			0.488	18.984	17.435
		0.488	0.774	0.379162			0.492	19.303	17.576
		0.492	0.768	0.346306			0.496	19.607	17.705
		0.496	0.756	0.328284			0.5	19.936	17.83
		0.5	0.776	0.326204			0.504	20.251	17.961
		0.504	0.738	0.340484			0.508	20.565	18.104
		0.508	0.74	0.302637			0.512	20.888	18.231
		0.512	0.739	0.342979			0.516	21.232	18.372
		0.516	0.798	0.350604			0.52	21.58	18.521
		0.52	0.765	0.335354			0.524	21.926	18.668
		0.524	0.774	0.370429			0.528	22.289	18.838
		0.528	0.817	0.38956			0.532	22.691	19.004
		0.532	0.843	0.348663			0.536	23.095	19.172
		0.536	0.867	0.397878			0.54	23.507	19.371
		0.54	0.829	0.428516			0.544	23.909	19.55
		0.544	0.838	0.399126			0.548	24.327	19.752
		0.548	0.821	0.442795			0.552	24.768	19.959
		0.552	0.888	0.403839			0.556	25.216	20.167
		0.556	0.901	0.467056			0.56	25.697	20.401
		0.56	0.921	0.477454			0.564	26.191	20.651
		0.564	0.942	0.494644			0.568	26.692	20.912
		0.568	0.945	0.516132			0.572	27.221	21.165
		0.572	0.98	0.514746			0.576	27.757	21.45
		0.576	0.976	0.507537			0.58	28.311	21.728
		0.58	0.971	0.564099			0.584	28.865	22.045
		0.584	1.005	0.622187			0.588	29.451	22.38
		0.588	1.021	0.586281			0.592	30.042	22.701
		0.592	0.992	0.597926			0.596	30.624	23.027
		0.596	1.019	0.619969			0.6	31.249	23.386
		0.6	1.06	0.61276			0.604	31.883	23.762
		0.604	1.044	0.651716			0.608	32.519	24.136
		0.608	1.027	0.618444			0.612	33.171	24.495
		0.612	1.048	0.655043			0.616	33.822	24.915
		0.616	1.044	0.676808			0.62	34.513	25.319
		0.62	1.061	0.673065			0.624	35.206	25.735
		0.624	1.089	0.676115			0.628	35.893	26.162
		0.628	1.031	0.699406			0.632	36.584	26.608
		0.632	1.057	0.696356			0.636	37.288	27.052
		0.636	1.034	0.682908			0.64	37.99	27.491
		0.64	1.069	0.677224			0.644	38.72	27.91
		0.644	1.047	0.655043			0.648	39.473	28.358
		0.648	1.079	0.671402			0.652	40.235	28.817
		0.652	1.065	0.670431			0.656	41.004	29.257
		0.656	1.062	0.657816			0.66	41.762	29.707
		0.66	1.053	0.66655			0.664	42.556	30.178
		0.664	1.085	0.685265			0.668	43.331	30.641
		0.668	1.03	0.607076			0.672	44.106	31.079
		0.672	1.021	0.633693			0.676	44.891	31.53
		0.676	1.036	0.565347			0.68	45.669	31.942
		0.68	0.993	0.57519			0.684	46.449	32.363
		0.684	1.009	0.561881			0.688	47.231	32.784
		0.688	1.004	0.550513			0.692	48.04	33.182
		0.692	0.985	0.529857			0.696	48.806	33.598
		0.696	0.94	0.520707			0.7	49.572	33.994
		0.7	0.951	0.516271			0.704	50.369	34.389
		0.704	0.966	0.487435			0.708	51.17	34.758
		0.708	0.949	0.432536			0.712	51.958	35.107
		0.712	0.942	0.466779			0.716	52.759	35.469
		0.716	0.912	0.443627			0.72	53.564	35.845
		0.72	0.955	0.446816			0.724	54.38	36.198
		0.724	0.924	0.437527			0.728	55.195	36.555
		0.728	0.932	0.410494			0.732	56.058	36.914
		0.732	0.967	0.403839			0.736	56.895	37.268
		0.736	0.924	0.422			0.74	57.757	37.616
		0.74	0.946	0.404948			0.744	58.624	37.968
		0.744	0.963	0.372369			0.748	59.518	38.302
		0.748	0.937	0.390253			0.752	60.409	38.64
		0.752	0.953	0.36114			0.756	61.302	38.968
		0.756	0.948	0.39261			0.76	62.237	39.335
		0.76	0.993	0.384569			0.764	63.193	39.716
		0.764	0.987	0.429486			0.768	64.172	40.107
		0.768	0.961	0.40883			0.772	65.114	40.47
		0.772	0.975	0.391224			0.776	66.124	40.853
		0.776	1.004	0.392333			0.78	67.14	41.253
		0.78	1.03	0.43517			0.784	68.172	41.646
		0.784	0.998	0.40786			0.788	69.231	42.066
		0.788	1.038	0.411048			0.792	70.298	42.478
		0.792	1.025	0.428793			0.796	71.397	42.9
		0.796	1.021	0.413682			0.8	72.473	43.32
		0.8	1.024	0.417287			0.804	73.598	43.755
		0.804	1.051	0.420891			0.808	74.733	44.174
		0.808	1.037	0.400928			0.812	75.858	44.606
		0.812	1.017	0.425882			0.816	76.972	45.065
		0.816	1.019	0.419366			0.82	78.145	45.492
		0.82	1.024	0.414237			0.824	79.307	45.95
		0.824	1.021	0.429902			0.828	80.451	46.435
		0.828	1.022	0.437943			0.832	81.652	46.905
		0.832	1.048	0.444736			0.836	82.871	47.373
		0.836	1.033	0.40883			0.84	84.072	47.862
		0.84	1.029	0.446538			0.844	85.301	48.372
		0.844	1.023	0.425189			0.848	86.518	48.849
		0.848	1.017	0.449865			0.852	87.747	49.37
		0.852	1.018	0.43822			0.856	88.975	49.841
		0.856	1.007	0.424357			0.86	90.198	50.355
		0.86	1.004	0.422416			0.864	91.487	50.847
		0.864	1.027	0.409385			0.868	92.767	51.316
		0.868	1.031	0.392471			0.872	94.05	51.816
		0.872	1.011	0.416871			0.876	95.337	52.328
		0.876	1.014	0.432952			0.88	96.653	52.814
		0.88	0.999	0.391085			0.884	97.954	53.35
		0.884	0.994	0.416316			0.888	99.261	53.833
		0.888	1.011	0.416455			0.892	100.602	54.37
		0.892	0.998	0.403146			0.896	101.944	54.896
		0.896	1.015	0.423802			0.9	103.306	55.421
		0.9	0.993	0.396076			0.904	104.653	55.932
		0.904	0.985	0.403701			0.908	106.001	56.452
		0.908	0.983	0.391917			0.912	107.36	56.961
		0.912	0.971	0.382906			0.916	108.717	57.475
		0.916	0.984	0.371399			0.92	110.118	57.975
		0.92	0.975	0.388035			0.924	111.504	58.474
		0.924	1.005	0.38956			0.928	112.954	59.027
		0.928	0.997	0.369874			0.932	114.389	59.531
		0.932	0.995	0.374172			0.936	115.839	60.062
		0.936	0.982	0.379717			0.94	117.276	60.567
		0.94	0.969	0.366547			0.944	118.725	61.105
		0.944	0.98	0.36516			0.948	120.195	61.618
		0.948	0.971	0.361695			0.952	121.646	62.131
		0.952	0.972	0.379994			0.956	123.151	62.663
		0.956	0.988	0.338959			0.96	124.646	63.154
		0.96	0.978	0.332443			0.964	126.162	63.667
		0.964	0.989	0.363636			0.968	127.712	64.195
		0.968	0.969	0.352961			0.972	129.243	64.718
		0.972	1	0.34284			0.976	130.818	65.233
		0.976	0.997	0.330363			0.98	132.433	65.721
		0.98	0.988	0.324957			0.984	134.013	66.253
		0.984	0.979	0.35809			0.988	135.634	66.784
		0.988	1	0.343811			0.992	137.251	67.339
		0.992	0.978	0.352268			0.996	138.892	67.848
		0.996	1.01	0.328423			1	140.55	68.409
		1	0.988	0.352822			1.004	142.236	68.962
		1.004	1.005	0.334938			1.008	143.915	69.502
		1.008	0.991	0.337434			1.012	145.641	70.04
		1.012	1.015	0.336741			1.016	147.375	70.608
		1.016	0.997	0.348802			1.02	149.091	71.162
		1.02	1	0.342425			1.024	150.845	71.744
		1.024	0.996	0.330225			1.028	152.611	72.302
		1.028	1.006	0.326343			1.032	154.402	72.827
		1.032	1.008	0.330502			1.036	156.182	73.399
		1.036	0.999	0.332304			1.04	157.984	73.984
		1.04	1.002	0.349772			1.044	159.812	74.557
		1.044	1.007	0.323293			1.048	161.645	75.136
		1.048	1.005	0.332998			1.052	163.509	75.722
		1.052	1.001	0.320521			1.056	165.381	76.304
		1.056	1.007	0.350188			1.06	167.261	76.912
		1.06	0.994	0.328561			1.064	169.13	77.493
		1.064	0.999	0.318025			1.068	171.042	78.093
		1.068	1.016	0.331057			1.072	172.994	78.699
		1.072	1.011	0.342425			1.076	174.914	79.304
		1.076	0.995	0.316223			1.08	176.862	79.87
		1.08	0.995	0.308737			1.084	178.825	80.433
		1.084	0.994	0.30028			1.088	180.764	81.027
		1.088	0.99	0.318996			1.092	182.735	81.634
		1.092	0.992	0.330641			1.096	184.728	82.278
		1.096	1.001	0.33175			1.1	186.763	82.875
		1.1	1	0.318718			1.104	188.769	83.493
		1.104	0.994	0.322877			1.108	190.831	84.111
		1.108	1.015	0.304162			1.112	192.915	84.721
		1.112	0.999	0.310262			1.116	194.999	85.316
		1.116	0.991	0.307766			1.12	197.047	85.946
		1.12	1.004	0.316223			1.124	199.165	86.573
		1.124	0.993	0.3043			1.128	201.267	87.182
		1.128	0.986	0.305409			1.132	203.382	87.832
		1.132	0.986	0.305687			1.136	205.494	88.432
		1.136	0.993	0.306796			1.14	207.641	89.055
		1.14	0.983	0.293764			1.144	209.81	89.684
		1.144	1	0.306796			1.148	211.998	90.349
		1.148	0.995	0.325789			1.152	214.212	91.002
		1.152	1.009	0.31553			1.156	216.479	91.666
		1.156	1.017	0.29931			1.16	218.732	92.27
		1.16	0.988	0.286001			1.164	220.95	92.884
		1.164	0.982	0.288219			1.168	223.209	93.528
		1.168	1	0.292932			1.172	225.502	94.141
		1.172	0.991	0.283228			1.176	227.769	94.779
		1.176	0.994	0.276574			1.18	230.092	95.42
		1.18	1.005	0.299587			1.184	232.427	96.039
		1.184	0.988	0.28406			1.188	234.736	96.702
		1.188	0.974	0.292655			1.192	237.106	97.366
		1.192	1.006	0.293071			1.196	239.483	98.023
		1.196	0.995	0.29626			1.2	241.869	98.681
		1.2	0.999	0.276712			1.204	244.277	99.358
		1.204	0.995	0.296953			1.208	246.734	100.014
		1.208	1.024	0.276019			1.212	249.21	100.644
		1.212	1.003	0.289467			1.216	251.686	101.302
		1.216	0.997	0.281426			1.22	254.175	102.002
		1.22	1.003	0.286971			1.224	256.656	102.674
		1.224	0.997	0.269365			1.228	259.185	103.306
		1.228	1	0.277128			1.232	261.699	103.976
		1.232	0.993	0.276435			1.236	264.241	104.675
		1.236	0.996	0.284614			1.24	266.798	105.353
		1.24	1	0.282951			1.244	269.381	106.05
		1.244	1.006	0.292239			1.248	271.988	106.775
		1.248	0.999	0.284753			1.252	274.602	107.445
		1.252	1.003	0.270335			1.256	277.229	108.161
		1.256	0.997	0.277683			1.26	279.884	108.841
		1.26	0.996	0.282674			1.264	282.337	109.552
		1.264		0.274494			1.268		110.242
		1.268		0.272276			1.272		110.952
		1.272		0.275326			1.276		111.678
		1.276		0.277544			1.28		112.384
		1.28		0.274217			1.284		113.098
		1.284		0.279901			1.288		113.833
		1.288		0.266453			1.292		114.535
		1.292		0.275881			1.296		115.262
		1.296		0.270612			1.3		115.993
		1.3		0.257858			1.304		116.676
		1.304		0.256749			1.308		117.41
		1.308		0.266592			1.312		118.111
		1.312		0.272415			1.316		118.842
		1.316		0.253838			1.32		119.548
		1.32		0.261047			1.324		120.259
		1.324		0.262572			1.328		121.011
		1.328		0.25564			1.332		121.717
		1.332		0.25467			1.336		122.46
		1.336		0.257442			1.34		123.197
		1.34		0.257026			1.344		123.906
		1.344		0.25966			1.348		124.696
		1.348		0.266038			1.352		125.432
		1.352		0.25966			1.356		126.205
		1.356		0.258135			1.36		126.95
		1.36		0.258967			1.364		127.723
		1.364		0.256195			1.368		128.492
		1.368		0.254254			1.372		129.247
		1.372		0.259938			1.376		130.016
		1.376		0.253561			1.38		130.778
		1.38		0.247322			1.384		131.548
		1.384		0.247045			1.388		132.265
		1.388		0.242331			1.392		133.024
		1.392		0.248015			1.396		133.791
		1.396		0.246213			1.4		134.571
		1.4		0.251204			1.404		135.335
		1.404		0.240252			1.408		136.101
		1.408		0.24344			1.412		136.886
		1.412		0.25467			1.416		137.658
		1.416		0.241777			1.42		138.435
		1.42		0.239974			1.424		139.212
		1.424		0.247461			1.428		140.041
		1.428		0.251342			1.432		140.821
		1.432		0.238588			1.436		141.623
		1.436		0.243856			1.44		142.376
		1.44		0.230409			1.444		143.205
		1.444		0.252313			1.448		143.998
		1.448		0.232904			1.452		144.791
		1.452		0.231518			1.456		145.571
		1.456		0.229993			1.46		146.319
		1.46		0.22625			1.464		147.112
		1.464		0.226666			1.468		147.882
		1.468		0.239004			1.472		148.707
		1.472		0.234568			1.476		149.465
		1.476		0.215436			1.48		150.268
		1.48		0.228191			1.484		151.04
		1.484		0.223338			1.488		151.827
		1.488		0.229161			1.492		152.691
		1.492		0.244133			1.496		153.528
		1.496		0.239974			1.5		154.353
		1.5		0.225002			1.504		155.162
		1.504		0.23027			1.508		155.998
		1.508		0.227359			1.512		156.833
		1.512		0.232627			1.516		157.692
		1.516		0.226804			1.52		158.512
		1.52		0.229161			1.524		159.336
		1.524		0.222507			1.528		160.189
		1.528		0.235538			1.532		161.036
		1.532		0.224448			1.536		161.881
		1.536		0.226943			1.54		162.736
		1.54		0.231795			1.544		163.637
		1.544		0.227913			1.548		164.477
		1.548		0.219318			1.552		165.328
		1.552		0.230409			1.556		166.218
		1.556		0.226388			1.56		167.065
		1.56		0.217654			1.564		167.898
		1.564		0.217793			1.568		168.762
		1.568		0.218764			1.572		169.629
		1.572		0.222923			1.576		170.49
		1.576		0.220289			1.58		171.376
		1.58		0.215852			1.584		172.191
		1.584		0.210861			1.588		173.085
		1.588		0.218902			1.592		173.959
		1.592		0.22015			1.596		174.836
		1.596		0.215714			1.6		175.708
		1.6		0.204762			1.604		176.578
		1.604		0.226111			1.608		177.492
		1.608		0.215298			1.612		178.348
		1.612		0.216407			1.616		179.26
		1.616		0.212664			1.62		180.132
		1.62		0.211			1.624		181.023
		1.624		0.213773			1.628		181.925
		1.628		0.21502			1.632		182.835
		1.632		0.209614			1.636		183.722
		1.636		0.208366			1.64		184.618
		1.64		0.208366			1.644		185.496
		1.644		0.21405			1.648		186.444
		1.648		0.214743			1.652		187.376
		1.652		0.210584			1.656		188.269
		1.656		0.208921			1.66		189.187
		1.66		0.206425			1.664		190.104
		1.664		0.213495			1.668		191.03
		1.668		0.210584			1.672		191.959
		1.672		0.208227			1.676		192.91
		1.676		0.213634			1.68		193.844
		1.68		0.198662			1.684		194.727
		1.684		0.200325			1.688		195.68
		1.688		0.212941			1.692		196.615
		1.692		0.214189			1.696		197.57
		1.696		0.199909			1.7		198.475
		1.7		0.200048			1.704		199.416
		1.704		0.205177			1.708		200.378
		1.708		0.202821			1.712		201.322
		1.712		0.203375			1.716		202.267
		1.716		0.203237			1.72		203.21
		1.72		0.19575			1.724		204.147
		1.724		0.20795			1.728		205.138
		1.728		0.202682			1.732		206.08
		1.732		0.19575			1.736		207.025
		1.736		0.204207			1.74		207.984
		1.74		0.19575			1.744		208.968
		1.744		0.204623			1.748		209.934
		1.748		0.193116			1.752		210.865
		1.752		0.192007			1.756		211.784
		1.756		0.191314			1.76		212.724
		1.76		0.188126			1.764		213.671
		1.764		0.197414			1.768		214.657
		1.768		0.189096			1.772		215.592
		1.772		0.197691			1.776		216.593
		1.776		0.194503			1.78		217.573
		1.78		0.19381			1.784		218.564
		1.784		0.196859			1.788		219.562
		1.788		0.200603			1.792		220.528
		1.792		0.188819			1.796		221.52
		1.796		0.186739			1.8		222.46
		1.8		0.189651			1.804		223.469
		1.804		0.192562			1.808		224.467
		1.808		0.187571			1.812		225.458
		1.812		0.192562			1.816		226.435
		1.816		0.183967			1.82		227.457
		1.82		0.204484			1.824		228.485
		1.824		0.190344			1.828		229.491
		1.828		0.191037			1.832		230.525
		1.832		0.191591			1.836		231.498
		1.836		0.177589			1.84		232.509
		1.84		0.193532			1.844		233.571
		1.844		0.190344			1.848		234.52
		1.848		0.171212			1.852		235.496
		1.852		0.181194			1.856		236.486
		1.856		0.190621			1.86		237.56
		1.86		0.189373			1.864		238.578
		1.864		0.182026			1.868		239.596
		1.868		0.182858			1.872		240.578
		1.872		0.178976			1.876		241.596
		1.876		0.177589			1.88		242.634
		1.88		0.193671			1.884		243.679
		1.884		0.179669			1.888		244.705
		1.888		0.184105			1.892		245.748
		1.892		0.180639			1.896		246.792
		1.896		0.182026			1.9		247.833
		1.9		0.184105			1.904		248.862
		1.904		0.186185			1.908		249.981
		1.908		0.17953			1.912		251.019
		1.912		0.182858			1.916		252.048
		1.916		0.179946			1.92		253.067
		1.92		0.168024			1.924		254.107
		1.924		0.179253			1.928		255.159
		1.928		0.178698			1.932		256.203
		1.932		0.175371			1.936		257.255
		1.936		0.178698			1.94		258.324
		1.94		0.186323			1.944		259.436
		1.944		0.179808			1.948		260.53
		1.948		0.181471			1.952		261.58
		1.952		0.177728			1.956		262.662
		1.956		0.171628			1.96		263.764
		1.96		0.174678			1.964		264.833
		1.964		0.180223			1.968		265.872
		1.968		0.172321			1.972		266.987
		1.972		0.179253			1.976		268.092
		1.976		0.175926			1.98		269.162
		1.98		0.168162			1.984		270.235
		1.984		0.180778			1.988		271.357
		1.988		0.176758			1.992		272.502
		1.992		0.182164			1.996		273.595
		1.996		0.166637			2		274.705
		2		0.173292			2.004		275.783
		2.004		0.173015			2.008		276.905
		2.008		0.177867			2.012		278.024
		2.012		0.167469			2.016		279.122
		2.016		0.175649			2.02		280.251
		2.02		0.174539			2.024		281.394
		2.024		0.175649			2.028		282.519
		2.028		0.164974			2.032		283.608
		2.032		0.168994			2.036		284.722
		2.036		0.167469			2.04		285.832
		2.04		0.173985			2.044		286.95
		2.044		0.163033			2.048		288.072
		2.048		0.17038			2.052		289.216
		2.052		0.166637			2.056		290.313
		2.056		0.166499			2.06		291.424
		2.06		0.168301			2.064		292.599
		2.064		0.170658			2.068		293.748
		2.068		0.168162			2.072		294.907
		2.072		0.170103			2.076		296.058
		2.076		0.172599			2.08		297.242
		2.08		0.169826			2.084		298.395
		2.084		0.16844			2.088		299.569
		2.088		0.165667			2.092		300.679
		2.092		0.162201			2.096		301.855
		2.096		0.163449			2.1		302.967
		2.1		0.162201			2.104		304.115
		2.104		0.16331			2.108		305.29
		2.108		0.164697			2.112		306.472
		2.112		0.172599			2.116		307.656
		2.116		0.158319			2.12		308.836
		2.12		0.170519			2.124		310.026
		2.124		0.167608			2.128		311.237
		2.128		0.162062			2.132		312.406
		2.132		0.166776			2.136		313.577
		2.136		0.153467			2.14		314.726
		2.14		0.160815			2.144		315.852
		2.144		0.158042			2.148		317.016
		2.148		0.157072			2.152		318.181
		2.152		0.155269			2.156		319.349
		2.156		0.163449			2.16		320.562
		2.16		0.156656			2.164		321.715
		2.164		0.159013			2.168		322.886
		2.168		0.153883			2.172		324.013
		2.172		0.157349			2.176		325.244
		2.176		0.164281			2.18		326.454
		2.18		0.152635			2.184		327.619
		2.184		0.150695			2.188		328.769
		2.188		0.156656			2.192		329.957
		2.192		0.156794			2.196		331.173
		2.196		0.15416			2.2		332.344
		2.2		0.155269			2.204		333.541
		2.204		0.16331			2.208		334.838
		2.208		0.161785			2.212		336.059
		2.212		0.157903			2.216		337.266
		2.216		0.152913			2.22		338.475
		2.22		0.154715			2.224		339.705
		2.224		0.153883			2.228		340.95
		2.228		0.157349			2.232		342.141
		2.232		0.155547			2.236		343.404
		2.236		0.153744			2.24		344.59
		2.24		0.149724			2.244		345.851
		2.244		0.16234			2.248		347.129
		2.248		0.15721			2.252		348.353
		2.252		0.14917			2.256		349.573
		2.256		0.15111			2.26		350.818
		2.26		0.15416			2.264		352.072
		2.264		0.152358			2.268		353.273
		2.268		0.150556			2.272		354.519
		2.272		0.148615			2.276		355.768
		2.276		0.153051			2.28		357.027
		2.28		0.15014			2.284		358.251
		2.284		0.151526			2.288		359.494
		2.288		0.150417			2.292		360.742
		2.292		0.148615			2.296		362.078
		2.296		0.156933			2.3		363.364
		2.3		0.153606			2.304		364.65
		2.304		0.152774			2.308		365.92
		2.308		0.149447			2.312		367.168
		2.312		0.151249			2.316		368.47
		2.316		0.150695			2.32		369.763
		2.32		0.146951			2.324		371.008
		2.324		0.148199			2.328		372.282
		2.328		0.145426			2.332		373.529
		2.332		0.143486			2.336		374.748
		2.336		0.144179			2.34		376.047
		2.34		0.150833			2.344		377.348
		2.344		0.146813			2.348		378.68
		2.348		0.154576			2.352		380.008
		2.352		0.14709			2.356		381.298
		2.356		0.14307			2.36		382.562
		2.36		0.147645			2.364		383.907
		2.364		0.151665			2.368		385.215
		2.368		0.146813			2.372		386.492
		2.372		0.146258			2.376		387.853
		2.376		0.144872			2.38		389.144
		2.38		0.142515			2.384		390.446
		2.384		0.146258			2.388		391.737
		2.388		0.143208			2.392		393.069
		2.392		0.148892			2.396		394.432
		2.396		0.144872			2.4		395.71
		2.4		0.143347			2.404		397.021
		2.404		0.141822			2.408		398.335
		2.408		0.140713			2.412		399.634
		2.412		0.143763			2.416		400.96
		2.416		0.139881			2.42		402.272
		2.42		0.144456			2.424		403.585
		2.424		0.138495			2.428		404.918
		2.428		0.141406			2.432		406.241
		2.432		0.142238			2.436		407.404

## Sheet: subfigure h
Supplementary Fig. 5h
		r (nm)	RDF of ion in bulk solution (g cm3)	RDF of ion in mid-position (g cm3)	RDF of ion in edge-position (g cm3)		r (nm)	Nw of ion in bulk solution	Nw of ion in mid-position	Nw of ion in edge-position
		0	0		0		0.004	0		0
		0.004	0		0		0.008	0		0
		0.008	0		0		0.012	0		0
		0.012	0		0		0.016	0		0
		0.016	0		0		0.02	0		0
		0.02	0		0		0.024	0		0
		0.024	0		0		0.028	0		0
		0.028	0		0		0.032	0		0
		0.032	0		0		0.036	0		0
		0.036	0		0		0.04	0		0
		0.04	0		0		0.044	0		0
		0.044	0		0		0.048	0		0
		0.048	0		0		0.052	0		0
		0.052	0		0		0.056	0		0
		0.056	0		0		0.06	0		0
		0.06	0		0		0.064	0		0
		0.064	0		0		0.068	0		0
		0.068	0		0		0.072	0		0
		0.072	0		0		0.076	0		0
		0.076	0		0		0.08	0		0
		0.08	0		0		0.084	0		0
		0.084	0		0		0.088	0		0
		0.088	0		0		0.092	0		0
		0.092	0		0		0.096	0		0
		0.096	0		0		0.1	0		0
		0.1	0		0		0.104	0		0
		0.104	0		0		0.108	0		0
		0.108	0		0		0.112	0		0
		0.112	0		0		0.116	0		0
		0.116	0		0		0.12	0		0
		0.12	0		0		0.124	0		0
		0.124	0		0		0.128	0		0
		0.128	0		0		0.132	0		0
		0.132	0		0		0.136	0		0
		0.136	0		0		0.14	0		0
		0.14	0		0		0.144	0		0
		0.144	0		0		0.148	0		0
		0.148	0		0		0.152	0		0
		0.152	0		0		0.156	0		0
		0.156	0		0		0.16	0		0
		0.16	0		0		0.164	0		0
		0.164	0		0		0.168	0		0
		0.168	0		0		0.172	0		0
		0.172	0		0		0.176	0		0
		0.176	0		0		0.18	0		0
		0.18	0		0		0.184	0		0
		0.184	0		0		0.188	0		0
		0.188	0		0		0.192	0		0
		0.192	0		0		0.196	0		0
		0.196	0		0		0.2	0		0
		0.2	0		0		0.204	0		0
		0.204	0		0		0.208	0		0
		0.208	0		0		0.212	0		0
		0.212	0		0		0.216	0		0
		0.216	0		0		0.22	0		0
		0.22	0		0		0.224	0		0
		0.224	0		0		0.228	0		0
		0.228	0		0		0.232	0		0
		0.232	0		0		0.236	0		0
		0.236	0		0		0.24	0		0
		0.24	0		0		0.244	0		0
		0.244	0		0		0.248	0		0
		0.248	0		0		0.252	0		0
		0.252	0		0		0.256	0		0
		0.256	0		0		0.26	0		0
		0.26	0		0		0.264	0		0
		0.264	0		0		0.268	0		0
		0.268	0		0		0.272	0		0
		0.272	0		0		0.276	0		0
		0.276	0		0		0.28	0		0
		0.28	0		0		0.284	0		0
		0.284	0.003		0		0.288	0.001		0
		0.288	0.013		0		0.292	0.008		0
		0.292	0.116		0.00443627		0.296	0.037		0.005
		0.296	0.395		0.108689		0.3	0.137		0.032
		0.3	0.971		0.296398		0.304	0.337		0.104
		0.304	1.803		0.742105		0.308	0.703		0.258
		0.308	2.754		1.3575		0.312	1.207		0.528
		0.312	3.505		2.11749		0.316	1.842		0.916
		0.316	4.051		3.0333		0.32	2.546		1.457
		0.32	4.132		3.47512		0.324	3.247		2.072
		0.324	3.855		3.85082		0.328	3.889		2.729
		0.328	3.458		3.71856		0.332	4.481		3.309
		0.332	3.02		3.16278		0.336	4.993		3.883
		0.336	2.432		3.12175		0.34	5.411		4.395
		0.34	1.961		2.58066		0.344	5.758		4.838
		0.344	1.627		2.21841		0.348	6.047		5.217
		0.348	1.253		1.7996		0.352	6.275		5.53
		0.352	0.995		1.46979		0.356	6.472		5.8
		0.356	0.882		1.22358		0.36	6.636		6.039
		0.36	0.67		1.1142		0.364	6.768		6.239
		0.364	0.588		0.790765		0.368	6.9		6.389
		0.368	0.542		0.717428		0.372	7.015		6.532
		0.372	0.462		0.572695		0.376	7.12		6.662
		0.376	0.435		0.622603		0.38	7.226		6.797
		0.38	0.445		0.543582		0.384	7.329		6.914
		0.384	0.435		0.462481		0.388	7.431		7.027
		0.388	0.416		0.480919		0.392	7.544		7.141
		0.392	0.427		0.46359		0.396	7.661		7.255
		0.396	0.466		0.505319		0.4	7.784		7.371
		0.4	0.496		0.433368		0.404	7.931		7.505
		0.404	0.521		0.569645		0.408	8.071		7.636
		0.408	0.539		0.464561		0.412	8.233		7.779
		0.412	0.584		0.583647		0.416	8.41		7.933
		0.416	0.685		0.506428		0.42	8.602		8.087
		0.42	0.634		0.613453		0.424	8.799		8.253
		0.424	0.706		0.584894		0.428	9.025		8.419
		0.428	0.766		0.611512		0.432	9.274		8.608
		0.432	0.819		0.673758		0.436	9.526		8.818
		0.436	0.82		0.673481		0.44	9.802		9.018
		0.44	0.89		0.704535		0.444	10.112		9.25
		0.444	0.954		0.728657		0.448	10.43		9.487
		0.448	1.001		0.791597		0.452	10.781		9.737
		0.452	1.044		0.76082		0.456	11.139		10.007
		0.456	1.071		0.835544		0.46	11.52		10.277
		0.46	1.073		0.761652		0.464	11.922		10.552
		0.464	1.174		0.831801		0.468	12.352		10.822
		0.468	1.195		0.829721		0.472	12.799		11.122
		0.472	1.215		0.791874		0.476	13.254		11.402
		0.476	1.222		0.837485		0.48	13.726		11.695
		0.48	1.248		0.775515		0.484	14.226		11.99
		0.484	1.295		0.801856		0.488	14.731		12.279
		0.488	1.288		0.782308		0.492	15.239		12.574
		0.492	1.258		0.766504		0.496	15.745		12.879
		0.496	1.231		0.761929		0.5	16.269		13.199
		0.5	1.252		0.792429		0.504	16.793		13.499
		0.504	1.251		0.77399		0.508	17.34		13.808
		0.508	1.278		0.736698		0.512	17.89		14.112
		0.512	1.243		0.715071		0.516	18.43		14.418
		0.516	1.216		0.768445		0.52	18.97		14.747
		0.52	1.21		0.724221		0.524	19.529		15.054
		0.524	1.186		0.73545		0.528	20.064		15.386
		0.528	1.152		0.713408		0.532	20.617		15.693
		0.532	1.164		0.745848		0.536	21.149		16.025
		0.536	1.124		0.701485		0.54	21.698		16.354
		0.54	1.093		0.679442		0.544	22.219		16.656
		0.544	1.063		0.659202		0.548	22.762		16.982
		0.548	1.135		0.667381		0.552	23.329		17.299
		0.552	1.079		0.668906		0.556	23.865		17.622
		0.556	1.023		0.644645		0.56	24.404		17.939
		0.56	1.029		0.648804		0.564	24.946		18.253
		0.564	0.981		0.642011		0.568	25.443		18.582
		0.568	0.969		0.59751		0.572	25.99		18.89
		0.572	0.961		0.607908		0.576	26.521		19.208
		0.576	0.948		0.646586		0.58	27.034		19.539
		0.58	0.925		0.564099		0.584	27.55		19.866
		0.584	0.889		0.633416		0.588	28.054		20.197
		0.588	0.897		0.60056		0.592	28.577		20.525
		0.592	0.88		0.551207		0.596	29.083		20.829
		0.596	0.843		0.569506		0.6	29.59		21.144
		0.6	0.854		0.560911		0.604	30.103		21.455
		0.604	0.824		0.519044		0.608	30.608		21.747
		0.608	0.835		0.469967		0.612	31.127		22.049
		0.612	0.823		0.510726		0.616	31.648		22.335
		0.616	0.822		0.509062		0.62	32.177		22.65
		0.62	0.84		0.492565		0.624	32.712		22.968
		0.624	0.804		0.528332		0.628	33.255		23.27
		0.628	0.859		0.472463		0.632	33.826		23.585
		0.632	0.87		0.49603		0.636	34.422		23.89
		0.636	0.877		0.490762		0.64	35.013		24.191
		0.64	0.873		0.448341		0.644	35.636		24.508
		0.644	0.914		0.464838		0.648	36.263		24.808
		0.648	0.898		0.443766		0.652	36.915		25.114
		0.652	0.95		0.474958		0.656	37.592		25.436
		0.656	0.941		0.474542		0.66	38.269		25.757
		0.66	0.937		0.453054		0.664	38.963		26.084
		0.664	0.953		0.49603		0.668	39.671		26.427
		0.668	0.951		0.467056		0.672	40.394		26.784
		0.672	0.978		0.531521		0.676	41.14		27.15
		0.676	0.995		0.482722		0.68	41.905		27.513
		0.68	0.978		0.501853		0.684	42.693		27.873
		0.684	1.041		0.492703		0.688	43.52		28.25
		0.688	1.047		0.489376		0.692	44.332		28.619
		0.692	1		0.510032		0.696	45.162		29.011
		0.696	1.057		0.525421		0.7	46.016		29.423
		0.7	1.066		0.513221		0.704	46.909		29.83
		0.704	1.073		0.535818		0.708	47.797		30.259
		0.708	1.074		0.516825		0.712	48.708		30.662
		0.712	1.079		0.505873		0.716	49.635		31.085
		0.716	1.087		0.550652		0.72	50.57		31.531
		0.72	1.072		0.539423		0.724	51.506		31.98
		0.724	1.096		0.537898		0.728	52.459		32.43
		0.728	1.077		0.544275		0.732	53.439		32.887
		0.732	1.084		0.507676		0.736	54.411		33.32
		0.736	1.074		0.502269		0.74	55.394		33.741
		0.74	1.072		0.501714		0.744	56.361		34.198
		0.744	1.072		0.517657		0.748	57.365		34.659
		0.748	1.071		0.490346		0.752	58.388		35.077
		0.752	1.096		0.519459		0.756	59.434		35.555
		0.756	1.08		0.495337		0.76	60.442		36.025
		0.76	1.047		0.526391		0.764	61.47		36.481
		0.764	1.053		0.474542		0.768	62.493		36.946
		0.768	1.039		0.501299		0.772	63.539		37.384
		0.772	1.051		0.477592		0.776	64.587		37.838
		0.776	1.034		0.451806		0.78	65.615		38.291
		0.78	1.014		0.444043		0.784	66.65		38.72
		0.784	1.009		0.479117		0.788	67.697		39.181
		0.788	1.012		0.441132		0.792	68.758		39.617
		0.792	1.029		0.430595		0.796	69.82		40.057
		0.796	0.972		0.46664		0.8	70.859		40.522
		0.8	0.99		0.455411		0.804	71.948		40.959
		0.804	0.992		0.406057		0.808	73.011		41.406
		0.808	0.981		0.448202		0.812	74.068		41.876
		0.812	0.957		0.438636		0.816	75.145		42.321
		0.816	0.984		0.426298		0.82	76.232		42.789
		0.82	0.977		0.414791		0.824	77.355		43.208
		0.824	0.992		0.402314		0.828	78.472		43.648
		0.828	0.96		0.400096		0.832	79.604		44.091
		0.832	0.985		0.403423		0.836	80.737		44.527
		0.836	0.974		0.42408		0.84	81.877		44.996
		0.84	0.961		0.400096		0.844	83.009		45.444
		0.844	0.971		0.400651		0.848	84.172		45.907
		0.848	0.973		0.383044		0.852	85.357		46.358
		0.852	0.978		0.37944		0.856	86.555		46.808
		0.856	0.98		0.414375		0.86	87.752		47.25
		0.86	0.975		0.354486		0.864	88.958		47.691
		0.864	0.979		0.373617		0.868	90.217		48.11
		0.868	1.005		0.364606		0.872	91.487		48.558
		0.872	0.992		0.368765		0.876	92.75		49.02
		0.876	0.98		0.386233		0.88	94.012		49.495
		0.88	0.984		0.382351		0.884	95.289		49.961
		0.884	0.987		0.397323		0.888	96.586		50.45
		0.888	0.987		0.374449		0.892	97.9		50.933
		0.892	1.004		0.384569		0.896	99.249		51.443
		0.896	0.996		0.390114		0.9	100.592		51.895
		0.9	1.007		0.365992		0.904	101.965		52.397
		0.904	1.018		0.379024		0.908	103.352		52.875
		0.908	0.992		0.361417		0.912	104.715		53.377
		0.912	0.984		0.391224		0.916	106.104		53.867
		0.916	1.003		0.360031		0.92	107.517		54.378
		0.92	0.999		0.384431		0.924	108.963		54.879
		0.924	1.015		0.356565		0.928	110.41		55.387
		0.928	1.023		0.379994		0.932	111.903		55.882
		0.932	1.027		0.375003		0.936	113.386		56.411
		0.936	0.983		0.363636		0.94	114.835		56.93
		0.94	1.014		0.377776		0.944	116.332		57.466
		0.944	1.009		0.373201		0.948	117.879		57.982
		0.948	1.025		0.359476		0.952	119.396		58.499
		0.952	1.002		0.359061		0.956	120.916		58.998
		0.956	0.993		0.356842		0.96	122.469		59.521
		0.96	1.007		0.360863		0.964	124.006		60.069
		0.964	0.992		0.365715		0.968	125.578		60.601
		0.968	1.011		0.35504		0.972	127.146		61.141
		0.972	0.991		0.362526		0.976	128.767		61.674
		0.976	1.022		0.342425		0.98	130.36		62.212
		0.98	1.005		0.356981		0.984	131.971		62.793
		0.984	0.997		0.387203		0.988	133.6		63.377
		0.988	1		0.384431		0.992	135.24		63.925
		0.992	0.985		0.347277		0.996	136.874		64.473
		0.996	0.989		0.32565		1	138.543		65.032
		1	1.007		0.365022		1.004	140.23		65.59
		1.004	1.026		0.359892		1.008	141.962		66.21
		1.008	1.01		0.38554		1.012	143.677		66.812
		1.012	1.005		0.347138		1.016	145.415		67.358
		1.016	1.006		0.354763		1.02	147.163		67.936
		1.02	1.013		0.343811		1.024	148.945		68.529
		1.024	1.018		0.343395		1.028	150.726		69.094
		1.028	1.024		0.349356		1.032	152.517		69.665
		1.032	0.994		0.335216		1.036	154.307		70.247
		1.036	1.013		0.332304		1.04	156.148		70.825
		1.04	1.005		0.35504		1.044	157.96		71.421
		1.044	0.992		0.333136		1.048	159.77		71.985
		1.048	1		0.318441		1.052	161.629		72.566
		1.052	0.989		0.338127		1.056	163.45		73.174
		1.056	0.997		0.354347		1.06	165.359		73.773
		1.06	1.007		0.305132		1.064	167.233		74.341
		1.064	1.01		0.330225		1.068	169.143		74.911
		1.068	0.992		0.314698		1.072	171.046		75.488
		1.072	0.985		0.305409		1.076	172.951		76.029
		1.076	1.001		0.304716		1.08	174.911		76.648
		1.08	0.992		0.341038		1.084	176.852		77.235
		1.084	1		0.307766		1.088	178.803		77.839
		1.088	1		0.319966		1.092	180.803		78.449
		1.092	1		0.327175		1.096	182.798		79.079
		1.096	1		0.331473		1.1	184.847		79.659
		1.1	1.009		0.29626		1.104	186.875		80.248
		1.104	0.998		0.3104		1.108	188.921		80.867
		1.108	1.005		0.311232		1.112	191.013		81.475
		1.112	1.009		0.318857		1.116	193.081		82.101
		1.116	0.991		0.313866		1.12	195.182		82.73
		1.12	1.009		0.314975		1.124	197.293		83.345
		1.124	1.007		0.300973		1.128	199.42		83.95
		1.128	0.996		0.296814		1.132	201.607		84.587
		1.132	1.021		0.319689		1.136	203.763		85.205
		1.136	1.011		0.311787		1.14	205.941		85.862
		1.14	1.007		0.309846		1.144	208.126		86.476
		1.144	0.992		0.285308		1.148	210.348		87.077
		1.148	1.01		0.298062		1.152	212.573		87.745
		1.152	1.007		0.323016		1.156	214.781		88.415
		1.156	0.991		0.308459		1.16	217.059		89.065
		1.16	1.017		0.311787		1.164	219.333		89.741
		1.164	1.009		0.30236		1.168	221.641		90.361
		1.168	1.025		0.296814		1.172	223.989		91.016
		1.172	1.007		0.283228		1.176	226.307		91.648
		1.176	1.003		0.287664		1.18	228.65		92.295
		1.18	1.006		0.299032		1.184	230.979		92.936
		1.184	0.995		0.290021		1.188	233.311		93.562
		1.188	0.988		0.271306		1.192	235.633		94.195
		1.192	0.991		0.282396		1.196	238.011		94.853
		1.196	0.994		0.294319		1.2	240.4		95.502
		1.2	0.995		0.285724		1.204	242.829		96.173
		1.204	1.009		0.289605		1.208	245.294		96.846
		1.208	1.002		0.296121		1.212	247.743		97.519
		1.212	1.007		0.283783		1.216	250.196		98.172
		1.216	0.99		0.272831		1.22	252.689		98.853
		1.22	1.008		0.294596		1.224	255.216		99.513
		1.224	1.023		0.27699		1.228	257.741		100.2
		1.228	0.994		0.284199		1.232	260.279		100.898
		1.232	0.991		0.286971		1.236	262.837		101.57
		1.236	1.01		0.28101		1.24	265.367		102.254
		1.24	0.982		0.288912		1.244	267.931		102.966
		1.244	0.993		0.284892		1.248	270.504		103.704
		1.248	0.992		0.287248		1.252	273.108		104.386
		1.252	1.003		0.291685		1.256	275.751		105.129
		1.256	0.997		0.290298		1.26	278.422		105.828
		1.26	1.014		0.27893		1.264	280.896		106.542
		1.264			0.284199		1.268			107.259
		1.268			0.269642		1.272			107.92
		1.272			0.264928		1.276			108.628
		1.276			0.270335		1.28			109.338
		1.28			0.269365		1.284			110.043
		1.284			0.267424		1.288			110.744
		1.288			0.279901		1.292			111.496
		1.292			0.255224		1.296			112.156
		1.296			0.269781		1.3			112.865
		1.3			0.268949		1.304			113.599
		1.304			0.257026		1.308			114.301
		1.308			0.269642		1.312			115.052
		1.312			0.274494		1.316			115.79
		1.316			0.254254		1.32			116.493
		1.32			0.268672		1.324			117.212
		1.324			0.254531		1.328			117.94
		1.328			0.253422		1.332			118.669
		1.332			0.260769		1.336			119.379
		1.336			0.249679		1.34			120.09
		1.34			0.264374		1.344			120.858
		1.344			0.265344		1.348			121.605
		1.348			0.265483		1.352			122.384
		1.352			0.250927		1.356			123.138
		1.356			0.253422		1.36			123.898
		1.36			0.266592		1.364			124.65
		1.364			0.249263		1.368			125.402
		1.368			0.265899		1.372			126.169
		1.372			0.253422		1.376			126.944
		1.376			0.257581		1.38			127.703
		1.38			0.240945		1.384			128.453
		1.384			0.253422		1.388			129.201
		1.388			0.244272		1.392			129.972
		1.392			0.251342		1.396			130.735
		1.396			0.242609		1.4			131.49
		1.4			0.240113		1.404			132.242
		1.404			0.250095		1.408			133.034
		1.408			0.242609		1.412			133.849
		1.412			0.260076		1.416			134.627
		1.416			0.236925		1.42			135.383
		1.42			0.242609		1.424			136.164
		1.424			0.240113		1.428			136.951
		1.428			0.247877		1.432			137.739
		1.432			0.242609		1.436			138.556
		1.436			0.243024		1.44			139.35
		1.44			0.248431		1.444			140.138
		1.444			0.238311		1.448			140.973
		1.448			0.249124		1.452			141.781
		1.452			0.242193		1.456			142.587
		1.456			0.234013		1.46			143.402
		1.46			0.230686		1.464			144.152
		1.464			0.229993		1.468			144.944
		1.468			0.237063		1.472			145.79
		1.472			0.241777		1.476			146.579
		1.476			0.225279		1.48			147.367
		1.48			0.232904		1.484			148.201
		1.484			0.246352		1.488			149.087
		1.488			0.244688		1.492			149.945
		1.492			0.239836		1.496			150.787
		1.496			0.239974		1.5			151.642
		1.5			0.236509		1.504			152.473
		1.504			0.229022		1.508			153.311
		1.508			0.236509		1.512			154.133
		1.512			0.224032		1.516			154.951
		1.516			0.225418		1.52			155.808
		1.52			0.228745		1.524			156.627
		1.524			0.223061		1.528			157.456
		1.528			0.22625		1.532			158.298
		1.532			0.224309		1.536			159.137
		1.536			0.220289		1.54			159.981
		1.54			0.225972		1.544			160.835
		1.544			0.225972		1.548			161.682
		1.548			0.223616		1.552			162.547
		1.552			0.22015		1.556			163.39
		1.556			0.225002		1.56			164.265
		1.56			0.228468		1.564			165.168
		1.564			0.226527		1.568			166.01
		1.568			0.214605		1.572			166.87
		1.572			0.220982		1.576			167.749
		1.576			0.228607		1.58			168.634
		1.58			0.213357		1.584			169.48
		1.584			0.216961		1.588			170.358
		1.588			0.224309		1.592			171.231
		1.592			0.209059		1.596			172.073
		1.596			0.213634		1.6			172.968
		1.6			0.219734		1.604			173.848
		1.604			0.214189		1.608			174.768
		1.608			0.221259		1.612			175.667
		1.612			0.219595		1.616			176.578
		1.616			0.225557		1.62			177.496
		1.62			0.212664		1.624			178.361
		1.624			0.213773		1.628			179.295
		1.628			0.2171		1.632			180.206
		1.632			0.213773		1.636			181.128
		1.636			0.221675		1.64			182.045
		1.64			0.210168		1.644			182.938
		1.644			0.205732		1.648			183.856
		1.648			0.217932		1.652			184.767
		1.652			0.206702		1.656			185.668
		1.656			0.205732		1.66			186.577
		1.66			0.208782		1.664			187.47
		1.664			0.207812		1.668			188.436
		1.668			0.217516		1.672			189.355
		1.672			0.209059		1.676			190.336
		1.676			0.210168		1.68			191.226
		1.68			0.208643		1.684			192.167
		1.684			0.209475		1.688			193.119
		1.688			0.203375		1.692			194.045
		1.692			0.209336		1.696			194.995
		1.696			0.204068		1.7			195.941
		1.7			0.201434		1.704			196.856
		1.704			0.202405		1.708			197.818
		1.708			0.203237		1.712			198.736
		1.712			0.197275		1.716			199.665
		1.716			0.205871		1.72			200.635
		1.72			0.211277		1.724			201.619
		1.724			0.196582		1.728			202.565
		1.728			0.202821		1.732			203.486
		1.732			0.19173		1.736			204.443
		1.736			0.196721		1.74			205.392
		1.74			0.20795		1.744			206.377
		1.744			0.199494		1.748			207.355
		1.748			0.199494		1.752			208.333
		1.752			0.195057		1.756			209.279
		1.756			0.199078		1.76			210.275
		1.76			0.199632		1.764			211.222
		1.764			0.1927		1.768			212.173
		1.768			0.197275		1.772			213.166
		1.772			0.185353		1.776			214.11
		1.776			0.196028		1.78			215.088
		1.78			0.198246		1.784			216.09
		1.784			0.196028		1.788			217.096
		1.788			0.198384		1.792			218.089
		1.792			0.201157		1.796			219.107
		1.796			0.189651		1.8			220.11
		1.8			0.195889		1.804			221.122
		1.804			0.191591		1.808			222.081
		1.808			0.194503		1.812			223.097
		1.812			0.187294		1.816			224.084
		1.816			0.186185		1.82			225.095
		1.82			0.202266		1.824			226.14
		1.824			0.187987		1.828			227.118
		1.828			0.185769		1.832			228.121
		1.832			0.1927		1.836			229.168
		1.836			0.192423		1.84			230.159
		1.84			0.186878		1.844			231.173
		1.844			0.188819		1.848			232.222
		1.848			0.189373		1.852			233.216
		1.852			0.180917		1.856			234.207
		1.856			0.181887		1.86			235.219
		1.86			0.18466		1.864			236.261
		1.864			0.189651		1.868			237.301
		1.868			0.185769		1.872			238.326
		1.872			0.180362		1.876			239.367
		1.876			0.195612		1.88			240.445
		1.88			0.185907		1.884			241.462
		1.884			0.175371		1.888			242.463
		1.888			0.176896		1.892			243.453
		1.892			0.183551		1.896			244.518
		1.896			0.186046		1.9			245.59
		1.9			0.187017		1.904			246.649
		1.904			0.184798		1.908			247.733
		1.908			0.181887		1.912			248.775
		1.912			0.186185		1.916			249.879
		1.916			0.180223		1.92			250.932
		1.92			0.179114		1.924			251.965
		1.924			0.182442		1.928			253.059
		1.928			0.187017		1.932			254.158
		1.932			0.185907		1.936			255.214
		1.936			0.165806		1.94			256.228
		1.94			0.183273		1.944			257.333
		1.944			0.179392		1.948			258.415
		1.948			0.176619		1.952			259.516
		1.952			0.180362		1.956			260.59
		1.956			0.175787		1.96			261.649
		1.96			0.177174		1.964			262.711
		1.964			0.173569		1.968			263.785
		1.968			0.172599		1.972			264.853
		1.972			0.173985		1.976			265.929
		1.976			0.172599		1.98			267.011
		1.98			0.176342		1.984			268.105
		1.984			0.167331		1.988			269.194
		1.988			0.179669		1.992			270.31
		1.992			0.171905		1.996			271.382
		1.996			0.17246		2			272.471
		2			0.173708		2.004			273.614
		2.004			0.179808		2.008			274.725
		2.008			0.172599		2.012			275.798
		2.012			0.167885		2.016			276.93
		2.016			0.173569		2.02			278.07
		2.02			0.176064		2.024			279.168
		2.024			0.17343		2.028			280.318
		2.028			0.173985		2.032			281.447
		2.032			0.169133		2.036			282.544
		2.036			0.166499		2.04			283.682
		2.04			0.167608		2.044			284.784
		2.044			0.172044		2.048			285.917
		2.048			0.172183		2.052			287.089
		2.052			0.170796		2.056			288.232
		2.056			0.172183		2.06			289.384
		2.06			0.17246		2.064			290.553
		2.064			0.168024		2.068			291.692
		2.068			0.172044		2.072			292.863
		2.072			0.167608		2.076			293.982
		2.076			0.167192		2.08			295.155
		2.08			0.17149		2.084			296.334
		2.084			0.165944		2.088			297.45
		2.088			0.160815		2.092			298.588
		2.092			0.166221		2.096			299.763
		2.096			0.167053		2.1			300.901
		2.1			0.159567		2.104			302.03
		2.104			0.161508		2.108			303.176
		2.108			0.168024		2.112			304.391
		2.112			0.170796		2.116			305.578
		2.116			0.164697		2.12			306.758
		2.12			0.158458		2.124			307.886
		2.124			0.164142		2.128			309.052
		2.128			0.162201		2.132			310.248
		2.132			0.164142		2.136			311.465
		2.136			0.169965		2.14			312.647
		2.14			0.158874		2.144			313.838
		2.144			0.167192		2.148			315.049
		2.148			0.158458		2.152			316.206
		2.152			0.161924		2.156			317.427
		2.156			0.165112		2.16			318.626
		2.16			0.161369		2.164			319.832
		2.164			0.15929		2.168			321.043
		2.168			0.161231		2.172			322.209
		2.172			0.157765		2.176			323.419
		2.176			0.160122		2.18			324.575
		2.18			0.15624		2.184			325.76
		2.184			0.158597		2.188			326.988
		2.188			0.159844		2.192			328.21
		2.192			0.153467		2.196			329.395
		2.196			0.161092		2.2			330.582
		2.2			0.155408		2.204			331.787
		2.204			0.154854		2.208			333.03
		2.208			0.162062		2.212			334.301
		2.212			0.157626		2.216			335.492
		2.216			0.151804		2.22			336.662
		2.22			0.154299		2.224			337.909
		2.224			0.161647		2.228			339.153
		2.228			0.155547		2.232			340.409
		2.232			0.157349		2.236			341.645
		2.236			0.154299		2.24			342.865
		2.24			0.158458		2.244			344.162
		2.244			0.156379		2.248			345.424
		2.248			0.159844		2.252			346.674
		2.252			0.153744		2.256			347.935
		2.256			0.154299		2.26			349.17
		2.26			0.154576		2.264			350.457
		2.264			0.159428		2.268			351.748
		2.268			0.151526		2.272			352.985
		2.272			0.156517		2.276			354.253
		2.276			0.151249		2.28			355.502
		2.28			0.154992		2.284			356.758
		2.284			0.14612		2.288			357.995
		2.288			0.151804		2.292			359.235
		2.292			0.145011		2.296			360.496
		2.296			0.151249		2.3			361.753
		2.3			0.148338		2.304			362.988
		2.304			0.151249		2.308			364.266
		2.308			0.153051		2.312			365.545
		2.312			0.148615		2.316			366.816
		2.316			0.147229		2.32			368.105
		2.32			0.15222		2.324			369.436
		2.324			0.150833		2.328			370.713
		2.328			0.151249		2.332			371.983
		2.332			0.144456		2.336			373.257
		2.336			0.152635		2.34			374.579
		2.34			0.147367		2.344			375.879
		2.344			0.151942		2.348			377.181
		2.348			0.144733		2.352			378.44
		2.352			0.148338		2.356			379.784
		2.356			0.151388		2.36			381.107
		2.36			0.143763		2.364			382.378
		2.364			0.145288		2.368			383.698
		2.368			0.147229		2.372			384.97
		2.372			0.141683		2.376			386.238
		2.376			0.144595		2.38			387.59
		2.38			0.152358		2.384			388.911
		2.384			0.14002		2.388			390.198
		2.388			0.142792		2.392			391.454
		2.392			0.142515		2.396			392.779
		2.396			0.146397		2.4			394.125
		2.4			0.144179		2.404			395.462
		2.404			0.146813		2.408			396.815
		2.408			0.142515		2.412			398.138
		2.412			0.145011		2.416			399.469
		2.416			0.145981		2.42			400.818
		2.42			0.145149		2.424			402.18
		2.424			0.143208		2.428			403.502
		2.428			0.143486		2.432			404.87
		2.432			0.144456		2.436			406.027
