# Supplementary material for: Theoretical framework for confined ion transport in two-dimensional nanochannels
Source: Nat Commun. 2025 Jul 20;16:6675. doi: 10.1038/s41467-025-61735-9 (PMC12276316; doi:10.1038/s41467-025-61735-9)
Supplement: Supplementary file 3 — Source data [file 41467_2025_61735_MOESM3_ESM.zip › Source Data/Source Data of Supplementary Information/Source Data of Supplementary Fig. 6b.xlsx]

## Sheet: subfigure b
Supplementary Fig. 6b
		z (nm)	Probability (graphene) (nm-1)		z (nm)	Probability (h-BN) (nm-1)		z (nm)	Probability (g-C3N4) (nm-1)		z (nm)	Probability (MoS2) (nm-1)
		-2.495	0		-1.495	0		-1.993	0		-1.495	0
		-2.485	0		-1.485	0		-1.979	0		-1.485	0
		-2.475	0		-1.475	0		-1.965	0		-1.475	0
		-2.465	0		-1.465	0		-1.951	0		-1.465	0
		-2.455	0		-1.455	0		-1.937	0		-1.455	0
		-2.445	0		-1.445	0		-1.923	0		-1.445	0
		-2.435	0		-1.435	0		-1.909	0		-1.435	0
		-2.425	0		-1.425	0		-1.895	0		-1.425	0
		-2.415	0		-1.415	0		-1.881	0		-1.415	0
		-2.405	0		-1.405	0		-1.867	0		-1.405	0
		-2.395	0		-1.395	0		-1.853	0		-1.395	0
		-2.385	0		-1.385	0		-1.839	0		-1.385	0
		-2.375	0		-1.375	0		-1.825	0		-1.375	0
		-2.365	0		-1.365	0		-1.811	0		-1.365	0
		-2.355	0		-1.355	0		-1.797	0		-1.355	0
		-2.345	0		-1.345	0		-1.783	0		-1.345	0
		-2.335	0		-1.335	0		-1.769	0		-1.335	0
		-2.325	0		-1.325	0		-1.755	0		-1.325	0
		-2.315	0		-1.315	0		-1.741	0		-1.315	0
		-2.305	0		-1.305	0		-1.727	0		-1.305	0
		-2.295	0		-1.295	0		-1.713	0		-1.295	0
		-2.285	0		-1.285	0		-1.699	0		-1.285	0
		-2.275	0		-1.275	0		-1.685	0		-1.275	0
		-2.265	0		-1.265	0		-1.671	0		-1.265	0
		-2.255	0		-1.255	0		-1.657	0		-1.255	0
		-2.245	0		-1.245	0		-1.643	0		-1.245	0
		-2.235	0		-1.235	0		-1.629	0		-1.235	0
		-2.225	0		-1.225	0		-1.615	0		-1.225	0
		-2.215	0		-1.215	0		-1.601	0		-1.215	0
		-2.205	0		-1.205	0		-1.587	0		-1.205	0
		-2.195	0		-1.195	0		-1.573	0		-1.195	0
		-2.185	0		-1.185	0		-1.559	0		-1.185	0
		-2.175	0		-1.175	0		-1.545	0		-1.175	0
		-2.165	0		-1.165	0		-1.531	0		-1.165	0
		-2.155	0		-1.155	0		-1.517	0		-1.155	0
		-2.145	0		-1.145	0		-1.503	0		-1.145	0
		-2.135	0		-1.135	0		-1.489	0		-1.135	0
		-2.125	0		-1.125	0		-1.475	0		-1.125	0
		-2.115	0		-1.115	0		-1.461	0		-1.115	0
		-2.105	0		-1.105	0		-1.447	0		-1.105	0
		-2.095	0		-1.095	0		-1.433	0		-1.095	0
		-2.085	0		-1.085	0		-1.419	0		-1.085	0
		-2.075	0		-1.075	0		-1.405	0		-1.075	0
		-2.065	0		-1.065	0		-1.391	0		-1.065	0
		-2.055	0		-1.055	0		-1.377	0		-1.055	0
		-2.045	0		-1.045	0		-1.363	0		-1.045	0
		-2.035	0		-1.035	0		-1.349	0		-1.035	0
		-2.025	0		-1.025	0		-1.335	0		-1.025	0
		-2.015	0		-1.015	0		-1.321	0		-1.015	0
		-2.005	0		-1.005	0		-1.307	0		-1.005	0
		-1.995	0		-0.995	0		-1.293	0		-0.995	0
		-1.985	0		-0.985	0		-1.279	0		-0.985	0
		-1.975	0		-0.975	0		-1.265	0		-0.975	0
		-1.965	0		-0.965	0		-1.251	0		-0.965	0
		-1.955	0		-0.955	0		-1.237	0		-0.955	0
		-1.945	0		-0.945	0		-1.223	0		-0.945	0
		-1.935	0		-0.935	0		-1.209	0		-0.935	0
		-1.925	0		-0.925	0		-1.195	0		-0.925	0
		-1.915	0		-0.915	0		-1.181	0		-0.915	0
		-1.905	0		-0.905	0		-1.167	0		-0.905	0
		-1.895	0		-0.895	0		-1.153	0		-0.895	0
		-1.885	0		-0.885	0		-1.139	0		-0.885	0
		-1.875	0		-0.875	0		-1.125	0		-0.875	0
		-1.865	0		-0.865	0		-1.111	0		-0.865	0
		-1.855	0		-0.855	0		-1.097	0		-0.855	0
		-1.845	0		-0.845	0		-1.083	0		-0.845	0
		-1.835	0		-0.835	0		-1.069	0		-0.835	0
		-1.825	0		-0.825	0		-1.055	0		-0.825	0
		-1.815	0		-0.815	0		-1.041	0		-0.815	0
		-1.805	0		-0.805	0		-1.027	0		-0.805	0
		-1.795	0		-0.795	0		-1.013	0		-0.795	0
		-1.785	0		-0.785	0		-0.999	0		-0.785	0
		-1.775	0		-0.775	0		-0.985	0		-0.775	0
		-1.765	0		-0.765	0		-0.971	0		-0.765	0
		-1.755	0		-0.755	0		-0.957	0		-0.755	0
		-1.745	0		-0.745	0		-0.943	0		-0.745	0
		-1.735	0		-0.735	0		-0.929	0		-0.735	0
		-1.725	0		-0.725	0		-0.915	0		-0.725	0
		-1.715	0		-0.715	0		-0.901	0		-0.715	0
		-1.705	0		-0.705	0		-0.887	0		-0.705	0
		-1.695	0		-0.695	0		-0.873	0		-0.695	0
		-1.685	0		-0.685	0		-0.859	0		-0.685	0
		-1.675	0		-0.675	0		-0.845	0		-0.675	0
		-1.665	0		-0.665	0		-0.831	0		-0.665	0
		-1.655	0		-0.655	0		-0.817	0		-0.655	0
		-1.645	0		-0.645	0		-0.803	0		-0.645	0
		-1.635	0		-0.635	0		-0.789	0		-0.635	0
		-1.625	0		-0.625	0		-0.775	0		-0.625	0
		-1.615	0		-0.615	0		-0.761	0		-0.615	0
		-1.605	0		-0.605	0		-0.747	0		-0.605	0
		-1.595	0		-0.595	0		-0.733	0		-0.595	0
		-1.585	0		-0.585	0		-0.719	0		-0.585	0
		-1.575	0		-0.575	0		-0.705	0		-0.575	0
		-1.565	0		-0.565	0		-0.691	0		-0.565	0
		-1.555	0		-0.555	0		-0.677	0		-0.555	0
		-1.545	0		-0.545	0		-0.663	0		-0.545	0
		-1.535	0		-0.535	0		-0.649	0		-0.535	0
		-1.525	0		-0.525	0		-0.635	0		-0.525	0
		-1.515	0		-0.515	0		-0.621	0		-0.515	0
		-1.505	0		-0.505	0		-0.607	0		-0.505	0
		-1.495	0		-0.495	0		-0.593	0		-0.495	0
		-1.485	0		-0.485	0		-0.579	0		-0.485	0
		-1.475	0		-0.475	0		-0.565	0		-0.475	0
		-1.465	0		-0.465	0		-0.551	0		-0.465	0
		-1.455	0		-0.455	0		-0.537	0		-0.455	0
		-1.445	0		-0.445	0		-0.523	0		-0.445	0
		-1.435	0		-0.435	0		-0.509	0		-0.435	0
		-1.425	0		-0.425	0		-0.495	0		-0.425	0
		-1.415	0		-0.415	0		-0.481	0		-0.415	0
		-1.405	0		-0.405	0		-0.467	0		-0.405	0
		-1.395	0		-0.395	0		-0.453	0		-0.395	0
		-1.385	0		-0.385	0		-0.439	0		-0.385	0
		-1.375	0		-0.375	0		-0.425	0		-0.375	0
		-1.365	0		-0.365	0		-0.411	0.000355796		-0.365	2.38724e-05
		-1.355	0		-0.355	0		-0.397	0.00267978		-0.355	0.000278511
		-1.345	0		-0.345	0.000221052		-0.383	0.00905324		-0.345	0.00163605
		-1.335	0		-0.335	0.00268692		-0.369	0.0198257		-0.335	0.00547791
		-1.325	0		-0.325	0.00984822		-0.355	0.0313038		-0.325	0.0124598
		-1.315	0		-0.315	0.0188008		-0.341	0.037087		-0.315	0.0219579
		-1.305	0		-0.305	0.0264232		-0.327	0.036001		-0.305	0.0309912
		-1.295	0		-0.295	0.0310158		-0.313	0.0424654		-0.295	0.0383453
		-1.285	0		-0.285	0.0337485		-0.299	0.0960106		-0.285	0.0449785
		-1.275	0		-0.275	0.0365687		-0.285	0.23854		-0.275	0.0544012
		-1.265	0		-0.265	0.0421027		-0.271	0.471157		-0.265	0.081215
		-1.255	0		-0.255	0.0506021		-0.257	0.673997		-0.255	0.203199
		-1.245	0		-0.245	0.0801005		-0.243	0.79645		-0.245	0.556864
		-1.235	0		-0.235	0.230082		-0.229	0.876091		-0.235	1.21559
		-1.225	0		-0.225	0.699186		-0.215	1.25101		-0.225	2.06852
		-1.215	0		-0.215	1.57709		-0.201	2.24824		-0.215	2.87914
		-1.205	0		-0.205	2.62412		-0.187	3.37798		-0.205	3.45018
		-1.195	0		-0.195	3.50841		-0.173	3.97852		-0.195	3.69611
		-1.185	0		-0.185	4.04793		-0.159	3.97581		-0.185	3.7014
		-1.175	0		-0.175	4.2324		-0.145	3.67571		-0.175	3.52722
		-1.165	0		-0.165	4.13074		-0.131	3.23446		-0.165	3.28602
		-1.155	0		-0.155	3.93653		-0.117	2.75822		-0.155	3.05275
		-1.145	0		-0.145	3.64885		-0.103	2.22144		-0.145	2.80189
		-1.135	0		-0.135	3.32297		-0.089	1.67084		-0.135	2.57403
		-1.125	0		-0.125	3.04036		-0.075	1.20803		-0.125	2.3725
		-1.115	0		-0.115	2.73532		-0.061	0.849429		-0.115	2.18918
		-1.105	0		-0.105	2.3996		-0.047	0.618159		-0.105	2.00174
		-1.095	0		-0.095	2.04068		-0.033	0.50552		-0.095	1.81219
		-1.085	0		-0.085	1.69155		-0.019	0.438171		-0.085	1.60877
		-1.075	0		-0.075	1.37127		-0.005	0.418372		-0.075	1.39705
		-1.065	0		-0.065	1.03827		0.009	0.42372		-0.065	1.17993
		-1.055	0		-0.055	0.812376		0.023	0.44691		-0.055	0.984483
		-1.045	0		-0.045	0.648499		0.037	0.520717		-0.045	0.810317
		-1.035	0		-0.035	0.541959		0.051	0.659286		-0.035	0.676878
		-1.025	0		-0.025	0.491817		0.065	0.919288		-0.025	0.588062
		-1.015	0		-0.015	0.458526		0.079	1.31024		-0.015	0.534131
		-1.005	0		-0.005	0.443456		0.093	1.83134		-0.005	0.505661
		-0.995	0		0.005	0.450181		0.107	2.36449		0.005	0.509033
		-0.985	0		0.015	0.453696		0.121	2.88449		0.015	0.532292
		-0.975	0		0.025	0.487064		0.135	3.36779		0.025	0.588666
		-0.965	0		0.035	0.539378		0.149	3.76759		0.035	0.675143
		-0.955	0		0.045	0.640134		0.163	4.00805		0.045	0.813905
		-0.945	0		0.055	0.794072		0.177	3.86616		0.055	0.977009
		-0.935	0		0.065	1.03418		0.191	3.12273		0.065	1.19371
		-0.925	0		0.075	1.33053		0.205	1.95831		0.075	1.3948
		-0.915	0		0.085	1.67828		0.219	1.1189		0.085	1.63482
		-0.905	0		0.095	2.02291		0.233	0.845694		0.095	1.82297
		-0.895	0		0.105	2.36676		0.247	0.772587		0.105	2.02137
		-0.885	0		0.115	2.70671		0.261	0.626889		0.115	2.18871
		-0.875	0		0.125	3.00156		0.275	0.415828		0.125	2.3875
		-0.865	0		0.135	3.32456		0.289	0.198212		0.135	2.57839
		-0.855	0		0.145	3.61542		0.303	0.0721553		0.145	2.77644
		-0.845	0		0.155	3.91005		0.317	0.0384761		0.155	3.00992
		-0.835	0		0.165	4.12467		0.331	0.0366272		0.165	3.2671
		-0.825	0		0.175	4.25011		0.345	0.0360691		0.175	3.51093
		-0.815	0		0.185	4.07699		0.359	0.0287948		0.185	3.67211
		-0.805	0		0.195	3.57819		0.373	0.0174977		0.195	3.67039
		-0.795	0		0.205	2.67453		0.387	0.00695754		0.205	3.44167
		-0.785	0		0.215	1.61958		0.401	0.00163913		0.215	2.89444
		-0.775	0		0.225	0.723595		0.415	0.000174813		0.225	2.11348
		-0.765	0		0.235	0.252237		0.429	2.05662e-05		0.235	1.26116
		-0.755	0		0.245	0.0844195		0.443	0		0.245	0.589526
		-0.745	0		0.255	0.0520275		0.457	0		0.255	0.21376
		-0.735	0		0.265	0.0421521		0.471	0		0.265	0.0835231
		-0.725	0		0.275	0.0375558		0.485	0		0.275	0.0536484
		-0.715	0		0.285	0.0339161		0.499	0		0.285	0.0447044
		-0.705	0		0.295	0.031252		0.513	0		0.295	0.0381402
		-0.695	0		0.305	0.0269644		0.527	0		0.305	0.03151
		-0.685	0		0.315	0.0189951		0.541	0		0.315	0.022397
		-0.675	0		0.325	0.0100388		0.555	0		0.325	0.0131425
		-0.665	0		0.335	0.00289273		0.569	0		0.335	0.00606518
		-0.655	0		0.345	0.000304898		0.583	0		0.345	0.00174587
		-0.645	0		0.355	0		0.597	0		0.355	0.000292835
		-0.635	0		0.365	0		0.611	0		0.365	3.66043e-05
		-0.625	0		0.375	0		0.625	0		0.375	0
		-0.615	0		0.385	0		0.639	0		0.385	0
		-0.605	0		0.395	0		0.653	0		0.395	0
		-0.595	0		0.405	0		0.667	0		0.405	0
		-0.585	0		0.415	0		0.681	0		0.415	0
		-0.575	0		0.425	0		0.695	0		0.425	0
		-0.565	0		0.435	0		0.709	0		0.435	0
		-0.555	0		0.445	0		0.723	0		0.445	0
		-0.545	0		0.455	0		0.737	0		0.455	0
		-0.535	0		0.465	0		0.751	0		0.465	0
		-0.525	0		0.475	0		0.765	0		0.475	0
		-0.515	0		0.485	0		0.779	0		0.485	0
		-0.505	0		0.495	0		0.793	0		0.495	0
		-0.495	0		0.505	0		0.807	0		0.505	0
		-0.485	0		0.515	0		0.821	0		0.515	0
		-0.475	0		0.525	0		0.835	0		0.525	0
		-0.465	0		0.535	0		0.849	0		0.535	0
		-0.455	0		0.545	0		0.863	0		0.545	0
		-0.445	0		0.555	0		0.877	0		0.555	0
		-0.435	0		0.565	0		0.891	0		0.565	0
		-0.425	0		0.575	0		0.905	0		0.575	0
		-0.415	0		0.585	0		0.919	0		0.585	0
		-0.405	0		0.595	0		0.933	0		0.595	0
		-0.395	0		0.605	0		0.947	0		0.605	0
		-0.385	0		0.615	0		0.961	0		0.615	0
		-0.375	0		0.625	0		0.975	0		0.625	0
		-0.365	0		0.635	0		0.989	0		0.635	0
		-0.355	0		0.645	0		1.003	0		0.645	0
		-0.345	0		0.655	0		1.017	0		0.655	0
		-0.335	0.000227928		0.665	0		1.031	0		0.665	0
		-0.325	0.00205111		0.675	0		1.045	0		0.675	0
		-0.315	0.00834048		0.685	0		1.059	0		0.685	0
		-0.305	0.0187072		0.695	0		1.073	0		0.695	0
		-0.295	0.0288745		0.705	0		1.087	0		0.705	0
		-0.285	0.0358979		0.715	0		1.101	0		0.715	0
		-0.275	0.0409833		0.725	0		1.115	0		0.725	0
		-0.265	0.0465343		0.735	0		1.129	0		0.735	0
		-0.255	0.0552373		0.745	0		1.143	0		0.745	0
		-0.245	0.0714713		0.755	0		1.157	0		0.755	0
		-0.235	0.132031		0.765	0		1.171	0		0.765	0
		-0.225	0.441032		0.775	0		1.185	0		0.775	0
		-0.215	1.33991		0.785	0		1.199	0		0.785	0
		-0.205	2.6947		0.795	0		1.213	0		0.795	0
		-0.195	3.87819		0.805	0		1.227	0		0.805	0
		-0.185	4.50305		0.815	0		1.241	0		0.815	0
		-0.175	4.57732		0.825	0		1.255	0		0.825	0
		-0.165	4.33393		0.835	0		1.269	0		0.835	0
		-0.155	3.96504		0.845	0		1.283	0		0.845	0
		-0.145	3.58078		0.855	0		1.297	0		0.855	0
		-0.135	3.22946		0.865	0		1.311	0		0.865	0
		-0.125	2.91332		0.875	0		1.325	0		0.875	0
		-0.115	2.6212		0.885	0		1.339	0		0.885	0
		-0.105	2.32402		0.895	0		1.353	0		0.895	0
		-0.095	2.01236		0.905	0		1.367	0		0.905	0
		-0.085	1.6798		0.915	0		1.381	0		0.915	0
		-0.075	1.33645		0.925	0		1.395	0		0.925	0
		-0.065	1.02577		0.935	0		1.409	0		0.935	0
		-0.055	0.769972		0.945	0		1.423	0		0.945	0
		-0.045	0.588992		0.955	0		1.437	0		0.955	0
		-0.035	0.478266		0.965	0		1.451	0		0.965	0
		-0.025	0.420295		0.975	0		1.465	0		0.975	0
		-0.015	0.391107		0.985	0		1.479	0		0.985	0
		-0.005	0.380335		0.995	0		1.493	0		0.995	0
		0.005	0.377247		1.005	0		1.507	0		1.005	0
		0.015	0.385036		1.015	0		1.521	0		1.015	0
		0.025	0.404537		1.025	0		1.535	0		1.025	0
		0.035	0.451201		1.035	0		1.549	0		1.035	0
		0.045	0.538122		1.045	0		1.563	0		1.045	0
		0.055	0.687298		1.055	0		1.577	0		1.055	0
		0.065	0.915866		1.065	0		1.591	0		1.065	0
		0.075	1.2074		1.075	0		1.605	0		1.075	0
		0.085	1.54345		1.085	0		1.619	0		1.085	0
		0.095	1.88268		1.095	0		1.633	0		1.095	0
		0.105	2.2038		1.105	0		1.647	0		1.105	0
		0.115	2.50511		1.115	0		1.661	0		1.115	0
		0.125	2.79069		1.125	0		1.675	0		1.125	0
		0.135	3.09721		1.135	0		1.689	0		1.135	0
		0.145	3.43445		1.145	0		1.703	0		1.145	0
		0.155	3.80571		1.155	0		1.717	0		1.155	0
		0.165	4.19538		1.165	0		1.731	0		1.165	0
		0.175	4.50382		1.175	0		1.745	0		1.175	0
		0.185	4.58693		1.185	0		1.759	0		1.185	0
		0.195	4.20199		1.195	0		1.773	0		1.195	0
		0.205	3.22694		1.205	0		1.787	0		1.205	0
		0.215	1.85673		1.215	0		1.801	0		1.215	0
		0.225	0.720553		1.225	0		1.815	0		1.225	0
		0.235	0.204498		1.235	0		1.829	0		1.235	0
		0.245	0.0849506		1.245	0		1.843	0		1.245	0
		0.255	0.0604344		1.255	0		1.857	0		1.255	0
		0.265	0.049427		1.265	0		1.871	0		1.265	0
		0.275	0.0428984		1.275	0		1.885	0		1.275	0
		0.285	0.0380669		1.285	0		1.899	0		1.285	0
		0.295	0.0320382		1.295	0		1.913	0		1.295	0
		0.305	0.0230977		1.305	0		1.927	0		1.305	0
		0.315	0.0121936		1.315	0		1.941	0		1.315	0
		0.325	0.00394681		1.325	0		1.955	0		1.325	0
		0.335	0.000625505		1.335	0		1.969	0		1.335	0
		0.345	3.74753e-05		1.345	0		1.983	0		1.345	0
		0.355	0		1.355	0		1.997	0		1.355	0
		0.365	0		1.365	0		2.011	0		1.365	0
		0.375	0		1.375	0		2.025	0		1.375	0
		0.385	0		1.385	0		2.039	0		1.385	0
		0.395	0		1.395	0		2.053	0		1.395	0
		0.405	0		1.405	0		2.067	0		1.405	0
		0.415	0		1.415	0		2.081	0		1.415	0
		0.425	0		1.425	0		2.095	0		1.425	0
		0.435	0		1.435	0		2.109	0		1.435	0
		0.445	0		1.445	0		2.123	0		1.445	0
		0.455	0		1.455	0		2.137	0		1.455	0
		0.465	0		1.465	0		2.151	0		1.465	0
		0.475	0		1.475	0		2.165	0		1.475	0
		0.485	0		1.485	0		2.179	0		1.485	0
		0.495	0		1.495	0		2.193	0		1.495	0
		0.505	0		1.505	0		2.207	0		1.505	0
		0.515	0		1.515	0		2.221	0		1.515	0
		0.525	0		1.525	0		2.235	0		1.525	0
		0.535	0		1.535	0		2.249	0		1.535	0
		0.545	0		1.545	0		2.263	0		1.545	0
		0.555	0		1.555	0		2.277	0		1.555	0
		0.565	0		1.565	0		2.291	0		1.565	0
		0.575	0		1.575	0		2.305	0		1.575	0
		0.585	0		1.585	0		2.319	0		1.585	0
		0.595	0		1.595	0		2.333	0		1.595	0
		0.605	0		1.605	0		2.347	0		1.605	0
		0.615	0		1.615	0		2.361	0		1.615	0
		0.625	0		1.625	0		2.375	0		1.625	0
		0.635	0		1.635	0		2.389	0		1.635	0
		0.645	0		1.645	0		2.403	0		1.645	0
		0.655	0		1.655	0		2.417	0		1.655	0
		0.665	0		1.665	0		2.431	0		1.665	0
		0.675	0		1.675	0		2.445	0		1.675	0
		0.685	0		1.685	0		2.459	0		1.685	0
		0.695	0		1.695	0		2.473	0		1.695	0
		0.705	0		1.705	0		2.487	0		1.705	0
		0.715	0		1.715	0		2.501	0		1.715	0
		0.725	0		1.725	0		2.515	0		1.725	0
		0.735	0		1.735	0		2.529	0		1.735	0
		0.745	0		1.745	0		2.543	0		1.745	0
		0.755	0		1.755	0		2.557	0		1.755	0
		0.765	0		1.765	0		2.571	0		1.765	0
		0.775	0		1.775	0		2.585	0		1.775	0
		0.785	0		1.785	0		2.599	0		1.785	0
		0.795	0		1.795	0		2.613	0		1.795	0
		0.805	0		1.805	0		2.627	0		1.805	0
		0.815	0		1.815	0		2.641	0		1.815	0
		0.825	0		1.825	0		2.655	0		1.825	0
		0.835	0		1.835	0		2.669	0		1.835	0
		0.845	0		1.845	0		2.683	0		1.845	0
		0.855	0		1.855	0		2.697	0		1.855	0
		0.865	0		1.865	0		2.711	0		1.865	0
		0.875	0		1.875	0		2.725	0		1.875	0
		0.885	0		1.885	0		2.739	0		1.885	0
		0.895	0		1.895	0		2.753	0		1.895	0
		0.905	0		1.905	0		2.767	0		1.905	0
		0.915	0		1.915	0		2.781	0		1.915	0
		0.925	0		1.925	0		2.795	0		1.925	0
		0.935	0		1.935	0		2.809	0		1.935	0
		0.945	0		1.945	0		2.823	0		1.945	0
		0.955	0		1.955	0		2.837	0		1.955	0
		0.965	0		1.965	0		2.851	0		1.965	0
		0.975	0		1.975	0		2.865	0		1.975	0
		0.985	0		1.985	0		2.879	0		1.985	0
		0.995	0		1.995	0		2.893	0		1.995	0
		1.005	0		2.005	0		2.907	0		2.005	0
		1.015	0		2.015	0		2.921	0		2.015	0
		1.025	0		2.025	0		2.935	0		2.025	0
		1.035	0		2.035	0		2.949	0		2.035	0
		1.045	0		2.045	0		2.963	0		2.045	0
		1.055	0		2.055	0		2.977	0		2.055	0
		1.065	0		2.065	0		2.991	0		2.065	0
		1.075	0		2.075	0		3.005	0		2.075	0
		1.085	0		2.085	0		3.019	0		2.085	0
		1.095	0		2.095	0		3.033	0		2.095	0
		1.105	0		2.105	0		3.047	0		2.105	0
		1.115	0		2.115	0		3.061	0		2.115	0
		1.125	0		2.125	0		3.075	0		2.125	0
		1.135	0		2.135	0		3.089	0		2.135	0
		1.145	0		2.145	0		3.103	0		2.145	0
		1.155	0		2.155	0		3.117	0		2.155	0
		1.165	0		2.165	0		3.131	0		2.165	0
		1.175	0		2.175	0		3.145	0		2.175	0
		1.185	0		2.185	0		3.159	0		2.185	0
		1.195	0		2.195	0		3.173	0		2.195	0
		1.205	0		2.205	0		3.187	0		2.205	0
		1.215	0		2.215	0		3.201	0		2.215	0
		1.225	0		2.225	0		3.215	0		2.225	0
		1.235	0		2.235	0		3.229	0		2.235	0
		1.245	0		2.245	0		3.243	0		2.245	0
		1.255	0		2.255	0		3.257	0		2.255	0
		1.265	0		2.265	0		3.271	0		2.265	0
		1.275	0		2.275	0		3.285	0		2.275	0
		1.285	0		2.285	0		3.299	0		2.285	0
		1.295	0		2.295	0		3.313	0		2.295	0
		1.305	0		2.305	0		3.327	0		2.305	0
		1.315	0		2.315	0		3.341	0		2.315	0
		1.325	0		2.325	0		3.355	0		2.325	0
		1.335	0		2.335	0		3.369	0		2.335	0
		1.345	0		2.345	0		3.383	0		2.345	0
		1.355	0		2.355	0		3.397	0		2.355	0
		1.365	0		2.365	0		3.411	0		2.365	0
		1.375	0		2.375	0		3.425	0		2.375	0
		1.385	0		2.385	0		3.439	0		2.385	0
		1.395	0		2.395	0		3.453	0		2.395	0
		1.405	0		2.405	0		3.467	0		2.405	0
		1.415	0		2.415	0		3.481	0		2.415	0
		1.425	0		2.425	0		3.495	0		2.425	0
		1.435	0		2.435	0		3.509	0		2.435	0
		1.445	0		2.445	0		3.523	0		2.445	0
		1.455	0		2.455	0		3.537	0		2.455	0
		1.465	0		2.465	0		3.551	0		2.465	0
		1.475	0		2.475	0		3.565	0		2.475	0
		1.485	0		2.485	0		3.579	0		2.485	0
		1.495	0		2.495	0		3.593	0		2.495	0
		1.505	0		2.505	0		3.607	0		2.505	0
		1.515	0		2.515	0		3.621	0		2.515	0
		1.525	0		2.525	0		3.635	0		2.525	0
		1.535	0		2.535	0		3.649	0		2.535	0
		1.545	0		2.545	0		3.663	0		2.545	0
		1.555	0		2.555	0		3.677	0		2.555	0
		1.565	0		2.565	0		3.691	0		2.565	0
		1.575	0		2.575	0		3.705	0		2.575	0
		1.585	0		2.585	0		3.719	0		2.585	0
		1.595	0		2.595	0		3.733	0		2.595	0
		1.605	0		2.605	0		3.747	0		2.605	0
		1.615	0		2.615	0		3.761	0		2.615	0
		1.625	0		2.625	0		3.775	0		2.625	0
		1.635	0		2.635	0		3.789	0		2.635	0
		1.645	0		2.645	0		3.803	0		2.645	0
		1.655	0		2.655	0		3.817	0		2.655	0
		1.665	0		2.665	0		3.831	0		2.665	0
		1.675	0		2.675	0		3.845	0		2.675	0
		1.685	0		2.685	0		3.859	0		2.685	0
		1.695	0		2.695	0		3.873	0		2.695	0
		1.705	0		2.705	0		3.887	0		2.705	0
		1.715	0		2.715	0		3.901	0		2.715	0
		1.725	0		2.725	0		3.915	0		2.725	0
		1.735	0		2.735	0		3.929	0		2.735	0
		1.745	0		2.745	0		3.943	0		2.745	0
		1.755	0		2.755	0		3.957	0		2.755	0
		1.765	0		2.765	0		3.971	0		2.765	0
		1.775	0		2.775	0		3.985	0		2.775	0
		1.785	0		2.785	0		3.999	0		2.785	0
		1.795	0		2.795	0		4.013	0		2.795	0
		1.805	0		2.805	0		4.027	0		2.805	0
		1.815	0		2.815	0		4.041	0		2.815	0
		1.825	0		2.825	0		4.055	0		2.825	0
		1.835	0		2.835	0		4.069	0		2.835	0
		1.845	0		2.845	0		4.083	0		2.845	0
		1.855	0		2.855	0		4.097	0		2.855	0
		1.865	0		2.865	0		4.111	0		2.865	0
		1.875	0		2.875	0		4.125	0		2.875	0
		1.885	0		2.885	0		4.139	0		2.885	0
		1.895	0		2.895	0		4.153	0		2.895	0
		1.905	0		2.905	0		4.167	0		2.905	0
		1.915	0		2.915	0		4.181	0		2.915	0
		1.925	0		2.925	0		4.195	0		2.925	0
		1.935	0		2.935	0		4.209	0		2.935	0
		1.945	0		2.945	0		4.223	0		2.945	0
		1.955	0		2.955	0		4.237	0		2.955	0
		1.965	0		2.965	0		4.251	0		2.965	0
		1.975	0		2.975	0		4.265	0		2.975	0
		1.985	0		2.985	0		4.279	0		2.985	0
		1.995	0		2.995	0		4.293	0		2.995	0
		2.005	0		3.005	0		4.307	0		3.005	0
		2.015	0		3.015	0		4.321	0		3.015	0
		2.025	0		3.025	0		4.335	0		3.025	0
		2.035	0		3.035	0		4.349	0		3.035	0
		2.045	0		3.045	0		4.363	0		3.045	0
		2.055	0		3.055	0		4.377	0		3.055	0
		2.065	0		3.065	0		4.391	0		3.065	0
		2.075	0		3.075	0		4.405	0		3.075	0
		2.085	0		3.085	0		4.419	0		3.085	0
		2.095	0		3.095	0		4.433	0		3.095	0
		2.105	0		3.105	0		4.447	0		3.105	0
		2.115	0		3.115	0		4.461	0		3.115	0
		2.125	0		3.125	0		4.475	0		3.125	0
		2.135	0		3.135	0		4.489	0		3.135	0
		2.145	0		3.145	0		4.503	0		3.145	0
		2.155	0		3.155	0		4.517	0		3.155	0
		2.165	0		3.165	0		4.531	0		3.165	0
		2.175	0		3.175	0		4.545	0		3.175	0
		2.185	0		3.185	0		4.559	0		3.185	0
		2.195	0		3.195	0		4.573	0		3.195	0
		2.205	0		3.205	0		4.587	0		3.205	0
		2.215	0		3.215	0		4.601	0		3.215	0
		2.225	0		3.225	0		4.615	0		3.225	0
		2.235	0		3.235	0		4.629	0		3.235	0
		2.245	0		3.245	0		4.643	0		3.245	0
		2.255	0		3.255	0		4.657	0		3.255	0
		2.265	0		3.265	0		4.671	0		3.265	0
		2.275	0		3.275	0		4.685	0		3.275	0
		2.285	0		3.285	0		4.699	0		3.285	0
		2.295	0		3.295	0		4.713	0		3.295	0
		2.305	0		3.305	0		4.727	0		3.305	0
		2.315	0		3.315	0		4.741	0		3.315	0
		2.325	0		3.325	0		4.755	0		3.325	0
		2.335	0		3.335	0		4.769	0		3.335	0
		2.345	0		3.345	0		4.783	0		3.345	0
		2.355	0		3.355	0		4.797	0		3.355	0
		2.365	0		3.365	0		4.811	0		3.365	0
		2.375	0		3.375	0		4.825	0		3.375	0
		2.385	0		3.385	0		4.839	0		3.385	0
		2.395	0		3.395	0		4.853	0		3.395	0
		2.405	0		3.405	0		4.867	0		3.405	0
		2.415	0		3.415	0		4.881	0		3.415	0
		2.425	0		3.425	0		4.895	0		3.425	0
		2.435	0		3.435	0		4.909	0		3.435	0
		2.445	0		3.445	0		4.923	0		3.445	0
		2.455	0		3.455	0		4.937	0		3.455	0
		2.465	0		3.465	0		4.951	0		3.465	0
		2.475	0		3.475	0		4.965	0		3.475	0
		2.485	0		3.485	0		4.979	0		3.485	0
		2.495	0		3.495	0		4.993	0		3.495	0
