# Supplementary material for: Theoretical framework for confined ion transport in two-dimensional nanochannels
Source: Nat Commun. 2025 Jul 20;16:6675. doi: 10.1038/s41467-025-61735-9 (PMC12276316; doi:10.1038/s41467-025-61735-9)
Supplement: Supplementary file 3 — Source data [file 41467_2025_61735_MOESM3_ESM.zip › Source Data/Source Data of Supplementary Information/Source Data of Supplementary Fig. 7.xlsx]

## Sheet: subfigure a
Supplementary Fig. 7a
			Probability (nm-1)
		z (nm)	ε_(I-W) = 0.01 kJ mol-1	ε_(I-W) = 0.3 kJ mol-1	ε_(I-W) = 0.6 kJ mol-1	ε_(I-W) = 0.9 kJ mol-1	ε_(I-W) = 1.2 kJ mol-2	ε_(I-W) = 1.5 kJ mol-2	ε_(I-W) = 1.8 kJ mol-2	ε_(I-W) = 2.1 kJ mol-3	ε_(I-W) = 2.4 kJ mol-3		z (nm)	Probability (water) (nm-1)
		-2	0	0	0	0	0	0	0	0	0		-1.495	0
		-1.98662	0	0	0	0	0	0	0	0	0		-1.485	0
		-1.97324	0	0	0	0	0	0	0	0	0		-1.475	0
		-1.95987	0	0	0	0	0	0	0	0	0		-1.465	0
		-1.94649	0	0	0	0	0	0	0	0	0		-1.455	0
		-1.93311	0	0	0	0	0	0	0	0	0		-1.445	0
		-1.91973	0	0	0	0	0	0	0	0	0		-1.435	0
		-1.90635	0	0	0	0	0	0	0	0	0		-1.425	0
		-1.89298	0	0	0	0	0	0	0	0	0		-1.415	0
		-1.8796	0	0	0	0	0	0	0	0	0		-1.405	0
		-1.86622	0	0	0	0	0	0	0	0	0		-1.395	0
		-1.85284	0	0	0	0	0	0	0	0	0		-1.385	0
		-1.83946	0	0	0	0	0	0	0	0	0		-1.375	0
		-1.82609	0	0	0	0	0	0	0	0	0		-1.365	0
		-1.81271	0	0	0	0	0	0	0	0	0		-1.355	0
		-1.79933	0	0	0	0	0	0	0	0	0		-1.345	0
		-1.78595	0	0	0	0	0	0	0	0	0		-1.335	0
		-1.77258	0	0	0	0	0	0	0	0	0		-1.325	0
		-1.7592	0	0	0	0	0	0	0	0	0		-1.315	0
		-1.74582	0	0	0	0	0	0	0	0	0		-1.305	0
		-1.73244	0	0	0	0	0	0	0	0	0		-1.295	0
		-1.71906	0	0	0	0	0	0	0	0	0		-1.285	0
		-1.70569	0	0	0	0	0	0	0	0	0		-1.275	0
		-1.69231	0	0	0	0	0	0	0	0	0		-1.265	0
		-1.67893	0	0	0	0	0	0	0	0	0		-1.255	0
		-1.66555	0	0	0	0	0	0	0	0	0		-1.245	0
		-1.65217	0	0	0	0	0	0	0	0	0		-1.235	0
		-1.6388	0	0	0	0	0	0	0	0	0		-1.225	0
		-1.62542	0	0	0	0	0	0	0	0	0		-1.215	0
		-1.61204	0	0	0	0	0	0	0	0	0		-1.205	0
		-1.59866	0	0	0	0	0	0	0	0	0		-1.195	0
		-1.58528	0	0	0	0	0	0	0	0	0		-1.185	0
		-1.57191	0	0	0	0	0	0	0	0	0		-1.175	0
		-1.55853	0	0	0	0	0	0	0	0	0		-1.165	0
		-1.54515	0	0	0	0	0	0	0	0	0		-1.155	0
		-1.53177	0	0	0	0	0	0	0	0	0		-1.145	0
		-1.51839	0	0	0	0	0	0	0	0	0		-1.135	0
		-1.50502	0	0	0	0	0	0	0	0	0		-1.125	0
		-1.49164	0	0	0	0	0	0	0	0	0		-1.115	0
		-1.47826	0	0	0	0	0	0	0	0	0		-1.105	0
		-1.46488	0	0	0	0	0	0	0	0	0		-1.095	0
		-1.45151	0	0	0	0	0	0	0	0	0		-1.085	0
		-1.43813	0	0	0	0	0	0	0	0	0		-1.075	0
		-1.42475	0	0	0	0	0	0	0	0	0		-1.065	0
		-1.41137	0	0	0	0	0	0	0	0	0		-1.055	0
		-1.39799	0	0	0	0	0	0	0	0	0		-1.045	0
		-1.38462	0	0	0	0	0	0	0	0	0		-1.035	0
		-1.37124	0	0	0	0	0	0	0	0	0		-1.025	0
		-1.35786	0	0	0	0	0	0	0	0	0		-1.015	0
		-1.34448	0	0	0	0	0	0	0	0	0		-1.005	0
		-1.3311	0	0	0	0	0	0	0	0	0		-0.995	0
		-1.31773	0	0	0	0	0	0	0	0	0		-0.985	0
		-1.30435	0	0	0	0	0	0	0	0	0		-0.975	0
		-1.29097	0	0	0	0	0	0	0	0	0		-0.965	0
		-1.27759	0	0	0	0	0	0	0	0	0		-0.955	0
		-1.26421	0	0	0	0	0	0	0	0	0		-0.945	0
		-1.25084	0	0	0	0	0	0	0	0	0		-0.935	0
		-1.23746	0	0	0	0	0	0	0	0	0		-0.925	0
		-1.22408	0	0	0	0	0	0	0	0	0		-0.915	0
		-1.2107	0	0	0	0	0	0	0	0	0		-0.905	0
		-1.19732	0	0	0	0	0	0	0	0	0		-0.895	0
		-1.18395	0	0	0	0	0	0	0	0	0		-0.885	0
		-1.17057	0	0	0	0	0	0	0	0	0		-0.875	0
		-1.15719	0	0	0	0	0	0	0	0	0		-0.865	0
		-1.14381	0	0	0	0	0	0	0	0	0		-0.855	0
		-1.13043	0	0	0	0	0	0	0	0	0		-0.845	0
		-1.11706	0	0	0	0	0	0	0	0	0		-0.835	0
		-1.10368	0	0	0	0	0	0	0	0	0		-0.825	0
		-1.0903	0	0	0	0	0	0	0	0	0		-0.815	0
		-1.07692	0	0	0	0	0	0	0	0	0		-0.805	0
		-1.06355	0	0	0	0	0	0	0	0	0		-0.795	0
		-1.05017	0	0	0	0	0	0	0	0	0		-0.785	0
		-1.03679	0	0	0	0	0	0	0	0	0		-0.775	0
		-1.02341	0	0	0	0	0	0	0	0	0		-0.765	0
		-1.01003	0	0	0	0	0	0	0	0	0		-0.755	0
		-0.996656	0	0	0	0	0	0	0	0	0		-0.745	0
		-0.983278	0	0	0	0	0	0	0	0	0		-0.735	0
		-0.9699	0	0	0	0	0	0	0	0	0		-0.725	0
		-0.956522	0	0	0	0	0	0	0	0	0		-0.715	0
		-0.943144	0	0	0	0	0	0	0	0	0		-0.705	0
		-0.929766	0	0	0	0	0	0	0	0	0		-0.695	0
		-0.916388	0	0	0	0	0	0	0	0	0		-0.685	0
		-0.90301	0	0	0	0	0	0	0	0	0		-0.675	0
		-0.889632	0	0	0	0	0	0	0	0	0		-0.665	0
		-0.876254	0	0	0	0	0	0	0	0	0		-0.655	0
		-0.862876	0	0	0	0	0	0	0	0	0		-0.645	0
		-0.849498	0	0	0	0	0	0	0	0	0		-0.635	0
		-0.83612	0	0	0	0	0	0	0	0	0		-0.625	0
		-0.822742	0	0	0	0	0	0	0	0	0		-0.615	0
		-0.809365	0	0	0	0	0	0	0	0	0		-0.605	0
		-0.795987	0	0	0	0	0	0	0	0	0		-0.595	0
		-0.782609	0	0	0	0	0	0	0	0	0		-0.585	0
		-0.769231	0	0	0	0	0	0	0	0	0		-0.575	0
		-0.755853	0	0	0	0	0	0	0	0	0		-0.565	0
		-0.742475	0	0	0	0	0	0	0	0	0		-0.555	0
		-0.729097	0	0	0	0	0	0	0	0	0		-0.545	0
		-0.715719	0	0	0	0	0	0	0	0	0		-0.535	0
		-0.702341	0	0	0	0	0	0	0	0	0		-0.525	0
		-0.688963	0	0	0	0	0	0	0	0	0		-0.515	0
		-0.675585	0	0	0	0	0	0	0	0	0		-0.505	0
		-0.662207	0	0	0	0	0	0	0	0	0		-0.495	0
		-0.648829	0	0	0	0	0	0	0	0	0		-0.485	0
		-0.635452	0	0	0	0	0	0	0	0	0		-0.475	0
		-0.622074	0	0	0	0	0	0	0	0	0		-0.465	0
		-0.608696	0	0	0	0	0	0	0	0	0		-0.455	0
		-0.595318	0	0	0	0	0	0	0	0	0		-0.445	0
		-0.58194	0	0	0	0	0	0	0	0	0		-0.435	0
		-0.568562	0	0	0	0	0	0	0	0	0		-0.425	0
		-0.555184	0	0	0	0	0	0	0	0	0		-0.415	0
		-0.541806	0	0	0	0	0	0	0	0	0		-0.405	0
		-0.528428	0	0	0	0	0	0	0	0	0		-0.395	0
		-0.51505	0	0	0	0	0	0	0	0	0		-0.385	0
		-0.501672	0	0	0	0	0	0	0	0	0		-0.375	0
		-0.488294	0	0	0	0	0	0	0	0	0		-0.365	0
		-0.474916	0	0	0	0	0	0	0	0	0		-0.355	0
		-0.461538	0	0	0	0	0	0	0	0	0		-0.345	0.000221052
		-0.448161	0	0	0	0	0	0	0	0	0		-0.335	0.00268692
		-0.434783	0	0	0	0	0	0	0	0	0		-0.325	0.00984822
		-0.421405	0	0	0	0	0	0	0	0	0		-0.315	0.0188008
		-0.408027	0	0	0	0	0	0	0	0	0		-0.305	0.0264232
		-0.394649	0	0	0	0	0	0	0	0	0		-0.295	0.0310158
		-0.381271	0	0	0	0	0	0	0	0	0		-0.285	0.0337485
		-0.367893	0	0	0	0	0	0	0	0	0		-0.275	0.0365687
		-0.354515	0	0	0	0	0	0	0	0	0		-0.265	0.0421027
		-0.341137	0	0	0	0	0	0	0	0	0		-0.255	0.0506021
		-0.327759	0	0	0	0	0	0	0	0	0		-0.245	0.0801005
		-0.314381	0	0	0	0	0	0	0	0	0		-0.235	0.230082
		-0.301003	0	0	0	0	0	0	0	0	0		-0.225	0.699186
		-0.287625	0	0	0	0	0	0	0	0	0		-0.215	1.57709
		-0.274247	0	0	0	0	0	0	0	0	2.91256e-05		-0.205	2.62412
		-0.26087	0	0	0	0	0	0	0.00346731	0	0.000299745		-0.195	3.50841
		-0.247492	1.01677e-05	0	0.00305772	0	0.00760256	0.000385661	0.00553062	0	0.0165204		-0.185	4.04793
		-0.234114	0.000157684	0	0.00825199	0.00941021	0.00870036	0.0295037	0.0443999	0.100494	0.213071		-0.175	4.2324
		-0.220736	0.00192951	0.0098751	0.0135645	0.0350009	0.0421582	0.115331	0.202655	0.464018	0.771268		-0.165	4.13074
		-0.207358	0.00179001	0.0186249	0.0575606	0.078378	0.201925	0.366044	0.738669	1.16187	1.82275		-0.155	3.93653
		-0.19398	0.0434711	0.0822907	0.176261	0.285192	0.461187	0.820821	1.47194	2.29502	3.37739		-0.145	3.64885
		-0.180602	0.109996	0.249806	0.419103	0.562466	0.910301	1.40939	2.22568	3.15111	4.17369		-0.135	3.32297
		-0.167224	0.246868	0.324225	0.691048	0.922796	1.41768	2.04691	3.03727	3.8021	4.76557		-0.125	3.04036
		-0.153846	0.528211	0.826346	1.04968	1.40336	2.03849	2.58524	3.15575	3.97383	4.24759		-0.115	2.73532
		-0.140468	0.794541	1.03969	1.4721	1.68871	2.10693	2.62804	2.90695	3.43271	3.18813		-0.105	2.3996
		-0.12709	1.08834	1.34364	1.54015	1.89983	2.2401	2.62259	2.60259	2.52408	2.47447		-0.095	2.04068
		-0.113712	1.38175	1.50808	1.66612	2.00077	2.06656	2.1548	2.36528	2.08631	1.67104		-0.085	1.69155
		-0.100334	1.32555	1.59389	1.90752	1.8791	1.90811	1.89322	1.74051	1.65609	1.42897		-0.075	1.37127
		-0.0869565	1.74503	1.80217	1.85602	1.95328	1.92629	1.81738	1.65263	1.277	1.01758		-0.065	1.03827
		-0.0735786	2.15182	2.24469	2.13692	2.16339	2.11457	1.86265	1.80212	1.28002	1.01858		-0.055	0.812376
		-0.0602007	2.70275	2.54859	2.63527	2.50788	2.2224	2.15562	1.69155	1.44765	1.00961		-0.045	0.648499
		-0.0468227	3.51301	3.45419	3.13685	3.09168	2.92462	2.27998	1.88241	1.52014	1.06265		-0.035	0.541959
		-0.0334448	5.11866	4.7967	4.39076	3.86996	3.68158	3.03635	2.47606	1.69489	1.29413		-0.025	0.491817
		-0.0200669	5.8246	5.70689	5.26173	4.87018	4.14463	3.53741	2.67705	2.06593	1.43031		-0.015	0.458526
		-0.00668896	6.95434	6.41769	5.98922	5.32251	4.67466	3.78686	3.01643	2.20582	1.53312		-0.005	0.443456
		0.00668896	7.68432	6.81673	5.92841	5.66402	4.55439	4.45298	3.35304	2.4736	1.71647		0.005	0.450181
		0.0200669	6.95434	6.41769	5.98922	5.32251	4.67466	3.78686	3.01643	2.20582	1.53312		0.015	0.453696
		0.0334448	5.8246	5.70689	5.26173	4.87018	4.14463	3.53741	2.67705	2.06593	1.43031		0.025	0.487064
		0.0468227	5.11866	4.7967	4.39076	3.86996	3.68158	3.03635	2.47606	1.69489	1.29413		0.035	0.539378
		0.0602007	3.51301	3.45419	3.13685	3.09168	2.92462	2.27998	1.88241	1.52014	1.06265		0.045	0.640134
		0.0735786	2.70275	2.54859	2.63527	2.50788	2.2224	2.15562	1.69155	1.44765	1.00961		0.055	0.794072
		0.0869565	2.15182	2.24469	2.13692	2.16339	2.11457	1.86265	1.80212	1.28002	1.01858		0.065	1.03418
		0.100334	1.74503	1.80217	1.85602	1.95328	1.92629	1.81738	1.65263	1.277	1.01758		0.075	1.33053
		0.113712	1.32555	1.59389	1.90752	1.8791	1.90811	1.89322	1.74051	1.65609	1.42897		0.085	1.67828
		0.12709	1.38175	1.50808	1.66612	2.00077	2.06656	2.1548	2.36528	2.08631	1.67104		0.095	2.02291
		0.140468	1.08834	1.34364	1.54015	1.89983	2.2401	2.62259	2.60259	2.52408	2.47447		0.105	2.36676
		0.153846	0.794541	1.03969	1.4721	1.68871	2.10693	2.62804	2.90695	3.43271	3.18813		0.115	2.70671
		0.167224	0.528211	0.826346	1.04968	1.40336	2.03849	2.58524	3.15575	3.97383	4.24759		0.125	3.00156
		0.180602	0.246868	0.324225	0.691048	0.922796	1.41768	2.04691	3.03727	3.8021	4.76557		0.135	3.32456
		0.19398	0.109996	0.249806	0.419103	0.562466	0.910301	1.40939	2.22568	3.15111	4.17369		0.145	3.61542
		0.207358	0.0434711	0.0822907	0.176261	0.285192	0.461187	0.820821	1.47194	2.29502	3.37739		0.155	3.91005
		0.220736	0.00179001	0.0186249	0.0575606	0.078378	0.201925	0.366044	0.738669	1.16187	1.82275		0.165	4.12467
		0.234114	0.00192951	0.0098751	0.0135645	0.0350009	0.0421582	0.115331	0.202655	0.464018	0.771268		0.175	4.25011
		0.247492	0.000157684	0	0.00825199	0.00941021	0.00870036	0.0295037	0.0443999	0.100494	0.213071		0.185	4.07699
		0.26087	1.01677e-05	0	0.00305772	0	0.00760256	0.000385661	0.00553062	0	0.0165204		0.195	3.57819
		0.274247	0	0	0	0	0	0	0.00346731	0	0.000299745		0.205	2.67453
		0.287625	0	0	0	0	0	0	0	0	2.91256e-05		0.215	1.61958
		0.301003	0	0	0	0	0	0	0	0	0		0.225	0.723595
		0.314381	0	0	0	0	0	0	0	0	0		0.235	0.252237
		0.327759	0	0	0	0	0	0	0	0	0		0.245	0.0844195
		0.341137	0	0	0	0	0	0	0	0	0		0.255	0.0520275
		0.354515	0	0	0	0	0	0	0	0	0		0.265	0.0421521
		0.367893	0	0	0	0	0	0	0	0	0		0.275	0.0375558
		0.381271	0	0	0	0	0	0	0	0	0		0.285	0.0339161
		0.394649	0	0	0	0	0	0	0	0	0		0.295	0.031252
		0.408027	0	0	0	0	0	0	0	0	0		0.305	0.0269644
		0.421405	0	0	0	0	0	0	0	0	0		0.315	0.0189951
		0.434783	0	0	0	0	0	0	0	0	0		0.325	0.0100388
		0.448161	0	0	0	0	0	0	0	0	0		0.335	0.00289273
		0.461538	0	0	0	0	0	0	0	0	0		0.345	0.000304898
		0.474916	0	0	0	0	0	0	0	0	0		0.355	0
		0.488294	0	0	0	0	0	0	0	0	0		0.365	0
		0.501672	0	0	0	0	0	0	0	0	0		0.375	0
		0.51505	0	0	0	0	0	0	0	0	0		0.385	0
		0.528428	0	0	0	0	0	0	0	0	0		0.395	0
		0.541806	0	0	0	0	0	0	0	0	0		0.405	0
		0.555184	0	0	0	0	0	0	0	0	0		0.415	0
		0.568562	0	0	0	0	0	0	0	0	0		0.425	0
		0.58194	0	0	0	0	0	0	0	0	0		0.435	0
		0.595318	0	0	0	0	0	0	0	0	0		0.445	0
		0.608696	0	0	0	0	0	0	0	0	0		0.455	0
		0.622074	0	0	0	0	0	0	0	0	0		0.465	0
		0.635452	0	0	0	0	0	0	0	0	0		0.475	0
		0.648829	0	0	0	0	0	0	0	0	0		0.485	0
		0.662207	0	0	0	0	0	0	0	0	0		0.495	0
		0.675585	0	0	0	0	0	0	0	0	0		0.505	0
		0.688963	0	0	0	0	0	0	0	0	0		0.515	0
		0.702341	0	0	0	0	0	0	0	0	0		0.525	0
		0.715719	0	0	0	0	0	0	0	0	0		0.535	0
		0.729097	0	0	0	0	0	0	0	0	0		0.545	0
		0.742475	0	0	0	0	0	0	0	0	0		0.555	0
		0.755853	0	0	0	0	0	0	0	0	0		0.565	0
		0.769231	0	0	0	0	0	0	0	0	0		0.575	0
		0.782609	0	0	0	0	0	0	0	0	0		0.585	0
		0.795987	0	0	0	0	0	0	0	0	0		0.595	0
		0.809365	0	0	0	0	0	0	0	0	0		0.605	0
		0.822742	0	0	0	0	0	0	0	0	0		0.615	0
		0.83612	0	0	0	0	0	0	0	0	0		0.625	0
		0.849498	0	0	0	0	0	0	0	0	0		0.635	0
		0.862876	0	0	0	0	0	0	0	0	0		0.645	0
		0.876254	0	0	0	0	0	0	0	0	0		0.655	0
		0.889632	0	0	0	0	0	0	0	0	0		0.665	0
		0.90301	0	0	0	0	0	0	0	0	0		0.675	0
		0.916388	0	0	0	0	0	0	0	0	0		0.685	0
		0.929766	0	0	0	0	0	0	0	0	0		0.695	0
		0.943144	0	0	0	0	0	0	0	0	0		0.705	0
		0.956522	0	0	0	0	0	0	0	0	0		0.715	0
		0.9699	0	0	0	0	0	0	0	0	0		0.725	0
		0.983278	0	0	0	0	0	0	0	0	0		0.735	0
		0.996656	0	0	0	0	0	0	0	0	0		0.745	0
		1.01003	0	0	0	0	0	0	0	0	0		0.755	0
		1.02341	0	0	0	0	0	0	0	0	0		0.765	0
		1.03679	0	0	0	0	0	0	0	0	0		0.775	0
		1.05017	0	0	0	0	0	0	0	0	0		0.785	0
		1.06355	0	0	0	0	0	0	0	0	0		0.795	0
		1.07692	0	0	0	0	0	0	0	0	0		0.805	0
		1.0903	0	0	0	0	0	0	0	0	0		0.815	0
		1.10368	0	0	0	0	0	0	0	0	0		0.825	0
		1.11706	0	0	0	0	0	0	0	0	0		0.835	0
		1.13043	0	0	0	0	0	0	0	0	0		0.845	0
		1.14381	0	0	0	0	0	0	0	0	0		0.855	0
		1.15719	0	0	0	0	0	0	0	0	0		0.865	0
		1.17057	0	0	0	0	0	0	0	0	0		0.875	0
		1.18395	0	0	0	0	0	0	0	0	0		0.885	0
		1.19732	0	0	0	0	0	0	0	0	0		0.895	0
		1.2107	0	0	0	0	0	0	0	0	0		0.905	0
		1.22408	0	0	0	0	0	0	0	0	0		0.915	0
		1.23746	0	0	0	0	0	0	0	0	0		0.925	0
		1.25084	0	0	0	0	0	0	0	0	0		0.935	0
		1.26421	0	0	0	0	0	0	0	0	0		0.945	0
		1.27759	0	0	0	0	0	0	0	0	0		0.955	0
		1.29097	0	0	0	0	0	0	0	0	0		0.965	0
		1.30435	0	0	0	0	0	0	0	0	0		0.975	0
		1.31773	0	0	0	0	0	0	0	0	0		0.985	0
		1.3311	0	0	0	0	0	0	0	0	0		0.995	0
		1.34448	0	0	0	0	0	0	0	0	0		1.005	0
		1.35786	0	0	0	0	0	0	0	0	0		1.015	0
		1.37124	0	0	0	0	0	0	0	0	0		1.025	0
		1.38462	0	0	0	0	0	0	0	0	0		1.035	0
		1.39799	0	0	0	0	0	0	0	0	0		1.045	0
		1.41137	0	0	0	0	0	0	0	0	0		1.055	0
		1.42475	0	0	0	0	0	0	0	0	0		1.065	0
		1.43813	0	0	0	0	0	0	0	0	0		1.075	0
		1.45151	0	0	0	0	0	0	0	0	0		1.085	0
		1.46488	0	0	0	0	0	0	0	0	0		1.095	0
		1.47826	0	0	0	0	0	0	0	0	0		1.105	0
		1.49164	0	0	0	0	0	0	0	0	0		1.115	0
		1.50502	0	0	0	0	0	0	0	0	0		1.125	0
		1.51839	0	0	0	0	0	0	0	0	0		1.135	0
		1.53177	0	0	0	0	0	0	0	0	0		1.145	0
		1.54515	0	0	0	0	0	0	0	0	0		1.155	0
		1.55853	0	0	0	0	0	0	0	0	0		1.165	0
		1.57191	0	0	0	0	0	0	0	0	0		1.175	0
		1.58528	0	0	0	0	0	0	0	0	0		1.185	0
		1.59866	0	0	0	0	0	0	0	0	0		1.195	0
		1.61204	0	0	0	0	0	0	0	0	0		1.205	0
		1.62542	0	0	0	0	0	0	0	0	0		1.215	0
		1.6388	0	0	0	0	0	0	0	0	0		1.225	0
		1.65217	0	0	0	0	0	0	0	0	0		1.235	0
		1.66555	0	0	0	0	0	0	0	0	0		1.245	0
		1.67893	0	0	0	0	0	0	0	0	0		1.255	0
		1.69231	0	0	0	0	0	0	0	0	0		1.265	0
		1.70569	0	0	0	0	0	0	0	0	0		1.275	0
		1.71906	0	0	0	0	0	0	0	0	0		1.285	0
		1.73244	0	0	0	0	0	0	0	0	0		1.295	0
		1.74582	0	0	0	0	0	0	0	0	0		1.305	0
		1.7592	0	0	0	0	0	0	0	0	0		1.315	0
		1.77258	0	0	0	0	0	0	0	0	0		1.325	0
		1.78595	0	0	0	0	0	0	0	0	0		1.335	0
		1.79933	0	0	0	0	0	0	0	0	0		1.345	0
		1.81271	0	0	0	0	0	0	0	0	0		1.355	0
		1.82609	0	0	0	0	0	0	0	0	0		1.365	0
		1.83946	0	0	0	0	0	0	0	0	0		1.375	0
		1.85284	0	0	0	0	0	0	0	0	0		1.385	0
		1.86622	0	0	0	0	0	0	0	0	0		1.395	0
		1.8796	0	0	0	0	0	0	0	0	0		1.405	0
		1.89298	0	0	0	0	0	0	0	0	0		1.415	0
		1.90635	0	0	0	0	0	0	0	0	0		1.425	0
		1.91973	0	0	0	0	0	0	0	0	0		1.435	0
		1.93311	0	0	0	0	0	0	0	0	0		1.445	0
		1.94649	0	0	0	0	0	0	0	0	0		1.455	0
		1.95987	0	0	0	0	0	0	0	0	0		1.465	0
		1.97324	0	0	0	0	0	0	0	0	0		1.475	0
		1.98662	0	0	0	0	0	0	0	0	0		1.485	0
		2	0	0	0	0	0	0	0	0	0		1.495	0
													1.505	0
													1.515	0
													1.525	0
													1.535	0
													1.545	0
													1.555	0
													1.565	0
													1.575	0
													1.585	0
													1.595	0
													1.605	0
													1.615	0
													1.625	0
													1.635	0
													1.645	0
													1.655	0
													1.665	0
													1.675	0
													1.685	0
													1.695	0
													1.705	0
													1.715	0
													1.725	0
													1.735	0
													1.745	0
													1.755	0
													1.765	0
													1.775	0
													1.785	0
													1.795	0
													1.805	0
													1.815	0
													1.825	0
													1.835	0
													1.845	0
													1.855	0
													1.865	0
													1.875	0
													1.885	0
													1.895	0
													1.905	0
													1.915	0
													1.925	0
													1.935	0
													1.945	0
													1.955	0
													1.965	0
													1.975	0
													1.985	0
													1.995	0
													2.005	0
													2.015	0
													2.025	0
													2.035	0
													2.045	0
													2.055	0
													2.065	0
													2.075	0
													2.085	0
													2.095	0
													2.105	0
													2.115	0
													2.125	0
													2.135	0
													2.145	0
													2.155	0
													2.165	0
													2.175	0
													2.185	0
													2.195	0
													2.205	0
													2.215	0
													2.225	0
													2.235	0
													2.245	0
													2.255	0
													2.265	0
													2.275	0
													2.285	0
													2.295	0
													2.305	0
													2.315	0
													2.325	0
													2.335	0
													2.345	0
													2.355	0
													2.365	0
													2.375	0
													2.385	0
													2.395	0
													2.405	0
													2.415	0
													2.425	0
													2.435	0
													2.445	0
													2.455	0
													2.465	0
													2.475	0
													2.485	0
													2.495	0
													2.505	0
													2.515	0
													2.525	0
													2.535	0
													2.545	0
													2.555	0
													2.565	0
													2.575	0
													2.585	0
													2.595	0
													2.605	0
													2.615	0
													2.625	0
													2.635	0
													2.645	0
													2.655	0
													2.665	0
													2.675	0
													2.685	0
													2.695	0
													2.705	0
													2.715	0
													2.725	0
													2.735	0
													2.745	0
													2.755	0
													2.765	0
													2.775	0
													2.785	0
													2.795	0
													2.805	0
													2.815	0
													2.825	0
													2.835	0
													2.845	0
													2.855	0
													2.865	0
													2.875	0
													2.885	0
													2.895	0
													2.905	0
													2.915	0
													2.925	0
													2.935	0
													2.945	0
													2.955	0
													2.965	0
													2.975	0
													2.985	0
													2.995	0
													3.005	0
													3.015	0
													3.025	0
													3.035	0
													3.045	0
													3.055	0
													3.065	0
													3.075	0
													3.085	0
													3.095	0
													3.105	0
													3.115	0
													3.125	0
													3.135	0
													3.145	0
													3.155	0
													3.165	0
													3.175	0
													3.185	0
													3.195	0
													3.205	0
													3.215	0
													3.225	0
													3.235	0
													3.245	0
													3.255	0
													3.265	0
													3.275	0
													3.285	0
													3.295	0
													3.305	0
													3.315	0
													3.325	0
													3.335	0
													3.345	0
													3.355	0
													3.365	0
													3.375	0
													3.385	0
													3.395	0
													3.405	0
													3.415	0
													3.425	0
													3.435	0
													3.445	0
													3.455	0
													3.465	0
													3.475	0
													3.485	0
													3.495	0

## Sheet: subfigure b
Supplementary Fig. 7b
			Probability (nm-1)
		z (nm)	ε_(I-W) = 0.01 kJ mol-1	ε_(I-W) = 0.5 kJ mol-1	ε_(I-W) = 1 kJ mol-1	ε_(I-W) = 1.5 kJ mol-1	ε_(I-W) = 2 kJ mol-1	ε_(I-W) = 2.5 kJ mol-1	ε_(I-W) = 3 kJ mol-1	ε_(I-W) = 3.5 kJ mol-1	ε_(I-W) = 4 kJ mol-1		z (nm)	Probability (water) (nm-1)
		-2	0	0	0	0	0	0	0	0	0		-1.495	0
		-1.98662	0	0	0	0	0	0	0	0	0		-1.485	0
		-1.97324	0	0	0	0	0	0	0	0	0		-1.475	0
		-1.95987	0	0	0	0	0	0	0	0	0		-1.465	0
		-1.94649	0	0	0	0	0	0	0	0	0		-1.455	0
		-1.93311	0	0	0	0	0	0	0	0	0		-1.445	0
		-1.91973	0	0	0	0	0	0	0	0	0		-1.435	0
		-1.90635	0	0	0	0	0	0	0	0	0		-1.425	0
		-1.89298	0	0	0	0	0	0	0	0	0		-1.415	0
		-1.8796	0	0	0	0	0	0	0	0	0		-1.405	0
		-1.86622	0	0	0	0	0	0	0	0	0		-1.395	0
		-1.85284	0	0	0	0	0	0	0	0	0		-1.385	0
		-1.83946	0	0	0	0	0	0	0	0	0		-1.375	0
		-1.82609	0	0	0	0	0	0	0	0	0		-1.365	0
		-1.81271	0	0	0	0	0	0	0	0	0		-1.355	0
		-1.79933	0	0	0	0	0	0	0	0	0		-1.345	0
		-1.78595	0	0	0	0	0	0	0	0	0		-1.335	0
		-1.77258	0	0	0	0	0	0	0	0	0		-1.325	0
		-1.7592	0	0	0	0	0	0	0	0	0		-1.315	0
		-1.74582	0	0	0	0	0	0	0	0	0		-1.305	0
		-1.73244	0	0	0	0	0	0	0	0	0		-1.295	0
		-1.71906	0	0	0	0	0	0	0	0	0		-1.285	0
		-1.70569	0	0	0	0	0	0	0	0	0		-1.275	0
		-1.69231	0	0	0	0	0	0	0	0	0		-1.265	0
		-1.67893	0	0	0	0	0	0	0	0	0		-1.255	0
		-1.66555	0	0	0	0	0	0	0	0	0		-1.245	0
		-1.65217	0	0	0	0	0	0	0	0	0		-1.235	0
		-1.6388	0	0	0	0	0	0	0	0	0		-1.225	0
		-1.62542	0	0	0	0	0	0	0	0	0		-1.215	0
		-1.61204	0	0	0	0	0	0	0	0	0		-1.205	0
		-1.59866	0	0	0	0	0	0	0	0	0		-1.195	0
		-1.58528	0	0	0	0	0	0	0	0	0		-1.185	0
		-1.57191	0	0	0	0	0	0	0	0	0		-1.175	0
		-1.55853	0	0	0	0	0	0	0	0	0		-1.165	0
		-1.54515	0	0	0	0	0	0	0	0	0		-1.155	0
		-1.53177	0	0	0	0	0	0	0	0	0		-1.145	0
		-1.51839	0	0	0	0	0	0	0	0	0		-1.135	0
		-1.50502	0	0	0	0	0	0	0	0	0		-1.125	0
		-1.49164	0	0	0	0	0	0	0	0	0		-1.115	0
		-1.47826	0	0	0	0	0	0	0	0	0		-1.105	0
		-1.46488	0	0	0	0	0	0	0	0	0		-1.095	0
		-1.45151	0	0	0	0	0	0	0	0	0		-1.085	0
		-1.43813	0	0	0	0	0	0	0	0	0		-1.075	0
		-1.42475	0	0	0	0	0	0	0	0	0		-1.065	0
		-1.41137	0	0	0	0	0	0	0	0	0		-1.055	0
		-1.39799	0	0	0	0	0	0	0	0	0		-1.045	0
		-1.38462	0	0	0	0	0	0	0	0	0		-1.035	0
		-1.37124	0	0	0	0	0	0	0	0	0		-1.025	0
		-1.35786	0	0	0	0	0	0	0	0	0		-1.015	0
		-1.34448	0	0	0	0	0	0	0	0	0		-1.005	0
		-1.3311	0	0	0	0	0	0	0	0	0		-0.995	0
		-1.31773	0	0	0	0	0	0	0	0	0		-0.985	0
		-1.30435	0	0	0	0	0	0	0	0	0		-0.975	0
		-1.29097	0	0	0	0	0	0	0	0	0		-0.965	0
		-1.27759	0	0	0	0	0	0	0	0	0		-0.955	0
		-1.26421	0	0	0	0	0	0	0	0	0		-0.945	0
		-1.25084	0	0	0	0	0	0	0	0	0		-0.935	0
		-1.23746	0	0	0	0	0	0	0	0	0		-0.925	0
		-1.22408	0	0	0	0	0	0	0	0	0		-0.915	0
		-1.2107	0	0	0	0	0	0	0	0	0		-0.905	0
		-1.19732	0	0	0	0	0	0	0	0	0		-0.895	0
		-1.18395	0	0	0	0	0	0	0	0	0		-0.885	0
		-1.17057	0	0	0	0	0	0	0	0	0		-0.875	0
		-1.15719	0	0	0	0	0	0	0	0	0		-0.865	0
		-1.14381	0	0	0	0	0	0	0	0	0		-0.855	0
		-1.13043	0	0	0	0	0	0	0	0	0		-0.845	0
		-1.11706	0	0	0	0	0	0	0	0	0		-0.835	0
		-1.10368	0	0	0	0	0	0	0	0	0		-0.825	0
		-1.0903	0	0	0	0	0	0	0	0	0		-0.815	0
		-1.07692	0	0	0	0	0	0	0	0	0		-0.805	0
		-1.06355	0	0	0	0	0	0	0	0	0		-0.795	0
		-1.05017	0	0	0	0	0	0	0	0	0		-0.785	0
		-1.03679	0	0	0	0	0	0	0	0	0		-0.775	0
		-1.02341	0	0	0	0	0	0	0	0	0		-0.765	0
		-1.01003	0	0	0	0	0	0	0	0	0		-0.755	0
		-0.996656	0	0	0	0	0	0	0	0	0		-0.745	0
		-0.983278	0	0	0	0	0	0	0	0	0		-0.735	0
		-0.9699	0	0	0	0	0	0	0	0	0		-0.725	0
		-0.956522	0	0	0	0	0	0	0	0	0		-0.715	0
		-0.943144	0	0	0	0	0	0	0	0	0		-0.705	0
		-0.929766	0	0	0	0	0	0	0	0	0		-0.695	0
		-0.916388	0	0	0	0	0	0	0	0	0		-0.685	0
		-0.90301	0	0	0	0	0	0	0	0	0		-0.675	0
		-0.889632	0	0	0	0	0	0	0	0	0		-0.665	0
		-0.876254	0	0	0	0	0	0	0	0	0		-0.655	0
		-0.862876	0	0	0	0	0	0	0	0	0		-0.645	0
		-0.849498	0	0	0	0	0	0	0	0	0		-0.635	0
		-0.83612	0	0	0	0	0	0	0	0	0		-0.625	0
		-0.822742	0	0	0	0	0	0	0	0	0		-0.615	0
		-0.809365	0	0	0	0	0	0	0	0	0		-0.605	0
		-0.795987	0	0	0	0	0	0	0	0	0		-0.595	0
		-0.782609	0	0	0	0	0	0	0	0	0		-0.585	0
		-0.769231	0	0	0	0	0	0	0	0	0		-0.575	0
		-0.755853	0	0	0	0	0	0	0	0	0		-0.565	0
		-0.742475	0	0	0	0	0	0	0	0	0		-0.555	0
		-0.729097	0	0	0	0	0	0	0	0	0		-0.545	0
		-0.715719	0	0	0	0	0	0	0	0	0		-0.535	0
		-0.702341	0	0	0	0	0	0	0	0	0		-0.525	0
		-0.688963	0	0	0	0	0	0	0	0	0		-0.515	0
		-0.675585	0	0	0	0	0	0	0	0	0		-0.505	0
		-0.662207	0	0	0	0	0	0	0	0	0		-0.495	0
		-0.648829	0	0	0	0	0	0	0	0	0		-0.485	0
		-0.635452	0	0	0	0	0	0	0	0	0		-0.475	0
		-0.622074	0	0	0	0	0	0	0	0	0		-0.465	0
		-0.608696	0	0	0	0	0	0	0	0	0		-0.455	0
		-0.595318	0	0	0	0	0	0	0	0	0		-0.445	0
		-0.58194	0	0	0	0	0	0	0	0	0		-0.435	0
		-0.568562	0	0	0	0	0	0	0	0	0		-0.425	0
		-0.555184	0	0	0	0	0	0	0	0	0		-0.415	0
		-0.541806	0	0	0	0	0	0	0	0	0		-0.405	0
		-0.528428	0	0	0	0	0	0	0	0	0		-0.395	0
		-0.51505	0	0	0	0	0	0	0	0	0		-0.385	0
		-0.501672	0	0	0	0	0	0	0	0	0		-0.375	0
		-0.488294	0	0	0	0	0	0	0	0	0		-0.365	2.38724e-05
		-0.474916	0	0	0	0	0	0	0	0	0		-0.355	0.000278511
		-0.461538	0	0	0	0	0	0	0	0	0		-0.345	0.00163605
		-0.448161	0	0	0	0	0	0	0	0	0		-0.335	0.00547791
		-0.434783	0	0	0	0	0	0	0	0	0		-0.325	0.0124598
		-0.421405	0	0	0	0	0	0	0	0	0		-0.315	0.0219579
		-0.408027	0	0	0	0	0	0	0	0	0		-0.305	0.0309912
		-0.394649	0	0	0	0	0	0	0	0	0		-0.295	0.0383453
		-0.381271	0	0	0	0	0	0	0	0	0		-0.285	0.0449785
		-0.367893	0	0	0	0	0	0	0	0	0		-0.275	0.0544012
		-0.354515	0	0	0	0	0	0	0	0	0		-0.265	0.081215
		-0.341137	0	0	0	0	0	0	0	0	0		-0.255	0.203199
		-0.327759	0	0	0	0	0	0	0	0	0		-0.245	0.556864
		-0.314381	0	0	0	0	0	0	0	0	0		-0.235	1.21559
		-0.301003	0	0	0	0	0	0	0	0	0		-0.225	2.06852
		-0.287625	0	0	1.77342e-05	0	0	0	0	0	0.000199827		-0.215	2.87914
		-0.274247	0	4.10924e-05	0.000358168	0.000108652	0	0.00170318	0.00129017	0.00342164	0.0107161		-0.205	3.45018
		-0.26087	0	0.00048389	0.00114822	0.00133248	0.00465697	0.00579622	0.0208792	0.0504293	0.087328		-0.195	3.69611
		-0.247492	0.0016817	0.00110862	0.00347914	0.00775641	0.0202752	0.0454624	0.105079	0.183765	0.26621		-0.185	3.7014
		-0.234114	0.00742467	0.00650997	0.0191765	0.0449174	0.0992102	0.179295	0.336011	0.536297	0.883257		-0.175	3.52722
		-0.220736	0.0256229	0.0443962	0.0936729	0.121679	0.259152	0.422287	0.739136	1.20044	1.85614		-0.165	3.28602
		-0.207358	0.0558988	0.0933684	0.192944	0.331544	0.503934	0.871776	1.38408	2.00127	2.90674		-0.155	3.05275
		-0.19398	0.154263	0.272555	0.442666	0.689722	1.01107	1.53066	2.20921	2.92002	3.82702		-0.145	2.80189
		-0.180602	0.333865	0.49773	0.728867	1.04812	1.50418	1.97466	2.69448	3.30411	3.92873		-0.135	2.57403
		-0.167224	0.529314	0.816642	1.04725	1.41278	1.92597	2.27568	3.00558	3.41062	3.78973		-0.125	2.3725
		-0.153846	0.932334	1.14186	1.38413	1.76902	2.22341	2.47476	2.89735	3.03768	3.21471		-0.115	2.18918
		-0.140468	1.04492	1.35256	1.6198	1.87572	2.04388	2.25436	2.60867	2.46261	2.45394		-0.105	2.00174
		-0.12709	1.27189	1.49423	1.67516	1.89538	2.1515	2.19566	2.2072	2.06851	1.82021		-0.095	1.81219
		-0.113712	1.38423	1.60943	1.71976	1.95873	2.012	1.94956	1.9089	1.71473	1.51304		-0.085	1.60877
		-0.100334	1.61415	1.70574	1.75272	1.80768	1.82112	1.76351	1.57869	1.36282	1.18938		-0.075	1.39705
		-0.0869565	1.72113	1.906	1.87382	1.90318	1.83645	1.66114	1.49526	1.32521	1.04377		-0.065	1.17993
		-0.0735786	2.281	2.15142	2.20045	2.18982	1.97266	1.81946	1.565	1.2617	1.01879		-0.055	0.984483
		-0.0602007	2.83069	2.79633	2.5962	2.49884	2.17378	2.04858	1.61356	1.40689	0.96468		-0.045	0.810317
		-0.0468227	3.53977	3.37664	3.14431	2.91037	2.66289	2.29673	1.91036	1.53758	1.15293		-0.035	0.676878
		-0.0334448	4.56575	4.22682	4.05486	3.63063	3.30622	2.96431	2.25619	1.96686	1.38441		-0.025	0.588062
		-0.0200669	5.46626	5.15447	4.67307	4.19334	3.54721	3.22611	2.50957	2.0985	1.56111		-0.015	0.534131
		-0.00668896	6.27362	5.67206	5.32964	4.64522	4.16394	3.58646	2.78853	2.311	1.64254		-0.005	0.505661
		0.00668896	6.68291	6.10918	5.643	4.87821	4.26339	3.65426	3.08051	2.42156	1.71882		0.005	0.509033
		0.0200669	6.27362	5.67206	5.32964	4.64522	4.16394	3.58646	2.78853	2.311	1.64254		0.015	0.532292
		0.0334448	5.46626	5.15447	4.67307	4.19334	3.54721	3.22611	2.50957	2.0985	1.56111		0.025	0.588666
		0.0468227	4.56575	4.22682	4.05486	3.63063	3.30622	2.96431	2.25619	1.96686	1.38441		0.035	0.675143
		0.0602007	3.53977	3.37664	3.14431	2.91037	2.66289	2.29673	1.91036	1.53758	1.15293		0.045	0.813905
		0.0735786	2.83069	2.79633	2.5962	2.49884	2.17378	2.04858	1.61356	1.40689	0.96468		0.055	0.977009
		0.0869565	2.281	2.15142	2.20045	2.18982	1.97266	1.81946	1.565	1.2617	1.01879		0.065	1.19371
		0.100334	1.72113	1.906	1.87382	1.90318	1.83645	1.66114	1.49526	1.32521	1.04377		0.075	1.3948
		0.113712	1.61415	1.70574	1.75272	1.80768	1.82112	1.76351	1.57869	1.36282	1.18938		0.085	1.63482
		0.12709	1.38423	1.60943	1.71976	1.95873	2.012	1.94956	1.9089	1.71473	1.51304		0.095	1.82297
		0.140468	1.27189	1.49423	1.67516	1.89538	2.1515	2.19566	2.2072	2.06851	1.82021		0.105	2.02137
		0.153846	1.04492	1.35256	1.6198	1.87572	2.04388	2.25436	2.60867	2.46261	2.45394		0.115	2.18871
		0.167224	0.932334	1.14186	1.38413	1.76902	2.22341	2.47476	2.89735	3.03768	3.21471		0.125	2.3875
		0.180602	0.529314	0.816642	1.04725	1.41278	1.92597	2.27568	3.00558	3.41062	3.78973		0.135	2.57839
		0.19398	0.333865	0.49773	0.728867	1.04812	1.50418	1.97466	2.69448	3.30411	3.92873		0.145	2.77644
		0.207358	0.154263	0.272555	0.442666	0.689722	1.01107	1.53066	2.20921	2.92002	3.82702		0.155	3.00992
		0.220736	0.0558988	0.0933684	0.192944	0.331544	0.503934	0.871776	1.38408	2.00127	2.90674		0.165	3.2671
		0.234114	0.0256229	0.0443962	0.0936729	0.121679	0.259152	0.422287	0.739136	1.20044	1.85614		0.175	3.51093
		0.247492	0.00742467	0.00650997	0.0191765	0.0449174	0.0992102	0.179295	0.336011	0.536297	0.883257		0.185	3.67211
		0.26087	0.0016817	0.00110862	0.00347914	0.00775641	0.0202752	0.0454624	0.105079	0.183765	0.26621		0.195	3.67039
		0.274247	0	0.00048389	0.00114822	0.00133248	0.00465697	0.00579622	0.0208792	0.0504293	0.087328		0.205	3.44167
		0.287625	0	4.10924e-05	0.000358168	0.000108652	0	0.00170318	0.00129017	0.00342164	0.0107161		0.215	2.89444
		0.301003	0	0	1.77342e-05	0	0	0	0	0	0.000199827		0.225	2.11348
		0.314381	0	0	0	0	0	0	0	0	0		0.235	1.26116
		0.327759	0	0	0	0	0	0	0	0	0		0.245	0.589526
		0.341137	0	0	0	0	0	0	0	0	0		0.255	0.21376
		0.354515	0	0	0	0	0	0	0	0	0		0.265	0.0835231
		0.367893	0	0	0	0	0	0	0	0	0		0.275	0.0536484
		0.381271	0	0	0	0	0	0	0	0	0		0.285	0.0447044
		0.394649	0	0	0	0	0	0	0	0	0		0.295	0.0381402
		0.408027	0	0	0	0	0	0	0	0	0		0.305	0.03151
		0.421405	0	0	0	0	0	0	0	0	0		0.315	0.022397
		0.434783	0	0	0	0	0	0	0	0	0		0.325	0.0131425
		0.448161	0	0	0	0	0	0	0	0	0		0.335	0.00606518
		0.461538	0	0	0	0	0	0	0	0	0		0.345	0.00174587
		0.474916	0	0	0	0	0	0	0	0	0		0.355	0.000292835
		0.488294	0	0	0	0	0	0	0	0	0		0.365	3.66043e-05
		0.501672	0	0	0	0	0	0	0	0	0		0.375	0
		0.51505	0	0	0	0	0	0	0	0	0		0.385	0
		0.528428	0	0	0	0	0	0	0	0	0		0.395	0
		0.541806	0	0	0	0	0	0	0	0	0		0.405	0
		0.555184	0	0	0	0	0	0	0	0	0		0.415	0
		0.568562	0	0	0	0	0	0	0	0	0		0.425	0
		0.58194	0	0	0	0	0	0	0	0	0		0.435	0
		0.595318	0	0	0	0	0	0	0	0	0		0.445	0
		0.608696	0	0	0	0	0	0	0	0	0		0.455	0
		0.622074	0	0	0	0	0	0	0	0	0		0.465	0
		0.635452	0	0	0	0	0	0	0	0	0		0.475	0
		0.648829	0	0	0	0	0	0	0	0	0		0.485	0
		0.662207	0	0	0	0	0	0	0	0	0		0.495	0
		0.675585	0	0	0	0	0	0	0	0	0		0.505	0
		0.688963	0	0	0	0	0	0	0	0	0		0.515	0
		0.702341	0	0	0	0	0	0	0	0	0		0.525	0
		0.715719	0	0	0	0	0	0	0	0	0		0.535	0
		0.729097	0	0	0	0	0	0	0	0	0		0.545	0
		0.742475	0	0	0	0	0	0	0	0	0		0.555	0
		0.755853	0	0	0	0	0	0	0	0	0		0.565	0
		0.769231	0	0	0	0	0	0	0	0	0		0.575	0
		0.782609	0	0	0	0	0	0	0	0	0		0.585	0
		0.795987	0	0	0	0	0	0	0	0	0		0.595	0
		0.809365	0	0	0	0	0	0	0	0	0		0.605	0
		0.822742	0	0	0	0	0	0	0	0	0		0.615	0
		0.83612	0	0	0	0	0	0	0	0	0		0.625	0
		0.849498	0	0	0	0	0	0	0	0	0		0.635	0
		0.862876	0	0	0	0	0	0	0	0	0		0.645	0
		0.876254	0	0	0	0	0	0	0	0	0		0.655	0
		0.889632	0	0	0	0	0	0	0	0	0		0.665	0
		0.90301	0	0	0	0	0	0	0	0	0		0.675	0
		0.916388	0	0	0	0	0	0	0	0	0		0.685	0
		0.929766	0	0	0	0	0	0	0	0	0		0.695	0
		0.943144	0	0	0	0	0	0	0	0	0		0.705	0
		0.956522	0	0	0	0	0	0	0	0	0		0.715	0
		0.9699	0	0	0	0	0	0	0	0	0		0.725	0
		0.983278	0	0	0	0	0	0	0	0	0		0.735	0
		0.996656	0	0	0	0	0	0	0	0	0		0.745	0
		1.01003	0	0	0	0	0	0	0	0	0		0.755	0
		1.02341	0	0	0	0	0	0	0	0	0		0.765	0
		1.03679	0	0	0	0	0	0	0	0	0		0.775	0
		1.05017	0	0	0	0	0	0	0	0	0		0.785	0
		1.06355	0	0	0	0	0	0	0	0	0		0.795	0
		1.07692	0	0	0	0	0	0	0	0	0		0.805	0
		1.0903	0	0	0	0	0	0	0	0	0		0.815	0
		1.10368	0	0	0	0	0	0	0	0	0		0.825	0
		1.11706	0	0	0	0	0	0	0	0	0		0.835	0
		1.13043	0	0	0	0	0	0	0	0	0		0.845	0
		1.14381	0	0	0	0	0	0	0	0	0		0.855	0
		1.15719	0	0	0	0	0	0	0	0	0		0.865	0
		1.17057	0	0	0	0	0	0	0	0	0		0.875	0
		1.18395	0	0	0	0	0	0	0	0	0		0.885	0
		1.19732	0	0	0	0	0	0	0	0	0		0.895	0
		1.2107	0	0	0	0	0	0	0	0	0		0.905	0
		1.22408	0	0	0	0	0	0	0	0	0		0.915	0
		1.23746	0	0	0	0	0	0	0	0	0		0.925	0
		1.25084	0	0	0	0	0	0	0	0	0		0.935	0
		1.26421	0	0	0	0	0	0	0	0	0		0.945	0
		1.27759	0	0	0	0	0	0	0	0	0		0.955	0
		1.29097	0	0	0	0	0	0	0	0	0		0.965	0
		1.30435	0	0	0	0	0	0	0	0	0		0.975	0
		1.31773	0	0	0	0	0	0	0	0	0		0.985	0
		1.3311	0	0	0	0	0	0	0	0	0		0.995	0
		1.34448	0	0	0	0	0	0	0	0	0		1.005	0
		1.35786	0	0	0	0	0	0	0	0	0		1.015	0
		1.37124	0	0	0	0	0	0	0	0	0		1.025	0
		1.38462	0	0	0	0	0	0	0	0	0		1.035	0
		1.39799	0	0	0	0	0	0	0	0	0		1.045	0
		1.41137	0	0	0	0	0	0	0	0	0		1.055	0
		1.42475	0	0	0	0	0	0	0	0	0		1.065	0
		1.43813	0	0	0	0	0	0	0	0	0		1.075	0
		1.45151	0	0	0	0	0	0	0	0	0		1.085	0
		1.46488	0	0	0	0	0	0	0	0	0		1.095	0
		1.47826	0	0	0	0	0	0	0	0	0		1.105	0
		1.49164	0	0	0	0	0	0	0	0	0		1.115	0
		1.50502	0	0	0	0	0	0	0	0	0		1.125	0
		1.51839	0	0	0	0	0	0	0	0	0		1.135	0
		1.53177	0	0	0	0	0	0	0	0	0		1.145	0
		1.54515	0	0	0	0	0	0	0	0	0		1.155	0
		1.55853	0	0	0	0	0	0	0	0	0		1.165	0
		1.57191	0	0	0	0	0	0	0	0	0		1.175	0
		1.58528	0	0	0	0	0	0	0	0	0		1.185	0
		1.59866	0	0	0	0	0	0	0	0	0		1.195	0
		1.61204	0	0	0	0	0	0	0	0	0		1.205	0
		1.62542	0	0	0	0	0	0	0	0	0		1.215	0
		1.6388	0	0	0	0	0	0	0	0	0		1.225	0
		1.65217	0	0	0	0	0	0	0	0	0		1.235	0
		1.66555	0	0	0	0	0	0	0	0	0		1.245	0
		1.67893	0	0	0	0	0	0	0	0	0		1.255	0
		1.69231	0	0	0	0	0	0	0	0	0		1.265	0
		1.70569	0	0	0	0	0	0	0	0	0		1.275	0
		1.71906	0	0	0	0	0	0	0	0	0		1.285	0
		1.73244	0	0	0	0	0	0	0	0	0		1.295	0
		1.74582	0	0	0	0	0	0	0	0	0		1.305	0
		1.7592	0	0	0	0	0	0	0	0	0		1.315	0
		1.77258	0	0	0	0	0	0	0	0	0		1.325	0
		1.78595	0	0	0	0	0	0	0	0	0		1.335	0
		1.79933	0	0	0	0	0	0	0	0	0		1.345	0
		1.81271	0	0	0	0	0	0	0	0	0		1.355	0
		1.82609	0	0	0	0	0	0	0	0	0		1.365	0
		1.83946	0	0	0	0	0	0	0	0	0		1.375	0
		1.85284	0	0	0	0	0	0	0	0	0		1.385	0
		1.86622	0	0	0	0	0	0	0	0	0		1.395	0
		1.8796	0	0	0	0	0	0	0	0	0		1.405	0
		1.89298	0	0	0	0	0	0	0	0	0		1.415	0
		1.90635	0	0	0	0	0	0	0	0	0		1.425	0
		1.91973	0	0	0	0	0	0	0	0	0		1.435	0
		1.93311	0	0	0	0	0	0	0	0	0		1.445	0
		1.94649	0	0	0	0	0	0	0	0	0		1.455	0
		1.95987	0	0	0	0	0	0	0	0	0		1.465	0
		1.97324	0	0	0	0	0	0	0	0	0		1.475	0
		1.98662	0	0	0	0	0	0	0	0	0		1.485	0
		2	0	0	0	0	0	0	0	0	0		1.495	0
													1.505	0
													1.515	0
													1.525	0
													1.535	0
													1.545	0
													1.555	0
													1.565	0
													1.575	0
													1.585	0
													1.595	0
													1.605	0
													1.615	0
													1.625	0
													1.635	0
													1.645	0
													1.655	0
													1.665	0
													1.675	0
													1.685	0
													1.695	0
													1.705	0
													1.715	0
													1.725	0
													1.735	0
													1.745	0
													1.755	0
													1.765	0
													1.775	0
													1.785	0
													1.795	0
													1.805	0
													1.815	0
													1.825	0
													1.835	0
													1.845	0
													1.855	0
													1.865	0
													1.875	0
													1.885	0
													1.895	0
													1.905	0
													1.915	0
													1.925	0
													1.935	0
													1.945	0
													1.955	0
													1.965	0
													1.975	0
													1.985	0
													1.995	0
													2.005	0
													2.015	0
													2.025	0
													2.035	0
													2.045	0
													2.055	0
													2.065	0
													2.075	0
													2.085	0
													2.095	0
													2.105	0
													2.115	0
													2.125	0
													2.135	0
													2.145	0
													2.155	0
													2.165	0
													2.175	0
													2.185	0
													2.195	0
													2.205	0
													2.215	0
													2.225	0
													2.235	0
													2.245	0
													2.255	0
													2.265	0
													2.275	0
													2.285	0
													2.295	0
													2.305	0
													2.315	0
													2.325	0
													2.335	0
													2.345	0
													2.355	0
													2.365	0
													2.375	0
													2.385	0
													2.395	0
													2.405	0
													2.415	0
													2.425	0
													2.435	0
													2.445	0
													2.455	0
													2.465	0
													2.475	0
													2.485	0
													2.495	0
													2.505	0
													2.515	0
													2.525	0
													2.535	0
													2.545	0
													2.555	0
													2.565	0
													2.575	0
													2.585	0
													2.595	0
													2.605	0
													2.615	0
													2.625	0
													2.635	0
													2.645	0
													2.655	0
													2.665	0
													2.675	0
													2.685	0
													2.695	0
													2.705	0
													2.715	0
													2.725	0
													2.735	0
													2.745	0
													2.755	0
													2.765	0
													2.775	0
													2.785	0
													2.795	0
													2.805	0
													2.815	0
													2.825	0
													2.835	0
													2.845	0
													2.855	0
													2.865	0
													2.875	0
													2.885	0
													2.895	0
													2.905	0
													2.915	0
													2.925	0
													2.935	0
													2.945	0
													2.955	0
													2.965	0
													2.975	0
													2.985	0
													2.995	0
													3.005	0
													3.015	0
													3.025	0
													3.035	0
													3.045	0
													3.055	0
													3.065	0
													3.075	0
													3.085	0
													3.095	0
													3.105	0
													3.115	0
													3.125	0
													3.135	0
													3.145	0
													3.155	0
													3.165	0
													3.175	0
													3.185	0
													3.195	0
													3.205	0
													3.215	0
													3.225	0
													3.235	0
													3.245	0
													3.255	0
													3.265	0
													3.275	0
													3.285	0
													3.295	0
													3.305	0
													3.315	0
													3.325	0
													3.335	0
													3.345	0
													3.355	0
													3.365	0
													3.375	0
													3.385	0
													3.395	0
													3.405	0
													3.415	0
													3.425	0
													3.435	0
													3.445	0
													3.455	0
													3.465	0
													3.475	0
													3.485	0
													3.495	0

## Sheet: subfigure c
Supplementary Fig. 7c
			Probability (nm-1)
		z (nm)	ε_(I-W) = 0.01 kJ mol-1	ε_(I-W) = 0.25 kJ mol-1	ε_(I-W) = 0.5 kJ mol-1	ε_(I-W) = 0.75 kJ mol-1	ε_(I-W) = 1 kJ mol-1	ε_(I-W) = 1.25 kJ mol-1	ε_(I-W) = 1.5 kJ mol-1	ε_(I-W) = 1.75 kJ mol-1	ε_(I-W) = 2 kJ mol-1	ε_(I-W) = 2.25 kJ mol-1	ε_(I-W) = 2.5 kJ mol-1		z (nm)	Probability (water) (nm-1)
		-2	0	0	0	0	0	0	0	0	0	0	0		-1.993	0
		-1.98662	0	0	0	0	0	0	0	0	0	0	0		-1.979	0
		-1.97324	0	0	0	0	0	0	0	0	0	0	0		-1.965	0
		-1.95987	0	0	0	0	0	0	0	0	0	0	0		-1.951	0
		-1.94649	0	0	0	0	0	0	0	0	0	0	0		-1.937	0
		-1.93311	0	0	0	0	0	0	0	0	0	0	0		-1.923	0
		-1.91973	0	0	0	0	0	0	0	0	0	0	0		-1.909	0
		-1.90635	0	0	0	0	0	0	0	0	0	0	0		-1.895	0
		-1.89298	0	0	0	0	0	0	0	0	0	0	0		-1.881	0
		-1.8796	0	0	0	0	0	0	0	0	0	0	0		-1.867	0
		-1.86622	0	0	0	0	0	0	0	0	0	0	0		-1.853	0
		-1.85284	0	0	0	0	0	0	0	0	0	0	0		-1.839	0
		-1.83946	0	0	0	0	0	0	0	0	0	0	0		-1.825	0
		-1.82609	0	0	0	0	0	0	0	0	0	0	0		-1.811	0
		-1.81271	0	0	0	0	0	0	0	0	0	0	0		-1.797	0
		-1.79933	0	0	0	0	0	0	0	0	0	0	0		-1.783	0
		-1.78595	0	0	0	0	0	0	0	0	0	0	0		-1.769	0
		-1.77258	0	0	0	0	0	0	0	0	0	0	0		-1.755	0
		-1.7592	0	0	0	0	0	0	0	0	0	0	0		-1.741	0
		-1.74582	0	0	0	0	0	0	0	0	0	0	0		-1.727	0
		-1.73244	0	0	0	0	0	0	0	0	0	0	0		-1.713	0
		-1.71906	0	0	0	0	0	0	0	0	0	0	0		-1.699	0
		-1.70569	0	0	0	0	0	0	0	0	0	0	0		-1.685	0
		-1.69231	0	0	0	0	0	0	0	0	0	0	0		-1.671	0
		-1.67893	0	0	0	0	0	0	0	0	0	0	0		-1.657	0
		-1.66555	0	0	0	0	0	0	0	0	0	0	0		-1.643	0
		-1.65217	0	0	0	0	0	0	0	0	0	0	0		-1.629	0
		-1.6388	0	0	0	0	0	0	0	0	0	0	0		-1.615	0
		-1.62542	0	0	0	0	0	0	0	0	0	0	0		-1.601	0
		-1.61204	0	0	0	0	0	0	0	0	0	0	0		-1.587	0
		-1.59866	0	0	0	0	0	0	0	0	0	0	0		-1.573	0
		-1.58528	0	0	0	0	0	0	0	0	0	0	0		-1.559	0
		-1.57191	0	0	0	0	0	0	0	0	0	0	0		-1.545	0
		-1.55853	0	0	0	0	0	0	0	0	0	0	0		-1.531	0
		-1.54515	0	0	0	0	0	0	0	0	0	0	0		-1.517	0
		-1.53177	0	0	0	0	0	0	0	0	0	0	0		-1.503	0
		-1.51839	0	0	0	0	0	0	0	0	0	0	0		-1.489	0
		-1.50502	0	0	0	0	0	0	0	0	0	0	0		-1.475	0
		-1.49164	0	0	0	0	0	0	0	0	0	0	0		-1.461	0
		-1.47826	0	0	0	0	0	0	0	0	0	0	0		-1.447	0
		-1.46488	0	0	0	0	0	0	0	0	0	0	0		-1.433	0
		-1.45151	0	0	0	0	0	0	0	0	0	0	0		-1.419	0
		-1.43813	0	0	0	0	0	0	0	0	0	0	0		-1.405	0
		-1.42475	0	0	0	0	0	0	0	0	0	0	0		-1.391	0
		-1.41137	0	0	0	0	0	0	0	0	0	0	0		-1.377	0
		-1.39799	0	0	0	0	0	0	0	0	0	0	0		-1.363	0
		-1.38462	0	0	0	0	0	0	0	0	0	0	0		-1.349	0
		-1.37124	0	0	0	0	0	0	0	0	0	0	0		-1.335	0
		-1.35786	0	0	0	0	0	0	0	0	0	0	0		-1.321	0
		-1.34448	0	0	0	0	0	0	0	0	0	0	0		-1.307	0
		-1.3311	0	0	0	0	0	0	0	0	0	0	0		-1.293	0
		-1.31773	0	0	0	0	0	0	0	0	0	0	0		-1.279	0
		-1.30435	0	0	0	0	0	0	0	0	0	0	0		-1.265	0
		-1.29097	0	0	0	0	0	0	0	0	0	0	0		-1.251	0
		-1.27759	0	0	0	0	0	0	0	0	0	0	0		-1.237	0
		-1.26421	0	0	0	0	0	0	0	0	0	0	0		-1.223	0
		-1.25084	0	0	0	0	0	0	0	0	0	0	0		-1.209	0
		-1.23746	0	0	0	0	0	0	0	0	0	0	0		-1.195	0
		-1.22408	0	0	0	0	0	0	0	0	0	0	0		-1.181	0
		-1.2107	0	0	0	0	0	0	0	0	0	0	0		-1.167	0
		-1.19732	0	0	0	0	0	0	0	0	0	0	0		-1.153	0
		-1.18395	0	0	0	0	0	0	0	0	0	0	0		-1.139	0
		-1.17057	0	0	0	0	0	0	0	0	0	0	0		-1.125	0
		-1.15719	0	0	0	0	0	0	0	0	0	0	0		-1.111	0
		-1.14381	0	0	0	0	0	0	0	0	0	0	0		-1.097	0
		-1.13043	0	0	0	0	0	0	0	0	0	0	0		-1.083	0
		-1.11706	0	0	0	0	0	0	0	0	0	0	0		-1.069	0
		-1.10368	0	0	0	0	0	0	0	0	0	0	0		-1.055	0
		-1.0903	0	0	0	0	0	0	0	0	0	0	0		-1.041	0
		-1.07692	0	0	0	0	0	0	0	0	0	0	0		-1.027	0
		-1.06355	0	0	0	0	0	0	0	0	0	0	0		-1.013	0
		-1.05017	0	0	0	0	0	0	0	0	0	0	0		-0.999	0
		-1.03679	0	0	0	0	0	0	0	0	0	0	0		-0.985	0
		-1.02341	0	0	0	0	0	0	0	0	0	0	0		-0.971	0
		-1.01003	0	0	0	0	0	0	0	0	0	0	0		-0.957	0
		-0.996656	0	0	0	0	0	0	0	0	0	0	0		-0.943	0
		-0.983278	0	0	0	0	0	0	0	0	0	0	0		-0.929	0
		-0.9699	0	0	0	0	0	0	0	0	0	0	0		-0.915	0
		-0.956522	0	0	0	0	0	0	0	0	0	0	0		-0.901	0
		-0.943144	0	0	0	0	0	0	0	0	0	0	0		-0.887	0
		-0.929766	0	0	0	0	0	0	0	0	0	0	0		-0.873	0
		-0.916388	0	0	0	0	0	0	0	0	0	0	0		-0.859	0
		-0.90301	0	0	0	0	0	0	0	0	0	0	0		-0.845	0
		-0.889632	0	0	0	0	0	0	0	0	0	0	0		-0.831	0
		-0.876254	0	0	0	0	0	0	0	0	0	0	0		-0.817	0
		-0.862876	0	0	0	0	0	0	0	0	0	0	0		-0.803	0
		-0.849498	0	0	0	0	0	0	0	0	0	0	0		-0.789	0
		-0.83612	0	0	0	0	0	0	0	0	0	0	0		-0.775	0
		-0.822742	0	0	0	0	0	0	0	0	0	0	0		-0.761	0
		-0.809365	0	0	0	0	0	0	0	0	0	0	0		-0.747	0
		-0.795987	0	0	0	0	0	0	0	0	0	0	0		-0.733	0
		-0.782609	0	0	0	0	0	1.93862e-05	0	0	0.00011046	0	0.00206209		-0.719	0
		-0.769231	0	0	0	0	0	0	0	3.03258e-05	0	8.29047e-05	0		-0.705	0
		-0.755853	0	0	0	0	0	0	0.000268234	0.0011955	0.0027569	0.00331173	0.00797386		-0.691	0
		-0.742475	0	0	4.90749e-05	0.000287914	9.11462e-05	0.00594032	0.00914054	0.00278671	0.0100702	0.012396	0.0158314		-0.677	0
		-0.729097	0	0	0.000576522	0.00300066	0.000986141	0.00251663	0	0.00538569	0.0245174	0.0419517	0.0711557		-0.663	0
		-0.715719	5.46745e-05	0.000976728	0.0139876	0.0098291	0.0113036	0.0175721	0.0247228	0.0431282	0.0578473	0.121847	0.209744		-0.649	0
		-0.702341	0.00021076	0.0123372	0.0105646	0.0232515	0.0321323	0.0686368	0.102156	0.14383	0.274528	0.425604	0.556142		-0.635	0
		-0.688963	0.00612138	0.0224572	0.0361216	0.0609355	0.0858012	0.133052	0.263827	0.430821	0.553365	0.781614	1.2022		-0.621	0
		-0.675585	0.0583701	0.0767623	0.122845	0.174704	0.279094	0.462531	0.670587	0.791137	1.18301	1.53251	2.02684		-0.607	0
		-0.662207	0.111405	0.184389	0.239515	0.354968	0.413053	0.659661	0.820135	1.15307	1.45046	1.85152	2.11419		-0.593	0
		-0.648829	0.213716	0.373386	0.473023	0.541694	0.754766	1.10595	1.34527	1.49549	1.85831	1.96679	2.18393		-0.579	0
		-0.635452	0.414417	0.444441	0.639188	0.779582	1.00683	1.18419	1.3055	1.52968	1.56597	1.83921	1.77334		-0.565	0
		-0.622074	0.589945	0.696311	0.814615	0.962472	1.16259	1.29733	1.3932	1.51015	1.53289	1.51701	1.3642		-0.551	0
		-0.608696	0.607292	0.706706	0.898544	0.910449	1.082	1.25655	1.20536	1.32028	1.18291	1.14168	1.06269		-0.537	0
		-0.595318	0.929662	0.974678	1.01137	1.04651	1.18193	1.24752	1.19244	1.08231	1.15534	1.04183	0.830009		-0.523	0
		-0.58194	0.87962	0.961731	1.00258	1.04868	0.99839	1.06747	1.01867	1.00301	0.942888	0.793438	0.675479		-0.509	0
		-0.568562	1.31429	1.28694	1.26405	1.21445	1.18118	1.18911	1.1162	1.00373	0.932275	0.794781	0.658466		-0.495	0
		-0.555184	1.42119	1.46733	1.35112	1.33337	1.27771	1.25729	1.10889	0.991678	0.896132	0.681084	0.508185		-0.481	0
		-0.541806	1.94002	1.86496	1.832	1.68543	1.60865	1.5159	1.38657	1.16266	0.92341	0.903618	0.603837		-0.467	0
		-0.528428	2.24416	2.09577	1.96526	1.98479	1.71255	1.53467	1.38475	1.22576	1.09063	0.91174	0.66036		-0.453	0
		-0.51505	2.64359	2.65583	2.53974	2.26006	2.0608	1.74428	1.63391	1.41691	1.10702	1.02662	0.681246		-0.439	0
		-0.501672	2.86124	2.90174	2.64151	2.38169	2.04118	1.72734	1.57229	1.38991	1.23095	0.924809	0.809164		-0.425	0
		-0.488294	3.05689	2.82695	2.65469	2.62149	2.35401	1.91976	1.72193	1.55917	1.35153	0.97855	0.72974		-0.411	0.000355796
		-0.474916	2.88304	2.8806	2.55774	2.41011	2.19982	1.86559	1.68481	1.42609	1.3781	0.979683	0.816721		-0.397	0.00267978
		-0.461538	2.7503	2.57318	2.46531	2.35646	2.19866	1.86817	1.70146	1.42463	1.19012	0.93563	0.755266		-0.383	0.00905324
		-0.448161	2.47741	2.28931	2.25497	2.00157	1.71701	1.608	1.39644	1.24661	1.1389	0.895886	0.698414		-0.369	0.0198257
		-0.434783	2.04954	1.99729	1.89602	1.74398	1.6796	1.38269	1.27307	1.16095	0.956737	0.821097	0.637137		-0.355	0.0313038
		-0.421405	1.6997	1.47713	1.61598	1.42147	1.34464	1.42071	1.32043	1.10373	0.912964	0.697275	0.679025		-0.341	0.037087
		-0.408027	1.32479	1.27954	1.2769	1.27818	1.27324	1.0505	1.03598	1.05296	0.873151	0.746936	0.573019		-0.327	0.036001
		-0.394649	1.19446	1.14965	1.12425	1.13842	1.15635	1.25123	1.11215	1.00142	1.01179	0.827918	0.767888		-0.313	0.0424654
		-0.381271	0.961084	0.982047	1.06204	1.04583	1.07814	1.1495	1.16215	1.11161	0.906934	0.943477	0.864651		-0.299	0.0960106
		-0.367893	0.880519	0.933448	0.920964	1.09186	1.13155	1.21022	1.28764	1.38508	1.17739	1.15196	1.10517		-0.285	0.23854
		-0.354515	0.694023	0.7821	0.84313	1.04472	1.08132	1.29677	1.25731	1.31891	1.31988	1.33201	1.40465		-0.271	0.471157
		-0.341137	0.537767	0.652701	0.74838	0.88728	1.17267	1.24127	1.40401	1.53934	1.76051	1.80072	1.88886		-0.257	0.673997
		-0.327759	0.330328	0.440888	0.511974	0.691891	0.892501	1.05162	1.28618	1.39913	1.68982	1.92396	1.97154		-0.243	0.79645
		-0.314381	0.170738	0.228958	0.325186	0.482631	0.628608	0.807056	1.00236	1.3291	1.56829	1.91626	2.21013		-0.229	0.876091
		-0.301003	0.082852	0.0983	0.150672	0.22975	0.315977	0.407446	0.573758	0.770959	1.07659	1.41817	1.92647		-0.215	1.25101
		-0.287625	0.0228398	0.0307767	0.0661973	0.0866944	0.165512	0.210872	0.362249	0.525209	0.661911	1.00097	1.32864		-0.201	2.24824
		-0.274247	0.0069145	0.0042374	0.0213537	0.04129	0.0614845	0.105073	0.149526	0.195837	0.283424	0.433908	0.61583		-0.187	3.37798
		-0.26087	0.0110981	0.0162453	0.0167925	0.0215101	0.0232596	0.029808	0.0570205	0.0900845	0.100466	0.186521	0.280983		-0.173	3.97852
		-0.247492	0.00481158	0.00437607	0.0051434	0.00337748	0.00973945	0.0204357	0.0306983	0.0234702	0.0280391	0.037388	0.0824889		-0.159	3.97581
		-0.234114	0.000769253	0.000697248	0.000820807	0.000535415	0	0.0017251	0.000865013	0.00490097	0.00807002	0.0260686	0.0186989		-0.145	3.67571
		-0.220736	0	0	0	0	2.77511e-05	0	0.00133188	0.000868457	0.00519515	0.00205039	0.000174942		-0.131	3.23446
		-0.207358	0	0	0	0	0	0	7.94569e-05	0.000446714	0	0.00604478	0.00297388		-0.117	2.75822
		-0.19398	0	0	0	0	0	0	0	0.00160218	4.39844e-05	0	0		-0.103	2.22144
		-0.180602	0	0	0	0	0	0	0	0	0	0	0		-0.089	1.67084
		-0.167224	0	0	0	0	0	0	0	0	0	1.96483e-05	0		-0.075	1.20803
		-0.153846	0	0	0	0	0	0	0	0	0	0	0		-0.061	0.849429
		-0.140468	0	0	0	0	0	0	0	0	0	0	0		-0.047	0.618159
		-0.12709	0	0	0	0	0	0	0	0	0	0	0		-0.033	0.50552
		-0.113712	0	0	0	0	0	0	0	0	0	0	0		-0.019	0.438171
		-0.100334	0	0	0	0	0	0	0	0	0	0	0		-0.005	0.418372
		-0.0869565	0	0	0	0	0	0	0	0	0	0	0		0.009	0.42372
		-0.0735786	0	0	0	0	0	0	0	0	0	0	0		0.023	0.44691
		-0.0602007	0	0	0	0	0	0	0	0	0	0	0		0.037	0.520717
		-0.0468227	0	0	0	0	0	0	0	0	0	0	0		0.051	0.659286
		-0.0334448	0	0	0	0	0	0	0	0	0	0	0		0.065	0.919288
		-0.0200669	0	0	0	0	0	0	0	0	0	0	0		0.079	1.31024
		-0.00668896	0	0	0	0	0	0	0	0	0	0	0		0.093	1.83134
		0.00668896	0	0	0	0	0	0	0	0	0	0	0		0.107	2.36449
		0.0200669	0	0	0	0	0	0	0	0	0	0	0		0.121	2.88449
		0.0334448	0	0	0	0	0	0	0	0	0	0	0		0.135	3.36779
		0.0468227	0	0	0	0	0	0	0	0	0	0	0		0.149	3.76759
		0.0602007	0	0	0	0	0	0	0	0	0	0	0		0.163	4.00805
		0.0735786	0	0	0	0	0	0	0	0	0	0	0		0.177	3.86616
		0.0869565	0	0	0	0	0	0	0	0	0	0	0		0.191	3.12273
		0.100334	0	0	0	0	0	0	0	0	0	0	0		0.205	1.95831
		0.113712	0	0	0	0	0	0	0	0	0	0	0		0.219	1.1189
		0.12709	0	0	0	0	0	0	0	0	0	0	0		0.233	0.845694
		0.140468	0	0	0	0	0	0	0	0	0	0	0		0.247	0.772587
		0.153846	0	0	0	0	0	0	0	0	0	0	0		0.261	0.626889
		0.167224	0	0	0	0	0	0	0	0	0	0	0		0.275	0.415828
		0.180602	0	0	0	0	0	0	0	0	0	1.96483e-05	0		0.289	0.198212
		0.19398	0	0	0	0	0	0	0	0	0	0	0		0.303	0.0721553
		0.207358	0	0	0	0	0	0	0	0.00160218	4.39844e-05	0	0		0.317	0.0384761
		0.220736	0	0	0	0	0	0	7.94569e-05	0.000446714	0	0.00604478	0.00297388		0.331	0.0366272
		0.234114	0	0	0	0	2.77511e-05	0	0.00133188	0.000868457	0.00519515	0.00205039	0.000174942		0.345	0.0360691
		0.247492	0.000769253	0.000697248	0.000820807	0.000535415	0	0.0017251	0.000865013	0.00490097	0.00807002	0.0260686	0.0186989		0.359	0.0287948
		0.26087	0.00481158	0.00437607	0.0051434	0.00337748	0.00973945	0.0204357	0.0306983	0.0234702	0.0280391	0.037388	0.0824889		0.373	0.0174977
		0.274247	0.0110981	0.0162453	0.0167925	0.0215101	0.0232596	0.029808	0.0570205	0.0900845	0.100466	0.186521	0.280983		0.387	0.00695754
		0.287625	0.0069145	0.0042374	0.0213537	0.04129	0.0614845	0.105073	0.149526	0.195837	0.283424	0.433908	0.61583		0.401	0.00163913
		0.301003	0.0228398	0.0307767	0.0661973	0.0866944	0.165512	0.210872	0.362249	0.525209	0.661911	1.00097	1.32864		0.415	0.000174813
		0.314381	0.082852	0.0983	0.150672	0.22975	0.315977	0.407446	0.573758	0.770959	1.07659	1.41817	1.92647		0.429	2.05662e-05
		0.327759	0.170738	0.228958	0.325186	0.482631	0.628608	0.807056	1.00236	1.3291	1.56829	1.91626	2.21013		0.443	0
		0.341137	0.330328	0.440888	0.511974	0.691891	0.892501	1.05162	1.28618	1.39913	1.68982	1.92396	1.97154		0.457	0
		0.354515	0.537767	0.652701	0.74838	0.88728	1.17267	1.24127	1.40401	1.53934	1.76051	1.80072	1.88886		0.471	0
		0.367893	0.694023	0.7821	0.84313	1.04472	1.08132	1.29677	1.25731	1.31891	1.31988	1.33201	1.40465		0.485	0
		0.381271	0.880519	0.933448	0.920964	1.09186	1.13155	1.21022	1.28764	1.38508	1.17739	1.15196	1.10517		0.499	0
		0.394649	0.961084	0.982047	1.06204	1.04583	1.07814	1.1495	1.16215	1.11161	0.906934	0.943477	0.864651		0.513	0
		0.408027	1.19446	1.14965	1.12425	1.13842	1.15635	1.25123	1.11215	1.00142	1.01179	0.827918	0.767888		0.527	0
		0.421405	1.32479	1.27954	1.2769	1.27818	1.27324	1.0505	1.03598	1.05296	0.873151	0.746936	0.573019		0.541	0
		0.434783	1.6997	1.47713	1.61598	1.42147	1.34464	1.42071	1.32043	1.10373	0.912964	0.697275	0.679025		0.555	0
		0.448161	2.04954	1.99729	1.89602	1.74398	1.6796	1.38269	1.27307	1.16095	0.956737	0.821097	0.637137		0.569	0
		0.461538	2.47741	2.28931	2.25497	2.00157	1.71701	1.608	1.39644	1.24661	1.1389	0.895886	0.698414		0.583	0
		0.474916	2.7503	2.57318	2.46531	2.35646	2.19866	1.86817	1.70146	1.42463	1.19012	0.93563	0.755266		0.597	0
		0.488294	2.88304	2.8806	2.55774	2.41011	2.19982	1.86559	1.68481	1.42609	1.3781	0.979683	0.816721		0.611	0
		0.501672	3.05689	2.82695	2.65469	2.62149	2.35401	1.91976	1.72193	1.55917	1.35153	0.97855	0.72974		0.625	0
		0.51505	2.86124	2.90174	2.64151	2.38169	2.04118	1.72734	1.57229	1.38991	1.23095	0.924809	0.809164		0.639	0
		0.528428	2.64359	2.65583	2.53974	2.26006	2.0608	1.74428	1.63391	1.41691	1.10702	1.02662	0.681246		0.653	0
		0.541806	2.24416	2.09577	1.96526	1.98479	1.71255	1.53467	1.38475	1.22576	1.09063	0.91174	0.66036		0.667	0
		0.555184	1.94002	1.86496	1.832	1.68543	1.60865	1.5159	1.38657	1.16266	0.92341	0.903618	0.603837		0.681	0
		0.568562	1.42119	1.46733	1.35112	1.33337	1.27771	1.25729	1.10889	0.991678	0.896132	0.681084	0.508185		0.695	0
		0.58194	1.31429	1.28694	1.26405	1.21445	1.18118	1.18911	1.1162	1.00373	0.932275	0.794781	0.658466		0.709	0
		0.595318	0.87962	0.961731	1.00258	1.04868	0.99839	1.06747	1.01867	1.00301	0.942888	0.793438	0.675479		0.723	0
		0.608696	0.929662	0.974678	1.01137	1.04651	1.18193	1.24752	1.19244	1.08231	1.15534	1.04183	0.830009		0.737	0
		0.622074	0.607292	0.706706	0.898544	0.910449	1.082	1.25655	1.20536	1.32028	1.18291	1.14168	1.06269		0.751	0
		0.635452	0.589945	0.696311	0.814615	0.962472	1.16259	1.29733	1.3932	1.51015	1.53289	1.51701	1.3642		0.765	0
		0.648829	0.414417	0.444441	0.639188	0.779582	1.00683	1.18419	1.3055	1.52968	1.56597	1.83921	1.77334		0.779	0
		0.662207	0.213716	0.373386	0.473023	0.541694	0.754766	1.10595	1.34527	1.49549	1.85831	1.96679	2.18393		0.793	0
		0.675585	0.111405	0.184389	0.239515	0.354968	0.413053	0.659661	0.820135	1.15307	1.45046	1.85152	2.11419		0.807	0
		0.688963	0.0583701	0.0767623	0.122845	0.174704	0.279094	0.462531	0.670587	0.791137	1.18301	1.53251	2.02684		0.821	0
		0.702341	0.00612138	0.0224572	0.0361216	0.0609355	0.0858012	0.133052	0.263827	0.430821	0.553365	0.781614	1.2022		0.835	0
		0.715719	0.00021076	0.0123372	0.0105646	0.0232515	0.0321323	0.0686368	0.102156	0.14383	0.274528	0.425604	0.556142		0.849	0
		0.729097	5.46745e-05	0.000976728	0.0139876	0.0098291	0.0113036	0.0175721	0.0247228	0.0431282	0.0578473	0.121847	0.209744		0.863	0
		0.742475	0	0	0.000576522	0.00300066	0.000986141	0.00251663	0	0.00538569	0.0245174	0.0419517	0.0711557		0.877	0
		0.755853	0	0	4.90749e-05	0.000287914	9.11462e-05	0.00594032	0.00914054	0.00278671	0.0100702	0.012396	0.0158314		0.891	0
		0.769231	0	0	0	0	0	0	0.000268234	0.0011955	0.0027569	0.00331173	0.00797386		0.905	0
		0.782609	0	0	0	0	0	0	0	3.03258e-05	0	8.29047e-05	0		0.919	0
		0.795987	0	0	0	0	0	1.93862e-05	0	0	0.00011046	0	0.00206209		0.933	0
		0.809365	0	0	0	0	0	0	0	0	0	0	0		0.947	0
		0.822742	0	0	0	0	0	0	0	0	0	0	0		0.961	0
		0.83612	0	0	0	0	0	0	0	0	0	0	0		0.975	0
		0.849498	0	0	0	0	0	0	0	0	0	0	0		0.989	0
		0.862876	0	0	0	0	0	0	0	0	0	0	0		1.003	0
		0.876254	0	0	0	0	0	0	0	0	0	0	0		1.017	0
		0.889632	0	0	0	0	0	0	0	0	0	0	0		1.031	0
		0.90301	0	0	0	0	0	0	0	0	0	0	0		1.045	0
		0.916388	0	0	0	0	0	0	0	0	0	0	0		1.059	0
		0.929766	0	0	0	0	0	0	0	0	0	0	0		1.073	0
		0.943144	0	0	0	0	0	0	0	0	0	0	0		1.087	0
		0.956522	0	0	0	0	0	0	0	0	0	0	0		1.101	0
		0.9699	0	0	0	0	0	0	0	0	0	0	0		1.115	0
		0.983278	0	0	0	0	0	0	0	0	0	0	0		1.129	0
		0.996656	0	0	0	0	0	0	0	0	0	0	0		1.143	0
		1.01003	0	0	0	0	0	0	0	0	0	0	0		1.157	0
		1.02341	0	0	0	0	0	0	0	0	0	0	0		1.171	0
		1.03679	0	0	0	0	0	0	0	0	0	0	0		1.185	0
		1.05017	0	0	0	0	0	0	0	0	0	0	0		1.199	0
		1.06355	0	0	0	0	0	0	0	0	0	0	0		1.213	0
		1.07692	0	0	0	0	0	0	0	0	0	0	0		1.227	0
		1.0903	0	0	0	0	0	0	0	0	0	0	0		1.241	0
		1.10368	0	0	0	0	0	0	0	0	0	0	0		1.255	0
		1.11706	0	0	0	0	0	0	0	0	0	0	0		1.269	0
		1.13043	0	0	0	0	0	0	0	0	0	0	0		1.283	0
		1.14381	0	0	0	0	0	0	0	0	0	0	0		1.297	0
		1.15719	0	0	0	0	0	0	0	0	0	0	0		1.311	0
		1.17057	0	0	0	0	0	0	0	0	0	0	0		1.325	0
		1.18395	0	0	0	0	0	0	0	0	0	0	0		1.339	0
		1.19732	0	0	0	0	0	0	0	0	0	0	0		1.353	0
		1.2107	0	0	0	0	0	0	0	0	0	0	0		1.367	0
		1.22408	0	0	0	0	0	0	0	0	0	0	0		1.381	0
		1.23746	0	0	0	0	0	0	0	0	0	0	0		1.395	0
		1.25084	0	0	0	0	0	0	0	0	0	0	0		1.409	0
		1.26421	0	0	0	0	0	0	0	0	0	0	0		1.423	0
		1.27759	0	0	0	0	0	0	0	0	0	0	0		1.437	0
		1.29097	0	0	0	0	0	0	0	0	0	0	0		1.451	0
		1.30435	0	0	0	0	0	0	0	0	0	0	0		1.465	0
		1.31773	0	0	0	0	0	0	0	0	0	0	0		1.479	0
		1.3311	0	0	0	0	0	0	0	0	0	0	0		1.493	0
		1.34448	0	0	0	0	0	0	0	0	0	0	0		1.507	0
		1.35786	0	0	0	0	0	0	0	0	0	0	0		1.521	0
		1.37124	0	0	0	0	0	0	0	0	0	0	0		1.535	0
		1.38462	0	0	0	0	0	0	0	0	0	0	0		1.549	0
		1.39799	0	0	0	0	0	0	0	0	0	0	0		1.563	0
		1.41137	0	0	0	0	0	0	0	0	0	0	0		1.577	0
		1.42475	0	0	0	0	0	0	0	0	0	0	0		1.591	0
		1.43813	0	0	0	0	0	0	0	0	0	0	0		1.605	0
		1.45151	0	0	0	0	0	0	0	0	0	0	0		1.619	0
		1.46488	0	0	0	0	0	0	0	0	0	0	0		1.633	0
		1.47826	0	0	0	0	0	0	0	0	0	0	0		1.647	0
		1.49164	0	0	0	0	0	0	0	0	0	0	0		1.661	0
		1.50502	0	0	0	0	0	0	0	0	0	0	0		1.675	0
		1.51839	0	0	0	0	0	0	0	0	0	0	0		1.689	0
		1.53177	0	0	0	0	0	0	0	0	0	0	0		1.703	0
		1.54515	0	0	0	0	0	0	0	0	0	0	0		1.717	0
		1.55853	0	0	0	0	0	0	0	0	0	0	0		1.731	0
		1.57191	0	0	0	0	0	0	0	0	0	0	0		1.745	0
		1.58528	0	0	0	0	0	0	0	0	0	0	0		1.759	0
		1.59866	0	0	0	0	0	0	0	0	0	0	0		1.773	0
		1.61204	0	0	0	0	0	0	0	0	0	0	0		1.787	0
		1.62542	0	0	0	0	0	0	0	0	0	0	0		1.801	0
		1.6388	0	0	0	0	0	0	0	0	0	0	0		1.815	0
		1.65217	0	0	0	0	0	0	0	0	0	0	0		1.829	0
		1.66555	0	0	0	0	0	0	0	0	0	0	0		1.843	0
		1.67893	0	0	0	0	0	0	0	0	0	0	0		1.857	0
		1.69231	0	0	0	0	0	0	0	0	0	0	0		1.871	0
		1.70569	0	0	0	0	0	0	0	0	0	0	0		1.885	0
		1.71906	0	0	0	0	0	0	0	0	0	0	0		1.899	0
		1.73244	0	0	0	0	0	0	0	0	0	0	0		1.913	0
		1.74582	0	0	0	0	0	0	0	0	0	0	0		1.927	0
		1.7592	0	0	0	0	0	0	0	0	0	0	0		1.941	0
		1.77258	0	0	0	0	0	0	0	0	0	0	0		1.955	0
		1.78595	0	0	0	0	0	0	0	0	0	0	0		1.969	0
		1.79933	0	0	0	0	0	0	0	0	0	0	0		1.983	0
		1.81271	0	0	0	0	0	0	0	0	0	0	0		1.997	0
		1.82609	0	0	0	0	0	0	0	0	0	0	0		2.011	0
		1.83946	0	0	0	0	0	0	0	0	0	0	0		2.025	0
		1.85284	0	0	0	0	0	0	0	0	0	0	0		2.039	0
		1.86622	0	0	0	0	0	0	0	0	0	0	0		2.053	0
		1.8796	0	0	0	0	0	0	0	0	0	0	0		2.067	0
		1.89298	0	0	0	0	0	0	0	0	0	0	0		2.081	0
		1.90635	0	0	0	0	0	0	0	0	0	0	0		2.095	0
		1.91973	0	0	0	0	0	0	0	0	0	0	0		2.109	0
		1.93311	0	0	0	0	0	0	0	0	0	0	0		2.123	0
		1.94649	0	0	0	0	0	0	0	0	0	0	0		2.137	0
		1.95987	0	0	0	0	0	0	0	0	0	0	0		2.151	0
		1.97324	0	0	0	0	0	0	0	0	0	0	0		2.165	0
		1.98662	0	0	0	0	0	0	0	0	0	0	0		2.179	0
		2	0	0	0	0	0	0	0	0	0	0	0		2.193	0
															2.207	0
															2.221	0
															2.235	0
															2.249	0
															2.263	0
															2.277	0
															2.291	0
															2.305	0
															2.319	0
															2.333	0
															2.347	0
															2.361	0
															2.375	0
															2.389	0
															2.403	0
															2.417	0
															2.431	0
															2.445	0
															2.459	0
															2.473	0
															2.487	0
															2.501	0
															2.515	0
															2.529	0
															2.543	0
															2.557	0
															2.571	0
															2.585	0
															2.599	0
															2.613	0
															2.627	0
															2.641	0
															2.655	0
															2.669	0
															2.683	0
															2.697	0
															2.711	0
															2.725	0
															2.739	0
															2.753	0
															2.767	0
															2.781	0
															2.795	0
															2.809	0
															2.823	0
															2.837	0
															2.851	0
															2.865	0
															2.879	0
															2.893	0
															2.907	0
															2.921	0
															2.935	0
															2.949	0
															2.963	0
															2.977	0
															2.991	0
															3.005	0
															3.019	0
															3.033	0
															3.047	0
															3.061	0
															3.075	0
															3.089	0
															3.103	0
															3.117	0
															3.131	0
															3.145	0
															3.159	0
															3.173	0
															3.187	0
															3.201	0
															3.215	0
															3.229	0
															3.243	0
															3.257	0
															3.271	0
															3.285	0
															3.299	0
															3.313	0
															3.327	0
															3.341	0
															3.355	0
															3.369	0
															3.383	0
															3.397	0
															3.411	0
															3.425	0
															3.439	0
															3.453	0
															3.467	0
															3.481	0
															3.495	0
															3.509	0
															3.523	0
															3.537	0
															3.551	0
															3.565	0
															3.579	0
															3.593	0
															3.607	0
															3.621	0
															3.635	0
															3.649	0
															3.663	0
															3.677	0
															3.691	0
															3.705	0
															3.719	0
															3.733	0
															3.747	0
															3.761	0
															3.775	0
															3.789	0
															3.803	0
															3.817	0
															3.831	0
															3.845	0
															3.859	0
															3.873	0
															3.887	0
															3.901	0
															3.915	0
															3.929	0
															3.943	0
															3.957	0
															3.971	0
															3.985	0
															3.999	0
															4.013	0
															4.027	0
															4.041	0
															4.055	0
															4.069	0
															4.083	0
															4.097	0
															4.111	0
															4.125	0
															4.139	0
															4.153	0
															4.167	0
															4.181	0
															4.195	0
															4.209	0
															4.223	0
															4.237	0
															4.251	0
															4.265	0
															4.279	0
															4.293	0
															4.307	0
															4.321	0
															4.335	0
															4.349	0
															4.363	0
															4.377	0
															4.391	0
															4.405	0
															4.419	0
															4.433	0
															4.447	0
															4.461	0
															4.475	0
															4.489	0
															4.503	0
															4.517	0
															4.531	0
															4.545	0
															4.559	0
															4.573	0
															4.587	0
															4.601	0
															4.615	0
															4.629	0
															4.643	0
															4.657	0
															4.671	0
															4.685	0
															4.699	0
															4.713	0
															4.727	0
															4.741	0
															4.755	0
															4.769	0
															4.783	0
															4.797	0
															4.811	0
															4.825	0
															4.839	0
															4.853	0
															4.867	0
															4.881	0
															4.895	0
															4.909	0
															4.923	0
															4.937	0
															4.951	0
															4.965	0
															4.979	0
															4.993	0

## Sheet: subfigure d
Supplementary Fig. 7d
			Probability (nm-1)
		z (nm)	ε_(I-W) = 0.01 kJ mol-1	ε_(I-W) = 0.3 kJ mol-1	ε_(I-W) = 0.6 kJ mol-1	ε_(I-W) = 0.9 kJ mol-1	ε_(I-W) = 1.2 kJ mol-2	ε_(I-W) = 1.5 kJ mol-2	ε_(I-W) = 1.8 kJ mol-2	ε_(I-W) = 2.1 kJ mol-3	ε_(I-W) = 2.4 kJ mol-3		z (nm)	Probability (water) (nm-1)
		-2	0	0	0	0	0	0	0	0	0		-1.495	0
		-1.98662	0	0	0	0	0	0	0	0	0		-1.485	0
		-1.97324	0	0	0	0	0	0	0	0	0		-1.475	0
		-1.95987	0	0	0	0	0	0	0	0	0		-1.465	0
		-1.94649	0	0	0	0	0	0	0	0	0		-1.455	0
		-1.93311	0	0	0	0	0	0	0	0	0		-1.445	0
		-1.91973	0	0	0	0	0	0	0	0	0		-1.435	0
		-1.90635	0	0	0	0	0	0	0	0	0		-1.425	0
		-1.89298	0	0	0	0	0	0	0	0	0		-1.415	0
		-1.8796	0	0	0	0	0	0	0	0	0		-1.405	0
		-1.86622	0	0	0	0	0	0	0	0	0		-1.395	0
		-1.85284	0	0	0	0	0	0	0	0	0		-1.385	0
		-1.83946	0	0	0	0	0	0	0	0	0		-1.375	0
		-1.82609	0	0	0	0	0	0	0	0	0		-1.365	0
		-1.81271	0	0	0	0	0	0	0	0	0		-1.355	0
		-1.79933	0	0	0	0	0	0	0	0	0		-1.345	0
		-1.78595	0	0	0	0	0	0	0	0	0		-1.335	0
		-1.77258	0	0	0	0	0	0	0	0	0		-1.325	0
		-1.7592	0	0	0	0	0	0	0	0	0		-1.315	0
		-1.74582	0	0	0	0	0	0	0	0	0		-1.305	0
		-1.73244	0	0	0	0	0	0	0	0	0		-1.295	0
		-1.71906	0	0	0	0	0	0	0	0	0		-1.285	0
		-1.70569	0	0	0	0	0	0	0	0	0		-1.275	0
		-1.69231	0	0	0	0	0	0	0	0	0		-1.265	0
		-1.67893	0	0	0	0	0	0	0	0	0		-1.255	0
		-1.66555	0	0	0	0	0	0	0	0	0		-1.245	0
		-1.65217	0	0	0	0	0	0	0	0	0		-1.235	0
		-1.6388	0	0	0	0	0	0	0	0	0		-1.225	0
		-1.62542	0	0	0	0	0	0	0	0	0		-1.215	0
		-1.61204	0	0	0	0	0	0	0	0	0		-1.205	0
		-1.59866	0	0	0	0	0	0	0	0	0		-1.195	0
		-1.58528	0	0	0	0	0	0	0	0	0		-1.185	0
		-1.57191	0	0	0	0	0	0	0	0	0		-1.175	0
		-1.55853	0	0	0	0	0	0	0	0	0		-1.165	0
		-1.54515	0	0	0	0	0	0	0	0	0		-1.155	0
		-1.53177	0	0	0	0	0	0	0	0	0		-1.145	0
		-1.51839	0	0	0	0	0	0	0	0	0		-1.135	0
		-1.50502	0	0	0	0	0	0	0	0	0		-1.125	0
		-1.49164	0	0	0	0	0	0	0	0	0		-1.115	0
		-1.47826	0	0	0	0	0	0	0	0	0		-1.105	0
		-1.46488	0	0	0	0	0	0	0	0	0		-1.095	0
		-1.45151	0	0	0	0	0	0	0	0	0		-1.085	0
		-1.43813	0	0	0	0	0	0	0	0	0		-1.075	0
		-1.42475	0	0	0	0	0	0	0	0	0		-1.065	0
		-1.41137	0	0	0	0	0	0	0	0	0		-1.055	0
		-1.39799	0	0	0	0	0	0	0	0	0		-1.045	0
		-1.38462	0	0	0	0	0	0	0	0	0		-1.035	0
		-1.37124	0	0	0	0	0	0	0	0	0		-1.025	0
		-1.35786	0	0	0	0	0	0	0	0	0		-1.015	0
		-1.34448	0	0	0	0	0	0	0	0	0		-1.005	0
		-1.3311	0	0	0	0	0	0	0	0	0		-0.995	0
		-1.31773	0	0	0	0	0	0	0	0	0		-0.985	0
		-1.30435	0	0	0	0	0	0	0	0	0		-0.975	0
		-1.29097	0	0	0	0	0	0	0	0	0		-0.965	0
		-1.27759	0	0	0	0	0	0	0	0	0		-0.955	0
		-1.26421	0	0	0	0	0	0	0	0	0		-0.945	0
		-1.25084	0	0	0	0	0	0	0	0	0		-0.935	0
		-1.23746	0	0	0	0	0	0	0	0	0		-0.925	0
		-1.22408	0	0	0	0	0	0	0	0	0		-0.915	0
		-1.2107	0	0	0	0	0	0	0	0	0		-0.905	0
		-1.19732	0	0	0	0	0	0	0	0	0		-0.895	0
		-1.18395	0	0	0	0	0	0	0	0	0		-0.885	0
		-1.17057	0	0	0	0	0	0	0	0	0		-0.875	0
		-1.15719	0	0	0	0	0	0	0	0	0		-0.865	0
		-1.14381	0	0	0	0	0	0	0	0	0		-0.855	0
		-1.13043	0	0	0	0	0	0	0	0	0		-0.845	0
		-1.11706	0	0	0	0	0	0	0	0	0		-0.835	0
		-1.10368	0	0	0	0	0	0	0	0	0		-0.825	0
		-1.0903	0	0	0	0	0	0	0	0	0		-0.815	0
		-1.07692	0	0	0	0	0	0	0	0	0		-0.805	0
		-1.06355	0	0	0	0	0	0	0	0	0		-0.795	0
		-1.05017	0	0	0	0	0	0	0	0	0		-0.785	0
		-1.03679	0	0	0	0	0	0	0	0	0		-0.775	0
		-1.02341	0	0	0	0	0	0	0	0	0		-0.765	0
		-1.01003	0	0	0	0	0	0	0	0	0		-0.755	0
		-0.996656	0	0	0	0	0	0	0	0	0		-0.745	0
		-0.983278	0	0	0	0	0	0	0	0	0		-0.735	0
		-0.9699	0	0	0	0	0	0	0	0	0		-0.725	0
		-0.956522	0	0	0	0	0	0	0	0	0		-0.715	0
		-0.943144	0	0	0	0	0	0	0	0	0		-0.705	0
		-0.929766	0	0	0	0	0	0	0	0	0		-0.695	0
		-0.916388	0	0	0	0	0	0	0	0	0		-0.685	0
		-0.90301	0	0	0	0	0	0	0	0	0		-0.675	0
		-0.889632	0	0	0	0	0	0	0	0	0		-0.665	0
		-0.876254	0	0	0	0	0	0	0	0	0		-0.655	0
		-0.862876	0	0	0	0	0	0	0	0	0		-0.645	0
		-0.849498	0	0	0	0	0	0	0	0	0		-0.635	0
		-0.83612	0	0	0	0	0	0	0	0	0		-0.625	0
		-0.822742	0	0	0	0	0	0	0	0	0		-0.615	0
		-0.809365	0	0	0	0	0	0	0	0	0		-0.605	0
		-0.795987	0	0	0	0	0	0	0	0	0		-0.595	0
		-0.782609	0	0	0	0	0	0	0	0	0		-0.585	0
		-0.769231	0	0	0	0	0	0	0	0	0		-0.575	0
		-0.755853	0	0	0	0	0	0	0	0	0		-0.565	0
		-0.742475	0	0	0	0	0	0	0	0	0		-0.555	0
		-0.729097	0	0	0	0	0	0	0	0	0		-0.545	0
		-0.715719	0	0	0	0	0	0	0	0	0		-0.535	0
		-0.702341	0	0	0	0	0	0	0	0	0		-0.525	0
		-0.688963	0	0	0	0	0	0	0	0	0		-0.515	0
		-0.675585	0	0	0	0	0	0	0	0	0		-0.505	0
		-0.662207	0	0	0	0	0	0	0	0	0		-0.495	0
		-0.648829	0	0	0	0	0	0	0	0	0		-0.485	0
		-0.635452	0	0	0	0	0	0	0	0	0		-0.475	0
		-0.622074	0	0	0	0	0	0	0	0	0		-0.465	0
		-0.608696	0	0	0	0	0	0	0	0	0		-0.455	0
		-0.595318	0	0	0	0	0	0	0	0	0		-0.445	0
		-0.58194	0	0	0	0	0	0	0	0	0		-0.435	0
		-0.568562	0	0	0	0	0	0	0	0	0		-0.425	0
		-0.555184	0	0	0	0	0	0	0	0	0		-0.415	0
		-0.541806	0	0	0	0	0	0	0	0	0		-0.405	0
		-0.528428	0	0	0	0	0	0	0	0	0		-0.395	0
		-0.51505	0	0	0	0	0	0	0	0	0		-0.385	0
		-0.501672	0	0	0	0	0	0	0	0	0		-0.375	0
		-0.488294	0	0	0	0	0	0	0	0	0		-0.365	0
		-0.474916	0	0	0	0	0	0	0	0	0		-0.355	0
		-0.461538	0	0	0	0	0	0	0	0	0		-0.345	0.000221052
		-0.448161	0	0	0	0	0	0	0	0	0		-0.335	0.00268692
		-0.434783	0	0	0	0	0	0	0	0	0		-0.325	0.00984822
		-0.421405	0	0	0	0	0	0	0	0	0		-0.315	0.0188008
		-0.408027	0	0	0	0	0	0	0	0	0		-0.305	0.0264232
		-0.394649	0	0	0	0	0	0	0	0	0		-0.295	0.0310158
		-0.381271	0	0	0	0	0	0	0	0	0		-0.285	0.0337485
		-0.367893	0	0	0	0	0	0	0	0	0		-0.275	0.0365687
		-0.354515	0	0	0	0	0	0	0	0	0		-0.265	0.0421027
		-0.341137	0	0	0	0	0	0	0	0	0		-0.255	0.0506021
		-0.327759	0	0	0	0	0	0	0	0	0		-0.245	0.0801005
		-0.314381	0	0	0	0	0	0	0	0	0		-0.235	0.230082
		-0.301003	0	0	0	0	0	0	0	0	0		-0.225	0.699186
		-0.287625	0	0	0	0	0	0	0	0	0		-0.215	1.57709
		-0.274247	0	0	0	0	0	0	0	0	0		-0.205	2.62412
		-0.26087	1.52136e-05	0	8.85727e-05	0	0	0	1.40246e-05	0	0		-0.195	3.50841
		-0.247492	0.000203207	0	0.00172395	8.69712e-05	2.12125e-05	0	0.000236583	0.000141785	0		-0.185	4.04793
		-0.234114	0.00381354	0	0	0.00165656	0.000363268	0	0.00398537	0.00219943	0		-0.175	4.2324
		-0.220736	0.00686806	0.0069275	0.0290036	0.0236462	0.0354324	0.0405362	0.046442	0.0774453	0.0571855		-0.165	4.13074
		-0.207358	0.00954032	0.0249497	0.0905303	0.108009	0.226001	0.486847	0.637787	0.781148	1.10973		-0.155	3.93653
		-0.19398	0.0318102	0.0985177	0.199251	0.426834	0.87293	1.63731	2.77698	3.94935	5.01368		-0.145	3.64885
		-0.180602	0.0731141	0.155604	0.327497	0.771265	1.68503	3.006	4.59476	6.20336	7.77845		-0.135	3.32297
		-0.167224	0.10185	0.247111	0.570067	1.0683	2.15112	3.86738	5.21158	6.85178	7.86118		-0.125	3.04036
		-0.153846	0.259983	0.362081	0.78347	1.40767	2.44056	3.59011	4.77087	5.30379	5.7532		-0.115	2.73532
		-0.140468	0.334723	0.567041	1.02064	1.68612	2.37363	2.95241	3.41041	3.73706	3.17789		-0.105	2.3996
		-0.12709	0.558929	0.838378	1.24576	1.77966	2.43425	2.65736	2.695	2.32487	2.11918		-0.095	2.04068
		-0.113712	0.840684	1.1425	1.6434	2.08934	2.33163	2.48461	2.21019	1.77173	1.19743		-0.085	1.69155
		-0.100334	1.43817	1.71531	2.17388	2.4094	2.31362	2.02838	1.74207	1.18216	0.697601		-0.075	1.37127
		-0.0869565	1.97939	2.35999	2.54828	2.70969	2.45971	2.07779	1.60918	1.06397	0.665006		-0.065	1.03827
		-0.0735786	2.96101	2.97756	3.13396	2.92228	2.83186	2.21456	1.51698	0.839759	0.399986		-0.055	0.812376
		-0.0602007	3.60731	3.89771	3.80771	3.31063	2.56454	1.90358	1.16378	0.741494	0.357659		-0.045	0.648499
		-0.0468227	4.6478	4.36189	3.9143	3.56853	2.84189	2.05273	1.18535	0.615814	0.351915		-0.035	0.541959
		-0.0334448	5.47033	5.12363	4.61787	3.68221	3.08496	1.95731	1.21579	0.640498	0.282043		-0.025	0.491817
		-0.0200669	5.6872	5.43938	4.38273	3.7893	2.64686	1.71941	1.05723	0.593481	0.247296		-0.015	0.458526
		-0.00668896	6.32799	5.30365	4.57223	3.7683	2.67703	1.76325	1.0233	0.458453	0.196073		-0.005	0.443456
		0.00668896	6.06854	5.5061	4.63091	3.70416	2.8071	1.87228	1.00616	0.472948	0.221349		0.005	0.450181
		0.0200669	6.32799	5.30365	4.57223	3.7683	2.67703	1.76325	1.0233	0.458453	0.196073		0.015	0.453696
		0.0334448	5.6872	5.43938	4.38273	3.7893	2.64686	1.71941	1.05723	0.593481	0.247296		0.025	0.487064
		0.0468227	5.47033	5.12363	4.61787	3.68221	3.08496	1.95731	1.21579	0.640498	0.282043		0.035	0.539378
		0.0602007	4.6478	4.36189	3.9143	3.56853	2.84189	2.05273	1.18535	0.615814	0.351915		0.045	0.640134
		0.0735786	3.60731	3.89771	3.80771	3.31063	2.56454	1.90358	1.16378	0.741494	0.357659		0.055	0.794072
		0.0869565	2.96101	2.97756	3.13396	2.92228	2.83186	2.21456	1.51698	0.839759	0.399986		0.065	1.03418
		0.100334	1.97939	2.35999	2.54828	2.70969	2.45971	2.07779	1.60918	1.06397	0.665006		0.075	1.33053
		0.113712	1.43817	1.71531	2.17388	2.4094	2.31362	2.02838	1.74207	1.18216	0.697601		0.085	1.67828
		0.12709	0.840684	1.1425	1.6434	2.08934	2.33163	2.48461	2.21019	1.77173	1.19743		0.095	2.02291
		0.140468	0.558929	0.838378	1.24576	1.77966	2.43425	2.65736	2.695	2.32487	2.11918		0.105	2.36676
		0.153846	0.334723	0.567041	1.02064	1.68612	2.37363	2.95241	3.41041	3.73706	3.17789		0.115	2.70671
		0.167224	0.259983	0.362081	0.78347	1.40767	2.44056	3.59011	4.77087	5.30379	5.7532		0.125	3.00156
		0.180602	0.10185	0.247111	0.570067	1.0683	2.15112	3.86738	5.21158	6.85178	7.86118		0.135	3.32456
		0.19398	0.0731141	0.155604	0.327497	0.771265	1.68503	3.006	4.59476	6.20336	7.77845		0.145	3.61542
		0.207358	0.0318102	0.0985177	0.199251	0.426834	0.87293	1.63731	2.77698	3.94935	5.01368		0.155	3.91005
		0.220736	0.00954032	0.0249497	0.0905303	0.108009	0.226001	0.486847	0.637787	0.781148	1.10973		0.165	4.12467
		0.234114	0.00686806	0.0069275	0.0290036	0.0236462	0.0354324	0.0405362	0.046442	0.0774453	0.0571855		0.175	4.25011
		0.247492	0.00381354	0	0	0.00165656	0.000363268	0	0.00398537	0.00219943	0		0.185	4.07699
		0.26087	0.000203207	0	0.00172395	8.69712e-05	2.12125e-05	0	0.000236583	0.000141785	0		0.195	3.57819
		0.274247	1.52136e-05	0	8.85727e-05	0	0	0	1.40246e-05	0	0		0.205	2.67453
		0.287625	0	0	0	0	0	0	0	0	0		0.215	1.61958
		0.301003	0	0	0	0	0	0	0	0	0		0.225	0.723595
		0.314381	0	0	0	0	0	0	0	0	0		0.235	0.252237
		0.327759	0	0	0	0	0	0	0	0	0		0.245	0.0844195
		0.341137	0	0	0	0	0	0	0	0	0		0.255	0.0520275
		0.354515	0	0	0	0	0	0	0	0	0		0.265	0.0421521
		0.367893	0	0	0	0	0	0	0	0	0		0.275	0.0375558
		0.381271	0	0	0	0	0	0	0	0	0		0.285	0.0339161
		0.394649	0	0	0	0	0	0	0	0	0		0.295	0.031252
		0.408027	0	0	0	0	0	0	0	0	0		0.305	0.0269644
		0.421405	0	0	0	0	0	0	0	0	0		0.315	0.0189951
		0.434783	0	0	0	0	0	0	0	0	0		0.325	0.0100388
		0.448161	0	0	0	0	0	0	0	0	0		0.335	0.00289273
		0.461538	0	0	0	0	0	0	0	0	0		0.345	0.000304898
		0.474916	0	0	0	0	0	0	0	0	0		0.355	0
		0.488294	0	0	0	0	0	0	0	0	0		0.365	0
		0.501672	0	0	0	0	0	0	0	0	0		0.375	0
		0.51505	0	0	0	0	0	0	0	0	0		0.385	0
		0.528428	0	0	0	0	0	0	0	0	0		0.395	0
		0.541806	0	0	0	0	0	0	0	0	0		0.405	0
		0.555184	0	0	0	0	0	0	0	0	0		0.415	0
		0.568562	0	0	0	0	0	0	0	0	0		0.425	0
		0.58194	0	0	0	0	0	0	0	0	0		0.435	0
		0.595318	0	0	0	0	0	0	0	0	0		0.445	0
		0.608696	0	0	0	0	0	0	0	0	0		0.455	0
		0.622074	0	0	0	0	0	0	0	0	0		0.465	0
		0.635452	0	0	0	0	0	0	0	0	0		0.475	0
		0.648829	0	0	0	0	0	0	0	0	0		0.485	0
		0.662207	0	0	0	0	0	0	0	0	0		0.495	0
		0.675585	0	0	0	0	0	0	0	0	0		0.505	0
		0.688963	0	0	0	0	0	0	0	0	0		0.515	0
		0.702341	0	0	0	0	0	0	0	0	0		0.525	0
		0.715719	0	0	0	0	0	0	0	0	0		0.535	0
		0.729097	0	0	0	0	0	0	0	0	0		0.545	0
		0.742475	0	0	0	0	0	0	0	0	0		0.555	0
		0.755853	0	0	0	0	0	0	0	0	0		0.565	0
		0.769231	0	0	0	0	0	0	0	0	0		0.575	0
		0.782609	0	0	0	0	0	0	0	0	0		0.585	0
		0.795987	0	0	0	0	0	0	0	0	0		0.595	0
		0.809365	0	0	0	0	0	0	0	0	0		0.605	0
		0.822742	0	0	0	0	0	0	0	0	0		0.615	0
		0.83612	0	0	0	0	0	0	0	0	0		0.625	0
		0.849498	0	0	0	0	0	0	0	0	0		0.635	0
		0.862876	0	0	0	0	0	0	0	0	0		0.645	0
		0.876254	0	0	0	0	0	0	0	0	0		0.655	0
		0.889632	0	0	0	0	0	0	0	0	0		0.665	0
		0.90301	0	0	0	0	0	0	0	0	0		0.675	0
		0.916388	0	0	0	0	0	0	0	0	0		0.685	0
		0.929766	0	0	0	0	0	0	0	0	0		0.695	0
		0.943144	0	0	0	0	0	0	0	0	0		0.705	0
		0.956522	0	0	0	0	0	0	0	0	0		0.715	0
		0.9699	0	0	0	0	0	0	0	0	0		0.725	0
		0.983278	0	0	0	0	0	0	0	0	0		0.735	0
		0.996656	0	0	0	0	0	0	0	0	0		0.745	0
		1.01003	0	0	0	0	0	0	0	0	0		0.755	0
		1.02341	0	0	0	0	0	0	0	0	0		0.765	0
		1.03679	0	0	0	0	0	0	0	0	0		0.775	0
		1.05017	0	0	0	0	0	0	0	0	0		0.785	0
		1.06355	0	0	0	0	0	0	0	0	0		0.795	0
		1.07692	0	0	0	0	0	0	0	0	0		0.805	0
		1.0903	0	0	0	0	0	0	0	0	0		0.815	0
		1.10368	0	0	0	0	0	0	0	0	0		0.825	0
		1.11706	0	0	0	0	0	0	0	0	0		0.835	0
		1.13043	0	0	0	0	0	0	0	0	0		0.845	0
		1.14381	0	0	0	0	0	0	0	0	0		0.855	0
		1.15719	0	0	0	0	0	0	0	0	0		0.865	0
		1.17057	0	0	0	0	0	0	0	0	0		0.875	0
		1.18395	0	0	0	0	0	0	0	0	0		0.885	0
		1.19732	0	0	0	0	0	0	0	0	0		0.895	0
		1.2107	0	0	0	0	0	0	0	0	0		0.905	0
		1.22408	0	0	0	0	0	0	0	0	0		0.915	0
		1.23746	0	0	0	0	0	0	0	0	0		0.925	0
		1.25084	0	0	0	0	0	0	0	0	0		0.935	0
		1.26421	0	0	0	0	0	0	0	0	0		0.945	0
		1.27759	0	0	0	0	0	0	0	0	0		0.955	0
		1.29097	0	0	0	0	0	0	0	0	0		0.965	0
		1.30435	0	0	0	0	0	0	0	0	0		0.975	0
		1.31773	0	0	0	0	0	0	0	0	0		0.985	0
		1.3311	0	0	0	0	0	0	0	0	0		0.995	0
		1.34448	0	0	0	0	0	0	0	0	0		1.005	0
		1.35786	0	0	0	0	0	0	0	0	0		1.015	0
		1.37124	0	0	0	0	0	0	0	0	0		1.025	0
		1.38462	0	0	0	0	0	0	0	0	0		1.035	0
		1.39799	0	0	0	0	0	0	0	0	0		1.045	0
		1.41137	0	0	0	0	0	0	0	0	0		1.055	0
		1.42475	0	0	0	0	0	0	0	0	0		1.065	0
		1.43813	0	0	0	0	0	0	0	0	0		1.075	0
		1.45151	0	0	0	0	0	0	0	0	0		1.085	0
		1.46488	0	0	0	0	0	0	0	0	0		1.095	0
		1.47826	0	0	0	0	0	0	0	0	0		1.105	0
		1.49164	0	0	0	0	0	0	0	0	0		1.115	0
		1.50502	0	0	0	0	0	0	0	0	0		1.125	0
		1.51839	0	0	0	0	0	0	0	0	0		1.135	0
		1.53177	0	0	0	0	0	0	0	0	0		1.145	0
		1.54515	0	0	0	0	0	0	0	0	0		1.155	0
		1.55853	0	0	0	0	0	0	0	0	0		1.165	0
		1.57191	0	0	0	0	0	0	0	0	0		1.175	0
		1.58528	0	0	0	0	0	0	0	0	0		1.185	0
		1.59866	0	0	0	0	0	0	0	0	0		1.195	0
		1.61204	0	0	0	0	0	0	0	0	0		1.205	0
		1.62542	0	0	0	0	0	0	0	0	0		1.215	0
		1.6388	0	0	0	0	0	0	0	0	0		1.225	0
		1.65217	0	0	0	0	0	0	0	0	0		1.235	0
		1.66555	0	0	0	0	0	0	0	0	0		1.245	0
		1.67893	0	0	0	0	0	0	0	0	0		1.255	0
		1.69231	0	0	0	0	0	0	0	0	0		1.265	0
		1.70569	0	0	0	0	0	0	0	0	0		1.275	0
		1.71906	0	0	0	0	0	0	0	0	0		1.285	0
		1.73244	0	0	0	0	0	0	0	0	0		1.295	0
		1.74582	0	0	0	0	0	0	0	0	0		1.305	0
		1.7592	0	0	0	0	0	0	0	0	0		1.315	0
		1.77258	0	0	0	0	0	0	0	0	0		1.325	0
		1.78595	0	0	0	0	0	0	0	0	0		1.335	0
		1.79933	0	0	0	0	0	0	0	0	0		1.345	0
		1.81271	0	0	0	0	0	0	0	0	0		1.355	0
		1.82609	0	0	0	0	0	0	0	0	0		1.365	0
		1.83946	0	0	0	0	0	0	0	0	0		1.375	0
		1.85284	0	0	0	0	0	0	0	0	0		1.385	0
		1.86622	0	0	0	0	0	0	0	0	0		1.395	0
		1.8796	0	0	0	0	0	0	0	0	0		1.405	0
		1.89298	0	0	0	0	0	0	0	0	0		1.415	0
		1.90635	0	0	0	0	0	0	0	0	0		1.425	0
		1.91973	0	0	0	0	0	0	0	0	0		1.435	0
		1.93311	0	0	0	0	0	0	0	0	0		1.445	0
		1.94649	0	0	0	0	0	0	0	0	0		1.455	0
		1.95987	0	0	0	0	0	0	0	0	0		1.465	0
		1.97324	0	0	0	0	0	0	0	0	0		1.475	0
		1.98662	0	0	0	0	0	0	0	0	0		1.485	0
		2	0	0	0	0	0	0	0	0	0		1.495	0
													1.505	0
													1.515	0
													1.525	0
													1.535	0
													1.545	0
													1.555	0
													1.565	0
													1.575	0
													1.585	0
													1.595	0
													1.605	0
													1.615	0
													1.625	0
													1.635	0
													1.645	0
													1.655	0
													1.665	0
													1.675	0
													1.685	0
													1.695	0
													1.705	0
													1.715	0
													1.725	0
													1.735	0
													1.745	0
													1.755	0
													1.765	0
													1.775	0
													1.785	0
													1.795	0
													1.805	0
													1.815	0
													1.825	0
													1.835	0
													1.845	0
													1.855	0
													1.865	0
													1.875	0
													1.885	0
													1.895	0
													1.905	0
													1.915	0
													1.925	0
													1.935	0
													1.945	0
													1.955	0
													1.965	0
													1.975	0
													1.985	0
													1.995	0
													2.005	0
													2.015	0
													2.025	0
													2.035	0
													2.045	0
													2.055	0
													2.065	0
													2.075	0
													2.085	0
													2.095	0
													2.105	0
													2.115	0
													2.125	0
													2.135	0
													2.145	0
													2.155	0
													2.165	0
													2.175	0
													2.185	0
													2.195	0
													2.205	0
													2.215	0
													2.225	0
													2.235	0
													2.245	0
													2.255	0
													2.265	0
													2.275	0
													2.285	0
													2.295	0
													2.305	0
													2.315	0
													2.325	0
													2.335	0
													2.345	0
													2.355	0
													2.365	0
													2.375	0
													2.385	0
													2.395	0
													2.405	0
													2.415	0
													2.425	0
													2.435	0
													2.445	0
													2.455	0
													2.465	0
													2.475	0
													2.485	0
													2.495	0
													2.505	0
													2.515	0
													2.525	0
													2.535	0
													2.545	0
													2.555	0
													2.565	0
													2.575	0
													2.585	0
													2.595	0
													2.605	0
													2.615	0
													2.625	0
													2.635	0
													2.645	0
													2.655	0
													2.665	0
													2.675	0
													2.685	0
													2.695	0
													2.705	0
													2.715	0
													2.725	0
													2.735	0
													2.745	0
													2.755	0
													2.765	0
													2.775	0
													2.785	0
													2.795	0
													2.805	0
													2.815	0
													2.825	0
													2.835	0
													2.845	0
													2.855	0
													2.865	0
													2.875	0
													2.885	0
													2.895	0
													2.905	0
													2.915	0
													2.925	0
													2.935	0
													2.945	0
													2.955	0
													2.965	0
													2.975	0
													2.985	0
													2.995	0
													3.005	0
													3.015	0
													3.025	0
													3.035	0
													3.045	0
													3.055	0
													3.065	0
													3.075	0
													3.085	0
													3.095	0
													3.105	0
													3.115	0
													3.125	0
													3.135	0
													3.145	0
													3.155	0
													3.165	0
													3.175	0
													3.185	0
													3.195	0
													3.205	0
													3.215	0
													3.225	0
													3.235	0
													3.245	0
													3.255	0
													3.265	0
													3.275	0
													3.285	0
													3.295	0
													3.305	0
													3.315	0
													3.325	0
													3.335	0
													3.345	0
													3.355	0
													3.365	0
													3.375	0
													3.385	0
													3.395	0
													3.405	0
													3.415	0
													3.425	0
													3.435	0
													3.445	0
													3.455	0
													3.465	0
													3.475	0
													3.485	0
													3.495	0

## Sheet: subfigure e
Supplementary Fig. 7e
			Probability (nm-1)
		z (nm)	ε_(I-W) = 0.01 kJ mol-1	ε_(I-W) = 0.5 kJ mol-1	ε_(I-W) = 1 kJ mol-1	ε_(I-W) = 1.5 kJ mol-1	ε_(I-W) = 2 kJ mol-1	ε_(I-W) = 2.5 kJ mol-1	ε_(I-W) = 3 kJ mol-1	ε_(I-W) = 3.5 kJ mol-1	ε_(I-W) = 4 kJ mol-1		z (nm)	Probability (water) (nm-1)
		-2	0	0	0	0	0	0	0	0	0		-1.495	0
		-1.98662	0	0	0	0	0	0	0	0	0		-1.485	0
		-1.97324	0	0	0	0	0	0	0	0	0		-1.475	0
		-1.95987	0	0	0	0	0	0	0	0	0		-1.465	0
		-1.94649	0	0	0	0	0	0	0	0	0		-1.455	0
		-1.93311	0	0	0	0	0	0	0	0	0		-1.445	0
		-1.91973	0	0	0	0	0	0	0	0	0		-1.435	0
		-1.90635	0	0	0	0	0	0	0	0	0		-1.425	0
		-1.89298	0	0	0	0	0	0	0	0	0		-1.415	0
		-1.8796	0	0	0	0	0	0	0	0	0		-1.405	0
		-1.86622	0	0	0	0	0	0	0	0	0		-1.395	0
		-1.85284	0	0	0	0	0	0	0	0	0		-1.385	0
		-1.83946	0	0	0	0	0	0	0	0	0		-1.375	0
		-1.82609	0	0	0	0	0	0	0	0	0		-1.365	0
		-1.81271	0	0	0	0	0	0	0	0	0		-1.355	0
		-1.79933	0	0	0	0	0	0	0	0	0		-1.345	0
		-1.78595	0	0	0	0	0	0	0	0	0		-1.335	0
		-1.77258	0	0	0	0	0	0	0	0	0		-1.325	0
		-1.7592	0	0	0	0	0	0	0	0	0		-1.315	0
		-1.74582	0	0	0	0	0	0	0	0	0		-1.305	0
		-1.73244	0	0	0	0	0	0	0	0	0		-1.295	0
		-1.71906	0	0	0	0	0	0	0	0	0		-1.285	0
		-1.70569	0	0	0	0	0	0	0	0	0		-1.275	0
		-1.69231	0	0	0	0	0	0	0	0	0		-1.265	0
		-1.67893	0	0	0	0	0	0	0	0	0		-1.255	0
		-1.66555	0	0	0	0	0	0	0	0	0		-1.245	0
		-1.65217	0	0	0	0	0	0	0	0	0		-1.235	0
		-1.6388	0	0	0	0	0	0	0	0	0		-1.225	0
		-1.62542	0	0	0	0	0	0	0	0	0		-1.215	0
		-1.61204	0	0	0	0	0	0	0	0	0		-1.205	0
		-1.59866	0	0	0	0	0	0	0	0	0		-1.195	0
		-1.58528	0	0	0	0	0	0	0	0	0		-1.185	0
		-1.57191	0	0	0	0	0	0	0	0	0		-1.175	0
		-1.55853	0	0	0	0	0	0	0	0	0		-1.165	0
		-1.54515	0	0	0	0	0	0	0	0	0		-1.155	0
		-1.53177	0	0	0	0	0	0	0	0	0		-1.145	0
		-1.51839	0	0	0	0	0	0	0	0	0		-1.135	0
		-1.50502	0	0	0	0	0	0	0	0	0		-1.125	0
		-1.49164	0	0	0	0	0	0	0	0	0		-1.115	0
		-1.47826	0	0	0	0	0	0	0	0	0		-1.105	0
		-1.46488	0	0	0	0	0	0	0	0	0		-1.095	0
		-1.45151	0	0	0	0	0	0	0	0	0		-1.085	0
		-1.43813	0	0	0	0	0	0	0	0	0		-1.075	0
		-1.42475	0	0	0	0	0	0	0	0	0		-1.065	0
		-1.41137	0	0	0	0	0	0	0	0	0		-1.055	0
		-1.39799	0	0	0	0	0	0	0	0	0		-1.045	0
		-1.38462	0	0	0	0	0	0	0	0	0		-1.035	0
		-1.37124	0	0	0	0	0	0	0	0	0		-1.025	0
		-1.35786	0	0	0	0	0	0	0	0	0		-1.015	0
		-1.34448	0	0	0	0	0	0	0	0	0		-1.005	0
		-1.3311	0	0	0	0	0	0	0	0	0		-0.995	0
		-1.31773	0	0	0	0	0	0	0	0	0		-0.985	0
		-1.30435	0	0	0	0	0	0	0	0	0		-0.975	0
		-1.29097	0	0	0	0	0	0	0	0	0		-0.965	0
		-1.27759	0	0	0	0	0	0	0	0	0		-0.955	0
		-1.26421	0	0	0	0	0	0	0	0	0		-0.945	0
		-1.25084	0	0	0	0	0	0	0	0	0		-0.935	0
		-1.23746	0	0	0	0	0	0	0	0	0		-0.925	0
		-1.22408	0	0	0	0	0	0	0	0	0		-0.915	0
		-1.2107	0	0	0	0	0	0	0	0	0		-0.905	0
		-1.19732	0	0	0	0	0	0	0	0	0		-0.895	0
		-1.18395	0	0	0	0	0	0	0	0	0		-0.885	0
		-1.17057	0	0	0	0	0	0	0	0	0		-0.875	0
		-1.15719	0	0	0	0	0	0	0	0	0		-0.865	0
		-1.14381	0	0	0	0	0	0	0	0	0		-0.855	0
		-1.13043	0	0	0	0	0	0	0	0	0		-0.845	0
		-1.11706	0	0	0	0	0	0	0	0	0		-0.835	0
		-1.10368	0	0	0	0	0	0	0	0	0		-0.825	0
		-1.0903	0	0	0	0	0	0	0	0	0		-0.815	0
		-1.07692	0	0	0	0	0	0	0	0	0		-0.805	0
		-1.06355	0	0	0	0	0	0	0	0	0		-0.795	0
		-1.05017	0	0	0	0	0	0	0	0	0		-0.785	0
		-1.03679	0	0	0	0	0	0	0	0	0		-0.775	0
		-1.02341	0	0	0	0	0	0	0	0	0		-0.765	0
		-1.01003	0	0	0	0	0	0	0	0	0		-0.755	0
		-0.996656	0	0	0	0	0	0	0	0	0		-0.745	0
		-0.983278	0	0	0	0	0	0	0	0	0		-0.735	0
		-0.9699	0	0	0	0	0	0	0	0	0		-0.725	0
		-0.956522	0	0	0	0	0	0	0	0	0		-0.715	0
		-0.943144	0	0	0	0	0	0	0	0	0		-0.705	0
		-0.929766	0	0	0	0	0	0	0	0	0		-0.695	0
		-0.916388	0	0	0	0	0	0	0	0	0		-0.685	0
		-0.90301	0	0	0	0	0	0	0	0	0		-0.675	0
		-0.889632	0	0	0	0	0	0	0	0	0		-0.665	0
		-0.876254	0	0	0	0	0	0	0	0	0		-0.655	0
		-0.862876	0	0	0	0	0	0	0	0	0		-0.645	0
		-0.849498	0	0	0	0	0	0	0	0	0		-0.635	0
		-0.83612	0	0	0	0	0	0	0	0	0		-0.625	0
		-0.822742	0	0	0	0	0	0	0	0	0		-0.615	0
		-0.809365	0	0	0	0	0	0	0	0	0		-0.605	0
		-0.795987	0	0	0	0	0	0	0	0	0		-0.595	0
		-0.782609	0	0	0	0	0	0	0	0	0		-0.585	0
		-0.769231	0	0	0	0	0	0	0	0	0		-0.575	0
		-0.755853	0	0	0	0	0	0	0	0	0		-0.565	0
		-0.742475	0	0	0	0	0	0	0	0	0		-0.555	0
		-0.729097	0	0	0	0	0	0	0	0	0		-0.545	0
		-0.715719	0	0	0	0	0	0	0	0	0		-0.535	0
		-0.702341	0	0	0	0	0	0	0	0	0		-0.525	0
		-0.688963	0	0	0	0	0	0	0	0	0		-0.515	0
		-0.675585	0	0	0	0	0	0	0	0	0		-0.505	0
		-0.662207	0	0	0	0	0	0	0	0	0		-0.495	0
		-0.648829	0	0	0	0	0	0	0	0	0		-0.485	0
		-0.635452	0	0	0	0	0	0	0	0	0		-0.475	0
		-0.622074	0	0	0	0	0	0	0	0	0		-0.465	0
		-0.608696	0	0	0	0	0	0	0	0	0		-0.455	0
		-0.595318	0	0	0	0	0	0	0	0	0		-0.445	0
		-0.58194	0	0	0	0	0	0	0	0	0		-0.435	0
		-0.568562	0	0	0	0	0	0	0	0	0		-0.425	0
		-0.555184	0	0	0	0	0	0	0	0	0		-0.415	0
		-0.541806	0	0	0	0	0	0	0	0	0		-0.405	0
		-0.528428	0	0	0	0	0	0	0	0	0		-0.395	0
		-0.51505	0	0	0	0	0	0	0	0	0		-0.385	0
		-0.501672	0	0	0	0	0	0	0	0	0		-0.375	0
		-0.488294	0	0	0	0	0	0	0	0	0		-0.365	2.38724e-05
		-0.474916	0	0	0	0	0	0	0	0	0		-0.355	0.000278511
		-0.461538	0	0	0	0	0	0	0	0	0		-0.345	0.00163605
		-0.448161	0	0	0	0	0	0	0	0	0		-0.335	0.00547791
		-0.434783	0	0	0	0	0	0	0	0	0		-0.325	0.0124598
		-0.421405	0	0	0	0	0	0	0	0	0		-0.315	0.0219579
		-0.408027	0	0	0	0	0	0	0	0	0		-0.305	0.0309912
		-0.394649	0	0	0	0	0	0	0	0	0		-0.295	0.0383453
		-0.381271	0	0	0	0	0	0	0	0	0		-0.285	0.0449785
		-0.367893	0	0	0	0	0	0	0	0	0		-0.275	0.0544012
		-0.354515	0	0	0	0	0	0	0	0	0		-0.265	0.081215
		-0.341137	0	0	0	0	0	0	0	0	0		-0.255	0.203199
		-0.327759	0	0	0	0	0	0	0	0	0		-0.245	0.556864
		-0.314381	0	0	0	0	0	0	0	0	0		-0.235	1.21559
		-0.301003	0	0	0	0	0	0	0	0	0		-0.225	2.06852
		-0.287625	0	0	0	0	0	0	0	0	0		-0.215	2.87914
		-0.274247	0	0	1.00195e-05	4.81158e-05	0	0	0	1.3049e-05	0		-0.205	3.45018
		-0.26087	0.00180915	0	0.000166163	0.00066754	0.00154616	0.0057596	0.00377669	0.00263517	0.00509343		-0.195	3.69611
		-0.247492	0.00141285	0.00125542	0.00717578	0.0101824	0.0184398	0.034567	0.0739958	0.104235	0.152677		-0.185	3.7014
		-0.234114	0.00394482	0.00501085	0.024523	0.0476101	0.0883886	0.237662	0.403459	0.827902	1.21054		-0.175	3.52722
		-0.220736	0.0115509	0.0194841	0.0562107	0.133986	0.294599	0.639521	1.18726	2.20392	3.38499		-0.165	3.28602
		-0.207358	0.0325662	0.0627171	0.112892	0.254477	0.547852	1.1569	2.15796	3.69236	5.24176		-0.155	3.05275
		-0.19398	0.039287	0.0903842	0.21266	0.453025	0.890067	1.63733	2.91983	4.4982	5.83359		-0.145	2.80189
		-0.180602	0.0794266	0.140553	0.274248	0.537481	0.980142	1.838	2.73277	3.88993	4.5769		-0.135	2.57403
		-0.167224	0.115006	0.213898	0.379176	0.64073	1.14933	1.72629	2.56277	3.25288	3.51533		-0.125	2.3725
		-0.153846	0.210237	0.316484	0.541587	0.839014	1.20856	1.68418	2.22217	2.42781	2.3999		-0.115	2.18918
		-0.140468	0.311451	0.43682	0.658758	0.870261	1.24079	1.57024	1.83483	1.84667	1.65716		-0.105	2.00174
		-0.12709	0.417619	0.601985	0.808349	1.03495	1.32662	1.58621	1.61284	1.52921	1.21348		-0.095	1.81219
		-0.113712	0.721563	0.909103	1.10661	1.29253	1.52993	1.66508	1.56315	1.30537	1.04151		-0.085	1.60877
		-0.100334	1.01432	1.22795	1.45494	1.5664	1.70244	1.69409	1.49157	1.18121	0.822143		-0.075	1.39705
		-0.0869565	1.54911	1.63738	1.86158	1.88455	1.96475	1.90214	1.58896	1.20237	0.788214		-0.065	1.17993
		-0.0735786	2.27994	2.41028	2.56801	2.66419	2.47504	2.09414	1.73191	1.28056	0.795519		-0.055	0.984483
		-0.0602007	3.24406	3.24891	3.21614	3.15115	2.86038	2.48936	1.88149	1.28015	0.774704		-0.045	0.810317
		-0.0468227	4.29063	4.13937	4.15577	3.74986	3.4448	2.87905	2.22606	1.35149	0.807002		-0.035	0.676878
		-0.0334448	5.58417	5.45604	5.05572	4.68339	4.17549	3.26669	2.43179	1.49146	0.899197		-0.025	0.588062
		-0.0200669	6.58033	6.1536	5.58272	5.20198	4.46453	3.60952	2.63538	1.56769	0.885975		-0.015	0.534131
		-0.00668896	7.10927	6.79931	6.04328	5.46573	4.54123	3.68153	2.6956	1.61444	0.922525		-0.005	0.505661
		0.00668896	7.55506	7.00908	6.50892	5.78555	4.94031	3.95451	2.83506	1.649	0.89365		0.005	0.509033
		0.0200669	7.10927	6.79931	6.04328	5.46573	4.54123	3.68153	2.6956	1.61444	0.922525		0.015	0.532292
		0.0334448	6.58033	6.1536	5.58272	5.20198	4.46453	3.60952	2.63538	1.56769	0.885975		0.025	0.588666
		0.0468227	5.58417	5.45604	5.05572	4.68339	4.17549	3.26669	2.43179	1.49146	0.899197		0.035	0.675143
		0.0602007	4.29063	4.13937	4.15577	3.74986	3.4448	2.87905	2.22606	1.35149	0.807002		0.045	0.813905
		0.0735786	3.24406	3.24891	3.21614	3.15115	2.86038	2.48936	1.88149	1.28015	0.774704		0.055	0.977009
		0.0869565	2.27994	2.41028	2.56801	2.66419	2.47504	2.09414	1.73191	1.28056	0.795519		0.065	1.19371
		0.100334	1.54911	1.63738	1.86158	1.88455	1.96475	1.90214	1.58896	1.20237	0.788214		0.075	1.3948
		0.113712	1.01432	1.22795	1.45494	1.5664	1.70244	1.69409	1.49157	1.18121	0.822143		0.085	1.63482
		0.12709	0.721563	0.909103	1.10661	1.29253	1.52993	1.66508	1.56315	1.30537	1.04151		0.095	1.82297
		0.140468	0.417619	0.601985	0.808349	1.03495	1.32662	1.58621	1.61284	1.52921	1.21348		0.105	2.02137
		0.153846	0.311451	0.43682	0.658758	0.870261	1.24079	1.57024	1.83483	1.84667	1.65716		0.115	2.18871
		0.167224	0.210237	0.316484	0.541587	0.839014	1.20856	1.68418	2.22217	2.42781	2.3999		0.125	2.3875
		0.180602	0.115006	0.213898	0.379176	0.64073	1.14933	1.72629	2.56277	3.25288	3.51533		0.135	2.57839
		0.19398	0.0794266	0.140553	0.274248	0.537481	0.980142	1.838	2.73277	3.88993	4.5769		0.145	2.77644
		0.207358	0.039287	0.0903842	0.21266	0.453025	0.890067	1.63733	2.91983	4.4982	5.83359		0.155	3.00992
		0.220736	0.0325662	0.0627171	0.112892	0.254477	0.547852	1.1569	2.15796	3.69236	5.24176		0.165	3.2671
		0.234114	0.0115509	0.0194841	0.0562107	0.133986	0.294599	0.639521	1.18726	2.20392	3.38499		0.175	3.51093
		0.247492	0.00394482	0.00501085	0.024523	0.0476101	0.0883886	0.237662	0.403459	0.827902	1.21054		0.185	3.67211
		0.26087	0.00141285	0.00125542	0.00717578	0.0101824	0.0184398	0.034567	0.0739958	0.104235	0.152677		0.195	3.67039
		0.274247	0.00180915	0	0.000166163	0.00066754	0.00154616	0.0057596	0.00377669	0.00263517	0.00509343		0.205	3.44167
		0.287625	0	0	1.00195e-05	4.81158e-05	0	0	0	1.3049e-05	0		0.215	2.89444
		0.301003	0	0	0	0	0	0	0	0	0		0.225	2.11348
		0.314381	0	0	0	0	0	0	0	0	0		0.235	1.26116
		0.327759	0	0	0	0	0	0	0	0	0		0.245	0.589526
		0.341137	0	0	0	0	0	0	0	0	0		0.255	0.21376
		0.354515	0	0	0	0	0	0	0	0	0		0.265	0.0835231
		0.367893	0	0	0	0	0	0	0	0	0		0.275	0.0536484
		0.381271	0	0	0	0	0	0	0	0	0		0.285	0.0447044
		0.394649	0	0	0	0	0	0	0	0	0		0.295	0.0381402
		0.408027	0	0	0	0	0	0	0	0	0		0.305	0.03151
		0.421405	0	0	0	0	0	0	0	0	0		0.315	0.022397
		0.434783	0	0	0	0	0	0	0	0	0		0.325	0.0131425
		0.448161	0	0	0	0	0	0	0	0	0		0.335	0.00606518
		0.461538	0	0	0	0	0	0	0	0	0		0.345	0.00174587
		0.474916	0	0	0	0	0	0	0	0	0		0.355	0.000292835
		0.488294	0	0	0	0	0	0	0	0	0		0.365	3.66043e-05
		0.501672	0	0	0	0	0	0	0	0	0		0.375	0
		0.51505	0	0	0	0	0	0	0	0	0		0.385	0
		0.528428	0	0	0	0	0	0	0	0	0		0.395	0
		0.541806	0	0	0	0	0	0	0	0	0		0.405	0
		0.555184	0	0	0	0	0	0	0	0	0		0.415	0
		0.568562	0	0	0	0	0	0	0	0	0		0.425	0
		0.58194	0	0	0	0	0	0	0	0	0		0.435	0
		0.595318	0	0	0	0	0	0	0	0	0		0.445	0
		0.608696	0	0	0	0	0	0	0	0	0		0.455	0
		0.622074	0	0	0	0	0	0	0	0	0		0.465	0
		0.635452	0	0	0	0	0	0	0	0	0		0.475	0
		0.648829	0	0	0	0	0	0	0	0	0		0.485	0
		0.662207	0	0	0	0	0	0	0	0	0		0.495	0
		0.675585	0	0	0	0	0	0	0	0	0		0.505	0
		0.688963	0	0	0	0	0	0	0	0	0		0.515	0
		0.702341	0	0	0	0	0	0	0	0	0		0.525	0
		0.715719	0	0	0	0	0	0	0	0	0		0.535	0
		0.729097	0	0	0	0	0	0	0	0	0		0.545	0
		0.742475	0	0	0	0	0	0	0	0	0		0.555	0
		0.755853	0	0	0	0	0	0	0	0	0		0.565	0
		0.769231	0	0	0	0	0	0	0	0	0		0.575	0
		0.782609	0	0	0	0	0	0	0	0	0		0.585	0
		0.795987	0	0	0	0	0	0	0	0	0		0.595	0
		0.809365	0	0	0	0	0	0	0	0	0		0.605	0
		0.822742	0	0	0	0	0	0	0	0	0		0.615	0
		0.83612	0	0	0	0	0	0	0	0	0		0.625	0
		0.849498	0	0	0	0	0	0	0	0	0		0.635	0
		0.862876	0	0	0	0	0	0	0	0	0		0.645	0
		0.876254	0	0	0	0	0	0	0	0	0		0.655	0
		0.889632	0	0	0	0	0	0	0	0	0		0.665	0
		0.90301	0	0	0	0	0	0	0	0	0		0.675	0
		0.916388	0	0	0	0	0	0	0	0	0		0.685	0
		0.929766	0	0	0	0	0	0	0	0	0		0.695	0
		0.943144	0	0	0	0	0	0	0	0	0		0.705	0
		0.956522	0	0	0	0	0	0	0	0	0		0.715	0
		0.9699	0	0	0	0	0	0	0	0	0		0.725	0
		0.983278	0	0	0	0	0	0	0	0	0		0.735	0
		0.996656	0	0	0	0	0	0	0	0	0		0.745	0
		1.01003	0	0	0	0	0	0	0	0	0		0.755	0
		1.02341	0	0	0	0	0	0	0	0	0		0.765	0
		1.03679	0	0	0	0	0	0	0	0	0		0.775	0
		1.05017	0	0	0	0	0	0	0	0	0		0.785	0
		1.06355	0	0	0	0	0	0	0	0	0		0.795	0
		1.07692	0	0	0	0	0	0	0	0	0		0.805	0
		1.0903	0	0	0	0	0	0	0	0	0		0.815	0
		1.10368	0	0	0	0	0	0	0	0	0		0.825	0
		1.11706	0	0	0	0	0	0	0	0	0		0.835	0
		1.13043	0	0	0	0	0	0	0	0	0		0.845	0
		1.14381	0	0	0	0	0	0	0	0	0		0.855	0
		1.15719	0	0	0	0	0	0	0	0	0		0.865	0
		1.17057	0	0	0	0	0	0	0	0	0		0.875	0
		1.18395	0	0	0	0	0	0	0	0	0		0.885	0
		1.19732	0	0	0	0	0	0	0	0	0		0.895	0
		1.2107	0	0	0	0	0	0	0	0	0		0.905	0
		1.22408	0	0	0	0	0	0	0	0	0		0.915	0
		1.23746	0	0	0	0	0	0	0	0	0		0.925	0
		1.25084	0	0	0	0	0	0	0	0	0		0.935	0
		1.26421	0	0	0	0	0	0	0	0	0		0.945	0
		1.27759	0	0	0	0	0	0	0	0	0		0.955	0
		1.29097	0	0	0	0	0	0	0	0	0		0.965	0
		1.30435	0	0	0	0	0	0	0	0	0		0.975	0
		1.31773	0	0	0	0	0	0	0	0	0		0.985	0
		1.3311	0	0	0	0	0	0	0	0	0		0.995	0
		1.34448	0	0	0	0	0	0	0	0	0		1.005	0
		1.35786	0	0	0	0	0	0	0	0	0		1.015	0
		1.37124	0	0	0	0	0	0	0	0	0		1.025	0
		1.38462	0	0	0	0	0	0	0	0	0		1.035	0
		1.39799	0	0	0	0	0	0	0	0	0		1.045	0
		1.41137	0	0	0	0	0	0	0	0	0		1.055	0
		1.42475	0	0	0	0	0	0	0	0	0		1.065	0
		1.43813	0	0	0	0	0	0	0	0	0		1.075	0
		1.45151	0	0	0	0	0	0	0	0	0		1.085	0
		1.46488	0	0	0	0	0	0	0	0	0		1.095	0
		1.47826	0	0	0	0	0	0	0	0	0		1.105	0
		1.49164	0	0	0	0	0	0	0	0	0		1.115	0
		1.50502	0	0	0	0	0	0	0	0	0		1.125	0
		1.51839	0	0	0	0	0	0	0	0	0		1.135	0
		1.53177	0	0	0	0	0	0	0	0	0		1.145	0
		1.54515	0	0	0	0	0	0	0	0	0		1.155	0
		1.55853	0	0	0	0	0	0	0	0	0		1.165	0
		1.57191	0	0	0	0	0	0	0	0	0		1.175	0
		1.58528	0	0	0	0	0	0	0	0	0		1.185	0
		1.59866	0	0	0	0	0	0	0	0	0		1.195	0
		1.61204	0	0	0	0	0	0	0	0	0		1.205	0
		1.62542	0	0	0	0	0	0	0	0	0		1.215	0
		1.6388	0	0	0	0	0	0	0	0	0		1.225	0
		1.65217	0	0	0	0	0	0	0	0	0		1.235	0
		1.66555	0	0	0	0	0	0	0	0	0		1.245	0
		1.67893	0	0	0	0	0	0	0	0	0		1.255	0
		1.69231	0	0	0	0	0	0	0	0	0		1.265	0
		1.70569	0	0	0	0	0	0	0	0	0		1.275	0
		1.71906	0	0	0	0	0	0	0	0	0		1.285	0
		1.73244	0	0	0	0	0	0	0	0	0		1.295	0
		1.74582	0	0	0	0	0	0	0	0	0		1.305	0
		1.7592	0	0	0	0	0	0	0	0	0		1.315	0
		1.77258	0	0	0	0	0	0	0	0	0		1.325	0
		1.78595	0	0	0	0	0	0	0	0	0		1.335	0
		1.79933	0	0	0	0	0	0	0	0	0		1.345	0
		1.81271	0	0	0	0	0	0	0	0	0		1.355	0
		1.82609	0	0	0	0	0	0	0	0	0		1.365	0
		1.83946	0	0	0	0	0	0	0	0	0		1.375	0
		1.85284	0	0	0	0	0	0	0	0	0		1.385	0
		1.86622	0	0	0	0	0	0	0	0	0		1.395	0
		1.8796	0	0	0	0	0	0	0	0	0		1.405	0
		1.89298	0	0	0	0	0	0	0	0	0		1.415	0
		1.90635	0	0	0	0	0	0	0	0	0		1.425	0
		1.91973	0	0	0	0	0	0	0	0	0		1.435	0
		1.93311	0	0	0	0	0	0	0	0	0		1.445	0
		1.94649	0	0	0	0	0	0	0	0	0		1.455	0
		1.95987	0	0	0	0	0	0	0	0	0		1.465	0
		1.97324	0	0	0	0	0	0	0	0	0		1.475	0
		1.98662	0	0	0	0	0	0	0	0	0		1.485	0
		2	0	0	0	0	0	0	0	0	0		1.495	0
													1.505	0
													1.515	0
													1.525	0
													1.535	0
													1.545	0
													1.555	0
													1.565	0
													1.575	0
													1.585	0
													1.595	0
													1.605	0
													1.615	0
													1.625	0
													1.635	0
													1.645	0
													1.655	0
													1.665	0
													1.675	0
													1.685	0
													1.695	0
													1.705	0
													1.715	0
													1.725	0
													1.735	0
													1.745	0
													1.755	0
													1.765	0
													1.775	0
													1.785	0
													1.795	0
													1.805	0
													1.815	0
													1.825	0
													1.835	0
													1.845	0
													1.855	0
													1.865	0
													1.875	0
													1.885	0
													1.895	0
													1.905	0
													1.915	0
													1.925	0
													1.935	0
													1.945	0
													1.955	0
													1.965	0
													1.975	0
													1.985	0
													1.995	0
													2.005	0
													2.015	0
													2.025	0
													2.035	0
													2.045	0
													2.055	0
													2.065	0
													2.075	0
													2.085	0
													2.095	0
													2.105	0
													2.115	0
													2.125	0
													2.135	0
													2.145	0
													2.155	0
													2.165	0
													2.175	0
													2.185	0
													2.195	0
													2.205	0
													2.215	0
													2.225	0
													2.235	0
													2.245	0
													2.255	0
													2.265	0
													2.275	0
													2.285	0
													2.295	0
													2.305	0
													2.315	0
													2.325	0
													2.335	0
													2.345	0
													2.355	0
													2.365	0
													2.375	0
													2.385	0
													2.395	0
													2.405	0
													2.415	0
													2.425	0
													2.435	0
													2.445	0
													2.455	0
													2.465	0
													2.475	0
													2.485	0
													2.495	0
													2.505	0
													2.515	0
													2.525	0
													2.535	0
													2.545	0
													2.555	0
													2.565	0
													2.575	0
													2.585	0
													2.595	0
													2.605	0
													2.615	0
													2.625	0
													2.635	0
													2.645	0
													2.655	0
													2.665	0
													2.675	0
													2.685	0
													2.695	0
													2.705	0
													2.715	0
													2.725	0
													2.735	0
													2.745	0
													2.755	0
													2.765	0
													2.775	0
													2.785	0
													2.795	0
													2.805	0
													2.815	0
													2.825	0
													2.835	0
													2.845	0
													2.855	0
													2.865	0
													2.875	0
													2.885	0
													2.895	0
													2.905	0
													2.915	0
													2.925	0
													2.935	0
													2.945	0
													2.955	0
													2.965	0
													2.975	0
													2.985	0
													2.995	0
													3.005	0
													3.015	0
													3.025	0
													3.035	0
													3.045	0
													3.055	0
													3.065	0
													3.075	0
													3.085	0
													3.095	0
													3.105	0
													3.115	0
													3.125	0
													3.135	0
													3.145	0
													3.155	0
													3.165	0
													3.175	0
													3.185	0
													3.195	0
													3.205	0
													3.215	0
													3.225	0
													3.235	0
													3.245	0
													3.255	0
													3.265	0
													3.275	0
													3.285	0
													3.295	0
													3.305	0
													3.315	0
													3.325	0
													3.335	0
													3.345	0
													3.355	0
													3.365	0
													3.375	0
													3.385	0
													3.395	0
													3.405	0
													3.415	0
													3.425	0
													3.435	0
													3.445	0
													3.455	0
													3.465	0
													3.475	0
													3.485	0
													3.495	0

## Sheet: subfigure f
Supplementary Fig. 7f
			Probability (nm-1)
		z (nm)	ε_(I-W) = 0.01 kJ mol-1	ε_(I-W) = 0.25 kJ mol-1	ε_(I-W) = 0.5 kJ mol-1	ε_(I-W) = 0.75 kJ mol-1	ε_(I-W) = 1 kJ mol-1	ε_(I-W) = 1.25 kJ mol-1	ε_(I-W) = 1.5 kJ mol-1	ε_(I-W) = 1.75 kJ mol-1	ε_(I-W) = 2 kJ mol-1	ε_(I-W) = 2.25 kJ mol-1	ε_(I-W) = 2.5 kJ mol-1		z (nm)	Probability (water) (nm-1)
		-2	0	0	0	0	0	0	0	0	0	0	0		-1.993	0
		-1.98662	0	0	0	0	0	0	0	0	0	0	0		-1.979	0
		-1.97324	0	0	0	0	0	0	0	0	0	0	0		-1.965	0
		-1.95987	0	0	0	0	0	0	0	0	0	0	0		-1.951	0
		-1.94649	0	0	0	0	0	0	0	0	0	0	0		-1.937	0
		-1.93311	0	0	0	0	0	0	0	0	0	0	0		-1.923	0
		-1.91973	0	0	0	0	0	0	0	0	0	0	0		-1.909	0
		-1.90635	0	0	0	0	0	0	0	0	0	0	0		-1.895	0
		-1.89298	0	0	0	0	0	0	0	0	0	0	0		-1.881	0
		-1.8796	0	0	0	0	0	0	0	0	0	0	0		-1.867	0
		-1.86622	0	0	0	0	0	0	0	0	0	0	0		-1.853	0
		-1.85284	0	0	0	0	0	0	0	0	0	0	0		-1.839	0
		-1.83946	0	0	0	0	0	0	0	0	0	0	0		-1.825	0
		-1.82609	0	0	0	0	0	0	0	0	0	0	0		-1.811	0
		-1.81271	0	0	0	0	0	0	0	0	0	0	0		-1.797	0
		-1.79933	0	0	0	0	0	0	0	0	0	0	0		-1.783	0
		-1.78595	0	0	0	0	0	0	0	0	0	0	0		-1.769	0
		-1.77258	0	0	0	0	0	0	0	0	0	0	0		-1.755	0
		-1.7592	0	0	0	0	0	0	0	0	0	0	0		-1.741	0
		-1.74582	0	0	0	0	0	0	0	0	0	0	0		-1.727	0
		-1.73244	0	0	0	0	0	0	0	0	0	0	0		-1.713	0
		-1.71906	0	0	0	0	0	0	0	0	0	0	0		-1.699	0
		-1.70569	0	0	0	0	0	0	0	0	0	0	0		-1.685	0
		-1.69231	0	0	0	0	0	0	0	0	0	0	0		-1.671	0
		-1.67893	0	0	0	0	0	0	0	0	0	0	0		-1.657	0
		-1.66555	0	0	0	0	0	0	0	0	0	0	0		-1.643	0
		-1.65217	0	0	0	0	0	0	0	0	0	0	0		-1.629	0
		-1.6388	0	0	0	0	0	0	0	0	0	0	0		-1.615	0
		-1.62542	0	0	0	0	0	0	0	0	0	0	0		-1.601	0
		-1.61204	0	0	0	0	0	0	0	0	0	0	0		-1.587	0
		-1.59866	0	0	0	0	0	0	0	0	0	0	0		-1.573	0
		-1.58528	0	0	0	0	0	0	0	0	0	0	0		-1.559	0
		-1.57191	0	0	0	0	0	0	0	0	0	0	0		-1.545	0
		-1.55853	0	0	0	0	0	0	0	0	0	0	0		-1.531	0
		-1.54515	0	0	0	0	0	0	0	0	0	0	0		-1.517	0
		-1.53177	0	0	0	0	0	0	0	0	0	0	0		-1.503	0
		-1.51839	0	0	0	0	0	0	0	0	0	0	0		-1.489	0
		-1.50502	0	0	0	0	0	0	0	0	0	0	0		-1.475	0
		-1.49164	0	0	0	0	0	0	0	0	0	0	0		-1.461	0
		-1.47826	0	0	0	0	0	0	0	0	0	0	0		-1.447	0
		-1.46488	0	0	0	0	0	0	0	0	0	0	0		-1.433	0
		-1.45151	0	0	0	0	0	0	0	0	0	0	0		-1.419	0
		-1.43813	0	0	0	0	0	0	0	0	0	0	0		-1.405	0
		-1.42475	0	0	0	0	0	0	0	0	0	0	0		-1.391	0
		-1.41137	0	0	0	0	0	0	0	0	0	0	0		-1.377	0
		-1.39799	0	0	0	0	0	0	0	0	0	0	0		-1.363	0
		-1.38462	0	0	0	0	0	0	0	0	0	0	0		-1.349	0
		-1.37124	0	0	0	0	0	0	0	0	0	0	0		-1.335	0
		-1.35786	0	0	0	0	0	0	0	0	0	0	0		-1.321	0
		-1.34448	0	0	0	0	0	0	0	0	0	0	0		-1.307	0
		-1.3311	0	0	0	0	0	0	0	0	0	0	0		-1.293	0
		-1.31773	0	0	0	0	0	0	0	0	0	0	0		-1.279	0
		-1.30435	0	0	0	0	0	0	0	0	0	0	0		-1.265	0
		-1.29097	0	0	0	0	0	0	0	0	0	0	0		-1.251	0
		-1.27759	0	0	0	0	0	0	0	0	0	0	0		-1.237	0
		-1.26421	0	0	0	0	0	0	0	0	0	0	0		-1.223	0
		-1.25084	0	0	0	0	0	0	0	0	0	0	0		-1.209	0
		-1.23746	0	0	0	0	0	0	0	0	0	0	0		-1.195	0
		-1.22408	0	0	0	0	0	0	0	0	0	0	0		-1.181	0
		-1.2107	0	0	0	0	0	0	0	0	0	0	0		-1.167	0
		-1.19732	0	0	0	0	0	0	0	0	0	0	0		-1.153	0
		-1.18395	0	0	0	0	0	0	0	0	0	0	0		-1.139	0
		-1.17057	0	0	0	0	0	0	0	0	0	0	0		-1.125	0
		-1.15719	0	0	0	0	0	0	0	0	0	0	0		-1.111	0
		-1.14381	0	0	0	0	0	0	0	0	0	0	0		-1.097	0
		-1.13043	0	0	0	0	0	0	0	0	0	0	0		-1.083	0
		-1.11706	0	0	0	0	0	0	0	0	0	0	0		-1.069	0
		-1.10368	0	0	0	0	0	0	0	0	0	0	0		-1.055	0
		-1.0903	0	0	0	0	0	0	0	0	0	0	0		-1.041	0
		-1.07692	0	0	0	0	0	0	0	0	0	0	0		-1.027	0
		-1.06355	0	0	0	0	0	0	0	0	0	0	0		-1.013	0
		-1.05017	0	0	0	0	0	0	0	0	0	0	0		-0.999	0
		-1.03679	0	0	0	0	0	0	0	0	0	0	0		-0.985	0
		-1.02341	0	0	0	0	0	0	0	0	0	0	0		-0.971	0
		-1.01003	0	0	0	0	0	0	0	0	0	0	0		-0.957	0
		-0.996656	0	0	0	0	0	0	0	0	0	0	0		-0.943	0
		-0.983278	0	0	0	0	0	0	0	0	0	0	0		-0.929	0
		-0.9699	0	0	0	0	0	0	0	0	0	0	0		-0.915	0
		-0.956522	0	0	0	0	0	0	0	0	0	0	0		-0.901	0
		-0.943144	0	0	0	0	0	0	0	0	0	0	0		-0.887	0
		-0.929766	0	0	0	0	0	0	0	0	0	0	0		-0.873	0
		-0.916388	0	0	0	0	0	0	0	0	0	0	0		-0.859	0
		-0.90301	0	0	0	0	0	0	0	0	0	0	0		-0.845	0
		-0.889632	0	0	0	0	0	0	0	0	0	0	0		-0.831	0
		-0.876254	0	0	0	0	0	0	0	0	0	0	0		-0.817	0
		-0.862876	0	0	0	0	0	0	0	0	0	0	0		-0.803	0
		-0.849498	0	0	0	0	0	0	0	0	0	0	0		-0.789	0
		-0.83612	0	0	0	0	0	0	0	0	0	0	0		-0.775	0
		-0.822742	0	0	0	0	0	0	0	0	0	0	1.86047e-05		-0.761	0
		-0.809365	0	0	0	0	0	0.000109271	0	0	0	4.30714e-05	0		-0.747	0
		-0.795987	0	0	0	1.38627e-05	0	0.000163725	0	0	0	6.41101e-05	0		-0.733	0
		-0.782609	0	0	1.19556e-05	0	8.99365e-05	0.00263831	0.00183769	0.00203488	0.00174256	0	0.0133928		-0.719	0
		-0.769231	0	0	0	0.00303698	0	0	0.00272751	0.007448	0.0227137	0.0418651	0.0730585		-0.705	0
		-0.755853	0	0	0	0	0.0037726	0.0193427	0.0129492	0.0473262	0.0821425	0.121808	0.268863		-0.691	0
		-0.742475	9.73548e-05	0.00283919	0.00483949	0	0.0119395	0.0160672	0.0416968	0.102528	0.170711	0.226533	0.494746		-0.677	0
		-0.729097	0.000997315	0	0.00343482	0.0090235	0.0127828	0.0681814	0.0730397	0.172258	0.23845	0.399013	0.757742		-0.663	0
		-0.715719	0.000202696	0.00733637	0.0125161	0.0236923	0.0388454	0.0678229	0.136849	0.225006	0.291803	0.457537	0.78386		-0.649	0
		-0.702341	0.0100213	0.012902	0.0236625	0.0307531	0.0637709	0.159833	0.213595	0.36072	0.55147	0.75774	0.928502		-0.635	0
		-0.688963	0.0159364	0.0374245	0.048136	0.109602	0.125956	0.257316	0.366861	0.595104	0.693107	1.07235	1.20391		-0.621	0
		-0.675585	0.015306	0.0550682	0.0827175	0.122745	0.27266	0.43861	0.726345	1.06007	1.29977	1.543	1.9939		-0.607	0
		-0.662207	0.0693496	0.0558342	0.130826	0.281309	0.38837	0.629351	0.851296	1.33277	1.611	2.12093	2.19582		-0.593	0
		-0.648829	0.0910365	0.127211	0.229274	0.34347	0.50899	0.748835	1.0358	1.59457	1.60071	1.82651	2.08901		-0.579	0
		-0.635452	0.133965	0.206824	0.335219	0.445492	0.639822	0.866449	1.10004	1.44426	1.58784	1.48922	1.53973		-0.565	0
		-0.622074	0.281449	0.325934	0.525042	0.596144	0.769332	1.09216	1.18995	1.52064	1.2768	1.37772	1.18948		-0.551	0
		-0.608696	0.47582	0.51369	0.646532	0.770781	0.822389	1.14003	1.16168	1.3775	1.15096	1.05476	0.790752		-0.537	0
		-0.595318	0.717775	0.804455	1.01662	1.08298	1.18731	1.33889	1.33828	1.35569	1.09224	0.915214	0.65186		-0.523	0
		-0.58194	0.961908	1.01599	1.326	1.25762	1.35551	1.36363	1.22543	1.18112	1.00706	0.767807	0.535968		-0.509	0
		-0.568562	1.55649	1.49398	1.5616	1.63586	1.57306	1.67658	1.37969	1.32319	0.933607	0.73042	0.453857		-0.495	0
		-0.555184	1.83397	1.57503	1.79035	1.77231	1.76409	1.53827	1.36524	1.16438	0.805504	0.601198	0.400449		-0.481	0
		-0.541806	2.29927	2.24716	2.16753	2.12201	1.75417	1.69987	1.45901	1.22927	0.840353	0.525484	0.310764		-0.467	0
		-0.528428	2.66037	2.33174	2.36549	2.17322	1.86484	1.61233	1.34895	0.996514	0.760975	0.412268	0.297756		-0.453	0
		-0.51505	3.08939	2.65843	2.44969	2.34891	1.9001	1.69025	1.35171	1.01516	0.649463	0.458039	0.362154		-0.439	0
		-0.501672	3.08229	2.77185	2.54924	2.14952	1.94659	1.69461	1.29717	0.886986	0.684457	0.473589	0.208064		-0.425	0
		-0.488294	3.33056	3.07474	2.82956	2.56768	1.97946	1.72871	1.34347	0.950906	0.570317	0.45496	0.281969		-0.411	0.000355796
		-0.474916	2.9733	2.87297	2.5635	2.14431	2.06057	1.61884	1.35463	0.876293	0.681431	0.408047	0.289151		-0.397	0.00267978
		-0.461538	2.89565	2.79262	2.5006	2.37318	2.02109	1.79904	1.32572	0.974066	0.72843	0.490654	0.238202		-0.383	0.00905324
		-0.448161	2.71771	2.62554	2.29547	2.08246	1.97362	1.66866	1.37842	1.0162	0.775851	0.522522	0.309184		-0.369	0.0198257
		-0.434783	2.14707	2.371	2.12449	2.02444	1.82535	1.67288	1.44525	0.994012	0.842136	0.589579	0.319641		-0.355	0.0313038
		-0.421405	1.84984	2.17831	1.87283	1.83503	1.84735	1.45044	1.42242	1.0406	0.904604	0.660927	0.388633		-0.341	0.037087
		-0.408027	1.38724	1.53704	1.59461	1.6213	1.53307	1.39838	1.35509	1.08623	0.97397	0.766359	0.428847		-0.327	0.036001
		-0.394649	1.03316	1.19314	1.15229	1.35818	1.47677	1.48713	1.46973	1.21353	1.10451	0.817371	0.594366		-0.313	0.0424654
		-0.381271	0.696353	0.802059	0.930021	1.02942	1.16446	1.23939	1.32906	1.15787	1.12375	0.899496	0.649008		-0.299	0.0960106
		-0.367893	0.443313	0.654445	0.717189	0.864984	1.1174	1.0943	1.17619	1.28861	1.23981	1.16017	1.00303		-0.285	0.23854
		-0.354515	0.257388	0.362128	0.533566	0.62522	0.825496	1.00543	1.23344	1.28155	1.42551	1.41734	1.15687		-0.271	0.471157
		-0.341137	0.147293	0.284769	0.41944	0.483005	0.764558	0.919904	1.19799	1.25342	1.6266	1.71363	1.69103		-0.257	0.673997
		-0.327759	0.0781469	0.14868	0.205816	0.407524	0.603806	0.737167	1.07539	1.3247	1.74681	2.19921	1.86254		-0.243	0.79645
		-0.314381	0.0456255	0.114408	0.138582	0.300777	0.453613	0.549158	0.904222	1.31752	1.85256	2.22963	2.45421		-0.229	0.876091
		-0.301003	0.0357749	0.0434041	0.117901	0.17435	0.354445	0.354748	0.67883	1.05434	1.55228	1.96524	2.27758		-0.215	1.25101
		-0.287625	0.0123779	0.0294354	0.0438076	0.0961668	0.194635	0.279033	0.475811	0.673706	1.02633	1.30737	1.69399		-0.201	2.24824
		-0.274247	0.00345593	0.0203405	0.0253912	0.0445868	0.0710448	0.0884479	0.238172	0.330239	0.638933	0.71251	1.02494		-0.187	3.37798
		-0.26087	0.0177481	0.0129794	0.0276928	0.0444709	0.0582905	0.105058	0.124345	0.235361	0.466268	0.62067	1.01701		-0.173	3.97852
		-0.247492	0.00714346	0.0140137	0.00945016	0.010153	0.031437	0.0245629	0.0940867	0.164887	0.335796	0.465493	0.918022		-0.159	3.97581
		-0.234114	0.000294101	0	0.00243983	0.00616719	0.0108293	0.0308346	0.0260579	0.0858607	0.236096	0.372565	0.64872		-0.145	3.67571
		-0.220736	0	5.93767e-05	0.00205618	0.00408938	0.000830014	0.00268946	0.0439355	0.0444376	0.125568	0.148394	0.447661		-0.131	3.23446
		-0.207358	0	0	0.000119965	0.000238435	0.00301124	0	0.000210946	0.0162888	0.0371532	0.0758454	0.125745		-0.117	2.75822
		-0.19398	0	0	0	0	0	0.000109774	0.00249346	0	0.00728242	0.0054034	0.011351		-0.103	2.22144
		-0.180602	0	0	0	0	0	0	0	0	0	0	0		-0.089	1.67084
		-0.167224	0	0	0	0	0	0	0	0	0.000200376	0.000253932	0.000149016		-0.075	1.20803
		-0.153846	0	0	0	0	0	0	0	0	0	0	0		-0.061	0.849429
		-0.140468	0	0	0	0	0	0	0	0	0	0	0		-0.047	0.618159
		-0.12709	0	0	0	0	0	0	0	0	0	0	0		-0.033	0.50552
		-0.113712	0	0	0	0	0	0	0	0	0	0	0		-0.019	0.438171
		-0.100334	0	0	0	0	0	0	0	0	0	0	0		-0.005	0.418372
		-0.0869565	0	0	0	0	0	0	0	0	0	0	0		0.009	0.42372
		-0.0735786	0	0	0	0	0	0	0	0	0	0	0		0.023	0.44691
		-0.0602007	0	0	0	0	0	0	0	0	0	0	0		0.037	0.520717
		-0.0468227	0	0	0	0	0	0	0	0	0	0	0		0.051	0.659286
		-0.0334448	0	0	0	0	0	0	0	0	0	0	0		0.065	0.919288
		-0.0200669	0	0	0	0	0	0	0	0	0	0	0		0.079	1.31024
		-0.00668896	0	0	0	0	0	0	0	0	0	0	0		0.093	1.83134
		0.00668896	0	0	0	0	0	0	0	0	0	0	0		0.107	2.36449
		0.0200669	0	0	0	0	0	0	0	0	0	0	0		0.121	2.88449
		0.0334448	0	0	0	0	0	0	0	0	0	0	0		0.135	3.36779
		0.0468227	0	0	0	0	0	0	0	0	0	0	0		0.149	3.76759
		0.0602007	0	0	0	0	0	0	0	0	0	0	0		0.163	4.00805
		0.0735786	0	0	0	0	0	0	0	0	0	0	0		0.177	3.86616
		0.0869565	0	0	0	0	0	0	0	0	0	0	0		0.191	3.12273
		0.100334	0	0	0	0	0	0	0	0	0	0	0		0.205	1.95831
		0.113712	0	0	0	0	0	0	0	0	0	0	0		0.219	1.1189
		0.12709	0	0	0	0	0	0	0	0	0	0	0		0.233	0.845694
		0.140468	0	0	0	0	0	0	0	0	0	0	0		0.247	0.772587
		0.153846	0	0	0	0	0	0	0	0	0	0	0		0.261	0.626889
		0.167224	0	0	0	0	0	0	0	0	0	0	0		0.275	0.415828
		0.180602	0	0	0	0	0	0	0	0	0.000200376	0.000253932	0.000149016		0.289	0.198212
		0.19398	0	0	0	0	0	0	0	0	0	0	0		0.303	0.0721553
		0.207358	0	0	0	0	0	0.000109774	0.00249346	0	0.00728242	0.0054034	0.011351		0.317	0.0384761
		0.220736	0	0	0.000119965	0.000238435	0.00301124	0	0.000210946	0.0162888	0.0371532	0.0758454	0.125745		0.331	0.0366272
		0.234114	0	5.93767e-05	0.00205618	0.00408938	0.000830014	0.00268946	0.0439355	0.0444376	0.125568	0.148394	0.447661		0.345	0.0360691
		0.247492	0.000294101	0	0.00243983	0.00616719	0.0108293	0.0308346	0.0260579	0.0858607	0.236096	0.372565	0.64872		0.359	0.0287948
		0.26087	0.00714346	0.0140137	0.00945016	0.010153	0.031437	0.0245629	0.0940867	0.164887	0.335796	0.465493	0.918022		0.373	0.0174977
		0.274247	0.0177481	0.0129794	0.0276928	0.0444709	0.0582905	0.105058	0.124345	0.235361	0.466268	0.62067	1.01701		0.387	0.00695754
		0.287625	0.00345593	0.0203405	0.0253912	0.0445868	0.0710448	0.0884479	0.238172	0.330239	0.638933	0.71251	1.02494		0.401	0.00163913
		0.301003	0.0123779	0.0294354	0.0438076	0.0961668	0.194635	0.279033	0.475811	0.673706	1.02633	1.30737	1.69399		0.415	0.000174813
		0.314381	0.0357749	0.0434041	0.117901	0.17435	0.354445	0.354748	0.67883	1.05434	1.55228	1.96524	2.27758		0.429	2.05662e-05
		0.327759	0.0456255	0.114408	0.138582	0.300777	0.453613	0.549158	0.904222	1.31752	1.85256	2.22963	2.45421		0.443	0
		0.341137	0.0781469	0.14868	0.205816	0.407524	0.603806	0.737167	1.07539	1.3247	1.74681	2.19921	1.86254		0.457	0
		0.354515	0.147293	0.284769	0.41944	0.483005	0.764558	0.919904	1.19799	1.25342	1.6266	1.71363	1.69103		0.471	0
		0.367893	0.257388	0.362128	0.533566	0.62522	0.825496	1.00543	1.23344	1.28155	1.42551	1.41734	1.15687		0.485	0
		0.381271	0.443313	0.654445	0.717189	0.864984	1.1174	1.0943	1.17619	1.28861	1.23981	1.16017	1.00303		0.499	0
		0.394649	0.696353	0.802059	0.930021	1.02942	1.16446	1.23939	1.32906	1.15787	1.12375	0.899496	0.649008		0.513	0
		0.408027	1.03316	1.19314	1.15229	1.35818	1.47677	1.48713	1.46973	1.21353	1.10451	0.817371	0.594366		0.527	0
		0.421405	1.38724	1.53704	1.59461	1.6213	1.53307	1.39838	1.35509	1.08623	0.97397	0.766359	0.428847		0.541	0
		0.434783	1.84984	2.17831	1.87283	1.83503	1.84735	1.45044	1.42242	1.0406	0.904604	0.660927	0.388633		0.555	0
		0.448161	2.14707	2.371	2.12449	2.02444	1.82535	1.67288	1.44525	0.994012	0.842136	0.589579	0.319641		0.569	0
		0.461538	2.71771	2.62554	2.29547	2.08246	1.97362	1.66866	1.37842	1.0162	0.775851	0.522522	0.309184		0.583	0
		0.474916	2.89565	2.79262	2.5006	2.37318	2.02109	1.79904	1.32572	0.974066	0.72843	0.490654	0.238202		0.597	0
		0.488294	2.9733	2.87297	2.5635	2.14431	2.06057	1.61884	1.35463	0.876293	0.681431	0.408047	0.289151		0.611	0
		0.501672	3.33056	3.07474	2.82956	2.56768	1.97946	1.72871	1.34347	0.950906	0.570317	0.45496	0.281969		0.625	0
		0.51505	3.08229	2.77185	2.54924	2.14952	1.94659	1.69461	1.29717	0.886986	0.684457	0.473589	0.208064		0.639	0
		0.528428	3.08939	2.65843	2.44969	2.34891	1.9001	1.69025	1.35171	1.01516	0.649463	0.458039	0.362154		0.653	0
		0.541806	2.66037	2.33174	2.36549	2.17322	1.86484	1.61233	1.34895	0.996514	0.760975	0.412268	0.297756		0.667	0
		0.555184	2.29927	2.24716	2.16753	2.12201	1.75417	1.69987	1.45901	1.22927	0.840353	0.525484	0.310764		0.681	0
		0.568562	1.83397	1.57503	1.79035	1.77231	1.76409	1.53827	1.36524	1.16438	0.805504	0.601198	0.400449		0.695	0
		0.58194	1.55649	1.49398	1.5616	1.63586	1.57306	1.67658	1.37969	1.32319	0.933607	0.73042	0.453857		0.709	0
		0.595318	0.961908	1.01599	1.326	1.25762	1.35551	1.36363	1.22543	1.18112	1.00706	0.767807	0.535968		0.723	0
		0.608696	0.717775	0.804455	1.01662	1.08298	1.18731	1.33889	1.33828	1.35569	1.09224	0.915214	0.65186		0.737	0
		0.622074	0.47582	0.51369	0.646532	0.770781	0.822389	1.14003	1.16168	1.3775	1.15096	1.05476	0.790752		0.751	0
		0.635452	0.281449	0.325934	0.525042	0.596144	0.769332	1.09216	1.18995	1.52064	1.2768	1.37772	1.18948		0.765	0
		0.648829	0.133965	0.206824	0.335219	0.445492	0.639822	0.866449	1.10004	1.44426	1.58784	1.48922	1.53973		0.779	0
		0.662207	0.0910365	0.127211	0.229274	0.34347	0.50899	0.748835	1.0358	1.59457	1.60071	1.82651	2.08901		0.793	0
		0.675585	0.0693496	0.0558342	0.130826	0.281309	0.38837	0.629351	0.851296	1.33277	1.611	2.12093	2.19582		0.807	0
		0.688963	0.015306	0.0550682	0.0827175	0.122745	0.27266	0.43861	0.726345	1.06007	1.29977	1.543	1.9939		0.821	0
		0.702341	0.0159364	0.0374245	0.048136	0.109602	0.125956	0.257316	0.366861	0.595104	0.693107	1.07235	1.20391		0.835	0
		0.715719	0.0100213	0.012902	0.0236625	0.0307531	0.0637709	0.159833	0.213595	0.36072	0.55147	0.75774	0.928502		0.849	0
		0.729097	0.000202696	0.00733637	0.0125161	0.0236923	0.0388454	0.0678229	0.136849	0.225006	0.291803	0.457537	0.78386		0.863	0
		0.742475	0.000997315	0	0.00343482	0.0090235	0.0127828	0.0681814	0.0730397	0.172258	0.23845	0.399013	0.757742		0.877	0
		0.755853	9.73548e-05	0.00283919	0.00483949	0	0.0119395	0.0160672	0.0416968	0.102528	0.170711	0.226533	0.494746		0.891	0
		0.769231	0	0	0	0	0.0037726	0.0193427	0.0129492	0.0473262	0.0821425	0.121808	0.268863		0.905	0
		0.782609	0	0	0	0.00303698	0	0	0.00272751	0.007448	0.0227137	0.0418651	0.0730585		0.919	0
		0.795987	0	0	1.19556e-05	0	8.99365e-05	0.00263831	0.00183769	0.00203488	0.00174256	0	0.0133928		0.933	0
		0.809365	0	0	0	1.38627e-05	0	0.000163725	0	0	0	6.41101e-05	0		0.947	0
		0.822742	0	0	0	0	0	0.000109271	0	0	0	4.30714e-05	0		0.961	0
		0.83612	0	0	0	0	0	0	0	0	0	0	1.86047e-05		0.975	0
		0.849498	0	0	0	0	0	0	0	0	0	0	0		0.989	0
		0.862876	0	0	0	0	0	0	0	0	0	0	0		1.003	0
		0.876254	0	0	0	0	0	0	0	0	0	0	0		1.017	0
		0.889632	0	0	0	0	0	0	0	0	0	0	0		1.031	0
		0.90301	0	0	0	0	0	0	0	0	0	0	0		1.045	0
		0.916388	0	0	0	0	0	0	0	0	0	0	0		1.059	0
		0.929766	0	0	0	0	0	0	0	0	0	0	0		1.073	0
		0.943144	0	0	0	0	0	0	0	0	0	0	0		1.087	0
		0.956522	0	0	0	0	0	0	0	0	0	0	0		1.101	0
		0.9699	0	0	0	0	0	0	0	0	0	0	0		1.115	0
		0.983278	0	0	0	0	0	0	0	0	0	0	0		1.129	0
		0.996656	0	0	0	0	0	0	0	0	0	0	0		1.143	0
		1.01003	0	0	0	0	0	0	0	0	0	0	0		1.157	0
		1.02341	0	0	0	0	0	0	0	0	0	0	0		1.171	0
		1.03679	0	0	0	0	0	0	0	0	0	0	0		1.185	0
		1.05017	0	0	0	0	0	0	0	0	0	0	0		1.199	0
		1.06355	0	0	0	0	0	0	0	0	0	0	0		1.213	0
		1.07692	0	0	0	0	0	0	0	0	0	0	0		1.227	0
		1.0903	0	0	0	0	0	0	0	0	0	0	0		1.241	0
		1.10368	0	0	0	0	0	0	0	0	0	0	0		1.255	0
		1.11706	0	0	0	0	0	0	0	0	0	0	0		1.269	0
		1.13043	0	0	0	0	0	0	0	0	0	0	0		1.283	0
		1.14381	0	0	0	0	0	0	0	0	0	0	0		1.297	0
		1.15719	0	0	0	0	0	0	0	0	0	0	0		1.311	0
		1.17057	0	0	0	0	0	0	0	0	0	0	0		1.325	0
		1.18395	0	0	0	0	0	0	0	0	0	0	0		1.339	0
		1.19732	0	0	0	0	0	0	0	0	0	0	0		1.353	0
		1.2107	0	0	0	0	0	0	0	0	0	0	0		1.367	0
		1.22408	0	0	0	0	0	0	0	0	0	0	0		1.381	0
		1.23746	0	0	0	0	0	0	0	0	0	0	0		1.395	0
		1.25084	0	0	0	0	0	0	0	0	0	0	0		1.409	0
		1.26421	0	0	0	0	0	0	0	0	0	0	0		1.423	0
		1.27759	0	0	0	0	0	0	0	0	0	0	0		1.437	0
		1.29097	0	0	0	0	0	0	0	0	0	0	0		1.451	0
		1.30435	0	0	0	0	0	0	0	0	0	0	0		1.465	0
		1.31773	0	0	0	0	0	0	0	0	0	0	0		1.479	0
		1.3311	0	0	0	0	0	0	0	0	0	0	0		1.493	0
		1.34448	0	0	0	0	0	0	0	0	0	0	0		1.507	0
		1.35786	0	0	0	0	0	0	0	0	0	0	0		1.521	0
		1.37124	0	0	0	0	0	0	0	0	0	0	0		1.535	0
		1.38462	0	0	0	0	0	0	0	0	0	0	0		1.549	0
		1.39799	0	0	0	0	0	0	0	0	0	0	0		1.563	0
		1.41137	0	0	0	0	0	0	0	0	0	0	0		1.577	0
		1.42475	0	0	0	0	0	0	0	0	0	0	0		1.591	0
		1.43813	0	0	0	0	0	0	0	0	0	0	0		1.605	0
		1.45151	0	0	0	0	0	0	0	0	0	0	0		1.619	0
		1.46488	0	0	0	0	0	0	0	0	0	0	0		1.633	0
		1.47826	0	0	0	0	0	0	0	0	0	0	0		1.647	0
		1.49164	0	0	0	0	0	0	0	0	0	0	0		1.661	0
		1.50502	0	0	0	0	0	0	0	0	0	0	0		1.675	0
		1.51839	0	0	0	0	0	0	0	0	0	0	0		1.689	0
		1.53177	0	0	0	0	0	0	0	0	0	0	0		1.703	0
		1.54515	0	0	0	0	0	0	0	0	0	0	0		1.717	0
		1.55853	0	0	0	0	0	0	0	0	0	0	0		1.731	0
		1.57191	0	0	0	0	0	0	0	0	0	0	0		1.745	0
		1.58528	0	0	0	0	0	0	0	0	0	0	0		1.759	0
		1.59866	0	0	0	0	0	0	0	0	0	0	0		1.773	0
		1.61204	0	0	0	0	0	0	0	0	0	0	0		1.787	0
		1.62542	0	0	0	0	0	0	0	0	0	0	0		1.801	0
		1.6388	0	0	0	0	0	0	0	0	0	0	0		1.815	0
		1.65217	0	0	0	0	0	0	0	0	0	0	0		1.829	0
		1.66555	0	0	0	0	0	0	0	0	0	0	0		1.843	0
		1.67893	0	0	0	0	0	0	0	0	0	0	0		1.857	0
		1.69231	0	0	0	0	0	0	0	0	0	0	0		1.871	0
		1.70569	0	0	0	0	0	0	0	0	0	0	0		1.885	0
		1.71906	0	0	0	0	0	0	0	0	0	0	0		1.899	0
		1.73244	0	0	0	0	0	0	0	0	0	0	0		1.913	0
		1.74582	0	0	0	0	0	0	0	0	0	0	0		1.927	0
		1.7592	0	0	0	0	0	0	0	0	0	0	0		1.941	0
		1.77258	0	0	0	0	0	0	0	0	0	0	0		1.955	0
		1.78595	0	0	0	0	0	0	0	0	0	0	0		1.969	0
		1.79933	0	0	0	0	0	0	0	0	0	0	0		1.983	0
		1.81271	0	0	0	0	0	0	0	0	0	0	0		1.997	0
		1.82609	0	0	0	0	0	0	0	0	0	0	0		2.011	0
		1.83946	0	0	0	0	0	0	0	0	0	0	0		2.025	0
		1.85284	0	0	0	0	0	0	0	0	0	0	0		2.039	0
		1.86622	0	0	0	0	0	0	0	0	0	0	0		2.053	0
		1.8796	0	0	0	0	0	0	0	0	0	0	0		2.067	0
		1.89298	0	0	0	0	0	0	0	0	0	0	0		2.081	0
		1.90635	0	0	0	0	0	0	0	0	0	0	0		2.095	0
		1.91973	0	0	0	0	0	0	0	0	0	0	0		2.109	0
		1.93311	0	0	0	0	0	0	0	0	0	0	0		2.123	0
		1.94649	0	0	0	0	0	0	0	0	0	0	0		2.137	0
		1.95987	0	0	0	0	0	0	0	0	0	0	0		2.151	0
		1.97324	0	0	0	0	0	0	0	0	0	0	0		2.165	0
		1.98662	0	0	0	0	0	0	0	0	0	0	0		2.179	0
		2	0	0	0	0	0	0	0	0	0	0	0		2.193	0
															2.207	0
															2.221	0
															2.235	0
															2.249	0
															2.263	0
															2.277	0
															2.291	0
															2.305	0
															2.319	0
															2.333	0
															2.347	0
															2.361	0
															2.375	0
															2.389	0
															2.403	0
															2.417	0
															2.431	0
															2.445	0
															2.459	0
															2.473	0
															2.487	0
															2.501	0
															2.515	0
															2.529	0
															2.543	0
															2.557	0
															2.571	0
															2.585	0
															2.599	0
															2.613	0
															2.627	0
															2.641	0
															2.655	0
															2.669	0
															2.683	0
															2.697	0
															2.711	0
															2.725	0
															2.739	0
															2.753	0
															2.767	0
															2.781	0
															2.795	0
															2.809	0
															2.823	0
															2.837	0
															2.851	0
															2.865	0
															2.879	0
															2.893	0
															2.907	0
															2.921	0
															2.935	0
															2.949	0
															2.963	0
															2.977	0
															2.991	0
															3.005	0
															3.019	0
															3.033	0
															3.047	0
															3.061	0
															3.075	0
															3.089	0
															3.103	0
															3.117	0
															3.131	0
															3.145	0
															3.159	0
															3.173	0
															3.187	0
															3.201	0
															3.215	0
															3.229	0
															3.243	0
															3.257	0
															3.271	0
															3.285	0
															3.299	0
															3.313	0
															3.327	0
															3.341	0
															3.355	0
															3.369	0
															3.383	0
															3.397	0
															3.411	0
															3.425	0
															3.439	0
															3.453	0
															3.467	0
															3.481	0
															3.495	0
															3.509	0
															3.523	0
															3.537	0
															3.551	0
															3.565	0
															3.579	0
															3.593	0
															3.607	0
															3.621	0
															3.635	0
															3.649	0
															3.663	0
															3.677	0
															3.691	0
															3.705	0
															3.719	0
															3.733	0
															3.747	0
															3.761	0
															3.775	0
															3.789	0
															3.803	0
															3.817	0
															3.831	0
															3.845	0
															3.859	0
															3.873	0
															3.887	0
															3.901	0
															3.915	0
															3.929	0
															3.943	0
															3.957	0
															3.971	0
															3.985	0
															3.999	0
															4.013	0
															4.027	0
															4.041	0
															4.055	0
															4.069	0
															4.083	0
															4.097	0
															4.111	0
															4.125	0
															4.139	0
															4.153	0
															4.167	0
															4.181	0
															4.195	0
															4.209	0
															4.223	0
															4.237	0
															4.251	0
															4.265	0
															4.279	0
															4.293	0
															4.307	0
															4.321	0
															4.335	0
															4.349	0
															4.363	0
															4.377	0
															4.391	0
															4.405	0
															4.419	0
															4.433	0
															4.447	0
															4.461	0
															4.475	0
															4.489	0
															4.503	0
															4.517	0
															4.531	0
															4.545	0
															4.559	0
															4.573	0
															4.587	0
															4.601	0
															4.615	0
															4.629	0
															4.643	0
															4.657	0
															4.671	0
															4.685	0
															4.699	0
															4.713	0
															4.727	0
															4.741	0
															4.755	0
															4.769	0
															4.783	0
															4.797	0
															4.811	0
															4.825	0
															4.839	0
															4.853	0
															4.867	0
															4.881	0
															4.895	0
															4.909	0
															4.923	0
															4.937	0
															4.951	0
															4.965	0
															4.979	0
															4.993	0
