# Supplementary material for: Theoretical framework for confined ion transport in two-dimensional nanochannels
Source: Nat Commun. 2025 Jul 20;16:6675. doi: 10.1038/s41467-025-61735-9 (PMC12276316; doi:10.1038/s41467-025-61735-9)
Supplement: Supplementary file 3 — Source data [file 41467_2025_61735_MOESM3_ESM.zip › Source Data/Source Data of Supplementary Information/Source Data of Supplementary Fig. 8.xlsx]

## Sheet: figure
Supplementary Fig. 8
	Ion	dion-wall (nm)	Dchannel (10-9 m2 s-1)	Dchannel / Dbulk
	Li+	0.469	1.046	0.920775
		0.436	0.986	0.867958
		0.395	0.891	0.784331
		0.371	0.83	0.730634
		0.353	0.822	0.723592
		0.4014	1.045	0.85726
	Na+	0.477	1.1	1.0397
		0.458	0.995	0.940454
		0.408	0.98	0.926276
		0.367	0.874	0.826087
		0.342	0.765	0.723062
		0.4297	1.071	1.01229
	K+	0.472	1.23	0.662716
		0.452	1.322	0.712284
		0.412	1.343	0.723599
		0.372	1.25	0.673491
		0.339	1.351	0.727909
		0.4313	1.393	0.750539
	Rb+	0.467	1.261	0.894961
		0.441	1.313	0.931867
		0.427	1.312	0.931157
		0.408	1.342	0.952449
		0.38	1.323	0.938964
		0.39	1.295	0.919092
	Cs+	0.465	1.136	0.719443
		0.459	1.258	0.796707
		0.456	1.324	0.838505
		0.434	1.161	0.735275
		0.413	1.235	0.782141
		0.399	1.172	0.742242
		0.382	1.252	0.792907
		0.418	1.129	0.715009
