# Supplementary material for: Theoretical framework for confined ion transport in two-dimensional nanochannels
Source: Nat Commun. 2025 Jul 20;16:6675. doi: 10.1038/s41467-025-61735-9 (PMC12276316; doi:10.1038/s41467-025-61735-9)
Supplement: Supplementary file 3 — Source data [file 41467_2025_61735_MOESM3_ESM.zip › Source Data/Source Data of Supplementary Information/Source Data of Supplementary Fig. 9.xlsx]

## Sheet: figure
Supplementary Fig. 9
	Ion	Min rHS	Max rHS	Min ionic radius (nm)	Max ionic radius (nm)
	Li+	0.192	0.208	0.076	0.09
	Na+	0.228	0.24	0.098	0.117
	K+	0.254	0.28	0.133	0.152
	Ca2+	0.232	0.244	0.1	0.123
	Mg2+	0.196	0.208	0.057	0.072
	Cs+	0.28	0.336	0.174	0.181
