# Supplementary material for: Theoretical framework for confined ion transport in two-dimensional nanochannels
Source: Nat Commun. 2025 Jul 20;16:6675. doi: 10.1038/s41467-025-61735-9 (PMC12276316; doi:10.1038/s41467-025-61735-9)
Supplement: Supplementary file 3 — Source data [file 41467_2025_61735_MOESM3_ESM.zip › Source Data/Source Data of the structures of different 2D nanochannels/g-C3N4 2D nanochannel.gro]

UFF SOL
 4353
    1WALL   C_R    1   0.638   0.742   1.500  0.0000  0.0000  0.0000
    1WALL   C_R    2   0.280   0.122   1.500  0.0000  0.0000  0.0000
    1WALL   C_R    3   0.164   1.157   1.500  0.0000  0.0000  0.0000
    1WALL   C_R    4   0.522   0.539   1.500  0.0000  0.0000  0.0000
    1WALL   C_R    5   0.406   0.741   1.500  0.0000  0.0000  0.0000
    1WALL   C_R    6   0.047   0.122   1.500  0.0000  0.0000  0.0000
    1WALL   C_R    7   0.396   1.158   1.500  0.0000  0.0000  0.0000
    1WALL   C_R    8   0.042   0.538   1.500  0.0000  0.0000  0.0000
    1WALL   C_R    9   0.281   0.955   1.500  0.0000  0.0000  0.0000
    1WALL   C_R   10   0.640   0.338   1.500  0.0000  0.0000  0.0000
    1WALL   C_R   11   0.514   0.124   1.500  0.0000  0.0000  0.0000
    1WALL   C_R   12   0.159   0.740   1.500  0.0000  0.0000  0.0000
    1WALL   C_R   13   0.638   1.977   1.500  0.0000  0.0000  0.0000
    1WALL   C_R   14   0.280   1.357   1.500  0.0000  0.0000  0.0000
    1WALL   C_R   15   0.164   2.392   1.500  0.0000  0.0000  0.0000
    1WALL   C_R   16   0.522   1.774   1.500  0.0000  0.0000  0.0000
    1WALL   C_R   17   0.406   1.976   1.500  0.0000  0.0000  0.0000
    1WALL   C_R   18   0.047   1.357   1.500  0.0000  0.0000  0.0000
    1WALL   C_R   19   0.396   2.393   1.500  0.0000  0.0000  0.0000
    1WALL   C_R   20   0.042   1.773   1.500  0.0000  0.0000  0.0000
    1WALL   C_R   21   0.281   2.190   1.500  0.0000  0.0000  0.0000
    1WALL   C_R   22   0.640   1.573   1.500  0.0000  0.0000  0.0000
    1WALL   C_R   23   0.514   1.359   1.500  0.0000  0.0000  0.0000
    1WALL   C_R   24   0.159   1.975   1.500  0.0000  0.0000  0.0000
    1WALL   C_R   25   0.638   3.212   1.500  0.0000  0.0000  0.0000
    1WALL   C_R   26   0.280   2.592   1.500  0.0000  0.0000  0.0000
    1WALL   C_R   27   0.164   3.627   1.500  0.0000  0.0000  0.0000
    1WALL   C_R   28   0.522   3.009   1.500  0.0000  0.0000  0.0000
    1WALL   C_R   29   0.406   3.211   1.500  0.0000  0.0000  0.0000
    1WALL   C_R   30   0.047   2.592   1.500  0.0000  0.0000  0.0000
    1WALL   C_R   31   0.396   3.628   1.500  0.0000  0.0000  0.0000
    1WALL   C_R   32   0.042   3.008   1.500  0.0000  0.0000  0.0000
    1WALL   C_R   33   0.281   3.425   1.500  0.0000  0.0000  0.0000
    1WALL   C_R   34   0.640   2.808   1.500  0.0000  0.0000  0.0000
    1WALL   C_R   35   0.514   2.594   1.500  0.0000  0.0000  0.0000
    1WALL   C_R   36   0.159   3.210   1.500  0.0000  0.0000  0.0000
    1WALL   C_R   37   0.638   4.448   1.500  0.0000  0.0000  0.0000
    1WALL   C_R   38   0.280   3.828   1.500  0.0000  0.0000  0.0000
    1WALL   C_R   39   0.164   4.863   1.500  0.0000  0.0000  0.0000
    1WALL   C_R   40   0.522   4.245   1.500  0.0000  0.0000  0.0000
    1WALL   C_R   41   0.406   4.447   1.500  0.0000  0.0000  0.0000
    1WALL   C_R   42   0.047   3.828   1.500  0.0000  0.0000  0.0000
    1WALL   C_R   43   0.396   4.864   1.500  0.0000  0.0000  0.0000
    1WALL   C_R   44   0.042   4.244   1.500  0.0000  0.0000  0.0000
    1WALL   C_R   45   0.281   4.661   1.500  0.0000  0.0000  0.0000
    1WALL   C_R   46   0.640   4.044   1.500  0.0000  0.0000  0.0000
    1WALL   C_R   47   0.514   3.830   1.500  0.0000  0.0000  0.0000
    1WALL   C_R   48   0.159   4.446   1.500  0.0000  0.0000  0.0000
    1WALL   C_R   49   0.638   5.683   1.500  0.0000  0.0000  0.0000
    1WALL   C_R   50   0.280   5.063   1.500  0.0000  0.0000  0.0000
    1WALL   C_R   51   0.164   6.098   1.500  0.0000  0.0000  0.0000
    1WALL   C_R   52   0.522   5.480   1.500  0.0000  0.0000  0.0000
    1WALL   C_R   53   0.406   5.682   1.500  0.0000  0.0000  0.0000
    1WALL   C_R   54   0.047   5.063   1.500  0.0000  0.0000  0.0000
    1WALL   C_R   55   0.396   6.099   1.500  0.0000  0.0000  0.0000
    1WALL   C_R   56   0.042   5.479   1.500  0.0000  0.0000  0.0000
    1WALL   C_R   57   0.281   5.896   1.500  0.0000  0.0000  0.0000
    1WALL   C_R   58   0.640   5.279   1.500  0.0000  0.0000  0.0000
    1WALL   C_R   59   0.514   5.065   1.500  0.0000  0.0000  0.0000
    1WALL   C_R   60   0.159   5.681   1.500  0.0000  0.0000  0.0000
    1WALL   C_R   61   1.351   0.742   1.500  0.0000  0.0000  0.0000
    1WALL   C_R   62   0.993   0.122   1.500  0.0000  0.0000  0.0000
    1WALL   C_R   63   0.877   1.157   1.500  0.0000  0.0000  0.0000
    1WALL   C_R   64   1.235   0.539   1.500  0.0000  0.0000  0.0000
    1WALL   C_R   65   1.119   0.741   1.500  0.0000  0.0000  0.0000
    1WALL   C_R   66   0.760   0.122   1.500  0.0000  0.0000  0.0000
    1WALL   C_R   67   1.109   1.158   1.500  0.0000  0.0000  0.0000
    1WALL   C_R   68   0.755   0.538   1.500  0.0000  0.0000  0.0000
    1WALL   C_R   69   0.994   0.955   1.500  0.0000  0.0000  0.0000
    1WALL   C_R   70   1.353   0.338   1.500  0.0000  0.0000  0.0000
    1WALL   C_R   71   1.227   0.124   1.500  0.0000  0.0000  0.0000
    1WALL   C_R   72   0.872   0.740   1.500  0.0000  0.0000  0.0000
    1WALL   C_R   73   1.351   1.977   1.500  0.0000  0.0000  0.0000
    1WALL   C_R   74   0.993   1.357   1.500  0.0000  0.0000  0.0000
    1WALL   C_R   75   0.877   2.392   1.500  0.0000  0.0000  0.0000
    1WALL   C_R   76   1.235   1.774   1.500  0.0000  0.0000  0.0000
    1WALL   C_R   77   1.119   1.976   1.500  0.0000  0.0000  0.0000
    1WALL   C_R   78   0.760   1.357   1.500  0.0000  0.0000  0.0000
    1WALL   C_R   79   1.109   2.393   1.500  0.0000  0.0000  0.0000
    1WALL   C_R   80   0.755   1.773   1.500  0.0000  0.0000  0.0000
    1WALL   C_R   81   0.994   2.190   1.500  0.0000  0.0000  0.0000
    1WALL   C_R   82   1.353   1.573   1.500  0.0000  0.0000  0.0000
    1WALL   C_R   83   1.227   1.359   1.500  0.0000  0.0000  0.0000
    1WALL   C_R   84   0.872   1.975   1.500  0.0000  0.0000  0.0000
    1WALL   C_R   85   1.351   3.212   1.500  0.0000  0.0000  0.0000
    1WALL   C_R   86   0.993   2.592   1.500  0.0000  0.0000  0.0000
    1WALL   C_R   87   0.877   3.627   1.500  0.0000  0.0000  0.0000
    1WALL   C_R   88   1.235   3.009   1.500  0.0000  0.0000  0.0000
    1WALL   C_R   89   1.119   3.211   1.500  0.0000  0.0000  0.0000
    1WALL   C_R   90   0.760   2.592   1.500  0.0000  0.0000  0.0000
    1WALL   C_R   91   1.109   3.628   1.500  0.0000  0.0000  0.0000
    1WALL   C_R   92   0.755   3.008   1.500  0.0000  0.0000  0.0000
    1WALL   C_R   93   0.994   3.425   1.500  0.0000  0.0000  0.0000
    1WALL   C_R   94   1.353   2.808   1.500  0.0000  0.0000  0.0000
    1WALL   C_R   95   1.227   2.594   1.500  0.0000  0.0000  0.0000
    1WALL   C_R   96   0.872   3.210   1.500  0.0000  0.0000  0.0000
    1WALL   C_R   97   1.351   4.448   1.500  0.0000  0.0000  0.0000
    1WALL   C_R   98   0.993   3.828   1.500  0.0000  0.0000  0.0000
    1WALL   C_R   99   0.877   4.863   1.500  0.0000  0.0000  0.0000
    1WALL   C_R  100   1.235   4.245   1.500  0.0000  0.0000  0.0000
    1WALL   C_R  101   1.119   4.447   1.500  0.0000  0.0000  0.0000
    1WALL   C_R  102   0.760   3.828   1.500  0.0000  0.0000  0.0000
    1WALL   C_R  103   1.109   4.864   1.500  0.0000  0.0000  0.0000
    1WALL   C_R  104   0.755   4.244   1.500  0.0000  0.0000  0.0000
    1WALL   C_R  105   0.994   4.661   1.500  0.0000  0.0000  0.0000
    1WALL   C_R  106   1.353   4.044   1.500  0.0000  0.0000  0.0000
    1WALL   C_R  107   1.227   3.830   1.500  0.0000  0.0000  0.0000
    1WALL   C_R  108   0.872   4.446   1.500  0.0000  0.0000  0.0000
    1WALL   C_R  109   1.351   5.683   1.500  0.0000  0.0000  0.0000
    1WALL   C_R  110   0.993   5.063   1.500  0.0000  0.0000  0.0000
    1WALL   C_R  111   0.877   6.098   1.500  0.0000  0.0000  0.0000
    1WALL   C_R  112   1.235   5.480   1.500  0.0000  0.0000  0.0000
    1WALL   C_R  113   1.119   5.682   1.500  0.0000  0.0000  0.0000
    1WALL   C_R  114   0.760   5.063   1.500  0.0000  0.0000  0.0000
    1WALL   C_R  115   1.109   6.099   1.500  0.0000  0.0000  0.0000
    1WALL   C_R  116   0.755   5.479   1.500  0.0000  0.0000  0.0000
    1WALL   C_R  117   0.994   5.896   1.500  0.0000  0.0000  0.0000
    1WALL   C_R  118   1.353   5.279   1.500  0.0000  0.0000  0.0000
    1WALL   C_R  119   1.227   5.065   1.500  0.0000  0.0000  0.0000
    1WALL   C_R  120   0.872   5.681   1.500  0.0000  0.0000  0.0000
    1WALL   C_R  121   2.064   0.742   1.500  0.0000  0.0000  0.0000
    1WALL   C_R  122   1.706   0.122   1.500  0.0000  0.0000  0.0000
    1WALL   C_R  123   1.590   1.157   1.500  0.0000  0.0000  0.0000
    1WALL   C_R  124   1.948   0.539   1.500  0.0000  0.0000  0.0000
    1WALL   C_R  125   1.832   0.741   1.500  0.0000  0.0000  0.0000
    1WALL   C_R  126   1.473   0.122   1.500  0.0000  0.0000  0.0000
    1WALL   C_R  127   1.822   1.158   1.500  0.0000  0.0000  0.0000
    1WALL   C_R  128   1.468   0.538   1.500  0.0000  0.0000  0.0000
    1WALL   C_R  129   1.707   0.955   1.500  0.0000  0.0000  0.0000
    1WALL   C_R  130   2.066   0.338   1.500  0.0000  0.0000  0.0000
    1WALL   C_R  131   1.940   0.124   1.500  0.0000  0.0000  0.0000
    1WALL   C_R  132   1.585   0.740   1.500  0.0000  0.0000  0.0000
    1WALL   C_R  133   2.064   1.977   1.500  0.0000  0.0000  0.0000
    1WALL   C_R  134   1.706   1.357   1.500  0.0000  0.0000  0.0000
    1WALL   C_R  135   1.590   2.392   1.500  0.0000  0.0000  0.0000
    1WALL   C_R  136   1.948   1.774   1.500  0.0000  0.0000  0.0000
    1WALL   C_R  137   1.832   1.976   1.500  0.0000  0.0000  0.0000
    1WALL   C_R  138   1.473   1.357   1.500  0.0000  0.0000  0.0000
    1WALL   C_R  139   1.822   2.393   1.500  0.0000  0.0000  0.0000
    1WALL   C_R  140   1.468   1.773   1.500  0.0000  0.0000  0.0000
    1WALL   C_R  141   1.707   2.190   1.500  0.0000  0.0000  0.0000
    1WALL   C_R  142   2.066   1.573   1.500  0.0000  0.0000  0.0000
    1WALL   C_R  143   1.940   1.359   1.500  0.0000  0.0000  0.0000
    1WALL   C_R  144   1.585   1.975   1.500  0.0000  0.0000  0.0000
    1WALL   C_R  145   2.064   3.212   1.500  0.0000  0.0000  0.0000
    1WALL   C_R  146   1.706   2.592   1.500  0.0000  0.0000  0.0000
    1WALL   C_R  147   1.590   3.627   1.500  0.0000  0.0000  0.0000
    1WALL   C_R  148   1.948   3.009   1.500  0.0000  0.0000  0.0000
    1WALL   C_R  149   1.832   3.211   1.500  0.0000  0.0000  0.0000
    1WALL   C_R  150   1.473   2.592   1.500  0.0000  0.0000  0.0000
    1WALL   C_R  151   1.822   3.628   1.500  0.0000  0.0000  0.0000
    1WALL   C_R  152   1.468   3.008   1.500  0.0000  0.0000  0.0000
    1WALL   C_R  153   1.707   3.425   1.500  0.0000  0.0000  0.0000
    1WALL   C_R  154   2.066   2.808   1.500  0.0000  0.0000  0.0000
    1WALL   C_R  155   1.940   2.594   1.500  0.0000  0.0000  0.0000
    1WALL   C_R  156   1.585   3.210   1.500  0.0000  0.0000  0.0000
    1WALL   C_R  157   2.064   4.448   1.500  0.0000  0.0000  0.0000
    1WALL   C_R  158   1.706   3.828   1.500  0.0000  0.0000  0.0000
    1WALL   C_R  159   1.590   4.863   1.500  0.0000  0.0000  0.0000
    1WALL   C_R  160   1.948   4.245   1.500  0.0000  0.0000  0.0000
    1WALL   C_R  161   1.832   4.447   1.500  0.0000  0.0000  0.0000
    1WALL   C_R  162   1.473   3.828   1.500  0.0000  0.0000  0.0000
    1WALL   C_R  163   1.822   4.864   1.500  0.0000  0.0000  0.0000
    1WALL   C_R  164   1.468   4.244   1.500  0.0000  0.0000  0.0000
    1WALL   C_R  165   1.707   4.661   1.500  0.0000  0.0000  0.0000
    1WALL   C_R  166   2.066   4.044   1.500  0.0000  0.0000  0.0000
    1WALL   C_R  167   1.940   3.830   1.500  0.0000  0.0000  0.0000
    1WALL   C_R  168   1.585   4.446   1.500  0.0000  0.0000  0.0000
    1WALL   C_R  169   2.064   5.683   1.500  0.0000  0.0000  0.0000
    1WALL   C_R  170   1.706   5.063   1.500  0.0000  0.0000  0.0000
    1WALL   C_R  171   1.590   6.098   1.500  0.0000  0.0000  0.0000
    1WALL   C_R  172   1.948   5.480   1.500  0.0000  0.0000  0.0000
    1WALL   C_R  173   1.832   5.682   1.500  0.0000  0.0000  0.0000
    1WALL   C_R  174   1.473   5.063   1.500  0.0000  0.0000  0.0000
    1WALL   C_R  175   1.822   6.099   1.500  0.0000  0.0000  0.0000
    1WALL   C_R  176   1.468   5.479   1.500  0.0000  0.0000  0.0000
    1WALL   C_R  177   1.707   5.896   1.500  0.0000  0.0000  0.0000
    1WALL   C_R  178   2.066   5.279   1.500  0.0000  0.0000  0.0000
    1WALL   C_R  179   1.940   5.065   1.500  0.0000  0.0000  0.0000
    1WALL   C_R  180   1.585   5.681   1.500  0.0000  0.0000  0.0000
    1WALL   C_R  181   2.777   0.742   1.500  0.0000  0.0000  0.0000
    1WALL   C_R  182   2.419   0.122   1.500  0.0000  0.0000  0.0000
    1WALL   C_R  183   2.303   1.157   1.500  0.0000  0.0000  0.0000
    1WALL   C_R  184   2.661   0.539   1.500  0.0000  0.0000  0.0000
    1WALL   C_R  185   2.545   0.741   1.500  0.0000  0.0000  0.0000
    1WALL   C_R  186   2.186   0.122   1.500  0.0000  0.0000  0.0000
    1WALL   C_R  187   2.535   1.158   1.500  0.0000  0.0000  0.0000
    1WALL   C_R  188   2.181   0.538   1.500  0.0000  0.0000  0.0000
    1WALL   C_R  189   2.420   0.955   1.500  0.0000  0.0000  0.0000
    1WALL   C_R  190   2.779   0.338   1.500  0.0000  0.0000  0.0000
    1WALL   C_R  191   2.653   0.124   1.500  0.0000  0.0000  0.0000
    1WALL   C_R  192   2.298   0.740   1.500  0.0000  0.0000  0.0000
    1WALL   C_R  193   2.777   1.977   1.500  0.0000  0.0000  0.0000
    1WALL   C_R  194   2.419   1.357   1.500  0.0000  0.0000  0.0000
    1WALL   C_R  195   2.303   2.392   1.500  0.0000  0.0000  0.0000
    1WALL   C_R  196   2.661   1.774   1.500  0.0000  0.0000  0.0000
    1WALL   C_R  197   2.545   1.976   1.500  0.0000  0.0000  0.0000
    1WALL   C_R  198   2.186   1.357   1.500  0.0000  0.0000  0.0000
    1WALL   C_R  199   2.535   2.393   1.500  0.0000  0.0000  0.0000
    1WALL   C_R  200   2.181   1.773   1.500  0.0000  0.0000  0.0000
    1WALL   C_R  201   2.420   2.190   1.500  0.0000  0.0000  0.0000
    1WALL   C_R  202   2.779   1.573   1.500  0.0000  0.0000  0.0000
    1WALL   C_R  203   2.653   1.359   1.500  0.0000  0.0000  0.0000
    1WALL   C_R  204   2.298   1.975   1.500  0.0000  0.0000  0.0000
    1WALL   C_R  205   2.777   3.212   1.500  0.0000  0.0000  0.0000
    1WALL   C_R  206   2.419   2.592   1.500  0.0000  0.0000  0.0000
    1WALL   C_R  207   2.303   3.627   1.500  0.0000  0.0000  0.0000
    1WALL   C_R  208   2.661   3.009   1.500  0.0000  0.0000  0.0000
    1WALL   C_R  209   2.545   3.211   1.500  0.0000  0.0000  0.0000
    1WALL   C_R  210   2.186   2.592   1.500  0.0000  0.0000  0.0000
    1WALL   C_R  211   2.535   3.628   1.500  0.0000  0.0000  0.0000
    1WALL   C_R  212   2.181   3.008   1.500  0.0000  0.0000  0.0000
    1WALL   C_R  213   2.420   3.425   1.500  0.0000  0.0000  0.0000
    1WALL   C_R  214   2.779   2.808   1.500  0.0000  0.0000  0.0000
    1WALL   C_R  215   2.653   2.594   1.500  0.0000  0.0000  0.0000
    1WALL   C_R  216   2.298   3.210   1.500  0.0000  0.0000  0.0000
    1WALL   C_R  217   2.777   4.448   1.500  0.0000  0.0000  0.0000
    1WALL   C_R  218   2.419   3.828   1.500  0.0000  0.0000  0.0000
    1WALL   C_R  219   2.303   4.863   1.500  0.0000  0.0000  0.0000
    1WALL   C_R  220   2.661   4.245   1.500  0.0000  0.0000  0.0000
    1WALL   C_R  221   2.545   4.447   1.500  0.0000  0.0000  0.0000
    1WALL   C_R  222   2.186   3.828   1.500  0.0000  0.0000  0.0000
    1WALL   C_R  223   2.535   4.864   1.500  0.0000  0.0000  0.0000
    1WALL   C_R  224   2.181   4.244   1.500  0.0000  0.0000  0.0000
    1WALL   C_R  225   2.420   4.661   1.500  0.0000  0.0000  0.0000
    1WALL   C_R  226   2.779   4.044   1.500  0.0000  0.0000  0.0000
    1WALL   C_R  227   2.653   3.830   1.500  0.0000  0.0000  0.0000
    1WALL   C_R  228   2.298   4.446   1.500  0.0000  0.0000  0.0000
    1WALL   C_R  229   2.777   5.683   1.500  0.0000  0.0000  0.0000
    1WALL   C_R  230   2.419   5.063   1.500  0.0000  0.0000  0.0000
    1WALL   C_R  231   2.303   6.098   1.500  0.0000  0.0000  0.0000
    1WALL   C_R  232   2.661   5.480   1.500  0.0000  0.0000  0.0000
    1WALL   C_R  233   2.545   5.682   1.500  0.0000  0.0000  0.0000
    1WALL   C_R  234   2.186   5.063   1.500  0.0000  0.0000  0.0000
    1WALL   C_R  235   2.535   6.099   1.500  0.0000  0.0000  0.0000
    1WALL   C_R  236   2.181   5.479   1.500  0.0000  0.0000  0.0000
    1WALL   C_R  237   2.420   5.896   1.500  0.0000  0.0000  0.0000
    1WALL   C_R  238   2.779   5.279   1.500  0.0000  0.0000  0.0000
    1WALL   C_R  239   2.653   5.065   1.500  0.0000  0.0000  0.0000
    1WALL   C_R  240   2.298   5.681   1.500  0.0000  0.0000  0.0000
    1WALL   C_R  241   3.491   0.742   1.500  0.0000  0.0000  0.0000
    1WALL   C_R  242   3.133   0.122   1.500  0.0000  0.0000  0.0000
    1WALL   C_R  243   3.017   1.157   1.500  0.0000  0.0000  0.0000
    1WALL   C_R  244   3.375   0.539   1.500  0.0000  0.0000  0.0000
    1WALL   C_R  245   3.259   0.741   1.500  0.0000  0.0000  0.0000
    1WALL   C_R  246   2.900   0.122   1.500  0.0000  0.0000  0.0000
    1WALL   C_R  247   3.249   1.158   1.500  0.0000  0.0000  0.0000
    1WALL   C_R  248   2.895   0.538   1.500  0.0000  0.0000  0.0000
    1WALL   C_R  249   3.134   0.955   1.500  0.0000  0.0000  0.0000
    1WALL   C_R  250   3.493   0.338   1.500  0.0000  0.0000  0.0000
    1WALL   C_R  251   3.367   0.124   1.500  0.0000  0.0000  0.0000
    1WALL   C_R  252   3.012   0.740   1.500  0.0000  0.0000  0.0000
    1WALL   C_R  253   3.491   1.977   1.500  0.0000  0.0000  0.0000
    1WALL   C_R  254   3.133   1.357   1.500  0.0000  0.0000  0.0000
    1WALL   C_R  255   3.017   2.392   1.500  0.0000  0.0000  0.0000
    1WALL   C_R  256   3.375   1.774   1.500  0.0000  0.0000  0.0000
    1WALL   C_R  257   3.259   1.976   1.500  0.0000  0.0000  0.0000
    1WALL   C_R  258   2.900   1.357   1.500  0.0000  0.0000  0.0000
    1WALL   C_R  259   3.249   2.393   1.500  0.0000  0.0000  0.0000
    1WALL   C_R  260   2.895   1.773   1.500  0.0000  0.0000  0.0000
    1WALL   C_R  261   3.134   2.190   1.500  0.0000  0.0000  0.0000
    1WALL   C_R  262   3.493   1.573   1.500  0.0000  0.0000  0.0000
    1WALL   C_R  263   3.367   1.359   1.500  0.0000  0.0000  0.0000
    1WALL   C_R  264   3.012   1.975   1.500  0.0000  0.0000  0.0000
    1WALL   C_R  265   3.491   3.212   1.500  0.0000  0.0000  0.0000
    1WALL   C_R  266   3.133   2.592   1.500  0.0000  0.0000  0.0000
    1WALL   C_R  267   3.017   3.627   1.500  0.0000  0.0000  0.0000
    1WALL   C_R  268   3.375   3.009   1.500  0.0000  0.0000  0.0000
    1WALL   C_R  269   3.259   3.211   1.500  0.0000  0.0000  0.0000
    1WALL   C_R  270   2.900   2.592   1.500  0.0000  0.0000  0.0000
    1WALL   C_R  271   3.249   3.628   1.500  0.0000  0.0000  0.0000
    1WALL   C_R  272   2.895   3.008   1.500  0.0000  0.0000  0.0000
    1WALL   C_R  273   3.134   3.425   1.500  0.0000  0.0000  0.0000
    1WALL   C_R  274   3.493   2.808   1.500  0.0000  0.0000  0.0000
    1WALL   C_R  275   3.367   2.594   1.500  0.0000  0.0000  0.0000
    1WALL   C_R  276   3.012   3.210   1.500  0.0000  0.0000  0.0000
    1WALL   C_R  277   3.491   4.448   1.500  0.0000  0.0000  0.0000
    1WALL   C_R  278   3.133   3.828   1.500  0.0000  0.0000  0.0000
    1WALL   C_R  279   3.017   4.863   1.500  0.0000  0.0000  0.0000
    1WALL   C_R  280   3.375   4.245   1.500  0.0000  0.0000  0.0000
    1WALL   C_R  281   3.259   4.447   1.500  0.0000  0.0000  0.0000
    1WALL   C_R  282   2.900   3.828   1.500  0.0000  0.0000  0.0000
    1WALL   C_R  283   3.249   4.864   1.500  0.0000  0.0000  0.0000
    1WALL   C_R  284   2.895   4.244   1.500  0.0000  0.0000  0.0000
    1WALL   C_R  285   3.134   4.661   1.500  0.0000  0.0000  0.0000
    1WALL   C_R  286   3.493   4.044   1.500  0.0000  0.0000  0.0000
    1WALL   C_R  287   3.367   3.830   1.500  0.0000  0.0000  0.0000
    1WALL   C_R  288   3.012   4.446   1.500  0.0000  0.0000  0.0000
    1WALL   C_R  289   3.491   5.683   1.500  0.0000  0.0000  0.0000
    1WALL   C_R  290   3.133   5.063   1.500  0.0000  0.0000  0.0000
    1WALL   C_R  291   3.017   6.098   1.500  0.0000  0.0000  0.0000
    1WALL   C_R  292   3.375   5.480   1.500  0.0000  0.0000  0.0000
    1WALL   C_R  293   3.259   5.682   1.500  0.0000  0.0000  0.0000
    1WALL   C_R  294   2.900   5.063   1.500  0.0000  0.0000  0.0000
    1WALL   C_R  295   3.249   6.099   1.500  0.0000  0.0000  0.0000
    1WALL   C_R  296   2.895   5.479   1.500  0.0000  0.0000  0.0000
    1WALL   C_R  297   3.134   5.896   1.500  0.0000  0.0000  0.0000
    1WALL   C_R  298   3.493   5.279   1.500  0.0000  0.0000  0.0000
    1WALL   C_R  299   3.367   5.065   1.500  0.0000  0.0000  0.0000
    1WALL   C_R  300   3.012   5.681   1.500  0.0000  0.0000  0.0000
    1WALL   C_R  301   4.204   0.742   1.500  0.0000  0.0000  0.0000
    1WALL   C_R  302   3.846   0.122   1.500  0.0000  0.0000  0.0000
    1WALL   C_R  303   3.730   1.157   1.500  0.0000  0.0000  0.0000
    1WALL   C_R  304   4.088   0.539   1.500  0.0000  0.0000  0.0000
    1WALL   C_R  305   3.972   0.741   1.500  0.0000  0.0000  0.0000
    1WALL   C_R  306   3.613   0.122   1.500  0.0000  0.0000  0.0000
    1WALL   C_R  307   3.962   1.158   1.500  0.0000  0.0000  0.0000
    1WALL   C_R  308   3.608   0.538   1.500  0.0000  0.0000  0.0000
    1WALL   C_R  309   3.847   0.955   1.500  0.0000  0.0000  0.0000
    1WALL   C_R  310   4.206   0.338   1.500  0.0000  0.0000  0.0000
    1WALL   C_R  311   4.080   0.124   1.500  0.0000  0.0000  0.0000
    1WALL   C_R  312   3.725   0.740   1.500  0.0000  0.0000  0.0000
    1WALL   C_R  313   4.204   1.977   1.500  0.0000  0.0000  0.0000
    1WALL   C_R  314   3.846   1.357   1.500  0.0000  0.0000  0.0000
    1WALL   C_R  315   3.730   2.392   1.500  0.0000  0.0000  0.0000
    1WALL   C_R  316   4.088   1.774   1.500  0.0000  0.0000  0.0000
    1WALL   C_R  317   3.972   1.976   1.500  0.0000  0.0000  0.0000
    1WALL   C_R  318   3.613   1.357   1.500  0.0000  0.0000  0.0000
    1WALL   C_R  319   3.962   2.393   1.500  0.0000  0.0000  0.0000
    1WALL   C_R  320   3.608   1.773   1.500  0.0000  0.0000  0.0000
    1WALL   C_R  321   3.847   2.190   1.500  0.0000  0.0000  0.0000
    1WALL   C_R  322   4.206   1.573   1.500  0.0000  0.0000  0.0000
    1WALL   C_R  323   4.080   1.359   1.500  0.0000  0.0000  0.0000
    1WALL   C_R  324   3.725   1.975   1.500  0.0000  0.0000  0.0000
    1WALL   C_R  325   4.204   3.212   1.500  0.0000  0.0000  0.0000
    1WALL   C_R  326   3.846   2.592   1.500  0.0000  0.0000  0.0000
    1WALL   C_R  327   3.730   3.627   1.500  0.0000  0.0000  0.0000
    1WALL   C_R  328   4.088   3.009   1.500  0.0000  0.0000  0.0000
    1WALL   C_R  329   3.972   3.211   1.500  0.0000  0.0000  0.0000
    1WALL   C_R  330   3.613   2.592   1.500  0.0000  0.0000  0.0000
    1WALL   C_R  331   3.962   3.628   1.500  0.0000  0.0000  0.0000
    1WALL   C_R  332   3.608   3.008   1.500  0.0000  0.0000  0.0000
    1WALL   C_R  333   3.847   3.425   1.500  0.0000  0.0000  0.0000
    1WALL   C_R  334   4.206   2.808   1.500  0.0000  0.0000  0.0000
    1WALL   C_R  335   4.080   2.594   1.500  0.0000  0.0000  0.0000
    1WALL   C_R  336   3.725   3.210   1.500  0.0000  0.0000  0.0000
    1WALL   C_R  337   4.204   4.448   1.500  0.0000  0.0000  0.0000
    1WALL   C_R  338   3.846   3.828   1.500  0.0000  0.0000  0.0000
    1WALL   C_R  339   3.730   4.863   1.500  0.0000  0.0000  0.0000
    1WALL   C_R  340   4.088   4.245   1.500  0.0000  0.0000  0.0000
    1WALL   C_R  341   3.972   4.447   1.500  0.0000  0.0000  0.0000
    1WALL   C_R  342   3.613   3.828   1.500  0.0000  0.0000  0.0000
    1WALL   C_R  343   3.962   4.864   1.500  0.0000  0.0000  0.0000
    1WALL   C_R  344   3.608   4.244   1.500  0.0000  0.0000  0.0000
    1WALL   C_R  345   3.847   4.661   1.500  0.0000  0.0000  0.0000
    1WALL   C_R  346   4.206   4.044   1.500  0.0000  0.0000  0.0000
    1WALL   C_R  347   4.080   3.830   1.500  0.0000  0.0000  0.0000
    1WALL   C_R  348   3.725   4.446   1.500  0.0000  0.0000  0.0000
    1WALL   C_R  349   4.204   5.683   1.500  0.0000  0.0000  0.0000
    1WALL   C_R  350   3.846   5.063   1.500  0.0000  0.0000  0.0000
    1WALL   C_R  351   3.730   6.098   1.500  0.0000  0.0000  0.0000
    1WALL   C_R  352   4.088   5.480   1.500  0.0000  0.0000  0.0000
    1WALL   C_R  353   3.972   5.682   1.500  0.0000  0.0000  0.0000
    1WALL   C_R  354   3.613   5.063   1.500  0.0000  0.0000  0.0000
    1WALL   C_R  355   3.962   6.099   1.500  0.0000  0.0000  0.0000
    1WALL   C_R  356   3.608   5.479   1.500  0.0000  0.0000  0.0000
    1WALL   C_R  357   3.847   5.896   1.500  0.0000  0.0000  0.0000
    1WALL   C_R  358   4.206   5.279   1.500  0.0000  0.0000  0.0000
    1WALL   C_R  359   4.080   5.065   1.500  0.0000  0.0000  0.0000
    1WALL   C_R  360   3.725   5.681   1.500  0.0000  0.0000  0.0000
    1WALL   C_R  361   4.917   0.742   1.500  0.0000  0.0000  0.0000
    1WALL   C_R  362   4.559   0.122   1.500  0.0000  0.0000  0.0000
    1WALL   C_R  363   4.443   1.157   1.500  0.0000  0.0000  0.0000
    1WALL   C_R  364   4.801   0.539   1.500  0.0000  0.0000  0.0000
    1WALL   C_R  365   4.685   0.741   1.500  0.0000  0.0000  0.0000
    1WALL   C_R  366   4.326   0.122   1.500  0.0000  0.0000  0.0000
    1WALL   C_R  367   4.675   1.158   1.500  0.0000  0.0000  0.0000
    1WALL   C_R  368   4.321   0.538   1.500  0.0000  0.0000  0.0000
    1WALL   C_R  369   4.560   0.955   1.500  0.0000  0.0000  0.0000
    1WALL   C_R  370   4.919   0.338   1.500  0.0000  0.0000  0.0000
    1WALL   C_R  371   4.793   0.124   1.500  0.0000  0.0000  0.0000
    1WALL   C_R  372   4.438   0.740   1.500  0.0000  0.0000  0.0000
    1WALL   C_R  373   4.917   1.977   1.500  0.0000  0.0000  0.0000
    1WALL   C_R  374   4.559   1.357   1.500  0.0000  0.0000  0.0000
    1WALL   C_R  375   4.443   2.392   1.500  0.0000  0.0000  0.0000
    1WALL   C_R  376   4.801   1.774   1.500  0.0000  0.0000  0.0000
    1WALL   C_R  377   4.685   1.976   1.500  0.0000  0.0000  0.0000
    1WALL   C_R  378   4.326   1.357   1.500  0.0000  0.0000  0.0000
    1WALL   C_R  379   4.675   2.393   1.500  0.0000  0.0000  0.0000
    1WALL   C_R  380   4.321   1.773   1.500  0.0000  0.0000  0.0000
    1WALL   C_R  381   4.560   2.190   1.500  0.0000  0.0000  0.0000
    1WALL   C_R  382   4.919   1.573   1.500  0.0000  0.0000  0.0000
    1WALL   C_R  383   4.793   1.359   1.500  0.0000  0.0000  0.0000
    1WALL   C_R  384   4.438   1.975   1.500  0.0000  0.0000  0.0000
    1WALL   C_R  385   4.917   3.212   1.500  0.0000  0.0000  0.0000
    1WALL   C_R  386   4.559   2.592   1.500  0.0000  0.0000  0.0000
    1WALL   C_R  387   4.443   3.627   1.500  0.0000  0.0000  0.0000
    1WALL   C_R  388   4.801   3.009   1.500  0.0000  0.0000  0.0000
    1WALL   C_R  389   4.685   3.211   1.500  0.0000  0.0000  0.0000
    1WALL   C_R  390   4.326   2.592   1.500  0.0000  0.0000  0.0000
    1WALL   C_R  391   4.675   3.628   1.500  0.0000  0.0000  0.0000
    1WALL   C_R  392   4.321   3.008   1.500  0.0000  0.0000  0.0000
    1WALL   C_R  393   4.560   3.425   1.500  0.0000  0.0000  0.0000
    1WALL   C_R  394   4.919   2.808   1.500  0.0000  0.0000  0.0000
    1WALL   C_R  395   4.793   2.594   1.500  0.0000  0.0000  0.0000
    1WALL   C_R  396   4.438   3.210   1.500  0.0000  0.0000  0.0000
    1WALL   C_R  397   4.917   4.448   1.500  0.0000  0.0000  0.0000
    1WALL   C_R  398   4.559   3.828   1.500  0.0000  0.0000  0.0000
    1WALL   C_R  399   4.443   4.863   1.500  0.0000  0.0000  0.0000
    1WALL   C_R  400   4.801   4.245   1.500  0.0000  0.0000  0.0000
    1WALL   C_R  401   4.685   4.447   1.500  0.0000  0.0000  0.0000
    1WALL   C_R  402   4.326   3.828   1.500  0.0000  0.0000  0.0000
    1WALL   C_R  403   4.675   4.864   1.500  0.0000  0.0000  0.0000
    1WALL   C_R  404   4.321   4.244   1.500  0.0000  0.0000  0.0000
    1WALL   C_R  405   4.560   4.661   1.500  0.0000  0.0000  0.0000
    1WALL   C_R  406   4.919   4.044   1.500  0.0000  0.0000  0.0000
    1WALL   C_R  407   4.793   3.830   1.500  0.0000  0.0000  0.0000
    1WALL   C_R  408   4.438   4.446   1.500  0.0000  0.0000  0.0000
    1WALL   C_R  409   4.917   5.683   1.500  0.0000  0.0000  0.0000
    1WALL   C_R  410   4.559   5.063   1.500  0.0000  0.0000  0.0000
    1WALL   C_R  411   4.443   6.098   1.500  0.0000  0.0000  0.0000
    1WALL   C_R  412   4.801   5.480   1.500  0.0000  0.0000  0.0000
    1WALL   C_R  413   4.685   5.682   1.500  0.0000  0.0000  0.0000
    1WALL   C_R  414   4.326   5.063   1.500  0.0000  0.0000  0.0000
    1WALL   C_R  415   4.675   6.099   1.500  0.0000  0.0000  0.0000
    1WALL   C_R  416   4.321   5.479   1.500  0.0000  0.0000  0.0000
    1WALL   C_R  417   4.560   5.896   1.500  0.0000  0.0000  0.0000
    1WALL   C_R  418   4.919   5.279   1.500  0.0000  0.0000  0.0000
    1WALL   C_R  419   4.793   5.065   1.500  0.0000  0.0000  0.0000
    1WALL   C_R  420   4.438   5.681   1.500  0.0000  0.0000  0.0000
    1WALL   C_R  421   5.630   0.742   1.500  0.0000  0.0000  0.0000
    1WALL   C_R  422   5.272   0.122   1.500  0.0000  0.0000  0.0000
    1WALL   C_R  423   5.156   1.157   1.500  0.0000  0.0000  0.0000
    1WALL   C_R  424   5.514   0.539   1.500  0.0000  0.0000  0.0000
    1WALL   C_R  425   5.398   0.741   1.500  0.0000  0.0000  0.0000
    1WALL   C_R  426   5.039   0.122   1.500  0.0000  0.0000  0.0000
    1WALL   C_R  427   5.388   1.158   1.500  0.0000  0.0000  0.0000
    1WALL   C_R  428   5.034   0.538   1.500  0.0000  0.0000  0.0000
    1WALL   C_R  429   5.273   0.955   1.500  0.0000  0.0000  0.0000
    1WALL   C_R  430   5.632   0.338   1.500  0.0000  0.0000  0.0000
    1WALL   C_R  431   5.506   0.124   1.500  0.0000  0.0000  0.0000
    1WALL   C_R  432   5.151   0.740   1.500  0.0000  0.0000  0.0000
    1WALL   C_R  433   5.630   1.977   1.500  0.0000  0.0000  0.0000
    1WALL   C_R  434   5.272   1.357   1.500  0.0000  0.0000  0.0000
    1WALL   C_R  435   5.156   2.392   1.500  0.0000  0.0000  0.0000
    1WALL   C_R  436   5.514   1.774   1.500  0.0000  0.0000  0.0000
    1WALL   C_R  437   5.398   1.976   1.500  0.0000  0.0000  0.0000
    1WALL   C_R  438   5.039   1.357   1.500  0.0000  0.0000  0.0000
    1WALL   C_R  439   5.388   2.393   1.500  0.0000  0.0000  0.0000
    1WALL   C_R  440   5.034   1.773   1.500  0.0000  0.0000  0.0000
    1WALL   C_R  441   5.273   2.190   1.500  0.0000  0.0000  0.0000
    1WALL   C_R  442   5.632   1.573   1.500  0.0000  0.0000  0.0000
    1WALL   C_R  443   5.506   1.359   1.500  0.0000  0.0000  0.0000
    1WALL   C_R  444   5.151   1.975   1.500  0.0000  0.0000  0.0000
    1WALL   C_R  445   5.630   3.212   1.500  0.0000  0.0000  0.0000
    1WALL   C_R  446   5.272   2.592   1.500  0.0000  0.0000  0.0000
    1WALL   C_R  447   5.156   3.627   1.500  0.0000  0.0000  0.0000
    1WALL   C_R  448   5.514   3.009   1.500  0.0000  0.0000  0.0000
    1WALL   C_R  449   5.398   3.211   1.500  0.0000  0.0000  0.0000
    1WALL   C_R  450   5.039   2.592   1.500  0.0000  0.0000  0.0000
    1WALL   C_R  451   5.388   3.628   1.500  0.0000  0.0000  0.0000
    1WALL   C_R  452   5.034   3.008   1.500  0.0000  0.0000  0.0000
    1WALL   C_R  453   5.273   3.425   1.500  0.0000  0.0000  0.0000
    1WALL   C_R  454   5.632   2.808   1.500  0.0000  0.0000  0.0000
    1WALL   C_R  455   5.506   2.594   1.500  0.0000  0.0000  0.0000
    1WALL   C_R  456   5.151   3.210   1.500  0.0000  0.0000  0.0000
    1WALL   C_R  457   5.630   4.448   1.500  0.0000  0.0000  0.0000
    1WALL   C_R  458   5.272   3.828   1.500  0.0000  0.0000  0.0000
    1WALL   C_R  459   5.156   4.863   1.500  0.0000  0.0000  0.0000
    1WALL   C_R  460   5.514   4.245   1.500  0.0000  0.0000  0.0000
    1WALL   C_R  461   5.398   4.447   1.500  0.0000  0.0000  0.0000
    1WALL   C_R  462   5.039   3.828   1.500  0.0000  0.0000  0.0000
    1WALL   C_R  463   5.388   4.864   1.500  0.0000  0.0000  0.0000
    1WALL   C_R  464   5.034   4.244   1.500  0.0000  0.0000  0.0000
    1WALL   C_R  465   5.273   4.661   1.500  0.0000  0.0000  0.0000
    1WALL   C_R  466   5.632   4.044   1.500  0.0000  0.0000  0.0000
    1WALL   C_R  467   5.506   3.830   1.500  0.0000  0.0000  0.0000
    1WALL   C_R  468   5.151   4.446   1.500  0.0000  0.0000  0.0000
    1WALL   C_R  469   5.630   5.683   1.500  0.0000  0.0000  0.0000
    1WALL   C_R  470   5.272   5.063   1.500  0.0000  0.0000  0.0000
    1WALL   C_R  471   5.156   6.098   1.500  0.0000  0.0000  0.0000
    1WALL   C_R  472   5.514   5.480   1.500  0.0000  0.0000  0.0000
    1WALL   C_R  473   5.398   5.682   1.500  0.0000  0.0000  0.0000
    1WALL   C_R  474   5.039   5.063   1.500  0.0000  0.0000  0.0000
    1WALL   C_R  475   5.388   6.099   1.500  0.0000  0.0000  0.0000
    1WALL   C_R  476   5.034   5.479   1.500  0.0000  0.0000  0.0000
    1WALL   C_R  477   5.273   5.896   1.500  0.0000  0.0000  0.0000
    1WALL   C_R  478   5.632   5.279   1.500  0.0000  0.0000  0.0000
    1WALL   C_R  479   5.506   5.065   1.500  0.0000  0.0000  0.0000
    1WALL   C_R  480   5.151   5.681   1.500  0.0000  0.0000  0.0000
    1WALL   N_R  481   0.396   1.025   1.500  0.0000  0.0000  0.0000
    1WALL   N_R  482   0.041   0.405   1.500  0.0000  0.0000  0.0000
    1WALL   N_R  483   0.280   1.225   1.500  0.0000  0.0000  0.0000
    1WALL   N_R  484   0.639   0.608   1.500  0.0000  0.0000  0.0000
    1WALL   N_R  485   0.049   1.223   1.500  0.0000  0.0000  0.0000
    1WALL   N_R  486   0.409   0.605   1.500  0.0000  0.0000  0.0000
    1WALL   N_R  487   0.511   1.224   1.500  0.0000  0.0000  0.0000
    1WALL   N_R  488   0.157   0.605   1.500  0.0000  0.0000  0.0000
    1WALL   N_R  489   0.165   1.024   1.500  0.0000  0.0000  0.0000
    1WALL   N_R  490   0.523   0.407   1.500  0.0000  0.0000  0.0000
    1WALL   N_R  491   0.524   0.807   1.500  0.0000  0.0000  0.0000
    1WALL   N_R  492   0.164   0.188   1.500  0.0000  0.0000  0.0000
    1WALL   N_R  493   0.395   0.189   1.500  0.0000  0.0000  0.0000
    1WALL   N_R  494   0.042   0.805   1.500  0.0000  0.0000  0.0000
    1WALL   N_R  495   0.396   2.260   1.500  0.0000  0.0000  0.0000
    1WALL   N_R  496   0.041   1.640   1.500  0.0000  0.0000  0.0000
    1WALL   N_R  497   0.280   2.460   1.500  0.0000  0.0000  0.0000
    1WALL   N_R  498   0.639   1.843   1.500  0.0000  0.0000  0.0000
    1WALL   N_R  499   0.049   2.458   1.500  0.0000  0.0000  0.0000
    1WALL   N_R  500   0.409   1.840   1.500  0.0000  0.0000  0.0000
    1WALL   N_R  501   0.511   2.459   1.500  0.0000  0.0000  0.0000
    1WALL   N_R  502   0.157   1.840   1.500  0.0000  0.0000  0.0000
    1WALL   N_R  503   0.165   2.259   1.500  0.0000  0.0000  0.0000
    1WALL   N_R  504   0.523   1.642   1.500  0.0000  0.0000  0.0000
    1WALL   N_R  505   0.524   2.042   1.500  0.0000  0.0000  0.0000
    1WALL   N_R  506   0.164   1.423   1.500  0.0000  0.0000  0.0000
    1WALL   N_R  507   0.395   1.424   1.500  0.0000  0.0000  0.0000
    1WALL   N_R  508   0.042   2.040   1.500  0.0000  0.0000  0.0000
    1WALL   N_R  509   0.396   3.495   1.500  0.0000  0.0000  0.0000
    1WALL   N_R  510   0.041   2.875   1.500  0.0000  0.0000  0.0000
    1WALL   N_R  511   0.280   3.695   1.500  0.0000  0.0000  0.0000
    1WALL   N_R  512   0.639   3.078   1.500  0.0000  0.0000  0.0000
    1WALL   N_R  513   0.049   3.693   1.500  0.0000  0.0000  0.0000
    1WALL   N_R  514   0.409   3.075   1.500  0.0000  0.0000  0.0000
    1WALL   N_R  515   0.511   3.694   1.500  0.0000  0.0000  0.0000
    1WALL   N_R  516   0.157   3.075   1.500  0.0000  0.0000  0.0000
    1WALL   N_R  517   0.165   3.494   1.500  0.0000  0.0000  0.0000
    1WALL   N_R  518   0.523   2.877   1.500  0.0000  0.0000  0.0000
    1WALL   N_R  519   0.524   3.277   1.500  0.0000  0.0000  0.0000
    1WALL   N_R  520   0.164   2.658   1.500  0.0000  0.0000  0.0000
    1WALL   N_R  521   0.395   2.659   1.500  0.0000  0.0000  0.0000
    1WALL   N_R  522   0.042   3.275   1.500  0.0000  0.0000  0.0000
    1WALL   N_R  523   0.396   4.731   1.500  0.0000  0.0000  0.0000
    1WALL   N_R  524   0.041   4.111   1.500  0.0000  0.0000  0.0000
    1WALL   N_R  525   0.280   4.931   1.500  0.0000  0.0000  0.0000
    1WALL   N_R  526   0.639   4.314   1.500  0.0000  0.0000  0.0000
    1WALL   N_R  527   0.049   4.929   1.500  0.0000  0.0000  0.0000
    1WALL   N_R  528   0.409   4.311   1.500  0.0000  0.0000  0.0000
    1WALL   N_R  529   0.511   4.930   1.500  0.0000  0.0000  0.0000
    1WALL   N_R  530   0.157   4.311   1.500  0.0000  0.0000  0.0000
    1WALL   N_R  531   0.165   4.730   1.500  0.0000  0.0000  0.0000
    1WALL   N_R  532   0.523   4.113   1.500  0.0000  0.0000  0.0000
    1WALL   N_R  533   0.524   4.513   1.500  0.0000  0.0000  0.0000
    1WALL   N_R  534   0.164   3.894   1.500  0.0000  0.0000  0.0000
    1WALL   N_R  535   0.395   3.895   1.500  0.0000  0.0000  0.0000
    1WALL   N_R  536   0.042   4.511   1.500  0.0000  0.0000  0.0000
    1WALL   N_R  537   0.396   5.966   1.500  0.0000  0.0000  0.0000
    1WALL   N_R  538   0.041   5.346   1.500  0.0000  0.0000  0.0000
    1WALL   N_R  539   0.280   6.166   1.500  0.0000  0.0000  0.0000
    1WALL   N_R  540   0.639   5.549   1.500  0.0000  0.0000  0.0000
    1WALL   N_R  541   0.049   6.164   1.500  0.0000  0.0000  0.0000
    1WALL   N_R  542   0.409   5.546   1.500  0.0000  0.0000  0.0000
    1WALL   N_R  543   0.511   6.165   1.500  0.0000  0.0000  0.0000
    1WALL   N_R  544   0.157   5.546   1.500  0.0000  0.0000  0.0000
    1WALL   N_R  545   0.165   5.965   1.500  0.0000  0.0000  0.0000
    1WALL   N_R  546   0.523   5.348   1.500  0.0000  0.0000  0.0000
    1WALL   N_R  547   0.524   5.748   1.500  0.0000  0.0000  0.0000
    1WALL   N_R  548   0.164   5.129   1.500  0.0000  0.0000  0.0000
    1WALL   N_R  549   0.395   5.130   1.500  0.0000  0.0000  0.0000
    1WALL   N_R  550   0.042   5.746   1.500  0.0000  0.0000  0.0000
    1WALL   N_R  551   1.109   1.025   1.500  0.0000  0.0000  0.0000
    1WALL   N_R  552   0.754   0.405   1.500  0.0000  0.0000  0.0000
    1WALL   N_R  553   0.993   1.225   1.500  0.0000  0.0000  0.0000
    1WALL   N_R  554   1.352   0.608   1.500  0.0000  0.0000  0.0000
    1WALL   N_R  555   0.762   1.223   1.500  0.0000  0.0000  0.0000
    1WALL   N_R  556   1.122   0.605   1.500  0.0000  0.0000  0.0000
    1WALL   N_R  557   1.224   1.224   1.500  0.0000  0.0000  0.0000
    1WALL   N_R  558   0.870   0.605   1.500  0.0000  0.0000  0.0000
    1WALL   N_R  559   0.878   1.024   1.500  0.0000  0.0000  0.0000
    1WALL   N_R  560   1.236   0.407   1.500  0.0000  0.0000  0.0000
    1WALL   N_R  561   1.237   0.807   1.500  0.0000  0.0000  0.0000
    1WALL   N_R  562   0.877   0.188   1.500  0.0000  0.0000  0.0000
    1WALL   N_R  563   1.108   0.189   1.500  0.0000  0.0000  0.0000
    1WALL   N_R  564   0.755   0.805   1.500  0.0000  0.0000  0.0000
    1WALL   N_R  565   1.109   2.260   1.500  0.0000  0.0000  0.0000
    1WALL   N_R  566   0.754   1.640   1.500  0.0000  0.0000  0.0000
    1WALL   N_R  567   0.993   2.460   1.500  0.0000  0.0000  0.0000
    1WALL   N_R  568   1.352   1.843   1.500  0.0000  0.0000  0.0000
    1WALL   N_R  569   0.762   2.458   1.500  0.0000  0.0000  0.0000
    1WALL   N_R  570   1.122   1.840   1.500  0.0000  0.0000  0.0000
    1WALL   N_R  571   1.224   2.459   1.500  0.0000  0.0000  0.0000
    1WALL   N_R  572   0.870   1.840   1.500  0.0000  0.0000  0.0000
    1WALL   N_R  573   0.878   2.259   1.500  0.0000  0.0000  0.0000
    1WALL   N_R  574   1.236   1.642   1.500  0.0000  0.0000  0.0000
    1WALL   N_R  575   1.237   2.042   1.500  0.0000  0.0000  0.0000
    1WALL   N_R  576   0.877   1.423   1.500  0.0000  0.0000  0.0000
    1WALL   N_R  577   1.108   1.424   1.500  0.0000  0.0000  0.0000
    1WALL   N_R  578   0.755   2.040   1.500  0.0000  0.0000  0.0000
    1WALL   N_R  579   1.109   3.495   1.500  0.0000  0.0000  0.0000
    1WALL   N_R  580   0.754   2.875   1.500  0.0000  0.0000  0.0000
    1WALL   N_R  581   0.993   3.695   1.500  0.0000  0.0000  0.0000
    1WALL   N_R  582   1.352   3.078   1.500  0.0000  0.0000  0.0000
    1WALL   N_R  583   0.762   3.693   1.500  0.0000  0.0000  0.0000
    1WALL   N_R  584   1.122   3.075   1.500  0.0000  0.0000  0.0000
    1WALL   N_R  585   1.224   3.694   1.500  0.0000  0.0000  0.0000
    1WALL   N_R  586   0.870   3.075   1.500  0.0000  0.0000  0.0000
    1WALL   N_R  587   0.878   3.494   1.500  0.0000  0.0000  0.0000
    1WALL   N_R  588   1.236   2.877   1.500  0.0000  0.0000  0.0000
    1WALL   N_R  589   1.237   3.277   1.500  0.0000  0.0000  0.0000
    1WALL   N_R  590   0.877   2.658   1.500  0.0000  0.0000  0.0000
    1WALL   N_R  591   1.108   2.659   1.500  0.0000  0.0000  0.0000
    1WALL   N_R  592   0.755   3.275   1.500  0.0000  0.0000  0.0000
    1WALL   N_R  593   1.109   4.731   1.500  0.0000  0.0000  0.0000
    1WALL   N_R  594   0.754   4.111   1.500  0.0000  0.0000  0.0000
    1WALL   N_R  595   0.993   4.931   1.500  0.0000  0.0000  0.0000
    1WALL   N_R  596   1.352   4.314   1.500  0.0000  0.0000  0.0000
    1WALL   N_R  597   0.762   4.929   1.500  0.0000  0.0000  0.0000
    1WALL   N_R  598   1.122   4.311   1.500  0.0000  0.0000  0.0000
    1WALL   N_R  599   1.224   4.930   1.500  0.0000  0.0000  0.0000
    1WALL   N_R  600   0.870   4.311   1.500  0.0000  0.0000  0.0000
    1WALL   N_R  601   0.878   4.730   1.500  0.0000  0.0000  0.0000
    1WALL   N_R  602   1.236   4.113   1.500  0.0000  0.0000  0.0000
    1WALL   N_R  603   1.237   4.513   1.500  0.0000  0.0000  0.0000
    1WALL   N_R  604   0.877   3.894   1.500  0.0000  0.0000  0.0000
    1WALL   N_R  605   1.108   3.895   1.500  0.0000  0.0000  0.0000
    1WALL   N_R  606   0.755   4.511   1.500  0.0000  0.0000  0.0000
    1WALL   N_R  607   1.109   5.966   1.500  0.0000  0.0000  0.0000
    1WALL   N_R  608   0.754   5.346   1.500  0.0000  0.0000  0.0000
    1WALL   N_R  609   0.993   6.166   1.500  0.0000  0.0000  0.0000
    1WALL   N_R  610   1.352   5.549   1.500  0.0000  0.0000  0.0000
    1WALL   N_R  611   0.762   6.164   1.500  0.0000  0.0000  0.0000
    1WALL   N_R  612   1.122   5.546   1.500  0.0000  0.0000  0.0000
    1WALL   N_R  613   1.224   6.165   1.500  0.0000  0.0000  0.0000
    1WALL   N_R  614   0.870   5.546   1.500  0.0000  0.0000  0.0000
    1WALL   N_R  615   0.878   5.965   1.500  0.0000  0.0000  0.0000
    1WALL   N_R  616   1.236   5.348   1.500  0.0000  0.0000  0.0000
    1WALL   N_R  617   1.237   5.748   1.500  0.0000  0.0000  0.0000
    1WALL   N_R  618   0.877   5.129   1.500  0.0000  0.0000  0.0000
    1WALL   N_R  619   1.108   5.130   1.500  0.0000  0.0000  0.0000
    1WALL   N_R  620   0.755   5.746   1.500  0.0000  0.0000  0.0000
    1WALL   N_R  621   1.822   1.025   1.500  0.0000  0.0000  0.0000
    1WALL   N_R  622   1.467   0.405   1.500  0.0000  0.0000  0.0000
    1WALL   N_R  623   1.706   1.225   1.500  0.0000  0.0000  0.0000
    1WALL   N_R  624   2.065   0.608   1.500  0.0000  0.0000  0.0000
    1WALL   N_R  625   1.475   1.223   1.500  0.0000  0.0000  0.0000
    1WALL   N_R  626   1.835   0.605   1.500  0.0000  0.0000  0.0000
    1WALL   N_R  627   1.937   1.224   1.500  0.0000  0.0000  0.0000
    1WALL   N_R  628   1.583   0.605   1.500  0.0000  0.0000  0.0000
    1WALL   N_R  629   1.591   1.024   1.500  0.0000  0.0000  0.0000
    1WALL   N_R  630   1.949   0.407   1.500  0.0000  0.0000  0.0000
    1WALL   N_R  631   1.950   0.807   1.500  0.0000  0.0000  0.0000
    1WALL   N_R  632   1.590   0.188   1.500  0.0000  0.0000  0.0000
    1WALL   N_R  633   1.821   0.189   1.500  0.0000  0.0000  0.0000
    1WALL   N_R  634   1.468   0.805   1.500  0.0000  0.0000  0.0000
    1WALL   N_R  635   1.822   2.260   1.500  0.0000  0.0000  0.0000
    1WALL   N_R  636   1.467   1.640   1.500  0.0000  0.0000  0.0000
    1WALL   N_R  637   1.706   2.460   1.500  0.0000  0.0000  0.0000
    1WALL   N_R  638   2.065   1.843   1.500  0.0000  0.0000  0.0000
    1WALL   N_R  639   1.475   2.458   1.500  0.0000  0.0000  0.0000
    1WALL   N_R  640   1.835   1.840   1.500  0.0000  0.0000  0.0000
    1WALL   N_R  641   1.937   2.459   1.500  0.0000  0.0000  0.0000
    1WALL   N_R  642   1.583   1.840   1.500  0.0000  0.0000  0.0000
    1WALL   N_R  643   1.591   2.259   1.500  0.0000  0.0000  0.0000
    1WALL   N_R  644   1.949   1.642   1.500  0.0000  0.0000  0.0000
    1WALL   N_R  645   1.950   2.042   1.500  0.0000  0.0000  0.0000
    1WALL   N_R  646   1.590   1.423   1.500  0.0000  0.0000  0.0000
    1WALL   N_R  647   1.821   1.424   1.500  0.0000  0.0000  0.0000
    1WALL   N_R  648   1.468   2.040   1.500  0.0000  0.0000  0.0000
    1WALL   N_R  649   1.822   3.495   1.500  0.0000  0.0000  0.0000
    1WALL   N_R  650   1.467   2.875   1.500  0.0000  0.0000  0.0000
    1WALL   N_R  651   1.706   3.695   1.500  0.0000  0.0000  0.0000
    1WALL   N_R  652   2.065   3.078   1.500  0.0000  0.0000  0.0000
    1WALL   N_R  653   1.475   3.693   1.500  0.0000  0.0000  0.0000
    1WALL   N_R  654   1.835   3.075   1.500  0.0000  0.0000  0.0000
    1WALL   N_R  655   1.937   3.694   1.500  0.0000  0.0000  0.0000
    1WALL   N_R  656   1.583   3.075   1.500  0.0000  0.0000  0.0000
    1WALL   N_R  657   1.591   3.494   1.500  0.0000  0.0000  0.0000
    1WALL   N_R  658   1.949   2.877   1.500  0.0000  0.0000  0.0000
    1WALL   N_R  659   1.950   3.277   1.500  0.0000  0.0000  0.0000
    1WALL   N_R  660   1.590   2.658   1.500  0.0000  0.0000  0.0000
    1WALL   N_R  661   1.821   2.659   1.500  0.0000  0.0000  0.0000
    1WALL   N_R  662   1.468   3.275   1.500  0.0000  0.0000  0.0000
    1WALL   N_R  663   1.822   4.731   1.500  0.0000  0.0000  0.0000
    1WALL   N_R  664   1.467   4.111   1.500  0.0000  0.0000  0.0000
    1WALL   N_R  665   1.706   4.931   1.500  0.0000  0.0000  0.0000
    1WALL   N_R  666   2.065   4.314   1.500  0.0000  0.0000  0.0000
    1WALL   N_R  667   1.475   4.929   1.500  0.0000  0.0000  0.0000
    1WALL   N_R  668   1.835   4.311   1.500  0.0000  0.0000  0.0000
    1WALL   N_R  669   1.937   4.930   1.500  0.0000  0.0000  0.0000
    1WALL   N_R  670   1.583   4.311   1.500  0.0000  0.0000  0.0000
    1WALL   N_R  671   1.591   4.730   1.500  0.0000  0.0000  0.0000
    1WALL   N_R  672   1.949   4.113   1.500  0.0000  0.0000  0.0000
    1WALL   N_R  673   1.950   4.513   1.500  0.0000  0.0000  0.0000
    1WALL   N_R  674   1.590   3.894   1.500  0.0000  0.0000  0.0000
    1WALL   N_R  675   1.821   3.895   1.500  0.0000  0.0000  0.0000
    1WALL   N_R  676   1.468   4.511   1.500  0.0000  0.0000  0.0000
    1WALL   N_R  677   1.822   5.966   1.500  0.0000  0.0000  0.0000
    1WALL   N_R  678   1.467   5.346   1.500  0.0000  0.0000  0.0000
    1WALL   N_R  679   1.706   6.166   1.500  0.0000  0.0000  0.0000
    1WALL   N_R  680   2.065   5.549   1.500  0.0000  0.0000  0.0000
    1WALL   N_R  681   1.475   6.164   1.500  0.0000  0.0000  0.0000
    1WALL   N_R  682   1.835   5.546   1.500  0.0000  0.0000  0.0000
    1WALL   N_R  683   1.937   6.165   1.500  0.0000  0.0000  0.0000
    1WALL   N_R  684   1.583   5.546   1.500  0.0000  0.0000  0.0000
    1WALL   N_R  685   1.591   5.965   1.500  0.0000  0.0000  0.0000
    1WALL   N_R  686   1.949   5.348   1.500  0.0000  0.0000  0.0000
    1WALL   N_R  687   1.950   5.748   1.500  0.0000  0.0000  0.0000
    1WALL   N_R  688   1.590   5.129   1.500  0.0000  0.0000  0.0000
    1WALL   N_R  689   1.821   5.130   1.500  0.0000  0.0000  0.0000
    1WALL   N_R  690   1.468   5.746   1.500  0.0000  0.0000  0.0000
    1WALL   N_R  691   2.535   1.025   1.500  0.0000  0.0000  0.0000
    1WALL   N_R  692   2.180   0.405   1.500  0.0000  0.0000  0.0000
    1WALL   N_R  693   2.419   1.225   1.500  0.0000  0.0000  0.0000
    1WALL   N_R  694   2.778   0.608   1.500  0.0000  0.0000  0.0000
    1WALL   N_R  695   2.188   1.223   1.500  0.0000  0.0000  0.0000
    1WALL   N_R  696   2.548   0.605   1.500  0.0000  0.0000  0.0000
    1WALL   N_R  697   2.650   1.224   1.500  0.0000  0.0000  0.0000
    1WALL   N_R  698   2.296   0.605   1.500  0.0000  0.0000  0.0000
    1WALL   N_R  699   2.304   1.024   1.500  0.0000  0.0000  0.0000
    1WALL   N_R  700   2.662   0.407   1.500  0.0000  0.0000  0.0000
    1WALL   N_R  701   2.663   0.807   1.500  0.0000  0.0000  0.0000
    1WALL   N_R  702   2.303   0.188   1.500  0.0000  0.0000  0.0000
    1WALL   N_R  703   2.534   0.189   1.500  0.0000  0.0000  0.0000
    1WALL   N_R  704   2.181   0.805   1.500  0.0000  0.0000  0.0000
    1WALL   N_R  705   2.535   2.260   1.500  0.0000  0.0000  0.0000
    1WALL   N_R  706   2.180   1.640   1.500  0.0000  0.0000  0.0000
    1WALL   N_R  707   2.419   2.460   1.500  0.0000  0.0000  0.0000
    1WALL   N_R  708   2.778   1.843   1.500  0.0000  0.0000  0.0000
    1WALL   N_R  709   2.188   2.458   1.500  0.0000  0.0000  0.0000
    1WALL   N_R  710   2.548   1.840   1.500  0.0000  0.0000  0.0000
    1WALL   N_R  711   2.650   2.459   1.500  0.0000  0.0000  0.0000
    1WALL   N_R  712   2.296   1.840   1.500  0.0000  0.0000  0.0000
    1WALL   N_R  713   2.304   2.259   1.500  0.0000  0.0000  0.0000
    1WALL   N_R  714   2.662   1.642   1.500  0.0000  0.0000  0.0000
    1WALL   N_R  715   2.663   2.042   1.500  0.0000  0.0000  0.0000
    1WALL   N_R  716   2.303   1.423   1.500  0.0000  0.0000  0.0000
    1WALL   N_R  717   2.534   1.424   1.500  0.0000  0.0000  0.0000
    1WALL   N_R  718   2.181   2.040   1.500  0.0000  0.0000  0.0000
    1WALL   N_R  719   2.535   3.495   1.500  0.0000  0.0000  0.0000
    1WALL   N_R  720   2.180   2.875   1.500  0.0000  0.0000  0.0000
    1WALL   N_R  721   2.419   3.695   1.500  0.0000  0.0000  0.0000
    1WALL   N_R  722   2.778   3.078   1.500  0.0000  0.0000  0.0000
    1WALL   N_R  723   2.188   3.693   1.500  0.0000  0.0000  0.0000
    1WALL   N_R  724   2.548   3.075   1.500  0.0000  0.0000  0.0000
    1WALL   N_R  725   2.650   3.694   1.500  0.0000  0.0000  0.0000
    1WALL   N_R  726   2.296   3.075   1.500  0.0000  0.0000  0.0000
    1WALL   N_R  727   2.304   3.494   1.500  0.0000  0.0000  0.0000
    1WALL   N_R  728   2.662   2.877   1.500  0.0000  0.0000  0.0000
    1WALL   N_R  729   2.663   3.277   1.500  0.0000  0.0000  0.0000
    1WALL   N_R  730   2.303   2.658   1.500  0.0000  0.0000  0.0000
    1WALL   N_R  731   2.534   2.659   1.500  0.0000  0.0000  0.0000
    1WALL   N_R  732   2.181   3.275   1.500  0.0000  0.0000  0.0000
    1WALL   N_R  733   2.535   4.731   1.500  0.0000  0.0000  0.0000
    1WALL   N_R  734   2.180   4.111   1.500  0.0000  0.0000  0.0000
    1WALL   N_R  735   2.419   4.931   1.500  0.0000  0.0000  0.0000
    1WALL   N_R  736   2.778   4.314   1.500  0.0000  0.0000  0.0000
    1WALL   N_R  737   2.188   4.929   1.500  0.0000  0.0000  0.0000
    1WALL   N_R  738   2.548   4.311   1.500  0.0000  0.0000  0.0000
    1WALL   N_R  739   2.650   4.930   1.500  0.0000  0.0000  0.0000
    1WALL   N_R  740   2.296   4.311   1.500  0.0000  0.0000  0.0000
    1WALL   N_R  741   2.304   4.730   1.500  0.0000  0.0000  0.0000
    1WALL   N_R  742   2.662   4.113   1.500  0.0000  0.0000  0.0000
    1WALL   N_R  743   2.663   4.513   1.500  0.0000  0.0000  0.0000
    1WALL   N_R  744   2.303   3.894   1.500  0.0000  0.0000  0.0000
    1WALL   N_R  745   2.534   3.895   1.500  0.0000  0.0000  0.0000
    1WALL   N_R  746   2.181   4.511   1.500  0.0000  0.0000  0.0000
    1WALL   N_R  747   2.535   5.966   1.500  0.0000  0.0000  0.0000
    1WALL   N_R  748   2.180   5.346   1.500  0.0000  0.0000  0.0000
    1WALL   N_R  749   2.419   6.166   1.500  0.0000  0.0000  0.0000
    1WALL   N_R  750   2.778   5.549   1.500  0.0000  0.0000  0.0000
    1WALL   N_R  751   2.188   6.164   1.500  0.0000  0.0000  0.0000
    1WALL   N_R  752   2.548   5.546   1.500  0.0000  0.0000  0.0000
    1WALL   N_R  753   2.650   6.165   1.500  0.0000  0.0000  0.0000
    1WALL   N_R  754   2.296   5.546   1.500  0.0000  0.0000  0.0000
    1WALL   N_R  755   2.304   5.965   1.500  0.0000  0.0000  0.0000
    1WALL   N_R  756   2.662   5.348   1.500  0.0000  0.0000  0.0000
    1WALL   N_R  757   2.663   5.748   1.500  0.0000  0.0000  0.0000
    1WALL   N_R  758   2.303   5.129   1.500  0.0000  0.0000  0.0000
    1WALL   N_R  759   2.534   5.130   1.500  0.0000  0.0000  0.0000
    1WALL   N_R  760   2.181   5.746   1.500  0.0000  0.0000  0.0000
    1WALL   N_R  761   3.249   1.025   1.500  0.0000  0.0000  0.0000
    1WALL   N_R  762   2.894   0.405   1.500  0.0000  0.0000  0.0000
    1WALL   N_R  763   3.133   1.225   1.500  0.0000  0.0000  0.0000
    1WALL   N_R  764   3.492   0.608   1.500  0.0000  0.0000  0.0000
    1WALL   N_R  765   2.902   1.223   1.500  0.0000  0.0000  0.0000
    1WALL   N_R  766   3.262   0.605   1.500  0.0000  0.0000  0.0000
    1WALL   N_R  767   3.364   1.224   1.500  0.0000  0.0000  0.0000
    1WALL   N_R  768   3.010   0.605   1.500  0.0000  0.0000  0.0000
    1WALL   N_R  769   3.018   1.024   1.500  0.0000  0.0000  0.0000
    1WALL   N_R  770   3.376   0.407   1.500  0.0000  0.0000  0.0000
    1WALL   N_R  771   3.377   0.807   1.500  0.0000  0.0000  0.0000
    1WALL   N_R  772   3.017   0.188   1.500  0.0000  0.0000  0.0000
    1WALL   N_R  773   3.248   0.189   1.500  0.0000  0.0000  0.0000
    1WALL   N_R  774   2.895   0.805   1.500  0.0000  0.0000  0.0000
    1WALL   N_R  775   3.249   2.260   1.500  0.0000  0.0000  0.0000
    1WALL   N_R  776   2.894   1.640   1.500  0.0000  0.0000  0.0000
    1WALL   N_R  777   3.133   2.460   1.500  0.0000  0.0000  0.0000
    1WALL   N_R  778   3.492   1.843   1.500  0.0000  0.0000  0.0000
    1WALL   N_R  779   2.902   2.458   1.500  0.0000  0.0000  0.0000
    1WALL   N_R  780   3.262   1.840   1.500  0.0000  0.0000  0.0000
    1WALL   N_R  781   3.364   2.459   1.500  0.0000  0.0000  0.0000
    1WALL   N_R  782   3.010   1.840   1.500  0.0000  0.0000  0.0000
    1WALL   N_R  783   3.018   2.259   1.500  0.0000  0.0000  0.0000
    1WALL   N_R  784   3.376   1.642   1.500  0.0000  0.0000  0.0000
    1WALL   N_R  785   3.377   2.042   1.500  0.0000  0.0000  0.0000
    1WALL   N_R  786   3.017   1.423   1.500  0.0000  0.0000  0.0000
    1WALL   N_R  787   3.248   1.424   1.500  0.0000  0.0000  0.0000
    1WALL   N_R  788   2.895   2.040   1.500  0.0000  0.0000  0.0000
    1WALL   N_R  789   3.249   3.495   1.500  0.0000  0.0000  0.0000
    1WALL   N_R  790   2.894   2.875   1.500  0.0000  0.0000  0.0000
    1WALL   N_R  791   3.133   3.695   1.500  0.0000  0.0000  0.0000
    1WALL   N_R  792   3.492   3.078   1.500  0.0000  0.0000  0.0000
    1WALL   N_R  793   2.902   3.693   1.500  0.0000  0.0000  0.0000
    1WALL   N_R  794   3.262   3.075   1.500  0.0000  0.0000  0.0000
    1WALL   N_R  795   3.364   3.694   1.500  0.0000  0.0000  0.0000
    1WALL   N_R  796   3.010   3.075   1.500  0.0000  0.0000  0.0000
    1WALL   N_R  797   3.018   3.494   1.500  0.0000  0.0000  0.0000
    1WALL   N_R  798   3.376   2.877   1.500  0.0000  0.0000  0.0000
    1WALL   N_R  799   3.377   3.277   1.500  0.0000  0.0000  0.0000
    1WALL   N_R  800   3.017   2.658   1.500  0.0000  0.0000  0.0000
    1WALL   N_R  801   3.248   2.659   1.500  0.0000  0.0000  0.0000
    1WALL   N_R  802   2.895   3.275   1.500  0.0000  0.0000  0.0000
    1WALL   N_R  803   3.249   4.731   1.500  0.0000  0.0000  0.0000
    1WALL   N_R  804   2.894   4.111   1.500  0.0000  0.0000  0.0000
    1WALL   N_R  805   3.133   4.931   1.500  0.0000  0.0000  0.0000
    1WALL   N_R  806   3.492   4.314   1.500  0.0000  0.0000  0.0000
    1WALL   N_R  807   2.902   4.929   1.500  0.0000  0.0000  0.0000
    1WALL   N_R  808   3.262   4.311   1.500  0.0000  0.0000  0.0000
    1WALL   N_R  809   3.364   4.930   1.500  0.0000  0.0000  0.0000
    1WALL   N_R  810   3.010   4.311   1.500  0.0000  0.0000  0.0000
    1WALL   N_R  811   3.018   4.730   1.500  0.0000  0.0000  0.0000
    1WALL   N_R  812   3.376   4.113   1.500  0.0000  0.0000  0.0000
    1WALL   N_R  813   3.377   4.513   1.500  0.0000  0.0000  0.0000
    1WALL   N_R  814   3.017   3.894   1.500  0.0000  0.0000  0.0000
    1WALL   N_R  815   3.248   3.895   1.500  0.0000  0.0000  0.0000
    1WALL   N_R  816   2.895   4.511   1.500  0.0000  0.0000  0.0000
    1WALL   N_R  817   3.249   5.966   1.500  0.0000  0.0000  0.0000
    1WALL   N_R  818   2.894   5.346   1.500  0.0000  0.0000  0.0000
    1WALL   N_R  819   3.133   6.166   1.500  0.0000  0.0000  0.0000
    1WALL   N_R  820   3.492   5.549   1.500  0.0000  0.0000  0.0000
    1WALL   N_R  821   2.902   6.164   1.500  0.0000  0.0000  0.0000
    1WALL   N_R  822   3.262   5.546   1.500  0.0000  0.0000  0.0000
    1WALL   N_R  823   3.364   6.165   1.500  0.0000  0.0000  0.0000
    1WALL   N_R  824   3.010   5.546   1.500  0.0000  0.0000  0.0000
    1WALL   N_R  825   3.018   5.965   1.500  0.0000  0.0000  0.0000
    1WALL   N_R  826   3.376   5.348   1.500  0.0000  0.0000  0.0000
    1WALL   N_R  827   3.377   5.748   1.500  0.0000  0.0000  0.0000
    1WALL   N_R  828   3.017   5.129   1.500  0.0000  0.0000  0.0000
    1WALL   N_R  829   3.248   5.130   1.500  0.0000  0.0000  0.0000
    1WALL   N_R  830   2.895   5.746   1.500  0.0000  0.0000  0.0000
    1WALL   N_R  831   3.962   1.025   1.500  0.0000  0.0000  0.0000
    1WALL   N_R  832   3.607   0.405   1.500  0.0000  0.0000  0.0000
    1WALL   N_R  833   3.846   1.225   1.500  0.0000  0.0000  0.0000
    1WALL   N_R  834   4.205   0.608   1.500  0.0000  0.0000  0.0000
    1WALL   N_R  835   3.615   1.223   1.500  0.0000  0.0000  0.0000
    1WALL   N_R  836   3.975   0.605   1.500  0.0000  0.0000  0.0000
    1WALL   N_R  837   4.077   1.224   1.500  0.0000  0.0000  0.0000
    1WALL   N_R  838   3.723   0.605   1.500  0.0000  0.0000  0.0000
    1WALL   N_R  839   3.731   1.024   1.500  0.0000  0.0000  0.0000
    1WALL   N_R  840   4.089   0.407   1.500  0.0000  0.0000  0.0000
    1WALL   N_R  841   4.090   0.807   1.500  0.0000  0.0000  0.0000
    1WALL   N_R  842   3.730   0.188   1.500  0.0000  0.0000  0.0000
    1WALL   N_R  843   3.961   0.189   1.500  0.0000  0.0000  0.0000
    1WALL   N_R  844   3.608   0.805   1.500  0.0000  0.0000  0.0000
    1WALL   N_R  845   3.962   2.260   1.500  0.0000  0.0000  0.0000
    1WALL   N_R  846   3.607   1.640   1.500  0.0000  0.0000  0.0000
    1WALL   N_R  847   3.846   2.460   1.500  0.0000  0.0000  0.0000
    1WALL   N_R  848   4.205   1.843   1.500  0.0000  0.0000  0.0000
    1WALL   N_R  849   3.615   2.458   1.500  0.0000  0.0000  0.0000
    1WALL   N_R  850   3.975   1.840   1.500  0.0000  0.0000  0.0000
    1WALL   N_R  851   4.077   2.459   1.500  0.0000  0.0000  0.0000
    1WALL   N_R  852   3.723   1.840   1.500  0.0000  0.0000  0.0000
    1WALL   N_R  853   3.731   2.259   1.500  0.0000  0.0000  0.0000
    1WALL   N_R  854   4.089   1.642   1.500  0.0000  0.0000  0.0000
    1WALL   N_R  855   4.090   2.042   1.500  0.0000  0.0000  0.0000
    1WALL   N_R  856   3.730   1.423   1.500  0.0000  0.0000  0.0000
    1WALL   N_R  857   3.961   1.424   1.500  0.0000  0.0000  0.0000
    1WALL   N_R  858   3.608   2.040   1.500  0.0000  0.0000  0.0000
    1WALL   N_R  859   3.962   3.495   1.500  0.0000  0.0000  0.0000
    1WALL   N_R  860   3.607   2.875   1.500  0.0000  0.0000  0.0000
    1WALL   N_R  861   3.846   3.695   1.500  0.0000  0.0000  0.0000
    1WALL   N_R  862   4.205   3.078   1.500  0.0000  0.0000  0.0000
    1WALL   N_R  863   3.615   3.693   1.500  0.0000  0.0000  0.0000
    1WALL   N_R  864   3.975   3.075   1.500  0.0000  0.0000  0.0000
    1WALL   N_R  865   4.077   3.694   1.500  0.0000  0.0000  0.0000
    1WALL   N_R  866   3.723   3.075   1.500  0.0000  0.0000  0.0000
    1WALL   N_R  867   3.731   3.494   1.500  0.0000  0.0000  0.0000
    1WALL   N_R  868   4.089   2.877   1.500  0.0000  0.0000  0.0000
    1WALL   N_R  869   4.090   3.277   1.500  0.0000  0.0000  0.0000
    1WALL   N_R  870   3.730   2.658   1.500  0.0000  0.0000  0.0000
    1WALL   N_R  871   3.961   2.659   1.500  0.0000  0.0000  0.0000
    1WALL   N_R  872   3.608   3.275   1.500  0.0000  0.0000  0.0000
    1WALL   N_R  873   3.962   4.731   1.500  0.0000  0.0000  0.0000
    1WALL   N_R  874   3.607   4.111   1.500  0.0000  0.0000  0.0000
    1WALL   N_R  875   3.846   4.931   1.500  0.0000  0.0000  0.0000
    1WALL   N_R  876   4.205   4.314   1.500  0.0000  0.0000  0.0000
    1WALL   N_R  877   3.615   4.929   1.500  0.0000  0.0000  0.0000
    1WALL   N_R  878   3.975   4.311   1.500  0.0000  0.0000  0.0000
    1WALL   N_R  879   4.077   4.930   1.500  0.0000  0.0000  0.0000
    1WALL   N_R  880   3.723   4.311   1.500  0.0000  0.0000  0.0000
    1WALL   N_R  881   3.731   4.730   1.500  0.0000  0.0000  0.0000
    1WALL   N_R  882   4.089   4.113   1.500  0.0000  0.0000  0.0000
    1WALL   N_R  883   4.090   4.513   1.500  0.0000  0.0000  0.0000
    1WALL   N_R  884   3.730   3.894   1.500  0.0000  0.0000  0.0000
    1WALL   N_R  885   3.961   3.895   1.500  0.0000  0.0000  0.0000
    1WALL   N_R  886   3.608   4.511   1.500  0.0000  0.0000  0.0000
    1WALL   N_R  887   3.962   5.966   1.500  0.0000  0.0000  0.0000
    1WALL   N_R  888   3.607   5.346   1.500  0.0000  0.0000  0.0000
    1WALL   N_R  889   3.846   6.166   1.500  0.0000  0.0000  0.0000
    1WALL   N_R  890   4.205   5.549   1.500  0.0000  0.0000  0.0000
    1WALL   N_R  891   3.615   6.164   1.500  0.0000  0.0000  0.0000
    1WALL   N_R  892   3.975   5.546   1.500  0.0000  0.0000  0.0000
    1WALL   N_R  893   4.077   6.165   1.500  0.0000  0.0000  0.0000
    1WALL   N_R  894   3.723   5.546   1.500  0.0000  0.0000  0.0000
    1WALL   N_R  895   3.731   5.965   1.500  0.0000  0.0000  0.0000
    1WALL   N_R  896   4.089   5.348   1.500  0.0000  0.0000  0.0000
    1WALL   N_R  897   4.090   5.748   1.500  0.0000  0.0000  0.0000
    1WALL   N_R  898   3.730   5.129   1.500  0.0000  0.0000  0.0000
    1WALL   N_R  899   3.961   5.130   1.500  0.0000  0.0000  0.0000
    1WALL   N_R  900   3.608   5.746   1.500  0.0000  0.0000  0.0000
    1WALL   N_R  901   4.675   1.025   1.500  0.0000  0.0000  0.0000
    1WALL   N_R  902   4.320   0.405   1.500  0.0000  0.0000  0.0000
    1WALL   N_R  903   4.559   1.225   1.500  0.0000  0.0000  0.0000
    1WALL   N_R  904   4.918   0.608   1.500  0.0000  0.0000  0.0000
    1WALL   N_R  905   4.328   1.223   1.500  0.0000  0.0000  0.0000
    1WALL   N_R  906   4.688   0.605   1.500  0.0000  0.0000  0.0000
    1WALL   N_R  907   4.790   1.224   1.500  0.0000  0.0000  0.0000
    1WALL   N_R  908   4.436   0.605   1.500  0.0000  0.0000  0.0000
    1WALL   N_R  909   4.444   1.024   1.500  0.0000  0.0000  0.0000
    1WALL   N_R  910   4.802   0.407   1.500  0.0000  0.0000  0.0000
    1WALL   N_R  911   4.803   0.807   1.500  0.0000  0.0000  0.0000
    1WALL   N_R  912   4.443   0.188   1.500  0.0000  0.0000  0.0000
    1WALL   N_R  913   4.674   0.189   1.500  0.0000  0.0000  0.0000
    1WALL   N_R  914   4.321   0.805   1.500  0.0000  0.0000  0.0000
    1WALL   N_R  915   4.675   2.260   1.500  0.0000  0.0000  0.0000
    1WALL   N_R  916   4.320   1.640   1.500  0.0000  0.0000  0.0000
    1WALL   N_R  917   4.559   2.460   1.500  0.0000  0.0000  0.0000
    1WALL   N_R  918   4.918   1.843   1.500  0.0000  0.0000  0.0000
    1WALL   N_R  919   4.328   2.458   1.500  0.0000  0.0000  0.0000
    1WALL   N_R  920   4.688   1.840   1.500  0.0000  0.0000  0.0000
    1WALL   N_R  921   4.790   2.459   1.500  0.0000  0.0000  0.0000
    1WALL   N_R  922   4.436   1.840   1.500  0.0000  0.0000  0.0000
    1WALL   N_R  923   4.444   2.259   1.500  0.0000  0.0000  0.0000
    1WALL   N_R  924   4.802   1.642   1.500  0.0000  0.0000  0.0000
    1WALL   N_R  925   4.803   2.042   1.500  0.0000  0.0000  0.0000
    1WALL   N_R  926   4.443   1.423   1.500  0.0000  0.0000  0.0000
    1WALL   N_R  927   4.674   1.424   1.500  0.0000  0.0000  0.0000
    1WALL   N_R  928   4.321   2.040   1.500  0.0000  0.0000  0.0000
    1WALL   N_R  929   4.675   3.495   1.500  0.0000  0.0000  0.0000
    1WALL   N_R  930   4.320   2.875   1.500  0.0000  0.0000  0.0000
    1WALL   N_R  931   4.559   3.695   1.500  0.0000  0.0000  0.0000
    1WALL   N_R  932   4.918   3.078   1.500  0.0000  0.0000  0.0000
    1WALL   N_R  933   4.328   3.693   1.500  0.0000  0.0000  0.0000
    1WALL   N_R  934   4.688   3.075   1.500  0.0000  0.0000  0.0000
    1WALL   N_R  935   4.790   3.694   1.500  0.0000  0.0000  0.0000
    1WALL   N_R  936   4.436   3.075   1.500  0.0000  0.0000  0.0000
    1WALL   N_R  937   4.444   3.494   1.500  0.0000  0.0000  0.0000
    1WALL   N_R  938   4.802   2.877   1.500  0.0000  0.0000  0.0000
    1WALL   N_R  939   4.803   3.277   1.500  0.0000  0.0000  0.0000
    1WALL   N_R  940   4.443   2.658   1.500  0.0000  0.0000  0.0000
    1WALL   N_R  941   4.674   2.659   1.500  0.0000  0.0000  0.0000
    1WALL   N_R  942   4.321   3.275   1.500  0.0000  0.0000  0.0000
    1WALL   N_R  943   4.675   4.731   1.500  0.0000  0.0000  0.0000
    1WALL   N_R  944   4.320   4.111   1.500  0.0000  0.0000  0.0000
    1WALL   N_R  945   4.559   4.931   1.500  0.0000  0.0000  0.0000
    1WALL   N_R  946   4.918   4.314   1.500  0.0000  0.0000  0.0000
    1WALL   N_R  947   4.328   4.929   1.500  0.0000  0.0000  0.0000
    1WALL   N_R  948   4.688   4.311   1.500  0.0000  0.0000  0.0000
    1WALL   N_R  949   4.790   4.930   1.500  0.0000  0.0000  0.0000
    1WALL   N_R  950   4.436   4.311   1.500  0.0000  0.0000  0.0000
    1WALL   N_R  951   4.444   4.730   1.500  0.0000  0.0000  0.0000
    1WALL   N_R  952   4.802   4.113   1.500  0.0000  0.0000  0.0000
    1WALL   N_R  953   4.803   4.513   1.500  0.0000  0.0000  0.0000
    1WALL   N_R  954   4.443   3.894   1.500  0.0000  0.0000  0.0000
    1WALL   N_R  955   4.674   3.895   1.500  0.0000  0.0000  0.0000
    1WALL   N_R  956   4.321   4.511   1.500  0.0000  0.0000  0.0000
    1WALL   N_R  957   4.675   5.966   1.500  0.0000  0.0000  0.0000
    1WALL   N_R  958   4.320   5.346   1.500  0.0000  0.0000  0.0000
    1WALL   N_R  959   4.559   6.166   1.500  0.0000  0.0000  0.0000
    1WALL   N_R  960   4.918   5.549   1.500  0.0000  0.0000  0.0000
    1WALL   N_R  961   4.328   6.164   1.500  0.0000  0.0000  0.0000
    1WALL   N_R  962   4.688   5.546   1.500  0.0000  0.0000  0.0000
    1WALL   N_R  963   4.790   6.165   1.500  0.0000  0.0000  0.0000
    1WALL   N_R  964   4.436   5.546   1.500  0.0000  0.0000  0.0000
    1WALL   N_R  965   4.444   5.965   1.500  0.0000  0.0000  0.0000
    1WALL   N_R  966   4.802   5.348   1.500  0.0000  0.0000  0.0000
    1WALL   N_R  967   4.803   5.748   1.500  0.0000  0.0000  0.0000
    1WALL   N_R  968   4.443   5.129   1.500  0.0000  0.0000  0.0000
    1WALL   N_R  969   4.674   5.130   1.500  0.0000  0.0000  0.0000
    1WALL   N_R  970   4.321   5.746   1.500  0.0000  0.0000  0.0000
    1WALL   N_R  971   5.388   1.025   1.500  0.0000  0.0000  0.0000
    1WALL   N_R  972   5.033   0.405   1.500  0.0000  0.0000  0.0000
    1WALL   N_R  973   5.272   1.225   1.500  0.0000  0.0000  0.0000
    1WALL   N_R  974   5.631   0.608   1.500  0.0000  0.0000  0.0000
    1WALL   N_R  975   5.041   1.223   1.500  0.0000  0.0000  0.0000
    1WALL   N_R  976   5.401   0.605   1.500  0.0000  0.0000  0.0000
    1WALL   N_R  977   5.503   1.224   1.500  0.0000  0.0000  0.0000
    1WALL   N_R  978   5.149   0.605   1.500  0.0000  0.0000  0.0000
    1WALL   N_R  979   5.157   1.024   1.500  0.0000  0.0000  0.0000
    1WALL   N_R  980   5.515   0.407   1.500  0.0000  0.0000  0.0000
    1WALL   N_R  981   5.516   0.807   1.500  0.0000  0.0000  0.0000
    1WALL   N_R  982   5.156   0.188   1.500  0.0000  0.0000  0.0000
    1WALL   N_R  983   5.387   0.189   1.500  0.0000  0.0000  0.0000
    1WALL   N_R  984   5.034   0.805   1.500  0.0000  0.0000  0.0000
    1WALL   N_R  985   5.388   2.260   1.500  0.0000  0.0000  0.0000
    1WALL   N_R  986   5.033   1.640   1.500  0.0000  0.0000  0.0000
    1WALL   N_R  987   5.272   2.460   1.500  0.0000  0.0000  0.0000
    1WALL   N_R  988   5.631   1.843   1.500  0.0000  0.0000  0.0000
    1WALL   N_R  989   5.041   2.458   1.500  0.0000  0.0000  0.0000
    1WALL   N_R  990   5.401   1.840   1.500  0.0000  0.0000  0.0000
    1WALL   N_R  991   5.503   2.459   1.500  0.0000  0.0000  0.0000
    1WALL   N_R  992   5.149   1.840   1.500  0.0000  0.0000  0.0000
    1WALL   N_R  993   5.157   2.259   1.500  0.0000  0.0000  0.0000
    1WALL   N_R  994   5.515   1.642   1.500  0.0000  0.0000  0.0000
    1WALL   N_R  995   5.516   2.042   1.500  0.0000  0.0000  0.0000
    1WALL   N_R  996   5.156   1.423   1.500  0.0000  0.0000  0.0000
    1WALL   N_R  997   5.387   1.424   1.500  0.0000  0.0000  0.0000
    1WALL   N_R  998   5.034   2.040   1.500  0.0000  0.0000  0.0000
    1WALL   N_R  999   5.388   3.495   1.500  0.0000  0.0000  0.0000
    1WALL   N_R 1000   5.033   2.875   1.500  0.0000  0.0000  0.0000
    1WALL   N_R 1001   5.272   3.695   1.500  0.0000  0.0000  0.0000
    1WALL   N_R 1002   5.631   3.078   1.500  0.0000  0.0000  0.0000
    1WALL   N_R 1003   5.041   3.693   1.500  0.0000  0.0000  0.0000
    1WALL   N_R 1004   5.401   3.075   1.500  0.0000  0.0000  0.0000
    1WALL   N_R 1005   5.503   3.694   1.500  0.0000  0.0000  0.0000
    1WALL   N_R 1006   5.149   3.075   1.500  0.0000  0.0000  0.0000
    1WALL   N_R 1007   5.157   3.494   1.500  0.0000  0.0000  0.0000
    1WALL   N_R 1008   5.515   2.877   1.500  0.0000  0.0000  0.0000
    1WALL   N_R 1009   5.516   3.277   1.500  0.0000  0.0000  0.0000
    1WALL   N_R 1010   5.156   2.658   1.500  0.0000  0.0000  0.0000
    1WALL   N_R 1011   5.387   2.659   1.500  0.0000  0.0000  0.0000
    1WALL   N_R 1012   5.034   3.275   1.500  0.0000  0.0000  0.0000
    1WALL   N_R 1013   5.388   4.731   1.500  0.0000  0.0000  0.0000
    1WALL   N_R 1014   5.033   4.111   1.500  0.0000  0.0000  0.0000
    1WALL   N_R 1015   5.272   4.931   1.500  0.0000  0.0000  0.0000
    1WALL   N_R 1016   5.631   4.314   1.500  0.0000  0.0000  0.0000
    1WALL   N_R 1017   5.041   4.929   1.500  0.0000  0.0000  0.0000
    1WALL   N_R 1018   5.401   4.311   1.500  0.0000  0.0000  0.0000
    1WALL   N_R 1019   5.503   4.930   1.500  0.0000  0.0000  0.0000
    1WALL   N_R 1020   5.149   4.311   1.500  0.0000  0.0000  0.0000
    1WALL   N_R 1021   5.157   4.730   1.500  0.0000  0.0000  0.0000
    1WALL   N_R 1022   5.515   4.113   1.500  0.0000  0.0000  0.0000
    1WALL   N_R 1023   5.516   4.513   1.500  0.0000  0.0000  0.0000
    1WALL   N_R 1024   5.156   3.894   1.500  0.0000  0.0000  0.0000
    1WALL   N_R 1025   5.387   3.895   1.500  0.0000  0.0000  0.0000
    1WALL   N_R 1026   5.034   4.511   1.500  0.0000  0.0000  0.0000
    1WALL   N_R 1027   5.388   5.966   1.500  0.0000  0.0000  0.0000
    1WALL   N_R 1028   5.033   5.346   1.500  0.0000  0.0000  0.0000
    1WALL   N_R 1029   5.272   6.166   1.500  0.0000  0.0000  0.0000
    1WALL   N_R 1030   5.631   5.549   1.500  0.0000  0.0000  0.0000
    1WALL   N_R 1031   5.041   6.164   1.500  0.0000  0.0000  0.0000
    1WALL   N_R 1032   5.401   5.546   1.500  0.0000  0.0000  0.0000
    1WALL   N_R 1033   5.503   6.165   1.500  0.0000  0.0000  0.0000
    1WALL   N_R 1034   5.149   5.546   1.500  0.0000  0.0000  0.0000
    1WALL   N_R 1035   5.157   5.965   1.500  0.0000  0.0000  0.0000
    1WALL   N_R 1036   5.515   5.348   1.500  0.0000  0.0000  0.0000
    1WALL   N_R 1037   5.516   5.748   1.500  0.0000  0.0000  0.0000
    1WALL   N_R 1038   5.156   5.129   1.500  0.0000  0.0000  0.0000
    1WALL   N_R 1039   5.387   5.130   1.500  0.0000  0.0000  0.0000
    1WALL   N_R 1040   5.034   5.746   1.500  0.0000  0.0000  0.0000
    1WALL   N_2 1041   0.639   0.195   1.500  0.0000  0.0000  0.0000
    1WALL   N_2 1042   0.282   0.812   1.500  0.0000  0.0000  0.0000
    1WALL   N_2 1043   0.639   1.430   1.500  0.0000  0.0000  0.0000
    1WALL   N_2 1044   0.282   2.047   1.500  0.0000  0.0000  0.0000
    1WALL   N_2 1045   0.639   2.665   1.500  0.0000  0.0000  0.0000
    1WALL   N_2 1046   0.282   3.282   1.500  0.0000  0.0000  0.0000
    1WALL   N_2 1047   0.639   3.901   1.500  0.0000  0.0000  0.0000
    1WALL   N_2 1048   0.282   4.518   1.500  0.0000  0.0000  0.0000
    1WALL   N_2 1049   0.639   5.136   1.500  0.0000  0.0000  0.0000
    1WALL   N_2 1050   0.282   5.753   1.500  0.0000  0.0000  0.0000
    1WALL   N_2 1051   1.352   0.195   1.500  0.0000  0.0000  0.0000
    1WALL   N_2 1052   0.995   0.812   1.500  0.0000  0.0000  0.0000
    1WALL   N_2 1053   1.352   1.430   1.500  0.0000  0.0000  0.0000
    1WALL   N_2 1054   0.995   2.047   1.500  0.0000  0.0000  0.0000
    1WALL   N_2 1055   1.352   2.665   1.500  0.0000  0.0000  0.0000
    1WALL   N_2 1056   0.995   3.282   1.500  0.0000  0.0000  0.0000
    1WALL   N_2 1057   1.352   3.901   1.500  0.0000  0.0000  0.0000
    1WALL   N_2 1058   0.995   4.518   1.500  0.0000  0.0000  0.0000
    1WALL   N_2 1059   1.352   5.136   1.500  0.0000  0.0000  0.0000
    1WALL   N_2 1060   0.995   5.753   1.500  0.0000  0.0000  0.0000
    1WALL   N_2 1061   2.065   0.195   1.500  0.0000  0.0000  0.0000
    1WALL   N_2 1062   1.708   0.812   1.500  0.0000  0.0000  0.0000
    1WALL   N_2 1063   2.065   1.430   1.500  0.0000  0.0000  0.0000
    1WALL   N_2 1064   1.708   2.047   1.500  0.0000  0.0000  0.0000
    1WALL   N_2 1065   2.065   2.665   1.500  0.0000  0.0000  0.0000
    1WALL   N_2 1066   1.708   3.282   1.500  0.0000  0.0000  0.0000
    1WALL   N_2 1067   2.065   3.901   1.500  0.0000  0.0000  0.0000
    1WALL   N_2 1068   1.708   4.518   1.500  0.0000  0.0000  0.0000
    1WALL   N_2 1069   2.065   5.136   1.500  0.0000  0.0000  0.0000
    1WALL   N_2 1070   1.708   5.753   1.500  0.0000  0.0000  0.0000
    1WALL   N_2 1071   2.778   0.195   1.500  0.0000  0.0000  0.0000
    1WALL   N_2 1072   2.421   0.812   1.500  0.0000  0.0000  0.0000
    1WALL   N_2 1073   2.778   1.430   1.500  0.0000  0.0000  0.0000
    1WALL   N_2 1074   2.421   2.047   1.500  0.0000  0.0000  0.0000
    1WALL   N_2 1075   2.778   2.665   1.500  0.0000  0.0000  0.0000
    1WALL   N_2 1076   2.421   3.282   1.500  0.0000  0.0000  0.0000
    1WALL   N_2 1077   2.778   3.901   1.500  0.0000  0.0000  0.0000
    1WALL   N_2 1078   2.421   4.518   1.500  0.0000  0.0000  0.0000
    1WALL   N_2 1079   2.778   5.136   1.500  0.0000  0.0000  0.0000
    1WALL   N_2 1080   2.421   5.753   1.500  0.0000  0.0000  0.0000
    1WALL   N_2 1081   3.492   0.195   1.500  0.0000  0.0000  0.0000
    1WALL   N_2 1082   3.135   0.812   1.500  0.0000  0.0000  0.0000
    1WALL   N_2 1083   3.492   1.430   1.500  0.0000  0.0000  0.0000
    1WALL   N_2 1084   3.135   2.047   1.500  0.0000  0.0000  0.0000
    1WALL   N_2 1085   3.492   2.665   1.500  0.0000  0.0000  0.0000
    1WALL   N_2 1086   3.135   3.282   1.500  0.0000  0.0000  0.0000
    1WALL   N_2 1087   3.492   3.901   1.500  0.0000  0.0000  0.0000
    1WALL   N_2 1088   3.135   4.518   1.500  0.0000  0.0000  0.0000
    1WALL   N_2 1089   3.492   5.136   1.500  0.0000  0.0000  0.0000
    1WALL   N_2 1090   3.135   5.753   1.500  0.0000  0.0000  0.0000
    1WALL   N_2 1091   4.205   0.195   1.500  0.0000  0.0000  0.0000
    1WALL   N_2 1092   3.848   0.812   1.500  0.0000  0.0000  0.0000
    1WALL   N_2 1093   4.205   1.430   1.500  0.0000  0.0000  0.0000
    1WALL   N_2 1094   3.848   2.047   1.500  0.0000  0.0000  0.0000
    1WALL   N_2 1095   4.205   2.665   1.500  0.0000  0.0000  0.0000
    1WALL   N_2 1096   3.848   3.282   1.500  0.0000  0.0000  0.0000
    1WALL   N_2 1097   4.205   3.901   1.500  0.0000  0.0000  0.0000
    1WALL   N_2 1098   3.848   4.518   1.500  0.0000  0.0000  0.0000
    1WALL   N_2 1099   4.205   5.136   1.500  0.0000  0.0000  0.0000
    1WALL   N_2 1100   3.848   5.753   1.500  0.0000  0.0000  0.0000
    1WALL   N_2 1101   4.918   0.195   1.500  0.0000  0.0000  0.0000
    1WALL   N_2 1102   4.561   0.812   1.500  0.0000  0.0000  0.0000
    1WALL   N_2 1103   4.918   1.430   1.500  0.0000  0.0000  0.0000
    1WALL   N_2 1104   4.561   2.047   1.500  0.0000  0.0000  0.0000
    1WALL   N_2 1105   4.918   2.665   1.500  0.0000  0.0000  0.0000
    1WALL   N_2 1106   4.561   3.282   1.500  0.0000  0.0000  0.0000
    1WALL   N_2 1107   4.918   3.901   1.500  0.0000  0.0000  0.0000
    1WALL   N_2 1108   4.561   4.518   1.500  0.0000  0.0000  0.0000
    1WALL   N_2 1109   4.918   5.136   1.500  0.0000  0.0000  0.0000
    1WALL   N_2 1110   4.561   5.753   1.500  0.0000  0.0000  0.0000
    1WALL   N_2 1111   5.631   0.195   1.500  0.0000  0.0000  0.0000
    1WALL   N_2 1112   5.274   0.812   1.500  0.0000  0.0000  0.0000
    1WALL   N_2 1113   5.631   1.430   1.500  0.0000  0.0000  0.0000
    1WALL   N_2 1114   5.274   2.047   1.500  0.0000  0.0000  0.0000
    1WALL   N_2 1115   5.631   2.665   1.500  0.0000  0.0000  0.0000
    1WALL   N_2 1116   5.274   3.282   1.500  0.0000  0.0000  0.0000
    1WALL   N_2 1117   5.631   3.901   1.500  0.0000  0.0000  0.0000
    1WALL   N_2 1118   5.274   4.518   1.500  0.0000  0.0000  0.0000
    1WALL   N_2 1119   5.631   5.136   1.500  0.0000  0.0000  0.0000
    1WALL   N_2 1120   5.274   5.753   1.500  0.0000  0.0000  0.0000
    2WALL   C_R 1121   0.638   0.742   2.500  0.0000  0.0000  0.0000
    2WALL   C_R 1122   0.280   0.122   2.500  0.0000  0.0000  0.0000
    2WALL   C_R 1123   0.164   1.157   2.500  0.0000  0.0000  0.0000
    2WALL   C_R 1124   0.522   0.539   2.500  0.0000  0.0000  0.0000
    2WALL   C_R 1125   0.406   0.741   2.500  0.0000  0.0000  0.0000
    2WALL   C_R 1126   0.047   0.122   2.500  0.0000  0.0000  0.0000
    2WALL   C_R 1127   0.396   1.158   2.500  0.0000  0.0000  0.0000
    2WALL   C_R 1128   0.042   0.538   2.500  0.0000  0.0000  0.0000
    2WALL   C_R 1129   0.281   0.955   2.500  0.0000  0.0000  0.0000
    2WALL   C_R 1130   0.640   0.338   2.500  0.0000  0.0000  0.0000
    2WALL   C_R 1131   0.514   0.124   2.500  0.0000  0.0000  0.0000
    2WALL   C_R 1132   0.159   0.740   2.500  0.0000  0.0000  0.0000
    2WALL   C_R 1133   0.638   1.977   2.500  0.0000  0.0000  0.0000
    2WALL   C_R 1134   0.280   1.357   2.500  0.0000  0.0000  0.0000
    2WALL   C_R 1135   0.164   2.392   2.500  0.0000  0.0000  0.0000
    2WALL   C_R 1136   0.522   1.774   2.500  0.0000  0.0000  0.0000
    2WALL   C_R 1137   0.406   1.976   2.500  0.0000  0.0000  0.0000
    2WALL   C_R 1138   0.047   1.357   2.500  0.0000  0.0000  0.0000
    2WALL   C_R 1139   0.396   2.393   2.500  0.0000  0.0000  0.0000
    2WALL   C_R 1140   0.042   1.773   2.500  0.0000  0.0000  0.0000
    2WALL   C_R 1141   0.281   2.190   2.500  0.0000  0.0000  0.0000
    2WALL   C_R 1142   0.640   1.573   2.500  0.0000  0.0000  0.0000
    2WALL   C_R 1143   0.514   1.359   2.500  0.0000  0.0000  0.0000
    2WALL   C_R 1144   0.159   1.975   2.500  0.0000  0.0000  0.0000
    2WALL   C_R 1145   0.638   3.212   2.500  0.0000  0.0000  0.0000
    2WALL   C_R 1146   0.280   2.592   2.500  0.0000  0.0000  0.0000
    2WALL   C_R 1147   0.164   3.627   2.500  0.0000  0.0000  0.0000
    2WALL   C_R 1148   0.522   3.009   2.500  0.0000  0.0000  0.0000
    2WALL   C_R 1149   0.406   3.211   2.500  0.0000  0.0000  0.0000
    2WALL   C_R 1150   0.047   2.592   2.500  0.0000  0.0000  0.0000
    2WALL   C_R 1151   0.396   3.628   2.500  0.0000  0.0000  0.0000
    2WALL   C_R 1152   0.042   3.008   2.500  0.0000  0.0000  0.0000
    2WALL   C_R 1153   0.281   3.425   2.500  0.0000  0.0000  0.0000
    2WALL   C_R 1154   0.640   2.808   2.500  0.0000  0.0000  0.0000
    2WALL   C_R 1155   0.514   2.594   2.500  0.0000  0.0000  0.0000
    2WALL   C_R 1156   0.159   3.210   2.500  0.0000  0.0000  0.0000
    2WALL   C_R 1157   0.638   4.448   2.500  0.0000  0.0000  0.0000
    2WALL   C_R 1158   0.280   3.828   2.500  0.0000  0.0000  0.0000
    2WALL   C_R 1159   0.164   4.863   2.500  0.0000  0.0000  0.0000
    2WALL   C_R 1160   0.522   4.245   2.500  0.0000  0.0000  0.0000
    2WALL   C_R 1161   0.406   4.447   2.500  0.0000  0.0000  0.0000
    2WALL   C_R 1162   0.047   3.828   2.500  0.0000  0.0000  0.0000
    2WALL   C_R 1163   0.396   4.864   2.500  0.0000  0.0000  0.0000
    2WALL   C_R 1164   0.042   4.244   2.500  0.0000  0.0000  0.0000
    2WALL   C_R 1165   0.281   4.661   2.500  0.0000  0.0000  0.0000
    2WALL   C_R 1166   0.640   4.044   2.500  0.0000  0.0000  0.0000
    2WALL   C_R 1167   0.514   3.830   2.500  0.0000  0.0000  0.0000
    2WALL   C_R 1168   0.159   4.446   2.500  0.0000  0.0000  0.0000
    2WALL   C_R 1169   0.638   5.683   2.500  0.0000  0.0000  0.0000
    2WALL   C_R 1170   0.280   5.063   2.500  0.0000  0.0000  0.0000
    2WALL   C_R 1171   0.164   6.098   2.500  0.0000  0.0000  0.0000
    2WALL   C_R 1172   0.522   5.480   2.500  0.0000  0.0000  0.0000
    2WALL   C_R 1173   0.406   5.682   2.500  0.0000  0.0000  0.0000
    2WALL   C_R 1174   0.047   5.063   2.500  0.0000  0.0000  0.0000
    2WALL   C_R 1175   0.396   6.099   2.500  0.0000  0.0000  0.0000
    2WALL   C_R 1176   0.042   5.479   2.500  0.0000  0.0000  0.0000
    2WALL   C_R 1177   0.281   5.896   2.500  0.0000  0.0000  0.0000
    2WALL   C_R 1178   0.640   5.279   2.500  0.0000  0.0000  0.0000
    2WALL   C_R 1179   0.514   5.065   2.500  0.0000  0.0000  0.0000
    2WALL   C_R 1180   0.159   5.681   2.500  0.0000  0.0000  0.0000
    2WALL   C_R 1181   1.351   0.742   2.500  0.0000  0.0000  0.0000
    2WALL   C_R 1182   0.993   0.122   2.500  0.0000  0.0000  0.0000
    2WALL   C_R 1183   0.877   1.157   2.500  0.0000  0.0000  0.0000
    2WALL   C_R 1184   1.235   0.539   2.500  0.0000  0.0000  0.0000
    2WALL   C_R 1185   1.119   0.741   2.500  0.0000  0.0000  0.0000
    2WALL   C_R 1186   0.760   0.122   2.500  0.0000  0.0000  0.0000
    2WALL   C_R 1187   1.109   1.158   2.500  0.0000  0.0000  0.0000
    2WALL   C_R 1188   0.755   0.538   2.500  0.0000  0.0000  0.0000
    2WALL   C_R 1189   0.994   0.955   2.500  0.0000  0.0000  0.0000
    2WALL   C_R 1190   1.353   0.338   2.500  0.0000  0.0000  0.0000
    2WALL   C_R 1191   1.227   0.124   2.500  0.0000  0.0000  0.0000
    2WALL   C_R 1192   0.872   0.740   2.500  0.0000  0.0000  0.0000
    2WALL   C_R 1193   1.351   1.977   2.500  0.0000  0.0000  0.0000
    2WALL   C_R 1194   0.993   1.357   2.500  0.0000  0.0000  0.0000
    2WALL   C_R 1195   0.877   2.392   2.500  0.0000  0.0000  0.0000
    2WALL   C_R 1196   1.235   1.774   2.500  0.0000  0.0000  0.0000
    2WALL   C_R 1197   1.119   1.976   2.500  0.0000  0.0000  0.0000
    2WALL   C_R 1198   0.760   1.357   2.500  0.0000  0.0000  0.0000
    2WALL   C_R 1199   1.109   2.393   2.500  0.0000  0.0000  0.0000
    2WALL   C_R 1200   0.755   1.773   2.500  0.0000  0.0000  0.0000
    2WALL   C_R 1201   0.994   2.190   2.500  0.0000  0.0000  0.0000
    2WALL   C_R 1202   1.353   1.573   2.500  0.0000  0.0000  0.0000
    2WALL   C_R 1203   1.227   1.359   2.500  0.0000  0.0000  0.0000
    2WALL   C_R 1204   0.872   1.975   2.500  0.0000  0.0000  0.0000
    2WALL   C_R 1205   1.351   3.212   2.500  0.0000  0.0000  0.0000
    2WALL   C_R 1206   0.993   2.592   2.500  0.0000  0.0000  0.0000
    2WALL   C_R 1207   0.877   3.627   2.500  0.0000  0.0000  0.0000
    2WALL   C_R 1208   1.235   3.009   2.500  0.0000  0.0000  0.0000
    2WALL   C_R 1209   1.119   3.211   2.500  0.0000  0.0000  0.0000
    2WALL   C_R 1210   0.760   2.592   2.500  0.0000  0.0000  0.0000
    2WALL   C_R 1211   1.109   3.628   2.500  0.0000  0.0000  0.0000
    2WALL   C_R 1212   0.755   3.008   2.500  0.0000  0.0000  0.0000
    2WALL   C_R 1213   0.994   3.425   2.500  0.0000  0.0000  0.0000
    2WALL   C_R 1214   1.353   2.808   2.500  0.0000  0.0000  0.0000
    2WALL   C_R 1215   1.227   2.594   2.500  0.0000  0.0000  0.0000
    2WALL   C_R 1216   0.872   3.210   2.500  0.0000  0.0000  0.0000
    2WALL   C_R 1217   1.351   4.448   2.500  0.0000  0.0000  0.0000
    2WALL   C_R 1218   0.993   3.828   2.500  0.0000  0.0000  0.0000
    2WALL   C_R 1219   0.877   4.863   2.500  0.0000  0.0000  0.0000
    2WALL   C_R 1220   1.235   4.245   2.500  0.0000  0.0000  0.0000
    2WALL   C_R 1221   1.119   4.447   2.500  0.0000  0.0000  0.0000
    2WALL   C_R 1222   0.760   3.828   2.500  0.0000  0.0000  0.0000
    2WALL   C_R 1223   1.109   4.864   2.500  0.0000  0.0000  0.0000
    2WALL   C_R 1224   0.755   4.244   2.500  0.0000  0.0000  0.0000
    2WALL   C_R 1225   0.994   4.661   2.500  0.0000  0.0000  0.0000
    2WALL   C_R 1226   1.353   4.044   2.500  0.0000  0.0000  0.0000
    2WALL   C_R 1227   1.227   3.830   2.500  0.0000  0.0000  0.0000
    2WALL   C_R 1228   0.872   4.446   2.500  0.0000  0.0000  0.0000
    2WALL   C_R 1229   1.351   5.683   2.500  0.0000  0.0000  0.0000
    2WALL   C_R 1230   0.993   5.063   2.500  0.0000  0.0000  0.0000
    2WALL   C_R 1231   0.877   6.098   2.500  0.0000  0.0000  0.0000
    2WALL   C_R 1232   1.235   5.480   2.500  0.0000  0.0000  0.0000
    2WALL   C_R 1233   1.119   5.682   2.500  0.0000  0.0000  0.0000
    2WALL   C_R 1234   0.760   5.063   2.500  0.0000  0.0000  0.0000
    2WALL   C_R 1235   1.109   6.099   2.500  0.0000  0.0000  0.0000
    2WALL   C_R 1236   0.755   5.479   2.500  0.0000  0.0000  0.0000
    2WALL   C_R 1237   0.994   5.896   2.500  0.0000  0.0000  0.0000
    2WALL   C_R 1238   1.353   5.279   2.500  0.0000  0.0000  0.0000
    2WALL   C_R 1239   1.227   5.065   2.500  0.0000  0.0000  0.0000
    2WALL   C_R 1240   0.872   5.681   2.500  0.0000  0.0000  0.0000
    2WALL   C_R 1241   2.064   0.742   2.500  0.0000  0.0000  0.0000
    2WALL   C_R 1242   1.706   0.122   2.500  0.0000  0.0000  0.0000
    2WALL   C_R 1243   1.590   1.157   2.500  0.0000  0.0000  0.0000
    2WALL   C_R 1244   1.948   0.539   2.500  0.0000  0.0000  0.0000
    2WALL   C_R 1245   1.832   0.741   2.500  0.0000  0.0000  0.0000
    2WALL   C_R 1246   1.473   0.122   2.500  0.0000  0.0000  0.0000
    2WALL   C_R 1247   1.822   1.158   2.500  0.0000  0.0000  0.0000
    2WALL   C_R 1248   1.468   0.538   2.500  0.0000  0.0000  0.0000
    2WALL   C_R 1249   1.707   0.955   2.500  0.0000  0.0000  0.0000
    2WALL   C_R 1250   2.066   0.338   2.500  0.0000  0.0000  0.0000
    2WALL   C_R 1251   1.940   0.124   2.500  0.0000  0.0000  0.0000
    2WALL   C_R 1252   1.585   0.740   2.500  0.0000  0.0000  0.0000
    2WALL   C_R 1253   2.064   1.977   2.500  0.0000  0.0000  0.0000
    2WALL   C_R 1254   1.706   1.357   2.500  0.0000  0.0000  0.0000
    2WALL   C_R 1255   1.590   2.392   2.500  0.0000  0.0000  0.0000
    2WALL   C_R 1256   1.948   1.774   2.500  0.0000  0.0000  0.0000
    2WALL   C_R 1257   1.832   1.976   2.500  0.0000  0.0000  0.0000
    2WALL   C_R 1258   1.473   1.357   2.500  0.0000  0.0000  0.0000
    2WALL   C_R 1259   1.822   2.393   2.500  0.0000  0.0000  0.0000
    2WALL   C_R 1260   1.468   1.773   2.500  0.0000  0.0000  0.0000
    2WALL   C_R 1261   1.707   2.190   2.500  0.0000  0.0000  0.0000
    2WALL   C_R 1262   2.066   1.573   2.500  0.0000  0.0000  0.0000
    2WALL   C_R 1263   1.940   1.359   2.500  0.0000  0.0000  0.0000
    2WALL   C_R 1264   1.585   1.975   2.500  0.0000  0.0000  0.0000
    2WALL   C_R 1265   2.064   3.212   2.500  0.0000  0.0000  0.0000
    2WALL   C_R 1266   1.706   2.592   2.500  0.0000  0.0000  0.0000
    2WALL   C_R 1267   1.590   3.627   2.500  0.0000  0.0000  0.0000
    2WALL   C_R 1268   1.948   3.009   2.500  0.0000  0.0000  0.0000
    2WALL   C_R 1269   1.832   3.211   2.500  0.0000  0.0000  0.0000
    2WALL   C_R 1270   1.473   2.592   2.500  0.0000  0.0000  0.0000
    2WALL   C_R 1271   1.822   3.628   2.500  0.0000  0.0000  0.0000
    2WALL   C_R 1272   1.468   3.008   2.500  0.0000  0.0000  0.0000
    2WALL   C_R 1273   1.707   3.425   2.500  0.0000  0.0000  0.0000
    2WALL   C_R 1274   2.066   2.808   2.500  0.0000  0.0000  0.0000
    2WALL   C_R 1275   1.940   2.594   2.500  0.0000  0.0000  0.0000
    2WALL   C_R 1276   1.585   3.210   2.500  0.0000  0.0000  0.0000
    2WALL   C_R 1277   2.064   4.448   2.500  0.0000  0.0000  0.0000
    2WALL   C_R 1278   1.706   3.828   2.500  0.0000  0.0000  0.0000
    2WALL   C_R 1279   1.590   4.863   2.500  0.0000  0.0000  0.0000
    2WALL   C_R 1280   1.948   4.245   2.500  0.0000  0.0000  0.0000
    2WALL   C_R 1281   1.832   4.447   2.500  0.0000  0.0000  0.0000
    2WALL   C_R 1282   1.473   3.828   2.500  0.0000  0.0000  0.0000
    2WALL   C_R 1283   1.822   4.864   2.500  0.0000  0.0000  0.0000
    2WALL   C_R 1284   1.468   4.244   2.500  0.0000  0.0000  0.0000
    2WALL   C_R 1285   1.707   4.661   2.500  0.0000  0.0000  0.0000
    2WALL   C_R 1286   2.066   4.044   2.500  0.0000  0.0000  0.0000
    2WALL   C_R 1287   1.940   3.830   2.500  0.0000  0.0000  0.0000
    2WALL   C_R 1288   1.585   4.446   2.500  0.0000  0.0000  0.0000
    2WALL   C_R 1289   2.064   5.683   2.500  0.0000  0.0000  0.0000
    2WALL   C_R 1290   1.706   5.063   2.500  0.0000  0.0000  0.0000
    2WALL   C_R 1291   1.590   6.098   2.500  0.0000  0.0000  0.0000
    2WALL   C_R 1292   1.948   5.480   2.500  0.0000  0.0000  0.0000
    2WALL   C_R 1293   1.832   5.682   2.500  0.0000  0.0000  0.0000
    2WALL   C_R 1294   1.473   5.063   2.500  0.0000  0.0000  0.0000
    2WALL   C_R 1295   1.822   6.099   2.500  0.0000  0.0000  0.0000
    2WALL   C_R 1296   1.468   5.479   2.500  0.0000  0.0000  0.0000
    2WALL   C_R 1297   1.707   5.896   2.500  0.0000  0.0000  0.0000
    2WALL   C_R 1298   2.066   5.279   2.500  0.0000  0.0000  0.0000
    2WALL   C_R 1299   1.940   5.065   2.500  0.0000  0.0000  0.0000
    2WALL   C_R 1300   1.585   5.681   2.500  0.0000  0.0000  0.0000
    2WALL   C_R 1301   2.777   0.742   2.500  0.0000  0.0000  0.0000
    2WALL   C_R 1302   2.419   0.122   2.500  0.0000  0.0000  0.0000
    2WALL   C_R 1303   2.303   1.157   2.500  0.0000  0.0000  0.0000
    2WALL   C_R 1304   2.661   0.539   2.500  0.0000  0.0000  0.0000
    2WALL   C_R 1305   2.545   0.741   2.500  0.0000  0.0000  0.0000
    2WALL   C_R 1306   2.186   0.122   2.500  0.0000  0.0000  0.0000
    2WALL   C_R 1307   2.535   1.158   2.500  0.0000  0.0000  0.0000
    2WALL   C_R 1308   2.181   0.538   2.500  0.0000  0.0000  0.0000
    2WALL   C_R 1309   2.420   0.955   2.500  0.0000  0.0000  0.0000
    2WALL   C_R 1310   2.779   0.338   2.500  0.0000  0.0000  0.0000
    2WALL   C_R 1311   2.653   0.124   2.500  0.0000  0.0000  0.0000
    2WALL   C_R 1312   2.298   0.740   2.500  0.0000  0.0000  0.0000
    2WALL   C_R 1313   2.777   1.977   2.500  0.0000  0.0000  0.0000
    2WALL   C_R 1314   2.419   1.357   2.500  0.0000  0.0000  0.0000
    2WALL   C_R 1315   2.303   2.392   2.500  0.0000  0.0000  0.0000
    2WALL   C_R 1316   2.661   1.774   2.500  0.0000  0.0000  0.0000
    2WALL   C_R 1317   2.545   1.976   2.500  0.0000  0.0000  0.0000
    2WALL   C_R 1318   2.186   1.357   2.500  0.0000  0.0000  0.0000
    2WALL   C_R 1319   2.535   2.393   2.500  0.0000  0.0000  0.0000
    2WALL   C_R 1320   2.181   1.773   2.500  0.0000  0.0000  0.0000
    2WALL   C_R 1321   2.420   2.190   2.500  0.0000  0.0000  0.0000
    2WALL   C_R 1322   2.779   1.573   2.500  0.0000  0.0000  0.0000
    2WALL   C_R 1323   2.653   1.359   2.500  0.0000  0.0000  0.0000
    2WALL   C_R 1324   2.298   1.975   2.500  0.0000  0.0000  0.0000
    2WALL   C_R 1325   2.777   3.212   2.500  0.0000  0.0000  0.0000
    2WALL   C_R 1326   2.419   2.592   2.500  0.0000  0.0000  0.0000
    2WALL   C_R 1327   2.303   3.627   2.500  0.0000  0.0000  0.0000
    2WALL   C_R 1328   2.661   3.009   2.500  0.0000  0.0000  0.0000
    2WALL   C_R 1329   2.545   3.211   2.500  0.0000  0.0000  0.0000
    2WALL   C_R 1330   2.186   2.592   2.500  0.0000  0.0000  0.0000
    2WALL   C_R 1331   2.535   3.628   2.500  0.0000  0.0000  0.0000
    2WALL   C_R 1332   2.181   3.008   2.500  0.0000  0.0000  0.0000
    2WALL   C_R 1333   2.420   3.425   2.500  0.0000  0.0000  0.0000
    2WALL   C_R 1334   2.779   2.808   2.500  0.0000  0.0000  0.0000
    2WALL   C_R 1335   2.653   2.594   2.500  0.0000  0.0000  0.0000
    2WALL   C_R 1336   2.298   3.210   2.500  0.0000  0.0000  0.0000
    2WALL   C_R 1337   2.777   4.448   2.500  0.0000  0.0000  0.0000
    2WALL   C_R 1338   2.419   3.828   2.500  0.0000  0.0000  0.0000
    2WALL   C_R 1339   2.303   4.863   2.500  0.0000  0.0000  0.0000
    2WALL   C_R 1340   2.661   4.245   2.500  0.0000  0.0000  0.0000
    2WALL   C_R 1341   2.545   4.447   2.500  0.0000  0.0000  0.0000
    2WALL   C_R 1342   2.186   3.828   2.500  0.0000  0.0000  0.0000
    2WALL   C_R 1343   2.535   4.864   2.500  0.0000  0.0000  0.0000
    2WALL   C_R 1344   2.181   4.244   2.500  0.0000  0.0000  0.0000
    2WALL   C_R 1345   2.420   4.661   2.500  0.0000  0.0000  0.0000
    2WALL   C_R 1346   2.779   4.044   2.500  0.0000  0.0000  0.0000
    2WALL   C_R 1347   2.653   3.830   2.500  0.0000  0.0000  0.0000
    2WALL   C_R 1348   2.298   4.446   2.500  0.0000  0.0000  0.0000
    2WALL   C_R 1349   2.777   5.683   2.500  0.0000  0.0000  0.0000
    2WALL   C_R 1350   2.419   5.063   2.500  0.0000  0.0000  0.0000
    2WALL   C_R 1351   2.303   6.098   2.500  0.0000  0.0000  0.0000
    2WALL   C_R 1352   2.661   5.480   2.500  0.0000  0.0000  0.0000
    2WALL   C_R 1353   2.545   5.682   2.500  0.0000  0.0000  0.0000
    2WALL   C_R 1354   2.186   5.063   2.500  0.0000  0.0000  0.0000
    2WALL   C_R 1355   2.535   6.099   2.500  0.0000  0.0000  0.0000
    2WALL   C_R 1356   2.181   5.479   2.500  0.0000  0.0000  0.0000
    2WALL   C_R 1357   2.420   5.896   2.500  0.0000  0.0000  0.0000
    2WALL   C_R 1358   2.779   5.279   2.500  0.0000  0.0000  0.0000
    2WALL   C_R 1359   2.653   5.065   2.500  0.0000  0.0000  0.0000
    2WALL   C_R 1360   2.298   5.681   2.500  0.0000  0.0000  0.0000
    2WALL   C_R 1361   3.491   0.742   2.500  0.0000  0.0000  0.0000
    2WALL   C_R 1362   3.133   0.122   2.500  0.0000  0.0000  0.0000
    2WALL   C_R 1363   3.017   1.157   2.500  0.0000  0.0000  0.0000
    2WALL   C_R 1364   3.375   0.539   2.500  0.0000  0.0000  0.0000
    2WALL   C_R 1365   3.259   0.741   2.500  0.0000  0.0000  0.0000
    2WALL   C_R 1366   2.900   0.122   2.500  0.0000  0.0000  0.0000
    2WALL   C_R 1367   3.249   1.158   2.500  0.0000  0.0000  0.0000
    2WALL   C_R 1368   2.895   0.538   2.500  0.0000  0.0000  0.0000
    2WALL   C_R 1369   3.134   0.955   2.500  0.0000  0.0000  0.0000
    2WALL   C_R 1370   3.493   0.338   2.500  0.0000  0.0000  0.0000
    2WALL   C_R 1371   3.367   0.124   2.500  0.0000  0.0000  0.0000
    2WALL   C_R 1372   3.012   0.740   2.500  0.0000  0.0000  0.0000
    2WALL   C_R 1373   3.491   1.977   2.500  0.0000  0.0000  0.0000
    2WALL   C_R 1374   3.133   1.357   2.500  0.0000  0.0000  0.0000
    2WALL   C_R 1375   3.017   2.392   2.500  0.0000  0.0000  0.0000
    2WALL   C_R 1376   3.375   1.774   2.500  0.0000  0.0000  0.0000
    2WALL   C_R 1377   3.259   1.976   2.500  0.0000  0.0000  0.0000
    2WALL   C_R 1378   2.900   1.357   2.500  0.0000  0.0000  0.0000
    2WALL   C_R 1379   3.249   2.393   2.500  0.0000  0.0000  0.0000
    2WALL   C_R 1380   2.895   1.773   2.500  0.0000  0.0000  0.0000
    2WALL   C_R 1381   3.134   2.190   2.500  0.0000  0.0000  0.0000
    2WALL   C_R 1382   3.493   1.573   2.500  0.0000  0.0000  0.0000
    2WALL   C_R 1383   3.367   1.359   2.500  0.0000  0.0000  0.0000
    2WALL   C_R 1384   3.012   1.975   2.500  0.0000  0.0000  0.0000
    2WALL   C_R 1385   3.491   3.212   2.500  0.0000  0.0000  0.0000
    2WALL   C_R 1386   3.133   2.592   2.500  0.0000  0.0000  0.0000
    2WALL   C_R 1387   3.017   3.627   2.500  0.0000  0.0000  0.0000
    2WALL   C_R 1388   3.375   3.009   2.500  0.0000  0.0000  0.0000
    2WALL   C_R 1389   3.259   3.211   2.500  0.0000  0.0000  0.0000
    2WALL   C_R 1390   2.900   2.592   2.500  0.0000  0.0000  0.0000
    2WALL   C_R 1391   3.249   3.628   2.500  0.0000  0.0000  0.0000
    2WALL   C_R 1392   2.895   3.008   2.500  0.0000  0.0000  0.0000
    2WALL   C_R 1393   3.134   3.425   2.500  0.0000  0.0000  0.0000
    2WALL   C_R 1394   3.493   2.808   2.500  0.0000  0.0000  0.0000
    2WALL   C_R 1395   3.367   2.594   2.500  0.0000  0.0000  0.0000
    2WALL   C_R 1396   3.012   3.210   2.500  0.0000  0.0000  0.0000
    2WALL   C_R 1397   3.491   4.448   2.500  0.0000  0.0000  0.0000
    2WALL   C_R 1398   3.133   3.828   2.500  0.0000  0.0000  0.0000
    2WALL   C_R 1399   3.017   4.863   2.500  0.0000  0.0000  0.0000
    2WALL   C_R 1400   3.375   4.245   2.500  0.0000  0.0000  0.0000
    2WALL   C_R 1401   3.259   4.447   2.500  0.0000  0.0000  0.0000
    2WALL   C_R 1402   2.900   3.828   2.500  0.0000  0.0000  0.0000
    2WALL   C_R 1403   3.249   4.864   2.500  0.0000  0.0000  0.0000
    2WALL   C_R 1404   2.895   4.244   2.500  0.0000  0.0000  0.0000
    2WALL   C_R 1405   3.134   4.661   2.500  0.0000  0.0000  0.0000
    2WALL   C_R 1406   3.493   4.044   2.500  0.0000  0.0000  0.0000
    2WALL   C_R 1407   3.367   3.830   2.500  0.0000  0.0000  0.0000
    2WALL   C_R 1408   3.012   4.446   2.500  0.0000  0.0000  0.0000
    2WALL   C_R 1409   3.491   5.683   2.500  0.0000  0.0000  0.0000
    2WALL   C_R 1410   3.133   5.063   2.500  0.0000  0.0000  0.0000
    2WALL   C_R 1411   3.017   6.098   2.500  0.0000  0.0000  0.0000
    2WALL   C_R 1412   3.375   5.480   2.500  0.0000  0.0000  0.0000
    2WALL   C_R 1413   3.259   5.682   2.500  0.0000  0.0000  0.0000
    2WALL   C_R 1414   2.900   5.063   2.500  0.0000  0.0000  0.0000
    2WALL   C_R 1415   3.249   6.099   2.500  0.0000  0.0000  0.0000
    2WALL   C_R 1416   2.895   5.479   2.500  0.0000  0.0000  0.0000
    2WALL   C_R 1417   3.134   5.896   2.500  0.0000  0.0000  0.0000
    2WALL   C_R 1418   3.493   5.279   2.500  0.0000  0.0000  0.0000
    2WALL   C_R 1419   3.367   5.065   2.500  0.0000  0.0000  0.0000
    2WALL   C_R 1420   3.012   5.681   2.500  0.0000  0.0000  0.0000
    2WALL   C_R 1421   4.204   0.742   2.500  0.0000  0.0000  0.0000
    2WALL   C_R 1422   3.846   0.122   2.500  0.0000  0.0000  0.0000
    2WALL   C_R 1423   3.730   1.157   2.500  0.0000  0.0000  0.0000
    2WALL   C_R 1424   4.088   0.539   2.500  0.0000  0.0000  0.0000
    2WALL   C_R 1425   3.972   0.741   2.500  0.0000  0.0000  0.0000
    2WALL   C_R 1426   3.613   0.122   2.500  0.0000  0.0000  0.0000
    2WALL   C_R 1427   3.962   1.158   2.500  0.0000  0.0000  0.0000
    2WALL   C_R 1428   3.608   0.538   2.500  0.0000  0.0000  0.0000
    2WALL   C_R 1429   3.847   0.955   2.500  0.0000  0.0000  0.0000
    2WALL   C_R 1430   4.206   0.338   2.500  0.0000  0.0000  0.0000
    2WALL   C_R 1431   4.080   0.124   2.500  0.0000  0.0000  0.0000
    2WALL   C_R 1432   3.725   0.740   2.500  0.0000  0.0000  0.0000
    2WALL   C_R 1433   4.204   1.977   2.500  0.0000  0.0000  0.0000
    2WALL   C_R 1434   3.846   1.357   2.500  0.0000  0.0000  0.0000
    2WALL   C_R 1435   3.730   2.392   2.500  0.0000  0.0000  0.0000
    2WALL   C_R 1436   4.088   1.774   2.500  0.0000  0.0000  0.0000
    2WALL   C_R 1437   3.972   1.976   2.500  0.0000  0.0000  0.0000
    2WALL   C_R 1438   3.613   1.357   2.500  0.0000  0.0000  0.0000
    2WALL   C_R 1439   3.962   2.393   2.500  0.0000  0.0000  0.0000
    2WALL   C_R 1440   3.608   1.773   2.500  0.0000  0.0000  0.0000
    2WALL   C_R 1441   3.847   2.190   2.500  0.0000  0.0000  0.0000
    2WALL   C_R 1442   4.206   1.573   2.500  0.0000  0.0000  0.0000
    2WALL   C_R 1443   4.080   1.359   2.500  0.0000  0.0000  0.0000
    2WALL   C_R 1444   3.725   1.975   2.500  0.0000  0.0000  0.0000
    2WALL   C_R 1445   4.204   3.212   2.500  0.0000  0.0000  0.0000
    2WALL   C_R 1446   3.846   2.592   2.500  0.0000  0.0000  0.0000
    2WALL   C_R 1447   3.730   3.627   2.500  0.0000  0.0000  0.0000
    2WALL   C_R 1448   4.088   3.009   2.500  0.0000  0.0000  0.0000
    2WALL   C_R 1449   3.972   3.211   2.500  0.0000  0.0000  0.0000
    2WALL   C_R 1450   3.613   2.592   2.500  0.0000  0.0000  0.0000
    2WALL   C_R 1451   3.962   3.628   2.500  0.0000  0.0000  0.0000
    2WALL   C_R 1452   3.608   3.008   2.500  0.0000  0.0000  0.0000
    2WALL   C_R 1453   3.847   3.425   2.500  0.0000  0.0000  0.0000
    2WALL   C_R 1454   4.206   2.808   2.500  0.0000  0.0000  0.0000
    2WALL   C_R 1455   4.080   2.594   2.500  0.0000  0.0000  0.0000
    2WALL   C_R 1456   3.725   3.210   2.500  0.0000  0.0000  0.0000
    2WALL   C_R 1457   4.204   4.448   2.500  0.0000  0.0000  0.0000
    2WALL   C_R 1458   3.846   3.828   2.500  0.0000  0.0000  0.0000
    2WALL   C_R 1459   3.730   4.863   2.500  0.0000  0.0000  0.0000
    2WALL   C_R 1460   4.088   4.245   2.500  0.0000  0.0000  0.0000
    2WALL   C_R 1461   3.972   4.447   2.500  0.0000  0.0000  0.0000
    2WALL   C_R 1462   3.613   3.828   2.500  0.0000  0.0000  0.0000
    2WALL   C_R 1463   3.962   4.864   2.500  0.0000  0.0000  0.0000
    2WALL   C_R 1464   3.608   4.244   2.500  0.0000  0.0000  0.0000
    2WALL   C_R 1465   3.847   4.661   2.500  0.0000  0.0000  0.0000
    2WALL   C_R 1466   4.206   4.044   2.500  0.0000  0.0000  0.0000
    2WALL   C_R 1467   4.080   3.830   2.500  0.0000  0.0000  0.0000
    2WALL   C_R 1468   3.725   4.446   2.500  0.0000  0.0000  0.0000
    2WALL   C_R 1469   4.204   5.683   2.500  0.0000  0.0000  0.0000
    2WALL   C_R 1470   3.846   5.063   2.500  0.0000  0.0000  0.0000
    2WALL   C_R 1471   3.730   6.098   2.500  0.0000  0.0000  0.0000
    2WALL   C_R 1472   4.088   5.480   2.500  0.0000  0.0000  0.0000
    2WALL   C_R 1473   3.972   5.682   2.500  0.0000  0.0000  0.0000
    2WALL   C_R 1474   3.613   5.063   2.500  0.0000  0.0000  0.0000
    2WALL   C_R 1475   3.962   6.099   2.500  0.0000  0.0000  0.0000
    2WALL   C_R 1476   3.608   5.479   2.500  0.0000  0.0000  0.0000
    2WALL   C_R 1477   3.847   5.896   2.500  0.0000  0.0000  0.0000
    2WALL   C_R 1478   4.206   5.279   2.500  0.0000  0.0000  0.0000
    2WALL   C_R 1479   4.080   5.065   2.500  0.0000  0.0000  0.0000
    2WALL   C_R 1480   3.725   5.681   2.500  0.0000  0.0000  0.0000
    2WALL   C_R 1481   4.917   0.742   2.500  0.0000  0.0000  0.0000
    2WALL   C_R 1482   4.559   0.122   2.500  0.0000  0.0000  0.0000
    2WALL   C_R 1483   4.443   1.157   2.500  0.0000  0.0000  0.0000
    2WALL   C_R 1484   4.801   0.539   2.500  0.0000  0.0000  0.0000
    2WALL   C_R 1485   4.685   0.741   2.500  0.0000  0.0000  0.0000
    2WALL   C_R 1486   4.326   0.122   2.500  0.0000  0.0000  0.0000
    2WALL   C_R 1487   4.675   1.158   2.500  0.0000  0.0000  0.0000
    2WALL   C_R 1488   4.321   0.538   2.500  0.0000  0.0000  0.0000
    2WALL   C_R 1489   4.560   0.955   2.500  0.0000  0.0000  0.0000
    2WALL   C_R 1490   4.919   0.338   2.500  0.0000  0.0000  0.0000
    2WALL   C_R 1491   4.793   0.124   2.500  0.0000  0.0000  0.0000
    2WALL   C_R 1492   4.438   0.740   2.500  0.0000  0.0000  0.0000
    2WALL   C_R 1493   4.917   1.977   2.500  0.0000  0.0000  0.0000
    2WALL   C_R 1494   4.559   1.357   2.500  0.0000  0.0000  0.0000
    2WALL   C_R 1495   4.443   2.392   2.500  0.0000  0.0000  0.0000
    2WALL   C_R 1496   4.801   1.774   2.500  0.0000  0.0000  0.0000
    2WALL   C_R 1497   4.685   1.976   2.500  0.0000  0.0000  0.0000
    2WALL   C_R 1498   4.326   1.357   2.500  0.0000  0.0000  0.0000
    2WALL   C_R 1499   4.675   2.393   2.500  0.0000  0.0000  0.0000
    2WALL   C_R 1500   4.321   1.773   2.500  0.0000  0.0000  0.0000
    2WALL   C_R 1501   4.560   2.190   2.500  0.0000  0.0000  0.0000
    2WALL   C_R 1502   4.919   1.573   2.500  0.0000  0.0000  0.0000
    2WALL   C_R 1503   4.793   1.359   2.500  0.0000  0.0000  0.0000
    2WALL   C_R 1504   4.438   1.975   2.500  0.0000  0.0000  0.0000
    2WALL   C_R 1505   4.917   3.212   2.500  0.0000  0.0000  0.0000
    2WALL   C_R 1506   4.559   2.592   2.500  0.0000  0.0000  0.0000
    2WALL   C_R 1507   4.443   3.627   2.500  0.0000  0.0000  0.0000
    2WALL   C_R 1508   4.801   3.009   2.500  0.0000  0.0000  0.0000
    2WALL   C_R 1509   4.685   3.211   2.500  0.0000  0.0000  0.0000
    2WALL   C_R 1510   4.326   2.592   2.500  0.0000  0.0000  0.0000
    2WALL   C_R 1511   4.675   3.628   2.500  0.0000  0.0000  0.0000
    2WALL   C_R 1512   4.321   3.008   2.500  0.0000  0.0000  0.0000
    2WALL   C_R 1513   4.560   3.425   2.500  0.0000  0.0000  0.0000
    2WALL   C_R 1514   4.919   2.808   2.500  0.0000  0.0000  0.0000
    2WALL   C_R 1515   4.793   2.594   2.500  0.0000  0.0000  0.0000
    2WALL   C_R 1516   4.438   3.210   2.500  0.0000  0.0000  0.0000
    2WALL   C_R 1517   4.917   4.448   2.500  0.0000  0.0000  0.0000
    2WALL   C_R 1518   4.559   3.828   2.500  0.0000  0.0000  0.0000
    2WALL   C_R 1519   4.443   4.863   2.500  0.0000  0.0000  0.0000
    2WALL   C_R 1520   4.801   4.245   2.500  0.0000  0.0000  0.0000
    2WALL   C_R 1521   4.685   4.447   2.500  0.0000  0.0000  0.0000
    2WALL   C_R 1522   4.326   3.828   2.500  0.0000  0.0000  0.0000
    2WALL   C_R 1523   4.675   4.864   2.500  0.0000  0.0000  0.0000
    2WALL   C_R 1524   4.321   4.244   2.500  0.0000  0.0000  0.0000
    2WALL   C_R 1525   4.560   4.661   2.500  0.0000  0.0000  0.0000
    2WALL   C_R 1526   4.919   4.044   2.500  0.0000  0.0000  0.0000
    2WALL   C_R 1527   4.793   3.830   2.500  0.0000  0.0000  0.0000
    2WALL   C_R 1528   4.438   4.446   2.500  0.0000  0.0000  0.0000
    2WALL   C_R 1529   4.917   5.683   2.500  0.0000  0.0000  0.0000
    2WALL   C_R 1530   4.559   5.063   2.500  0.0000  0.0000  0.0000
    2WALL   C_R 1531   4.443   6.098   2.500  0.0000  0.0000  0.0000
    2WALL   C_R 1532   4.801   5.480   2.500  0.0000  0.0000  0.0000
    2WALL   C_R 1533   4.685   5.682   2.500  0.0000  0.0000  0.0000
    2WALL   C_R 1534   4.326   5.063   2.500  0.0000  0.0000  0.0000
    2WALL   C_R 1535   4.675   6.099   2.500  0.0000  0.0000  0.0000
    2WALL   C_R 1536   4.321   5.479   2.500  0.0000  0.0000  0.0000
    2WALL   C_R 1537   4.560   5.896   2.500  0.0000  0.0000  0.0000
    2WALL   C_R 1538   4.919   5.279   2.500  0.0000  0.0000  0.0000
    2WALL   C_R 1539   4.793   5.065   2.500  0.0000  0.0000  0.0000
    2WALL   C_R 1540   4.438   5.681   2.500  0.0000  0.0000  0.0000
    2WALL   C_R 1541   5.630   0.742   2.500  0.0000  0.0000  0.0000
    2WALL   C_R 1542   5.272   0.122   2.500  0.0000  0.0000  0.0000
    2WALL   C_R 1543   5.156   1.157   2.500  0.0000  0.0000  0.0000
    2WALL   C_R 1544   5.514   0.539   2.500  0.0000  0.0000  0.0000
    2WALL   C_R 1545   5.398   0.741   2.500  0.0000  0.0000  0.0000
    2WALL   C_R 1546   5.039   0.122   2.500  0.0000  0.0000  0.0000
    2WALL   C_R 1547   5.388   1.158   2.500  0.0000  0.0000  0.0000
    2WALL   C_R 1548   5.034   0.538   2.500  0.0000  0.0000  0.0000
    2WALL   C_R 1549   5.273   0.955   2.500  0.0000  0.0000  0.0000
    2WALL   C_R 1550   5.632   0.338   2.500  0.0000  0.0000  0.0000
    2WALL   C_R 1551   5.506   0.124   2.500  0.0000  0.0000  0.0000
    2WALL   C_R 1552   5.151   0.740   2.500  0.0000  0.0000  0.0000
    2WALL   C_R 1553   5.630   1.977   2.500  0.0000  0.0000  0.0000
    2WALL   C_R 1554   5.272   1.357   2.500  0.0000  0.0000  0.0000
    2WALL   C_R 1555   5.156   2.392   2.500  0.0000  0.0000  0.0000
    2WALL   C_R 1556   5.514   1.774   2.500  0.0000  0.0000  0.0000
    2WALL   C_R 1557   5.398   1.976   2.500  0.0000  0.0000  0.0000
    2WALL   C_R 1558   5.039   1.357   2.500  0.0000  0.0000  0.0000
    2WALL   C_R 1559   5.388   2.393   2.500  0.0000  0.0000  0.0000
    2WALL   C_R 1560   5.034   1.773   2.500  0.0000  0.0000  0.0000
    2WALL   C_R 1561   5.273   2.190   2.500  0.0000  0.0000  0.0000
    2WALL   C_R 1562   5.632   1.573   2.500  0.0000  0.0000  0.0000
    2WALL   C_R 1563   5.506   1.359   2.500  0.0000  0.0000  0.0000
    2WALL   C_R 1564   5.151   1.975   2.500  0.0000  0.0000  0.0000
    2WALL   C_R 1565   5.630   3.212   2.500  0.0000  0.0000  0.0000
    2WALL   C_R 1566   5.272   2.592   2.500  0.0000  0.0000  0.0000
    2WALL   C_R 1567   5.156   3.627   2.500  0.0000  0.0000  0.0000
    2WALL   C_R 1568   5.514   3.009   2.500  0.0000  0.0000  0.0000
    2WALL   C_R 1569   5.398   3.211   2.500  0.0000  0.0000  0.0000
    2WALL   C_R 1570   5.039   2.592   2.500  0.0000  0.0000  0.0000
    2WALL   C_R 1571   5.388   3.628   2.500  0.0000  0.0000  0.0000
    2WALL   C_R 1572   5.034   3.008   2.500  0.0000  0.0000  0.0000
    2WALL   C_R 1573   5.273   3.425   2.500  0.0000  0.0000  0.0000
    2WALL   C_R 1574   5.632   2.808   2.500  0.0000  0.0000  0.0000
    2WALL   C_R 1575   5.506   2.594   2.500  0.0000  0.0000  0.0000
    2WALL   C_R 1576   5.151   3.210   2.500  0.0000  0.0000  0.0000
    2WALL   C_R 1577   5.630   4.448   2.500  0.0000  0.0000  0.0000
    2WALL   C_R 1578   5.272   3.828   2.500  0.0000  0.0000  0.0000
    2WALL   C_R 1579   5.156   4.863   2.500  0.0000  0.0000  0.0000
    2WALL   C_R 1580   5.514   4.245   2.500  0.0000  0.0000  0.0000
    2WALL   C_R 1581   5.398   4.447   2.500  0.0000  0.0000  0.0000
    2WALL   C_R 1582   5.039   3.828   2.500  0.0000  0.0000  0.0000
    2WALL   C_R 1583   5.388   4.864   2.500  0.0000  0.0000  0.0000
    2WALL   C_R 1584   5.034   4.244   2.500  0.0000  0.0000  0.0000
    2WALL   C_R 1585   5.273   4.661   2.500  0.0000  0.0000  0.0000
    2WALL   C_R 1586   5.632   4.044   2.500  0.0000  0.0000  0.0000
    2WALL   C_R 1587   5.506   3.830   2.500  0.0000  0.0000  0.0000
    2WALL   C_R 1588   5.151   4.446   2.500  0.0000  0.0000  0.0000
    2WALL   C_R 1589   5.630   5.683   2.500  0.0000  0.0000  0.0000
    2WALL   C_R 1590   5.272   5.063   2.500  0.0000  0.0000  0.0000
    2WALL   C_R 1591   5.156   6.098   2.500  0.0000  0.0000  0.0000
    2WALL   C_R 1592   5.514   5.480   2.500  0.0000  0.0000  0.0000
    2WALL   C_R 1593   5.398   5.682   2.500  0.0000  0.0000  0.0000
    2WALL   C_R 1594   5.039   5.063   2.500  0.0000  0.0000  0.0000
    2WALL   C_R 1595   5.388   6.099   2.500  0.0000  0.0000  0.0000
    2WALL   C_R 1596   5.034   5.479   2.500  0.0000  0.0000  0.0000
    2WALL   C_R 1597   5.273   5.896   2.500  0.0000  0.0000  0.0000
    2WALL   C_R 1598   5.632   5.279   2.500  0.0000  0.0000  0.0000
    2WALL   C_R 1599   5.506   5.065   2.500  0.0000  0.0000  0.0000
    2WALL   C_R 1600   5.151   5.681   2.500  0.0000  0.0000  0.0000
    2WALL   N_R 1601   0.396   1.025   2.500  0.0000  0.0000  0.0000
    2WALL   N_R 1602   0.041   0.405   2.500  0.0000  0.0000  0.0000
    2WALL   N_R 1603   0.280   1.225   2.500  0.0000  0.0000  0.0000
    2WALL   N_R 1604   0.639   0.608   2.500  0.0000  0.0000  0.0000
    2WALL   N_R 1605   0.049   1.223   2.500  0.0000  0.0000  0.0000
    2WALL   N_R 1606   0.409   0.605   2.500  0.0000  0.0000  0.0000
    2WALL   N_R 1607   0.511   1.224   2.500  0.0000  0.0000  0.0000
    2WALL   N_R 1608   0.157   0.605   2.500  0.0000  0.0000  0.0000
    2WALL   N_R 1609   0.165   1.024   2.500  0.0000  0.0000  0.0000
    2WALL   N_R 1610   0.523   0.407   2.500  0.0000  0.0000  0.0000
    2WALL   N_R 1611   0.524   0.807   2.500  0.0000  0.0000  0.0000
    2WALL   N_R 1612   0.164   0.188   2.500  0.0000  0.0000  0.0000
    2WALL   N_R 1613   0.395   0.189   2.500  0.0000  0.0000  0.0000
    2WALL   N_R 1614   0.042   0.805   2.500  0.0000  0.0000  0.0000
    2WALL   N_R 1615   0.396   2.260   2.500  0.0000  0.0000  0.0000
    2WALL   N_R 1616   0.041   1.640   2.500  0.0000  0.0000  0.0000
    2WALL   N_R 1617   0.280   2.460   2.500  0.0000  0.0000  0.0000
    2WALL   N_R 1618   0.639   1.843   2.500  0.0000  0.0000  0.0000
    2WALL   N_R 1619   0.049   2.458   2.500  0.0000  0.0000  0.0000
    2WALL   N_R 1620   0.409   1.840   2.500  0.0000  0.0000  0.0000
    2WALL   N_R 1621   0.511   2.459   2.500  0.0000  0.0000  0.0000
    2WALL   N_R 1622   0.157   1.840   2.500  0.0000  0.0000  0.0000
    2WALL   N_R 1623   0.165   2.259   2.500  0.0000  0.0000  0.0000
    2WALL   N_R 1624   0.523   1.642   2.500  0.0000  0.0000  0.0000
    2WALL   N_R 1625   0.524   2.042   2.500  0.0000  0.0000  0.0000
    2WALL   N_R 1626   0.164   1.423   2.500  0.0000  0.0000  0.0000
    2WALL   N_R 1627   0.395   1.424   2.500  0.0000  0.0000  0.0000
    2WALL   N_R 1628   0.042   2.040   2.500  0.0000  0.0000  0.0000
    2WALL   N_R 1629   0.396   3.495   2.500  0.0000  0.0000  0.0000
    2WALL   N_R 1630   0.041   2.875   2.500  0.0000  0.0000  0.0000
    2WALL   N_R 1631   0.280   3.695   2.500  0.0000  0.0000  0.0000
    2WALL   N_R 1632   0.639   3.078   2.500  0.0000  0.0000  0.0000
    2WALL   N_R 1633   0.049   3.693   2.500  0.0000  0.0000  0.0000
    2WALL   N_R 1634   0.409   3.075   2.500  0.0000  0.0000  0.0000
    2WALL   N_R 1635   0.511   3.694   2.500  0.0000  0.0000  0.0000
    2WALL   N_R 1636   0.157   3.075   2.500  0.0000  0.0000  0.0000
    2WALL   N_R 1637   0.165   3.494   2.500  0.0000  0.0000  0.0000
    2WALL   N_R 1638   0.523   2.877   2.500  0.0000  0.0000  0.0000
    2WALL   N_R 1639   0.524   3.277   2.500  0.0000  0.0000  0.0000
    2WALL   N_R 1640   0.164   2.658   2.500  0.0000  0.0000  0.0000
    2WALL   N_R 1641   0.395   2.659   2.500  0.0000  0.0000  0.0000
    2WALL   N_R 1642   0.042   3.275   2.500  0.0000  0.0000  0.0000
    2WALL   N_R 1643   0.396   4.731   2.500  0.0000  0.0000  0.0000
    2WALL   N_R 1644   0.041   4.111   2.500  0.0000  0.0000  0.0000
    2WALL   N_R 1645   0.280   4.931   2.500  0.0000  0.0000  0.0000
    2WALL   N_R 1646   0.639   4.314   2.500  0.0000  0.0000  0.0000
    2WALL   N_R 1647   0.049   4.929   2.500  0.0000  0.0000  0.0000
    2WALL   N_R 1648   0.409   4.311   2.500  0.0000  0.0000  0.0000
    2WALL   N_R 1649   0.511   4.930   2.500  0.0000  0.0000  0.0000
    2WALL   N_R 1650   0.157   4.311   2.500  0.0000  0.0000  0.0000
    2WALL   N_R 1651   0.165   4.730   2.500  0.0000  0.0000  0.0000
    2WALL   N_R 1652   0.523   4.113   2.500  0.0000  0.0000  0.0000
    2WALL   N_R 1653   0.524   4.513   2.500  0.0000  0.0000  0.0000
    2WALL   N_R 1654   0.164   3.894   2.500  0.0000  0.0000  0.0000
    2WALL   N_R 1655   0.395   3.895   2.500  0.0000  0.0000  0.0000
    2WALL   N_R 1656   0.042   4.511   2.500  0.0000  0.0000  0.0000
    2WALL   N_R 1657   0.396   5.966   2.500  0.0000  0.0000  0.0000
    2WALL   N_R 1658   0.041   5.346   2.500  0.0000  0.0000  0.0000
    2WALL   N_R 1659   0.280   6.166   2.500  0.0000  0.0000  0.0000
    2WALL   N_R 1660   0.639   5.549   2.500  0.0000  0.0000  0.0000
    2WALL   N_R 1661   0.049   6.164   2.500  0.0000  0.0000  0.0000
    2WALL   N_R 1662   0.409   5.546   2.500  0.0000  0.0000  0.0000
    2WALL   N_R 1663   0.511   6.165   2.500  0.0000  0.0000  0.0000
    2WALL   N_R 1664   0.157   5.546   2.500  0.0000  0.0000  0.0000
    2WALL   N_R 1665   0.165   5.965   2.500  0.0000  0.0000  0.0000
    2WALL   N_R 1666   0.523   5.348   2.500  0.0000  0.0000  0.0000
    2WALL   N_R 1667   0.524   5.748   2.500  0.0000  0.0000  0.0000
    2WALL   N_R 1668   0.164   5.129   2.500  0.0000  0.0000  0.0000
    2WALL   N_R 1669   0.395   5.130   2.500  0.0000  0.0000  0.0000
    2WALL   N_R 1670   0.042   5.746   2.500  0.0000  0.0000  0.0000
    2WALL   N_R 1671   1.109   1.025   2.500  0.0000  0.0000  0.0000
    2WALL   N_R 1672   0.754   0.405   2.500  0.0000  0.0000  0.0000
    2WALL   N_R 1673   0.993   1.225   2.500  0.0000  0.0000  0.0000
    2WALL   N_R 1674   1.352   0.608   2.500  0.0000  0.0000  0.0000
    2WALL   N_R 1675   0.762   1.223   2.500  0.0000  0.0000  0.0000
    2WALL   N_R 1676   1.122   0.605   2.500  0.0000  0.0000  0.0000
    2WALL   N_R 1677   1.224   1.224   2.500  0.0000  0.0000  0.0000
    2WALL   N_R 1678   0.870   0.605   2.500  0.0000  0.0000  0.0000
    2WALL   N_R 1679   0.878   1.024   2.500  0.0000  0.0000  0.0000
    2WALL   N_R 1680   1.236   0.407   2.500  0.0000  0.0000  0.0000
    2WALL   N_R 1681   1.237   0.807   2.500  0.0000  0.0000  0.0000
    2WALL   N_R 1682   0.877   0.188   2.500  0.0000  0.0000  0.0000
    2WALL   N_R 1683   1.108   0.189   2.500  0.0000  0.0000  0.0000
    2WALL   N_R 1684   0.755   0.805   2.500  0.0000  0.0000  0.0000
    2WALL   N_R 1685   1.109   2.260   2.500  0.0000  0.0000  0.0000
    2WALL   N_R 1686   0.754   1.640   2.500  0.0000  0.0000  0.0000
    2WALL   N_R 1687   0.993   2.460   2.500  0.0000  0.0000  0.0000
    2WALL   N_R 1688   1.352   1.843   2.500  0.0000  0.0000  0.0000
    2WALL   N_R 1689   0.762   2.458   2.500  0.0000  0.0000  0.0000
    2WALL   N_R 1690   1.122   1.840   2.500  0.0000  0.0000  0.0000
    2WALL   N_R 1691   1.224   2.459   2.500  0.0000  0.0000  0.0000
    2WALL   N_R 1692   0.870   1.840   2.500  0.0000  0.0000  0.0000
    2WALL   N_R 1693   0.878   2.259   2.500  0.0000  0.0000  0.0000
    2WALL   N_R 1694   1.236   1.642   2.500  0.0000  0.0000  0.0000
    2WALL   N_R 1695   1.237   2.042   2.500  0.0000  0.0000  0.0000
    2WALL   N_R 1696   0.877   1.423   2.500  0.0000  0.0000  0.0000
    2WALL   N_R 1697   1.108   1.424   2.500  0.0000  0.0000  0.0000
    2WALL   N_R 1698   0.755   2.040   2.500  0.0000  0.0000  0.0000
    2WALL   N_R 1699   1.109   3.495   2.500  0.0000  0.0000  0.0000
    2WALL   N_R 1700   0.754   2.875   2.500  0.0000  0.0000  0.0000
    2WALL   N_R 1701   0.993   3.695   2.500  0.0000  0.0000  0.0000
    2WALL   N_R 1702   1.352   3.078   2.500  0.0000  0.0000  0.0000
    2WALL   N_R 1703   0.762   3.693   2.500  0.0000  0.0000  0.0000
    2WALL   N_R 1704   1.122   3.075   2.500  0.0000  0.0000  0.0000
    2WALL   N_R 1705   1.224   3.694   2.500  0.0000  0.0000  0.0000
    2WALL   N_R 1706   0.870   3.075   2.500  0.0000  0.0000  0.0000
    2WALL   N_R 1707   0.878   3.494   2.500  0.0000  0.0000  0.0000
    2WALL   N_R 1708   1.236   2.877   2.500  0.0000  0.0000  0.0000
    2WALL   N_R 1709   1.237   3.277   2.500  0.0000  0.0000  0.0000
    2WALL   N_R 1710   0.877   2.658   2.500  0.0000  0.0000  0.0000
    2WALL   N_R 1711   1.108   2.659   2.500  0.0000  0.0000  0.0000
    2WALL   N_R 1712   0.755   3.275   2.500  0.0000  0.0000  0.0000
    2WALL   N_R 1713   1.109   4.731   2.500  0.0000  0.0000  0.0000
    2WALL   N_R 1714   0.754   4.111   2.500  0.0000  0.0000  0.0000
    2WALL   N_R 1715   0.993   4.931   2.500  0.0000  0.0000  0.0000
    2WALL   N_R 1716   1.352   4.314   2.500  0.0000  0.0000  0.0000
    2WALL   N_R 1717   0.762   4.929   2.500  0.0000  0.0000  0.0000
    2WALL   N_R 1718   1.122   4.311   2.500  0.0000  0.0000  0.0000
    2WALL   N_R 1719   1.224   4.930   2.500  0.0000  0.0000  0.0000
    2WALL   N_R 1720   0.870   4.311   2.500  0.0000  0.0000  0.0000
    2WALL   N_R 1721   0.878   4.730   2.500  0.0000  0.0000  0.0000
    2WALL   N_R 1722   1.236   4.113   2.500  0.0000  0.0000  0.0000
    2WALL   N_R 1723   1.237   4.513   2.500  0.0000  0.0000  0.0000
    2WALL   N_R 1724   0.877   3.894   2.500  0.0000  0.0000  0.0000
    2WALL   N_R 1725   1.108   3.895   2.500  0.0000  0.0000  0.0000
    2WALL   N_R 1726   0.755   4.511   2.500  0.0000  0.0000  0.0000
    2WALL   N_R 1727   1.109   5.966   2.500  0.0000  0.0000  0.0000
    2WALL   N_R 1728   0.754   5.346   2.500  0.0000  0.0000  0.0000
    2WALL   N_R 1729   0.993   6.166   2.500  0.0000  0.0000  0.0000
    2WALL   N_R 1730   1.352   5.549   2.500  0.0000  0.0000  0.0000
    2WALL   N_R 1731   0.762   6.164   2.500  0.0000  0.0000  0.0000
    2WALL   N_R 1732   1.122   5.546   2.500  0.0000  0.0000  0.0000
    2WALL   N_R 1733   1.224   6.165   2.500  0.0000  0.0000  0.0000
    2WALL   N_R 1734   0.870   5.546   2.500  0.0000  0.0000  0.0000
    2WALL   N_R 1735   0.878   5.965   2.500  0.0000  0.0000  0.0000
    2WALL   N_R 1736   1.236   5.348   2.500  0.0000  0.0000  0.0000
    2WALL   N_R 1737   1.237   5.748   2.500  0.0000  0.0000  0.0000
    2WALL   N_R 1738   0.877   5.129   2.500  0.0000  0.0000  0.0000
    2WALL   N_R 1739   1.108   5.130   2.500  0.0000  0.0000  0.0000
    2WALL   N_R 1740   0.755   5.746   2.500  0.0000  0.0000  0.0000
    2WALL   N_R 1741   1.822   1.025   2.500  0.0000  0.0000  0.0000
    2WALL   N_R 1742   1.467   0.405   2.500  0.0000  0.0000  0.0000
    2WALL   N_R 1743   1.706   1.225   2.500  0.0000  0.0000  0.0000
    2WALL   N_R 1744   2.065   0.608   2.500  0.0000  0.0000  0.0000
    2WALL   N_R 1745   1.475   1.223   2.500  0.0000  0.0000  0.0000
    2WALL   N_R 1746   1.835   0.605   2.500  0.0000  0.0000  0.0000
    2WALL   N_R 1747   1.937   1.224   2.500  0.0000  0.0000  0.0000
    2WALL   N_R 1748   1.583   0.605   2.500  0.0000  0.0000  0.0000
    2WALL   N_R 1749   1.591   1.024   2.500  0.0000  0.0000  0.0000
    2WALL   N_R 1750   1.949   0.407   2.500  0.0000  0.0000  0.0000
    2WALL   N_R 1751   1.950   0.807   2.500  0.0000  0.0000  0.0000
    2WALL   N_R 1752   1.590   0.188   2.500  0.0000  0.0000  0.0000
    2WALL   N_R 1753   1.821   0.189   2.500  0.0000  0.0000  0.0000
    2WALL   N_R 1754   1.468   0.805   2.500  0.0000  0.0000  0.0000
    2WALL   N_R 1755   1.822   2.260   2.500  0.0000  0.0000  0.0000
    2WALL   N_R 1756   1.467   1.640   2.500  0.0000  0.0000  0.0000
    2WALL   N_R 1757   1.706   2.460   2.500  0.0000  0.0000  0.0000
    2WALL   N_R 1758   2.065   1.843   2.500  0.0000  0.0000  0.0000
    2WALL   N_R 1759   1.475   2.458   2.500  0.0000  0.0000  0.0000
    2WALL   N_R 1760   1.835   1.840   2.500  0.0000  0.0000  0.0000
    2WALL   N_R 1761   1.937   2.459   2.500  0.0000  0.0000  0.0000
    2WALL   N_R 1762   1.583   1.840   2.500  0.0000  0.0000  0.0000
    2WALL   N_R 1763   1.591   2.259   2.500  0.0000  0.0000  0.0000
    2WALL   N_R 1764   1.949   1.642   2.500  0.0000  0.0000  0.0000
    2WALL   N_R 1765   1.950   2.042   2.500  0.0000  0.0000  0.0000
    2WALL   N_R 1766   1.590   1.423   2.500  0.0000  0.0000  0.0000
    2WALL   N_R 1767   1.821   1.424   2.500  0.0000  0.0000  0.0000
    2WALL   N_R 1768   1.468   2.040   2.500  0.0000  0.0000  0.0000
    2WALL   N_R 1769   1.822   3.495   2.500  0.0000  0.0000  0.0000
    2WALL   N_R 1770   1.467   2.875   2.500  0.0000  0.0000  0.0000
    2WALL   N_R 1771   1.706   3.695   2.500  0.0000  0.0000  0.0000
    2WALL   N_R 1772   2.065   3.078   2.500  0.0000  0.0000  0.0000
    2WALL   N_R 1773   1.475   3.693   2.500  0.0000  0.0000  0.0000
    2WALL   N_R 1774   1.835   3.075   2.500  0.0000  0.0000  0.0000
    2WALL   N_R 1775   1.937   3.694   2.500  0.0000  0.0000  0.0000
    2WALL   N_R 1776   1.583   3.075   2.500  0.0000  0.0000  0.0000
    2WALL   N_R 1777   1.591   3.494   2.500  0.0000  0.0000  0.0000
    2WALL   N_R 1778   1.949   2.877   2.500  0.0000  0.0000  0.0000
    2WALL   N_R 1779   1.950   3.277   2.500  0.0000  0.0000  0.0000
    2WALL   N_R 1780   1.590   2.658   2.500  0.0000  0.0000  0.0000
    2WALL   N_R 1781   1.821   2.659   2.500  0.0000  0.0000  0.0000
    2WALL   N_R 1782   1.468   3.275   2.500  0.0000  0.0000  0.0000
    2WALL   N_R 1783   1.822   4.731   2.500  0.0000  0.0000  0.0000
    2WALL   N_R 1784   1.467   4.111   2.500  0.0000  0.0000  0.0000
    2WALL   N_R 1785   1.706   4.931   2.500  0.0000  0.0000  0.0000
    2WALL   N_R 1786   2.065   4.314   2.500  0.0000  0.0000  0.0000
    2WALL   N_R 1787   1.475   4.929   2.500  0.0000  0.0000  0.0000
    2WALL   N_R 1788   1.835   4.311   2.500  0.0000  0.0000  0.0000
    2WALL   N_R 1789   1.937   4.930   2.500  0.0000  0.0000  0.0000
    2WALL   N_R 1790   1.583   4.311   2.500  0.0000  0.0000  0.0000
    2WALL   N_R 1791   1.591   4.730   2.500  0.0000  0.0000  0.0000
    2WALL   N_R 1792   1.949   4.113   2.500  0.0000  0.0000  0.0000
    2WALL   N_R 1793   1.950   4.513   2.500  0.0000  0.0000  0.0000
    2WALL   N_R 1794   1.590   3.894   2.500  0.0000  0.0000  0.0000
    2WALL   N_R 1795   1.821   3.895   2.500  0.0000  0.0000  0.0000
    2WALL   N_R 1796   1.468   4.511   2.500  0.0000  0.0000  0.0000
    2WALL   N_R 1797   1.822   5.966   2.500  0.0000  0.0000  0.0000
    2WALL   N_R 1798   1.467   5.346   2.500  0.0000  0.0000  0.0000
    2WALL   N_R 1799   1.706   6.166   2.500  0.0000  0.0000  0.0000
    2WALL   N_R 1800   2.065   5.549   2.500  0.0000  0.0000  0.0000
    2WALL   N_R 1801   1.475   6.164   2.500  0.0000  0.0000  0.0000
    2WALL   N_R 1802   1.835   5.546   2.500  0.0000  0.0000  0.0000
    2WALL   N_R 1803   1.937   6.165   2.500  0.0000  0.0000  0.0000
    2WALL   N_R 1804   1.583   5.546   2.500  0.0000  0.0000  0.0000
    2WALL   N_R 1805   1.591   5.965   2.500  0.0000  0.0000  0.0000
    2WALL   N_R 1806   1.949   5.348   2.500  0.0000  0.0000  0.0000
    2WALL   N_R 1807   1.950   5.748   2.500  0.0000  0.0000  0.0000
    2WALL   N_R 1808   1.590   5.129   2.500  0.0000  0.0000  0.0000
    2WALL   N_R 1809   1.821   5.130   2.500  0.0000  0.0000  0.0000
    2WALL   N_R 1810   1.468   5.746   2.500  0.0000  0.0000  0.0000
    2WALL   N_R 1811   2.535   1.025   2.500  0.0000  0.0000  0.0000
    2WALL   N_R 1812   2.180   0.405   2.500  0.0000  0.0000  0.0000
    2WALL   N_R 1813   2.419   1.225   2.500  0.0000  0.0000  0.0000
    2WALL   N_R 1814   2.778   0.608   2.500  0.0000  0.0000  0.0000
    2WALL   N_R 1815   2.188   1.223   2.500  0.0000  0.0000  0.0000
    2WALL   N_R 1816   2.548   0.605   2.500  0.0000  0.0000  0.0000
    2WALL   N_R 1817   2.650   1.224   2.500  0.0000  0.0000  0.0000
    2WALL   N_R 1818   2.296   0.605   2.500  0.0000  0.0000  0.0000
    2WALL   N_R 1819   2.304   1.024   2.500  0.0000  0.0000  0.0000
    2WALL   N_R 1820   2.662   0.407   2.500  0.0000  0.0000  0.0000
    2WALL   N_R 1821   2.663   0.807   2.500  0.0000  0.0000  0.0000
    2WALL   N_R 1822   2.303   0.188   2.500  0.0000  0.0000  0.0000
    2WALL   N_R 1823   2.534   0.189   2.500  0.0000  0.0000  0.0000
    2WALL   N_R 1824   2.181   0.805   2.500  0.0000  0.0000  0.0000
    2WALL   N_R 1825   2.535   2.260   2.500  0.0000  0.0000  0.0000
    2WALL   N_R 1826   2.180   1.640   2.500  0.0000  0.0000  0.0000
    2WALL   N_R 1827   2.419   2.460   2.500  0.0000  0.0000  0.0000
    2WALL   N_R 1828   2.778   1.843   2.500  0.0000  0.0000  0.0000
    2WALL   N_R 1829   2.188   2.458   2.500  0.0000  0.0000  0.0000
    2WALL   N_R 1830   2.548   1.840   2.500  0.0000  0.0000  0.0000
    2WALL   N_R 1831   2.650   2.459   2.500  0.0000  0.0000  0.0000
    2WALL   N_R 1832   2.296   1.840   2.500  0.0000  0.0000  0.0000
    2WALL   N_R 1833   2.304   2.259   2.500  0.0000  0.0000  0.0000
    2WALL   N_R 1834   2.662   1.642   2.500  0.0000  0.0000  0.0000
    2WALL   N_R 1835   2.663   2.042   2.500  0.0000  0.0000  0.0000
    2WALL   N_R 1836   2.303   1.423   2.500  0.0000  0.0000  0.0000
    2WALL   N_R 1837   2.534   1.424   2.500  0.0000  0.0000  0.0000
    2WALL   N_R 1838   2.181   2.040   2.500  0.0000  0.0000  0.0000
    2WALL   N_R 1839   2.535   3.495   2.500  0.0000  0.0000  0.0000
    2WALL   N_R 1840   2.180   2.875   2.500  0.0000  0.0000  0.0000
    2WALL   N_R 1841   2.419   3.695   2.500  0.0000  0.0000  0.0000
    2WALL   N_R 1842   2.778   3.078   2.500  0.0000  0.0000  0.0000
    2WALL   N_R 1843   2.188   3.693   2.500  0.0000  0.0000  0.0000
    2WALL   N_R 1844   2.548   3.075   2.500  0.0000  0.0000  0.0000
    2WALL   N_R 1845   2.650   3.694   2.500  0.0000  0.0000  0.0000
    2WALL   N_R 1846   2.296   3.075   2.500  0.0000  0.0000  0.0000
    2WALL   N_R 1847   2.304   3.494   2.500  0.0000  0.0000  0.0000
    2WALL   N_R 1848   2.662   2.877   2.500  0.0000  0.0000  0.0000
    2WALL   N_R 1849   2.663   3.277   2.500  0.0000  0.0000  0.0000
    2WALL   N_R 1850   2.303   2.658   2.500  0.0000  0.0000  0.0000
    2WALL   N_R 1851   2.534   2.659   2.500  0.0000  0.0000  0.0000
    2WALL   N_R 1852   2.181   3.275   2.500  0.0000  0.0000  0.0000
    2WALL   N_R 1853   2.535   4.731   2.500  0.0000  0.0000  0.0000
    2WALL   N_R 1854   2.180   4.111   2.500  0.0000  0.0000  0.0000
    2WALL   N_R 1855   2.419   4.931   2.500  0.0000  0.0000  0.0000
    2WALL   N_R 1856   2.778   4.314   2.500  0.0000  0.0000  0.0000
    2WALL   N_R 1857   2.188   4.929   2.500  0.0000  0.0000  0.0000
    2WALL   N_R 1858   2.548   4.311   2.500  0.0000  0.0000  0.0000
    2WALL   N_R 1859   2.650   4.930   2.500  0.0000  0.0000  0.0000
    2WALL   N_R 1860   2.296   4.311   2.500  0.0000  0.0000  0.0000
    2WALL   N_R 1861   2.304   4.730   2.500  0.0000  0.0000  0.0000
    2WALL   N_R 1862   2.662   4.113   2.500  0.0000  0.0000  0.0000
    2WALL   N_R 1863   2.663   4.513   2.500  0.0000  0.0000  0.0000
    2WALL   N_R 1864   2.303   3.894   2.500  0.0000  0.0000  0.0000
    2WALL   N_R 1865   2.534   3.895   2.500  0.0000  0.0000  0.0000
    2WALL   N_R 1866   2.181   4.511   2.500  0.0000  0.0000  0.0000
    2WALL   N_R 1867   2.535   5.966   2.500  0.0000  0.0000  0.0000
    2WALL   N_R 1868   2.180   5.346   2.500  0.0000  0.0000  0.0000
    2WALL   N_R 1869   2.419   6.166   2.500  0.0000  0.0000  0.0000
    2WALL   N_R 1870   2.778   5.549   2.500  0.0000  0.0000  0.0000
    2WALL   N_R 1871   2.188   6.164   2.500  0.0000  0.0000  0.0000
    2WALL   N_R 1872   2.548   5.546   2.500  0.0000  0.0000  0.0000
    2WALL   N_R 1873   2.650   6.165   2.500  0.0000  0.0000  0.0000
    2WALL   N_R 1874   2.296   5.546   2.500  0.0000  0.0000  0.0000
    2WALL   N_R 1875   2.304   5.965   2.500  0.0000  0.0000  0.0000
    2WALL   N_R 1876   2.662   5.348   2.500  0.0000  0.0000  0.0000
    2WALL   N_R 1877   2.663   5.748   2.500  0.0000  0.0000  0.0000
    2WALL   N_R 1878   2.303   5.129   2.500  0.0000  0.0000  0.0000
    2WALL   N_R 1879   2.534   5.130   2.500  0.0000  0.0000  0.0000
    2WALL   N_R 1880   2.181   5.746   2.500  0.0000  0.0000  0.0000
    2WALL   N_R 1881   3.249   1.025   2.500  0.0000  0.0000  0.0000
    2WALL   N_R 1882   2.894   0.405   2.500  0.0000  0.0000  0.0000
    2WALL   N_R 1883   3.133   1.225   2.500  0.0000  0.0000  0.0000
    2WALL   N_R 1884   3.492   0.608   2.500  0.0000  0.0000  0.0000
    2WALL   N_R 1885   2.902   1.223   2.500  0.0000  0.0000  0.0000
    2WALL   N_R 1886   3.262   0.605   2.500  0.0000  0.0000  0.0000
    2WALL   N_R 1887   3.364   1.224   2.500  0.0000  0.0000  0.0000
    2WALL   N_R 1888   3.010   0.605   2.500  0.0000  0.0000  0.0000
    2WALL   N_R 1889   3.018   1.024   2.500  0.0000  0.0000  0.0000
    2WALL   N_R 1890   3.376   0.407   2.500  0.0000  0.0000  0.0000
    2WALL   N_R 1891   3.377   0.807   2.500  0.0000  0.0000  0.0000
    2WALL   N_R 1892   3.017   0.188   2.500  0.0000  0.0000  0.0000
    2WALL   N_R 1893   3.248   0.189   2.500  0.0000  0.0000  0.0000
    2WALL   N_R 1894   2.895   0.805   2.500  0.0000  0.0000  0.0000
    2WALL   N_R 1895   3.249   2.260   2.500  0.0000  0.0000  0.0000
    2WALL   N_R 1896   2.894   1.640   2.500  0.0000  0.0000  0.0000
    2WALL   N_R 1897   3.133   2.460   2.500  0.0000  0.0000  0.0000
    2WALL   N_R 1898   3.492   1.843   2.500  0.0000  0.0000  0.0000
    2WALL   N_R 1899   2.902   2.458   2.500  0.0000  0.0000  0.0000
    2WALL   N_R 1900   3.262   1.840   2.500  0.0000  0.0000  0.0000
    2WALL   N_R 1901   3.364   2.459   2.500  0.0000  0.0000  0.0000
    2WALL   N_R 1902   3.010   1.840   2.500  0.0000  0.0000  0.0000
    2WALL   N_R 1903   3.018   2.259   2.500  0.0000  0.0000  0.0000
    2WALL   N_R 1904   3.376   1.642   2.500  0.0000  0.0000  0.0000
    2WALL   N_R 1905   3.377   2.042   2.500  0.0000  0.0000  0.0000
    2WALL   N_R 1906   3.017   1.423   2.500  0.0000  0.0000  0.0000
    2WALL   N_R 1907   3.248   1.424   2.500  0.0000  0.0000  0.0000
    2WALL   N_R 1908   2.895   2.040   2.500  0.0000  0.0000  0.0000
    2WALL   N_R 1909   3.249   3.495   2.500  0.0000  0.0000  0.0000
    2WALL   N_R 1910   2.894   2.875   2.500  0.0000  0.0000  0.0000
    2WALL   N_R 1911   3.133   3.695   2.500  0.0000  0.0000  0.0000
    2WALL   N_R 1912   3.492   3.078   2.500  0.0000  0.0000  0.0000
    2WALL   N_R 1913   2.902   3.693   2.500  0.0000  0.0000  0.0000
    2WALL   N_R 1914   3.262   3.075   2.500  0.0000  0.0000  0.0000
    2WALL   N_R 1915   3.364   3.694   2.500  0.0000  0.0000  0.0000
    2WALL   N_R 1916   3.010   3.075   2.500  0.0000  0.0000  0.0000
    2WALL   N_R 1917   3.018   3.494   2.500  0.0000  0.0000  0.0000
    2WALL   N_R 1918   3.376   2.877   2.500  0.0000  0.0000  0.0000
    2WALL   N_R 1919   3.377   3.277   2.500  0.0000  0.0000  0.0000
    2WALL   N_R 1920   3.017   2.658   2.500  0.0000  0.0000  0.0000
    2WALL   N_R 1921   3.248   2.659   2.500  0.0000  0.0000  0.0000
    2WALL   N_R 1922   2.895   3.275   2.500  0.0000  0.0000  0.0000
    2WALL   N_R 1923   3.249   4.731   2.500  0.0000  0.0000  0.0000
    2WALL   N_R 1924   2.894   4.111   2.500  0.0000  0.0000  0.0000
    2WALL   N_R 1925   3.133   4.931   2.500  0.0000  0.0000  0.0000
    2WALL   N_R 1926   3.492   4.314   2.500  0.0000  0.0000  0.0000
    2WALL   N_R 1927   2.902   4.929   2.500  0.0000  0.0000  0.0000
    2WALL   N_R 1928   3.262   4.311   2.500  0.0000  0.0000  0.0000
    2WALL   N_R 1929   3.364   4.930   2.500  0.0000  0.0000  0.0000
    2WALL   N_R 1930   3.010   4.311   2.500  0.0000  0.0000  0.0000
    2WALL   N_R 1931   3.018   4.730   2.500  0.0000  0.0000  0.0000
    2WALL   N_R 1932   3.376   4.113   2.500  0.0000  0.0000  0.0000
    2WALL   N_R 1933   3.377   4.513   2.500  0.0000  0.0000  0.0000
    2WALL   N_R 1934   3.017   3.894   2.500  0.0000  0.0000  0.0000
    2WALL   N_R 1935   3.248   3.895   2.500  0.0000  0.0000  0.0000
    2WALL   N_R 1936   2.895   4.511   2.500  0.0000  0.0000  0.0000
    2WALL   N_R 1937   3.249   5.966   2.500  0.0000  0.0000  0.0000
    2WALL   N_R 1938   2.894   5.346   2.500  0.0000  0.0000  0.0000
    2WALL   N_R 1939   3.133   6.166   2.500  0.0000  0.0000  0.0000
    2WALL   N_R 1940   3.492   5.549   2.500  0.0000  0.0000  0.0000
    2WALL   N_R 1941   2.902   6.164   2.500  0.0000  0.0000  0.0000
    2WALL   N_R 1942   3.262   5.546   2.500  0.0000  0.0000  0.0000
    2WALL   N_R 1943   3.364   6.165   2.500  0.0000  0.0000  0.0000
    2WALL   N_R 1944   3.010   5.546   2.500  0.0000  0.0000  0.0000
    2WALL   N_R 1945   3.018   5.965   2.500  0.0000  0.0000  0.0000
    2WALL   N_R 1946   3.376   5.348   2.500  0.0000  0.0000  0.0000
    2WALL   N_R 1947   3.377   5.748   2.500  0.0000  0.0000  0.0000
    2WALL   N_R 1948   3.017   5.129   2.500  0.0000  0.0000  0.0000
    2WALL   N_R 1949   3.248   5.130   2.500  0.0000  0.0000  0.0000
    2WALL   N_R 1950   2.895   5.746   2.500  0.0000  0.0000  0.0000
    2WALL   N_R 1951   3.962   1.025   2.500  0.0000  0.0000  0.0000
    2WALL   N_R 1952   3.607   0.405   2.500  0.0000  0.0000  0.0000
    2WALL   N_R 1953   3.846   1.225   2.500  0.0000  0.0000  0.0000
    2WALL   N_R 1954   4.205   0.608   2.500  0.0000  0.0000  0.0000
    2WALL   N_R 1955   3.615   1.223   2.500  0.0000  0.0000  0.0000
    2WALL   N_R 1956   3.975   0.605   2.500  0.0000  0.0000  0.0000
    2WALL   N_R 1957   4.077   1.224   2.500  0.0000  0.0000  0.0000
    2WALL   N_R 1958   3.723   0.605   2.500  0.0000  0.0000  0.0000
    2WALL   N_R 1959   3.731   1.024   2.500  0.0000  0.0000  0.0000
    2WALL   N_R 1960   4.089   0.407   2.500  0.0000  0.0000  0.0000
    2WALL   N_R 1961   4.090   0.807   2.500  0.0000  0.0000  0.0000
    2WALL   N_R 1962   3.730   0.188   2.500  0.0000  0.0000  0.0000
    2WALL   N_R 1963   3.961   0.189   2.500  0.0000  0.0000  0.0000
    2WALL   N_R 1964   3.608   0.805   2.500  0.0000  0.0000  0.0000
    2WALL   N_R 1965   3.962   2.260   2.500  0.0000  0.0000  0.0000
    2WALL   N_R 1966   3.607   1.640   2.500  0.0000  0.0000  0.0000
    2WALL   N_R 1967   3.846   2.460   2.500  0.0000  0.0000  0.0000
    2WALL   N_R 1968   4.205   1.843   2.500  0.0000  0.0000  0.0000
    2WALL   N_R 1969   3.615   2.458   2.500  0.0000  0.0000  0.0000
    2WALL   N_R 1970   3.975   1.840   2.500  0.0000  0.0000  0.0000
    2WALL   N_R 1971   4.077   2.459   2.500  0.0000  0.0000  0.0000
    2WALL   N_R 1972   3.723   1.840   2.500  0.0000  0.0000  0.0000
    2WALL   N_R 1973   3.731   2.259   2.500  0.0000  0.0000  0.0000
    2WALL   N_R 1974   4.089   1.642   2.500  0.0000  0.0000  0.0000
    2WALL   N_R 1975   4.090   2.042   2.500  0.0000  0.0000  0.0000
    2WALL   N_R 1976   3.730   1.423   2.500  0.0000  0.0000  0.0000
    2WALL   N_R 1977   3.961   1.424   2.500  0.0000  0.0000  0.0000
    2WALL   N_R 1978   3.608   2.040   2.500  0.0000  0.0000  0.0000
    2WALL   N_R 1979   3.962   3.495   2.500  0.0000  0.0000  0.0000
    2WALL   N_R 1980   3.607   2.875   2.500  0.0000  0.0000  0.0000
    2WALL   N_R 1981   3.846   3.695   2.500  0.0000  0.0000  0.0000
    2WALL   N_R 1982   4.205   3.078   2.500  0.0000  0.0000  0.0000
    2WALL   N_R 1983   3.615   3.693   2.500  0.0000  0.0000  0.0000
    2WALL   N_R 1984   3.975   3.075   2.500  0.0000  0.0000  0.0000
    2WALL   N_R 1985   4.077   3.694   2.500  0.0000  0.0000  0.0000
    2WALL   N_R 1986   3.723   3.075   2.500  0.0000  0.0000  0.0000
    2WALL   N_R 1987   3.731   3.494   2.500  0.0000  0.0000  0.0000
    2WALL   N_R 1988   4.089   2.877   2.500  0.0000  0.0000  0.0000
    2WALL   N_R 1989   4.090   3.277   2.500  0.0000  0.0000  0.0000
    2WALL   N_R 1990   3.730   2.658   2.500  0.0000  0.0000  0.0000
    2WALL   N_R 1991   3.961   2.659   2.500  0.0000  0.0000  0.0000
    2WALL   N_R 1992   3.608   3.275   2.500  0.0000  0.0000  0.0000
    2WALL   N_R 1993   3.962   4.731   2.500  0.0000  0.0000  0.0000
    2WALL   N_R 1994   3.607   4.111   2.500  0.0000  0.0000  0.0000
    2WALL   N_R 1995   3.846   4.931   2.500  0.0000  0.0000  0.0000
    2WALL   N_R 1996   4.205   4.314   2.500  0.0000  0.0000  0.0000
    2WALL   N_R 1997   3.615   4.929   2.500  0.0000  0.0000  0.0000
    2WALL   N_R 1998   3.975   4.311   2.500  0.0000  0.0000  0.0000
    2WALL   N_R 1999   4.077   4.930   2.500  0.0000  0.0000  0.0000
    2WALL   N_R 2000   3.723   4.311   2.500  0.0000  0.0000  0.0000
    2WALL   N_R 2001   3.731   4.730   2.500  0.0000  0.0000  0.0000
    2WALL   N_R 2002   4.089   4.113   2.500  0.0000  0.0000  0.0000
    2WALL   N_R 2003   4.090   4.513   2.500  0.0000  0.0000  0.0000
    2WALL   N_R 2004   3.730   3.894   2.500  0.0000  0.0000  0.0000
    2WALL   N_R 2005   3.961   3.895   2.500  0.0000  0.0000  0.0000
    2WALL   N_R 2006   3.608   4.511   2.500  0.0000  0.0000  0.0000
    2WALL   N_R 2007   3.962   5.966   2.500  0.0000  0.0000  0.0000
    2WALL   N_R 2008   3.607   5.346   2.500  0.0000  0.0000  0.0000
    2WALL   N_R 2009   3.846   6.166   2.500  0.0000  0.0000  0.0000
    2WALL   N_R 2010   4.205   5.549   2.500  0.0000  0.0000  0.0000
    2WALL   N_R 2011   3.615   6.164   2.500  0.0000  0.0000  0.0000
    2WALL   N_R 2012   3.975   5.546   2.500  0.0000  0.0000  0.0000
    2WALL   N_R 2013   4.077   6.165   2.500  0.0000  0.0000  0.0000
    2WALL   N_R 2014   3.723   5.546   2.500  0.0000  0.0000  0.0000
    2WALL   N_R 2015   3.731   5.965   2.500  0.0000  0.0000  0.0000
    2WALL   N_R 2016   4.089   5.348   2.500  0.0000  0.0000  0.0000
    2WALL   N_R 2017   4.090   5.748   2.500  0.0000  0.0000  0.0000
    2WALL   N_R 2018   3.730   5.129   2.500  0.0000  0.0000  0.0000
    2WALL   N_R 2019   3.961   5.130   2.500  0.0000  0.0000  0.0000
    2WALL   N_R 2020   3.608   5.746   2.500  0.0000  0.0000  0.0000
    2WALL   N_R 2021   4.675   1.025   2.500  0.0000  0.0000  0.0000
    2WALL   N_R 2022   4.320   0.405   2.500  0.0000  0.0000  0.0000
    2WALL   N_R 2023   4.559   1.225   2.500  0.0000  0.0000  0.0000
    2WALL   N_R 2024   4.918   0.608   2.500  0.0000  0.0000  0.0000
    2WALL   N_R 2025   4.328   1.223   2.500  0.0000  0.0000  0.0000
    2WALL   N_R 2026   4.688   0.605   2.500  0.0000  0.0000  0.0000
    2WALL   N_R 2027   4.790   1.224   2.500  0.0000  0.0000  0.0000
    2WALL   N_R 2028   4.436   0.605   2.500  0.0000  0.0000  0.0000
    2WALL   N_R 2029   4.444   1.024   2.500  0.0000  0.0000  0.0000
    2WALL   N_R 2030   4.802   0.407   2.500  0.0000  0.0000  0.0000
    2WALL   N_R 2031   4.803   0.807   2.500  0.0000  0.0000  0.0000
    2WALL   N_R 2032   4.443   0.188   2.500  0.0000  0.0000  0.0000
    2WALL   N_R 2033   4.674   0.189   2.500  0.0000  0.0000  0.0000
    2WALL   N_R 2034   4.321   0.805   2.500  0.0000  0.0000  0.0000
    2WALL   N_R 2035   4.675   2.260   2.500  0.0000  0.0000  0.0000
    2WALL   N_R 2036   4.320   1.640   2.500  0.0000  0.0000  0.0000
    2WALL   N_R 2037   4.559   2.460   2.500  0.0000  0.0000  0.0000
    2WALL   N_R 2038   4.918   1.843   2.500  0.0000  0.0000  0.0000
    2WALL   N_R 2039   4.328   2.458   2.500  0.0000  0.0000  0.0000
    2WALL   N_R 2040   4.688   1.840   2.500  0.0000  0.0000  0.0000
    2WALL   N_R 2041   4.790   2.459   2.500  0.0000  0.0000  0.0000
    2WALL   N_R 2042   4.436   1.840   2.500  0.0000  0.0000  0.0000
    2WALL   N_R 2043   4.444   2.259   2.500  0.0000  0.0000  0.0000
    2WALL   N_R 2044   4.802   1.642   2.500  0.0000  0.0000  0.0000
    2WALL   N_R 2045   4.803   2.042   2.500  0.0000  0.0000  0.0000
    2WALL   N_R 2046   4.443   1.423   2.500  0.0000  0.0000  0.0000
    2WALL   N_R 2047   4.674   1.424   2.500  0.0000  0.0000  0.0000
    2WALL   N_R 2048   4.321   2.040   2.500  0.0000  0.0000  0.0000
    2WALL   N_R 2049   4.675   3.495   2.500  0.0000  0.0000  0.0000
    2WALL   N_R 2050   4.320   2.875   2.500  0.0000  0.0000  0.0000
    2WALL   N_R 2051   4.559   3.695   2.500  0.0000  0.0000  0.0000
    2WALL   N_R 2052   4.918   3.078   2.500  0.0000  0.0000  0.0000
    2WALL   N_R 2053   4.328   3.693   2.500  0.0000  0.0000  0.0000
    2WALL   N_R 2054   4.688   3.075   2.500  0.0000  0.0000  0.0000
    2WALL   N_R 2055   4.790   3.694   2.500  0.0000  0.0000  0.0000
    2WALL   N_R 2056   4.436   3.075   2.500  0.0000  0.0000  0.0000
    2WALL   N_R 2057   4.444   3.494   2.500  0.0000  0.0000  0.0000
    2WALL   N_R 2058   4.802   2.877   2.500  0.0000  0.0000  0.0000
    2WALL   N_R 2059   4.803   3.277   2.500  0.0000  0.0000  0.0000
    2WALL   N_R 2060   4.443   2.658   2.500  0.0000  0.0000  0.0000
    2WALL   N_R 2061   4.674   2.659   2.500  0.0000  0.0000  0.0000
    2WALL   N_R 2062   4.321   3.275   2.500  0.0000  0.0000  0.0000
    2WALL   N_R 2063   4.675   4.731   2.500  0.0000  0.0000  0.0000
    2WALL   N_R 2064   4.320   4.111   2.500  0.0000  0.0000  0.0000
    2WALL   N_R 2065   4.559   4.931   2.500  0.0000  0.0000  0.0000
    2WALL   N_R 2066   4.918   4.314   2.500  0.0000  0.0000  0.0000
    2WALL   N_R 2067   4.328   4.929   2.500  0.0000  0.0000  0.0000
    2WALL   N_R 2068   4.688   4.311   2.500  0.0000  0.0000  0.0000
    2WALL   N_R 2069   4.790   4.930   2.500  0.0000  0.0000  0.0000
    2WALL   N_R 2070   4.436   4.311   2.500  0.0000  0.0000  0.0000
    2WALL   N_R 2071   4.444   4.730   2.500  0.0000  0.0000  0.0000
    2WALL   N_R 2072   4.802   4.113   2.500  0.0000  0.0000  0.0000
    2WALL   N_R 2073   4.803   4.513   2.500  0.0000  0.0000  0.0000
    2WALL   N_R 2074   4.443   3.894   2.500  0.0000  0.0000  0.0000
    2WALL   N_R 2075   4.674   3.895   2.500  0.0000  0.0000  0.0000
    2WALL   N_R 2076   4.321   4.511   2.500  0.0000  0.0000  0.0000
    2WALL   N_R 2077   4.675   5.966   2.500  0.0000  0.0000  0.0000
    2WALL   N_R 2078   4.320   5.346   2.500  0.0000  0.0000  0.0000
    2WALL   N_R 2079   4.559   6.166   2.500  0.0000  0.0000  0.0000
    2WALL   N_R 2080   4.918   5.549   2.500  0.0000  0.0000  0.0000
    2WALL   N_R 2081   4.328   6.164   2.500  0.0000  0.0000  0.0000
    2WALL   N_R 2082   4.688   5.546   2.500  0.0000  0.0000  0.0000
    2WALL   N_R 2083   4.790   6.165   2.500  0.0000  0.0000  0.0000
    2WALL   N_R 2084   4.436   5.546   2.500  0.0000  0.0000  0.0000
    2WALL   N_R 2085   4.444   5.965   2.500  0.0000  0.0000  0.0000
    2WALL   N_R 2086   4.802   5.348   2.500  0.0000  0.0000  0.0000
    2WALL   N_R 2087   4.803   5.748   2.500  0.0000  0.0000  0.0000
    2WALL   N_R 2088   4.443   5.129   2.500  0.0000  0.0000  0.0000
    2WALL   N_R 2089   4.674   5.130   2.500  0.0000  0.0000  0.0000
    2WALL   N_R 2090   4.321   5.746   2.500  0.0000  0.0000  0.0000
    2WALL   N_R 2091   5.388   1.025   2.500  0.0000  0.0000  0.0000
    2WALL   N_R 2092   5.033   0.405   2.500  0.0000  0.0000  0.0000
    2WALL   N_R 2093   5.272   1.225   2.500  0.0000  0.0000  0.0000
    2WALL   N_R 2094   5.631   0.608   2.500  0.0000  0.0000  0.0000
    2WALL   N_R 2095   5.041   1.223   2.500  0.0000  0.0000  0.0000
    2WALL   N_R 2096   5.401   0.605   2.500  0.0000  0.0000  0.0000
    2WALL   N_R 2097   5.503   1.224   2.500  0.0000  0.0000  0.0000
    2WALL   N_R 2098   5.149   0.605   2.500  0.0000  0.0000  0.0000
    2WALL   N_R 2099   5.157   1.024   2.500  0.0000  0.0000  0.0000
    2WALL   N_R 2100   5.515   0.407   2.500  0.0000  0.0000  0.0000
    2WALL   N_R 2101   5.516   0.807   2.500  0.0000  0.0000  0.0000
    2WALL   N_R 2102   5.156   0.188   2.500  0.0000  0.0000  0.0000
    2WALL   N_R 2103   5.387   0.189   2.500  0.0000  0.0000  0.0000
    2WALL   N_R 2104   5.034   0.805   2.500  0.0000  0.0000  0.0000
    2WALL   N_R 2105   5.388   2.260   2.500  0.0000  0.0000  0.0000
    2WALL   N_R 2106   5.033   1.640   2.500  0.0000  0.0000  0.0000
    2WALL   N_R 2107   5.272   2.460   2.500  0.0000  0.0000  0.0000
    2WALL   N_R 2108   5.631   1.843   2.500  0.0000  0.0000  0.0000
    2WALL   N_R 2109   5.041   2.458   2.500  0.0000  0.0000  0.0000
    2WALL   N_R 2110   5.401   1.840   2.500  0.0000  0.0000  0.0000
    2WALL   N_R 2111   5.503   2.459   2.500  0.0000  0.0000  0.0000
    2WALL   N_R 2112   5.149   1.840   2.500  0.0000  0.0000  0.0000
    2WALL   N_R 2113   5.157   2.259   2.500  0.0000  0.0000  0.0000
    2WALL   N_R 2114   5.515   1.642   2.500  0.0000  0.0000  0.0000
    2WALL   N_R 2115   5.516   2.042   2.500  0.0000  0.0000  0.0000
    2WALL   N_R 2116   5.156   1.423   2.500  0.0000  0.0000  0.0000
    2WALL   N_R 2117   5.387   1.424   2.500  0.0000  0.0000  0.0000
    2WALL   N_R 2118   5.034   2.040   2.500  0.0000  0.0000  0.0000
    2WALL   N_R 2119   5.388   3.495   2.500  0.0000  0.0000  0.0000
    2WALL   N_R 2120   5.033   2.875   2.500  0.0000  0.0000  0.0000
    2WALL   N_R 2121   5.272   3.695   2.500  0.0000  0.0000  0.0000
    2WALL   N_R 2122   5.631   3.078   2.500  0.0000  0.0000  0.0000
    2WALL   N_R 2123   5.041   3.693   2.500  0.0000  0.0000  0.0000
    2WALL   N_R 2124   5.401   3.075   2.500  0.0000  0.0000  0.0000
    2WALL   N_R 2125   5.503   3.694   2.500  0.0000  0.0000  0.0000
    2WALL   N_R 2126   5.149   3.075   2.500  0.0000  0.0000  0.0000
    2WALL   N_R 2127   5.157   3.494   2.500  0.0000  0.0000  0.0000
    2WALL   N_R 2128   5.515   2.877   2.500  0.0000  0.0000  0.0000
    2WALL   N_R 2129   5.516   3.277   2.500  0.0000  0.0000  0.0000
    2WALL   N_R 2130   5.156   2.658   2.500  0.0000  0.0000  0.0000
    2WALL   N_R 2131   5.387   2.659   2.500  0.0000  0.0000  0.0000
    2WALL   N_R 2132   5.034   3.275   2.500  0.0000  0.0000  0.0000
    2WALL   N_R 2133   5.388   4.731   2.500  0.0000  0.0000  0.0000
    2WALL   N_R 2134   5.033   4.111   2.500  0.0000  0.0000  0.0000
    2WALL   N_R 2135   5.272   4.931   2.500  0.0000  0.0000  0.0000
    2WALL   N_R 2136   5.631   4.314   2.500  0.0000  0.0000  0.0000
    2WALL   N_R 2137   5.041   4.929   2.500  0.0000  0.0000  0.0000
    2WALL   N_R 2138   5.401   4.311   2.500  0.0000  0.0000  0.0000
    2WALL   N_R 2139   5.503   4.930   2.500  0.0000  0.0000  0.0000
    2WALL   N_R 2140   5.149   4.311   2.500  0.0000  0.0000  0.0000
    2WALL   N_R 2141   5.157   4.730   2.500  0.0000  0.0000  0.0000
    2WALL   N_R 2142   5.515   4.113   2.500  0.0000  0.0000  0.0000
    2WALL   N_R 2143   5.516   4.513   2.500  0.0000  0.0000  0.0000
    2WALL   N_R 2144   5.156   3.894   2.500  0.0000  0.0000  0.0000
    2WALL   N_R 2145   5.387   3.895   2.500  0.0000  0.0000  0.0000
    2WALL   N_R 2146   5.034   4.511   2.500  0.0000  0.0000  0.0000
    2WALL   N_R 2147   5.388   5.966   2.500  0.0000  0.0000  0.0000
    2WALL   N_R 2148   5.033   5.346   2.500  0.0000  0.0000  0.0000
    2WALL   N_R 2149   5.272   6.166   2.500  0.0000  0.0000  0.0000
    2WALL   N_R 2150   5.631   5.549   2.500  0.0000  0.0000  0.0000
    2WALL   N_R 2151   5.041   6.164   2.500  0.0000  0.0000  0.0000
    2WALL   N_R 2152   5.401   5.546   2.500  0.0000  0.0000  0.0000
    2WALL   N_R 2153   5.503   6.165   2.500  0.0000  0.0000  0.0000
    2WALL   N_R 2154   5.149   5.546   2.500  0.0000  0.0000  0.0000
    2WALL   N_R 2155   5.157   5.965   2.500  0.0000  0.0000  0.0000
    2WALL   N_R 2156   5.515   5.348   2.500  0.0000  0.0000  0.0000
    2WALL   N_R 2157   5.516   5.748   2.500  0.0000  0.0000  0.0000
    2WALL   N_R 2158   5.156   5.129   2.500  0.0000  0.0000  0.0000
    2WALL   N_R 2159   5.387   5.130   2.500  0.0000  0.0000  0.0000
    2WALL   N_R 2160   5.034   5.746   2.500  0.0000  0.0000  0.0000
    2WALL   N_2 2161   0.639   0.195   2.500  0.0000  0.0000  0.0000
    2WALL   N_2 2162   0.282   0.812   2.500  0.0000  0.0000  0.0000
    2WALL   N_2 2163   0.639   1.430   2.500  0.0000  0.0000  0.0000
    2WALL   N_2 2164   0.282   2.047   2.500  0.0000  0.0000  0.0000
    2WALL   N_2 2165   0.639   2.665   2.500  0.0000  0.0000  0.0000
    2WALL   N_2 2166   0.282   3.282   2.500  0.0000  0.0000  0.0000
    2WALL   N_2 2167   0.639   3.901   2.500  0.0000  0.0000  0.0000
    2WALL   N_2 2168   0.282   4.518   2.500  0.0000  0.0000  0.0000
    2WALL   N_2 2169   0.639   5.136   2.500  0.0000  0.0000  0.0000
    2WALL   N_2 2170   0.282   5.753   2.500  0.0000  0.0000  0.0000
    2WALL   N_2 2171   1.352   0.195   2.500  0.0000  0.0000  0.0000
    2WALL   N_2 2172   0.995   0.812   2.500  0.0000  0.0000  0.0000
    2WALL   N_2 2173   1.352   1.430   2.500  0.0000  0.0000  0.0000
    2WALL   N_2 2174   0.995   2.047   2.500  0.0000  0.0000  0.0000
    2WALL   N_2 2175   1.352   2.665   2.500  0.0000  0.0000  0.0000
    2WALL   N_2 2176   0.995   3.282   2.500  0.0000  0.0000  0.0000
    2WALL   N_2 2177   1.352   3.901   2.500  0.0000  0.0000  0.0000
    2WALL   N_2 2178   0.995   4.518   2.500  0.0000  0.0000  0.0000
    2WALL   N_2 2179   1.352   5.136   2.500  0.0000  0.0000  0.0000
    2WALL   N_2 2180   0.995   5.753   2.500  0.0000  0.0000  0.0000
    2WALL   N_2 2181   2.065   0.195   2.500  0.0000  0.0000  0.0000
    2WALL   N_2 2182   1.708   0.812   2.500  0.0000  0.0000  0.0000
    2WALL   N_2 2183   2.065   1.430   2.500  0.0000  0.0000  0.0000
    2WALL   N_2 2184   1.708   2.047   2.500  0.0000  0.0000  0.0000
    2WALL   N_2 2185   2.065   2.665   2.500  0.0000  0.0000  0.0000
    2WALL   N_2 2186   1.708   3.282   2.500  0.0000  0.0000  0.0000
    2WALL   N_2 2187   2.065   3.901   2.500  0.0000  0.0000  0.0000
    2WALL   N_2 2188   1.708   4.518   2.500  0.0000  0.0000  0.0000
    2WALL   N_2 2189   2.065   5.136   2.500  0.0000  0.0000  0.0000
    2WALL   N_2 2190   1.708   5.753   2.500  0.0000  0.0000  0.0000
    2WALL   N_2 2191   2.778   0.195   2.500  0.0000  0.0000  0.0000
    2WALL   N_2 2192   2.421   0.812   2.500  0.0000  0.0000  0.0000
    2WALL   N_2 2193   2.778   1.430   2.500  0.0000  0.0000  0.0000
    2WALL   N_2 2194   2.421   2.047   2.500  0.0000  0.0000  0.0000
    2WALL   N_2 2195   2.778   2.665   2.500  0.0000  0.0000  0.0000
    2WALL   N_2 2196   2.421   3.282   2.500  0.0000  0.0000  0.0000
    2WALL   N_2 2197   2.778   3.901   2.500  0.0000  0.0000  0.0000
    2WALL   N_2 2198   2.421   4.518   2.500  0.0000  0.0000  0.0000
    2WALL   N_2 2199   2.778   5.136   2.500  0.0000  0.0000  0.0000
    2WALL   N_2 2200   2.421   5.753   2.500  0.0000  0.0000  0.0000
    2WALL   N_2 2201   3.492   0.195   2.500  0.0000  0.0000  0.0000
    2WALL   N_2 2202   3.135   0.812   2.500  0.0000  0.0000  0.0000
    2WALL   N_2 2203   3.492   1.430   2.500  0.0000  0.0000  0.0000
    2WALL   N_2 2204   3.135   2.047   2.500  0.0000  0.0000  0.0000
    2WALL   N_2 2205   3.492   2.665   2.500  0.0000  0.0000  0.0000
    2WALL   N_2 2206   3.135   3.282   2.500  0.0000  0.0000  0.0000
    2WALL   N_2 2207   3.492   3.901   2.500  0.0000  0.0000  0.0000
    2WALL   N_2 2208   3.135   4.518   2.500  0.0000  0.0000  0.0000
    2WALL   N_2 2209   3.492   5.136   2.500  0.0000  0.0000  0.0000
    2WALL   N_2 2210   3.135   5.753   2.500  0.0000  0.0000  0.0000
    2WALL   N_2 2211   4.205   0.195   2.500  0.0000  0.0000  0.0000
    2WALL   N_2 2212   3.848   0.812   2.500  0.0000  0.0000  0.0000
    2WALL   N_2 2213   4.205   1.430   2.500  0.0000  0.0000  0.0000
    2WALL   N_2 2214   3.848   2.047   2.500  0.0000  0.0000  0.0000
    2WALL   N_2 2215   4.205   2.665   2.500  0.0000  0.0000  0.0000
    2WALL   N_2 2216   3.848   3.282   2.500  0.0000  0.0000  0.0000
    2WALL   N_2 2217   4.205   3.901   2.500  0.0000  0.0000  0.0000
    2WALL   N_2 2218   3.848   4.518   2.500  0.0000  0.0000  0.0000
    2WALL   N_2 2219   4.205   5.136   2.500  0.0000  0.0000  0.0000
    2WALL   N_2 2220   3.848   5.753   2.500  0.0000  0.0000  0.0000
    2WALL   N_2 2221   4.918   0.195   2.500  0.0000  0.0000  0.0000
    2WALL   N_2 2222   4.561   0.812   2.500  0.0000  0.0000  0.0000
    2WALL   N_2 2223   4.918   1.430   2.500  0.0000  0.0000  0.0000
    2WALL   N_2 2224   4.561   2.047   2.500  0.0000  0.0000  0.0000
    2WALL   N_2 2225   4.918   2.665   2.500  0.0000  0.0000  0.0000
    2WALL   N_2 2226   4.561   3.282   2.500  0.0000  0.0000  0.0000
    2WALL   N_2 2227   4.918   3.901   2.500  0.0000  0.0000  0.0000
    2WALL   N_2 2228   4.561   4.518   2.500  0.0000  0.0000  0.0000
    2WALL   N_2 2229   4.918   5.136   2.500  0.0000  0.0000  0.0000
    2WALL   N_2 2230   4.561   5.753   2.500  0.0000  0.0000  0.0000
    2WALL   N_2 2231   5.631   0.195   2.500  0.0000  0.0000  0.0000
    2WALL   N_2 2232   5.274   0.812   2.500  0.0000  0.0000  0.0000
    2WALL   N_2 2233   5.631   1.430   2.500  0.0000  0.0000  0.0000
    2WALL   N_2 2234   5.274   2.047   2.500  0.0000  0.0000  0.0000
    2WALL   N_2 2235   5.631   2.665   2.500  0.0000  0.0000  0.0000
    2WALL   N_2 2236   5.274   3.282   2.500  0.0000  0.0000  0.0000
    2WALL   N_2 2237   5.631   3.901   2.500  0.0000  0.0000  0.0000
    2WALL   N_2 2238   5.274   4.518   2.500  0.0000  0.0000  0.0000
    2WALL   N_2 2239   5.631   5.136   2.500  0.0000  0.0000  0.0000
    2WALL   N_2 2240   5.274   5.753   2.500  0.0000  0.0000  0.0000
    3SOL     OW 2241   3.721   2.233   1.875  0.3742 -0.2984 -0.4230
    3SOL    HW1 2242   3.692   2.325   1.849  0.6413 -0.4897 -1.4306
    3SOL    HW2 2243   3.665   2.201   1.951  0.1804  0.6357 -0.1518
    4SOL     OW 2244   3.297   0.791   2.053  0.2717 -0.0138  0.9577
    4SOL    HW1 2245   3.353   0.745   2.122  1.7155  0.4118  0.1358
    4SOL    HW2 2246   3.268   0.880   2.088  0.6162  0.0150  1.1777
    5SOL     OW 2247   4.817   3.468   1.826 -0.4067 -0.0088 -0.2665
    5SOL    HW1 2248   4.885   3.408   1.868 -0.1106 -1.9151 -3.2169
    5SOL    HW2 2249   4.850   3.562   1.827  1.4013 -0.6172  0.0401
    6SOL     OW 2250   1.423   3.686   2.196  0.4640  0.1591 -0.0249
    6SOL    HW1 2251   1.381   3.737   2.271  0.8977  2.2175 -1.1083
    6SOL    HW2 2252   1.388   3.721   2.109  1.3017 -0.9536 -0.8337
    7SOL     OW 2253   3.211   0.341   1.765  0.2626 -0.7315 -0.1687
    7SOL    HW1 2254   3.113   0.326   1.749 -0.0697  0.4740  0.5540
    7SOL    HW2 2255   3.224   0.433   1.803  1.7650 -0.5263 -1.1017
    8SOL     OW 2256   1.414   0.993   1.738  1.0452  0.4538  0.1094
    8SOL    HW1 2257   1.434   0.991   1.640  0.6292 -2.9601 -0.0231
    8SOL    HW2 2258   1.486   1.044   1.785  1.5996  1.6145 -1.8554
    9SOL     OW 2259   1.828   0.620   2.127  0.4562 -0.5841  0.3426
    9SOL    HW1 2260   1.823   0.719   2.120  1.1008 -0.5371  0.5421
    9SOL    HW2 2261   1.795   0.579   2.041  0.4746 -0.1972  0.1489
   10SOL     OW 2262   1.371   4.438   1.850  0.2512  0.2190 -0.4781
   10SOL    HW1 2263   1.343   4.459   1.944 -0.2325 -0.1403 -0.5358
   10SOL    HW2 2264   1.394   4.523   1.802  1.0112  0.3559  0.1171
   11SOL     OW 2265   0.881   5.175   2.191 -0.0640  0.3719  0.2551
   11SOL    HW1 2266   0.829   5.091   2.172  1.4631 -0.2197 -1.6008
   11SOL    HW2 2267   0.874   5.197   2.288 -1.6501 -1.1072  0.5239
   12SOL     OW 2268   0.670   1.186   1.960  0.3704  0.0420 -1.0936
   12SOL    HW1 2269   0.663   1.285   1.949  2.0413  0.3202 -0.1351
   12SOL    HW2 2270   0.742   1.151   1.901  0.6608 -0.3910 -0.4982
   13SOL     OW 2271   4.339   6.075   2.012  0.0174 -0.5906  0.1785
   13SOL    HW1 2272   4.408   6.146   2.001  1.8830 -2.1437  1.2679
   13SOL    HW2 2273   4.351   6.005   1.942 -0.4101 -0.9251  0.4342
   14SOL     OW 2274   1.541   0.821   2.204  0.7065  0.4144 -0.3195
   14SOL    HW1 2275   1.519   0.724   2.200  0.7196  0.3184  1.3151
   14SOL    HW2 2276   1.457   0.874   2.213  0.8273  0.2961  2.1334
   15SOL     OW 2277   1.061   5.028   1.822  0.0507  0.6832 -0.0729
   15SOL    HW1 2278   1.021   5.118   1.804 -0.4923  0.8839  1.9785
   15SOL    HW2 2279   1.120   5.033   1.902  0.0799 -0.7873  0.0133
   16SOL     OW 2280   4.037   5.122   2.136  0.2788  0.1579 -0.1265
   16SOL    HW1 2281   4.067   5.143   2.043  0.3760  0.2284 -0.0799
   16SOL    HW2 2282   3.964   5.185   2.163  1.1390  0.9951  0.3169
   17SOL     OW 2283   1.737   3.684   2.105 -1.0235  0.0563 -0.4404
   17SOL    HW1 2284   1.705   3.711   2.014 -1.6935  0.4944 -0.0873
   17SOL    HW2 2285   1.701   3.593   2.127 -1.0113  0.0261 -0.5458
   18SOL     OW 2286   5.255   5.845   2.172 -0.0879  0.1759  0.1057
   18SOL    HW1 2287   5.309   5.832   2.089  2.2680 -1.8184  1.7903
   18SOL    HW2 2288   5.224   5.756   2.206 -0.2869  0.8328  1.7683
   19SOL     OW 2289   3.393   0.159   1.831 -0.1973 -0.1849  0.2922
   19SOL    HW1 2290   3.478   0.208   1.814 -0.0891 -0.1115  0.9879
   19SOL    HW2 2291   3.316   0.223   1.826 -0.0423  0.1070  1.3476
   20SOL     OW 2292   2.309   5.614   2.059  0.0617  0.6168  0.7587
   20SOL    HW1 2293   2.401   5.622   2.097  1.2705  0.4587 -1.9151
   20SOL    HW2 2294   2.263   5.703   2.065  1.2888  1.3302  0.0550
   21SOL     OW 2295   3.820   2.426   2.136  0.4469  0.5674 -0.3756
   21SOL    HW1 2296   3.868   2.510   2.159  0.4586 -0.1093  2.3627
   21SOL    HW2 2297   3.880   2.348   2.153 -0.4629 -0.1224 -0.2667
   22SOL     OW 2298   1.278   0.892   2.105  0.0686 -0.2825 -0.9195
   22SOL    HW1 2299   1.273   0.872   2.007 -3.5625  0.9316 -1.1568
   22SOL    HW2 2300   1.243   0.813   2.156  1.3283 -0.6572 -0.6040
   23SOL     OW 2301   4.970   0.505   2.136 -0.2418 -0.0679 -0.1284
   23SOL    HW1 2302   5.058   0.503   2.183  0.3060  0.6002 -1.0920
   23SOL    HW2 2303   4.929   0.414   2.139  1.3572 -0.8779 -1.2711
   24SOL     OW 2304   2.242   1.999   2.096  0.1926  0.1142  0.7026
   24SOL    HW1 2305   2.334   2.034   2.077  0.3716 -0.7545 -0.1254
   24SOL    HW2 2306   2.249   1.909   2.140 -0.2683  0.4001  1.3833
   25SOL     OW 2307   4.924   1.870   1.842 -0.2861  0.5690 -0.0697
   25SOL    HW1 2308   4.838   1.837   1.803  0.0514 -0.2296 -0.1619
   25SOL    HW2 2309   4.948   1.958   1.801 -0.1217 -0.0775 -1.3962
   26SOL     OW 2310   1.591   4.800   1.798 -0.5111  0.3461 -0.1431
   26SOL    HW1 2311   1.682   4.764   1.777 -0.3186  0.4386  0.5098
   26SOL    HW2 2312   1.592   4.841   1.889 -0.5019  2.7155 -1.1439
   27SOL     OW 2313   3.113   0.940   1.909 -0.2025  0.3109  0.2459
   27SOL    HW1 2314   3.016   0.924   1.928 -0.3287 -0.7850 -1.1782
   27SOL    HW2 2315   3.168   0.867   1.949 -0.0181  0.5639  0.4627
   28SOL     OW 2316   5.307   0.401   2.228  0.5205  0.5745  0.1146
   28SOL    HW1 2317   5.350   0.491   2.236  3.1472 -0.6021  0.4615
   28SOL    HW2 2318   5.333   0.345   2.307  0.9266 -1.2343 -1.2344
   29SOL     OW 2319   0.263   5.504   2.125  0.2498 -0.4788  0.1651
   29SOL    HW1 2320   0.209   5.491   2.042 -0.7954  1.7174  0.4196
   29SOL    HW2 2321   0.205   5.487   2.205  0.5364 -0.1709  0.4422
   30SOL     OW 2322   4.207   0.260   1.839  0.6234  0.5221  0.0309
   30SOL    HW1 2323   4.193   0.317   1.921  0.4152 -0.8421  0.9864
   30SOL    HW2 2324   4.118   0.230   1.805  0.7652 -2.0530  1.6528
   31SOL     OW 2325   4.330   2.187   1.836 -0.1379  0.0266  0.4221
   31SOL    HW1 2326   4.385   2.270   1.842  0.3116 -0.0387 -1.8666
   31SOL    HW2 2327   4.233   2.211   1.826  0.0456  0.3235 -0.7840
   32SOL     OW 2328   2.086   1.755   1.875  0.0062  0.0206  0.0039
   32SOL    HW1 2329   2.115   1.842   1.835 -0.8576  0.2787 -0.0804
   32SOL    HW2 2330   2.069   1.767   1.973  0.7230 -0.2613  0.1613
   33SOL     OW 2331   5.213   0.832   2.206 -0.1144 -0.7274  0.7406
   33SOL    HW1 2332   5.261   0.806   2.123 -2.0815 -1.5926 -0.1950
   33SOL    HW2 2333   5.275   0.880   2.267  1.8155 -1.5423 -0.4982
   34SOL     OW 2334   3.805   4.246   1.844  0.2397  0.0037 -0.7883
   34SOL    HW1 2335   3.718   4.198   1.850  0.6192 -0.5182  2.6135
   34SOL    HW2 2336   3.789   4.344   1.833 -0.6388 -0.3483 -3.0576
   35SOL     OW 2337   1.759   4.431   1.863 -0.4508  0.6886 -0.1281
   35SOL    HW1 2338   1.692   4.362   1.835  0.4262  0.1114 -0.8308
   35SOL    HW2 2339   1.720   4.487   1.937 -0.4607 -1.8362  1.9326
   36SOL     OW 2340   2.837   2.302   2.182  0.1448 -0.5285  0.8733
   36SOL    HW1 2341   2.930   2.340   2.184 -0.5049  1.1287  1.0366
   36SOL    HW2 2342   2.842   2.202   2.179  1.9300 -0.4614  0.5296
   37SOL     OW 2343   2.111   4.424   2.149 -0.3665 -0.6759 -0.3283
   37SOL    HW1 2344   2.127   4.492   2.078 -0.1520 -0.0061  0.3476
   37SOL    HW2 2345   2.032   4.367   2.125 -2.1738  1.4495  0.2860
   38SOL     OW 2346   4.143   4.232   2.143 -0.5132 -0.1484 -0.3859
   38SOL    HW1 2347   4.214   4.299   2.162  0.3296 -1.3336  0.8481
   38SOL    HW2 2348   4.126   4.229   2.044 -0.9641  2.2044 -0.4362
   39SOL     OW 2349   3.427   3.546   1.919  0.2074 -0.5066 -0.4365
   39SOL    HW1 2350   3.506   3.515   1.865 -0.2478  1.1681 -2.1756
   39SOL    HW2 2351   3.459   3.580   2.007  1.6660  1.1136 -1.4991
   40SOL     OW 2352   0.257   0.414   1.777  1.0743 -0.2118  1.0232
   40SOL    HW1 2353   0.200   0.367   1.709  0.5974 -0.9774  1.9253
   40SOL    HW2 2354   0.352   0.385   1.767  1.1942  0.4325  0.0600
   41SOL     OW 2355   2.427   0.440   1.748  0.4321 -0.0496  0.1974
   41SOL    HW1 2356   2.391   0.369   1.808  0.2862 -0.1943 -0.0590
   41SOL    HW2 2357   2.480   0.398   1.674  0.0541  0.0857 -0.1531
   42SOL     OW 2358   4.878   0.237   2.132  0.2723  0.2359  0.0077
   42SOL    HW1 2359   4.871   0.172   2.056 -0.9924  0.1792  0.1465
   42SOL    HW2 2360   4.790   0.281   2.145  0.0296 -0.8089  2.3758
   43SOL     OW 2361   0.997   4.878   2.209  0.0257  0.2447  0.6161
   43SOL    HW1 2362   1.059   4.956   2.197  0.7131 -0.2070  1.2194
   43SOL    HW2 2363   0.910   4.898   2.163  0.5130  0.9937 -0.0090
   44SOL     OW 2364   4.542   2.839   2.266  0.1621  0.2696 -0.0636
   44SOL    HW1 2365   4.552   2.856   2.364 -0.1511  1.8746 -0.2880
   44SOL    HW2 2366   4.620   2.879   2.217 -0.0024  0.0390 -0.5252
   45SOL     OW 2367   4.951   0.622   1.887  0.2557  0.1709  0.2845
   45SOL    HW1 2368   4.985   0.716   1.888  0.3035  0.1688 -0.4561
   45SOL    HW2 2369   4.978   0.576   1.972  1.2729  0.4679  0.1389
   46SOL     OW 2370   4.714   4.581   1.874  0.3515  0.0159  0.6189
   46SOL    HW1 2371   4.784   4.624   1.817 -0.1078 -1.9511 -1.5661
   46SOL    HW2 2372   4.629   4.635   1.869  0.1690 -0.3669 -1.0196
   47SOL     OW 2373   1.557   2.383   1.851 -0.2111 -0.0481  0.3947
   47SOL    HW1 2374   1.635   2.323   1.836 -0.2785  0.3446 -1.8287
   47SOL    HW2 2375   1.496   2.380   1.772 -0.6199  2.3589  0.5279
   48SOL     OW 2376   0.286   4.267   2.124 -0.1863 -0.3990 -0.0362
   48SOL    HW1 2377   0.230   4.341   2.161 -0.8928  0.2548 -2.2324
   48SOL    HW2 2378   0.383   4.291   2.133 -0.3752  0.2566  0.3077
   49SOL     OW 2379   1.245   3.499   1.797  0.1770  0.2802 -0.3204
   49SOL    HW1 2380   1.341   3.475   1.813  0.6698  1.0341 -1.9496
   49SOL    HW2 2381   1.187   3.420   1.816  1.0617 -0.0589  1.0873
   50SOL     OW 2382   5.379   4.512   2.198 -0.0133  0.3542 -0.1191
   50SOL    HW1 2383   5.283   4.513   2.170 -0.3260 -1.6210  0.7404
   50SOL    HW2 2384   5.402   4.600   2.238 -1.7564  0.5573  0.5529
   51SOL     OW 2385   5.338   1.684   1.985  0.3603  0.2777  0.3004
   51SOL    HW1 2386   5.402   1.628   1.932  0.7522  0.7039  0.3164
   51SOL    HW2 2387   5.366   1.686   2.080  1.0408  1.4737  0.0869
   52SOL     OW 2388   0.844   4.448   2.201 -0.6026 -0.0543  0.3411
   52SOL    HW1 2389   0.942   4.463   2.189 -0.6399  0.1102  0.2366
   52SOL    HW2 2390   0.794   4.495   2.128 -0.7534 -0.2118  0.3435
   53SOL     OW 2391   4.655   0.014   2.038 -0.4891  0.4937  1.4826
   53SOL    HW1 2392   4.590   0.079   2.000  1.5823  2.9221  1.8186
   53SOL    HW2 2393   4.745   0.028   1.996 -0.3119 -3.6492  0.0106
   54SOL     OW 2394   4.589   3.866   2.160 -0.0465 -0.7441  0.6445
   54SOL    HW1 2395   4.538   3.950   2.178 -0.9287 -0.7792 -1.3951
   54SOL    HW2 2396   4.595   3.851   2.061 -2.3984 -4.5075  0.8495
   55SOL     OW 2397   4.317   5.903   1.791  0.5718  0.1834 -0.1048
   55SOL    HW1 2398   4.320   5.929   1.695  0.6702  1.7184  0.2873
   55SOL    HW2 2399   4.381   5.827   1.807  0.4325 -0.2016 -1.2629
   56SOL     OW 2400   3.068   2.415   2.164  0.0009  0.2831  0.1585
   56SOL    HW1 2401   3.163   2.449   2.165  0.0818  0.0569  0.1704
   56SOL    HW2 2402   3.016   2.465   2.095  0.3536 -0.1898 -0.4628
   57SOL     OW 2403   3.496   3.171   2.027  0.1640  0.2223 -0.6102
   57SOL    HW1 2404   3.428   3.146   2.096  0.2676  1.6512  0.0451
   57SOL    HW2 2405   3.550   3.248   2.060  0.3239  0.8506 -2.2407
   58SOL     OW 2406   0.766   5.413   2.118 -0.2523  0.3653  0.0687
   58SOL    HW1 2407   0.805   5.322   2.125 -0.0776  0.2217 -2.1649
   58SOL    HW2 2408   0.669   5.410   2.140 -0.7140 -0.7896 -1.9320
   59SOL     OW 2409   3.145   1.215   1.829  0.0150 -0.3478 -0.8572
   59SOL    HW1 2410   3.237   1.251   1.842 -0.0213  0.0955 -1.7970
   59SOL    HW2 2411   3.145   1.117   1.849  0.3791 -0.0999  0.5025
   60SOL     OW 2412   0.517   1.035   2.120 -0.3178  0.6038 -0.0479
   60SOL    HW1 2413   0.571   1.103   2.070  1.8160  3.0544  4.8162
   60SOL    HW2 2414   0.567   1.007   2.202 -4.2662 -1.1640  2.0550
   61SOL     OW 2415   4.054   2.385   1.829  0.4939  0.2482 -0.0063
   61SOL    HW1 2416   4.038   2.287   1.840  0.8252  0.2404  0.4573
   61SOL    HW2 2417   4.142   2.399   1.783  0.3032  0.3199 -0.3434
   62SOL     OW 2418   5.191   2.032   2.182  0.0164 -0.3406  0.1295
   62SOL    HW1 2419   5.125   2.104   2.160  0.2541 -0.5795 -1.4861
   62SOL    HW2 2420   5.144   1.944   2.189  0.2231 -0.7388 -2.2940
   63SOL     OW 2421   0.416   0.912   1.867 -0.4421 -0.3037  0.2657
   63SOL    HW1 2422   0.404   1.008   1.842 -0.5416 -0.5753 -0.7758
   63SOL    HW2 2423   0.466   0.906   1.953  2.5342  0.6539 -1.2804
   64SOL     OW 2424   2.493   0.935   1.799 -0.2720  0.5995 -0.0921
   64SOL    HW1 2425   2.495   0.843   1.839 -2.4976  1.5243  2.4596
   64SOL    HW2 2426   2.581   0.980   1.813  0.3660 -0.6269 -0.0623
   65SOL     OW 2427   0.378   2.654   1.899 -0.7112 -0.4563 -0.8135
   65SOL    HW1 2428   0.331   2.700   1.824 -2.5694  1.1844  1.2149
   65SOL    HW2 2429   0.365   2.555   1.891 -2.4945 -0.1908 -1.6478
   66SOL     OW 2430   3.053   5.182   2.051  0.3239  0.2696 -0.0506
   66SOL    HW1 2431   3.012   5.100   2.090  1.0429  0.0635  0.3083
   66SOL    HW2 2432   3.079   5.244   2.125 -2.0604  1.7638 -0.3975
   67SOL     OW 2433   4.295   3.966   1.855  0.5901  0.9208 -0.5302
   67SOL    HW1 2434   4.376   4.017   1.825  1.8423 -0.6837 -0.0152
   67SOL    HW2 2435   4.309   3.869   1.838 -1.9230  0.7212 -1.9122
   68SOL     OW 2436   1.280   2.956   2.143  0.4308 -0.1211 -0.3357
   68SOL    HW1 2437   1.191   2.912   2.154  0.3440 -0.0648 -0.8066
   68SOL    HW2 2438   1.352   2.894   2.175  0.1721  0.1345  0.7705
   69SOL     OW 2439   3.685   3.178   1.830 -0.2353 -0.0206  0.1668
   69SOL    HW1 2440   3.724   3.089   1.804 -1.6012 -0.4413 -0.5659
   69SOL    HW2 2441   3.595   3.163   1.871 -0.9164  1.0833 -0.8754
   70SOL     OW 2442   3.732   1.224   2.024  0.5395  0.1714  0.0705
   70SOL    HW1 2443   3.825   1.216   2.059  0.2844 -2.1740  0.3893
   70SOL    HW2 2444   3.721   1.163   1.945  0.0055  2.4643 -1.7285
   71SOL     OW 2445   0.580   3.269   2.179 -0.0173  0.0267  0.3379
   71SOL    HW1 2446   0.650   3.198   2.170  0.1970  0.2228  0.4806
   71SOL    HW2 2447   0.618   3.349   2.223  0.0489  0.6684 -0.8388
   72SOL     OW 2448   3.429   5.963   2.157 -0.3560 -0.4120  0.9270
   72SOL    HW1 2449   3.331   5.977   2.174 -0.6867 -1.2351 -0.1922
   72SOL    HW2 2450   3.447   5.865   2.144  0.6511 -0.2855  1.2980
   73SOL     OW 2451   3.674   5.670   2.169 -0.1401  0.2991  0.1706
   73SOL    HW1 2452   3.771   5.686   2.190  1.1629 -0.7972 -4.0980
   73SOL    HW2 2453   3.653   5.703   2.077 -3.4199 -1.0515  0.2809
   74SOL     OW 2454   2.993   3.821   1.929  0.0227 -0.8465  0.0902
   74SOL    HW1 2455   3.067   3.795   1.868  0.8069 -1.3942  1.2535
   74SOL    HW2 2456   2.981   3.920   1.927  0.5243 -0.7948 -0.3947
   75SOL     OW 2457   4.194   4.799   2.014 -0.1619 -0.1978  0.2589
   75SOL    HW1 2458   4.114   4.827   2.066 -1.0051 -2.8165  0.5064
   75SOL    HW2 2459   4.227   4.876   1.960 -3.0609  0.8968 -0.1331
   76SOL     OW 2460   4.811   4.952   2.141 -0.6145 -0.1902 -0.1539
   76SOL    HW1 2461   4.780   4.862   2.111 -1.4505 -0.2647  0.8947
   76SOL    HW2 2462   4.733   5.012   2.155 -0.0722  0.6683 -0.7014
   77SOL     OW 2463   2.191   4.112   1.843  0.5209 -0.4525  0.5290
   77SOL    HW1 2464   2.165   4.208   1.838 -1.5805 -1.0149 -1.4053
   77SOL    HW2 2465   2.166   4.075   1.932 -2.7937 -0.1628 -0.1562
   78SOL     OW 2466   0.302   1.729   1.780  0.2456 -0.5299  0.0633
   78SOL    HW1 2467   0.323   1.788   1.702 -0.7074 -0.8977 -0.4970
   78SOL    HW2 2468   0.244   1.778   1.844  1.5640 -0.0095  0.8747
   79SOL     OW 2469   2.016   4.764   2.157  0.1261  0.3412  0.2746
   79SOL    HW1 2470   2.029   4.766   2.257 -0.5678 -1.8909  0.4564
   79SOL    HW2 2471   1.918   4.755   2.137  0.1169  2.1396 -0.6931
   80SOL     OW 2472   1.649   3.702   1.843 -0.4756 -0.4106  0.3813
   80SOL    HW1 2473   1.747   3.684   1.834 -0.0393  1.9581 -0.1792
   80SOL    HW2 2474   1.599   3.615   1.839  1.4143 -1.4993 -1.7710
   81SOL     OW 2475   2.459   1.259   1.818 -0.4586 -0.1174 -0.9006
   81SOL    HW1 2476   2.559   1.266   1.808 -0.1957 -0.1423  1.2185
   81SOL    HW2 2477   2.432   1.163   1.815  0.1663 -0.5277  2.4036
   82SOL     OW 2478   4.886   4.366   1.862  0.3490  0.5003  0.4420
   82SOL    HW1 2479   4.861   4.276   1.897  1.4708 -0.9687 -2.2032
   82SOL    HW2 2480   4.805   4.425   1.860 -0.4337 -0.4548  2.1330
   83SOL     OW 2481   4.395   1.360   1.876  0.1565 -0.0723  0.1552
   83SOL    HW1 2482   4.484   1.333   1.839  0.2180 -1.4027  1.1851
   83SOL    HW2 2483   4.334   1.280   1.877 -0.3825  0.3334  1.3521
   84SOL     OW 2484   1.337   5.256   2.136  0.2412 -0.4388  1.0546
   84SOL    HW1 2485   1.424   5.242   2.090  0.0411  0.1120  0.4991
   84SOL    HW2 2486   1.307   5.351   2.124 -0.5303 -0.6673  1.0762
   85SOL     OW 2487   4.673   1.747   1.812 -0.4811 -0.1722  0.3156
   85SOL    HW1 2488   4.630   1.831   1.846 -0.2067 -0.1786  0.6874
   85SOL    HW2 2489   4.604   1.688   1.772 -0.6839  0.2174  0.0810
   86SOL     OW 2490   4.907   4.296   2.179 -0.7960  0.6548  0.7883
   86SOL    HW1 2491   4.824   4.286   2.124 -0.7534 -0.0037  0.8273
   86SOL    HW2 2492   4.947   4.205   2.194  0.3804  1.0366  0.0785
   87SOL     OW 2493   2.338   5.590   1.799  0.2833  0.3665 -0.3949
   87SOL    HW1 2494   2.327   5.585   1.898  1.4932 -0.1603 -0.2619
   87SOL    HW2 2495   2.395   5.514   1.768 -1.5917 -0.5520 -1.7652
   88SOL     OW 2496   3.807   1.599   1.780  0.1135  0.1082 -0.5959
   88SOL    HW1 2497   3.886   1.540   1.791 -0.9492 -1.2814 -0.1715
   88SOL    HW2 2498   3.794   1.620   1.682  0.6749 -0.0932 -0.7156
   89SOL     OW 2499   1.763   3.098   2.201  0.1249  0.1334  0.0996
   89SOL    HW1 2500   1.833   3.156   2.161 -0.2680  0.4201 -0.1713
   89SOL    HW2 2501   1.678   3.105   2.149 -0.4786  0.7115  1.1169
   90SOL     OW 2502   0.955   2.208   2.166 -0.1756  0.2937 -0.1548
   90SOL    HW1 2503   1.038   2.153   2.168  0.0759  0.6636  1.6075
   90SOL    HW2 2504   0.974   2.295   2.120  0.2847  0.1830 -0.1789
   91SOL     OW 2505   0.675   2.355   1.969  0.5123 -0.0511  0.8297
   91SOL    HW1 2506   0.580   2.367   1.940  0.4114 -1.6206  0.4440
   91SOL    HW2 2507   0.677   2.312   2.059  0.8577 -0.0760  0.8085
   92SOL     OW 2508   0.212   0.690   1.838  0.2135 -0.0896 -0.5819
   92SOL    HW1 2509   0.305   0.727   1.841 -0.3093  1.4525 -1.8160
   92SOL    HW2 2510   0.216   0.592   1.821  1.6211 -0.3451  0.9829
   93SOL     OW 2511   0.319   4.194   1.860  0.0936 -0.0251 -0.1653
   93SOL    HW1 2512   0.225   4.172   1.832 -0.1866  1.3218 -0.3441
   93SOL    HW2 2513   0.317   4.263   1.932  0.9546  0.0373 -0.1949
   94SOL     OW 2514   0.744   0.509   1.854 -0.2970  0.7409  0.0194
   94SOL    HW1 2515   0.796   0.459   1.785 -0.0382 -0.6360  1.1600
   94SOL    HW2 2516   0.673   0.563   1.810 -1.5748 -1.7907 -1.2356
   95SOL     OW 2517   1.144   0.632   2.146 -0.3337 -0.7519  0.0388
   95SOL    HW1 2518   1.130   0.630   2.047  0.7459 -0.3538 -0.1336
   95SOL    HW2 2519   1.205   0.558   2.173  0.9144  0.2687  0.1272
   96SOL     OW 2520   5.573   2.466   2.179 -0.0765 -0.8884  0.1859
   96SOL    HW1 2521   5.649   2.520   2.214 -0.0400 -0.7222 -0.1390
   96SOL    HW2 2522   5.530   2.515   2.103 -0.2862 -1.1404  0.1407
   97SOL     OW 2523   3.184   5.359   2.236  0.2176  0.1967  0.0373
   97SOL    HW1 2524   3.215   5.338   2.329  0.7140  0.7867  0.0098
   97SOL    HW2 2525   3.257   5.403   2.186 -0.1816  0.2347 -0.5169
   98SOL     OW 2526   2.644   0.372   2.084  0.0270 -0.2355 -0.2039
   98SOL    HW1 2527   2.706   0.448   2.104 -0.7913  0.2774  0.4343
   98SOL    HW2 2528   2.551   0.396   2.112 -0.5001 -0.9390 -1.2825
   99SOL     OW 2529   1.770   5.839   2.165  0.2192  0.0405  0.7742
   99SOL    HW1 2530   1.705   5.915   2.166  1.1235  0.8646 -0.2197
   99SOL    HW2 2531   1.731   5.761   2.213 -1.8631  0.2263 -0.4833
  100SOL     OW 2532   3.655   0.263   1.846 -0.3382  0.0307  0.0519
  100SOL    HW1 2533   3.608   0.351   1.838  1.3481  1.0068  0.4180
  100SOL    HW2 2534   3.646   0.228   1.939 -0.1936  0.3208  0.1778
  101SOL     OW 2535   0.508   6.036   2.129  0.1506  0.3245 -0.3815
  101SOL    HW1 2536   0.553   6.070   2.212 -0.2408 -0.0365 -0.0159
  101SOL    HW2 2537   0.446   6.106   2.094  0.6877  0.6685 -0.6555
  102SOL     OW 2538   2.632   3.026   2.161 -0.7731 -0.2408 -0.1334
  102SOL    HW1 2539   2.540   3.000   2.131 -0.9796  1.7669 -1.4763
  102SOL    HW2 2540   2.642   3.125   2.155  1.4633 -0.3982  0.0318
  103SOL     OW 2541   4.760   3.236   2.207 -0.2477  0.0874 -0.3563
  103SOL    HW1 2542   4.663   3.238   2.182 -0.2810 -1.9756 -0.5294
  103SOL    HW2 2543   4.789   3.328   2.232 -2.3047  0.7278 -0.1025
  104SOL     OW 2544   3.714   2.550   1.853  0.0705  0.0020 -0.0781
  104SOL    HW1 2545   3.801   2.595   1.832  0.4211 -0.1244  1.0475
  104SOL    HW2 2546   3.722   2.501   1.940 -1.5765  1.2556  0.8437
  105SOL     OW 2547   5.451   4.217   1.837 -0.1777 -0.1913  0.1409
  105SOL    HW1 2548   5.543   4.258   1.841  0.1515 -0.8766 -0.2667
  105SOL    HW2 2549   5.415   4.209   1.930  0.6015 -0.8364  0.4007
  106SOL     OW 2550   3.969   2.668   1.847 -0.6331 -0.1438  0.0318
  106SOL    HW1 2551   4.028   2.735   1.891 -1.1347  0.1389  0.2833
  106SOL    HW2 2552   4.011   2.577   1.853  0.4112  0.2544 -0.9792
  107SOL     OW 2553   0.642   2.663   2.145  0.4307  0.6914 -0.6018
  107SOL    HW1 2554   0.615   2.725   2.071 -0.2015  2.0503  0.6939
  107SOL    HW2 2555   0.570   2.661   2.214  0.7300 -1.0318 -0.2892
  108SOL     OW 2556   0.055   5.908   2.059 -0.1050  0.2233 -0.6679
  108SOL    HW1 2557  -0.020   5.946   2.114  0.3441  1.1429 -0.6724
  108SOL    HW2 2558   0.120   5.861   2.118 -0.3920 -0.0882 -0.5974
  109SOL     OW 2559   1.720   2.840   2.268 -0.0356  0.4629 -1.1020
  109SOL    HW1 2560   1.749   2.933   2.244 -1.1623  1.5736  1.4628
  109SOL    HW2 2561   1.710   2.833   2.367  1.3499 -2.8581 -1.0748
  110SOL     OW 2562   3.251   0.590   1.881  0.4745 -0.2747 -0.0213
  110SOL    HW1 2563   3.155   0.589   1.854 -0.2217 -2.7733  2.1387
  110SOL    HW2 2564   3.268   0.667   1.942 -0.7975 -1.0719  1.4034
  111SOL     OW 2565   5.580   3.689   2.184 -0.1507 -0.5711  0.3424
  111SOL    HW1 2566   5.612   3.601   2.220  1.0054 -0.3420 -0.1084
  111SOL    HW2 2567   5.484   3.680   2.157 -0.3452 -1.4025  1.2498
  112SOL     OW 2568   2.463   4.682   2.178 -0.0582  0.0444 -0.3038
  112SOL    HW1 2569   2.380   4.684   2.122 -0.3212  1.3524  0.0936
  112SOL    HW2 2570   2.485   4.588   2.201 -0.6977 -0.4194 -1.4918
  113SOL     OW 2571   1.179   2.503   2.129  0.4400 -0.2855  0.1712
  113SOL    HW1 2572   1.217   2.536   2.043 -1.3783 -0.4106 -0.7491
  113SOL    HW2 2573   1.086   2.539   2.140 -0.4631 -2.5363  0.6462
  114SOL     OW 2574   3.758   3.318   2.116  0.4915 -0.2331 -0.0006
  114SOL    HW1 2575   3.834   3.366   2.159  1.8651 -1.1010 -1.3685
  114SOL    HW2 2576   3.786   3.224   2.093 -1.3728 -0.9706  0.5135
  115SOL     OW 2577   3.563   4.161   1.910  0.0925  0.0767  0.0584
  115SOL    HW1 2578   3.555   4.061   1.904  1.0502  0.0390 -0.8357
  115SOL    HW2 2579   3.481   4.198   1.952  0.2182 -1.1858  1.4903
  116SOL     OW 2580   4.167   2.764   1.998 -0.0819 -0.1928 -0.3200
  116SOL    HW1 2581   4.253   2.725   2.034 -0.2747  0.5520  1.0129
  116SOL    HW2 2582   4.158   2.859   2.029 -2.9270 -1.1723  2.4637
  117SOL     OW 2583   2.434   4.018   1.795  0.0822  0.5171  0.3128
  117SOL    HW1 2584   2.345   4.062   1.809 -0.4977 -0.6074  0.3133
  117SOL    HW2 2585   2.441   3.986   1.700  0.8904  1.4521  0.0474
  118SOL     OW 2586   1.047   2.674   1.843  0.5387 -0.4613 -0.3653
  118SOL    HW1 2587   0.989   2.594   1.829  0.8116 -0.9663  1.1786
  118SOL    HW2 2588   1.142   2.645   1.857  0.7639  0.1884 -0.5144
  119SOL     OW 2589   0.167   2.543   2.101  0.1131 -0.1832  0.2246
  119SOL    HW1 2590   0.218   2.610   2.154  1.2292 -0.1036 -0.9025
  119SOL    HW2 2591   0.163   2.571   2.005 -1.2716 -0.6614  0.1097
  120SOL     OW 2592   3.939   5.757   2.176 -0.0936  0.0445  0.3282
  120SOL    HW1 2593   3.948   5.692   2.101  0.0405 -1.0973  1.2990
  120SOL    HW2 2594   4.028   5.768   2.221 -0.3219  0.1687  0.7564
  121SOL     OW 2595   3.520   3.861   1.894 -0.4108  0.2614  0.4132
  121SOL    HW1 2596   3.440   3.826   1.844 -0.0981  0.4980 -0.2625
  121SOL    HW2 2597   3.522   3.821   1.985 -1.4090  0.3921  0.5052
  122SOL     OW 2598   5.684   1.790   1.877  0.4577 -0.2571  0.4668
  122SOL    HW1 2599   5.680   1.694   1.847 -0.4894 -0.3009  0.7018
  122SOL    HW2 2600   5.770   1.806   1.926  1.1379 -0.6889 -0.5460
  123SOL     OW 2601   0.535   3.267   1.906  0.0934 -0.1033  0.2214
  123SOL    HW1 2602   0.555   3.273   2.004 -0.9045 -0.5575  0.4583
  123SOL    HW2 2603   0.563   3.353   1.862  0.0904  0.3008  0.9813
  124SOL     OW 2604   2.869   6.084   1.868  0.7346 -0.4945 -0.3102
  124SOL    HW1 2605   2.952   6.134   1.891  0.6032 -1.2773  2.1439
  124SOL    HW2 2606   2.791   6.147   1.866  1.0604 -0.0928 -0.6035
  125SOL     OW 2607   2.461   2.173   2.021  0.2197  0.0942 -0.3041
  125SOL    HW1 2608   2.432   2.180   1.925  0.7611 -1.3214 -0.5893
  125SOL    HW2 2609   2.494   2.262   2.052  0.8603  0.3761 -1.7051
  126SOL     OW 2610   4.260   1.975   2.117 -0.2759  0.1423  0.6455
  126SOL    HW1 2611   4.276   2.067   2.153 -0.3055  0.4596 -0.1217
  126SOL    HW2 2612   4.275   1.976   2.018  0.2213 -0.7958  0.7044
  127SOL     OW 2613   4.166   0.521   1.789  0.1668  0.3288  0.3905
  127SOL    HW1 2614   4.259   0.548   1.763 -0.2209  0.6369 -0.7335
  127SOL    HW2 2615   4.155   0.423   1.773 -0.8163  0.8790 -3.2171
  128SOL     OW 2616   1.361   4.703   1.724 -0.6494 -0.1317 -0.0033
  128SOL    HW1 2617   1.452   4.740   1.744 -1.4094  0.8434  1.9191
  128SOL    HW2 2618   1.339   4.719   1.628 -0.1991  2.9934  0.2886
  129SOL     OW 2619   5.108   5.598   2.186  0.7453  0.3452  0.0697
  129SOL    HW1 2620   5.197   5.553   2.181  0.9986  0.9616 -2.8800
  129SOL    HW2 2621   5.036   5.530   2.168  0.7781  0.2268  0.3886
  130SOL     OW 2622   3.068   1.832   1.868 -0.2376 -0.1090 -0.7520
  130SOL    HW1 2623   3.072   1.918   1.817  2.1499 -0.1709 -0.7724
  130SOL    HW2 2624   3.058   1.756   1.804 -0.8052  0.0409 -0.8469
  131SOL     OW 2625   1.263   4.208   2.172  0.4754 -0.2867  0.0570
  131SOL    HW1 2626   1.349   4.158   2.183  0.1482 -1.1387 -1.0352
  131SOL    HW2 2627   1.190   4.144   2.148 -0.7666  0.2441  2.1485
  132SOL     OW 2628   0.354   1.419   1.817 -0.3706  0.1062  0.4973
  132SOL    HW1 2629   0.324   1.514   1.805 -0.8253 -0.1664 -0.7551
  132SOL    HW2 2630   0.449   1.418   1.847 -0.4882  0.9638  0.9358
  133SOL     OW 2631   4.308   3.251   1.814  0.0022 -0.0734  0.0498
  133SOL    HW1 2632   4.405   3.270   1.827 -0.3125  0.6797  1.5396
  133SOL    HW2 2633   4.262   3.333   1.781 -0.2475 -0.2387 -0.0157
  134SOL     OW 2634   0.983   5.279   1.740 -0.0290  0.1556  0.2324
  134SOL    HW1 2635   1.023   5.303   1.652 -0.6079  1.0572  0.1929
  134SOL    HW2 2636   1.025   5.335   1.812 -0.6734  0.5877  0.2883
  135SOL     OW 2637   1.260   2.927   1.835 -0.1292 -0.1408  0.3226
  135SOL    HW1 2638   1.236   2.929   1.932 -2.5471  1.3168 -0.2141
  135SOL    HW2 2639   1.201   2.862   1.787  2.3685 -2.3670  0.0349
  136SOL     OW 2640   5.029   5.647   1.808  0.0235  0.1117  0.3128
  136SOL    HW1 2641   5.095   5.692   1.748  0.8835  0.2202  1.3133
  136SOL    HW2 2642   5.072   5.566   1.850 -0.4585  0.2017  0.9945
  137SOL     OW 2643   5.570   5.669   2.131 -0.0908  0.3665 -0.2736
  137SOL    HW1 2644   5.642   5.690   2.065  0.8958  0.3274  0.7757
  137SOL    HW2 2645   5.585   5.577   2.168  0.0024  0.8147  0.8219
  138SOL     OW 2646   1.611   3.974   1.855  0.0225 -0.1381 -0.1096
  138SOL    HW1 2647   1.612   3.874   1.849 -1.0869 -0.2175  0.6587
  138SOL    HW2 2648   1.705   4.008   1.862  0.4559 -1.0568 -1.2177
  139SOL     OW 2649   5.039   3.635   2.092  0.1974  0.2568 -0.6125
  139SOL    HW1 2650   4.958   3.590   2.128  0.6289 -0.2260 -0.2267
  139SOL    HW2 2651   5.014   3.691   2.013 -0.5464  0.3174 -0.3409
  140SOL     OW 2652   2.269   6.176   1.869  0.2837  0.6964  0.5227
  140SOL    HW1 2653   2.173   6.171   1.841  0.6448  2.1476 -1.0839
  140SOL    HW2 2654   2.314   6.090   1.845 -0.9402 -0.7306  2.8823
  141SOL     OW 2655   1.502   5.941   2.201  0.1881 -0.2121 -0.1612
  141SOL    HW1 2656   1.446   5.860   2.181 -0.6950  0.5140 -0.6995
  141SOL    HW2 2657   1.444   6.022   2.205  0.7811  0.1765  2.1888
  142SOL     OW 2658   0.923   0.224   1.858 -0.2892  0.8136 -0.6919
  142SOL    HW1 2659   0.939   0.136   1.811 -0.6355  1.4048 -1.9730
  142SOL    HW2 2660   0.849   0.213   1.924  0.1774 -0.0366 -0.2893
  143SOL     OW 2661   4.212   3.481   1.750 -0.4187  0.1874 -0.4701
  143SOL    HW1 2662   4.240   3.571   1.783 -0.7449 -0.1547  0.8105
  143SOL    HW2 2663   4.213   3.480   1.650  1.7383  0.9184 -0.5050
  144SOL     OW 2664   5.525   1.240   2.050  0.6618 -0.2618  0.6900
  144SOL    HW1 2665   5.621   1.237   2.020  1.2352 -2.3654  2.4829
  144SOL    HW2 2666   5.506   1.329   2.092  1.3376  0.7526 -1.0563
  145SOL     OW 2667   1.291   0.404   2.141  0.0465  0.1800  0.1573
  145SOL    HW1 2668   1.359   0.331   2.149 -0.6776 -0.5596 -0.2712
  145SOL    HW2 2669   1.225   0.380   2.070 -0.3848  1.1153  0.2268
  146SOL     OW 2670   5.334   3.640   2.075  0.0950 -0.3817  0.1381
  146SOL    HW1 2671   5.333   3.737   2.048  2.1513 -0.3168  0.1386
  146SOL    HW2 2672   5.264   3.624   2.144  0.8640  1.5249  1.4481
  147SOL     OW 2673   2.006   5.841   2.001  0.0086  0.1983 -0.3782
  147SOL    HW1 2674   1.931   5.855   2.065  1.5943  0.0672  1.6413
  147SOL    HW2 2675   1.993   5.756   1.951 -0.1487 -0.9524  1.5443
  148SOL     OW 2676   1.333   4.482   2.149 -0.0613  0.8383  0.4079
  148SOL    HW1 2677   1.301   4.389   2.167  1.2476  0.2905 -0.0209
  148SOL    HW2 2678   1.256   4.545   2.156 -1.0917 -0.3440  0.0975
  149SOL     OW 2679   0.026   4.169   2.047  0.0257 -0.0790 -0.2951
  149SOL    HW1 2680  -0.007   4.077   2.071 -2.2204  0.1393 -2.2201
  149SOL    HW2 2681   0.118   4.181   2.084 -0.4649 -2.2390  1.9560
  150SOL     OW 2682   1.899   0.846   1.841 -0.3370 -0.0346  0.1425
  150SOL    HW1 2683   1.891   0.943   1.823 -1.2655  0.3706  2.3806
  150SOL    HW2 2684   1.995   0.823   1.860 -0.0668  0.3499 -0.7050
  151SOL     OW 2685   1.777   1.587   2.230  0.3059 -0.3623  0.1165
  151SOL    HW1 2686   1.805   1.491   2.232 -0.0671 -0.4661  0.7089
  151SOL    HW2 2687   1.678   1.593   2.246  0.5096  0.1851  1.3312
  152SOL     OW 2688   4.631   0.871   1.862  0.0176  0.1994 -0.5374
  152SOL    HW1 2689   4.718   0.908   1.830 -0.3374  0.7938 -0.8590
  152SOL    HW2 2690   4.558   0.936   1.838 -0.4946 -0.2492 -0.1946
  153SOL     OW 2691   4.166   3.264   2.188  0.0296 -0.3127 -0.5278
  153SOL    HW1 2692   4.250   3.315   2.209  0.3526 -1.6407  1.8345
  153SOL    HW2 2693   4.095   3.328   2.159  1.2476  1.1052 -0.5319
  154SOL     OW 2694   2.153   0.776   2.123  0.2515 -0.1469  0.3411
  154SOL    HW1 2695   2.187   0.806   2.034  0.4723  1.1967  0.8480
  154SOL    HW2 2696   2.087   0.844   2.158 -1.6118 -1.7823  0.1944
  155SOL     OW 2697   3.862   6.085   1.900  0.0120  0.4124  0.2556
  155SOL    HW1 2698   3.865   6.063   1.998  0.6359 -0.2287  0.0955
  155SOL    HW2 2699   3.790   6.031   1.856  1.4019 -1.2378 -0.0978
  156SOL     OW 2700   4.942   0.843   2.155 -1.0396  0.7187  0.5453
  156SOL    HW1 2701   5.034   0.843   2.194 -1.2849  3.0109  1.2572
  156SOL    HW2 2702   4.902   0.751   2.164  1.3455 -0.4874 -0.3154
  157SOL     OW 2703   2.692   5.144   2.151 -0.1583  0.5890  0.4130
  157SOL    HW1 2704   2.616   5.090   2.188  2.7179 -3.2602  1.2884
  157SOL    HW2 2705   2.692   5.136   2.051 -1.4053  1.4612  0.3193
  158SOL     OW 2706   4.916   3.709   1.823  0.4391  0.0690  0.2734
  158SOL    HW1 2707   4.878   3.799   1.843 -0.3432  0.0560 -1.0180
  158SOL    HW2 2708   5.000   3.719   1.769  1.0362  0.0391  1.1770
  159SOL     OW 2709   0.315   4.953   1.895 -0.1051 -0.2646 -0.3768
  159SOL    HW1 2710   0.369   5.014   1.837 -0.3783  0.5113  0.1730
  159SOL    HW2 2711   0.327   4.859   1.863  2.6903 -0.3355  0.5698
  160SOL     OW 2712   4.387   1.011   1.843  0.3049 -0.2272 -0.0191
  160SOL    HW1 2713   4.310   1.066   1.811  1.2058 -0.0023 -1.9200
  160SOL    HW2 2714   4.354   0.943   1.908 -1.5559 -0.3024 -0.9646
  161SOL     OW 2715   2.813   1.196   2.153  0.0816  0.2849 -0.6616
  161SOL    HW1 2716   2.904   1.226   2.182 -0.3235 -0.0959  1.0840
  161SOL    HW2 2717   2.811   1.192   2.053  1.8098  0.8115 -0.7657
  162SOL     OW 2718   3.352   1.979   2.091 -0.2103  0.7163 -0.0050
  162SOL    HW1 2719   3.378   1.973   1.994  2.7969  0.8621  0.6886
  162SOL    HW2 2720   3.284   2.051   2.103  2.0805  3.3538 -1.6076
  163SOL     OW 2721   3.988   1.857   1.853 -0.0316  0.3796  0.4755
  163SOL    HW1 2722   3.960   1.766   1.822 -0.7710  0.6071  0.4753
  163SOL    HW2 2723   4.083   1.874   1.824  0.4498 -0.7609  1.3014
  164SOL     OW 2724   3.888   6.027   2.168  0.1013  0.3327  0.7070
  164SOL    HW1 2725   3.869   5.933   2.196 -1.3784 -1.2109 -4.3726
  164SOL    HW2 2726   3.803   6.080   2.171 -0.2790 -0.1016 -1.3086
  165SOL     OW 2727   3.038   5.579   1.873 -0.3234 -0.2397  0.3283
  165SOL    HW1 2728   3.098   5.519   1.821 -1.4906 -0.6995 -0.5487
  165SOL    HW2 2729   3.075   5.672   1.872 -0.1207 -0.3043 -1.0623
  166SOL     OW 2730   3.450   6.076   1.904 -0.0459 -1.0846  0.0086
  166SOL    HW1 2731   3.430   6.170   1.876 -1.3023 -1.6622 -1.1637
  166SOL    HW2 2732   3.443   6.067   2.003 -2.3129 -0.4546 -0.0537
  167SOL     OW 2733   4.346   2.217   2.187  0.5432 -0.2384 -0.0828
  167SOL    HW1 2734   4.320   2.304   2.144 -0.8357 -1.2473 -1.3818
  167SOL    HW2 2735   4.426   2.232   2.246  1.5081  1.5368 -1.7285
  168SOL     OW 2736   0.181   6.050   1.859 -0.2556 -0.0469 -0.1360
  168SOL    HW1 2737   0.124   6.001   1.925 -0.4033 -1.3748 -1.2064
  168SOL    HW2 2738   0.210   5.987   1.787  1.9256  0.7770 -0.0583
  169SOL     OW 2739   2.067   5.564   1.852  0.5894 -0.3607  0.4838
  169SOL    HW1 2740   2.125   5.595   1.776 -0.4626  0.5569  0.0379
  169SOL    HW2 2741   2.122   5.509   1.915  1.6238 -0.6487 -0.6324
  170SOL     OW 2742   0.744   3.955   1.810 -0.2247  0.3474 -0.3610
  170SOL    HW1 2743   0.712   3.956   1.905 -0.4277  0.7408 -0.4281
  170SOL    HW2 2744   0.799   3.874   1.793 -1.8861 -0.8177 -0.4618
  171SOL     OW 2745   4.398   2.671   2.114  1.0178 -0.6145 -0.0486
  171SOL    HW1 2746   4.444   2.667   2.026  1.2804  4.2717 -0.3994
  171SOL    HW2 2747   4.464   2.697   2.185  0.0422 -0.2209  0.7434
  172SOL     OW 2748   1.149   3.273   1.885  0.0350 -0.0364  0.3805
  172SOL    HW1 2749   1.066   3.218   1.874 -1.1178  1.4774  1.1019
  172SOL    HW2 2750   1.229   3.215   1.872 -1.1090 -1.8724  1.0661
  173SOL     OW 2751   5.403   5.906   1.933 -1.0514  0.3030  0.1990
  173SOL    HW1 2752   5.472   5.943   1.995 -0.0003 -0.8861 -0.2072
  173SOL    HW2 2753   5.385   5.971   1.859  1.8925 -0.5273 -1.3729
  174SOL     OW 2754   5.520   2.027   1.820  0.2042 -0.5499 -0.1568
  174SOL    HW1 2755   5.423   2.006   1.823 -0.0329  0.4869 -0.2756
  174SOL    HW2 2756   5.571   1.957   1.870 -0.4933 -1.6356 -0.9192
  175SOL     OW 2757   4.655   5.400   2.217 -0.2668 -0.1979  0.4304
  175SOL    HW1 2758   4.588   5.426   2.146 -0.4413 -0.8894  0.3307
  175SOL    HW2 2759   4.627   5.438   2.305 -0.3326  0.2290  0.2269
  176SOL     OW 2760   4.346   2.478   1.885  0.4564 -0.0895  0.1844
  176SOL    HW1 2761   4.273   2.477   1.952 -0.4544  0.1826 -0.7833
  176SOL    HW2 2762   4.366   2.572   1.857 -0.7901 -0.3173 -1.6173
  177SOL     OW 2763   3.194   4.986   1.801  0.4310 -0.5303  0.2767
  177SOL    HW1 2764   3.287   4.956   1.783  0.6034  0.1227  0.0428
  177SOL    HW2 2765   3.195   5.066   1.860 -0.0021 -0.7428  0.5821
  178SOL     OW 2766   2.655   3.306   2.167 -0.5179  0.2078 -0.2793
  178SOL    HW1 2767   2.732   3.332   2.225 -0.6328 -0.2629  0.0890
  178SOL    HW2 2768   2.682   3.315   2.071 -0.2136  0.6573 -0.1537
  179SOL     OW 2769   4.665   1.665   2.167  0.5630  0.0034 -0.9676
  179SOL    HW1 2770   4.733   1.668   2.240  0.5640 -1.3503 -0.8919
  179SOL    HW2 2771   4.688   1.591   2.103 -2.1269 -2.1537  0.3945
  180SOL     OW 2772   1.790   5.543   1.886 -0.3494  0.1847  0.1821
  180SOL    HW1 2773   1.743   5.477   1.828 -0.3009  1.1792 -1.0271
  180SOL    HW2 2774   1.889   5.533   1.874 -0.2901 -0.5254  1.1594
  181SOL     OW 2775   5.291   1.663   2.262 -0.3533  0.5362  0.1412
  181SOL    HW1 2776   5.207   1.706   2.227 -1.5648 -1.2860  0.6563
  181SOL    HW2 2777   5.295   1.674   2.361 -0.5788 -0.3206  0.2547
  182SOL     OW 2778   0.126   1.623   2.199  0.4289 -0.4067  0.5046
  182SOL    HW1 2779   0.205   1.681   2.182 -0.3076  0.0100 -1.8649
  182SOL    HW2 2780   0.044   1.681   2.208 -0.2802 -0.9693 -1.6921
  183SOL     OW 2781   0.453   3.024   1.906 -0.1990  0.7354 -0.1772
  183SOL    HW1 2782   0.488   3.115   1.883 -2.6976  1.7085 -0.4894
  183SOL    HW2 2783   0.437   3.018   2.005 -0.2145  0.6956 -0.1820
  184SOL     OW 2784   2.718   5.146   1.865 -0.1729  0.3460 -0.4486
  184SOL    HW1 2785   2.751   5.235   1.831  1.0828  0.4897  1.0497
  184SOL    HW2 2786   2.791   5.079   1.856 -1.5043 -0.9086 -2.7212
  185SOL     OW 2787   0.339   2.760   2.157  0.3490 -0.6051  0.1172
  185SOL    HW1 2788   0.342   2.860   2.157 -4.6887 -0.1814  0.6715
  185SOL    HW2 2789   0.344   2.727   2.063  3.5738 -0.0755  0.0154
  186SOL     OW 2790   4.374   4.398   2.154  0.0289  0.3173  0.1647
  186SOL    HW1 2791   4.357   4.495   2.173 -0.3090  0.4286 -0.6577
  186SOL    HW2 2792   4.377   4.383   2.056  0.4009 -0.4608  0.2828
  187SOL     OW 2793   4.581   4.368   1.820  0.0282 -0.1072 -0.0637
  187SOL    HW1 2794   4.483   4.368   1.836  0.3676 -2.2619  2.6252
  187SOL    HW2 2795   4.621   4.453   1.856 -0.6409  0.1142  0.1578
  188SOL     OW 2796   0.370   2.360   1.919  0.3651 -0.1149  0.5818
  188SOL    HW1 2797   0.329   2.297   1.853  0.1466  0.1608  0.4487
  188SOL    HW2 2798   0.356   2.325   2.012 -2.2061  1.0615  0.7237
  189SOL     OW 2799   0.667   5.953   1.772  0.5316 -0.3991 -0.5740
  189SOL    HW1 2800   0.607   5.884   1.812  2.0272 -2.1793 -1.2838
  189SOL    HW2 2801   0.693   5.925   1.679  2.0547  0.5612 -0.4637
  190SOL     OW 2802   2.684   4.357   2.166  0.2043  0.3195 -0.2013
  190SOL    HW1 2803   2.707   4.263   2.192  0.9957  0.5835  0.0985
  190SOL    HW2 2804   2.585   4.370   2.171 -0.0655 -0.9290 -1.7275
  191SOL     OW 2805   1.708   0.424   2.255  0.0092 -0.0808 -0.2991
  191SOL    HW1 2806   1.761   0.501   2.221 -1.3610  0.8448 -0.4170
  191SOL    HW2 2807   1.728   0.409   2.352 -0.4758  1.1171  0.0037
  192SOL     OW 2808   1.457   3.174   2.108  0.0746  0.4383  0.5849
  192SOL    HW1 2809   1.405   3.259   2.116 -1.5895 -0.6276  2.3304
  192SOL    HW2 2810   1.398   3.097   2.135  1.5619 -1.2641 -0.7700
  193SOL     OW 2811   1.586   1.145   1.909  0.5081  0.3854 -0.1957
  193SOL    HW1 2812   1.533   1.220   1.868  0.0154 -1.4161 -3.0753
  193SOL    HW2 2813   1.684   1.165   1.900  0.3951  0.3933 -1.6234
  194SOL     OW 2814   4.125   4.158   1.886 -0.4001 -0.6773  0.9070
  194SOL    HW1 2815   4.175   4.071   1.888 -1.4157 -1.3026 -0.0568
  194SOL    HW2 2816   4.036   4.144   1.842  0.1060  1.1990 -0.8349
  195SOL     OW 2817   4.091   0.542   2.191 -0.1150 -0.1799 -0.0225
  195SOL    HW1 2818   4.029   0.510   2.263 -0.7366 -0.1548 -0.5435
  195SOL    HW2 2819   4.153   0.467   2.166  1.3126  0.3326  1.7754
  196SOL     OW 2820   4.320   3.474   2.103 -0.7331  0.0981  0.2986
  196SOL    HW1 2821   4.284   3.449   2.013  0.7632 -0.7371 -0.1077
  196SOL    HW2 2822   4.284   3.563   2.130  0.9197  1.7372 -2.4101
  197SOL     OW 2823   3.132   5.979   2.181 -0.5139 -0.1173  0.2837
  197SOL    HW1 2824   3.096   6.033   2.258  0.7540  0.8393  0.2357
  197SOL    HW2 2825   3.066   5.908   2.157 -1.6356  0.5585  1.2346
  198SOL     OW 2826   1.342   3.423   2.115  0.6598 -0.2848  0.1651
  198SOL    HW1 2827   1.317   3.452   2.022 -1.0087 -0.2958  0.5823
  198SOL    HW2 2828   1.381   3.500   2.165 -0.8534  0.4619  0.2607
  199SOL     OW 2829   4.570   5.964   2.186  0.2362  0.0328  0.0060
  199SOL    HW1 2830   4.587   6.056   2.151 -0.6019  0.5241  0.8693
  199SOL    HW2 2831   4.475   5.939   2.168  0.3793 -0.5538  0.0455
  200SOL     OW 2832   2.552   3.904   2.015  0.1393  0.2932  0.0479
  200SOL    HW1 2833   2.499   3.945   1.940  0.6278 -1.0114 -1.0473
  200SOL    HW2 2834   2.648   3.896   1.987  0.7707  1.7202  1.6409
  201SOL     OW 2835   0.872   1.217   2.166 -0.0286 -0.1730  0.3406
  201SOL    HW1 2836   0.803   1.148   2.186 -0.6270  0.4131  0.3398
  201SOL    HW2 2837   0.957   1.173   2.137  0.2758 -1.0045  2.3303
  202SOL     OW 2838   1.987   1.744   2.142 -0.6550 -0.2403  0.0671
  202SOL    HW1 2839   1.926   1.689   2.199 -1.1308 -0.1770 -0.3751
  202SOL    HW2 2840   1.954   1.838   2.139 -0.5278 -0.2025 -0.1650
  203SOL     OW 2841   1.470   1.377   1.853 -0.0420 -0.2167  0.2211
  203SOL    HW1 2842   1.381   1.421   1.870  0.6766  0.4635  2.5700
  203SOL    HW2 2843   1.531   1.442   1.807 -0.7696 -0.7774 -1.6653
  204SOL     OW 2844   1.405   0.296   1.863 -0.3439  0.1275  0.0494
  204SOL    HW1 2845   1.422   0.220   1.800  0.3946  0.0469  0.3458
  204SOL    HW2 2846   1.306   0.312   1.869 -0.4634 -0.3255 -0.5797
  205SOL     OW 2847   3.745   0.654   2.160  0.0314  0.3087  0.3347
  205SOL    HW1 2848   3.820   0.718   2.144  0.7237 -0.0795  1.8733
  205SOL    HW2 2849   3.775   0.581   2.221 -1.1696 -0.7032 -0.2304
  206SOL     OW 2850   1.371   5.708   2.122  0.3873  0.3209  0.5829
  206SOL    HW1 2851   1.439   5.634   2.118 -1.7304 -1.7433  0.0066
  206SOL    HW2 2852   1.356   5.743   2.030  0.8620  1.0107  0.7577
  207SOL     OW 2853   2.419   4.382   2.181  1.0107  0.0386 -0.3509
  207SOL    HW1 2854   2.321   4.395   2.187  0.9556 -0.5567  0.1074
  207SOL    HW2 2855   2.441   4.286   2.196  1.7083  0.2639  0.1278
  208SOL     OW 2856   1.434   5.496   1.838  0.1756 -0.6681  0.4457
  208SOL    HW1 2857   1.340   5.468   1.857 -0.2880  0.2319 -0.4051
  208SOL    HW2 2858   1.496   5.421   1.858 -0.8468 -1.7216 -0.1833
  209SOL     OW 2859   3.480   4.782   2.147 -0.5717  0.6061 -0.2741
  209SOL    HW1 2860   3.454   4.878   2.148 -0.0909  0.7471  1.2107
  209SOL    HW2 2861   3.577   4.774   2.124  0.0563  0.7135  2.0793
  210SOL     OW 2862   3.771   4.440   2.166 -0.0478  0.4968 -0.4927
  210SOL    HW1 2863   3.779   4.356   2.219 -0.7066  0.9960  0.4377
  210SOL    HW2 2864   3.848   4.501   2.189 -0.4173  0.7766  0.0233
  211SOL     OW 2865   5.687   3.181   1.797 -0.4495 -0.5175  0.3356
  211SOL    HW1 2866   5.626   3.243   1.746  1.3927 -0.7264 -2.3036
  211SOL    HW2 2867   5.645   3.159   1.885 -2.7734  1.6974 -0.0860
  212SOL     OW 2868   1.787   2.766   1.821  0.4157  0.6445  0.0191
  212SOL    HW1 2869   1.777   2.674   1.859  1.3086  1.1359  1.5401
  212SOL    HW2 2870   1.696   2.807   1.807  0.0323 -0.1915  0.0195
  213SOL     OW 2871   4.128   4.566   1.842 -0.3263 -0.8991 -0.1891
  213SOL    HW1 2872   4.129   4.607   1.752 -1.0822 -1.1305 -0.3159
  213SOL    HW2 2873   4.143   4.636   1.912  1.3324 -0.8763 -0.5214
  214SOL     OW 2874   3.155   2.892   2.160 -0.1280 -0.4116 -0.1879
  214SOL    HW1 2875   3.126   2.987   2.169  0.4165 -0.4064  1.9731
  214SOL    HW2 2876   3.135   2.859   2.067 -0.2687  1.8078 -0.9891
  215SOL     OW 2877   0.512   0.287   1.834  0.8632 -0.2354  0.2662
  215SOL    HW1 2878   0.507   0.188   1.847  0.0445 -0.0110  1.9731
  215SOL    HW2 2879   0.601   0.320   1.864  0.3805 -0.2218  1.7675
  216SOL     OW 2880   0.141   4.602   1.901 -0.2161  0.8771 -0.3898
  216SOL    HW1 2881   0.076   4.658   1.851  0.6790  1.4686 -0.9231
  216SOL    HW2 2882   0.234   4.632   1.880  0.3751 -1.6942 -1.7834
  217SOL     OW 2883   4.757   4.684   2.128 -0.4804 -0.7456  0.2603
  217SOL    HW1 2884   4.824   4.676   2.203  1.1139  0.1478 -0.9969
  217SOL    HW2 2885   4.751   4.597   2.080  0.6804 -0.5270 -0.3159
  218SOL     OW 2886   5.363   1.086   1.806 -0.8199 -0.2454 -0.3871
  218SOL    HW1 2887   5.331   1.094   1.900 -2.7616 -0.6997 -0.9596
  218SOL    HW2 2888   5.302   1.138   1.746 -0.4965 -1.1599 -1.5415
  219SOL     OW 2889   5.265   1.975   1.920 -0.2667  0.8997  0.3306
  219SOL    HW1 2890   5.273   1.875   1.914 -1.2489  0.8701 -0.9020
  219SOL    HW2 2891   5.265   2.003   2.016 -3.2180 -0.6011  0.8811
  220SOL     OW 2892   2.947   0.498   2.097 -0.1762  0.5064  0.2376
  220SOL    HW1 2893   2.999   0.426   2.143 -0.5966  0.0482  0.0006
  220SOL    HW2 2894   2.953   0.583   2.151  2.3962  1.0266 -0.7156
  221SOL     OW 2895   2.683   5.735   1.870 -0.0689  0.2540  0.1532
  221SOL    HW1 2896   2.700   5.834   1.876 -0.1169  0.1961  1.5077
  221SOL    HW2 2897   2.761   5.690   1.828 -0.2078  0.9067 -0.8364
  222SOL     OW 2898   1.423   1.886   2.193 -0.5465  0.0330  0.6134
  222SOL    HW1 2899   1.458   1.793   2.206 -1.1320 -0.0999  1.3326
  222SOL    HW2 2900   1.480   1.935   2.127 -0.3826 -0.9197  0.0361
  223SOL     OW 2901   2.954   0.320   1.840  0.5770 -0.0460  0.4280
  223SOL    HW1 2902   2.931   0.416   1.856  1.2976  0.5900 -2.0036
  223SOL    HW2 2903   2.870   0.266   1.836 -0.1203  1.1019 -1.6222
  224SOL     OW 2904   4.491   4.747   1.885  0.7185 -0.1753 -0.2022
  224SOL    HW1 2905   4.446   4.763   1.973  0.3476 -1.2216 -0.1967
  224SOL    HW2 2906   4.472   4.824   1.824  0.8721  0.5046  0.5751
  225SOL     OW 2907   5.587   0.089   1.825  0.3203 -0.3080 -0.8860
  225SOL    HW1 2908   5.572   0.186   1.804  1.0567  0.1427  0.5419
  225SOL    HW2 2909   5.658   0.053   1.765  0.3623  0.1512 -1.1197
  226SOL     OW 2910   1.419   5.763   1.831 -0.2768  0.2081 -0.6094
  226SOL    HW1 2911   1.430   5.666   1.810 -1.3022  0.1470 -0.9025
  226SOL    HW2 2912   1.509   5.806   1.840  0.2432 -1.0945  1.0664
  227SOL     OW 2913   1.129   5.089   2.116  0.0601  0.6850  0.3384
  227SOL    HW1 2914   1.049   5.149   2.107  0.0499  0.4555 -1.4850
  227SOL    HW2 2915   1.212   5.144   2.113  0.0007  0.8457  1.3958
  228SOL     OW 2916   5.638   3.423   2.244 -0.5692  0.6040  0.5556
  228SOL    HW1 2917   5.631   3.409   2.343 -1.0172 -0.1276  0.4317
  228SOL    HW2 2918   5.734   3.425   2.217 -0.4393  0.9680  1.0220
  229SOL     OW 2919   4.194   5.904   2.165  0.1712  0.2939 -0.0267
  229SOL    HW1 2920   4.240   5.970   2.105  1.0168 -0.2368  0.0332
  229SOL    HW2 2921   4.103   5.939   2.188 -0.4365  0.2210 -2.1359
  230SOL     OW 2922   2.836   5.411   1.829  0.1003 -0.3025  0.0774
  230SOL    HW1 2923   2.921   5.463   1.822  0.1144 -0.3995 -0.5498
  230SOL    HW2 2924   2.787   5.438   1.912 -0.3093  1.3710 -0.6630
  231SOL     OW 2925   4.674   2.249   2.170 -0.2067  0.7018  0.9853
  231SOL    HW1 2926   4.621   2.278   2.090  0.7079  0.6186  0.3405
  231SOL    HW2 2927   4.704   2.154   2.157  2.7658  1.6827 -0.1371
  232SOL     OW 2928   2.088   1.233   2.110  0.1746  0.1181  0.3163
  232SOL    HW1 2929   2.050   1.156   2.162 -1.5509 -1.3596 -2.8215
  232SOL    HW2 2930   2.034   1.315   2.128 -1.2955 -0.7058 -0.1471
  233SOL     OW 2931   3.030   3.135   2.133  0.2980 -0.3359  0.0878
  233SOL    HW1 2932   2.968   3.069   2.091 -0.7349  0.0934  0.9118
  233SOL    HW2 2933   2.978   3.201   2.186  1.4032  0.5388  0.1208
  234SOL     OW 2934   3.582   5.302   2.078 -0.4312  0.0832  0.2263
  234SOL    HW1 2935   3.541   5.393   2.090  0.2907  0.5424 -0.6824
  234SOL    HW2 2936   3.574   5.274   1.983 -0.0508 -0.5193  0.3651
  235SOL     OW 2937   3.026   0.779   2.202  0.5261 -0.3970 -0.5522
  235SOL    HW1 2938   3.114   0.820   2.180  0.7753  0.5227  1.8273
  235SOL    HW2 2939   2.956   0.851   2.210  1.0028 -0.1249  3.8318
  236SOL     OW 2940   1.679   3.416   2.089  0.5024 -0.0682  0.4464
  236SOL    HW1 2941   1.634   3.337   2.129  0.0477  0.6760  1.4296
  236SOL    HW2 2942   1.778   3.402   2.088  0.4216 -0.6405  0.6029
  237SOL     OW 2943   4.119   5.437   1.963 -0.1265 -0.2118  0.1367
  237SOL    HW1 2944   4.165   5.514   2.007 -0.4817  0.1799 -0.1654
  237SOL    HW2 2945   4.032   5.468   1.924 -0.4607 -0.8540  0.3601
  238SOL     OW 2946   3.992   2.120   1.893 -0.1938 -0.0670 -0.0890
  238SOL    HW1 2947   3.901   2.158   1.873  0.0278 -0.2212 -1.5000
  238SOL    HW2 2948   3.987   2.020   1.890  0.5110 -0.1016 -2.8411
  239SOL     OW 2949   1.683   5.321   1.766  0.2223 -0.1353  0.0566
  239SOL    HW1 2950   1.651   5.317   1.671  0.6518 -0.4407 -0.0755
  239SOL    HW2 2951   1.721   5.232   1.792 -1.6774 -0.6977  1.1461
  240SOL     OW 2952   5.237   4.092   1.714 -0.5404 -0.6476 -0.8165
  240SOL    HW1 2953   5.252   4.106   1.616  0.7265 -0.7998 -0.6541
  240SOL    HW2 2954   5.325   4.087   1.761 -1.1351 -0.0883  0.4035
  241SOL     OW 2955   5.104   2.367   1.930  0.1147 -0.4996  0.2232
  241SOL    HW1 2956   5.032   2.431   1.902  0.7966  0.3901  0.4734
  241SOL    HW2 2957   5.082   2.332   2.021 -0.4298 -0.8854 -0.0504
  242SOL     OW 2958   1.481   0.611   1.863 -0.6325 -0.2759 -0.5650
  242SOL    HW1 2959   1.447   0.524   1.826 -0.3818 -0.4157 -0.4741
  242SOL    HW2 2960   1.486   0.604   1.963 -0.0235 -0.3751 -0.5986
  243SOL     OW 2961   2.604   2.414   2.114 -0.1320  0.5154  0.0275
  243SOL    HW1 2962   2.611   2.512   2.097 -1.2425  0.3873 -1.3289
  243SOL    HW2 2963   2.692   2.379   2.148  0.7944  1.6662 -1.1210
  244SOL     OW 2964   1.781   2.596   2.138  0.0850  0.1640  0.1227
  244SOL    HW1 2965   1.755   2.681   2.184  0.3984 -0.1252  0.8475
  244SOL    HW2 2966   1.699   2.541   2.120 -0.4318  1.5646 -2.3629
  245SOL     OW 2967   1.104   1.863   1.861 -0.4488  0.1341 -0.5901
  245SOL    HW1 2968   1.010   1.828   1.868 -0.4375  0.0828 -0.6890
  245SOL    HW2 2969   1.154   1.844   1.945  0.0149 -1.4002 -1.1847
  246SOL     OW 2970   3.827   2.943   1.812  0.0304 -0.5778  0.0979
  246SOL    HW1 2971   3.917   2.984   1.795 -0.7124  0.3225 -1.8422
  246SOL    HW2 2972   3.833   2.844   1.800  0.8596 -0.5926  0.5234
  247SOL     OW 2973   2.014   3.640   2.098  0.3372  0.0797  0.1192
  247SOL    HW1 2974   2.031   3.548   2.132 -0.7035  0.0245  0.5415
  247SOL    HW2 2975   1.920   3.667   2.121 -0.5830 -0.0849 -3.0229
  248SOL     OW 2976   1.512   6.145   1.986  0.3756  0.2035 -0.3019
  248SOL    HW1 2977   1.433   6.171   2.043 -0.6239 -1.1928 -0.9832
  248SOL    HW2 2978   1.552   6.061   2.022  0.3654 -0.1323 -1.0546
  249SOL     OW 2979   2.492   4.730   1.861  0.3268 -0.1116  0.6158
  249SOL    HW1 2980   2.583   4.735   1.819 -0.0384 -1.2042 -0.3818
  249SOL    HW2 2981   2.489   4.652   1.924 -0.0647 -0.4013  0.2433
  250SOL     OW 2982   0.800   1.481   2.146  0.0572 -0.0239  0.4159
  250SOL    HW1 2983   0.797   1.382   2.161 -1.2001  0.2751  2.5780
  250SOL    HW2 2984   0.885   1.518   2.185  1.2648 -0.3893 -1.7471
  251SOL     OW 2985   2.932   5.814   2.117 -0.0318  0.3397  0.0582
  251SOL    HW1 2986   2.838   5.842   2.138 -0.7133 -0.2496 -1.9596
  251SOL    HW2 2987   2.946   5.719   2.146 -0.8916 -0.3959 -1.7781
  252SOL     OW 2988   0.826   1.733   1.872  0.2479 -0.4128  0.0779
  252SOL    HW1 2989   0.847   1.789   1.952  0.1324 -1.1123  0.6063
  252SOL    HW2 2990   0.730   1.745   1.847  1.0263  2.5129 -2.1249
  253SOL     OW 2991   0.148   4.856   2.087  0.7787  0.5657 -0.4710
  253SOL    HW1 2992   0.050   4.865   2.101  0.5867 -1.4954 -0.2823
  253SOL    HW2 2993   0.178   4.922   2.017 -0.3283  2.6598  0.9412
  254SOL     OW 2994   4.045   5.876   1.821  0.0048  0.2470 -0.1990
  254SOL    HW1 2995   4.012   5.969   1.809 -0.7455 -0.0781 -0.7276
  254SOL    HW2 2996   4.145   5.875   1.818  0.1312  1.3511  2.1849
  255SOL     OW 2997   3.528   0.840   1.892  0.5159 -0.6039  0.0174
  255SOL    HW1 2998   3.578   0.753   1.887 -0.6983 -1.3261  0.0413
  255SOL    HW2 2999   3.449   0.829   1.952  1.6390  1.2022  1.9411
  256SOL     OW 3000   0.893   0.735   2.155  0.2058  0.4621  0.0142
  256SOL    HW1 3001   0.985   0.697   2.167  0.7743  0.9481 -2.2966
  256SOL    HW2 3002   0.826   0.661   2.150  0.8669 -0.0949 -1.0455
  257SOL     OW 3003   3.634   1.831   1.925 -0.2504  0.6434 -0.0426
  257SOL    HW1 3004   3.722   1.810   1.884 -0.2684  0.3884  0.0507
  257SOL    HW2 3005   3.615   1.767   2.000 -2.4532 -2.1292 -2.7278
  258SOL     OW 3006   2.559   3.080   1.812 -0.0545 -0.7062 -0.3434
  258SOL    HW1 3007   2.653   3.113   1.811 -0.0044 -0.6665 -3.4308
  258SOL    HW2 3008   2.496   3.158   1.819  0.1317 -0.0912 -3.9508
  259SOL     OW 3009   4.715   0.487   1.840 -0.3009  0.3266 -0.5603
  259SOL    HW1 3010   4.717   0.437   1.753 -0.7375  0.4415 -0.6356
  259SOL    HW2 3011   4.807   0.520   1.861  0.1304 -1.0601 -0.1855
  260SOL     OW 3012   2.602   2.825   1.843 -0.4744  0.0412  0.4153
  260SOL    HW1 3013   2.701   2.811   1.837 -0.6803 -1.9118  0.7075
  260SOL    HW2 3014   2.581   2.922   1.835  1.4823  0.5269  0.6662
  261SOL     OW 3015   2.191   0.595   1.837  0.2653  0.0549  0.0801
  261SOL    HW1 3016   2.112   0.538   1.818  0.4257 -0.3370  0.5653
  261SOL    HW2 3017   2.274   0.551   1.802  0.0693  1.4077 -2.2790
  262SOL     OW 3018   4.568   0.392   2.065 -0.0457  0.0815  0.2618
  262SOL    HW1 3019   4.646   0.431   2.016  0.2000  0.9567  1.2967
  262SOL    HW2 3020   4.511   0.465   2.100  0.3722 -0.4540  2.1875
  263SOL     OW 3021   0.860   4.658   1.841  0.1118 -0.4279 -0.6511
  263SOL    HW1 3022   0.852   4.561   1.817  2.2414 -0.5034 -1.2341
  263SOL    HW2 3023   0.952   4.677   1.875  0.4737  1.7958 -2.5739
  264SOL     OW 3024   5.363   6.143   1.793  0.5560  0.0315 -0.1734
  264SOL    HW1 3025   5.448   6.192   1.808  0.9856 -0.1561 -1.8571
  264SOL    HW2 3026   5.286   6.202   1.818  1.0944  1.2045 -1.1599
  265SOL     OW 3027   4.825   5.019   1.859  0.2061 -0.3920 -0.6238
  265SOL    HW1 3028   4.856   4.936   1.811 -1.6243 -0.1962 -2.2829
  265SOL    HW2 3029   4.845   5.011   1.956  2.0806 -1.7995 -1.0666
  266SOL     OW 3030   2.021   4.076   2.189  0.4044 -0.2139 -0.0067
  266SOL    HW1 3031   2.007   4.087   2.288 -2.1572 -1.2869 -0.1968
  266SOL    HW2 3032   1.984   4.155   2.141  0.6890 -0.1879 -0.1874
  267SOL     OW 3033   3.160   3.147   1.869 -0.3458 -0.3968 -0.2775
  267SOL    HW1 3034   3.238   3.085   1.859 -0.7883 -0.8405 -1.2172
  267SOL    HW2 3035   3.120   3.137   1.960  0.9044  0.1117  0.3430
  268SOL     OW 3036   5.696   2.242   1.819 -0.1265  1.1437  0.6950
  268SOL    HW1 3037   5.668   2.329   1.779 -0.9921  0.5698 -0.0019
  268SOL    HW2 3038   5.619   2.178   1.817  1.5942 -1.1524 -3.0213
  269SOL     OW 3039   4.582   3.302   1.838 -0.6051  0.0004  0.0344
  269SOL    HW1 3040   4.666   3.353   1.820 -1.6932  1.8370 -0.1036
  269SOL    HW2 3041   4.564   3.302   1.937 -1.7376  1.8879 -0.1200
  270SOL     OW 3042   3.501   3.807   2.166 -0.1181  0.1012 -0.1496
  270SOL    HW1 3043   3.500   3.710   2.190  0.4681  0.3957  1.1534
  270SOL    HW2 3044   3.592   3.845   2.183 -0.6726  1.1584  0.5876
  271SOL     OW 3045   1.842   4.685   1.789 -0.3663  0.2674 -0.1696
  271SOL    HW1 3046   1.869   4.652   1.699 -3.3873 -1.1460 -0.6703
  271SOL    HW2 3047   1.840   4.609   1.854 -3.3371  0.0926 -0.3117
  272SOL     OW 3048   3.447   5.623   1.913 -0.0026  0.0479  0.2094
  272SOL    HW1 3049   3.414   5.546   1.859 -0.3138  0.7727 -0.6574
  272SOL    HW2 3050   3.386   5.702   1.900  1.3656  1.0513 -0.4891
  273SOL     OW 3051   1.535   2.507   2.074  0.1256 -0.3015  0.8390
  273SOL    HW1 3052   1.541   2.455   1.989 -0.1177  0.7757  0.1512
  273SOL    HW2 3053   1.463   2.468   2.131 -0.4788 -0.3492  0.0594
  274SOL     OW 3054   0.682   4.894   1.841 -0.3815  0.1798  0.6243
  274SOL    HW1 3055   0.742   4.816   1.821 -2.4789 -1.6147  0.8713
  274SOL    HW2 3056   0.709   4.972   1.786  1.0627 -1.1041 -0.5780
  275SOL     OW 3057   4.118   1.085   2.124 -0.2511  0.1160 -0.4071
  275SOL    HW1 3058   4.210   1.125   2.129 -0.4125  0.3126  1.7869
  275SOL    HW2 3059   4.069   1.105   2.208 -1.8576 -1.1286 -1.0151
  276SOL     OW 3060   0.503   5.502   1.851 -0.0740  0.0992  0.1176
  276SOL    HW1 3061   0.558   5.576   1.891  1.2711  0.5048 -2.3389
  276SOL    HW2 3062   0.562   5.427   1.824 -0.8085  0.1644 -1.7866
  277SOL     OW 3063   1.126   1.130   2.079 -0.0821 -0.3249  0.6858
  277SOL    HW1 3064   1.182   1.048   2.092 -1.3090 -1.6585 -1.8170
  277SOL    HW2 3065   1.123   1.153   1.982 -1.1631  1.7062  1.1508
  278SOL     OW 3066   1.139   0.398   1.884 -0.0378 -0.0952 -0.3450
  278SOL    HW1 3067   1.074   0.322   1.890 -1.9993  1.5757  0.9015
  278SOL    HW2 3068   1.092   0.479   1.851  1.8584  0.8028 -0.9942
  279SOL     OW 3069   2.107   3.438   2.245  0.1136  0.2368 -0.4666
  279SOL    HW1 3070   2.105   3.516   2.308 -1.4433 -0.2434  0.1133
  279SOL    HW2 3071   2.195   3.391   2.253 -0.5443 -0.7028  2.4817
  280SOL     OW 3072   1.734   3.948   2.179 -0.6724 -0.1719 -0.1001
  280SOL    HW1 3073   1.817   3.966   2.127 -1.7642  1.9768 -1.2178
  280SOL    HW2 3074   1.715   3.850   2.179  0.6684 -0.4699 -1.6662
  281SOL     OW 3075   0.867   2.875   1.887 -0.3446  0.6561 -0.5627
  281SOL    HW1 3076   0.931   2.810   1.846 -0.3401 -1.0114  1.8714
  281SOL    HW2 3077   0.774   2.839   1.880 -0.5406  1.1457 -0.5225
  282SOL     OW 3078   3.063   0.073   1.906  0.3718 -0.0235 -0.0661
  282SOL    HW1 3079   3.038   0.163   1.870  0.5211 -0.0108 -0.1404
  282SOL    HW2 3080   3.161   0.059   1.895  0.5851  0.3796  1.2434
  283SOL     OW 3081   3.707   5.690   1.897  0.3648  0.0006 -0.1365
  283SOL    HW1 3082   3.720   5.781   1.859  1.6352  0.3000  0.9418
  283SOL    HW2 3083   3.609   5.670   1.902  0.1211  0.3456 -2.5155
  284SOL     OW 3084   4.659   1.119   2.104 -0.6705 -0.2308 -0.3118
  284SOL    HW1 3085   4.613   1.031   2.119  0.1369 -0.8428 -1.3120
  284SOL    HW2 3086   4.751   1.115   2.144 -0.6270  0.1659 -0.3733
  285SOL     OW 3087   2.288   0.251   1.916  0.4317 -0.4164  0.0478
  285SOL    HW1 3088   2.313   0.156   1.901  0.3683 -0.4927  0.4031
  285SOL    HW2 3089   2.194   0.267   1.886  0.3357 -0.5431  0.2829
  286SOL     OW 3090   4.916   5.941   1.981 -0.0845 -0.2937 -0.1601
  286SOL    HW1 3091   4.955   5.878   1.913 -0.0675 -0.1994 -0.2364
  286SOL    HW2 3092   4.895   5.890   2.064 -0.8311 -0.5581 -0.5079
  287SOL     OW 3093   0.447   3.954   1.822 -0.0452 -0.3528  0.2569
  287SOL    HW1 3094   0.384   4.030   1.838 -0.5101 -1.0189  1.7666
  287SOL    HW2 3095   0.528   3.988   1.774 -0.6832  0.8924  0.0117
  288SOL     OW 3096   5.683   5.762   1.835  0.4658  0.3238  0.8335
  288SOL    HW1 3097   5.636   5.818   1.766  1.0428 -0.0043  0.1660
  288SOL    HW2 3098   5.724   5.822   1.904 -0.0969  0.6557  0.8882
  289SOL     OW 3099   3.420   3.003   1.832  0.2617 -0.5901 -0.1702
  289SOL    HW1 3100   3.432   3.077   1.898 -1.0300 -0.1859 -0.3668
  289SOL    HW2 3101   3.502   2.996   1.775  1.1814 -0.6006  1.1150
  290SOL     OW 3102   1.199   4.129   1.896 -0.1085  0.6436 -0.3779
  290SOL    HW1 3103   1.222   4.213   1.946  0.0158  1.2398 -1.4038
  290SOL    HW2 3104   1.106   4.138   1.860 -0.0075  0.4310 -0.6851
  291SOL     OW 3105   3.701   4.832   1.996 -0.2581 -0.2414  0.1931
  291SOL    HW1 3106   3.651   4.897   1.940 -0.0192  0.1041  0.3728
  291SOL    HW2 3107   3.763   4.779   1.939 -1.1552 -0.9962 -0.0997
  292SOL     OW 3108   4.349   3.676   1.894  0.2377 -0.4127  0.4504
  292SOL    HW1 3109   4.444   3.678   1.862  0.3365 -0.0123  0.7608
  292SOL    HW2 3110   4.348   3.672   1.993 -0.0645  1.1291  0.5260
  293SOL     OW 3111   4.030   1.357   2.118 -0.6113 -0.3418 -0.0421
  293SOL    HW1 3112   4.128   1.374   2.109 -0.5010 -0.9772 -0.0952
  293SOL    HW2 3113   3.990   1.427   2.177 -0.0386 -0.3515  0.3743
  294SOL     OW 3114   0.209   3.468   2.187  0.0956  0.1052  0.0728
  294SOL    HW1 3115   0.298   3.496   2.223  0.3920 -1.9489  1.0923
  294SOL    HW2 3116   0.203   3.490   2.090  0.3571  3.3404  0.6844
  295SOL     OW 3117   5.548   0.903   1.921  0.4763  0.7288  0.3401
  295SOL    HW1 3118   5.639   0.901   1.877 -0.2544 -0.4533 -1.2325
  295SOL    HW2 3119   5.489   0.966   1.871 -0.4595 -0.8594 -0.6788
  296SOL     OW 3120   1.108   4.629   2.151  0.3902  0.3961  0.2279
  296SOL    HW1 3121   1.128   4.648   2.055  1.0037 -1.3442 -0.0338
  296SOL    HW2 3122   1.076   4.712   2.196 -1.8049  0.8619 -1.9415
  297SOL     OW 3123   0.973   1.486   1.931  0.5749 -0.3323  0.3416
  297SOL    HW1 3124   0.906   1.469   2.003 -0.3850 -0.2880 -0.5339
  297SOL    HW2 3125   0.964   1.580   1.898  1.3605 -0.1871  0.5020
  298SOL     OW 3126   4.504   4.135   2.208 -0.2527 -0.9376  0.4676
  298SOL    HW1 3127   4.441   4.213   2.201  0.0304 -0.7389  0.0257
  298SOL    HW2 3128   4.559   4.144   2.291  1.9267  1.0083 -1.0435
  299SOL     OW 3129   5.065   2.119   1.812 -0.0397  0.4346  0.4132
  299SOL    HW1 3130   5.078   2.218   1.808  0.3202  0.4545  1.6288
  299SOL    HW2 3131   5.150   2.076   1.841 -0.4404 -0.1485  0.7437
  300SOL     OW 3132   2.871   6.153   2.206  0.4300 -0.0127  0.6317
  300SOL    HW1 3133   2.918   6.137   2.120 -1.4348 -0.0726 -0.4196
  300SOL    HW2 3134   2.832   6.068   2.240  1.4779 -0.0704  1.7794
  301SOL     OW 3135   3.115   5.270   1.815  0.3199  0.2531  0.2410
  301SOL    HW1 3136   3.080   5.234   1.901 -0.0274  0.5993  0.2479
  301SOL    HW2 3137   3.074   5.220   1.739 -1.1656  1.4475  0.2028
  302SOL     OW 3138   3.423   2.854   2.168  0.4296 -0.0523  0.3031
  302SOL    HW1 3139   3.435   2.840   2.070  0.4361 -0.3327  0.3438
  302SOL    HW2 3140   3.325   2.857   2.190  0.3721 -2.3077  0.6033
  303SOL     OW 3141   1.896   2.353   2.112  0.9183 -0.0539  0.6168
  303SOL    HW1 3142   1.996   2.344   2.116  0.8833 -0.7125  0.2019
  303SOL    HW2 3143   1.872   2.450   2.107  1.7114  0.0958 -2.4249
  304SOL     OW 3144   3.275   4.295   2.051 -0.5626  0.0251 -0.2109
  304SOL    HW1 3145   3.367   4.330   2.073 -0.2068 -1.0493  0.0517
  304SOL    HW2 3146   3.217   4.371   2.022  0.7316  0.5750 -1.4978
  305SOL     OW 3147   2.070   0.480   2.111  0.6664  0.1969  0.1223
  305SOL    HW1 3148   2.117   0.566   2.093  1.1144 -0.2327 -0.8226
  305SOL    HW2 3149   1.980   0.499   2.149  0.3015  1.1389 -1.1349
  306SOL     OW 3150   2.399   0.629   2.143  0.1742  0.1092  0.3977
  306SOL    HW1 3151   2.389   0.530   2.147  0.8045 -0.2346 -3.2285
  306SOL    HW2 3152   2.308   0.672   2.150 -0.1735 -0.7202  1.2219
  307SOL     OW 3153   2.834   3.077   1.805 -0.4621 -0.2889 -0.0074
  307SOL    HW1 3154   2.918   3.124   1.780 -0.6926  0.8612  1.2764
  307SOL    HW2 3155   2.847   2.978   1.795  1.2705 -0.1811  0.8603
  308SOL     OW 3156   4.367   5.022   1.900 -0.0145 -0.1609 -0.4692
  308SOL    HW1 3157   4.453   5.057   1.862  0.4685 -1.1032 -0.2829
  308SOL    HW2 3158   4.350   5.064   1.989  0.7195 -0.6024 -0.1053
  309SOL     OW 3159   4.262   1.901   1.831 -0.0550  0.1698  0.5178
  309SOL    HW1 3160   4.316   1.960   1.771 -1.1254  1.7499  1.0346
  309SOL    HW2 3161   4.303   1.810   1.834  0.6295  0.3225 -1.7749
  310SOL     OW 3162   4.242   3.734   2.162  0.3657  0.2339 -0.4325
  310SOL    HW1 3163   4.232   3.819   2.111 -0.5399  0.2174 -0.2972
  310SOL    HW2 3164   4.243   3.753   2.260  0.2630  0.1034 -0.4051
  311SOL     OW 3165   2.056   2.794   2.100 -0.0219 -0.1010  0.2407
  311SOL    HW1 3166   1.973   2.752   2.138 -0.0875  0.8040  1.1631
  311SOL    HW2 3167   2.036   2.829   2.009 -0.4698 -0.4649  0.1927
  312SOL     OW 3168   4.915   3.198   1.966  0.1458 -0.9758 -1.1602
  312SOL    HW1 3169   4.890   3.211   2.062  0.5133 -2.1943 -0.8895
  312SOL    HW2 3170   5.011   3.221   1.953  0.1229 -0.9126 -1.2210
  313SOL     OW 3171   4.844   1.911   2.098 -0.4196 -0.1676 -0.0966
  313SOL    HW1 3172   4.752   1.873   2.103 -0.3953 -0.3155 -0.7101
  313SOL    HW2 3173   4.880   1.899   2.006 -0.3729  1.2606 -0.2889
  314SOL     OW 3174   1.506   1.635   2.145 -0.3105 -0.1022  0.3353
  314SOL    HW1 3175   1.555   1.619   2.060  0.7472  0.6100  0.7814
  314SOL    HW2 3176   1.474   1.548   2.183 -3.5095 -0.2681 -2.2748
  315SOL     OW 3177   2.265   3.175   1.872 -0.3546  0.4524 -0.4925
  315SOL    HW1 3178   2.308   3.265   1.886  0.6564 -0.2120  0.9615
  315SOL    HW2 3179   2.166   3.186   1.867 -0.3580  1.5358  1.1057
  316SOL     OW 3180   4.131   0.040   2.119 -0.2582  0.5055 -0.1016
  316SOL    HW1 3181   4.209  -0.007   2.078  0.0392  1.2921 -0.4652
  316SOL    HW2 3182   4.069  -0.027   2.159  1.0000 -0.0988  0.9057
  317SOL     OW 3183   5.111   4.643   1.910 -0.0803  0.1072  0.2041
  317SOL    HW1 3184   5.181   4.585   1.868 -0.1315 -0.3733  0.7613
  317SOL    HW2 3185   5.074   4.597   1.991  0.7571  1.4303  1.3914
  318SOL     OW 3186   4.723   3.940   1.825 -0.4807  0.3120  0.1383
  318SOL    HW1 3187   4.664   3.990   1.761  1.3784 -0.8251 -2.6178
  318SOL    HW2 3188   4.818   3.966   1.810  0.1372 -0.8908  1.6673
  319SOL     OW 3189   3.618   2.093   2.115 -0.1871 -0.0404  0.2327
  319SOL    HW1 3190   3.684   2.025   2.148  0.6118  0.4391 -0.3276
  319SOL    HW2 3191   3.528   2.052   2.107  0.4424 -1.2563 -0.8537
  320SOL     OW 3192   3.987   3.475   2.164  0.1926  0.4951 -0.4512
  320SOL    HW1 3193   3.994   3.552   2.100  3.7316  1.0902  0.4580
  320SOL    HW2 3194   3.962   3.509   2.255 -3.3848 -0.1851 -1.0356
  321SOL     OW 3195   5.157   4.338   1.833  0.2587 -0.3192 -0.4030
  321SOL    HW1 3196   5.187   4.252   1.793 -2.2155 -1.7236  0.5555
  321SOL    HW2 3197   5.057   4.344   1.830  0.1063  0.8435  2.7833
  322SOL     OW 3198   1.050   1.600   2.252  0.1993 -0.2833 -0.5593
  322SOL    HW1 3199   1.100   1.526   2.208 -0.0539 -1.2564  0.7496
  322SOL    HW2 3200   1.060   1.593   2.351 -3.1502 -1.0512 -0.1621
  323SOL     OW 3201   4.616   3.704   1.805  0.3465  0.3371 -0.4413
  323SOL    HW1 3202   4.683   3.778   1.814  0.1028  0.3819  1.2657
  323SOL    HW2 3203   4.664   3.619   1.785  1.0205  0.2306  1.4709
  324SOL     OW 3204   4.457   0.173   1.936  0.4898  0.1484 -0.1568
  324SOL    HW1 3205   4.379   0.213   1.888 -0.7080 -0.9122  0.8395
  324SOL    HW2 3206   4.496   0.242   1.998 -3.0617 -0.5979  3.3917
  325SOL     OW 3207   5.431   2.699   1.869  0.5615 -0.5529 -0.0258
  325SOL    HW1 3208   5.398   2.613   1.831 -0.5493 -0.1237 -0.0560
  325SOL    HW2 3209   5.530   2.704   1.857  0.7491 -2.1230  0.5967
  326SOL     OW 3210   2.363   3.705   1.971 -0.0141 -0.5267 -0.1485
  326SOL    HW1 3211   2.280   3.757   1.988 -0.2249 -1.4896  2.0676
  326SOL    HW2 3212   2.442   3.758   2.002 -0.0765 -0.8120  0.5079
  327SOL     OW 3213   2.533   0.668   1.895 -0.3662  0.3726  0.0920
  327SOL    HW1 3214   2.518   0.595   1.828  1.2273  0.1463 -0.0618
  327SOL    HW2 3215   2.481   0.649   1.978  1.1385 -1.7594  0.6274
  328SOL     OW 3216   2.050   2.864   1.830  0.0503  0.3707 -0.2627
  328SOL    HW1 3217   2.134   2.820   1.799 -0.3863  1.4472 -3.2760
  328SOL    HW2 3218   1.971   2.816   1.792 -0.8821 -1.0396  3.0579
  329SOL     OW 3219   5.599   5.364   2.138 -0.0519  0.0595 -0.2900
  329SOL    HW1 3220   5.586   5.266   2.154  0.6177  0.1191  0.7175
  329SOL    HW2 3221   5.624   5.379   2.042 -1.2883 -0.6283 -0.7429
  330SOL     OW 3222   1.490   2.761   2.169 -0.4048  0.4956  0.5011
  330SOL    HW1 3223   1.571   2.793   2.218  0.2682  0.4195 -0.5206
  330SOL    HW2 3224   1.496   2.662   2.156  1.4604  0.8938 -3.0952
  331SOL     OW 3225   0.024   5.470   1.935 -0.4449 -0.1806  0.0017
  331SOL    HW1 3226   0.085   5.412   1.881  1.3864  2.1205 -0.5712
  331SOL    HW2 3227  -0.003   5.549   1.880 -1.5388  0.3685  1.2928
  332SOL     OW 3228   2.365   1.472   2.201 -0.1815  0.2189 -0.2624
  332SOL    HW1 3229   2.452   1.434   2.172 -1.0786 -1.0803 -1.4136
  332SOL    HW2 3230   2.308   1.398   2.239 -0.6021  1.1309  0.9377
  333SOL     OW 3231   0.325   1.157   1.837  0.6701 -0.2087  0.2937
  333SOL    HW1 3232   0.333   1.257   1.835  0.1152 -0.0710  2.5040
  333SOL    HW2 3233   0.300   1.127   1.929 -0.3687 -2.3146 -0.6007
  334SOL     OW 3234   1.350   6.164   2.192  0.0132 -0.0863 -0.1938
  334SOL    HW1 3235   1.255   6.194   2.182  0.3569  0.4465 -2.4936
  334SOL    HW2 3236   1.398   6.223   2.256 -0.6923  0.9832 -0.6264
  335SOL     OW 3237   3.654   3.458   1.798  0.4388  0.0570  0.3282
  335SOL    HW1 3238   3.669   3.360   1.803 -0.0805 -0.0165  0.5441
  335SOL    HW2 3239   3.734   3.506   1.836  1.4006 -0.2190 -1.2559
  336SOL     OW 3240   3.649   6.116   2.183  0.0468  0.2435  0.4134
  336SOL    HW1 3241   3.626   6.210   2.207 -0.2981  1.1258 -2.8434
  336SOL    HW2 3242   3.566   6.063   2.170  0.1338  0.2964 -0.4350
  337SOL     OW 3243   3.439   2.481   1.820 -0.0972  0.3791  0.2967
  337SOL    HW1 3244   3.527   2.523   1.796  0.3593 -1.3984 -1.3556
  337SOL    HW2 3245   3.453   2.411   1.890 -0.1928  0.0634 -0.0000
  338SOL     OW 3246   3.209   4.076   2.225  0.3062  0.0652 -0.2457
  338SOL    HW1 3247   3.192   4.105   2.319  0.4350 -0.5436 -0.0274
  338SOL    HW2 3248   3.249   4.151   2.174  0.2499  0.3975  0.1919
  339SOL     OW 3249   4.937   4.745   1.728 -0.4962 -0.1858 -1.2362
  339SOL    HW1 3250   4.990   4.768   1.647  1.5272 -1.1370 -0.2400
  339SOL    HW2 3251   4.996   4.704   1.797 -2.5779 -1.6236 -0.1642
  340SOL     OW 3252   2.035   0.353   1.885  0.0419  0.1974 -0.4139
  340SOL    HW1 3253   2.056   0.400   1.970  0.0379  0.0174 -0.3126
  340SOL    HW2 3254   1.935   0.345   1.875  0.0207 -1.8660  0.7375
  341SOL     OW 3255   4.845   3.477   2.245  0.1072  0.2134 -0.3616
  341SOL    HW1 3256   4.925   3.487   2.304 -0.1959  0.8168 -0.0383
  341SOL    HW2 3257   4.787   3.558   2.254 -1.1797 -0.7455  0.3688
  342SOL     OW 3258   0.836   3.109   2.151  0.1327 -0.3104  0.1348
  342SOL    HW1 3259   0.874   3.018   2.166  0.9069 -0.4615 -2.3603
  342SOL    HW2 3260   0.910   3.176   2.147 -0.4429  0.5011  2.0896
  343SOL     OW 3261   1.071   1.229   1.808 -0.3851 -0.1517 -0.2377
  343SOL    HW1 3262   1.162   1.251   1.773  0.8399 -2.7918  1.0312
  343SOL    HW2 3263   1.034   1.310   1.854  1.5111  0.8715 -0.3710
  344SOL     OW 3264   4.113   5.193   1.872 -0.0563  0.1924 -0.7292
  344SOL    HW1 3265   4.125   5.289   1.897 -0.5575  0.5413 -1.7724
  344SOL    HW2 3266   4.200   5.144   1.885  0.5216  1.0464 -1.2798
  345SOL     OW 3267   1.253   1.532   1.861 -0.1955  0.2749  0.2987
  345SOL    HW1 3268   1.166   1.510   1.905 -0.1605  0.1566  0.3101
  345SOL    HW2 3269   1.249   1.625   1.823 -0.2633  0.3384  0.4580
  346SOL     OW 3270   4.906   5.800   2.213  0.5680  0.2457  0.2455
  346SOL    HW1 3271   4.916   5.822   2.310 -0.3653  1.7661  0.0249
  346SOL    HW2 3272   4.990   5.756   2.180 -0.1126 -3.0478  2.3887
  347SOL     OW 3273   5.294   4.055   2.223  0.4850 -0.5096  0.1265
  347SOL    HW1 3274   5.272   4.050   2.321 -0.2138 -0.6754 -0.0410
  347SOL    HW2 3275   5.374   4.115   2.211  2.2629 -2.5302  1.0715
  348SOL     OW 3276   3.398   5.495   2.167 -0.1808  0.0942 -0.1660
  348SOL    HW1 3277   3.452   5.540   2.239 -0.5077  0.5741 -0.2147
  348SOL    HW2 3278   3.423   5.534   2.078 -2.2236  1.9998  0.0130
  349SOL     OW 3279   2.335   2.800   2.125  0.1161  0.2373 -0.6452
  349SOL    HW1 3280   2.364   2.895   2.138 -0.5572  0.3118  0.4169
  349SOL    HW2 3281   2.236   2.793   2.136  0.4682 -1.1077  2.9545
  350SOL     OW 3282   2.877   2.802   1.863 -0.6007 -0.2778  0.1646
  350SOL    HW1 3283   2.873   2.824   1.960  1.8099 -1.6709  0.6627
  350SOL    HW2 3284   2.914   2.710   1.850 -4.9085 -1.9853 -2.0141
  351SOL     OW 3285   5.131   1.635   1.828 -0.2863  0.7561  0.3899
  351SOL    HW1 3286   5.202   1.659   1.895 -1.0218  1.6255  0.8778
  351SOL    HW2 3287   5.081   1.718   1.802  0.4134  0.5437 -1.7477
  352SOL     OW 3288   2.589   6.128   1.892 -0.3517 -0.3625 -0.3476
  352SOL    HW1 3289   2.532   6.063   1.842 -1.7264  1.1917 -0.8825
  352SOL    HW2 3290   2.567   6.124   1.989  0.4391 -1.5059 -0.1863
  353SOL     OW 3291   5.438   1.048   2.213  0.2043 -0.7134 -0.0820
  353SOL    HW1 3292   5.498   0.968   2.223  0.1024 -0.6723  0.9410
  353SOL    HW2 3293   5.481   1.114   2.151  1.0333 -0.8604  0.3233
  354SOL     OW 3294   1.867   2.270   1.859  0.2094  0.0482 -0.1574
  354SOL    HW1 3295   1.947   2.294   1.803 -0.2483 -0.4891 -1.0556
  354SOL    HW2 3296   1.874   2.317   1.947 -0.2051  2.8467 -1.4928
  355SOL     OW 3297   0.276   0.250   2.195 -0.0350  0.0597 -0.2255
  355SOL    HW1 3298   0.227   0.286   2.275 -0.0383  2.5248 -1.2685
  355SOL    HW2 3299   0.219   0.258   2.114  1.4328  1.5092 -1.1841
  356SOL     OW 3300   4.927   5.402   2.131  0.1616  0.2633  0.2434
  356SOL    HW1 3301   4.835   5.371   2.156 -0.7633  1.3074 -1.6833
  356SOL    HW2 3302   4.945   5.381   2.035  1.8169  0.3770  0.5013
  357SOL     OW 3303   1.831   1.259   1.867 -0.3691 -0.2666  0.0922
  357SOL    HW1 3304   1.911   1.205   1.840 -0.5638 -0.8669  0.6946
  357SOL    HW2 3305   1.858   1.355   1.879  0.5493 -0.6636  1.5077
  358SOL     OW 3306   3.914   0.156   1.822 -0.6985  0.2143  0.1257
  358SOL    HW1 3307   3.913   0.059   1.846 -2.6478  0.1470 -0.1087
  358SOL    HW2 3308   3.821   0.191   1.821 -0.0490  2.0340 -0.0992
  359SOL     OW 3309   2.017   6.100   1.806  0.0608  1.0069 -0.1737
  359SOL    HW1 3310   1.922   6.115   1.835  0.1205  1.3502 -0.1545
  359SOL    HW2 3311   2.046   6.008   1.834 -0.1877  0.9887  0.0320
  360SOL     OW 3312   5.544   5.958   2.223 -0.1783 -0.0073 -0.1805
  360SOL    HW1 3313   5.480   6.031   2.202 -0.4999  0.6181  2.6055
  360SOL    HW2 3314   5.495   5.881   2.264  0.7113  0.1247  1.1748
  361SOL     OW 3315   0.652   3.905   2.051 -0.1062  1.1782  0.0275
  361SOL    HW1 3316   0.558   3.926   2.078 -0.6289 -1.1421  0.2024
  361SOL    HW2 3317   0.709   3.894   2.132 -0.4962 -0.6972  0.0951
  362SOL     OW 3318   2.899   2.005   2.164  0.2246 -0.2326  0.4886
  362SOL    HW1 3319   2.899   1.905   2.151 -0.2471  0.0632 -2.4760
  362SOL    HW2 3320   2.982   2.043   2.122  0.1787  0.6837  1.2115
  363SOL     OW 3321   1.298   2.316   1.737  0.0843 -0.0375 -0.1483
  363SOL    HW1 3322   1.275   2.320   1.640  0.0822  2.6473 -0.0930
  363SOL    HW2 3323   1.229   2.261   1.785 -1.9152  1.4196 -1.1878
  364SOL     OW 3324   4.872   0.958   1.738 -0.4750 -0.5393  0.3834
  364SOL    HW1 3325   4.910   1.035   1.788 -1.9203 -0.3839  1.2819
  364SOL    HW2 3326   4.913   0.954   1.647  2.0267 -0.6695  1.4294
  365SOL     OW 3327   4.919   2.772   2.207 -0.3775 -0.1699 -0.4439
  365SOL    HW1 3328   4.969   2.754   2.122  0.6607 -0.7201  0.2610
  365SOL    HW2 3329   4.853   2.846   2.192  1.1700  1.1199 -1.2377
  366SOL     OW 3330   2.431   4.111   2.202 -0.1119 -0.3618  0.2924
  366SOL    HW1 3331   2.486   4.060   2.136  0.0595 -0.7944  0.7606
  366SOL    HW2 3332   2.367   4.049   2.247  1.4141 -0.6279  2.2725
  367SOL     OW 3333   5.310   0.629   1.865  0.2596  0.0233  0.3620
  367SOL    HW1 3334   5.324   0.629   1.964 -1.1740 -0.2234  0.5855
  367SOL    HW2 3335   5.252   0.706   1.839  1.7881  0.9345 -0.4961
  368SOL     OW 3336   0.798   4.396   1.844 -0.0418 -0.1151  0.1508
  368SOL    HW1 3337   0.701   4.378   1.825  0.2058 -1.0378 -0.2712
  368SOL    HW2 3338   0.848   4.310   1.845  0.5001  0.1673  2.0088
  369SOL     OW 3339   2.780   1.045   1.718 -0.4058  0.4124  0.0184
  369SOL    HW1 3340   2.823   1.022   1.631  0.2522  2.4619 -0.2324
  369SOL    HW2 3341   2.787   0.966   1.779 -1.5314 -1.3480 -1.9678
  370SOL     OW 3342   2.287   4.873   1.809  0.1752 -0.5222 -0.0099
  370SOL    HW1 3343   2.310   4.964   1.843  1.4233 -0.5124 -0.8359
  370SOL    HW2 3344   2.368   4.815   1.811 -0.6889 -1.7692  0.8888
  371SOL     OW 3345   3.802   3.884   1.826  0.3345 -0.3400  0.1237
  371SOL    HW1 3346   3.839   3.976   1.828  0.5556 -0.4005 -0.7099
  371SOL    HW2 3347   3.702   3.888   1.835  0.3911 -0.0595  0.6368
  372SOL     OW 3348   3.967   0.251   2.072  0.3409 -0.6013  0.2103
  372SOL    HW1 3349   4.037   0.187   2.105  1.8540  0.5096 -0.6767
  372SOL    HW2 3350   3.936   0.222   1.981  1.0302 -0.1026 -0.1938
  373SOL     OW 3351   0.608   0.723   1.798  0.3290 -0.5318 -0.1415
  373SOL    HW1 3352   0.693   0.769   1.823  0.6176 -0.9984 -0.2593
  373SOL    HW2 3353   0.532   0.789   1.801  0.6389 -0.1877  0.2798
  374SOL     OW 3354   1.520   0.222   2.144  0.6254  0.0041 -0.3497
  374SOL    HW1 3355   1.547   0.154   2.076  1.2224 -0.2158  0.0943
  374SOL    HW2 3356   1.601   0.272   2.176  0.1672  1.0743 -0.8191
  375SOL     OW 3357   4.860   2.490   1.891 -0.3689 -0.1338  0.9682
  375SOL    HW1 3358   4.847   2.571   1.833  1.9018  0.0554  0.6412
  375SOL    HW2 3359   4.860   2.518   1.987  1.5997  0.5312  0.8304
  376SOL     OW 3360   2.852   2.885   2.118  0.8532 -0.0253 -0.0585
  376SOL    HW1 3361   2.883   2.832   2.197  2.3324  1.0819  0.1523
  376SOL    HW2 3362   2.765   2.930   2.139  0.0388 -1.5924  0.0764
  377SOL     OW 3363   0.925   4.164   1.794 -0.0305  0.3066  0.4914
  377SOL    HW1 3364   0.955   4.142   1.701  1.8556 -0.6786  1.2800
  377SOL    HW2 3365   0.867   4.090   1.829 -0.1931  0.3597  0.3337
  378SOL     OW 3366   1.577   4.249   1.835  0.0158  0.2739  0.0552
  378SOL    HW1 3367   1.575   4.150   1.823  2.6742  0.4180 -3.0530
  378SOL    HW2 3368   1.490   4.288   1.804 -0.7827 -0.9755  0.6159
  379SOL     OW 3369   4.297   4.639   2.204 -0.7588 -0.2145 -0.0177
  379SOL    HW1 3370   4.254   4.696   2.134  0.4533  0.0072 -0.6025
  379SOL    HW2 3371   4.385   4.678   2.230 -0.9815 -0.5330  1.3348
  380SOL     OW 3372   2.214   0.872   1.830 -0.3244 -0.1597 -0.0934
  380SOL    HW1 3373   2.216   0.774   1.809  0.7969 -0.3572  0.7998
  380SOL    HW2 3374   2.300   0.913   1.800 -0.6221  0.4771 -0.0797
  381SOL     OW 3375   3.414   5.077   2.122 -0.1413 -0.7493  0.1842
  381SOL    HW1 3376   3.324   5.106   2.152  0.2680  0.5929  0.1681
  381SOL    HW2 3377   3.482   5.147   2.145  0.5865 -0.8006 -1.6167
  382SOL     OW 3378   2.378   6.140   2.149 -0.3139 -0.0690  0.5396
  382SOL    HW1 3379   2.464   6.190   2.158  0.3034 -1.1946  1.0905
  382SOL    HW2 3380   2.330   6.169   2.066  1.1227 -0.2137 -0.3702
  383SOL     OW 3381   4.337   1.635   1.852 -0.1238 -0.1358 -0.8525
  383SOL    HW1 3382   4.334   1.537   1.832  0.0976 -0.0589 -1.2736
  383SOL    HW2 3383   4.368   1.649   1.946 -0.2313 -0.4709 -0.7658
  384SOL     OW 3384   3.111   1.511   2.156  0.1214  0.1532  0.1126
  384SOL    HW1 3385   3.194   1.566   2.156  0.7229 -0.6856 -1.4860
  384SOL    HW2 3386   3.031   1.571   2.146  0.8253  0.7622 -3.0232
  385SOL     OW 3387   2.246   5.893   2.091 -0.0518 -0.5400  0.0498
  385SOL    HW1 3388   2.147   5.900   2.080 -0.3338 -0.9094  2.0350
  385SOL    HW2 3389   2.277   5.961   2.158  0.9283 -0.9010 -0.0267
  386SOL     OW 3390   3.726   0.639   1.884 -0.0071  0.3064  0.0212
  386SOL    HW1 3391   3.717   0.609   1.979 -1.9050  0.6867 -0.0114
  386SOL    HW2 3392   3.821   0.663   1.866  0.6357 -1.0066  1.4403
  387SOL     OW 3393   3.621   1.593   2.140  0.0270  0.2992  0.2494
  387SOL    HW1 3394   3.706   1.597   2.192 -0.1716  2.2794  0.4744
  387SOL    HW2 3395   3.624   1.515   2.077  0.4381 -1.9355  2.8544
  388SOL     OW 3396   1.211   5.492   2.139 -0.5798  0.0102  0.6560
  388SOL    HW1 3397   1.128   5.493   2.193  0.4515  0.4676  2.3077
  388SOL    HW2 3398   1.257   5.581   2.145  0.4659 -0.4977  0.4908
  389SOL     OW 3399   1.706   0.389   1.934  0.2946 -0.0846 -0.6557
  389SOL    HW1 3400   1.619   0.339   1.933  0.8056 -0.9799 -1.2628
  389SOL    HW2 3401   1.702   0.465   1.870 -0.6467  0.9731  0.5953
  390SOL     OW 3402   4.362   3.004   2.129 -0.1879 -0.5242  0.2039
  390SOL    HW1 3403   4.414   2.941   2.186 -1.3272 -0.5460  1.2645
  390SOL    HW2 3404   4.270   3.014   2.166 -0.5504  0.4818 -0.9039
  391SOL     OW 3405   0.697   3.441   1.766 -0.2291  0.1680 -0.2942
  391SOL    HW1 3406   0.743   3.437   1.677  2.0003 -0.1402  0.7940
  391SOL    HW2 3407   0.764   3.461   1.837 -1.4905 -1.8789  1.6203
  392SOL     OW 3408   2.235   4.700   2.033  0.0553 -0.0610 -0.4123
  392SOL    HW1 3409   2.152   4.698   2.090  0.1183 -0.0718 -0.3204
  392SOL    HW2 3410   2.237   4.785   1.980 -0.6193 -0.5911 -1.3228
  393SOL     OW 3411   0.799   3.530   2.065 -0.1045  0.5042 -0.5492
  393SOL    HW1 3412   0.743   3.525   2.148  1.0026  0.6946  0.2342
  393SOL    HW2 3413   0.860   3.451   2.061 -1.4262 -0.5015 -2.1723
  394SOL     OW 3414   1.104   0.112   2.209 -0.5870  0.1076 -0.1945
  394SOL    HW1 3415   1.035   0.050   2.172 -1.2495  0.4723  0.3919
  394SOL    HW2 3416   1.069   0.206   2.208 -0.3556  0.2134  0.6923
  395SOL     OW 3417   3.288   5.822   1.851 -0.0088  0.6358  0.8417
  395SOL    HW1 3418   3.327   5.914   1.858  0.6572  0.2587  2.4438
  395SOL    HW2 3419   3.188   5.829   1.840  0.2138  1.5541 -1.1235
  396SOL     OW 3420   0.560   1.750   1.880 -0.4740 -0.2480  0.1404
  396SOL    HW1 3421   0.478   1.711   1.838 -0.5809  0.4937 -0.3539
  396SOL    HW2 3422   0.534   1.800   1.963 -0.3073 -1.4007  0.9154
  397SOL     OW 3423   4.598   5.116   2.147 -0.5677  0.1601  0.0291
  397SOL    HW1 3424   4.572   5.137   2.053  0.5041 -0.7484 -0.4986
  397SOL    HW2 3425   4.617   5.201   2.197 -1.1567  0.6440 -0.5652
  398SOL     OW 3426   4.563   3.591   2.215 -0.0686 -0.3559  0.0377
  398SOL    HW1 3427   4.553   3.690   2.225  0.0347 -0.4677  1.5009
  398SOL    HW2 3428   4.484   3.554   2.166  0.3692  0.5555 -1.4109
  399SOL     OW 3429   2.371   1.155   2.112  0.3022 -0.4078 -0.5554
  399SOL    HW1 3430   2.275   1.178   2.102  0.3074 -0.3765 -0.5328
  399SOL    HW2 3431   2.426   1.213   2.052  0.2940 -0.5302 -0.6837
  400SOL     OW 3432   2.222   4.551   1.823  0.1299  0.0062  0.2797
  400SOL    HW1 3433   2.224   4.597   1.911 -0.1985  0.5422  0.0102
  400SOL    HW2 3434   2.267   4.607   1.754  0.2175 -0.3221  0.0656
  401SOL     OW 3435   2.961   2.178   1.814 -0.1659 -0.3180 -0.5656
  401SOL    HW1 3436   3.036   2.236   1.783  0.8167 -0.8008  0.8242
  401SOL    HW2 3437   2.885   2.235   1.845 -0.1180  0.1837 -1.3431
  402SOL     OW 3438   2.001   4.937   1.855 -0.2275  0.0466  0.2685
  402SOL    HW1 3439   1.953   4.850   1.864 -1.2528  0.5389 -0.1605
  402SOL    HW2 3440   2.085   4.925   1.802  0.7483 -1.0512  2.0180
  403SOL     OW 3441   2.262   1.726   2.183  0.5886 -0.1353  0.0776
  403SOL    HW1 3442   2.302   1.635   2.198  2.2181  0.2053 -1.7346
  403SOL    HW2 3443   2.163   1.718   2.174  0.3482 -1.3052  2.7179
  404SOL     OW 3444   3.007   5.855   1.864  0.4112 -0.0086  0.6761
  404SOL    HW1 3445   2.947   5.933   1.843 -0.6839 -0.6612  1.2756
  404SOL    HW2 3446   2.989   5.824   1.957  0.0854 -1.6218  0.1049
  405SOL     OW 3447   2.391   5.910   1.826 -0.1663  0.3160  0.0352
  405SOL    HW1 3448   2.443   5.838   1.779  1.0362 -0.7357  2.7352
  405SOL    HW2 3449   2.340   5.869   1.902 -1.9136  1.9463 -0.1879
  406SOL     OW 3450   5.178   1.326   1.839 -0.1588 -0.1096  0.2863
  406SOL    HW1 3451   5.226   1.403   1.798  1.8630 -0.7040  1.4085
  406SOL    HW2 3452   5.201   1.321   1.937 -0.2181 -2.1268  0.2288
  407SOL     OW 3453   4.750   5.546   1.853  0.5677  0.1151 -0.1844
  407SOL    HW1 3454   4.718   5.579   1.942 -0.3234 -0.4053 -0.2983
  407SOL    HW2 3455   4.847   5.568   1.842  0.4014  1.2196  0.4228
  408SOL     OW 3456   2.935   4.961   1.853  0.2201 -0.1910 -0.6413
  408SOL    HW1 3457   3.023   4.947   1.807 -0.2196  0.7660 -1.8364
  408SOL    HW2 3458   2.949   4.972   1.951  1.5386  0.9009 -0.9351
  409SOL     OW 3459   5.551   4.854   2.106  0.0837  0.1182 -0.5570
  409SOL    HW1 3460   5.549   4.822   2.011 -0.7954  0.0895 -0.5377
  409SOL    HW2 3461   5.473   4.815   2.155  0.3559  0.3911  0.0954
  410SOL     OW 3462   1.875   3.947   1.880  0.3311  0.2034 -0.0688
  410SOL    HW1 3463   1.973   3.965   1.873  0.4892 -0.2439  0.8984
  410SOL    HW2 3464   1.859   3.851   1.903 -0.2410  0.6718  1.6628
  411SOL     OW 3465   4.440   0.585   2.168 -0.0243  0.2715  0.2438
  411SOL    HW1 3466   4.484   0.669   2.134 -0.3065 -0.0466 -0.9313
  411SOL    HW2 3467   4.344   0.604   2.190  0.2688  0.5836  1.3213
  412SOL     OW 3468   0.751   4.939   2.141  0.1027  0.1985  0.0960
  412SOL    HW1 3469   0.696   4.875   2.195 -0.7279  2.2891  1.9080
  412SOL    HW2 3470   0.715   4.945   2.048 -1.9049  0.4707  0.8494
  413SOL     OW 3471   0.104   0.293   1.993  0.0774  0.2386 -0.1210
  413SOL    HW1 3472   0.148   0.357   1.931 -0.1029  0.6470  0.1652
  413SOL    HW2 3473   0.016   0.265   1.955  0.6226 -0.6612 -0.7425
  414SOL     OW 3474   2.928   4.079   1.842  0.2183  0.7842 -0.0810
  414SOL    HW1 3475   2.832   4.107   1.834  0.6752  1.9787 -1.9512
  414SOL    HW2 3476   2.987   4.153   1.809  1.6896 -0.6688 -0.8163
  415SOL     OW 3477   2.023   4.352   1.843 -0.2270 -0.4188 -0.1637
  415SOL    HW1 3478   1.933   4.393   1.858  0.2109  0.2095  0.8630
  415SOL    HW2 3479   2.089   4.424   1.824  0.1557 -0.8409 -0.4531
  416SOL     OW 3480   3.667   5.930   1.802  0.3901  0.2106 -0.6463
  416SOL    HW1 3481   3.598   5.987   1.847 -0.7215 -1.7383  0.2388
  416SOL    HW2 3482   3.686   5.968   1.711 -2.0531  0.7047 -1.0348
  417SOL     OW 3483   1.460   3.154   1.826  0.1085  0.4406  0.2422
  417SOL    HW1 3484   1.462   3.165   1.925 -0.2347  0.4391  0.2525
  417SOL    HW2 3485   1.436   3.060   1.803  0.4674  0.3716  0.1588
  418SOL     OW 3486   0.079   0.909   1.809  0.0188  0.5515 -0.3969
  418SOL    HW1 3487   0.149   0.968   1.769  1.2536  0.0462  0.9239
  418SOL    HW2 3488   0.112   0.815   1.812 -0.7805  0.2742  0.1005
  419SOL     OW 3489   2.001   3.147   1.870  0.3101 -0.2070 -0.1973
  419SOL    HW1 3490   1.942   3.187   1.799  2.2953  2.7732 -0.3407
  419SOL    HW2 3491   2.016   3.050   1.849 -1.9135 -0.2883 -1.8722
  420SOL     OW 3492   0.230   3.292   1.827 -0.4178  0.1798  0.1280
  420SOL    HW1 3493   0.291   3.219   1.856 -2.5490 -1.0749  1.7936
  420SOL    HW2 3494   0.138   3.255   1.814 -1.1433  2.2235 -0.9510
  421SOL     OW 3495   0.547   4.362   2.131  0.2123 -0.2620  0.3603
  421SOL    HW1 3496   0.609   4.295   2.173 -0.7316 -2.7218 -1.8952
  421SOL    HW2 3497   0.591   4.452   2.128  1.8281 -0.8878  2.8434
  422SOL     OW 3498   3.817   3.041   2.061 -0.4411 -0.3786  0.6006
  422SOL    HW1 3499   3.762   2.981   2.120 -1.1794 -0.3964 -0.0907
  422SOL    HW2 3500   3.810   3.011   1.966 -0.5816  0.6157  0.2791
  423SOL     OW 3501   3.386   2.142   1.814  0.1270 -0.0866 -0.3567
  423SOL    HW1 3502   3.472   2.165   1.769  0.9881 -1.3226  0.5763
  423SOL    HW2 3503   3.364   2.046   1.796 -0.6586  0.0156  0.0322
  424SOL     OW 3504   3.413   4.693   1.885  0.6119 -0.4064  0.2592
  424SOL    HW1 3505   3.402   4.597   1.860 -1.2474 -0.6758  1.9052
  424SOL    HW2 3506   3.458   4.699   1.974  0.4795  0.2353  0.2883
  425SOL     OW 3507   4.742   2.971   2.150 -0.0920  0.2250 -0.3746
  425SOL    HW1 3508   4.725   2.990   2.053  2.2275  0.3784 -0.7866
  425SOL    HW2 3509   4.756   3.057   2.199 -1.5807  0.1697  0.2052
  426SOL     OW 3510   2.463   1.885   1.820 -0.0828 -0.0769  0.2932
  426SOL    HW1 3511   2.552   1.919   1.788  1.0110 -0.8192  2.3237
  426SOL    HW2 3512   2.390   1.943   1.785  1.3177  1.4728 -0.2076
  427SOL     OW 3513   1.158   1.839   2.131 -0.1576  0.8521 -0.3085
  427SOL    HW1 3514   1.125   1.753   2.169 -1.2886  0.5776 -1.8169
  427SOL    HW2 3515   1.253   1.853   2.158 -0.6647  0.3665  1.9930
  428SOL     OW 3516   2.944   4.115   2.147  0.8729  0.6151  0.2583
  428SOL    HW1 3517   3.040   4.104   2.173  0.3898 -0.7507  1.6108
  428SOL    HW2 3518   2.935   4.104   2.048  2.2708  2.1179 -0.0683
  429SOL     OW 3519   5.697   3.924   2.105 -0.2499  0.2503 -0.1351
  429SOL    HW1 3520   5.699   3.842   2.163  0.8344  0.3936  0.0595
  429SOL    HW2 3521   5.776   3.922   2.043  0.9967  2.1096  1.2789
  430SOL     OW 3522   5.479   1.487   1.853  0.0179  0.3184  0.1468
  430SOL    HW1 3523   5.574   1.492   1.823 -0.4305  1.6888 -1.1616
  430SOL    HW2 3524   5.451   1.391   1.858  1.2478 -0.0783 -0.1522
  431SOL     OW 3525   2.262   2.084   1.819 -0.0248 -0.3264  0.0165
  431SOL    HW1 3526   2.194   2.150   1.786 -0.8263 -1.6082 -1.0021
  431SOL    HW2 3527   2.244   2.063   1.915 -0.3543  0.2150  0.0765
  432SOL     OW 3528   4.310   1.443   2.115 -0.1628 -0.0521 -0.0401
  432SOL    HW1 3529   4.356   1.524   2.151  0.1013 -0.5987  0.8947
  432SOL    HW2 3530   4.329   1.435   2.017  0.3670  0.6385 -0.0050
  433SOL     OW 3531   2.697   4.182   1.887 -0.2195 -0.0974 -0.4356
  433SOL    HW1 3532   2.712   4.281   1.883 -0.8879  0.2165  2.5353
  433SOL    HW2 3533   2.599   4.163   1.889 -0.2034 -0.4419  2.6447
  434SOL     OW 3534   0.569   0.020   1.833  0.1376  0.9917  0.3535
  434SOL    HW1 3535   0.601  -0.075   1.826  0.5474  0.9752  1.9968
  434SOL    HW2 3536   0.473   0.021   1.861 -0.2138  1.0758 -0.7980
  435SOL     OW 3537   3.151   3.585   2.151 -0.0788 -0.1233  0.4133
  435SOL    HW1 3538   3.180   3.679   2.134 -1.2731  0.4323  1.3419
  435SOL    HW2 3539   3.131   3.540   2.064  1.0218  0.2918 -0.0699
  436SOL     OW 3540   5.237   1.080   2.047  0.2313 -0.4272  0.3994
  436SOL    HW1 3541   5.296   1.038   2.115  2.5381  0.0047 -1.2193
  436SOL    HW2 3542   5.233   1.179   2.062  0.2835 -0.4020  0.2521
  437SOL     OW 3543   0.408   4.683   1.835  0.8046  0.5788  0.1102
  437SOL    HW1 3544   0.441   4.679   1.929 -0.4769  0.7907  0.5948
  437SOL    HW2 3545   0.479   4.651   1.773  1.3864 -0.3261  1.2148
  438SOL     OW 3546   4.746   1.503   1.967 -0.5108 -0.6183 -0.1979
  438SOL    HW1 3547   4.723   1.561   1.888 -0.1406 -2.3872 -1.6671
  438SOL    HW2 3548   4.714   1.410   1.951  2.3043 -1.7846  0.3009
  439SOL     OW 3549   1.635   4.232   2.090 -0.4972 -0.6073 -0.3727
  439SOL    HW1 3550   1.603   4.219   1.997  1.5680 -0.0332 -1.2211
  439SOL    HW2 3551   1.574   4.184   2.153 -0.6863 -2.9414 -2.1923
  440SOL     OW 3552   0.343   4.696   2.184  0.0707  0.0535  0.2528
  440SOL    HW1 3553   0.277   4.764   2.151  0.4991  2.3895  3.6702
  440SOL    HW2 3554   0.297   4.608   2.196 -1.7458  0.9124 -0.0625
  441SOL     OW 3555   0.378   3.062   2.156  0.4508 -0.2773 -0.2754
  441SOL    HW1 3556   0.427   3.146   2.178  0.9673 -0.4837 -0.6318
  441SOL    HW2 3557   0.279   3.080   2.157  0.5730  0.4765 -0.9443
  442SOL     OW 3558   0.431   1.868   2.110 -0.3315 -0.0753  0.3125
  442SOL    HW1 3559   0.443   1.955   2.158  1.3256  0.9526 -1.8150
  442SOL    HW2 3560   0.499   1.803   2.142  1.9780  1.1823 -1.7300
  443SOL     OW 3561   2.146   2.275   2.127  0.0204  0.2019  0.7719
  443SOL    HW1 3562   2.177   2.181   2.138  0.9447  0.4961  0.7847
  443SOL    HW2 3563   2.222   2.338   2.146  0.1365  0.8832 -1.6099
  444SOL     OW 3564   2.992   5.555   2.152 -0.1062  0.1905  0.4789
  444SOL    HW1 3565   3.049   5.489   2.201  0.9899  1.4004  0.8928
  444SOL    HW2 3566   3.038   5.584   2.069  0.0040  1.3427  0.9219
  445SOL     OW 3567   1.602   1.130   2.178 -0.7418  0.5097 -0.0112
  445SOL    HW1 3568   1.596   1.122   2.078 -0.6225  1.4896 -0.1051
  445SOL    HW2 3569   1.570   1.045   2.220 -0.9136  0.1331 -0.8784
  446SOL     OW 3570   4.724   3.027   1.841  0.1833  0.2126 -0.3514
  446SOL    HW1 3571   4.638   3.067   1.809 -0.6560 -0.6757  0.7387
  446SOL    HW2 3572   4.779   3.098   1.886 -0.0624  0.7361 -0.8550
  447SOL     OW 3573   2.760   0.827   1.905 -0.1156  0.0628  0.0656
  447SOL    HW1 3574   2.682   0.765   1.902 -0.2398  0.1836  0.6954
  447SOL    HW2 3575   2.775   0.857   1.999  1.4046 -0.8830  0.1670
  448SOL     OW 3576   0.846   1.078   1.798  0.3684 -0.3900 -0.3887
  448SOL    HW1 3577   0.806   1.079   1.706 -1.8595 -1.1679  0.4887
  448SOL    HW2 3578   0.933   1.127   1.797 -0.1029  0.5472 -2.6818
  449SOL     OW 3579   1.600   5.558   2.107 -0.2522  0.6259  0.6077
  449SOL    HW1 3580   1.620   5.480   2.167 -1.5120  0.0011  0.2354
  449SOL    HW2 3581   1.674   5.567   2.040  0.2255  0.1528  1.0510
  450SOL     OW 3582   2.382   0.371   2.170 -0.0015 -0.1673 -0.0548
  450SOL    HW1 3583   2.337   0.335   2.252 -1.2444  2.7138  0.6558
  450SOL    HW2 3584   2.340   0.329   2.089 -1.8701  0.1522  0.6867
  451SOL     OW 3585   3.500   0.474   1.875  0.0143  0.1458  0.0395
  451SOL    HW1 3586   3.571   0.542   1.860  0.4310 -0.2498  0.1762
  451SOL    HW2 3587   3.410   0.517   1.872  0.3381  1.5026  3.9372
  452SOL     OW 3588   3.313   2.736   1.902 -0.6211  0.5353  0.3935
  452SOL    HW1 3589   3.357   2.659   1.855 -1.4029 -0.7628  1.6844
  452SOL    HW2 3590   3.350   2.822   1.868 -0.1615 -0.3822 -1.5456
  453SOL     OW 3591   5.059   1.773   2.148 -0.0783 -0.4085 -0.0264
  453SOL    HW1 3592   5.050   1.673   2.140  0.7673 -0.4281 -0.8580
  453SOL    HW2 3593   4.972   1.816   2.124  0.1833 -0.8508 -1.8809
  454SOL     OW 3594   0.653   1.715   2.183 -0.1073 -0.3973 -0.3077
  454SOL    HW1 3595   0.730   1.775   2.160 -0.0136 -1.3585 -2.9017
  454SOL    HW2 3596   0.683   1.619   2.178 -1.3760 -0.7771 -1.1187
  455SOL     OW 3597   5.621   0.606   1.878 -0.0997  0.2449 -0.5502
  455SOL    HW1 3598   5.676   0.671   1.825  0.7351 -0.2020 -0.2499
  455SOL    HW2 3599   5.525   0.633   1.874  0.1463  1.0968 -1.0091
  456SOL     OW 3600   0.732   5.326   1.826 -0.0248 -0.1328  0.0283
  456SOL    HW1 3601   0.824   5.315   1.789  0.5908  1.0590  1.1182
  456SOL    HW2 3602   0.738   5.352   1.923 -1.5107 -0.1974  0.1590
  457SOL     OW 3603   0.462   2.132   2.198  0.3910 -0.0817  0.3939
  457SOL    HW1 3604   0.390   2.201   2.200 -0.3229 -0.7439 -1.0650
  457SOL    HW2 3605   0.551   2.176   2.213 -0.1535  0.9605  0.6923
  458SOL     OW 3606   0.203   3.848   1.930  0.4287  0.9863  0.5213
  458SOL    HW1 3607   0.292   3.873   1.890  0.2669  0.3338 -0.2732
  458SOL    HW2 3608   0.181   3.754   1.905  0.4295  0.4481  2.3913
  459SOL     OW 3609   1.912   3.655   1.827  0.3981  0.3690  0.2089
  459SOL    HW1 3610   1.951   3.616   1.911  1.7400 -2.1007 -1.4371
  459SOL    HW2 3611   1.946   3.605   1.748 -2.2362  1.4165 -1.7505
  460SOL     OW 3612   1.942   5.267   2.163  0.6959  0.3001 -0.2074
  460SOL    HW1 3613   1.994   5.184   2.185  0.7980  0.5394  0.4793
  460SOL    HW2 3614   2.003   5.333   2.118  0.7627  0.2309 -0.2191
  461SOL     OW 3615   4.970   5.275   1.894 -0.0421 -0.2511  0.0636
  461SOL    HW1 3616   4.920   5.198   1.855  2.0116 -1.5269 -0.2336
  461SOL    HW2 3617   5.068   5.261   1.880  0.4148  2.4749 -0.0621
  462SOL     OW 3618   4.485   3.255   2.131  0.2653 -0.1064 -0.2627
  462SOL    HW1 3619   4.423   3.329   2.158 -0.1831 -0.8664  0.8346
  462SOL    HW2 3620   4.434   3.170   2.123  1.0023 -0.5537 -0.2780
  463SOL     OW 3621   3.315   2.510   2.119  0.6088  0.4786  0.0940
  463SOL    HW1 3622   3.322   2.596   2.068 -0.2762  1.9207  2.2155
  463SOL    HW2 3623   3.407   2.478   2.142  0.9912  0.1306 -1.7812
  464SOL     OW 3624   2.449   5.096   1.899  0.1839 -0.2727  0.0542
  464SOL    HW1 3625   2.449   5.060   1.992  1.5737  0.5792  0.4181
  464SOL    HW2 3626   2.533   5.150   1.884 -0.0046 -0.4078 -1.6921
  465SOL     OW 3627   1.935   2.030   2.194  0.0594  0.0818 -0.5353
  465SOL    HW1 3628   1.856   2.062   2.245 -1.8288 -2.2327 -1.7883
  465SOL    HW2 3629   1.959   2.096   2.123 -0.1844  1.1878  0.3858
  466SOL     OW 3630   1.784   0.889   2.087 -0.2842 -0.1292  0.3947
  466SOL    HW1 3631   1.778   0.872   1.989  0.2933 -0.1194  0.3510
  466SOL    HW2 3632   1.694   0.881   2.128 -0.7755  1.2696 -0.3575
  467SOL     OW 3633   0.466   3.635   2.156 -0.0929 -0.5376  0.1777
  467SOL    HW1 3634   0.484   3.732   2.169  0.1189 -0.4986 -0.4189
  467SOL    HW2 3635   0.490   3.608   2.063 -0.1487 -1.1612  0.3397
  468SOL     OW 3636   2.709   0.209   1.887 -0.1503  0.0677  0.6461
  468SOL    HW1 3637   2.666   0.268   1.956 -0.3226 -1.1739  1.6422
  468SOL    HW2 3638   2.658   0.124   1.879  0.6773 -0.3889  0.0032
  469SOL     OW 3639   1.691   5.797   1.913  0.0097  0.3102  0.2557
  469SOL    HW1 3640   1.733   5.717   1.869 -0.4684 -0.4464  1.1345
  469SOL    HW2 3641   1.732   5.810   2.004  0.8235  1.7120 -0.2866
  470SOL     OW 3642   1.290   2.552   1.896 -0.2267 -1.0852  0.0199
  470SOL    HW1 3643   1.375   2.606   1.897 -1.3615  0.8366 -1.3000
  470SOL    HW2 3644   1.304   2.470   1.841  0.3564  0.0238 -1.5476
  471SOL     OW 3645   1.578   5.248   2.032 -0.1021 -0.0661 -0.0577
  471SOL    HW1 3646   1.639   5.272   1.957  0.6497  1.0693  0.8743
  471SOL    HW2 3647   1.612   5.288   2.117 -1.5916 -0.2794  0.6798
  472SOL     OW 3648   2.296   2.755   1.848 -0.2934  0.2267  0.0711
  472SOL    HW1 3649   2.292   2.761   1.948  1.5236  1.5697  0.1130
  472SOL    HW2 3650   2.376   2.804   1.815 -2.4434  2.3944 -2.3142
  473SOL     OW 3651   5.601   2.219   2.257 -0.5192  0.3231 -0.2028
  473SOL    HW1 3652   5.637   2.213   2.351 -1.3092 -0.6803  0.0439
  473SOL    HW2 3653   5.593   2.315   2.232  1.3037  0.6149  0.1224
  474SOL     OW 3654   2.978   0.624   1.846  0.2207 -0.2132 -0.1402
  474SOL    HW1 3655   2.915   0.694   1.810 -0.9391 -1.0119  0.2835
  474SOL    HW2 3656   2.965   0.614   1.944  1.6718  0.2435  0.1166
  475SOL     OW 3657   2.377   3.352   2.175  0.2449  0.5364 -0.2400
  475SOL    HW1 3658   2.476   3.341   2.186  0.2979  0.4534 -0.7734
  475SOL    HW2 3659   2.359   3.413   2.097 -0.1136  1.1650  0.3297
  476SOL     OW 3660   4.101   3.004   2.184 -0.1787 -0.5023 -0.1734
  476SOL    HW1 3661   4.003   3.007   2.201 -0.2976  0.9077 -0.9194
  476SOL    HW2 3662   4.140   3.095   2.199  0.9217 -0.9102 -0.4222
  477SOL     OW 3663   3.880   4.175   2.131 -0.2909  0.8098  0.3254
  477SOL    HW1 3664   3.971   4.207   2.157  0.0922 -1.6484  2.5162
  477SOL    HW2 3665   3.856   4.210   2.040  1.6951  3.6172  0.7656
  478SOL     OW 3666   2.728   1.277   1.841  0.2174 -0.4448 -0.5231
  478SOL    HW1 3667   2.811   1.326   1.867  0.4955 -1.1730 -0.0104
  478SOL    HW2 3668   2.752   1.191   1.796 -0.1960 -1.7687  1.6610
  479SOL     OW 3669   2.693   5.918   2.201 -0.3415 -0.2825  0.2260
  479SOL    HW1 3670   2.630   5.977   2.152 -0.1934  0.5226  0.9787
  479SOL    HW2 3671   2.643   5.842   2.243 -1.1513  1.3027  2.3116
  480SOL     OW 3672   5.405   3.891   2.019 -0.1240 -0.2195  0.3915
  480SOL    HW1 3673   5.504   3.901   2.023  0.0220  1.7418 -3.5272
  480SOL    HW2 3674   5.362   3.956   2.082  1.0516  0.1554  0.8309
  481SOL     OW 3675   0.387   5.065   2.154  0.0051  0.2194  0.0869
  481SOL    HW1 3676   0.342   5.035   2.070  0.3193  0.1123 -0.0442
  481SOL    HW2 3677   0.399   4.987   2.215  2.5368 -0.3542 -1.0326
  482SOL     OW 3678   0.851   0.821   1.867 -0.2706  0.4366 -0.6155
  482SOL    HW1 3679   0.856   0.801   1.965  1.5821 -0.9677 -0.9188
  482SOL    HW2 3680   0.869   0.918   1.851 -0.4195  0.6409  0.4331
  483SOL     OW 3681   2.342   2.476   2.187 -0.1077 -0.3491  0.0489
  483SOL    HW1 3682   2.320   2.568   2.218 -1.3185  0.4696 -2.9427
  483SOL    HW2 3683   2.441   2.465   2.184  0.0505  0.5071  1.2707
  484SOL     OW 3684   4.569   5.386   1.753 -0.5516 -0.2307  0.0753
  484SOL    HW1 3685   4.645   5.440   1.791 -0.9812 -0.0547  0.6897
  484SOL    HW2 3686   4.579   5.381   1.654  0.4833 -0.5426  0.1770
  485SOL     OW 3687   4.054   2.237   2.163  0.8227  0.1502 -0.4056
  485SOL    HW1 3688   4.147   2.250   2.198  0.1672 -0.2703  1.6323
  485SOL    HW2 3689   4.058   2.190   2.074  2.5641  0.9481 -0.7856
  486SOL     OW 3690   5.470   1.990   2.203  0.6441  0.5139  0.1428
  486SOL    HW1 3691   5.526   2.070   2.223 -0.1910  0.5405  2.8062
  486SOL    HW2 3692   5.374   2.018   2.194  0.3173 -0.1582  1.3062
  487SOL     OW 3693   5.125   4.451   2.124  0.3543  0.2452  0.1758
  487SOL    HW1 3694   5.047   4.406   2.168  0.4736  0.7956  0.9713
  487SOL    HW2 3695   5.162   4.391   2.053 -1.0287  0.1396 -0.4823
  488SOL     OW 3696   3.929   4.847   2.131 -0.3147 -0.0204 -0.4087
  488SOL    HW1 3697   3.832   4.856   2.107  0.1495  1.5147 -1.8567
  488SOL    HW2 3698   3.960   4.932   2.174  0.2489 -0.7453  0.6453
  489SOL     OW 3699   3.958   3.490   1.848 -0.1210 -0.0377  0.5945
  489SOL    HW1 3700   4.053   3.479   1.820  0.1148  0.5782  1.1185
  489SOL    HW2 3701   3.910   3.402   1.841  0.0153 -0.0130 -1.3345
  490SOL     OW 3702   1.559   4.970   2.034 -0.0814 -0.2454 -0.0163
  490SOL    HW1 3703   1.557   5.069   2.043  1.1397 -0.2144  0.0881
  490SOL    HW2 3704   1.466   4.933   2.046 -0.2494  0.6927  2.0006
  491SOL     OW 3705   0.197   1.881   1.995  0.4034 -0.0404 -0.0295
  491SOL    HW1 3706   0.142   1.954   2.035  0.0318 -0.6160  0.5464
  491SOL    HW2 3707   0.287   1.880   2.038  0.0569 -0.5594  0.7121
  492SOL     OW 3708   5.136   0.399   1.817 -0.5220 -0.4869  0.7895
  492SOL    HW1 3709   5.213   0.464   1.817  1.1061 -2.3013  2.2226
  492SOL    HW2 3710   5.051   0.449   1.798  1.0920  1.3618 -2.4625
  493SOL     OW 3711   3.761   3.906   2.167 -0.1431  0.5172  0.1565
  493SOL    HW1 3712   3.836   3.841   2.159  0.5360  1.4766 -1.8595
  493SOL    HW2 3713   3.797   3.998   2.178 -1.0479  0.8794  0.2076
  494SOL     OW 3714   1.354   2.345   2.219 -0.1569 -0.2363 -0.2102
  494SOL    HW1 3715   1.344   2.294   2.304  0.0552 -2.0883 -1.2379
  494SOL    HW2 3716   1.271   2.398   2.202 -0.7502 -0.9204  0.4732
  495SOL     OW 3717   2.741   4.714   1.801 -0.3128  0.0850 -0.1969
  495SOL    HW1 3718   2.758   4.731   1.704  2.8845 -0.5285  0.1326
  495SOL    HW2 3719   2.782   4.787   1.856 -1.5625  0.1235  0.7379
  496SOL     OW 3720   0.281   5.799   2.162  0.3433  0.5581  0.0757
  496SOL    HW1 3721   0.365   5.851   2.145  1.7664 -1.6186  0.0756
  496SOL    HW2 3722   0.290   5.707   2.123 -1.3896 -0.2875  1.5177
  497SOL     OW 3723   0.255   2.322   2.192  0.6027  0.1223  0.1684
  497SOL    HW1 3724   0.182   2.267   2.231  0.5420 -0.0191 -0.1379
  497SOL    HW2 3725   0.218   2.409   2.160  0.1531 -0.7594 -1.8486
  498SOL     OW 3726   1.603   1.626   1.887 -0.5415 -0.0526 -0.3343
  498SOL    HW1 3727   1.669   1.651   1.816 -0.1050 -0.6890 -0.1665
  498SOL    HW2 3728   1.516   1.671   1.869  0.1110  1.3207 -0.2069
  499SOL     OW 3729   0.227   3.563   1.896  0.7525  0.1020  0.3014
  499SOL    HW1 3730   0.222   3.467   1.868 -0.7259  0.5656 -1.1481
  499SOL    HW2 3731   0.318   3.599   1.874  0.8940 -0.6199 -0.3219
  500SOL     OW 3732   4.463   5.665   1.852 -0.1070  0.1489 -0.4009
  500SOL    HW1 3733   4.466   5.587   1.790 -0.2627 -0.7275  0.6707
  500SOL    HW2 3734   4.548   5.669   1.905  0.5247  1.5696 -1.4380
  501SOL     OW 3735   0.132   4.506   2.177  0.0546  0.3236  0.3033
  501SOL    HW1 3736   0.120   4.533   2.082 -0.0481 -2.8688 -0.7072
  501SOL    HW2 3737   0.052   4.537   2.230  0.1316  2.1712 -0.5649
  502SOL     OW 3738   5.135   0.155   2.167  0.2312  0.0923 -0.3344
  502SOL    HW1 3739   5.179   0.234   2.209 -0.0671 -0.4010  0.9425
  502SOL    HW2 3740   5.035   0.164   2.174  0.1785 -1.3402  1.7558
  503SOL     OW 3741   1.196   2.114   2.088  0.1387 -0.4889  0.5948
  503SOL    HW1 3742   1.282   2.159   2.063  0.2832 -0.0418  1.8117
  503SOL    HW2 3743   1.214   2.017   2.108  0.4289 -0.3292  1.1406
  504SOL     OW 3744   0.671   4.608   2.037  0.6051 -0.2069  0.2342
  504SOL    HW1 3745   0.742   4.639   1.974  0.2893 -0.9630 -0.5112
  504SOL    HW2 3746   0.656   4.678   2.107  0.1982  1.1377 -1.1495
  505SOL     OW 3747   0.936   5.850   2.143 -0.3281  0.0565 -0.1024
  505SOL    HW1 3748   1.025   5.830   2.183 -0.8944  0.0512  1.1786
  505SOL    HW2 3749   0.925   5.949   2.135 -1.4935  0.2650  2.8703
  506SOL     OW 3750   2.817   4.436   1.875 -0.6718 -0.5816  0.0931
  506SOL    HW1 3751   2.858   4.458   1.964  1.1371 -0.6769 -0.6701
  506SOL    HW2 3752   2.789   4.521   1.830  1.8303 -0.1420 -0.7778
  507SOL     OW 3753   4.383   1.199   2.193  0.2605 -0.0139  0.0441
  507SOL    HW1 3754   4.350   1.293   2.199 -0.2082 -0.2456  2.8344
  507SOL    HW2 3755   4.481   1.198   2.178  0.2623  0.9310 -0.0526
  508SOL     OW 3756   3.389   1.290   1.857 -0.0929 -0.1467  0.1851
  508SOL    HW1 3757   3.461   1.352   1.887  0.1513 -0.4718  0.2820
  508SOL    HW2 3758   3.430   1.209   1.815 -0.4327  0.5207 -1.5123
  509SOL     OW 3759   3.839   5.294   2.181 -0.1682 -0.2591 -0.5726
  509SOL    HW1 3760   3.866   5.391   2.186  0.2913 -0.4537  1.5478
  509SOL    HW2 3761   3.743   5.288   2.151  0.1127  0.7703 -1.7708
  510SOL     OW 3762   4.015   1.834   2.133  0.1030  0.7135  0.6306
  510SOL    HW1 3763   4.109   1.864   2.148 -0.0919  1.1264  1.0485
  510SOL    HW2 3764   3.988   1.853   2.038  0.5647  0.2308  0.3953
  511SOL     OW 3765   0.071   2.088   2.094 -0.3637  0.6870  0.7706
  511SOL    HW1 3766   0.060   2.144   2.012 -0.7738 -0.9300 -0.3106
  511SOL    HW2 3767   0.004   2.118   2.163 -0.2622  1.8165  0.4051
  512SOL     OW 3768   0.339   0.046   1.989  0.0132  0.1311 -0.0392
  512SOL    HW1 3769   0.292   0.110   2.050 -0.0582  0.6558 -0.6368
  512SOL    HW2 3770   0.272  -0.014   1.947 -0.0952  0.6579 -0.6320
  513SOL     OW 3771   1.380   1.815   1.814  0.2190  0.0587  0.2336
  513SOL    HW1 3772   1.285   1.842   1.799  0.7148  0.8617 -1.8188
  513SOL    HW2 3773   1.429   1.888   1.860  0.4622  0.8073 -1.1705
  514SOL     OW 3774   4.791   2.148   1.868 -0.4293  0.5705  0.0757
  514SOL    HW1 3775   4.758   2.235   1.832  0.1866  0.1993 -1.4557
  514SOL    HW2 3776   4.891   2.144   1.859 -0.3238  0.1940  1.2633
  515SOL     OW 3777   2.739   3.312   1.914 -0.1486  0.3886 -0.8450
  515SOL    HW1 3778   2.775   3.401   1.886 -0.3819  0.2049 -1.7752
  515SOL    HW2 3779   2.784   3.239   1.861  0.2722 -0.0825  0.1314
  516SOL     OW 3780   3.975   4.602   2.211 -0.2664 -0.3836  0.4682
  516SOL    HW1 3781   3.962   4.692   2.169 -1.3815  0.5306  2.6156
  516SOL    HW2 3782   4.052   4.606   2.275 -0.0958 -1.0621  0.3120
  517SOL     OW 3783   4.942   1.115   2.168 -0.0889 -0.1208  0.3160
  517SOL    HW1 3784   4.955   1.016   2.157 -0.4143 -0.0032 -1.4418
  517SOL    HW2 3785   5.031   1.160   2.169  0.0457 -0.3888  0.6604
  518SOL     OW 3786   5.493   1.467   2.180 -0.0877  0.0710  0.2939
  518SOL    HW1 3787   5.566   1.525   2.144 -0.5753 -0.2128 -1.2427
  518SOL    HW2 3788   5.433   1.521   2.239 -0.7022  1.2609 -1.3234
  519SOL     OW 3789   4.656   5.697   2.079  0.1627  0.2751 -0.4549
  519SOL    HW1 3790   4.736   5.672   2.133 -0.8801 -1.0801  0.5784
  519SOL    HW2 3791   4.611   5.776   2.121  0.0911  0.0466 -0.0910
  520SOL     OW 3792   1.446   1.375   2.157  0.0354 -0.6928 -0.7317
  520SOL    HW1 3793   1.480   1.292   2.202  0.1685 -0.5416 -0.5549
  520SOL    HW2 3794   1.493   1.385   2.069  1.2397  0.0875 -0.0255
  521SOL     OW 3795   2.574   2.675   2.085  0.3369 -0.4878 -0.3015
  521SOL    HW1 3796   2.481   2.704   2.108  0.3036  0.6213 -1.6803
  521SOL    HW2 3797   2.602   2.719   1.999  1.4785 -2.1805 -0.8415
  522SOL     OW 3798   5.183   3.256   1.983  0.2755 -0.6006  0.5221
  522SOL    HW1 3799   5.270   3.291   2.018  0.5941 -1.2035  0.3533
  522SOL    HW2 3800   5.196   3.162   1.951  0.3121  0.2834 -2.3588
  523SOL     OW 3801   2.711   2.291   1.871 -0.1458  0.1794 -0.7876
  523SOL    HW1 3802   2.657   2.350   1.812  0.1130 -0.9687 -2.2454
  523SOL    HW2 3803   2.678   2.298   1.965 -0.1737  2.5235 -0.9195
  524SOL     OW 3804   3.192   0.998   2.205 -0.3205 -0.5378 -0.3140
  524SOL    HW1 3805   3.245   1.020   2.287 -0.8162 -0.4616 -0.0075
  524SOL    HW2 3806   3.128   1.072   2.186 -0.2592 -0.5904 -0.7276
  525SOL     OW 3807   1.109   5.428   1.904  0.5877  0.0271  0.0699
  525SOL    HW1 3808   1.148   5.445   1.995  0.4725  1.7233 -0.1769
  525SOL    HW2 3809   1.100   5.514   1.854 -0.0112 -0.7921 -1.2997
  526SOL     OW 3810   4.045   3.102   1.803 -0.3513 -0.2671  0.2364
  526SOL    HW1 3811   4.007   3.139   1.887 -0.1044 -1.9024  1.1088
  526SOL    HW2 3812   4.136   3.141   1.787 -0.7024  0.6057  0.3083
  527SOL     OW 3813   5.000   4.030   1.829 -0.5382 -0.4679 -0.4187
  527SOL    HW1 3814   5.084   4.065   1.787 -0.6540 -0.9381 -1.0543
  527SOL    HW2 3815   4.999   4.054   1.926 -0.8477  1.7438 -0.9119
  528SOL     OW 3816   3.942   0.903   2.034 -0.1037  0.1400  0.4985
  528SOL    HW1 3817   4.018   0.963   2.056  1.6022 -1.6338 -0.3013
  528SOL    HW2 3818   3.976   0.816   2.000 -2.4687  0.1913 -2.5141
  529SOL     OW 3819   4.847   2.511   2.156 -0.2666  0.5022 -0.1480
  529SOL    HW1 3820   4.827   2.449   2.232  0.1029  0.0297 -0.4336
  529SOL    HW2 3821   4.865   2.603   2.192 -0.4112  0.3559  0.3066
  530SOL     OW 3822   1.504   2.779   1.895  0.1654 -0.0992  0.0078
  530SOL    HW1 3823   1.503   2.774   1.995 -0.5764 -0.0933  0.0031
  530SOL    HW2 3824   1.427   2.833   1.863  1.3240  1.2968 -0.5073
  531SOL     OW 3825   3.455   4.470   2.187 -0.2052  0.1915  0.2467
  531SOL    HW1 3826   3.548   4.470   2.224  0.6368  0.9915 -1.7522
  531SOL    HW2 3827   3.421   4.564   2.184 -0.7071  0.0061  0.0287
  532SOL     OW 3828   2.361   3.076   2.119 -0.0107 -0.6005 -0.1936
  532SOL    HW1 3829   2.332   3.097   2.026 -1.1671 -1.8692 -0.1496
  532SOL    HW2 3830   2.374   3.162   2.170  4.0026  0.3460 -2.3769
  533SOL     OW 3831   3.564   5.202   1.834 -0.6783 -0.7894 -0.0486
  533SOL    HW1 3832   3.527   5.114   1.804 -0.0373 -0.5971 -1.5021
  533SOL    HW2 3833   3.662   5.205   1.814 -0.4923 -0.1256  0.9167
  534SOL     OW 3834   3.611   0.218   2.138  0.2101 -0.3158  0.2186
  534SOL    HW1 3835   3.515   0.247   2.135  0.1360 -0.5316  0.5056
  534SOL    HW2 3836   3.668   0.294   2.170  0.3324  0.2935 -1.3475
  535SOL     OW 3837   4.984   2.212   2.119 -0.3800 -0.2768 -0.3785
  535SOL    HW1 3838   4.953   2.118   2.108  0.8656 -0.6369 -1.0494
  535SOL    HW2 3839   4.914   2.275   2.086 -0.3375 -1.0574 -2.0185
  536SOL     OW 3840   1.137   3.739   1.881  0.5435  0.2295 -0.2502
  536SOL    HW1 3841   1.212   3.805   1.884 -0.0556  0.9198 -0.1460
  536SOL    HW2 3842   1.168   3.655   1.837  1.1604  0.7860 -0.8927
  537SOL     OW 3843   3.351   1.594   1.874 -0.5887 -0.1173  0.1816
  537SOL    HW1 3844   3.436   1.541   1.878 -0.8544 -0.5142  0.6970
  537SOL    HW2 3845   3.318   1.611   1.966 -0.0786  1.6746  0.0734
  538SOL     OW 3846   0.047   1.525   1.828 -0.0086  1.1437 -0.2468
  538SOL    HW1 3847   0.056   1.472   1.912 -0.8842  1.2631 -0.0681
  538SOL    HW2 3848   0.130   1.515   1.773 -0.2210 -0.5415 -0.3017
  539SOL     OW 3849   1.360   3.920   1.927 -0.2564  0.5139  0.4530
  539SOL    HW1 3850   1.453   3.938   1.897 -0.5577  1.0621 -0.1908
  539SOL    HW2 3851   1.304   4.002   1.914 -0.7811  0.2581  1.0207
  540SOL     OW 3852   4.905   0.042   1.929 -0.3220  0.3250 -0.1068
  540SOL    HW1 3853   4.984   0.069   1.875  2.1640 -0.0771  3.0260
  540SOL    HW2 3854   4.903  -0.058   1.939 -1.3488  0.3150 -0.2861
  541SOL     OW 3855   1.610   4.535   2.095  0.0257 -0.1358  0.2405
  541SOL    HW1 3856   1.520   4.559   2.132 -0.4103 -1.7030  0.2387
  541SOL    HW2 3857   1.619   4.436   2.088  1.3707  0.0168 -0.7351
  542SOL     OW 3858   5.425   3.377   2.060  0.5760  0.0813 -0.3461
  542SOL    HW1 3859   5.367   3.455   2.081  0.4076 -0.1312 -0.0151
  542SOL    HW2 3860   5.506   3.379   2.119  0.3339 -0.2579 -0.0003
  543SOL     OW 3861   0.537   4.346   1.828 -0.3287  0.1689  0.2760
  543SOL    HW1 3862   0.531   4.370   1.925  0.4378 -1.7201  0.8417
  543SOL    HW2 3863   0.462   4.285   1.804  0.4102 -0.6969  0.1208
  544SOL     OW 3864   0.754   0.487   2.124 -0.9024  0.3586 -0.2860
  544SOL    HW1 3865   0.755   0.484   2.024 -3.0860  0.1764 -0.3418
  544SOL    HW2 3866   0.671   0.444   2.159  0.0388 -0.0257  1.6574
  545SOL     OW 3867   5.280   5.449   1.783  0.5153 -0.3118 -0.2172
  545SOL    HW1 3868   5.288   5.453   1.683  2.1832 -0.2900 -0.0997
  545SOL    HW2 3869   5.344   5.514   1.824 -0.9233  0.4804  0.8637
  546SOL     OW 3870   0.249   2.136   1.830  0.2707  0.0614 -0.3164
  546SOL    HW1 3871   0.153   2.160   1.812  0.5779  0.6504 -1.2374
  546SOL    HW2 3872   0.252   2.059   1.894 -0.7756  1.0948  1.0343
  547SOL     OW 3873   0.888   1.896   2.065 -0.4337 -0.0123  0.5737
  547SOL    HW1 3874   0.985   1.886   2.090  0.2249  0.9845 -1.3882
  547SOL    HW2 3875   0.872   1.987   2.029 -2.5699  0.5056  2.5526
  548SOL     OW 3876   4.281   0.804   1.987  0.4610  0.1878 -0.4533
  548SOL    HW1 3877   4.325   0.745   1.919  0.3968  2.0594 -2.1995
  548SOL    HW2 3878   4.193   0.764   2.013  1.4407 -1.6425  0.1959
  549SOL     OW 3879   5.517   4.764   1.839 -0.0168  0.6112  0.3431
  549SOL    HW1 3880   5.541   4.831   1.768  0.3844  0.1452  0.0316
  549SOL    HW2 3881   5.436   4.713   1.811 -0.3939  1.0467  0.6354
  550SOL     OW 3882   1.737   0.619   1.807 -0.4551 -0.2830  0.1706
  550SOL    HW1 3883   1.648   0.648   1.841  0.2281 -1.0098  2.7685
  550SOL    HW2 3884   1.798   0.698   1.801 -1.3092  0.3005 -2.0526
  551SOL     OW 3885   2.558   2.542   1.811 -0.2190  0.2373  0.1775
  551SOL    HW1 3886   2.566   2.642   1.822 -1.3553  0.1789  2.0232
  551SOL    HW2 3887   2.469   2.512   1.846  0.2301 -1.4698 -0.0698
  552SOL     OW 3888   2.428   4.957   2.143 -0.0679 -0.1914 -0.3694
  552SOL    HW1 3889   2.466   4.869   2.172 -0.1594  0.2736  1.2713
  552SOL    HW2 3890   2.329   4.958   2.156 -0.0402  0.2348 -0.1662
  553SOL     OW 3891   2.954   1.743   2.112  0.1496  0.2430 -0.6254
  553SOL    HW1 3892   3.001   1.767   2.197  1.6384 -2.0131 -0.7253
  553SOL    HW2 3893   2.999   1.790   2.035  0.3769  0.3671 -0.4202
  554SOL     OW 3894   4.587   5.129   1.831 -0.4649 -0.2363  0.5628
  554SOL    HW1 3895   4.680   5.093   1.837  0.1071  1.0808  0.0662
  554SOL    HW2 3896   4.589   5.219   1.789 -2.0081 -0.2807  0.3302
  555SOL     OW 3897   0.866   3.701   1.809 -0.5805  0.2320  0.0210
  555SOL    HW1 3898   0.965   3.696   1.818 -0.6649 -1.2152  0.4575
  555SOL    HW2 3899   0.824   3.695   1.900 -1.1108 -1.4667 -0.3017
  556SOL     OW 3900   1.747   4.765   2.138 -0.1027  0.4023 -0.9370
  556SOL    HW1 3901   1.682   4.840   2.144  0.3402  0.6919  0.6590
  556SOL    HW2 3902   1.698   4.680   2.116 -0.9220  0.7487 -0.4876
  557SOL     OW 3903   5.357   2.438   1.844 -0.3740 -0.1757  0.2211
  557SOL    HW1 3904   5.378   2.344   1.815 -2.2927 -1.0684  1.5058
  557SOL    HW2 3905   5.265   2.441   1.882 -0.0641  2.0993  0.9395
  558SOL     OW 3906   0.711   0.163   2.022  0.3570  0.6230 -0.0022
  558SOL    HW1 3907   0.657   0.093   1.977  0.6412  0.1454  0.3858
  558SOL    HW2 3908   0.652   0.219   2.080  0.5155 -1.0773  1.9101
  559SOL     OW 3909   5.442   0.737   2.096  0.1855  0.1532 -0.4622
  559SOL    HW1 3910   5.501   0.660   2.119  0.7936  0.8674  0.4722
  559SOL    HW2 3911   5.492   0.802   2.040  0.5030  1.0244  0.7819
  560SOL     OW 3912   3.558   2.360   2.108 -0.0870  0.0592  0.2608
  560SOL    HW1 3913   3.565   2.260   2.107  0.6191  0.0944 -1.3596
  560SOL    HW2 3914   3.650   2.399   2.115 -0.2351  0.5851 -0.6790
  561SOL     OW 3915   4.408   1.719   2.089 -1.3837 -0.2989 -0.4196
  561SOL    HW1 3916   4.371   1.811   2.100 -0.7203  0.1921 -2.0516
  561SOL    HW2 3917   4.498   1.713   2.134 -1.8823 -0.4864  0.5867
  562SOL     OW 3918   4.782   2.748   1.774  0.2771  0.0647 -0.6875
  562SOL    HW1 3919   4.760   2.841   1.805 -2.5989 -0.5957 -0.4538
  562SOL    HW2 3920   4.803   2.750   1.676 -0.6080  0.8996 -0.8840
  563SOL     OW 3921   5.539   0.101   2.110 -0.3435  0.1138 -0.3122
  563SOL    HW1 3922   5.559   0.085   2.014 -1.6498  0.6441 -0.6869
  563SOL    HW2 3923   5.457   0.048   2.136 -1.3728  1.7456 -0.1117
  564SOL     OW 3924   4.541   2.004   1.841  0.0058 -0.3266  0.0731
  564SOL    HW1 3925   4.626   2.056   1.834 -0.8764  0.9383 -2.7630
  564SOL    HW2 3926   4.464   2.067   1.851 -0.7634 -1.3820  1.1507
  565SOL     OW 3927   5.159   5.255   2.190 -0.3333 -0.0175 -0.0103
  565SOL    HW1 3928   5.235   5.310   2.154 -0.2312 -0.0306  0.1877
  565SOL    HW2 3929   5.075   5.310   2.189  0.2695  1.1032  2.7167
  566SOL     OW 3930   3.540   3.492   2.183 -0.3641  0.3724  0.2082
  566SOL    HW1 3931   3.461   3.432   2.187 -0.6630  0.7435 -0.0774
  566SOL    HW2 3932   3.624   3.438   2.180 -0.6772 -0.0543 -1.3950
  567SOL     OW 3933   5.410   5.642   1.925 -0.3054 -0.2658  0.1176
  567SOL    HW1 3934   5.372   5.734   1.911 -1.7629 -0.6675  1.2519
  567SOL    HW2 3935   5.479   5.645   1.997  0.3779  0.1062 -0.5424
  568SOL     OW 3936   4.298   5.647   2.098  0.2984 -0.4418 -0.3483
  568SOL    HW1 3937   4.361   5.672   2.024 -0.8406 -0.6890 -1.4213
  568SOL    HW2 3938   4.265   5.730   2.143 -0.2740 -0.1942 -1.2019
  569SOL     OW 3939   1.276   0.797   1.850  0.6571 -0.4691  0.6493
  569SOL    HW1 3940   1.322   0.879   1.815  0.5532 -0.5486  0.3227
  569SOL    HW2 3941   1.345   0.725   1.864  0.5559 -0.8226 -0.5188
  570SOL     OW 3942   3.946   1.363   1.821  0.3129  0.0036 -0.2088
  570SOL    HW1 3943   3.967   1.353   1.919  1.6189 -1.2175 -0.5749
  570SOL    HW2 3944   3.873   1.300   1.796  0.1147  0.1738 -0.0596
  571SOL     OW 3945   3.326   3.312   2.205  0.4307  0.0043  0.1294
  571SOL    HW1 3946   3.272   3.323   2.288  0.5647  0.0071  0.2168
  571SOL    HW2 3947   3.271   3.338   2.126  0.6349  0.9948  0.2991
  572SOL     OW 3948   3.816   0.381   2.255  0.2767 -0.7942 -0.5055
  572SOL    HW1 3949   3.867   0.330   2.186 -0.7552 -1.6262 -0.6755
  572SOL    HW2 3950   3.850   0.359   2.346  0.3402 -1.2157 -0.6304
  573SOL     OW 3951   2.560   1.951   2.106  0.0250 -0.4132 -0.5920
  573SOL    HW1 3952   2.515   2.040   2.099 -1.4557 -0.7502  2.8591
  573SOL    HW2 3953   2.654   1.963   2.139 -0.5638 -0.1569  1.0420
  574SOL     OW 3954   0.587   4.767   2.254 -0.1008  0.1961 -0.2609
  574SOL    HW1 3955   0.596   4.769   2.354  1.8974  0.3162 -0.3995
  574SOL    HW2 3956   0.494   4.741   2.230  0.1845 -3.3302  1.6463
  575SOL     OW 3957   0.782   2.060   1.856  0.3878 -0.6409  0.6961
  575SOL    HW1 3958   0.727   1.994   1.805  0.2522 -0.3902  0.5173
  575SOL    HW2 3959   0.722   2.126   1.900  0.4443 -1.3725  1.9177
  576SOL     OW 3960   4.640   0.821   2.127 -0.5857  0.3264 -0.0907
  576SOL    HW1 3961   4.646   0.834   2.028 -1.3772  1.4664 -0.0125
  576SOL    HW2 3962   4.730   0.835   2.168 -0.2637 -0.1054 -0.6329
  577SOL     OW 3963   1.465   4.014   2.169  0.2035 -0.4802  0.6785
  577SOL    HW1 3964   1.561   3.998   2.191  0.8291  0.6635 -0.9719
  577SOL    HW2 3965   1.440   3.958   2.090  1.0362  2.6792 -2.0613
  578SOL     OW 3966   0.472   3.657   1.868 -0.3254  0.5101 -0.2081
  578SOL    HW1 3967   0.551   3.632   1.813 -1.4627 -0.7694 -1.3621
  578SOL    HW2 3968   0.449   3.753   1.852 -0.1790  0.3633 -1.4004
  579SOL     OW 3969   1.919   3.309   2.085 -0.5220 -0.5643 -0.1783
  579SOL    HW1 3970   1.970   3.244   2.029  1.3869  0.5958  0.0974
  579SOL    HW2 3971   1.984   3.363   2.139 -2.0539  1.1300  0.0587
  580SOL     OW 3972   2.906   3.536   1.896  0.1610 -0.5870  0.3524
  580SOL    HW1 3973   2.997   3.502   1.872  1.2812  2.1931  0.2447
  580SOL    HW2 3974   2.912   3.634   1.919 -2.7439 -0.4243  0.8137
  581SOL     OW 3975   0.919   2.415   1.896 -0.5245 -0.6480 -0.7470
  581SOL    HW1 3976   0.820   2.406   1.901 -0.8382  1.1880 -2.3706
  581SOL    HW2 3977   0.958   2.334   1.852 -1.4027 -1.0004 -0.8934
  582SOL     OW 3978   1.792   1.326   2.147  0.2104  0.2284 -0.1368
  582SOL    HW1 3979   1.746   1.242   2.178 -0.5388  0.8226  0.4196
  582SOL    HW2 3980   1.817   1.317   2.051 -1.3555 -0.0224 -0.5576
  583SOL     OW 3981   3.851   4.528   1.902 -0.3025 -0.0995  0.4266
  583SOL    HW1 3982   3.826   4.511   1.997  0.0796 -1.9368  0.2535
  583SOL    HW2 3983   3.951   4.537   1.895 -0.1911 -1.3938  0.0556
  584SOL     OW 3984   2.608   0.087   2.152  0.1588  0.0194 -0.3641
  584SOL    HW1 3985   2.602   0.187   2.144 -0.5519  0.2687  2.4501
  584SOL    HW2 3986   2.704   0.060   2.156  0.3474  0.6231 -0.7010
  585SOL     OW 3987   2.390   1.566   1.893 -0.9036  0.2522  0.3638
  585SOL    HW1 3988   2.417   1.470   1.888 -1.4648 -0.0338  2.1221
  585SOL    HW2 3989   2.354   1.595   1.804 -1.9460 -1.5466  0.1505
  586SOL     OW 3990   5.701   2.818   1.860  0.0573  0.4278  0.2288
  586SOL    HW1 3991   5.687   2.885   1.932  1.9585 -0.0914  1.1301
  586SOL    HW2 3992   5.792   2.829   1.820 -1.1831  1.1988 -2.6894
  587SOL     OW 3993   4.508   4.115   1.745 -0.3727 -0.2090  0.2875
  587SOL    HW1 3994   4.543   4.207   1.762 -2.2321  0.5417  0.2983
  587SOL    HW2 3995   4.479   4.107   1.650  0.5753 -1.0842  0.0569
  588SOL     OW 3996   4.483   0.613   1.787 -0.7209 -0.6070  0.6078
  588SOL    HW1 3997   4.546   0.539   1.811  1.1977 -1.1110 -4.6703
  588SOL    HW2 3998   4.528   0.701   1.802 -0.6152 -0.7569  1.1951
  589SOL     OW 3999   1.516   2.010   1.945 -0.2957  0.6922  0.4741
  589SOL    HW1 4000   1.598   2.000   1.890 -0.9711  1.1326 -0.6349
  589SOL    HW2 4001   1.530   2.082   2.013 -0.2950  1.8762 -0.7441
  590SOL     OW 4002   0.498   5.350   2.135  0.5939 -0.5258 -0.3555
  590SOL    HW1 4003   0.414   5.404   2.127  1.0488  0.1513 -0.6707
  590SOL    HW2 4004   0.475   5.253   2.141 -0.1869 -0.4108 -1.2025
  591SOL     OW 4005   5.281   4.802   2.202 -0.4706 -0.5113  0.3816
  591SOL    HW1 4006   5.216   4.875   2.180  0.0263  0.0886  0.8802
  591SOL    HW2 4007   5.235   4.713   2.196 -1.2901 -0.1054  0.5687
  592SOL     OW 4008   1.089   2.185   1.834 -0.5551 -0.1162  0.0757
  592SOL    HW1 4009   1.048   2.102   1.796  1.9382 -1.6100  0.4182
  592SOL    HW2 4010   1.109   2.170   1.931 -2.8816  2.0845  0.9895
  593SOL     OW 4011   5.683   4.374   1.884 -0.2591  0.0814  0.4152
  593SOL    HW1 4012   5.751   4.448   1.883  0.7429 -0.7931 -1.2985
  593SOL    HW2 4013   5.711   4.305   1.950  1.8738 -1.3591 -1.8013
  594SOL     OW 4014   5.217   1.362   2.110  0.1190  0.0695 -0.6791
  594SOL    HW1 4015   5.302   1.400   2.147  0.7067 -0.8150 -1.0973
  594SOL    HW2 4016   5.148   1.435   2.104  1.3335  1.1959 -1.8339
  595SOL     OW 4017   1.164   1.381   2.178 -0.1401  0.3103 -0.5222
  595SOL    HW1 4018   1.258   1.367   2.147 -0.6462 -1.3614 -1.4393
  595SOL    HW2 4019   1.117   1.292   2.183 -1.3569  0.9773  0.9883
  596SOL     OW 4020   1.201   5.925   1.829 -0.7559  0.2784  0.4245
  596SOL    HW1 4021   1.281   5.869   1.849 -0.4192  1.2064  1.8266
  596SOL    HW2 4022   1.217   5.978   1.745  0.3511  0.8911  1.0025
  597SOL     OW 4023   0.231   1.133   2.105 -0.0481 -0.2137 -0.8225
  597SOL    HW1 4024   0.154   1.075   2.131 -0.9674  2.0685  2.1720
  597SOL    HW2 4025   0.317   1.088   2.129 -0.6944 -0.7459  0.5759
  598SOL     OW 4026   1.614   2.210   2.139  0.8764 -0.0043 -0.3607
  598SOL    HW1 4027   1.543   2.254   2.194 -0.2340 -0.7817 -1.1392
  598SOL    HW2 4028   1.667   2.280   2.092  0.9890  0.6127  0.6404
  599SOL     OW 4029   4.329   5.141   2.134  0.2117  0.4685  0.6063
  599SOL    HW1 4030   4.370   5.231   2.121 -0.2703  0.7947  1.2476
  599SOL    HW2 4031   4.233   5.153   2.163 -0.3095 -0.2668 -0.7616
  600SOL     OW 4032   2.518   0.935   2.176  0.6153 -0.5199  0.8692
  600SOL    HW1 4033   2.458   0.856   2.188  0.6980 -0.3102  2.9185
  600SOL    HW2 4034   2.464   1.015   2.148  0.4621 -1.1306 -0.6875
  601SOL     OW 4035   2.733   5.425   2.124  0.4595  0.3704 -0.3205
  601SOL    HW1 4036   2.720   5.326   2.134  0.2725  0.3458 -0.7944
  601SOL    HW2 4037   2.828   5.448   2.144  0.5097  0.0924 -0.2296
  602SOL     OW 4038   1.772   5.083   1.845 -0.0438  0.2356 -0.0786
  602SOL    HW1 4039   1.864   5.047   1.858 -0.1956 -1.0646 -2.1251
  602SOL    HW2 4040   1.705   5.017   1.881 -0.2568 -0.7920 -2.1920
  603SOL     OW 4041   4.414   2.974   1.861  0.5704 -0.8069 -0.6993
  603SOL    HW1 4042   4.368   3.054   1.824  2.1172  0.2121 -0.5292
  603SOL    HW2 4043   4.411   2.977   1.961 -0.7376 -1.8248 -0.6808
  604SOL     OW 4044   0.658   3.491   2.292  0.6874 -0.2314  0.1787
  604SOL    HW1 4045   0.575   3.538   2.263  0.0876 -0.8648  0.8373
  604SOL    HW2 4046   0.661   3.488   2.392  1.0409 -1.0245  0.1479
  605SOL     OW 4047   5.380   4.530   1.831 -0.4029  0.1624  0.2517
  605SOL    HW1 4048   5.473   4.532   1.868  0.2557  1.3289 -1.3041
  605SOL    HW2 4049   5.341   4.439   1.841  1.2747 -0.5954  0.1326
  606SOL     OW 4050   4.499   2.712   1.860  0.3662 -0.2175 -0.2498
  606SOL    HW1 4051   4.589   2.699   1.819  0.6712  0.6686  0.1143
  606SOL    HW2 4052   4.469   2.807   1.847  0.8750  0.3720  2.2892
  607SOL     OW 4053   1.056   0.645   1.860 -0.1573  0.3178 -0.4138
  607SOL    HW1 4054   0.992   0.722   1.862  0.5035  0.8647 -0.2295
  607SOL    HW2 4055   1.146   0.677   1.832 -0.3316 -0.7343 -2.3582
  608SOL     OW 4056   4.462   5.347   2.024  0.5549 -0.2718  0.1796
  608SOL    HW1 4057   4.419   5.436   2.012 -0.3536 -0.7272 -0.0697
  608SOL    HW2 4058   4.501   5.317   1.937 -0.6529 -0.8668 -0.1745
  609SOL     OW 4059   2.707   2.026   1.798 -0.4942  0.3653 -0.3464
  609SOL    HW1 4060   2.806   2.020   1.780 -0.4602 -0.3973  0.0472
  609SOL    HW2 4061   2.684   2.118   1.827  0.5363 -0.0187  1.9314
  610SOL     OW 4062   3.693   2.872   2.233 -0.3007 -0.5922  0.0423
  610SOL    HW1 4063   3.696   2.845   2.329 -1.8887 -0.2633  0.2126
  610SOL    HW2 4064   3.599   2.865   2.199  0.1934 -0.4610 -1.4188
  611SOL     OW 4065   3.366   1.872   1.831 -0.0642 -0.1667  0.2963
  611SOL    HW1 4066   3.312   1.791   1.851  0.9182 -0.6429  1.0553
  611SOL    HW2 4067   3.463   1.852   1.840  0.1935  1.1784  0.8658
  612SOL     OW 4068   5.556   0.356   1.824 -0.4382  0.6454  0.0079
  612SOL    HW1 4069   5.613   0.438   1.827  0.3321  0.1182  0.3360
  612SOL    HW2 4070   5.460   0.381   1.830 -0.2749  1.5985 -1.0990
  613SOL     OW 4071   3.970   5.634   1.879  0.8134  0.1852 -0.2676
  613SOL    HW1 4072   4.015   5.721   1.858  0.3271  0.3848 -0.4961
  613SOL    HW2 4073   3.872   5.649   1.889  0.8194 -0.2085  0.4522
  614SOL     OW 4074   4.599   2.357   1.909  0.0283 -0.6599 -0.5118
  614SOL    HW1 4075   4.675   2.422   1.905 -0.0679 -0.5935 -2.0073
  614SOL    HW2 4076   4.513   2.406   1.893 -0.1208 -1.0269 -0.8494
  615SOL     OW 4077   1.308   4.884   2.076 -0.5843 -0.5177  0.0202
  615SOL    HW1 4078   1.245   4.830   2.020 -0.8882  2.0307 -2.2951
  615SOL    HW2 4079   1.256   4.948   2.133 -0.2710  1.9735 -2.2921
  616SOL     OW 4080   4.192   1.193   1.873  0.6475  0.0686  0.1888
  616SOL    HW1 4081   4.160   1.148   1.956 -1.3742  1.1378  0.0536
  616SOL    HW2 4082   4.115   1.238   1.827  1.3640 -1.6532 -3.0587
  617SOL     OW 4083   2.910   4.480   2.142 -0.0417 -0.1451  0.4862
  617SOL    HW1 4084   2.975   4.423   2.192 -1.8828 -2.3031  0.5981
  617SOL    HW2 4085   2.821   4.433   2.139 -1.9386  3.0807  1.2695
  618SOL     OW 4086   1.017   3.321   2.134 -0.0264  0.3773  0.1053
  618SOL    HW1 4087   1.075   3.317   2.052 -0.1804 -1.6325  0.0365
  618SOL    HW2 4088   1.073   3.347   2.213  0.1541  2.1822 -0.5673
  619SOL     OW 4089   0.084   1.386   2.072 -0.0710 -0.1300 -0.4571
  619SOL    HW1 4090   0.115   1.469   2.118  1.0234 -0.5038 -0.4907
  619SOL    HW2 4091   0.121   1.306   2.120 -0.4586 -0.5771 -0.8898
  620SOL     OW 4092   5.287   2.956   1.980  0.3611 -0.3950 -0.0157
  620SOL    HW1 4093   5.224   2.928   2.053  0.6466 -1.1872 -0.0656
  620SOL    HW2 4094   5.330   2.875   1.940 -0.0403  0.0070 -1.3023
  621SOL     OW 4095   3.365   5.374   1.814  0.1097 -0.3900 -0.2146
  621SOL    HW1 4096   3.445   5.314   1.812  0.5254  0.1345  0.5732
  621SOL    HW2 4097   3.282   5.318   1.808  0.4788 -1.0933  0.8982
  622SOL     OW 4098   0.369   3.969   2.152  0.4697 -0.1998 -0.2142
  622SOL    HW1 4099   0.337   3.980   2.057  1.7712 -2.0832 -0.9305
  622SOL    HW2 4100   0.354   4.054   2.202  0.5982  1.1772 -2.3718
  623SOL     OW 4101   1.498   3.414   1.863 -0.8028 -0.1056 -0.0818
  623SOL    HW1 4102   1.495   3.320   1.827  1.6381  0.0386 -0.8078
  623SOL    HW2 4103   1.555   3.416   1.945 -0.6006  0.7974 -0.2382
  624SOL     OW 4104   3.188   3.422   1.911 -0.1627  0.7226 -0.3787
  624SOL    HW1 4105   3.282   3.456   1.903 -0.6552  1.8529 -1.7973
  624SOL    HW2 4106   3.184   3.328   1.878  0.2015  1.1915 -1.8103
  625SOL     OW 4107   5.506   3.123   2.023 -0.0077 -0.4472 -0.3304
  625SOL    HW1 4108   5.475   3.217   2.042 -1.2106 -0.7525 -0.7028
  625SOL    HW2 4109   5.426   3.065   2.005  0.1904 -2.5763  4.1494
  626SOL     OW 4110   0.365   5.788   1.811 -0.2840  0.0404  0.2873
  626SOL    HW1 4111   0.382   5.790   1.910 -3.4244 -0.4640  0.9281
  626SOL    HW2 4112   0.378   5.694   1.778  0.5791  0.1704  0.2322
  627SOL     OW 4113   2.781   0.940   2.182 -0.4548 -0.2511  0.2803
  627SOL    HW1 4114   2.689   0.905   2.197 -1.5283  2.2201 -0.2283
  627SOL    HW2 4115   2.781   1.040   2.185  2.6311 -0.1525  2.6809
  628SOL     OW 4116   5.510   5.107   2.178  0.3054 -0.3099 -0.3485
  628SOL    HW1 4117   5.522   5.010   2.156 -1.6759 -0.3779 -1.3137
  628SOL    HW2 4118   5.416   5.123   2.208  0.7311  1.2463  0.2483
  629SOL     OW 4119   2.404   3.433   1.898  0.4034 -0.3466  0.8531
  629SOL    HW1 4120   2.503   3.431   1.914  0.6763 -0.7672 -0.6753
  629SOL    HW2 4121   2.370   3.526   1.908  0.7268 -0.3759  2.5248
  630SOL     OW 4122   5.305   6.116   2.153  0.1170  0.9486  0.2691
  630SOL    HW1 4123   5.244   6.038   2.140  0.9355  0.4122 -0.4943
  630SOL    HW2 4124   5.251   6.199   2.169 -0.7883  0.4123  0.0397
  631SOL     OW 4125   1.885   1.521   1.907  0.0957 -0.3384 -0.0551
  631SOL    HW1 4126   1.954   1.590   1.887 -1.4411  0.8336 -1.6466
  631SOL    HW2 4127   1.814   1.561   1.965 -0.4382 -0.8021 -0.3810
  632SOL     OW 4128   3.335   1.703   2.138 -0.0533  0.6267  0.1170
  632SOL    HW1 4129   3.362   1.799   2.138  0.2666  0.5633 -1.7893
  632SOL    HW2 4130   3.415   1.646   2.153 -0.2983  0.6326  1.6245
  633SOL     OW 4131   1.891   4.276   2.065 -0.2086  0.1072 -0.2540
  633SOL    HW1 4132   1.917   4.259   1.971 -1.0727 -0.0544 -0.4780
  633SOL    HW2 4133   1.791   4.273   2.073 -0.2013  1.1302  0.4689
  634SOL     OW 4134   2.572   5.646   2.111  0.5155 -0.1916  0.4331
  634SOL    HW1 4135   2.627   5.563   2.116  1.0783  0.1671  0.3226
  634SOL    HW2 4136   2.599   5.698   2.029 -2.2019 -1.5701 -1.5000
  635SOL     OW 4137   3.151   4.527   2.013  0.6852  0.0363  0.5942
  635SOL    HW1 4138   3.186   4.610   1.970  0.1385  0.0308  0.1243
  635SOL    HW2 4139   3.052   4.533   2.020  0.5899 -0.7907  0.0865
  636SOL     OW 4140   3.935   2.665   2.157 -0.2088  0.0155  0.0909
  636SOL    HW1 4141   4.001   2.704   2.092 -0.3438  0.0135 -0.0486
  636SOL    HW2 4142   3.879   2.739   2.196 -0.4287 -0.0297 -0.1336
  637SOL     OW 4143   1.713   2.027   1.790 -0.0137 -0.2765 -0.0791
  637SOL    HW1 4144   1.761   2.103   1.833  1.0933 -1.8690  1.6933
  637SOL    HW2 4145   1.715   2.038   1.691 -0.5647  2.3411  0.1458
  638SOL     OW 4146   0.913   6.135   2.081  0.4154 -0.0595  0.9528
  638SOL    HW1 4147   0.926   6.105   1.986  0.2246  0.1042  0.8745
  638SOL    HW2 4148   0.857   6.217   2.083 -1.3884 -1.2398  1.3240
  639SOL     OW 4149   2.151   3.888   2.056  0.0885  0.0171  0.5023
  639SOL    HW1 4150   2.109   3.800   2.076  0.6893 -0.7920 -1.5075
  639SOL    HW2 4151   2.107   3.959   2.110 -1.1320 -1.3511  1.3913
  640SOL     OW 4152   2.161   5.395   2.080  0.1766 -0.0777 -0.1589
  640SOL    HW1 4153   2.226   5.322   2.060  0.0084 -0.1706 -0.3763
  640SOL    HW2 4154   2.209   5.482   2.086  0.3187 -0.1442 -0.3287
  641SOL     OW 4155   2.124   5.031   2.115  0.6064  0.1474 -0.2729
  641SOL    HW1 4156   2.100   5.098   2.044  0.3464  0.1509 -0.1800
  641SOL    HW2 4157   2.069   4.949   2.104 -0.2795  0.5972  0.6335
  642SOL     OW 4158   0.617   1.480   1.952  0.1605  0.0671 -0.0761
  642SOL    HW1 4159   0.610   1.573   1.917  0.0407  0.1184  0.0829
  642SOL    HW2 4160   0.688   1.476   2.022  1.0329 -0.2271 -0.9443
  643SOL     OW 4161   4.502   4.823   2.175  0.4231 -0.5027 -0.2604
  643SOL    HW1 4162   4.531   4.918   2.189 -0.2779 -0.3070 -0.0912
  643SOL    HW2 4163   4.579   4.770   2.140  0.5824  0.3295 -1.2231
  644SOL     OW 4164   0.885   2.542   2.144 -0.1560 -1.1729  0.0717
  644SOL    HW1 4165   0.807   2.605   2.144  0.5536 -0.2919 -0.1172
  644SOL    HW2 4166   0.896   2.502   2.053 -0.6432 -1.6356  0.2073
  645SOL     OW 4167   2.613   1.375   2.082 -0.2961  0.5640  0.1896
  645SOL    HW1 4168   2.675   1.313   2.131  0.1512  0.4763 -0.4682
  645SOL    HW2 4169   2.637   1.375   1.984 -1.6472  0.1533 -0.1581
  646SOL     OW 4170   2.767   4.743   2.122 -0.0816  0.5098 -0.1584
  646SOL    HW1 4171   2.669   4.761   2.123 -0.1190  0.4665 -1.7125
  646SOL    HW2 4172   2.782   4.644   2.132 -0.1526  0.5628  0.5922
  647SOL     OW 4173   3.495   1.071   1.745  0.2527 -0.4421  0.2424
  647SOL    HW1 4174   3.496   0.984   1.794  1.3983 -0.7595 -0.3239
  647SOL    HW2 4175   3.482   1.054   1.648 -0.0434  0.0620  0.1895
  648SOL     OW 4176   3.180   2.333   1.851 -0.3021  0.6786  0.1269
  648SOL    HW1 4177   3.216   2.243   1.872 -3.2110 -1.0545 -1.6389
  648SOL    HW2 4178   3.254   2.393   1.821  1.3639 -1.9666 -1.3638
  649SOL     OW 4179   1.041   2.822   2.151  0.0731  0.2465  0.1012
  649SOL    HW1 4180   1.003   2.803   2.060  0.3245 -1.5680  0.3394
  649SOL    HW2 4181   0.998   2.761   2.218 -0.1278  1.5774  1.2240
  650SOL     OW 4182   4.658   1.270   1.862  0.4380 -0.2339  0.8735
  650SOL    HW1 4183   4.655   1.192   1.925  2.0644 -0.5520  0.5856
  650SOL    HW2 4184   4.719   1.250   1.785 -2.7651 -0.5314 -1.8063
  651SOL     OW 4185   2.928   3.424   2.200 -0.4671  0.4545 -0.0229
  651SOL    HW1 4186   3.007   3.469   2.242 -0.6814  0.3434  0.5187
  651SOL    HW2 4187   2.903   3.470   2.116 -1.0834  1.7567  0.8401
  652SOL     OW 4188   0.118   3.157   2.053  0.0370 -0.2581 -0.1658
  652SOL    HW1 4189   0.020   3.169   2.033  0.1843  2.0093  0.2827
  652SOL    HW2 4190   0.170   3.229   2.008  1.7786 -2.5147 -1.9864
  653SOL     OW 4191   3.874   1.613   2.240 -0.1532 -0.2391  0.5486
  653SOL    HW1 4192   3.917   1.699   2.214 -1.2545 -0.2388 -1.4022
  653SOL    HW2 4193   3.856   1.614   2.339 -2.0016  2.6361  0.2913
  654SOL     OW 4194   3.055   0.229   2.156  0.0557 -0.3350  0.4027
  654SOL    HW1 4195   2.989   0.181   2.213  0.2130 -0.5611  0.3976
  654SOL    HW2 4196   3.074   0.175   2.074  0.8215 -0.6405  0.7715
  655SOL     OW 4197   2.106   2.349   1.758  0.2270  0.1827  0.4517
  655SOL    HW1 4198   2.183   2.387   1.808 -0.0913  1.1135  0.2561
  655SOL    HW2 4199   2.100   2.394   1.668 -0.8361  0.4856  0.6654
  656SOL     OW 4200   3.104   1.579   1.740  0.2520 -0.2580  0.1760
  656SOL    HW1 4201   3.103   1.540   1.649  2.0079  0.9358 -0.4136
  656SOL    HW2 4202   3.196   1.571   1.779  0.5460  2.5545  0.2759
  657SOL     OW 4203   2.915   4.976   2.146 -0.3249  0.2137 -0.4689
  657SOL    HW1 4204   2.872   4.887   2.158 -1.3329  0.6604 -0.6949
  657SOL    HW2 4205   2.850   5.048   2.167  0.4805  0.9021 -0.2991
  658SOL     OW 4206   2.951   1.394   1.865 -0.2170 -0.2036  0.2810
  658SOL    HW1 4207   2.978   1.483   1.829 -3.4925  1.3800  1.3873
  658SOL    HW2 4208   3.031   1.333   1.864  2.5977  3.1186  0.8761
  659SOL     OW 4209   5.182   0.134   1.882  0.1320  0.1862 -0.0540
  659SOL    HW1 4210   5.158   0.139   1.979 -1.0759 -0.9790 -0.2709
  659SOL    HW2 4211   5.182   0.226   1.843  0.2950  0.6345  0.9613
  660SOL     OW 4212   5.097   4.989   2.148 -0.0584  0.1253  0.1582
  660SOL    HW1 4213   4.998   4.981   2.147 -0.3784  2.3436 -3.3381
  660SOL    HW2 4214   5.123   5.084   2.165  1.3655 -0.0604 -0.7639
  661SOL     OW 4215   5.103   0.855   1.890 -0.2417  0.1352  0.3019
  661SOL    HW1 4216   5.122   0.923   1.961  0.7837  0.2853 -0.0992
  661SOL    HW2 4217   5.062   0.899   1.810 -0.0110  0.2037  0.2222
  662SOL     OW 4218   0.604   2.804   1.911 -0.1573  0.5038 -0.4551
  662SOL    HW1 4219   0.521   2.749   1.916 -0.2278  0.3505 -2.3916
  662SOL    HW2 4220   0.578   2.901   1.902 -0.1392  0.4560 -1.0570
  663SOL     OW 4221   3.604   1.445   1.917 -0.4883 -0.3519 -0.1472
  663SOL    HW1 4222   3.677   1.504   1.883 -0.4505  0.2145  0.8816
  663SOL    HW2 4223   3.644   1.363   1.959 -0.2724  0.8389  2.1537
  664SOL     OW 4224   3.348   0.323   2.139 -0.2065  0.3250  0.4385
  664SOL    HW1 4225   3.261   0.282   2.167  0.0221 -0.5751 -0.1250
  664SOL    HW2 4226   3.339   0.362   2.048 -0.1010  0.4757  0.4925
  665SOL     OW 4227   3.078   1.245   2.123  0.4250  0.0767  0.0652
  665SOL    HW1 4228   3.154   1.231   2.059  0.1408  0.5857 -0.3805
  665SOL    HW2 4229   3.060   1.342   2.133 -2.3725 -0.0708 -2.4477
  666SOL     OW 4230   4.327   4.361   1.874  0.0355  0.4139  0.3651
  666SOL    HW1 4231   4.258   4.290   1.890 -0.2052 -0.0112 -2.0999
  666SOL    HW2 4232   4.281   4.447   1.852  0.1938 -0.0020 -1.8356
  667SOL     OW 4233   5.580   0.496   2.157 -0.0565  0.4994 -0.0785
  667SOL    HW1 4234   5.550   0.400   2.162  1.4699 -0.0708 -0.9296
  667SOL    HW2 4235   5.646   0.505   2.082  2.3231  1.5144  2.0255
  668SOL     OW 4236   4.026   0.662   1.967  0.1227 -0.4612  0.3245
  668SOL    HW1 4237   4.063   0.599   1.898  3.4633 -0.3083  1.7847
  668SOL    HW2 4238   4.035   0.621   2.058  0.2929  1.2151  1.1012
  669SOL     OW 4239   2.290   2.487   1.894  0.4673  0.5306 -0.0852
  669SOL    HW1 4240   2.320   2.470   1.988 -3.2573  0.3062  1.2071
  669SOL    HW2 4241   2.263   2.583   1.886 -0.3689  0.2598 -0.5557
  670SOL     OW 4242   5.010   4.031   2.184  0.1375 -0.3152 -0.1113
  670SOL    HW1 4243   5.109   4.032   2.195  0.1477  0.4200 -0.2473
  670SOL    HW2 4244   4.974   3.942   2.214  0.7452 -0.2836  0.7342
  671SOL     OW 4245   0.919   3.160   1.860 -0.4884  0.0516 -0.2108
  671SOL    HW1 4246   0.893   3.069   1.893 -0.0269 -0.5945 -1.5530
  671SOL    HW2 4247   0.838   3.218   1.856 -1.0655 -0.7671 -0.7373
  672SOL     OW 4248   2.686   1.671   2.075  0.2470  0.4799 -0.1602
  672SOL    HW1 4249   2.785   1.676   2.092  0.4670 -0.0134 -1.2013
  672SOL    HW2 4250   2.657   1.575   2.077 -0.2587  0.6425  0.3915
  673SOL     OW 4251   1.701   5.352   2.253  0.4564  0.7316  0.0134
  673SOL    HW1 4252   1.690   5.340   2.352 -0.2838 -0.0658 -0.1510
  673SOL    HW2 4253   1.790   5.316   2.225  0.3242  0.1822  0.2751
  674SOL     OW 4254   5.004   1.509   2.042 -0.6637 -0.2468  0.0075
  674SOL    HW1 4255   5.044   1.551   1.960 -0.4072  0.1830  0.3474
  674SOL    HW2 4256   4.906   1.498   2.029 -0.7595  0.6188 -0.0261
  675SOL     OW 4257   5.336   5.443   2.106 -0.2799 -0.2627 -0.3641
  675SOL    HW1 4258   5.336   5.462   2.008 -0.5266  1.5154 -0.0560
  675SOL    HW2 4259   5.427   5.414   2.134 -0.2266 -0.8755 -1.1150
  676SOL     OW 4260   3.114   2.136   2.051 -0.1274  0.4585  0.0794
  676SOL    HW1 4261   3.124   2.215   2.112 -0.3973 -0.0212  0.7544
  676SOL    HW2 4262   3.068   2.165   1.967 -0.3039  1.0028  0.3544
  677SOL     OW 4263   0.549   5.810   2.005 -0.3499  0.0438 -0.0878
  677SOL    HW1 4264   0.539   5.893   2.060  0.0675 -0.4587  0.7609
  677SOL    HW2 4265   0.644   5.780   2.006  0.1318  1.1235 -2.7372
  678SOL     OW 4266   3.263   3.775   1.871 -1.0444 -0.5030 -0.2168
  678SOL    HW1 4267   3.304   3.683   1.870 -1.7892 -0.8661  0.8299
  678SOL    HW2 4268   3.247   3.803   1.965  1.4672  1.7970 -0.3545
  679SOL     OW 4269   4.246   2.455   2.142  0.2855 -0.4857  0.1648
  679SOL    HW1 4270   4.309   2.533   2.136  0.7920 -0.9891 -1.8012
  679SOL    HW2 4271   4.158   2.486   2.180 -0.0673  1.4437 -2.0007
  680SOL     OW 4272   4.281   0.318   2.126  0.3049 -0.1274  0.6895
  680SOL    HW1 4273   4.266   0.220   2.114 -0.8132  0.1192 -0.0982
  680SOL    HW2 4274   4.377   0.335   2.146  0.3946 -1.4341  1.4529
  681SOL     OW 4275   0.250   5.362   1.793  0.3205  0.2757 -0.4800
  681SOL    HW1 4276   0.326   5.392   1.850 -0.1913  1.7071 -0.5030
  681SOL    HW2 4277   0.281   5.354   1.698  0.6870 -0.1601 -0.3256
  682SOL     OW 4278   3.476   0.638   2.184  0.2049 -0.0575 -0.0594
  682SOL    HW1 4279   3.573   0.660   2.184  0.0949  0.6620  1.6722
  682SOL    HW2 4280   3.464   0.540   2.198  0.7257  0.1374  2.1752
  683SOL     OW 4281   5.192   4.927   1.845 -0.7948  0.1964 -0.4899
  683SOL    HW1 4282   5.155   4.834   1.845 -3.0789  1.0376 -0.3299
  683SOL    HW2 4283   5.200   4.959   1.940 -2.3706  0.9741 -0.5796
  684SOL     OW 4284   0.743   0.976   2.254 -0.2160  0.4807 -0.6973
  684SOL    HW1 4285   0.816   0.974   2.323 -1.6787  0.0694  0.9081
  684SOL    HW2 4286   0.757   0.902   2.188  0.6873  0.2822 -0.3013
  685SOL     OW 4287   3.246   3.832   2.132 -0.2507 -0.0542  0.3948
  685SOL    HW1 4288   3.219   3.918   2.174 -2.1550 -0.8532  0.9059
  685SOL    HW2 4289   3.346   3.829   2.124  0.0346  1.1282  2.6759
  686SOL     OW 4290   1.998   1.016   2.227  0.5265 -0.4215  0.6226
  686SOL    HW1 4291   1.911   0.984   2.190  0.8229  0.0283 -0.4978
  686SOL    HW2 4292   2.005   0.990   2.323 -0.7265 -0.6884  0.6533
  687SOL     OW 4293   3.486   4.949   1.846  0.8601  0.0377 -0.3484
  687SOL    HW1 4294   3.468   4.850   1.846  0.1801  0.1532  0.8209
  687SOL    HW2 4295   3.461   4.988   1.934 -0.9498  1.6457 -1.5086
  688SOL     OW 4296   0.695   2.257   2.218  0.0357 -0.3479 -0.0013
  688SOL    HW1 4297   0.790   2.229   2.206  0.8457  2.8403 -2.2102
  688SOL    HW2 4298   0.688   2.317   2.297  0.4262  1.3735 -1.2262
  689SOL     OW 4299   0.517   0.361   2.122 -0.3364  0.1934 -0.6184
  689SOL    HW1 4300   0.445   0.328   2.183 -0.6371 -0.1793 -1.1648
  689SOL    HW2 4301   0.488   0.350   2.027  0.4030  0.1310 -0.8464
  690SOL     OW 4302   2.036   1.082   1.877  0.1791  0.0593 -0.2138
  690SOL    HW1 4303   2.090   0.999   1.866 -0.8967 -0.7059  0.1174
  690SOL    HW2 4304   2.084   1.145   1.939  1.4363  0.0975 -1.1878
  691SOL     OW 4305   3.900   3.705   2.012 -0.1479 -0.4014 -0.0631
  691SOL    HW1 4306   3.922   3.634   1.945  1.0182  0.4778 -0.6537
  691SOL    HW2 4307   3.875   3.789   1.963 -2.3919 -0.6191  0.6120
  692SOL     OW 4308   0.920   6.078   1.814 -0.0202 -0.0411 -0.2967
  692SOL    HW1 4309   0.980   5.997   1.813 -0.7782 -0.6540 -3.0504
  692SOL    HW2 4310   0.825   6.049   1.821 -0.2499  0.6732 -0.4114
  693SOL     OW 4311   0.258   2.857   1.764  0.4289  0.3987  0.4391
  693SOL    HW1 4312   0.329   2.912   1.808 -0.4048  1.0936  0.9514
  693SOL    HW2 4313   0.212   2.911   1.694  0.1812  0.0661  0.3402
  694SOL     OW 4314   5.461   4.251   2.128  0.0371 -0.3197 -0.6298
  694SOL    HW1 4315   5.438   4.339   2.168 -0.1913 -0.3906 -0.5996
  694SOL    HW2 4316   5.560   4.243   2.118  0.2041 -0.8040  1.0964
  695SOL     OW 4317   1.132   4.758   1.897  0.1205 -0.1075 -0.1645
  695SOL    HW1 4318   1.075   4.836   1.872 -2.0360 -1.4988  0.1107
  695SOL    HW2 4319   1.213   4.756   1.838 -0.6560  1.3446 -1.3664
  696SOL     OW 4320   3.774   1.029   1.836 -0.1845  0.3381  0.4213
  696SOL    HW1 4321   3.830   0.968   1.892  1.1280 -0.0700 -1.2541
  696SOL    HW2 4322   3.698   0.978   1.796  0.9894 -0.3046 -1.0882
  697SOL     OW 4323   0.986   0.340   2.239 -0.1025  0.0741  0.1020
  697SOL    HW1 4324   1.030   0.390   2.313  1.1173 -0.5672 -0.1647
  697SOL    HW2 4325   0.912   0.395   2.200  0.2028  1.0114  0.8218
  698SOL     OW 4326   1.496   0.571   2.151  0.4814  0.1553 -0.2091
  698SOL    HW1 4327   1.580   0.534   2.192 -0.5239  0.8697  2.6902
  698SOL    HW2 4328   1.425   0.501   2.153  0.8987 -0.4189 -2.5883
  699SOL     OW 4329   2.950   2.532   1.918  0.1211  0.3549 -0.2691
  699SOL    HW1 4330   2.876   2.470   1.891  0.3116  0.0764 -0.1539
  699SOL    HW2 4331   3.036   2.501   1.878  0.1587  0.7454 -0.4971
  700SOL     OW 4332   5.591   1.733   2.138 -0.3091 -0.2744 -0.1954
  700SOL    HW1 4333   5.606   1.743   2.039 -0.0432 -0.0016 -0.1274
  700SOL    HW2 4334   5.546   1.815   2.173 -1.3882 -0.8151 -0.2810
  701SOL     OW 4335   0.777   5.683   2.024 -0.1944  0.2342 -0.3122
  701SOL    HW1 4336   0.773   5.594   2.070 -0.7739  1.2692  1.7410
  701SOL    HW2 4337   0.839   5.744   2.074 -0.0890  1.1283 -1.4782
  702SOL     OW 4338   3.847   5.233   1.787  0.5791 -0.1282 -0.2554
  702SOL    HW1 4339   3.942   5.206   1.795  0.2769 -2.0235 -2.2900
  702SOL    HW2 4340   3.839   5.310   1.724  0.6650 -0.6630 -0.9199
  703SOL     OW 4341   1.042   5.708   1.842  0.3933  0.1200 -0.7487
  703SOL    HW1 4342   0.947   5.720   1.871  0.3712 -1.3430 -0.1390
  703SOL    HW2 4343   1.094   5.791   1.861 -0.6401  0.7347 -0.5755
  704SOL     OW 4344   4.698   4.229   2.031  0.1378  0.8132  0.1334
  704SOL    HW1 4345   4.653   4.269   1.951  1.2572 -0.1020 -0.9846
  704SOL    HW2 4346   4.630   4.184   2.088 -0.3560 -1.3913 -2.0097
  705SOL     OW 4347   4.961   1.170   1.862  0.5971  0.4764  0.0365
  705SOL    HW1 4348   5.044   1.226   1.859  1.3031 -0.5476 -0.3051
  705SOL    HW2 4349   4.905   1.198   1.940  1.5351  0.8288  0.6085
  706SOL     OW 4350   1.711   6.048   1.797  0.2717 -0.1045 -0.1835
  706SOL    HW1 4351   1.715   5.953   1.830  0.4792 -0.3652 -0.9303
  706SOL    HW2 4352   1.626   6.090   1.826  0.8617  0.0022  1.5167
  707NA      NA 4353   2.473   1.766   2.020 -0.1665  0.8417 -0.0286
   5.70512   6.17600   7.00000
