# Supplementary material for: Theoretical framework for confined ion transport in two-dimensional nanochannels
Source: Nat Commun. 2025 Jul 20;16:6675. doi: 10.1038/s41467-025-61735-9 (PMC12276316; doi:10.1038/s41467-025-61735-9)
Supplement: Supplementary file 3 — Source data [file 41467_2025_61735_MOESM3_ESM.zip › Source Data/Source Data of the structures of different 2D nanochannels/Graphene 2D nanochannel.gro]

MXe MOLECULE in water
 3580
    1GRA      C    1   0.077   0.191   2.000  0.0000  0.0000  0.0000
    1GRA      C    2   0.200   0.262   2.000  0.0000  0.0000  0.0000
    1GRA      C    3   0.200   0.405   2.000  0.0000  0.0000  0.0000
    1GRA      C    4   0.077   0.476   2.000  0.0000  0.0000  0.0000
    1GRA      C    5   0.077   0.618   2.000  0.0000  0.0000  0.0000
    1GRA      C    6   0.200   0.689   2.000  0.0000  0.0000  0.0000
    1GRA      C    7   0.200   0.832   2.000  0.0000  0.0000  0.0000
    1GRA      C    8   0.077   0.903   2.000  0.0000  0.0000  0.0000
    1GRA      C    9   0.077   1.045   2.000  0.0000  0.0000  0.0000
    1GRA      C   10   0.200   1.116   2.000  0.0000  0.0000  0.0000
    1GRA      C   11   0.200   1.259   2.000  0.0000  0.0000  0.0000
    1GRA      C   12   0.077   1.330   2.000  0.0000  0.0000  0.0000
    1GRA      C   13   0.077   1.472   2.000  0.0000  0.0000  0.0000
    1GRA      C   14   0.200   1.543   2.000  0.0000  0.0000  0.0000
    1GRA      C   15   0.200   1.686   2.000  0.0000  0.0000  0.0000
    1GRA      C   16   0.077   1.757   2.000  0.0000  0.0000  0.0000
    1GRA      C   17   0.077   1.899   2.000  0.0000  0.0000  0.0000
    1GRA      C   18   0.200   1.970   2.000  0.0000  0.0000  0.0000
    1GRA      C   19   0.200   2.113   2.000  0.0000  0.0000  0.0000
    1GRA      C   20   0.077   2.184   2.000  0.0000  0.0000  0.0000
    1GRA      C   21   0.077   2.326   2.000  0.0000  0.0000  0.0000
    1GRA      C   22   0.200   2.397   2.000  0.0000  0.0000  0.0000
    1GRA      C   23   0.200   2.540   2.000  0.0000  0.0000  0.0000
    1GRA      C   24   0.077   2.611   2.000  0.0000  0.0000  0.0000
    1GRA      C   25   0.077   2.753   2.000  0.0000  0.0000  0.0000
    1GRA      C   26   0.200   2.824   2.000  0.0000  0.0000  0.0000
    1GRA      C   27   0.200   2.967   2.000  0.0000  0.0000  0.0000
    1GRA      C   28   0.077   3.038   2.000  0.0000  0.0000  0.0000
    1GRA      C   29   0.077   3.180   2.000  0.0000  0.0000  0.0000
    1GRA      C   30   0.200   3.251   2.000  0.0000  0.0000  0.0000
    1GRA      C   31   0.200   3.394   2.000  0.0000  0.0000  0.0000
    1GRA      C   32   0.077   3.465   2.000  0.0000  0.0000  0.0000
    1GRA      C   33   0.077   3.607   2.000  0.0000  0.0000  0.0000
    1GRA      C   34   0.200   3.678   2.000  0.0000  0.0000  0.0000
    1GRA      C   35   0.200   3.821   2.000  0.0000  0.0000  0.0000
    1GRA      C   36   0.077   3.892   2.000  0.0000  0.0000  0.0000
    1GRA      C   37   0.077   4.034   2.000  0.0000  0.0000  0.0000
    1GRA      C   38   0.200   4.105   2.000  0.0000  0.0000  0.0000
    1GRA      C   39   0.200   4.248   2.000  0.0000  0.0000  0.0000
    1GRA      C   40   0.077   4.319   2.000  0.0000  0.0000  0.0000
    1GRA      C   41   0.077   4.461   2.000  0.0000  0.0000  0.0000
    1GRA      C   42   0.200   4.532   2.000  0.0000  0.0000  0.0000
    1GRA      C   43   0.200   4.675   2.000  0.0000  0.0000  0.0000
    1GRA      C   44   0.077   4.746   2.000  0.0000  0.0000  0.0000
    1GRA      C   45   0.077   4.888   2.000  0.0000  0.0000  0.0000
    1GRA      C   46   0.200   4.959   2.000  0.0000  0.0000  0.0000
    1GRA      C   47   0.200   5.102   2.000  0.0000  0.0000  0.0000
    1GRA      C   48   0.077   0.049   2.000  0.0000  0.0000  0.0000
    1GRA      C   49   0.323   0.191   2.000  0.0000  0.0000  0.0000
    1GRA      C   50   0.446   0.262   2.000  0.0000  0.0000  0.0000
    1GRA      C   51   0.446   0.405   2.000  0.0000  0.0000  0.0000
    1GRA      C   52   0.323   0.476   2.000  0.0000  0.0000  0.0000
    1GRA      C   53   0.323   0.618   2.000  0.0000  0.0000  0.0000
    1GRA      C   54   0.446   0.689   2.000  0.0000  0.0000  0.0000
    1GRA      C   55   0.446   0.832   2.000  0.0000  0.0000  0.0000
    1GRA      C   56   0.323   0.903   2.000  0.0000  0.0000  0.0000
    1GRA      C   57   0.323   1.045   2.000  0.0000  0.0000  0.0000
    1GRA      C   58   0.446   1.116   2.000  0.0000  0.0000  0.0000
    1GRA      C   59   0.446   1.259   2.000  0.0000  0.0000  0.0000
    1GRA      C   60   0.323   1.330   2.000  0.0000  0.0000  0.0000
    1GRA      C   61   0.323   1.472   2.000  0.0000  0.0000  0.0000
    1GRA      C   62   0.446   1.543   2.000  0.0000  0.0000  0.0000
    1GRA      C   63   0.446   1.686   2.000  0.0000  0.0000  0.0000
    1GRA      C   64   0.323   1.757   2.000  0.0000  0.0000  0.0000
    1GRA      C   65   0.323   1.899   2.000  0.0000  0.0000  0.0000
    1GRA      C   66   0.446   1.970   2.000  0.0000  0.0000  0.0000
    1GRA      C   67   0.446   2.113   2.000  0.0000  0.0000  0.0000
    1GRA      C   68   0.323   2.184   2.000  0.0000  0.0000  0.0000
    1GRA      C   69   0.323   2.326   2.000  0.0000  0.0000  0.0000
    1GRA      C   70   0.446   2.397   2.000  0.0000  0.0000  0.0000
    1GRA      C   71   0.446   2.540   2.000  0.0000  0.0000  0.0000
    1GRA      C   72   0.323   2.611   2.000  0.0000  0.0000  0.0000
    1GRA      C   73   0.323   2.753   2.000  0.0000  0.0000  0.0000
    1GRA      C   74   0.446   2.824   2.000  0.0000  0.0000  0.0000
    1GRA      C   75   0.446   2.967   2.000  0.0000  0.0000  0.0000
    1GRA      C   76   0.323   3.038   2.000  0.0000  0.0000  0.0000
    1GRA      C   77   0.323   3.180   2.000  0.0000  0.0000  0.0000
    1GRA      C   78   0.446   3.251   2.000  0.0000  0.0000  0.0000
    1GRA      C   79   0.446   3.394   2.000  0.0000  0.0000  0.0000
    1GRA      C   80   0.323   3.465   2.000  0.0000  0.0000  0.0000
    1GRA      C   81   0.323   3.607   2.000  0.0000  0.0000  0.0000
    1GRA      C   82   0.446   3.678   2.000  0.0000  0.0000  0.0000
    1GRA      C   83   0.446   3.821   2.000  0.0000  0.0000  0.0000
    1GRA      C   84   0.323   3.892   2.000  0.0000  0.0000  0.0000
    1GRA      C   85   0.323   4.034   2.000  0.0000  0.0000  0.0000
    1GRA      C   86   0.446   4.105   2.000  0.0000  0.0000  0.0000
    1GRA      C   87   0.446   4.248   2.000  0.0000  0.0000  0.0000
    1GRA      C   88   0.323   4.319   2.000  0.0000  0.0000  0.0000
    1GRA      C   89   0.323   4.461   2.000  0.0000  0.0000  0.0000
    1GRA      C   90   0.446   4.532   2.000  0.0000  0.0000  0.0000
    1GRA      C   91   0.446   4.675   2.000  0.0000  0.0000  0.0000
    1GRA      C   92   0.323   4.746   2.000  0.0000  0.0000  0.0000
    1GRA      C   93   0.323   4.888   2.000  0.0000  0.0000  0.0000
    1GRA      C   94   0.446   4.959   2.000  0.0000  0.0000  0.0000
    1GRA      C   95   0.446   5.102   2.000  0.0000  0.0000  0.0000
    1GRA      C   96   0.323   0.049   2.000  0.0000  0.0000  0.0000
    1GRA      C   97   0.569   0.191   2.000  0.0000  0.0000  0.0000
    1GRA      C   98   0.692   0.262   2.000  0.0000  0.0000  0.0000
    1GRA      C   99   0.692   0.405   2.000  0.0000  0.0000  0.0000
    1GRA      C  100   0.569   0.476   2.000  0.0000  0.0000  0.0000
    1GRA      C  101   0.569   0.618   2.000  0.0000  0.0000  0.0000
    1GRA      C  102   0.692   0.689   2.000  0.0000  0.0000  0.0000
    1GRA      C  103   0.692   0.832   2.000  0.0000  0.0000  0.0000
    1GRA      C  104   0.569   0.903   2.000  0.0000  0.0000  0.0000
    1GRA      C  105   0.569   1.045   2.000  0.0000  0.0000  0.0000
    1GRA      C  106   0.692   1.116   2.000  0.0000  0.0000  0.0000
    1GRA      C  107   0.692   1.259   2.000  0.0000  0.0000  0.0000
    1GRA      C  108   0.569   1.330   2.000  0.0000  0.0000  0.0000
    1GRA      C  109   0.569   1.472   2.000  0.0000  0.0000  0.0000
    1GRA      C  110   0.692   1.543   2.000  0.0000  0.0000  0.0000
    1GRA      C  111   0.692   1.686   2.000  0.0000  0.0000  0.0000
    1GRA      C  112   0.569   1.757   2.000  0.0000  0.0000  0.0000
    1GRA      C  113   0.569   1.899   2.000  0.0000  0.0000  0.0000
    1GRA      C  114   0.692   1.970   2.000  0.0000  0.0000  0.0000
    1GRA      C  115   0.692   2.113   2.000  0.0000  0.0000  0.0000
    1GRA      C  116   0.569   2.184   2.000  0.0000  0.0000  0.0000
    1GRA      C  117   0.569   2.326   2.000  0.0000  0.0000  0.0000
    1GRA      C  118   0.692   2.397   2.000  0.0000  0.0000  0.0000
    1GRA      C  119   0.692   2.540   2.000  0.0000  0.0000  0.0000
    1GRA      C  120   0.569   2.611   2.000  0.0000  0.0000  0.0000
    1GRA      C  121   0.569   2.753   2.000  0.0000  0.0000  0.0000
    1GRA      C  122   0.692   2.824   2.000  0.0000  0.0000  0.0000
    1GRA      C  123   0.692   2.967   2.000  0.0000  0.0000  0.0000
    1GRA      C  124   0.569   3.038   2.000  0.0000  0.0000  0.0000
    1GRA      C  125   0.569   3.180   2.000  0.0000  0.0000  0.0000
    1GRA      C  126   0.692   3.251   2.000  0.0000  0.0000  0.0000
    1GRA      C  127   0.692   3.394   2.000  0.0000  0.0000  0.0000
    1GRA      C  128   0.569   3.465   2.000  0.0000  0.0000  0.0000
    1GRA      C  129   0.569   3.607   2.000  0.0000  0.0000  0.0000
    1GRA      C  130   0.692   3.678   2.000  0.0000  0.0000  0.0000
    1GRA      C  131   0.692   3.821   2.000  0.0000  0.0000  0.0000
    1GRA      C  132   0.569   3.892   2.000  0.0000  0.0000  0.0000
    1GRA      C  133   0.569   4.034   2.000  0.0000  0.0000  0.0000
    1GRA      C  134   0.692   4.105   2.000  0.0000  0.0000  0.0000
    1GRA      C  135   0.692   4.248   2.000  0.0000  0.0000  0.0000
    1GRA      C  136   0.569   4.319   2.000  0.0000  0.0000  0.0000
    1GRA      C  137   0.569   4.461   2.000  0.0000  0.0000  0.0000
    1GRA      C  138   0.692   4.532   2.000  0.0000  0.0000  0.0000
    1GRA      C  139   0.692   4.675   2.000  0.0000  0.0000  0.0000
    1GRA      C  140   0.569   4.746   2.000  0.0000  0.0000  0.0000
    1GRA      C  141   0.569   4.888   2.000  0.0000  0.0000  0.0000
    1GRA      C  142   0.692   4.959   2.000  0.0000  0.0000  0.0000
    1GRA      C  143   0.692   5.102   2.000  0.0000  0.0000  0.0000
    1GRA      C  144   0.569   0.049   2.000  0.0000  0.0000  0.0000
    1GRA      C  145   0.815   0.191   2.000  0.0000  0.0000  0.0000
    1GRA      C  146   0.938   0.262   2.000  0.0000  0.0000  0.0000
    1GRA      C  147   0.938   0.405   2.000  0.0000  0.0000  0.0000
    1GRA      C  148   0.815   0.476   2.000  0.0000  0.0000  0.0000
    1GRA      C  149   0.815   0.618   2.000  0.0000  0.0000  0.0000
    1GRA      C  150   0.938   0.689   2.000  0.0000  0.0000  0.0000
    1GRA      C  151   0.938   0.832   2.000  0.0000  0.0000  0.0000
    1GRA      C  152   0.815   0.903   2.000  0.0000  0.0000  0.0000
    1GRA      C  153   0.815   1.045   2.000  0.0000  0.0000  0.0000
    1GRA      C  154   0.938   1.116   2.000  0.0000  0.0000  0.0000
    1GRA      C  155   0.938   1.259   2.000  0.0000  0.0000  0.0000
    1GRA      C  156   0.815   1.330   2.000  0.0000  0.0000  0.0000
    1GRA      C  157   0.815   1.472   2.000  0.0000  0.0000  0.0000
    1GRA      C  158   0.938   1.543   2.000  0.0000  0.0000  0.0000
    1GRA      C  159   0.938   1.686   2.000  0.0000  0.0000  0.0000
    1GRA      C  160   0.815   1.757   2.000  0.0000  0.0000  0.0000
    1GRA      C  161   0.815   1.899   2.000  0.0000  0.0000  0.0000
    1GRA      C  162   0.938   1.970   2.000  0.0000  0.0000  0.0000
    1GRA      C  163   0.938   2.113   2.000  0.0000  0.0000  0.0000
    1GRA      C  164   0.815   2.184   2.000  0.0000  0.0000  0.0000
    1GRA      C  165   0.815   2.326   2.000  0.0000  0.0000  0.0000
    1GRA      C  166   0.938   2.397   2.000  0.0000  0.0000  0.0000
    1GRA      C  167   0.938   2.540   2.000  0.0000  0.0000  0.0000
    1GRA      C  168   0.815   2.611   2.000  0.0000  0.0000  0.0000
    1GRA      C  169   0.815   2.753   2.000  0.0000  0.0000  0.0000
    1GRA      C  170   0.938   2.824   2.000  0.0000  0.0000  0.0000
    1GRA      C  171   0.938   2.967   2.000  0.0000  0.0000  0.0000
    1GRA      C  172   0.815   3.038   2.000  0.0000  0.0000  0.0000
    1GRA      C  173   0.815   3.180   2.000  0.0000  0.0000  0.0000
    1GRA      C  174   0.938   3.251   2.000  0.0000  0.0000  0.0000
    1GRA      C  175   0.938   3.394   2.000  0.0000  0.0000  0.0000
    1GRA      C  176   0.815   3.465   2.000  0.0000  0.0000  0.0000
    1GRA      C  177   0.815   3.607   2.000  0.0000  0.0000  0.0000
    1GRA      C  178   0.938   3.678   2.000  0.0000  0.0000  0.0000
    1GRA      C  179   0.938   3.821   2.000  0.0000  0.0000  0.0000
    1GRA      C  180   0.815   3.892   2.000  0.0000  0.0000  0.0000
    1GRA      C  181   0.815   4.034   2.000  0.0000  0.0000  0.0000
    1GRA      C  182   0.938   4.105   2.000  0.0000  0.0000  0.0000
    1GRA      C  183   0.938   4.248   2.000  0.0000  0.0000  0.0000
    1GRA      C  184   0.815   4.319   2.000  0.0000  0.0000  0.0000
    1GRA      C  185   0.815   4.461   2.000  0.0000  0.0000  0.0000
    1GRA      C  186   0.938   4.532   2.000  0.0000  0.0000  0.0000
    1GRA      C  187   0.938   4.675   2.000  0.0000  0.0000  0.0000
    1GRA      C  188   0.815   4.746   2.000  0.0000  0.0000  0.0000
    1GRA      C  189   0.815   4.888   2.000  0.0000  0.0000  0.0000
    1GRA      C  190   0.938   4.959   2.000  0.0000  0.0000  0.0000
    1GRA      C  191   0.938   5.102   2.000  0.0000  0.0000  0.0000
    1GRA      C  192   0.815   0.049   2.000  0.0000  0.0000  0.0000
    1GRA      C  193   1.061   0.191   2.000  0.0000  0.0000  0.0000
    1GRA      C  194   1.184   0.262   2.000  0.0000  0.0000  0.0000
    1GRA      C  195   1.184   0.405   2.000  0.0000  0.0000  0.0000
    1GRA      C  196   1.061   0.476   2.000  0.0000  0.0000  0.0000
    1GRA      C  197   1.061   0.618   2.000  0.0000  0.0000  0.0000
    1GRA      C  198   1.184   0.689   2.000  0.0000  0.0000  0.0000
    1GRA      C  199   1.184   0.832   2.000  0.0000  0.0000  0.0000
    1GRA      C  200   1.061   0.903   2.000  0.0000  0.0000  0.0000
    1GRA      C  201   1.061   1.045   2.000  0.0000  0.0000  0.0000
    1GRA      C  202   1.184   1.116   2.000  0.0000  0.0000  0.0000
    1GRA      C  203   1.184   1.259   2.000  0.0000  0.0000  0.0000
    1GRA      C  204   1.061   1.330   2.000  0.0000  0.0000  0.0000
    1GRA      C  205   1.061   1.472   2.000  0.0000  0.0000  0.0000
    1GRA      C  206   1.184   1.543   2.000  0.0000  0.0000  0.0000
    1GRA      C  207   1.184   1.686   2.000  0.0000  0.0000  0.0000
    1GRA      C  208   1.061   1.757   2.000  0.0000  0.0000  0.0000
    1GRA      C  209   1.061   1.899   2.000  0.0000  0.0000  0.0000
    1GRA      C  210   1.184   1.970   2.000  0.0000  0.0000  0.0000
    1GRA      C  211   1.184   2.113   2.000  0.0000  0.0000  0.0000
    1GRA      C  212   1.061   2.184   2.000  0.0000  0.0000  0.0000
    1GRA      C  213   1.061   2.326   2.000  0.0000  0.0000  0.0000
    1GRA      C  214   1.184   2.397   2.000  0.0000  0.0000  0.0000
    1GRA      C  215   1.184   2.540   2.000  0.0000  0.0000  0.0000
    1GRA      C  216   1.061   2.611   2.000  0.0000  0.0000  0.0000
    1GRA      C  217   1.061   2.753   2.000  0.0000  0.0000  0.0000
    1GRA      C  218   1.184   2.824   2.000  0.0000  0.0000  0.0000
    1GRA      C  219   1.184   2.967   2.000  0.0000  0.0000  0.0000
    1GRA      C  220   1.061   3.038   2.000  0.0000  0.0000  0.0000
    1GRA      C  221   1.061   3.180   2.000  0.0000  0.0000  0.0000
    1GRA      C  222   1.184   3.251   2.000  0.0000  0.0000  0.0000
    1GRA      C  223   1.184   3.394   2.000  0.0000  0.0000  0.0000
    1GRA      C  224   1.061   3.465   2.000  0.0000  0.0000  0.0000
    1GRA      C  225   1.061   3.607   2.000  0.0000  0.0000  0.0000
    1GRA      C  226   1.184   3.678   2.000  0.0000  0.0000  0.0000
    1GRA      C  227   1.184   3.821   2.000  0.0000  0.0000  0.0000
    1GRA      C  228   1.061   3.892   2.000  0.0000  0.0000  0.0000
    1GRA      C  229   1.061   4.034   2.000  0.0000  0.0000  0.0000
    1GRA      C  230   1.184   4.105   2.000  0.0000  0.0000  0.0000
    1GRA      C  231   1.184   4.248   2.000  0.0000  0.0000  0.0000
    1GRA      C  232   1.061   4.319   2.000  0.0000  0.0000  0.0000
    1GRA      C  233   1.061   4.461   2.000  0.0000  0.0000  0.0000
    1GRA      C  234   1.184   4.532   2.000  0.0000  0.0000  0.0000
    1GRA      C  235   1.184   4.675   2.000  0.0000  0.0000  0.0000
    1GRA      C  236   1.061   4.746   2.000  0.0000  0.0000  0.0000
    1GRA      C  237   1.061   4.888   2.000  0.0000  0.0000  0.0000
    1GRA      C  238   1.184   4.959   2.000  0.0000  0.0000  0.0000
    1GRA      C  239   1.184   5.102   2.000  0.0000  0.0000  0.0000
    1GRA      C  240   1.061   0.049   2.000  0.0000  0.0000  0.0000
    1GRA      C  241   1.307   0.191   2.000  0.0000  0.0000  0.0000
    1GRA      C  242   1.430   0.262   2.000  0.0000  0.0000  0.0000
    1GRA      C  243   1.430   0.405   2.000  0.0000  0.0000  0.0000
    1GRA      C  244   1.307   0.476   2.000  0.0000  0.0000  0.0000
    1GRA      C  245   1.307   0.618   2.000  0.0000  0.0000  0.0000
    1GRA      C  246   1.430   0.689   2.000  0.0000  0.0000  0.0000
    1GRA      C  247   1.430   0.832   2.000  0.0000  0.0000  0.0000
    1GRA      C  248   1.307   0.903   2.000  0.0000  0.0000  0.0000
    1GRA      C  249   1.307   1.045   2.000  0.0000  0.0000  0.0000
    1GRA      C  250   1.430   1.116   2.000  0.0000  0.0000  0.0000
    1GRA      C  251   1.430   1.259   2.000  0.0000  0.0000  0.0000
    1GRA      C  252   1.307   1.330   2.000  0.0000  0.0000  0.0000
    1GRA      C  253   1.307   1.472   2.000  0.0000  0.0000  0.0000
    1GRA      C  254   1.430   1.543   2.000  0.0000  0.0000  0.0000
    1GRA      C  255   1.430   1.686   2.000  0.0000  0.0000  0.0000
    1GRA      C  256   1.307   1.757   2.000  0.0000  0.0000  0.0000
    1GRA      C  257   1.307   1.899   2.000  0.0000  0.0000  0.0000
    1GRA      C  258   1.430   1.970   2.000  0.0000  0.0000  0.0000
    1GRA      C  259   1.430   2.113   2.000  0.0000  0.0000  0.0000
    1GRA      C  260   1.307   2.184   2.000  0.0000  0.0000  0.0000
    1GRA      C  261   1.307   2.326   2.000  0.0000  0.0000  0.0000
    1GRA      C  262   1.430   2.397   2.000  0.0000  0.0000  0.0000
    1GRA      C  263   1.430   2.540   2.000  0.0000  0.0000  0.0000
    1GRA      C  264   1.307   2.611   2.000  0.0000  0.0000  0.0000
    1GRA      C  265   1.307   2.753   2.000  0.0000  0.0000  0.0000
    1GRA      C  266   1.430   2.824   2.000  0.0000  0.0000  0.0000
    1GRA      C  267   1.430   2.967   2.000  0.0000  0.0000  0.0000
    1GRA      C  268   1.307   3.038   2.000  0.0000  0.0000  0.0000
    1GRA      C  269   1.307   3.180   2.000  0.0000  0.0000  0.0000
    1GRA      C  270   1.430   3.251   2.000  0.0000  0.0000  0.0000
    1GRA      C  271   1.430   3.394   2.000  0.0000  0.0000  0.0000
    1GRA      C  272   1.307   3.465   2.000  0.0000  0.0000  0.0000
    1GRA      C  273   1.307   3.607   2.000  0.0000  0.0000  0.0000
    1GRA      C  274   1.430   3.678   2.000  0.0000  0.0000  0.0000
    1GRA      C  275   1.430   3.821   2.000  0.0000  0.0000  0.0000
    1GRA      C  276   1.307   3.892   2.000  0.0000  0.0000  0.0000
    1GRA      C  277   1.307   4.034   2.000  0.0000  0.0000  0.0000
    1GRA      C  278   1.430   4.105   2.000  0.0000  0.0000  0.0000
    1GRA      C  279   1.430   4.248   2.000  0.0000  0.0000  0.0000
    1GRA      C  280   1.307   4.319   2.000  0.0000  0.0000  0.0000
    1GRA      C  281   1.307   4.461   2.000  0.0000  0.0000  0.0000
    1GRA      C  282   1.430   4.532   2.000  0.0000  0.0000  0.0000
    1GRA      C  283   1.430   4.675   2.000  0.0000  0.0000  0.0000
    1GRA      C  284   1.307   4.746   2.000  0.0000  0.0000  0.0000
    1GRA      C  285   1.307   4.888   2.000  0.0000  0.0000  0.0000
    1GRA      C  286   1.430   4.959   2.000  0.0000  0.0000  0.0000
    1GRA      C  287   1.430   5.102   2.000  0.0000  0.0000  0.0000
    1GRA      C  288   1.307   0.049   2.000  0.0000  0.0000  0.0000
    1GRA      C  289   1.553   0.191   2.000  0.0000  0.0000  0.0000
    1GRA      C  290   1.676   0.262   2.000  0.0000  0.0000  0.0000
    1GRA      C  291   1.676   0.405   2.000  0.0000  0.0000  0.0000
    1GRA      C  292   1.553   0.476   2.000  0.0000  0.0000  0.0000
    1GRA      C  293   1.553   0.618   2.000  0.0000  0.0000  0.0000
    1GRA      C  294   1.676   0.689   2.000  0.0000  0.0000  0.0000
    1GRA      C  295   1.676   0.832   2.000  0.0000  0.0000  0.0000
    1GRA      C  296   1.553   0.903   2.000  0.0000  0.0000  0.0000
    1GRA      C  297   1.553   1.045   2.000  0.0000  0.0000  0.0000
    1GRA      C  298   1.676   1.116   2.000  0.0000  0.0000  0.0000
    1GRA      C  299   1.676   1.259   2.000  0.0000  0.0000  0.0000
    1GRA      C  300   1.553   1.330   2.000  0.0000  0.0000  0.0000
    1GRA      C  301   1.553   1.472   2.000  0.0000  0.0000  0.0000
    1GRA      C  302   1.676   1.543   2.000  0.0000  0.0000  0.0000
    1GRA      C  303   1.676   1.686   2.000  0.0000  0.0000  0.0000
    1GRA      C  304   1.553   1.757   2.000  0.0000  0.0000  0.0000
    1GRA      C  305   1.553   1.899   2.000  0.0000  0.0000  0.0000
    1GRA      C  306   1.676   1.970   2.000  0.0000  0.0000  0.0000
    1GRA      C  307   1.676   2.113   2.000  0.0000  0.0000  0.0000
    1GRA      C  308   1.553   2.184   2.000  0.0000  0.0000  0.0000
    1GRA      C  309   1.553   2.326   2.000  0.0000  0.0000  0.0000
    1GRA      C  310   1.676   2.397   2.000  0.0000  0.0000  0.0000
    1GRA      C  311   1.676   2.540   2.000  0.0000  0.0000  0.0000
    1GRA      C  312   1.553   2.611   2.000  0.0000  0.0000  0.0000
    1GRA      C  313   1.553   2.753   2.000  0.0000  0.0000  0.0000
    1GRA      C  314   1.676   2.824   2.000  0.0000  0.0000  0.0000
    1GRA      C  315   1.676   2.967   2.000  0.0000  0.0000  0.0000
    1GRA      C  316   1.553   3.038   2.000  0.0000  0.0000  0.0000
    1GRA      C  317   1.553   3.180   2.000  0.0000  0.0000  0.0000
    1GRA      C  318   1.676   3.251   2.000  0.0000  0.0000  0.0000
    1GRA      C  319   1.676   3.394   2.000  0.0000  0.0000  0.0000
    1GRA      C  320   1.553   3.465   2.000  0.0000  0.0000  0.0000
    1GRA      C  321   1.553   3.607   2.000  0.0000  0.0000  0.0000
    1GRA      C  322   1.676   3.678   2.000  0.0000  0.0000  0.0000
    1GRA      C  323   1.676   3.821   2.000  0.0000  0.0000  0.0000
    1GRA      C  324   1.553   3.892   2.000  0.0000  0.0000  0.0000
    1GRA      C  325   1.553   4.034   2.000  0.0000  0.0000  0.0000
    1GRA      C  326   1.676   4.105   2.000  0.0000  0.0000  0.0000
    1GRA      C  327   1.676   4.248   2.000  0.0000  0.0000  0.0000
    1GRA      C  328   1.553   4.319   2.000  0.0000  0.0000  0.0000
    1GRA      C  329   1.553   4.461   2.000  0.0000  0.0000  0.0000
    1GRA      C  330   1.676   4.532   2.000  0.0000  0.0000  0.0000
    1GRA      C  331   1.676   4.675   2.000  0.0000  0.0000  0.0000
    1GRA      C  332   1.553   4.746   2.000  0.0000  0.0000  0.0000
    1GRA      C  333   1.553   4.888   2.000  0.0000  0.0000  0.0000
    1GRA      C  334   1.676   4.959   2.000  0.0000  0.0000  0.0000
    1GRA      C  335   1.676   5.102   2.000  0.0000  0.0000  0.0000
    1GRA      C  336   1.553   0.049   2.000  0.0000  0.0000  0.0000
    1GRA      C  337   1.799   0.191   2.000  0.0000  0.0000  0.0000
    1GRA      C  338   1.922   0.262   2.000  0.0000  0.0000  0.0000
    1GRA      C  339   1.922   0.405   2.000  0.0000  0.0000  0.0000
    1GRA      C  340   1.799   0.476   2.000  0.0000  0.0000  0.0000
    1GRA      C  341   1.799   0.618   2.000  0.0000  0.0000  0.0000
    1GRA      C  342   1.922   0.689   2.000  0.0000  0.0000  0.0000
    1GRA      C  343   1.922   0.832   2.000  0.0000  0.0000  0.0000
    1GRA      C  344   1.799   0.903   2.000  0.0000  0.0000  0.0000
    1GRA      C  345   1.799   1.045   2.000  0.0000  0.0000  0.0000
    1GRA      C  346   1.922   1.116   2.000  0.0000  0.0000  0.0000
    1GRA      C  347   1.922   1.259   2.000  0.0000  0.0000  0.0000
    1GRA      C  348   1.799   1.330   2.000  0.0000  0.0000  0.0000
    1GRA      C  349   1.799   1.472   2.000  0.0000  0.0000  0.0000
    1GRA      C  350   1.922   1.543   2.000  0.0000  0.0000  0.0000
    1GRA      C  351   1.922   1.686   2.000  0.0000  0.0000  0.0000
    1GRA      C  352   1.799   1.757   2.000  0.0000  0.0000  0.0000
    1GRA      C  353   1.799   1.899   2.000  0.0000  0.0000  0.0000
    1GRA      C  354   1.922   1.970   2.000  0.0000  0.0000  0.0000
    1GRA      C  355   1.922   2.113   2.000  0.0000  0.0000  0.0000
    1GRA      C  356   1.799   2.184   2.000  0.0000  0.0000  0.0000
    1GRA      C  357   1.799   2.326   2.000  0.0000  0.0000  0.0000
    1GRA      C  358   1.922   2.397   2.000  0.0000  0.0000  0.0000
    1GRA      C  359   1.922   2.540   2.000  0.0000  0.0000  0.0000
    1GRA      C  360   1.799   2.611   2.000  0.0000  0.0000  0.0000
    1GRA      C  361   1.799   2.753   2.000  0.0000  0.0000  0.0000
    1GRA      C  362   1.922   2.824   2.000  0.0000  0.0000  0.0000
    1GRA      C  363   1.922   2.967   2.000  0.0000  0.0000  0.0000
    1GRA      C  364   1.799   3.038   2.000  0.0000  0.0000  0.0000
    1GRA      C  365   1.799   3.180   2.000  0.0000  0.0000  0.0000
    1GRA      C  366   1.922   3.251   2.000  0.0000  0.0000  0.0000
    1GRA      C  367   1.922   3.394   2.000  0.0000  0.0000  0.0000
    1GRA      C  368   1.799   3.465   2.000  0.0000  0.0000  0.0000
    1GRA      C  369   1.799   3.607   2.000  0.0000  0.0000  0.0000
    1GRA      C  370   1.922   3.678   2.000  0.0000  0.0000  0.0000
    1GRA      C  371   1.922   3.821   2.000  0.0000  0.0000  0.0000
    1GRA      C  372   1.799   3.892   2.000  0.0000  0.0000  0.0000
    1GRA      C  373   1.799   4.034   2.000  0.0000  0.0000  0.0000
    1GRA      C  374   1.922   4.105   2.000  0.0000  0.0000  0.0000
    1GRA      C  375   1.922   4.248   2.000  0.0000  0.0000  0.0000
    1GRA      C  376   1.799   4.319   2.000  0.0000  0.0000  0.0000
    1GRA      C  377   1.799   4.461   2.000  0.0000  0.0000  0.0000
    1GRA      C  378   1.922   4.532   2.000  0.0000  0.0000  0.0000
    1GRA      C  379   1.922   4.675   2.000  0.0000  0.0000  0.0000
    1GRA      C  380   1.799   4.746   2.000  0.0000  0.0000  0.0000
    1GRA      C  381   1.799   4.888   2.000  0.0000  0.0000  0.0000
    1GRA      C  382   1.922   4.959   2.000  0.0000  0.0000  0.0000
    1GRA      C  383   1.922   5.102   2.000  0.0000  0.0000  0.0000
    1GRA      C  384   1.799   0.049   2.000  0.0000  0.0000  0.0000
    1GRA      C  385   2.045   0.191   2.000  0.0000  0.0000  0.0000
    1GRA      C  386   2.168   0.262   2.000  0.0000  0.0000  0.0000
    1GRA      C  387   2.168   0.405   2.000  0.0000  0.0000  0.0000
    1GRA      C  388   2.045   0.476   2.000  0.0000  0.0000  0.0000
    1GRA      C  389   2.045   0.618   2.000  0.0000  0.0000  0.0000
    1GRA      C  390   2.168   0.689   2.000  0.0000  0.0000  0.0000
    1GRA      C  391   2.168   0.832   2.000  0.0000  0.0000  0.0000
    1GRA      C  392   2.045   0.903   2.000  0.0000  0.0000  0.0000
    1GRA      C  393   2.045   1.045   2.000  0.0000  0.0000  0.0000
    1GRA      C  394   2.168   1.116   2.000  0.0000  0.0000  0.0000
    1GRA      C  395   2.168   1.259   2.000  0.0000  0.0000  0.0000
    1GRA      C  396   2.045   1.330   2.000  0.0000  0.0000  0.0000
    1GRA      C  397   2.045   1.472   2.000  0.0000  0.0000  0.0000
    1GRA      C  398   2.168   1.543   2.000  0.0000  0.0000  0.0000
    1GRA      C  399   2.168   1.686   2.000  0.0000  0.0000  0.0000
    1GRA      C  400   2.045   1.757   2.000  0.0000  0.0000  0.0000
    1GRA      C  401   2.045   1.899   2.000  0.0000  0.0000  0.0000
    1GRA      C  402   2.168   1.970   2.000  0.0000  0.0000  0.0000
    1GRA      C  403   2.168   2.113   2.000  0.0000  0.0000  0.0000
    1GRA      C  404   2.045   2.184   2.000  0.0000  0.0000  0.0000
    1GRA      C  405   2.045   2.326   2.000  0.0000  0.0000  0.0000
    1GRA      C  406   2.168   2.397   2.000  0.0000  0.0000  0.0000
    1GRA      C  407   2.168   2.540   2.000  0.0000  0.0000  0.0000
    1GRA      C  408   2.045   2.611   2.000  0.0000  0.0000  0.0000
    1GRA      C  409   2.045   2.753   2.000  0.0000  0.0000  0.0000
    1GRA      C  410   2.168   2.824   2.000  0.0000  0.0000  0.0000
    1GRA      C  411   2.168   2.967   2.000  0.0000  0.0000  0.0000
    1GRA      C  412   2.045   3.038   2.000  0.0000  0.0000  0.0000
    1GRA      C  413   2.045   3.180   2.000  0.0000  0.0000  0.0000
    1GRA      C  414   2.168   3.251   2.000  0.0000  0.0000  0.0000
    1GRA      C  415   2.168   3.394   2.000  0.0000  0.0000  0.0000
    1GRA      C  416   2.045   3.465   2.000  0.0000  0.0000  0.0000
    1GRA      C  417   2.045   3.607   2.000  0.0000  0.0000  0.0000
    1GRA      C  418   2.168   3.678   2.000  0.0000  0.0000  0.0000
    1GRA      C  419   2.168   3.821   2.000  0.0000  0.0000  0.0000
    1GRA      C  420   2.045   3.892   2.000  0.0000  0.0000  0.0000
    1GRA      C  421   2.045   4.034   2.000  0.0000  0.0000  0.0000
    1GRA      C  422   2.168   4.105   2.000  0.0000  0.0000  0.0000
    1GRA      C  423   2.168   4.248   2.000  0.0000  0.0000  0.0000
    1GRA      C  424   2.045   4.319   2.000  0.0000  0.0000  0.0000
    1GRA      C  425   2.045   4.461   2.000  0.0000  0.0000  0.0000
    1GRA      C  426   2.168   4.532   2.000  0.0000  0.0000  0.0000
    1GRA      C  427   2.168   4.675   2.000  0.0000  0.0000  0.0000
    1GRA      C  428   2.045   4.746   2.000  0.0000  0.0000  0.0000
    1GRA      C  429   2.045   4.888   2.000  0.0000  0.0000  0.0000
    1GRA      C  430   2.168   4.959   2.000  0.0000  0.0000  0.0000
    1GRA      C  431   2.168   5.102   2.000  0.0000  0.0000  0.0000
    1GRA      C  432   2.045   0.049   2.000  0.0000  0.0000  0.0000
    1GRA      C  433   2.291   0.191   2.000  0.0000  0.0000  0.0000
    1GRA      C  434   2.414   0.262   2.000  0.0000  0.0000  0.0000
    1GRA      C  435   2.414   0.405   2.000  0.0000  0.0000  0.0000
    1GRA      C  436   2.291   0.476   2.000  0.0000  0.0000  0.0000
    1GRA      C  437   2.291   0.618   2.000  0.0000  0.0000  0.0000
    1GRA      C  438   2.414   0.689   2.000  0.0000  0.0000  0.0000
    1GRA      C  439   2.414   0.832   2.000  0.0000  0.0000  0.0000
    1GRA      C  440   2.291   0.903   2.000  0.0000  0.0000  0.0000
    1GRA      C  441   2.291   1.045   2.000  0.0000  0.0000  0.0000
    1GRA      C  442   2.414   1.116   2.000  0.0000  0.0000  0.0000
    1GRA      C  443   2.414   1.259   2.000  0.0000  0.0000  0.0000
    1GRA      C  444   2.291   1.330   2.000  0.0000  0.0000  0.0000
    1GRA      C  445   2.291   1.472   2.000  0.0000  0.0000  0.0000
    1GRA      C  446   2.414   1.543   2.000  0.0000  0.0000  0.0000
    1GRA      C  447   2.414   1.686   2.000  0.0000  0.0000  0.0000
    1GRA      C  448   2.291   1.757   2.000  0.0000  0.0000  0.0000
    1GRA      C  449   2.291   1.899   2.000  0.0000  0.0000  0.0000
    1GRA      C  450   2.414   1.970   2.000  0.0000  0.0000  0.0000
    1GRA      C  451   2.414   2.113   2.000  0.0000  0.0000  0.0000
    1GRA      C  452   2.291   2.184   2.000  0.0000  0.0000  0.0000
    1GRA      C  453   2.291   2.326   2.000  0.0000  0.0000  0.0000
    1GRA      C  454   2.414   2.397   2.000  0.0000  0.0000  0.0000
    1GRA      C  455   2.414   2.540   2.000  0.0000  0.0000  0.0000
    1GRA      C  456   2.291   2.611   2.000  0.0000  0.0000  0.0000
    1GRA      C  457   2.291   2.753   2.000  0.0000  0.0000  0.0000
    1GRA      C  458   2.414   2.824   2.000  0.0000  0.0000  0.0000
    1GRA      C  459   2.414   2.967   2.000  0.0000  0.0000  0.0000
    1GRA      C  460   2.291   3.038   2.000  0.0000  0.0000  0.0000
    1GRA      C  461   2.291   3.180   2.000  0.0000  0.0000  0.0000
    1GRA      C  462   2.414   3.251   2.000  0.0000  0.0000  0.0000
    1GRA      C  463   2.414   3.394   2.000  0.0000  0.0000  0.0000
    1GRA      C  464   2.291   3.465   2.000  0.0000  0.0000  0.0000
    1GRA      C  465   2.291   3.607   2.000  0.0000  0.0000  0.0000
    1GRA      C  466   2.414   3.678   2.000  0.0000  0.0000  0.0000
    1GRA      C  467   2.414   3.821   2.000  0.0000  0.0000  0.0000
    1GRA      C  468   2.291   3.892   2.000  0.0000  0.0000  0.0000
    1GRA      C  469   2.291   4.034   2.000  0.0000  0.0000  0.0000
    1GRA      C  470   2.414   4.105   2.000  0.0000  0.0000  0.0000
    1GRA      C  471   2.414   4.248   2.000  0.0000  0.0000  0.0000
    1GRA      C  472   2.291   4.319   2.000  0.0000  0.0000  0.0000
    1GRA      C  473   2.291   4.461   2.000  0.0000  0.0000  0.0000
    1GRA      C  474   2.414   4.532   2.000  0.0000  0.0000  0.0000
    1GRA      C  475   2.414   4.675   2.000  0.0000  0.0000  0.0000
    1GRA      C  476   2.291   4.746   2.000  0.0000  0.0000  0.0000
    1GRA      C  477   2.291   4.888   2.000  0.0000  0.0000  0.0000
    1GRA      C  478   2.414   4.959   2.000  0.0000  0.0000  0.0000
    1GRA      C  479   2.414   5.102   2.000  0.0000  0.0000  0.0000
    1GRA      C  480   2.291   0.049   2.000  0.0000  0.0000  0.0000
    1GRA      C  481   2.537   0.191   2.000  0.0000  0.0000  0.0000
    1GRA      C  482   2.660   0.262   2.000  0.0000  0.0000  0.0000
    1GRA      C  483   2.660   0.405   2.000  0.0000  0.0000  0.0000
    1GRA      C  484   2.537   0.476   2.000  0.0000  0.0000  0.0000
    1GRA      C  485   2.537   0.618   2.000  0.0000  0.0000  0.0000
    1GRA      C  486   2.660   0.689   2.000  0.0000  0.0000  0.0000
    1GRA      C  487   2.660   0.832   2.000  0.0000  0.0000  0.0000
    1GRA      C  488   2.537   0.903   2.000  0.0000  0.0000  0.0000
    1GRA      C  489   2.537   1.045   2.000  0.0000  0.0000  0.0000
    1GRA      C  490   2.660   1.116   2.000  0.0000  0.0000  0.0000
    1GRA      C  491   2.660   1.259   2.000  0.0000  0.0000  0.0000
    1GRA      C  492   2.537   1.330   2.000  0.0000  0.0000  0.0000
    1GRA      C  493   2.537   1.472   2.000  0.0000  0.0000  0.0000
    1GRA      C  494   2.660   1.543   2.000  0.0000  0.0000  0.0000
    1GRA      C  495   2.660   1.686   2.000  0.0000  0.0000  0.0000
    1GRA      C  496   2.537   1.757   2.000  0.0000  0.0000  0.0000
    1GRA      C  497   2.537   1.899   2.000  0.0000  0.0000  0.0000
    1GRA      C  498   2.660   1.970   2.000  0.0000  0.0000  0.0000
    1GRA      C  499   2.660   2.113   2.000  0.0000  0.0000  0.0000
    1GRA      C  500   2.537   2.184   2.000  0.0000  0.0000  0.0000
    1GRA      C  501   2.537   2.326   2.000  0.0000  0.0000  0.0000
    1GRA      C  502   2.660   2.397   2.000  0.0000  0.0000  0.0000
    1GRA      C  503   2.660   2.540   2.000  0.0000  0.0000  0.0000
    1GRA      C  504   2.537   2.611   2.000  0.0000  0.0000  0.0000
    1GRA      C  505   2.537   2.753   2.000  0.0000  0.0000  0.0000
    1GRA      C  506   2.660   2.824   2.000  0.0000  0.0000  0.0000
    1GRA      C  507   2.660   2.967   2.000  0.0000  0.0000  0.0000
    1GRA      C  508   2.537   3.038   2.000  0.0000  0.0000  0.0000
    1GRA      C  509   2.537   3.180   2.000  0.0000  0.0000  0.0000
    1GRA      C  510   2.660   3.251   2.000  0.0000  0.0000  0.0000
    1GRA      C  511   2.660   3.394   2.000  0.0000  0.0000  0.0000
    1GRA      C  512   2.537   3.465   2.000  0.0000  0.0000  0.0000
    1GRA      C  513   2.537   3.607   2.000  0.0000  0.0000  0.0000
    1GRA      C  514   2.660   3.678   2.000  0.0000  0.0000  0.0000
    1GRA      C  515   2.660   3.821   2.000  0.0000  0.0000  0.0000
    1GRA      C  516   2.537   3.892   2.000  0.0000  0.0000  0.0000
    1GRA      C  517   2.537   4.034   2.000  0.0000  0.0000  0.0000
    1GRA      C  518   2.660   4.105   2.000  0.0000  0.0000  0.0000
    1GRA      C  519   2.660   4.248   2.000  0.0000  0.0000  0.0000
    1GRA      C  520   2.537   4.319   2.000  0.0000  0.0000  0.0000
    1GRA      C  521   2.537   4.461   2.000  0.0000  0.0000  0.0000
    1GRA      C  522   2.660   4.532   2.000  0.0000  0.0000  0.0000
    1GRA      C  523   2.660   4.675   2.000  0.0000  0.0000  0.0000
    1GRA      C  524   2.537   4.746   2.000  0.0000  0.0000  0.0000
    1GRA      C  525   2.537   4.888   2.000  0.0000  0.0000  0.0000
    1GRA      C  526   2.660   4.959   2.000  0.0000  0.0000  0.0000
    1GRA      C  527   2.660   5.102   2.000  0.0000  0.0000  0.0000
    1GRA      C  528   2.537   0.049   2.000  0.0000  0.0000  0.0000
    1GRA      C  529   2.783   0.191   2.000  0.0000  0.0000  0.0000
    1GRA      C  530   2.906   0.262   2.000  0.0000  0.0000  0.0000
    1GRA      C  531   2.906   0.405   2.000  0.0000  0.0000  0.0000
    1GRA      C  532   2.783   0.476   2.000  0.0000  0.0000  0.0000
    1GRA      C  533   2.783   0.618   2.000  0.0000  0.0000  0.0000
    1GRA      C  534   2.906   0.689   2.000  0.0000  0.0000  0.0000
    1GRA      C  535   2.906   0.832   2.000  0.0000  0.0000  0.0000
    1GRA      C  536   2.783   0.903   2.000  0.0000  0.0000  0.0000
    1GRA      C  537   2.783   1.045   2.000  0.0000  0.0000  0.0000
    1GRA      C  538   2.906   1.116   2.000  0.0000  0.0000  0.0000
    1GRA      C  539   2.906   1.259   2.000  0.0000  0.0000  0.0000
    1GRA      C  540   2.783   1.330   2.000  0.0000  0.0000  0.0000
    1GRA      C  541   2.783   1.472   2.000  0.0000  0.0000  0.0000
    1GRA      C  542   2.906   1.543   2.000  0.0000  0.0000  0.0000
    1GRA      C  543   2.906   1.686   2.000  0.0000  0.0000  0.0000
    1GRA      C  544   2.783   1.757   2.000  0.0000  0.0000  0.0000
    1GRA      C  545   2.783   1.899   2.000  0.0000  0.0000  0.0000
    1GRA      C  546   2.906   1.970   2.000  0.0000  0.0000  0.0000
    1GRA      C  547   2.906   2.113   2.000  0.0000  0.0000  0.0000
    1GRA      C  548   2.783   2.184   2.000  0.0000  0.0000  0.0000
    1GRA      C  549   2.783   2.326   2.000  0.0000  0.0000  0.0000
    1GRA      C  550   2.906   2.397   2.000  0.0000  0.0000  0.0000
    1GRA      C  551   2.906   2.540   2.000  0.0000  0.0000  0.0000
    1GRA      C  552   2.783   2.611   2.000  0.0000  0.0000  0.0000
    1GRA      C  553   2.783   2.753   2.000  0.0000  0.0000  0.0000
    1GRA      C  554   2.906   2.824   2.000  0.0000  0.0000  0.0000
    1GRA      C  555   2.906   2.967   2.000  0.0000  0.0000  0.0000
    1GRA      C  556   2.783   3.038   2.000  0.0000  0.0000  0.0000
    1GRA      C  557   2.783   3.180   2.000  0.0000  0.0000  0.0000
    1GRA      C  558   2.906   3.251   2.000  0.0000  0.0000  0.0000
    1GRA      C  559   2.906   3.394   2.000  0.0000  0.0000  0.0000
    1GRA      C  560   2.783   3.465   2.000  0.0000  0.0000  0.0000
    1GRA      C  561   2.783   3.607   2.000  0.0000  0.0000  0.0000
    1GRA      C  562   2.906   3.678   2.000  0.0000  0.0000  0.0000
    1GRA      C  563   2.906   3.821   2.000  0.0000  0.0000  0.0000
    1GRA      C  564   2.783   3.892   2.000  0.0000  0.0000  0.0000
    1GRA      C  565   2.783   4.034   2.000  0.0000  0.0000  0.0000
    1GRA      C  566   2.906   4.105   2.000  0.0000  0.0000  0.0000
    1GRA      C  567   2.906   4.248   2.000  0.0000  0.0000  0.0000
    1GRA      C  568   2.783   4.319   2.000  0.0000  0.0000  0.0000
    1GRA      C  569   2.783   4.461   2.000  0.0000  0.0000  0.0000
    1GRA      C  570   2.906   4.532   2.000  0.0000  0.0000  0.0000
    1GRA      C  571   2.906   4.675   2.000  0.0000  0.0000  0.0000
    1GRA      C  572   2.783   4.746   2.000  0.0000  0.0000  0.0000
    1GRA      C  573   2.783   4.888   2.000  0.0000  0.0000  0.0000
    1GRA      C  574   2.906   4.959   2.000  0.0000  0.0000  0.0000
    1GRA      C  575   2.906   5.102   2.000  0.0000  0.0000  0.0000
    1GRA      C  576   2.783   0.049   2.000  0.0000  0.0000  0.0000
    1GRA      C  577   3.029   0.191   2.000  0.0000  0.0000  0.0000
    1GRA      C  578   3.152   0.262   2.000  0.0000  0.0000  0.0000
    1GRA      C  579   3.152   0.405   2.000  0.0000  0.0000  0.0000
    1GRA      C  580   3.029   0.476   2.000  0.0000  0.0000  0.0000
    1GRA      C  581   3.029   0.618   2.000  0.0000  0.0000  0.0000
    1GRA      C  582   3.152   0.689   2.000  0.0000  0.0000  0.0000
    1GRA      C  583   3.152   0.832   2.000  0.0000  0.0000  0.0000
    1GRA      C  584   3.029   0.903   2.000  0.0000  0.0000  0.0000
    1GRA      C  585   3.029   1.045   2.000  0.0000  0.0000  0.0000
    1GRA      C  586   3.152   1.116   2.000  0.0000  0.0000  0.0000
    1GRA      C  587   3.152   1.259   2.000  0.0000  0.0000  0.0000
    1GRA      C  588   3.029   1.330   2.000  0.0000  0.0000  0.0000
    1GRA      C  589   3.029   1.472   2.000  0.0000  0.0000  0.0000
    1GRA      C  590   3.152   1.543   2.000  0.0000  0.0000  0.0000
    1GRA      C  591   3.152   1.686   2.000  0.0000  0.0000  0.0000
    1GRA      C  592   3.029   1.757   2.000  0.0000  0.0000  0.0000
    1GRA      C  593   3.029   1.899   2.000  0.0000  0.0000  0.0000
    1GRA      C  594   3.152   1.970   2.000  0.0000  0.0000  0.0000
    1GRA      C  595   3.152   2.113   2.000  0.0000  0.0000  0.0000
    1GRA      C  596   3.029   2.184   2.000  0.0000  0.0000  0.0000
    1GRA      C  597   3.029   2.326   2.000  0.0000  0.0000  0.0000
    1GRA      C  598   3.152   2.397   2.000  0.0000  0.0000  0.0000
    1GRA      C  599   3.152   2.540   2.000  0.0000  0.0000  0.0000
    1GRA      C  600   3.029   2.611   2.000  0.0000  0.0000  0.0000
    1GRA      C  601   3.029   2.753   2.000  0.0000  0.0000  0.0000
    1GRA      C  602   3.152   2.824   2.000  0.0000  0.0000  0.0000
    1GRA      C  603   3.152   2.967   2.000  0.0000  0.0000  0.0000
    1GRA      C  604   3.029   3.038   2.000  0.0000  0.0000  0.0000
    1GRA      C  605   3.029   3.180   2.000  0.0000  0.0000  0.0000
    1GRA      C  606   3.152   3.251   2.000  0.0000  0.0000  0.0000
    1GRA      C  607   3.152   3.394   2.000  0.0000  0.0000  0.0000
    1GRA      C  608   3.029   3.465   2.000  0.0000  0.0000  0.0000
    1GRA      C  609   3.029   3.607   2.000  0.0000  0.0000  0.0000
    1GRA      C  610   3.152   3.678   2.000  0.0000  0.0000  0.0000
    1GRA      C  611   3.152   3.821   2.000  0.0000  0.0000  0.0000
    1GRA      C  612   3.029   3.892   2.000  0.0000  0.0000  0.0000
    1GRA      C  613   3.029   4.034   2.000  0.0000  0.0000  0.0000
    1GRA      C  614   3.152   4.105   2.000  0.0000  0.0000  0.0000
    1GRA      C  615   3.152   4.248   2.000  0.0000  0.0000  0.0000
    1GRA      C  616   3.029   4.319   2.000  0.0000  0.0000  0.0000
    1GRA      C  617   3.029   4.461   2.000  0.0000  0.0000  0.0000
    1GRA      C  618   3.152   4.532   2.000  0.0000  0.0000  0.0000
    1GRA      C  619   3.152   4.675   2.000  0.0000  0.0000  0.0000
    1GRA      C  620   3.029   4.746   2.000  0.0000  0.0000  0.0000
    1GRA      C  621   3.029   4.888   2.000  0.0000  0.0000  0.0000
    1GRA      C  622   3.152   4.959   2.000  0.0000  0.0000  0.0000
    1GRA      C  623   3.152   5.102   2.000  0.0000  0.0000  0.0000
    1GRA      C  624   3.029   0.049   2.000  0.0000  0.0000  0.0000
    1GRA      C  625   3.275   0.191   2.000  0.0000  0.0000  0.0000
    1GRA      C  626   3.398   0.262   2.000  0.0000  0.0000  0.0000
    1GRA      C  627   3.398   0.405   2.000  0.0000  0.0000  0.0000
    1GRA      C  628   3.275   0.476   2.000  0.0000  0.0000  0.0000
    1GRA      C  629   3.275   0.618   2.000  0.0000  0.0000  0.0000
    1GRA      C  630   3.398   0.689   2.000  0.0000  0.0000  0.0000
    1GRA      C  631   3.398   0.832   2.000  0.0000  0.0000  0.0000
    1GRA      C  632   3.275   0.903   2.000  0.0000  0.0000  0.0000
    1GRA      C  633   3.275   1.045   2.000  0.0000  0.0000  0.0000
    1GRA      C  634   3.398   1.116   2.000  0.0000  0.0000  0.0000
    1GRA      C  635   3.398   1.259   2.000  0.0000  0.0000  0.0000
    1GRA      C  636   3.275   1.330   2.000  0.0000  0.0000  0.0000
    1GRA      C  637   3.275   1.472   2.000  0.0000  0.0000  0.0000
    1GRA      C  638   3.398   1.543   2.000  0.0000  0.0000  0.0000
    1GRA      C  639   3.398   1.686   2.000  0.0000  0.0000  0.0000
    1GRA      C  640   3.275   1.757   2.000  0.0000  0.0000  0.0000
    1GRA      C  641   3.275   1.899   2.000  0.0000  0.0000  0.0000
    1GRA      C  642   3.398   1.970   2.000  0.0000  0.0000  0.0000
    1GRA      C  643   3.398   2.113   2.000  0.0000  0.0000  0.0000
    1GRA      C  644   3.275   2.184   2.000  0.0000  0.0000  0.0000
    1GRA      C  645   3.275   2.326   2.000  0.0000  0.0000  0.0000
    1GRA      C  646   3.398   2.397   2.000  0.0000  0.0000  0.0000
    1GRA      C  647   3.398   2.540   2.000  0.0000  0.0000  0.0000
    1GRA      C  648   3.275   2.611   2.000  0.0000  0.0000  0.0000
    1GRA      C  649   3.275   2.753   2.000  0.0000  0.0000  0.0000
    1GRA      C  650   3.398   2.824   2.000  0.0000  0.0000  0.0000
    1GRA      C  651   3.398   2.967   2.000  0.0000  0.0000  0.0000
    1GRA      C  652   3.275   3.038   2.000  0.0000  0.0000  0.0000
    1GRA      C  653   3.275   3.180   2.000  0.0000  0.0000  0.0000
    1GRA      C  654   3.398   3.251   2.000  0.0000  0.0000  0.0000
    1GRA      C  655   3.398   3.394   2.000  0.0000  0.0000  0.0000
    1GRA      C  656   3.275   3.465   2.000  0.0000  0.0000  0.0000
    1GRA      C  657   3.275   3.607   2.000  0.0000  0.0000  0.0000
    1GRA      C  658   3.398   3.678   2.000  0.0000  0.0000  0.0000
    1GRA      C  659   3.398   3.821   2.000  0.0000  0.0000  0.0000
    1GRA      C  660   3.275   3.892   2.000  0.0000  0.0000  0.0000
    1GRA      C  661   3.275   4.034   2.000  0.0000  0.0000  0.0000
    1GRA      C  662   3.398   4.105   2.000  0.0000  0.0000  0.0000
    1GRA      C  663   3.398   4.248   2.000  0.0000  0.0000  0.0000
    1GRA      C  664   3.275   4.319   2.000  0.0000  0.0000  0.0000
    1GRA      C  665   3.275   4.461   2.000  0.0000  0.0000  0.0000
    1GRA      C  666   3.398   4.532   2.000  0.0000  0.0000  0.0000
    1GRA      C  667   3.398   4.675   2.000  0.0000  0.0000  0.0000
    1GRA      C  668   3.275   4.746   2.000  0.0000  0.0000  0.0000
    1GRA      C  669   3.275   4.888   2.000  0.0000  0.0000  0.0000
    1GRA      C  670   3.398   4.959   2.000  0.0000  0.0000  0.0000
    1GRA      C  671   3.398   5.102   2.000  0.0000  0.0000  0.0000
    1GRA      C  672   3.275   0.049   2.000  0.0000  0.0000  0.0000
    1GRA      C  673   3.521   0.191   2.000  0.0000  0.0000  0.0000
    1GRA      C  674   3.644   0.262   2.000  0.0000  0.0000  0.0000
    1GRA      C  675   3.644   0.405   2.000  0.0000  0.0000  0.0000
    1GRA      C  676   3.521   0.476   2.000  0.0000  0.0000  0.0000
    1GRA      C  677   3.521   0.618   2.000  0.0000  0.0000  0.0000
    1GRA      C  678   3.644   0.689   2.000  0.0000  0.0000  0.0000
    1GRA      C  679   3.644   0.832   2.000  0.0000  0.0000  0.0000
    1GRA      C  680   3.521   0.903   2.000  0.0000  0.0000  0.0000
    1GRA      C  681   3.521   1.045   2.000  0.0000  0.0000  0.0000
    1GRA      C  682   3.644   1.116   2.000  0.0000  0.0000  0.0000
    1GRA      C  683   3.644   1.259   2.000  0.0000  0.0000  0.0000
    1GRA      C  684   3.521   1.330   2.000  0.0000  0.0000  0.0000
    1GRA      C  685   3.521   1.472   2.000  0.0000  0.0000  0.0000
    1GRA      C  686   3.644   1.543   2.000  0.0000  0.0000  0.0000
    1GRA      C  687   3.644   1.686   2.000  0.0000  0.0000  0.0000
    1GRA      C  688   3.521   1.757   2.000  0.0000  0.0000  0.0000
    1GRA      C  689   3.521   1.899   2.000  0.0000  0.0000  0.0000
    1GRA      C  690   3.644   1.970   2.000  0.0000  0.0000  0.0000
    1GRA      C  691   3.644   2.113   2.000  0.0000  0.0000  0.0000
    1GRA      C  692   3.521   2.184   2.000  0.0000  0.0000  0.0000
    1GRA      C  693   3.521   2.326   2.000  0.0000  0.0000  0.0000
    1GRA      C  694   3.644   2.397   2.000  0.0000  0.0000  0.0000
    1GRA      C  695   3.644   2.540   2.000  0.0000  0.0000  0.0000
    1GRA      C  696   3.521   2.611   2.000  0.0000  0.0000  0.0000
    1GRA      C  697   3.521   2.753   2.000  0.0000  0.0000  0.0000
    1GRA      C  698   3.644   2.824   2.000  0.0000  0.0000  0.0000
    1GRA      C  699   3.644   2.967   2.000  0.0000  0.0000  0.0000
    1GRA      C  700   3.521   3.038   2.000  0.0000  0.0000  0.0000
    1GRA      C  701   3.521   3.180   2.000  0.0000  0.0000  0.0000
    1GRA      C  702   3.644   3.251   2.000  0.0000  0.0000  0.0000
    1GRA      C  703   3.644   3.394   2.000  0.0000  0.0000  0.0000
    1GRA      C  704   3.521   3.465   2.000  0.0000  0.0000  0.0000
    1GRA      C  705   3.521   3.607   2.000  0.0000  0.0000  0.0000
    1GRA      C  706   3.644   3.678   2.000  0.0000  0.0000  0.0000
    1GRA      C  707   3.644   3.821   2.000  0.0000  0.0000  0.0000
    1GRA      C  708   3.521   3.892   2.000  0.0000  0.0000  0.0000
    1GRA      C  709   3.521   4.034   2.000  0.0000  0.0000  0.0000
    1GRA      C  710   3.644   4.105   2.000  0.0000  0.0000  0.0000
    1GRA      C  711   3.644   4.248   2.000  0.0000  0.0000  0.0000
    1GRA      C  712   3.521   4.319   2.000  0.0000  0.0000  0.0000
    1GRA      C  713   3.521   4.461   2.000  0.0000  0.0000  0.0000
    1GRA      C  714   3.644   4.532   2.000  0.0000  0.0000  0.0000
    1GRA      C  715   3.644   4.675   2.000  0.0000  0.0000  0.0000
    1GRA      C  716   3.521   4.746   2.000  0.0000  0.0000  0.0000
    1GRA      C  717   3.521   4.888   2.000  0.0000  0.0000  0.0000
    1GRA      C  718   3.644   4.959   2.000  0.0000  0.0000  0.0000
    1GRA      C  719   3.644   5.102   2.000  0.0000  0.0000  0.0000
    1GRA      C  720   3.521   0.049   2.000  0.0000  0.0000  0.0000
    1GRA      C  721   3.767   0.191   2.000  0.0000  0.0000  0.0000
    1GRA      C  722   3.890   0.262   2.000  0.0000  0.0000  0.0000
    1GRA      C  723   3.890   0.405   2.000  0.0000  0.0000  0.0000
    1GRA      C  724   3.767   0.476   2.000  0.0000  0.0000  0.0000
    1GRA      C  725   3.767   0.618   2.000  0.0000  0.0000  0.0000
    1GRA      C  726   3.890   0.689   2.000  0.0000  0.0000  0.0000
    1GRA      C  727   3.890   0.832   2.000  0.0000  0.0000  0.0000
    1GRA      C  728   3.767   0.903   2.000  0.0000  0.0000  0.0000
    1GRA      C  729   3.767   1.045   2.000  0.0000  0.0000  0.0000
    1GRA      C  730   3.890   1.116   2.000  0.0000  0.0000  0.0000
    1GRA      C  731   3.890   1.259   2.000  0.0000  0.0000  0.0000
    1GRA      C  732   3.767   1.330   2.000  0.0000  0.0000  0.0000
    1GRA      C  733   3.767   1.472   2.000  0.0000  0.0000  0.0000
    1GRA      C  734   3.890   1.543   2.000  0.0000  0.0000  0.0000
    1GRA      C  735   3.890   1.686   2.000  0.0000  0.0000  0.0000
    1GRA      C  736   3.767   1.757   2.000  0.0000  0.0000  0.0000
    1GRA      C  737   3.767   1.899   2.000  0.0000  0.0000  0.0000
    1GRA      C  738   3.890   1.970   2.000  0.0000  0.0000  0.0000
    1GRA      C  739   3.890   2.113   2.000  0.0000  0.0000  0.0000
    1GRA      C  740   3.767   2.184   2.000  0.0000  0.0000  0.0000
    1GRA      C  741   3.767   2.326   2.000  0.0000  0.0000  0.0000
    1GRA      C  742   3.890   2.397   2.000  0.0000  0.0000  0.0000
    1GRA      C  743   3.890   2.540   2.000  0.0000  0.0000  0.0000
    1GRA      C  744   3.767   2.611   2.000  0.0000  0.0000  0.0000
    1GRA      C  745   3.767   2.753   2.000  0.0000  0.0000  0.0000
    1GRA      C  746   3.890   2.824   2.000  0.0000  0.0000  0.0000
    1GRA      C  747   3.890   2.967   2.000  0.0000  0.0000  0.0000
    1GRA      C  748   3.767   3.038   2.000  0.0000  0.0000  0.0000
    1GRA      C  749   3.767   3.180   2.000  0.0000  0.0000  0.0000
    1GRA      C  750   3.890   3.251   2.000  0.0000  0.0000  0.0000
    1GRA      C  751   3.890   3.394   2.000  0.0000  0.0000  0.0000
    1GRA      C  752   3.767   3.465   2.000  0.0000  0.0000  0.0000
    1GRA      C  753   3.767   3.607   2.000  0.0000  0.0000  0.0000
    1GRA      C  754   3.890   3.678   2.000  0.0000  0.0000  0.0000
    1GRA      C  755   3.890   3.821   2.000  0.0000  0.0000  0.0000
    1GRA      C  756   3.767   3.892   2.000  0.0000  0.0000  0.0000
    1GRA      C  757   3.767   4.034   2.000  0.0000  0.0000  0.0000
    1GRA      C  758   3.890   4.105   2.000  0.0000  0.0000  0.0000
    1GRA      C  759   3.890   4.248   2.000  0.0000  0.0000  0.0000
    1GRA      C  760   3.767   4.319   2.000  0.0000  0.0000  0.0000
    1GRA      C  761   3.767   4.461   2.000  0.0000  0.0000  0.0000
    1GRA      C  762   3.890   4.532   2.000  0.0000  0.0000  0.0000
    1GRA      C  763   3.890   4.675   2.000  0.0000  0.0000  0.0000
    1GRA      C  764   3.767   4.746   2.000  0.0000  0.0000  0.0000
    1GRA      C  765   3.767   4.888   2.000  0.0000  0.0000  0.0000
    1GRA      C  766   3.890   4.959   2.000  0.0000  0.0000  0.0000
    1GRA      C  767   3.890   5.102   2.000  0.0000  0.0000  0.0000
    1GRA      C  768   3.767   0.049   2.000  0.0000  0.0000  0.0000
    1GRA      C  769   4.013   0.191   2.000  0.0000  0.0000  0.0000
    1GRA      C  770   4.136   0.262   2.000  0.0000  0.0000  0.0000
    1GRA      C  771   4.136   0.405   2.000  0.0000  0.0000  0.0000
    1GRA      C  772   4.013   0.476   2.000  0.0000  0.0000  0.0000
    1GRA      C  773   4.013   0.618   2.000  0.0000  0.0000  0.0000
    1GRA      C  774   4.136   0.689   2.000  0.0000  0.0000  0.0000
    1GRA      C  775   4.136   0.832   2.000  0.0000  0.0000  0.0000
    1GRA      C  776   4.013   0.903   2.000  0.0000  0.0000  0.0000
    1GRA      C  777   4.013   1.045   2.000  0.0000  0.0000  0.0000
    1GRA      C  778   4.136   1.116   2.000  0.0000  0.0000  0.0000
    1GRA      C  779   4.136   1.259   2.000  0.0000  0.0000  0.0000
    1GRA      C  780   4.013   1.330   2.000  0.0000  0.0000  0.0000
    1GRA      C  781   4.013   1.472   2.000  0.0000  0.0000  0.0000
    1GRA      C  782   4.136   1.543   2.000  0.0000  0.0000  0.0000
    1GRA      C  783   4.136   1.686   2.000  0.0000  0.0000  0.0000
    1GRA      C  784   4.013   1.757   2.000  0.0000  0.0000  0.0000
    1GRA      C  785   4.013   1.899   2.000  0.0000  0.0000  0.0000
    1GRA      C  786   4.136   1.970   2.000  0.0000  0.0000  0.0000
    1GRA      C  787   4.136   2.113   2.000  0.0000  0.0000  0.0000
    1GRA      C  788   4.013   2.184   2.000  0.0000  0.0000  0.0000
    1GRA      C  789   4.013   2.326   2.000  0.0000  0.0000  0.0000
    1GRA      C  790   4.136   2.397   2.000  0.0000  0.0000  0.0000
    1GRA      C  791   4.136   2.540   2.000  0.0000  0.0000  0.0000
    1GRA      C  792   4.013   2.611   2.000  0.0000  0.0000  0.0000
    1GRA      C  793   4.013   2.753   2.000  0.0000  0.0000  0.0000
    1GRA      C  794   4.136   2.824   2.000  0.0000  0.0000  0.0000
    1GRA      C  795   4.136   2.967   2.000  0.0000  0.0000  0.0000
    1GRA      C  796   4.013   3.038   2.000  0.0000  0.0000  0.0000
    1GRA      C  797   4.013   3.180   2.000  0.0000  0.0000  0.0000
    1GRA      C  798   4.136   3.251   2.000  0.0000  0.0000  0.0000
    1GRA      C  799   4.136   3.394   2.000  0.0000  0.0000  0.0000
    1GRA      C  800   4.013   3.465   2.000  0.0000  0.0000  0.0000
    1GRA      C  801   4.013   3.607   2.000  0.0000  0.0000  0.0000
    1GRA      C  802   4.136   3.678   2.000  0.0000  0.0000  0.0000
    1GRA      C  803   4.136   3.821   2.000  0.0000  0.0000  0.0000
    1GRA      C  804   4.013   3.892   2.000  0.0000  0.0000  0.0000
    1GRA      C  805   4.013   4.034   2.000  0.0000  0.0000  0.0000
    1GRA      C  806   4.136   4.105   2.000  0.0000  0.0000  0.0000
    1GRA      C  807   4.136   4.248   2.000  0.0000  0.0000  0.0000
    1GRA      C  808   4.013   4.319   2.000  0.0000  0.0000  0.0000
    1GRA      C  809   4.013   4.461   2.000  0.0000  0.0000  0.0000
    1GRA      C  810   4.136   4.532   2.000  0.0000  0.0000  0.0000
    1GRA      C  811   4.136   4.675   2.000  0.0000  0.0000  0.0000
    1GRA      C  812   4.013   4.746   2.000  0.0000  0.0000  0.0000
    1GRA      C  813   4.013   4.888   2.000  0.0000  0.0000  0.0000
    1GRA      C  814   4.136   4.959   2.000  0.0000  0.0000  0.0000
    1GRA      C  815   4.136   5.102   2.000  0.0000  0.0000  0.0000
    1GRA      C  816   4.013   0.049   2.000  0.0000  0.0000  0.0000
    1GRA      C  817   4.259   0.191   2.000  0.0000  0.0000  0.0000
    1GRA      C  818   4.382   0.262   2.000  0.0000  0.0000  0.0000
    1GRA      C  819   4.382   0.405   2.000  0.0000  0.0000  0.0000
    1GRA      C  820   4.259   0.476   2.000  0.0000  0.0000  0.0000
    1GRA      C  821   4.259   0.618   2.000  0.0000  0.0000  0.0000
    1GRA      C  822   4.382   0.689   2.000  0.0000  0.0000  0.0000
    1GRA      C  823   4.382   0.832   2.000  0.0000  0.0000  0.0000
    1GRA      C  824   4.259   0.903   2.000  0.0000  0.0000  0.0000
    1GRA      C  825   4.259   1.045   2.000  0.0000  0.0000  0.0000
    1GRA      C  826   4.382   1.116   2.000  0.0000  0.0000  0.0000
    1GRA      C  827   4.382   1.259   2.000  0.0000  0.0000  0.0000
    1GRA      C  828   4.259   1.330   2.000  0.0000  0.0000  0.0000
    1GRA      C  829   4.259   1.472   2.000  0.0000  0.0000  0.0000
    1GRA      C  830   4.382   1.543   2.000  0.0000  0.0000  0.0000
    1GRA      C  831   4.382   1.686   2.000  0.0000  0.0000  0.0000
    1GRA      C  832   4.259   1.757   2.000  0.0000  0.0000  0.0000
    1GRA      C  833   4.259   1.899   2.000  0.0000  0.0000  0.0000
    1GRA      C  834   4.382   1.970   2.000  0.0000  0.0000  0.0000
    1GRA      C  835   4.382   2.113   2.000  0.0000  0.0000  0.0000
    1GRA      C  836   4.259   2.184   2.000  0.0000  0.0000  0.0000
    1GRA      C  837   4.259   2.326   2.000  0.0000  0.0000  0.0000
    1GRA      C  838   4.382   2.397   2.000  0.0000  0.0000  0.0000
    1GRA      C  839   4.382   2.540   2.000  0.0000  0.0000  0.0000
    1GRA      C  840   4.259   2.611   2.000  0.0000  0.0000  0.0000
    1GRA      C  841   4.259   2.753   2.000  0.0000  0.0000  0.0000
    1GRA      C  842   4.382   2.824   2.000  0.0000  0.0000  0.0000
    1GRA      C  843   4.382   2.967   2.000  0.0000  0.0000  0.0000
    1GRA      C  844   4.259   3.038   2.000  0.0000  0.0000  0.0000
    1GRA      C  845   4.259   3.180   2.000  0.0000  0.0000  0.0000
    1GRA      C  846   4.382   3.251   2.000  0.0000  0.0000  0.0000
    1GRA      C  847   4.382   3.394   2.000  0.0000  0.0000  0.0000
    1GRA      C  848   4.259   3.465   2.000  0.0000  0.0000  0.0000
    1GRA      C  849   4.259   3.607   2.000  0.0000  0.0000  0.0000
    1GRA      C  850   4.382   3.678   2.000  0.0000  0.0000  0.0000
    1GRA      C  851   4.382   3.821   2.000  0.0000  0.0000  0.0000
    1GRA      C  852   4.259   3.892   2.000  0.0000  0.0000  0.0000
    1GRA      C  853   4.259   4.034   2.000  0.0000  0.0000  0.0000
    1GRA      C  854   4.382   4.105   2.000  0.0000  0.0000  0.0000
    1GRA      C  855   4.382   4.248   2.000  0.0000  0.0000  0.0000
    1GRA      C  856   4.259   4.319   2.000  0.0000  0.0000  0.0000
    1GRA      C  857   4.259   4.461   2.000  0.0000  0.0000  0.0000
    1GRA      C  858   4.382   4.532   2.000  0.0000  0.0000  0.0000
    1GRA      C  859   4.382   4.675   2.000  0.0000  0.0000  0.0000
    1GRA      C  860   4.259   4.746   2.000  0.0000  0.0000  0.0000
    1GRA      C  861   4.259   4.888   2.000  0.0000  0.0000  0.0000
    1GRA      C  862   4.382   4.959   2.000  0.0000  0.0000  0.0000
    1GRA      C  863   4.382   5.102   2.000  0.0000  0.0000  0.0000
    1GRA      C  864   4.259   0.049   2.000  0.0000  0.0000  0.0000
    1GRA      C  865   4.505   0.191   2.000  0.0000  0.0000  0.0000
    1GRA      C  866   4.628   0.262   2.000  0.0000  0.0000  0.0000
    1GRA      C  867   4.628   0.405   2.000  0.0000  0.0000  0.0000
    1GRA      C  868   4.505   0.476   2.000  0.0000  0.0000  0.0000
    1GRA      C  869   4.505   0.618   2.000  0.0000  0.0000  0.0000
    1GRA      C  870   4.628   0.689   2.000  0.0000  0.0000  0.0000
    1GRA      C  871   4.628   0.832   2.000  0.0000  0.0000  0.0000
    1GRA      C  872   4.505   0.903   2.000  0.0000  0.0000  0.0000
    1GRA      C  873   4.505   1.045   2.000  0.0000  0.0000  0.0000
    1GRA      C  874   4.628   1.116   2.000  0.0000  0.0000  0.0000
    1GRA      C  875   4.628   1.259   2.000  0.0000  0.0000  0.0000
    1GRA      C  876   4.505   1.330   2.000  0.0000  0.0000  0.0000
    1GRA      C  877   4.505   1.472   2.000  0.0000  0.0000  0.0000
    1GRA      C  878   4.628   1.543   2.000  0.0000  0.0000  0.0000
    1GRA      C  879   4.628   1.686   2.000  0.0000  0.0000  0.0000
    1GRA      C  880   4.505   1.757   2.000  0.0000  0.0000  0.0000
    1GRA      C  881   4.505   1.899   2.000  0.0000  0.0000  0.0000
    1GRA      C  882   4.628   1.970   2.000  0.0000  0.0000  0.0000
    1GRA      C  883   4.628   2.113   2.000  0.0000  0.0000  0.0000
    1GRA      C  884   4.505   2.184   2.000  0.0000  0.0000  0.0000
    1GRA      C  885   4.505   2.326   2.000  0.0000  0.0000  0.0000
    1GRA      C  886   4.628   2.397   2.000  0.0000  0.0000  0.0000
    1GRA      C  887   4.628   2.540   2.000  0.0000  0.0000  0.0000
    1GRA      C  888   4.505   2.611   2.000  0.0000  0.0000  0.0000
    1GRA      C  889   4.505   2.753   2.000  0.0000  0.0000  0.0000
    1GRA      C  890   4.628   2.824   2.000  0.0000  0.0000  0.0000
    1GRA      C  891   4.628   2.967   2.000  0.0000  0.0000  0.0000
    1GRA      C  892   4.505   3.038   2.000  0.0000  0.0000  0.0000
    1GRA      C  893   4.505   3.180   2.000  0.0000  0.0000  0.0000
    1GRA      C  894   4.628   3.251   2.000  0.0000  0.0000  0.0000
    1GRA      C  895   4.628   3.394   2.000  0.0000  0.0000  0.0000
    1GRA      C  896   4.505   3.465   2.000  0.0000  0.0000  0.0000
    1GRA      C  897   4.505   3.607   2.000  0.0000  0.0000  0.0000
    1GRA      C  898   4.628   3.678   2.000  0.0000  0.0000  0.0000
    1GRA      C  899   4.628   3.821   2.000  0.0000  0.0000  0.0000
    1GRA      C  900   4.505   3.892   2.000  0.0000  0.0000  0.0000
    1GRA      C  901   4.505   4.034   2.000  0.0000  0.0000  0.0000
    1GRA      C  902   4.628   4.105   2.000  0.0000  0.0000  0.0000
    1GRA      C  903   4.628   4.248   2.000  0.0000  0.0000  0.0000
    1GRA      C  904   4.505   4.319   2.000  0.0000  0.0000  0.0000
    1GRA      C  905   4.505   4.461   2.000  0.0000  0.0000  0.0000
    1GRA      C  906   4.628   4.532   2.000  0.0000  0.0000  0.0000
    1GRA      C  907   4.628   4.675   2.000  0.0000  0.0000  0.0000
    1GRA      C  908   4.505   4.746   2.000  0.0000  0.0000  0.0000
    1GRA      C  909   4.505   4.888   2.000  0.0000  0.0000  0.0000
    1GRA      C  910   4.628   4.959   2.000  0.0000  0.0000  0.0000
    1GRA      C  911   4.628   5.102   2.000  0.0000  0.0000  0.0000
    1GRA      C  912   4.505   0.049   2.000  0.0000  0.0000  0.0000
    1GRA      C  913   4.751   0.191   2.000  0.0000  0.0000  0.0000
    1GRA      C  914   4.874   0.262   2.000  0.0000  0.0000  0.0000
    1GRA      C  915   4.874   0.405   2.000  0.0000  0.0000  0.0000
    1GRA      C  916   4.751   0.476   2.000  0.0000  0.0000  0.0000
    1GRA      C  917   4.751   0.618   2.000  0.0000  0.0000  0.0000
    1GRA      C  918   4.874   0.689   2.000  0.0000  0.0000  0.0000
    1GRA      C  919   4.874   0.832   2.000  0.0000  0.0000  0.0000
    1GRA      C  920   4.751   0.903   2.000  0.0000  0.0000  0.0000
    1GRA      C  921   4.751   1.045   2.000  0.0000  0.0000  0.0000
    1GRA      C  922   4.874   1.116   2.000  0.0000  0.0000  0.0000
    1GRA      C  923   4.874   1.259   2.000  0.0000  0.0000  0.0000
    1GRA      C  924   4.751   1.330   2.000  0.0000  0.0000  0.0000
    1GRA      C  925   4.751   1.472   2.000  0.0000  0.0000  0.0000
    1GRA      C  926   4.874   1.543   2.000  0.0000  0.0000  0.0000
    1GRA      C  927   4.874   1.686   2.000  0.0000  0.0000  0.0000
    1GRA      C  928   4.751   1.757   2.000  0.0000  0.0000  0.0000
    1GRA      C  929   4.751   1.899   2.000  0.0000  0.0000  0.0000
    1GRA      C  930   4.874   1.970   2.000  0.0000  0.0000  0.0000
    1GRA      C  931   4.874   2.113   2.000  0.0000  0.0000  0.0000
    1GRA      C  932   4.751   2.184   2.000  0.0000  0.0000  0.0000
    1GRA      C  933   4.751   2.326   2.000  0.0000  0.0000  0.0000
    1GRA      C  934   4.874   2.397   2.000  0.0000  0.0000  0.0000
    1GRA      C  935   4.874   2.540   2.000  0.0000  0.0000  0.0000
    1GRA      C  936   4.751   2.611   2.000  0.0000  0.0000  0.0000
    1GRA      C  937   4.751   2.753   2.000  0.0000  0.0000  0.0000
    1GRA      C  938   4.874   2.824   2.000  0.0000  0.0000  0.0000
    1GRA      C  939   4.874   2.967   2.000  0.0000  0.0000  0.0000
    1GRA      C  940   4.751   3.038   2.000  0.0000  0.0000  0.0000
    1GRA      C  941   4.751   3.180   2.000  0.0000  0.0000  0.0000
    1GRA      C  942   4.874   3.251   2.000  0.0000  0.0000  0.0000
    1GRA      C  943   4.874   3.394   2.000  0.0000  0.0000  0.0000
    1GRA      C  944   4.751   3.465   2.000  0.0000  0.0000  0.0000
    1GRA      C  945   4.751   3.607   2.000  0.0000  0.0000  0.0000
    1GRA      C  946   4.874   3.678   2.000  0.0000  0.0000  0.0000
    1GRA      C  947   4.874   3.821   2.000  0.0000  0.0000  0.0000
    1GRA      C  948   4.751   3.892   2.000  0.0000  0.0000  0.0000
    1GRA      C  949   4.751   4.034   2.000  0.0000  0.0000  0.0000
    1GRA      C  950   4.874   4.105   2.000  0.0000  0.0000  0.0000
    1GRA      C  951   4.874   4.248   2.000  0.0000  0.0000  0.0000
    1GRA      C  952   4.751   4.319   2.000  0.0000  0.0000  0.0000
    1GRA      C  953   4.751   4.461   2.000  0.0000  0.0000  0.0000
    1GRA      C  954   4.874   4.532   2.000  0.0000  0.0000  0.0000
    1GRA      C  955   4.874   4.675   2.000  0.0000  0.0000  0.0000
    1GRA      C  956   4.751   4.746   2.000  0.0000  0.0000  0.0000
    1GRA      C  957   4.751   4.888   2.000  0.0000  0.0000  0.0000
    1GRA      C  958   4.874   4.959   2.000  0.0000  0.0000  0.0000
    1GRA      C  959   4.874   5.102   2.000  0.0000  0.0000  0.0000
    1GRA      C  960   4.751   0.049   2.000  0.0000  0.0000  0.0000
    2GRA      C  961   0.077   0.048   3.000  0.0000  0.0000  0.0000
    2GRA      C  962   0.200   0.119   3.000  0.0000  0.0000  0.0000
    2GRA      C  963   0.200   0.262   3.000  0.0000  0.0000  0.0000
    2GRA      C  964   0.077   0.333   3.000  0.0000  0.0000  0.0000
    2GRA      C  965   0.077   0.475   3.000  0.0000  0.0000  0.0000
    2GRA      C  966   0.200   0.546   3.000  0.0000  0.0000  0.0000
    2GRA      C  967   0.200   0.689   3.000  0.0000  0.0000  0.0000
    2GRA      C  968   0.077   0.760   3.000  0.0000  0.0000  0.0000
    2GRA      C  969   0.077   0.902   3.000  0.0000  0.0000  0.0000
    2GRA      C  970   0.200   0.973   3.000  0.0000  0.0000  0.0000
    2GRA      C  971   0.200   1.116   3.000  0.0000  0.0000  0.0000
    2GRA      C  972   0.077   1.187   3.000  0.0000  0.0000  0.0000
    2GRA      C  973   0.077   1.329   3.000  0.0000  0.0000  0.0000
    2GRA      C  974   0.200   1.400   3.000  0.0000  0.0000  0.0000
    2GRA      C  975   0.200   1.543   3.000  0.0000  0.0000  0.0000
    2GRA      C  976   0.077   1.614   3.000  0.0000  0.0000  0.0000
    2GRA      C  977   0.077   1.756   3.000  0.0000  0.0000  0.0000
    2GRA      C  978   0.200   1.827   3.000  0.0000  0.0000  0.0000
    2GRA      C  979   0.200   1.970   3.000  0.0000  0.0000  0.0000
    2GRA      C  980   0.077   2.041   3.000  0.0000  0.0000  0.0000
    2GRA      C  981   0.077   2.183   3.000  0.0000  0.0000  0.0000
    2GRA      C  982   0.200   2.254   3.000  0.0000  0.0000  0.0000
    2GRA      C  983   0.200   2.397   3.000  0.0000  0.0000  0.0000
    2GRA      C  984   0.077   2.468   3.000  0.0000  0.0000  0.0000
    2GRA      C  985   0.077   2.610   3.000  0.0000  0.0000  0.0000
    2GRA      C  986   0.200   2.681   3.000  0.0000  0.0000  0.0000
    2GRA      C  987   0.200   2.824   3.000  0.0000  0.0000  0.0000
    2GRA      C  988   0.077   2.895   3.000  0.0000  0.0000  0.0000
    2GRA      C  989   0.077   3.037   3.000  0.0000  0.0000  0.0000
    2GRA      C  990   0.200   3.108   3.000  0.0000  0.0000  0.0000
    2GRA      C  991   0.200   3.251   3.000  0.0000  0.0000  0.0000
    2GRA      C  992   0.077   3.322   3.000  0.0000  0.0000  0.0000
    2GRA      C  993   0.077   3.464   3.000  0.0000  0.0000  0.0000
    2GRA      C  994   0.200   3.535   3.000  0.0000  0.0000  0.0000
    2GRA      C  995   0.200   3.678   3.000  0.0000  0.0000  0.0000
    2GRA      C  996   0.077   3.749   3.000  0.0000  0.0000  0.0000
    2GRA      C  997   0.077   3.891   3.000  0.0000  0.0000  0.0000
    2GRA      C  998   0.200   3.962   3.000  0.0000  0.0000  0.0000
    2GRA      C  999   0.200   4.105   3.000  0.0000  0.0000  0.0000
    2GRA      C 1000   0.077   4.176   3.000  0.0000  0.0000  0.0000
    2GRA      C 1001   0.077   4.318   3.000  0.0000  0.0000  0.0000
    2GRA      C 1002   0.200   4.389   3.000  0.0000  0.0000  0.0000
    2GRA      C 1003   0.200   4.532   3.000  0.0000  0.0000  0.0000
    2GRA      C 1004   0.077   4.603   3.000  0.0000  0.0000  0.0000
    2GRA      C 1005   0.077   4.745   3.000  0.0000  0.0000  0.0000
    2GRA      C 1006   0.200   4.816   3.000  0.0000  0.0000  0.0000
    2GRA      C 1007   0.200   4.959   3.000  0.0000  0.0000  0.0000
    2GRA      C 1008   0.077   5.030   3.000  0.0000  0.0000  0.0000
    2GRA      C 1009   0.323   0.048   3.000  0.0000  0.0000  0.0000
    2GRA      C 1010   0.446   0.119   3.000  0.0000  0.0000  0.0000
    2GRA      C 1011   0.446   0.262   3.000  0.0000  0.0000  0.0000
    2GRA      C 1012   0.323   0.333   3.000  0.0000  0.0000  0.0000
    2GRA      C 1013   0.323   0.475   3.000  0.0000  0.0000  0.0000
    2GRA      C 1014   0.446   0.546   3.000  0.0000  0.0000  0.0000
    2GRA      C 1015   0.446   0.689   3.000  0.0000  0.0000  0.0000
    2GRA      C 1016   0.323   0.760   3.000  0.0000  0.0000  0.0000
    2GRA      C 1017   0.323   0.902   3.000  0.0000  0.0000  0.0000
    2GRA      C 1018   0.446   0.973   3.000  0.0000  0.0000  0.0000
    2GRA      C 1019   0.446   1.116   3.000  0.0000  0.0000  0.0000
    2GRA      C 1020   0.323   1.187   3.000  0.0000  0.0000  0.0000
    2GRA      C 1021   0.323   1.329   3.000  0.0000  0.0000  0.0000
    2GRA      C 1022   0.446   1.400   3.000  0.0000  0.0000  0.0000
    2GRA      C 1023   0.446   1.543   3.000  0.0000  0.0000  0.0000
    2GRA      C 1024   0.323   1.614   3.000  0.0000  0.0000  0.0000
    2GRA      C 1025   0.323   1.756   3.000  0.0000  0.0000  0.0000
    2GRA      C 1026   0.446   1.827   3.000  0.0000  0.0000  0.0000
    2GRA      C 1027   0.446   1.970   3.000  0.0000  0.0000  0.0000
    2GRA      C 1028   0.323   2.041   3.000  0.0000  0.0000  0.0000
    2GRA      C 1029   0.323   2.183   3.000  0.0000  0.0000  0.0000
    2GRA      C 1030   0.446   2.254   3.000  0.0000  0.0000  0.0000
    2GRA      C 1031   0.446   2.397   3.000  0.0000  0.0000  0.0000
    2GRA      C 1032   0.323   2.468   3.000  0.0000  0.0000  0.0000
    2GRA      C 1033   0.323   2.610   3.000  0.0000  0.0000  0.0000
    2GRA      C 1034   0.446   2.681   3.000  0.0000  0.0000  0.0000
    2GRA      C 1035   0.446   2.824   3.000  0.0000  0.0000  0.0000
    2GRA      C 1036   0.323   2.895   3.000  0.0000  0.0000  0.0000
    2GRA      C 1037   0.323   3.037   3.000  0.0000  0.0000  0.0000
    2GRA      C 1038   0.446   3.108   3.000  0.0000  0.0000  0.0000
    2GRA      C 1039   0.446   3.251   3.000  0.0000  0.0000  0.0000
    2GRA      C 1040   0.323   3.322   3.000  0.0000  0.0000  0.0000
    2GRA      C 1041   0.323   3.464   3.000  0.0000  0.0000  0.0000
    2GRA      C 1042   0.446   3.535   3.000  0.0000  0.0000  0.0000
    2GRA      C 1043   0.446   3.678   3.000  0.0000  0.0000  0.0000
    2GRA      C 1044   0.323   3.749   3.000  0.0000  0.0000  0.0000
    2GRA      C 1045   0.323   3.891   3.000  0.0000  0.0000  0.0000
    2GRA      C 1046   0.446   3.962   3.000  0.0000  0.0000  0.0000
    2GRA      C 1047   0.446   4.105   3.000  0.0000  0.0000  0.0000
    2GRA      C 1048   0.323   4.176   3.000  0.0000  0.0000  0.0000
    2GRA      C 1049   0.323   4.318   3.000  0.0000  0.0000  0.0000
    2GRA      C 1050   0.446   4.389   3.000  0.0000  0.0000  0.0000
    2GRA      C 1051   0.446   4.532   3.000  0.0000  0.0000  0.0000
    2GRA      C 1052   0.323   4.603   3.000  0.0000  0.0000  0.0000
    2GRA      C 1053   0.323   4.745   3.000  0.0000  0.0000  0.0000
    2GRA      C 1054   0.446   4.816   3.000  0.0000  0.0000  0.0000
    2GRA      C 1055   0.446   4.959   3.000  0.0000  0.0000  0.0000
    2GRA      C 1056   0.323   5.030   3.000  0.0000  0.0000  0.0000
    2GRA      C 1057   0.569   0.048   3.000  0.0000  0.0000  0.0000
    2GRA      C 1058   0.692   0.119   3.000  0.0000  0.0000  0.0000
    2GRA      C 1059   0.692   0.262   3.000  0.0000  0.0000  0.0000
    2GRA      C 1060   0.569   0.333   3.000  0.0000  0.0000  0.0000
    2GRA      C 1061   0.569   0.475   3.000  0.0000  0.0000  0.0000
    2GRA      C 1062   0.692   0.546   3.000  0.0000  0.0000  0.0000
    2GRA      C 1063   0.692   0.689   3.000  0.0000  0.0000  0.0000
    2GRA      C 1064   0.569   0.760   3.000  0.0000  0.0000  0.0000
    2GRA      C 1065   0.569   0.902   3.000  0.0000  0.0000  0.0000
    2GRA      C 1066   0.692   0.973   3.000  0.0000  0.0000  0.0000
    2GRA      C 1067   0.692   1.116   3.000  0.0000  0.0000  0.0000
    2GRA      C 1068   0.569   1.187   3.000  0.0000  0.0000  0.0000
    2GRA      C 1069   0.569   1.329   3.000  0.0000  0.0000  0.0000
    2GRA      C 1070   0.692   1.400   3.000  0.0000  0.0000  0.0000
    2GRA      C 1071   0.692   1.543   3.000  0.0000  0.0000  0.0000
    2GRA      C 1072   0.569   1.614   3.000  0.0000  0.0000  0.0000
    2GRA      C 1073   0.569   1.756   3.000  0.0000  0.0000  0.0000
    2GRA      C 1074   0.692   1.827   3.000  0.0000  0.0000  0.0000
    2GRA      C 1075   0.692   1.970   3.000  0.0000  0.0000  0.0000
    2GRA      C 1076   0.569   2.041   3.000  0.0000  0.0000  0.0000
    2GRA      C 1077   0.569   2.183   3.000  0.0000  0.0000  0.0000
    2GRA      C 1078   0.692   2.254   3.000  0.0000  0.0000  0.0000
    2GRA      C 1079   0.692   2.397   3.000  0.0000  0.0000  0.0000
    2GRA      C 1080   0.569   2.468   3.000  0.0000  0.0000  0.0000
    2GRA      C 1081   0.569   2.610   3.000  0.0000  0.0000  0.0000
    2GRA      C 1082   0.692   2.681   3.000  0.0000  0.0000  0.0000
    2GRA      C 1083   0.692   2.824   3.000  0.0000  0.0000  0.0000
    2GRA      C 1084   0.569   2.895   3.000  0.0000  0.0000  0.0000
    2GRA      C 1085   0.569   3.037   3.000  0.0000  0.0000  0.0000
    2GRA      C 1086   0.692   3.108   3.000  0.0000  0.0000  0.0000
    2GRA      C 1087   0.692   3.251   3.000  0.0000  0.0000  0.0000
    2GRA      C 1088   0.569   3.322   3.000  0.0000  0.0000  0.0000
    2GRA      C 1089   0.569   3.464   3.000  0.0000  0.0000  0.0000
    2GRA      C 1090   0.692   3.535   3.000  0.0000  0.0000  0.0000
    2GRA      C 1091   0.692   3.678   3.000  0.0000  0.0000  0.0000
    2GRA      C 1092   0.569   3.749   3.000  0.0000  0.0000  0.0000
    2GRA      C 1093   0.569   3.891   3.000  0.0000  0.0000  0.0000
    2GRA      C 1094   0.692   3.962   3.000  0.0000  0.0000  0.0000
    2GRA      C 1095   0.692   4.105   3.000  0.0000  0.0000  0.0000
    2GRA      C 1096   0.569   4.176   3.000  0.0000  0.0000  0.0000
    2GRA      C 1097   0.569   4.318   3.000  0.0000  0.0000  0.0000
    2GRA      C 1098   0.692   4.389   3.000  0.0000  0.0000  0.0000
    2GRA      C 1099   0.692   4.532   3.000  0.0000  0.0000  0.0000
    2GRA      C 1100   0.569   4.603   3.000  0.0000  0.0000  0.0000
    2GRA      C 1101   0.569   4.745   3.000  0.0000  0.0000  0.0000
    2GRA      C 1102   0.692   4.816   3.000  0.0000  0.0000  0.0000
    2GRA      C 1103   0.692   4.959   3.000  0.0000  0.0000  0.0000
    2GRA      C 1104   0.569   5.030   3.000  0.0000  0.0000  0.0000
    2GRA      C 1105   0.815   0.048   3.000  0.0000  0.0000  0.0000
    2GRA      C 1106   0.938   0.119   3.000  0.0000  0.0000  0.0000
    2GRA      C 1107   0.938   0.262   3.000  0.0000  0.0000  0.0000
    2GRA      C 1108   0.815   0.333   3.000  0.0000  0.0000  0.0000
    2GRA      C 1109   0.815   0.475   3.000  0.0000  0.0000  0.0000
    2GRA      C 1110   0.938   0.546   3.000  0.0000  0.0000  0.0000
    2GRA      C 1111   0.938   0.689   3.000  0.0000  0.0000  0.0000
    2GRA      C 1112   0.815   0.760   3.000  0.0000  0.0000  0.0000
    2GRA      C 1113   0.815   0.902   3.000  0.0000  0.0000  0.0000
    2GRA      C 1114   0.938   0.973   3.000  0.0000  0.0000  0.0000
    2GRA      C 1115   0.938   1.116   3.000  0.0000  0.0000  0.0000
    2GRA      C 1116   0.815   1.187   3.000  0.0000  0.0000  0.0000
    2GRA      C 1117   0.815   1.329   3.000  0.0000  0.0000  0.0000
    2GRA      C 1118   0.938   1.400   3.000  0.0000  0.0000  0.0000
    2GRA      C 1119   0.938   1.543   3.000  0.0000  0.0000  0.0000
    2GRA      C 1120   0.815   1.614   3.000  0.0000  0.0000  0.0000
    2GRA      C 1121   0.815   1.756   3.000  0.0000  0.0000  0.0000
    2GRA      C 1122   0.938   1.827   3.000  0.0000  0.0000  0.0000
    2GRA      C 1123   0.938   1.970   3.000  0.0000  0.0000  0.0000
    2GRA      C 1124   0.815   2.041   3.000  0.0000  0.0000  0.0000
    2GRA      C 1125   0.815   2.183   3.000  0.0000  0.0000  0.0000
    2GRA      C 1126   0.938   2.254   3.000  0.0000  0.0000  0.0000
    2GRA      C 1127   0.938   2.397   3.000  0.0000  0.0000  0.0000
    2GRA      C 1128   0.815   2.468   3.000  0.0000  0.0000  0.0000
    2GRA      C 1129   0.815   2.610   3.000  0.0000  0.0000  0.0000
    2GRA      C 1130   0.938   2.681   3.000  0.0000  0.0000  0.0000
    2GRA      C 1131   0.938   2.824   3.000  0.0000  0.0000  0.0000
    2GRA      C 1132   0.815   2.895   3.000  0.0000  0.0000  0.0000
    2GRA      C 1133   0.815   3.037   3.000  0.0000  0.0000  0.0000
    2GRA      C 1134   0.938   3.108   3.000  0.0000  0.0000  0.0000
    2GRA      C 1135   0.938   3.251   3.000  0.0000  0.0000  0.0000
    2GRA      C 1136   0.815   3.322   3.000  0.0000  0.0000  0.0000
    2GRA      C 1137   0.815   3.464   3.000  0.0000  0.0000  0.0000
    2GRA      C 1138   0.938   3.535   3.000  0.0000  0.0000  0.0000
    2GRA      C 1139   0.938   3.678   3.000  0.0000  0.0000  0.0000
    2GRA      C 1140   0.815   3.749   3.000  0.0000  0.0000  0.0000
    2GRA      C 1141   0.815   3.891   3.000  0.0000  0.0000  0.0000
    2GRA      C 1142   0.938   3.962   3.000  0.0000  0.0000  0.0000
    2GRA      C 1143   0.938   4.105   3.000  0.0000  0.0000  0.0000
    2GRA      C 1144   0.815   4.176   3.000  0.0000  0.0000  0.0000
    2GRA      C 1145   0.815   4.318   3.000  0.0000  0.0000  0.0000
    2GRA      C 1146   0.938   4.389   3.000  0.0000  0.0000  0.0000
    2GRA      C 1147   0.938   4.532   3.000  0.0000  0.0000  0.0000
    2GRA      C 1148   0.815   4.603   3.000  0.0000  0.0000  0.0000
    2GRA      C 1149   0.815   4.745   3.000  0.0000  0.0000  0.0000
    2GRA      C 1150   0.938   4.816   3.000  0.0000  0.0000  0.0000
    2GRA      C 1151   0.938   4.959   3.000  0.0000  0.0000  0.0000
    2GRA      C 1152   0.815   5.030   3.000  0.0000  0.0000  0.0000
    2GRA      C 1153   1.061   0.048   3.000  0.0000  0.0000  0.0000
    2GRA      C 1154   1.184   0.119   3.000  0.0000  0.0000  0.0000
    2GRA      C 1155   1.184   0.262   3.000  0.0000  0.0000  0.0000
    2GRA      C 1156   1.061   0.333   3.000  0.0000  0.0000  0.0000
    2GRA      C 1157   1.061   0.475   3.000  0.0000  0.0000  0.0000
    2GRA      C 1158   1.184   0.546   3.000  0.0000  0.0000  0.0000
    2GRA      C 1159   1.184   0.689   3.000  0.0000  0.0000  0.0000
    2GRA      C 1160   1.061   0.760   3.000  0.0000  0.0000  0.0000
    2GRA      C 1161   1.061   0.902   3.000  0.0000  0.0000  0.0000
    2GRA      C 1162   1.184   0.973   3.000  0.0000  0.0000  0.0000
    2GRA      C 1163   1.184   1.116   3.000  0.0000  0.0000  0.0000
    2GRA      C 1164   1.061   1.187   3.000  0.0000  0.0000  0.0000
    2GRA      C 1165   1.061   1.329   3.000  0.0000  0.0000  0.0000
    2GRA      C 1166   1.184   1.400   3.000  0.0000  0.0000  0.0000
    2GRA      C 1167   1.184   1.543   3.000  0.0000  0.0000  0.0000
    2GRA      C 1168   1.061   1.614   3.000  0.0000  0.0000  0.0000
    2GRA      C 1169   1.061   1.756   3.000  0.0000  0.0000  0.0000
    2GRA      C 1170   1.184   1.827   3.000  0.0000  0.0000  0.0000
    2GRA      C 1171   1.184   1.970   3.000  0.0000  0.0000  0.0000
    2GRA      C 1172   1.061   2.041   3.000  0.0000  0.0000  0.0000
    2GRA      C 1173   1.061   2.183   3.000  0.0000  0.0000  0.0000
    2GRA      C 1174   1.184   2.254   3.000  0.0000  0.0000  0.0000
    2GRA      C 1175   1.184   2.397   3.000  0.0000  0.0000  0.0000
    2GRA      C 1176   1.061   2.468   3.000  0.0000  0.0000  0.0000
    2GRA      C 1177   1.061   2.610   3.000  0.0000  0.0000  0.0000
    2GRA      C 1178   1.184   2.681   3.000  0.0000  0.0000  0.0000
    2GRA      C 1179   1.184   2.824   3.000  0.0000  0.0000  0.0000
    2GRA      C 1180   1.061   2.895   3.000  0.0000  0.0000  0.0000
    2GRA      C 1181   1.061   3.037   3.000  0.0000  0.0000  0.0000
    2GRA      C 1182   1.184   3.108   3.000  0.0000  0.0000  0.0000
    2GRA      C 1183   1.184   3.251   3.000  0.0000  0.0000  0.0000
    2GRA      C 1184   1.061   3.322   3.000  0.0000  0.0000  0.0000
    2GRA      C 1185   1.061   3.464   3.000  0.0000  0.0000  0.0000
    2GRA      C 1186   1.184   3.535   3.000  0.0000  0.0000  0.0000
    2GRA      C 1187   1.184   3.678   3.000  0.0000  0.0000  0.0000
    2GRA      C 1188   1.061   3.749   3.000  0.0000  0.0000  0.0000
    2GRA      C 1189   1.061   3.891   3.000  0.0000  0.0000  0.0000
    2GRA      C 1190   1.184   3.962   3.000  0.0000  0.0000  0.0000
    2GRA      C 1191   1.184   4.105   3.000  0.0000  0.0000  0.0000
    2GRA      C 1192   1.061   4.176   3.000  0.0000  0.0000  0.0000
    2GRA      C 1193   1.061   4.318   3.000  0.0000  0.0000  0.0000
    2GRA      C 1194   1.184   4.389   3.000  0.0000  0.0000  0.0000
    2GRA      C 1195   1.184   4.532   3.000  0.0000  0.0000  0.0000
    2GRA      C 1196   1.061   4.603   3.000  0.0000  0.0000  0.0000
    2GRA      C 1197   1.061   4.745   3.000  0.0000  0.0000  0.0000
    2GRA      C 1198   1.184   4.816   3.000  0.0000  0.0000  0.0000
    2GRA      C 1199   1.184   4.959   3.000  0.0000  0.0000  0.0000
    2GRA      C 1200   1.061   5.030   3.000  0.0000  0.0000  0.0000
    2GRA      C 1201   1.307   0.048   3.000  0.0000  0.0000  0.0000
    2GRA      C 1202   1.430   0.119   3.000  0.0000  0.0000  0.0000
    2GRA      C 1203   1.430   0.262   3.000  0.0000  0.0000  0.0000
    2GRA      C 1204   1.307   0.333   3.000  0.0000  0.0000  0.0000
    2GRA      C 1205   1.307   0.475   3.000  0.0000  0.0000  0.0000
    2GRA      C 1206   1.430   0.546   3.000  0.0000  0.0000  0.0000
    2GRA      C 1207   1.430   0.689   3.000  0.0000  0.0000  0.0000
    2GRA      C 1208   1.307   0.760   3.000  0.0000  0.0000  0.0000
    2GRA      C 1209   1.307   0.902   3.000  0.0000  0.0000  0.0000
    2GRA      C 1210   1.430   0.973   3.000  0.0000  0.0000  0.0000
    2GRA      C 1211   1.430   1.116   3.000  0.0000  0.0000  0.0000
    2GRA      C 1212   1.307   1.187   3.000  0.0000  0.0000  0.0000
    2GRA      C 1213   1.307   1.329   3.000  0.0000  0.0000  0.0000
    2GRA      C 1214   1.430   1.400   3.000  0.0000  0.0000  0.0000
    2GRA      C 1215   1.430   1.543   3.000  0.0000  0.0000  0.0000
    2GRA      C 1216   1.307   1.614   3.000  0.0000  0.0000  0.0000
    2GRA      C 1217   1.307   1.756   3.000  0.0000  0.0000  0.0000
    2GRA      C 1218   1.430   1.827   3.000  0.0000  0.0000  0.0000
    2GRA      C 1219   1.430   1.970   3.000  0.0000  0.0000  0.0000
    2GRA      C 1220   1.307   2.041   3.000  0.0000  0.0000  0.0000
    2GRA      C 1221   1.307   2.183   3.000  0.0000  0.0000  0.0000
    2GRA      C 1222   1.430   2.254   3.000  0.0000  0.0000  0.0000
    2GRA      C 1223   1.430   2.397   3.000  0.0000  0.0000  0.0000
    2GRA      C 1224   1.307   2.468   3.000  0.0000  0.0000  0.0000
    2GRA      C 1225   1.307   2.610   3.000  0.0000  0.0000  0.0000
    2GRA      C 1226   1.430   2.681   3.000  0.0000  0.0000  0.0000
    2GRA      C 1227   1.430   2.824   3.000  0.0000  0.0000  0.0000
    2GRA      C 1228   1.307   2.895   3.000  0.0000  0.0000  0.0000
    2GRA      C 1229   1.307   3.037   3.000  0.0000  0.0000  0.0000
    2GRA      C 1230   1.430   3.108   3.000  0.0000  0.0000  0.0000
    2GRA      C 1231   1.430   3.251   3.000  0.0000  0.0000  0.0000
    2GRA      C 1232   1.307   3.322   3.000  0.0000  0.0000  0.0000
    2GRA      C 1233   1.307   3.464   3.000  0.0000  0.0000  0.0000
    2GRA      C 1234   1.430   3.535   3.000  0.0000  0.0000  0.0000
    2GRA      C 1235   1.430   3.678   3.000  0.0000  0.0000  0.0000
    2GRA      C 1236   1.307   3.749   3.000  0.0000  0.0000  0.0000
    2GRA      C 1237   1.307   3.891   3.000  0.0000  0.0000  0.0000
    2GRA      C 1238   1.430   3.962   3.000  0.0000  0.0000  0.0000
    2GRA      C 1239   1.430   4.105   3.000  0.0000  0.0000  0.0000
    2GRA      C 1240   1.307   4.176   3.000  0.0000  0.0000  0.0000
    2GRA      C 1241   1.307   4.318   3.000  0.0000  0.0000  0.0000
    2GRA      C 1242   1.430   4.389   3.000  0.0000  0.0000  0.0000
    2GRA      C 1243   1.430   4.532   3.000  0.0000  0.0000  0.0000
    2GRA      C 1244   1.307   4.603   3.000  0.0000  0.0000  0.0000
    2GRA      C 1245   1.307   4.745   3.000  0.0000  0.0000  0.0000
    2GRA      C 1246   1.430   4.816   3.000  0.0000  0.0000  0.0000
    2GRA      C 1247   1.430   4.959   3.000  0.0000  0.0000  0.0000
    2GRA      C 1248   1.307   5.030   3.000  0.0000  0.0000  0.0000
    2GRA      C 1249   1.553   0.048   3.000  0.0000  0.0000  0.0000
    2GRA      C 1250   1.676   0.119   3.000  0.0000  0.0000  0.0000
    2GRA      C 1251   1.676   0.262   3.000  0.0000  0.0000  0.0000
    2GRA      C 1252   1.553   0.333   3.000  0.0000  0.0000  0.0000
    2GRA      C 1253   1.553   0.475   3.000  0.0000  0.0000  0.0000
    2GRA      C 1254   1.676   0.546   3.000  0.0000  0.0000  0.0000
    2GRA      C 1255   1.676   0.689   3.000  0.0000  0.0000  0.0000
    2GRA      C 1256   1.553   0.760   3.000  0.0000  0.0000  0.0000
    2GRA      C 1257   1.553   0.902   3.000  0.0000  0.0000  0.0000
    2GRA      C 1258   1.676   0.973   3.000  0.0000  0.0000  0.0000
    2GRA      C 1259   1.676   1.116   3.000  0.0000  0.0000  0.0000
    2GRA      C 1260   1.553   1.187   3.000  0.0000  0.0000  0.0000
    2GRA      C 1261   1.553   1.329   3.000  0.0000  0.0000  0.0000
    2GRA      C 1262   1.676   1.400   3.000  0.0000  0.0000  0.0000
    2GRA      C 1263   1.676   1.543   3.000  0.0000  0.0000  0.0000
    2GRA      C 1264   1.553   1.614   3.000  0.0000  0.0000  0.0000
    2GRA      C 1265   1.553   1.756   3.000  0.0000  0.0000  0.0000
    2GRA      C 1266   1.676   1.827   3.000  0.0000  0.0000  0.0000
    2GRA      C 1267   1.676   1.970   3.000  0.0000  0.0000  0.0000
    2GRA      C 1268   1.553   2.041   3.000  0.0000  0.0000  0.0000
    2GRA      C 1269   1.553   2.183   3.000  0.0000  0.0000  0.0000
    2GRA      C 1270   1.676   2.254   3.000  0.0000  0.0000  0.0000
    2GRA      C 1271   1.676   2.397   3.000  0.0000  0.0000  0.0000
    2GRA      C 1272   1.553   2.468   3.000  0.0000  0.0000  0.0000
    2GRA      C 1273   1.553   2.610   3.000  0.0000  0.0000  0.0000
    2GRA      C 1274   1.676   2.681   3.000  0.0000  0.0000  0.0000
    2GRA      C 1275   1.676   2.824   3.000  0.0000  0.0000  0.0000
    2GRA      C 1276   1.553   2.895   3.000  0.0000  0.0000  0.0000
    2GRA      C 1277   1.553   3.037   3.000  0.0000  0.0000  0.0000
    2GRA      C 1278   1.676   3.108   3.000  0.0000  0.0000  0.0000
    2GRA      C 1279   1.676   3.251   3.000  0.0000  0.0000  0.0000
    2GRA      C 1280   1.553   3.322   3.000  0.0000  0.0000  0.0000
    2GRA      C 1281   1.553   3.464   3.000  0.0000  0.0000  0.0000
    2GRA      C 1282   1.676   3.535   3.000  0.0000  0.0000  0.0000
    2GRA      C 1283   1.676   3.678   3.000  0.0000  0.0000  0.0000
    2GRA      C 1284   1.553   3.749   3.000  0.0000  0.0000  0.0000
    2GRA      C 1285   1.553   3.891   3.000  0.0000  0.0000  0.0000
    2GRA      C 1286   1.676   3.962   3.000  0.0000  0.0000  0.0000
    2GRA      C 1287   1.676   4.105   3.000  0.0000  0.0000  0.0000
    2GRA      C 1288   1.553   4.176   3.000  0.0000  0.0000  0.0000
    2GRA      C 1289   1.553   4.318   3.000  0.0000  0.0000  0.0000
    2GRA      C 1290   1.676   4.389   3.000  0.0000  0.0000  0.0000
    2GRA      C 1291   1.676   4.532   3.000  0.0000  0.0000  0.0000
    2GRA      C 1292   1.553   4.603   3.000  0.0000  0.0000  0.0000
    2GRA      C 1293   1.553   4.745   3.000  0.0000  0.0000  0.0000
    2GRA      C 1294   1.676   4.816   3.000  0.0000  0.0000  0.0000
    2GRA      C 1295   1.676   4.959   3.000  0.0000  0.0000  0.0000
    2GRA      C 1296   1.553   5.030   3.000  0.0000  0.0000  0.0000
    2GRA      C 1297   1.799   0.048   3.000  0.0000  0.0000  0.0000
    2GRA      C 1298   1.922   0.119   3.000  0.0000  0.0000  0.0000
    2GRA      C 1299   1.922   0.262   3.000  0.0000  0.0000  0.0000
    2GRA      C 1300   1.799   0.333   3.000  0.0000  0.0000  0.0000
    2GRA      C 1301   1.799   0.475   3.000  0.0000  0.0000  0.0000
    2GRA      C 1302   1.922   0.546   3.000  0.0000  0.0000  0.0000
    2GRA      C 1303   1.922   0.689   3.000  0.0000  0.0000  0.0000
    2GRA      C 1304   1.799   0.760   3.000  0.0000  0.0000  0.0000
    2GRA      C 1305   1.799   0.902   3.000  0.0000  0.0000  0.0000
    2GRA      C 1306   1.922   0.973   3.000  0.0000  0.0000  0.0000
    2GRA      C 1307   1.922   1.116   3.000  0.0000  0.0000  0.0000
    2GRA      C 1308   1.799   1.187   3.000  0.0000  0.0000  0.0000
    2GRA      C 1309   1.799   1.329   3.000  0.0000  0.0000  0.0000
    2GRA      C 1310   1.922   1.400   3.000  0.0000  0.0000  0.0000
    2GRA      C 1311   1.922   1.543   3.000  0.0000  0.0000  0.0000
    2GRA      C 1312   1.799   1.614   3.000  0.0000  0.0000  0.0000
    2GRA      C 1313   1.799   1.756   3.000  0.0000  0.0000  0.0000
    2GRA      C 1314   1.922   1.827   3.000  0.0000  0.0000  0.0000
    2GRA      C 1315   1.922   1.970   3.000  0.0000  0.0000  0.0000
    2GRA      C 1316   1.799   2.041   3.000  0.0000  0.0000  0.0000
    2GRA      C 1317   1.799   2.183   3.000  0.0000  0.0000  0.0000
    2GRA      C 1318   1.922   2.254   3.000  0.0000  0.0000  0.0000
    2GRA      C 1319   1.922   2.397   3.000  0.0000  0.0000  0.0000
    2GRA      C 1320   1.799   2.468   3.000  0.0000  0.0000  0.0000
    2GRA      C 1321   1.799   2.610   3.000  0.0000  0.0000  0.0000
    2GRA      C 1322   1.922   2.681   3.000  0.0000  0.0000  0.0000
    2GRA      C 1323   1.922   2.824   3.000  0.0000  0.0000  0.0000
    2GRA      C 1324   1.799   2.895   3.000  0.0000  0.0000  0.0000
    2GRA      C 1325   1.799   3.037   3.000  0.0000  0.0000  0.0000
    2GRA      C 1326   1.922   3.108   3.000  0.0000  0.0000  0.0000
    2GRA      C 1327   1.922   3.251   3.000  0.0000  0.0000  0.0000
    2GRA      C 1328   1.799   3.322   3.000  0.0000  0.0000  0.0000
    2GRA      C 1329   1.799   3.464   3.000  0.0000  0.0000  0.0000
    2GRA      C 1330   1.922   3.535   3.000  0.0000  0.0000  0.0000
    2GRA      C 1331   1.922   3.678   3.000  0.0000  0.0000  0.0000
    2GRA      C 1332   1.799   3.749   3.000  0.0000  0.0000  0.0000
    2GRA      C 1333   1.799   3.891   3.000  0.0000  0.0000  0.0000
    2GRA      C 1334   1.922   3.962   3.000  0.0000  0.0000  0.0000
    2GRA      C 1335   1.922   4.105   3.000  0.0000  0.0000  0.0000
    2GRA      C 1336   1.799   4.176   3.000  0.0000  0.0000  0.0000
    2GRA      C 1337   1.799   4.318   3.000  0.0000  0.0000  0.0000
    2GRA      C 1338   1.922   4.389   3.000  0.0000  0.0000  0.0000
    2GRA      C 1339   1.922   4.532   3.000  0.0000  0.0000  0.0000
    2GRA      C 1340   1.799   4.603   3.000  0.0000  0.0000  0.0000
    2GRA      C 1341   1.799   4.745   3.000  0.0000  0.0000  0.0000
    2GRA      C 1342   1.922   4.816   3.000  0.0000  0.0000  0.0000
    2GRA      C 1343   1.922   4.959   3.000  0.0000  0.0000  0.0000
    2GRA      C 1344   1.799   5.030   3.000  0.0000  0.0000  0.0000
    2GRA      C 1345   2.045   0.048   3.000  0.0000  0.0000  0.0000
    2GRA      C 1346   2.168   0.119   3.000  0.0000  0.0000  0.0000
    2GRA      C 1347   2.168   0.262   3.000  0.0000  0.0000  0.0000
    2GRA      C 1348   2.045   0.333   3.000  0.0000  0.0000  0.0000
    2GRA      C 1349   2.045   0.475   3.000  0.0000  0.0000  0.0000
    2GRA      C 1350   2.168   0.546   3.000  0.0000  0.0000  0.0000
    2GRA      C 1351   2.168   0.689   3.000  0.0000  0.0000  0.0000
    2GRA      C 1352   2.045   0.760   3.000  0.0000  0.0000  0.0000
    2GRA      C 1353   2.045   0.902   3.000  0.0000  0.0000  0.0000
    2GRA      C 1354   2.168   0.973   3.000  0.0000  0.0000  0.0000
    2GRA      C 1355   2.168   1.116   3.000  0.0000  0.0000  0.0000
    2GRA      C 1356   2.045   1.187   3.000  0.0000  0.0000  0.0000
    2GRA      C 1357   2.045   1.329   3.000  0.0000  0.0000  0.0000
    2GRA      C 1358   2.168   1.400   3.000  0.0000  0.0000  0.0000
    2GRA      C 1359   2.168   1.543   3.000  0.0000  0.0000  0.0000
    2GRA      C 1360   2.045   1.614   3.000  0.0000  0.0000  0.0000
    2GRA      C 1361   2.045   1.756   3.000  0.0000  0.0000  0.0000
    2GRA      C 1362   2.168   1.827   3.000  0.0000  0.0000  0.0000
    2GRA      C 1363   2.168   1.970   3.000  0.0000  0.0000  0.0000
    2GRA      C 1364   2.045   2.041   3.000  0.0000  0.0000  0.0000
    2GRA      C 1365   2.045   2.183   3.000  0.0000  0.0000  0.0000
    2GRA      C 1366   2.168   2.254   3.000  0.0000  0.0000  0.0000
    2GRA      C 1367   2.168   2.397   3.000  0.0000  0.0000  0.0000
    2GRA      C 1368   2.045   2.468   3.000  0.0000  0.0000  0.0000
    2GRA      C 1369   2.045   2.610   3.000  0.0000  0.0000  0.0000
    2GRA      C 1370   2.168   2.681   3.000  0.0000  0.0000  0.0000
    2GRA      C 1371   2.168   2.824   3.000  0.0000  0.0000  0.0000
    2GRA      C 1372   2.045   2.895   3.000  0.0000  0.0000  0.0000
    2GRA      C 1373   2.045   3.037   3.000  0.0000  0.0000  0.0000
    2GRA      C 1374   2.168   3.108   3.000  0.0000  0.0000  0.0000
    2GRA      C 1375   2.168   3.251   3.000  0.0000  0.0000  0.0000
    2GRA      C 1376   2.045   3.322   3.000  0.0000  0.0000  0.0000
    2GRA      C 1377   2.045   3.464   3.000  0.0000  0.0000  0.0000
    2GRA      C 1378   2.168   3.535   3.000  0.0000  0.0000  0.0000
    2GRA      C 1379   2.168   3.678   3.000  0.0000  0.0000  0.0000
    2GRA      C 1380   2.045   3.749   3.000  0.0000  0.0000  0.0000
    2GRA      C 1381   2.045   3.891   3.000  0.0000  0.0000  0.0000
    2GRA      C 1382   2.168   3.962   3.000  0.0000  0.0000  0.0000
    2GRA      C 1383   2.168   4.105   3.000  0.0000  0.0000  0.0000
    2GRA      C 1384   2.045   4.176   3.000  0.0000  0.0000  0.0000
    2GRA      C 1385   2.045   4.318   3.000  0.0000  0.0000  0.0000
    2GRA      C 1386   2.168   4.389   3.000  0.0000  0.0000  0.0000
    2GRA      C 1387   2.168   4.532   3.000  0.0000  0.0000  0.0000
    2GRA      C 1388   2.045   4.603   3.000  0.0000  0.0000  0.0000
    2GRA      C 1389   2.045   4.745   3.000  0.0000  0.0000  0.0000
    2GRA      C 1390   2.168   4.816   3.000  0.0000  0.0000  0.0000
    2GRA      C 1391   2.168   4.959   3.000  0.0000  0.0000  0.0000
    2GRA      C 1392   2.045   5.030   3.000  0.0000  0.0000  0.0000
    2GRA      C 1393   2.291   0.048   3.000  0.0000  0.0000  0.0000
    2GRA      C 1394   2.414   0.119   3.000  0.0000  0.0000  0.0000
    2GRA      C 1395   2.414   0.262   3.000  0.0000  0.0000  0.0000
    2GRA      C 1396   2.291   0.333   3.000  0.0000  0.0000  0.0000
    2GRA      C 1397   2.291   0.475   3.000  0.0000  0.0000  0.0000
    2GRA      C 1398   2.414   0.546   3.000  0.0000  0.0000  0.0000
    2GRA      C 1399   2.414   0.689   3.000  0.0000  0.0000  0.0000
    2GRA      C 1400   2.291   0.760   3.000  0.0000  0.0000  0.0000
    2GRA      C 1401   2.291   0.902   3.000  0.0000  0.0000  0.0000
    2GRA      C 1402   2.414   0.973   3.000  0.0000  0.0000  0.0000
    2GRA      C 1403   2.414   1.116   3.000  0.0000  0.0000  0.0000
    2GRA      C 1404   2.291   1.187   3.000  0.0000  0.0000  0.0000
    2GRA      C 1405   2.291   1.329   3.000  0.0000  0.0000  0.0000
    2GRA      C 1406   2.414   1.400   3.000  0.0000  0.0000  0.0000
    2GRA      C 1407   2.414   1.543   3.000  0.0000  0.0000  0.0000
    2GRA      C 1408   2.291   1.614   3.000  0.0000  0.0000  0.0000
    2GRA      C 1409   2.291   1.756   3.000  0.0000  0.0000  0.0000
    2GRA      C 1410   2.414   1.827   3.000  0.0000  0.0000  0.0000
    2GRA      C 1411   2.414   1.970   3.000  0.0000  0.0000  0.0000
    2GRA      C 1412   2.291   2.041   3.000  0.0000  0.0000  0.0000
    2GRA      C 1413   2.291   2.183   3.000  0.0000  0.0000  0.0000
    2GRA      C 1414   2.414   2.254   3.000  0.0000  0.0000  0.0000
    2GRA      C 1415   2.414   2.397   3.000  0.0000  0.0000  0.0000
    2GRA      C 1416   2.291   2.468   3.000  0.0000  0.0000  0.0000
    2GRA      C 1417   2.291   2.610   3.000  0.0000  0.0000  0.0000
    2GRA      C 1418   2.414   2.681   3.000  0.0000  0.0000  0.0000
    2GRA      C 1419   2.414   2.824   3.000  0.0000  0.0000  0.0000
    2GRA      C 1420   2.291   2.895   3.000  0.0000  0.0000  0.0000
    2GRA      C 1421   2.291   3.037   3.000  0.0000  0.0000  0.0000
    2GRA      C 1422   2.414   3.108   3.000  0.0000  0.0000  0.0000
    2GRA      C 1423   2.414   3.251   3.000  0.0000  0.0000  0.0000
    2GRA      C 1424   2.291   3.322   3.000  0.0000  0.0000  0.0000
    2GRA      C 1425   2.291   3.464   3.000  0.0000  0.0000  0.0000
    2GRA      C 1426   2.414   3.535   3.000  0.0000  0.0000  0.0000
    2GRA      C 1427   2.414   3.678   3.000  0.0000  0.0000  0.0000
    2GRA      C 1428   2.291   3.749   3.000  0.0000  0.0000  0.0000
    2GRA      C 1429   2.291   3.891   3.000  0.0000  0.0000  0.0000
    2GRA      C 1430   2.414   3.962   3.000  0.0000  0.0000  0.0000
    2GRA      C 1431   2.414   4.105   3.000  0.0000  0.0000  0.0000
    2GRA      C 1432   2.291   4.176   3.000  0.0000  0.0000  0.0000
    2GRA      C 1433   2.291   4.318   3.000  0.0000  0.0000  0.0000
    2GRA      C 1434   2.414   4.389   3.000  0.0000  0.0000  0.0000
    2GRA      C 1435   2.414   4.532   3.000  0.0000  0.0000  0.0000
    2GRA      C 1436   2.291   4.603   3.000  0.0000  0.0000  0.0000
    2GRA      C 1437   2.291   4.745   3.000  0.0000  0.0000  0.0000
    2GRA      C 1438   2.414   4.816   3.000  0.0000  0.0000  0.0000
    2GRA      C 1439   2.414   4.959   3.000  0.0000  0.0000  0.0000
    2GRA      C 1440   2.291   5.030   3.000  0.0000  0.0000  0.0000
    2GRA      C 1441   2.537   0.048   3.000  0.0000  0.0000  0.0000
    2GRA      C 1442   2.660   0.119   3.000  0.0000  0.0000  0.0000
    2GRA      C 1443   2.660   0.262   3.000  0.0000  0.0000  0.0000
    2GRA      C 1444   2.537   0.333   3.000  0.0000  0.0000  0.0000
    2GRA      C 1445   2.537   0.475   3.000  0.0000  0.0000  0.0000
    2GRA      C 1446   2.660   0.546   3.000  0.0000  0.0000  0.0000
    2GRA      C 1447   2.660   0.689   3.000  0.0000  0.0000  0.0000
    2GRA      C 1448   2.537   0.760   3.000  0.0000  0.0000  0.0000
    2GRA      C 1449   2.537   0.902   3.000  0.0000  0.0000  0.0000
    2GRA      C 1450   2.660   0.973   3.000  0.0000  0.0000  0.0000
    2GRA      C 1451   2.660   1.116   3.000  0.0000  0.0000  0.0000
    2GRA      C 1452   2.537   1.187   3.000  0.0000  0.0000  0.0000
    2GRA      C 1453   2.537   1.329   3.000  0.0000  0.0000  0.0000
    2GRA      C 1454   2.660   1.400   3.000  0.0000  0.0000  0.0000
    2GRA      C 1455   2.660   1.543   3.000  0.0000  0.0000  0.0000
    2GRA      C 1456   2.537   1.614   3.000  0.0000  0.0000  0.0000
    2GRA      C 1457   2.537   1.756   3.000  0.0000  0.0000  0.0000
    2GRA      C 1458   2.660   1.827   3.000  0.0000  0.0000  0.0000
    2GRA      C 1459   2.660   1.970   3.000  0.0000  0.0000  0.0000
    2GRA      C 1460   2.537   2.041   3.000  0.0000  0.0000  0.0000
    2GRA      C 1461   2.537   2.183   3.000  0.0000  0.0000  0.0000
    2GRA      C 1462   2.660   2.254   3.000  0.0000  0.0000  0.0000
    2GRA      C 1463   2.660   2.397   3.000  0.0000  0.0000  0.0000
    2GRA      C 1464   2.537   2.468   3.000  0.0000  0.0000  0.0000
    2GRA      C 1465   2.537   2.610   3.000  0.0000  0.0000  0.0000
    2GRA      C 1466   2.660   2.681   3.000  0.0000  0.0000  0.0000
    2GRA      C 1467   2.660   2.824   3.000  0.0000  0.0000  0.0000
    2GRA      C 1468   2.537   2.895   3.000  0.0000  0.0000  0.0000
    2GRA      C 1469   2.537   3.037   3.000  0.0000  0.0000  0.0000
    2GRA      C 1470   2.660   3.108   3.000  0.0000  0.0000  0.0000
    2GRA      C 1471   2.660   3.251   3.000  0.0000  0.0000  0.0000
    2GRA      C 1472   2.537   3.322   3.000  0.0000  0.0000  0.0000
    2GRA      C 1473   2.537   3.464   3.000  0.0000  0.0000  0.0000
    2GRA      C 1474   2.660   3.535   3.000  0.0000  0.0000  0.0000
    2GRA      C 1475   2.660   3.678   3.000  0.0000  0.0000  0.0000
    2GRA      C 1476   2.537   3.749   3.000  0.0000  0.0000  0.0000
    2GRA      C 1477   2.537   3.891   3.000  0.0000  0.0000  0.0000
    2GRA      C 1478   2.660   3.962   3.000  0.0000  0.0000  0.0000
    2GRA      C 1479   2.660   4.105   3.000  0.0000  0.0000  0.0000
    2GRA      C 1480   2.537   4.176   3.000  0.0000  0.0000  0.0000
    2GRA      C 1481   2.537   4.318   3.000  0.0000  0.0000  0.0000
    2GRA      C 1482   2.660   4.389   3.000  0.0000  0.0000  0.0000
    2GRA      C 1483   2.660   4.532   3.000  0.0000  0.0000  0.0000
    2GRA      C 1484   2.537   4.603   3.000  0.0000  0.0000  0.0000
    2GRA      C 1485   2.537   4.745   3.000  0.0000  0.0000  0.0000
    2GRA      C 1486   2.660   4.816   3.000  0.0000  0.0000  0.0000
    2GRA      C 1487   2.660   4.959   3.000  0.0000  0.0000  0.0000
    2GRA      C 1488   2.537   5.030   3.000  0.0000  0.0000  0.0000
    2GRA      C 1489   2.783   0.048   3.000  0.0000  0.0000  0.0000
    2GRA      C 1490   2.906   0.119   3.000  0.0000  0.0000  0.0000
    2GRA      C 1491   2.906   0.262   3.000  0.0000  0.0000  0.0000
    2GRA      C 1492   2.783   0.333   3.000  0.0000  0.0000  0.0000
    2GRA      C 1493   2.783   0.475   3.000  0.0000  0.0000  0.0000
    2GRA      C 1494   2.906   0.546   3.000  0.0000  0.0000  0.0000
    2GRA      C 1495   2.906   0.689   3.000  0.0000  0.0000  0.0000
    2GRA      C 1496   2.783   0.760   3.000  0.0000  0.0000  0.0000
    2GRA      C 1497   2.783   0.902   3.000  0.0000  0.0000  0.0000
    2GRA      C 1498   2.906   0.973   3.000  0.0000  0.0000  0.0000
    2GRA      C 1499   2.906   1.116   3.000  0.0000  0.0000  0.0000
    2GRA      C 1500   2.783   1.187   3.000  0.0000  0.0000  0.0000
    2GRA      C 1501   2.783   1.329   3.000  0.0000  0.0000  0.0000
    2GRA      C 1502   2.906   1.400   3.000  0.0000  0.0000  0.0000
    2GRA      C 1503   2.906   1.543   3.000  0.0000  0.0000  0.0000
    2GRA      C 1504   2.783   1.614   3.000  0.0000  0.0000  0.0000
    2GRA      C 1505   2.783   1.756   3.000  0.0000  0.0000  0.0000
    2GRA      C 1506   2.906   1.827   3.000  0.0000  0.0000  0.0000
    2GRA      C 1507   2.906   1.970   3.000  0.0000  0.0000  0.0000
    2GRA      C 1508   2.783   2.041   3.000  0.0000  0.0000  0.0000
    2GRA      C 1509   2.783   2.183   3.000  0.0000  0.0000  0.0000
    2GRA      C 1510   2.906   2.254   3.000  0.0000  0.0000  0.0000
    2GRA      C 1511   2.906   2.397   3.000  0.0000  0.0000  0.0000
    2GRA      C 1512   2.783   2.468   3.000  0.0000  0.0000  0.0000
    2GRA      C 1513   2.783   2.610   3.000  0.0000  0.0000  0.0000
    2GRA      C 1514   2.906   2.681   3.000  0.0000  0.0000  0.0000
    2GRA      C 1515   2.906   2.824   3.000  0.0000  0.0000  0.0000
    2GRA      C 1516   2.783   2.895   3.000  0.0000  0.0000  0.0000
    2GRA      C 1517   2.783   3.037   3.000  0.0000  0.0000  0.0000
    2GRA      C 1518   2.906   3.108   3.000  0.0000  0.0000  0.0000
    2GRA      C 1519   2.906   3.251   3.000  0.0000  0.0000  0.0000
    2GRA      C 1520   2.783   3.322   3.000  0.0000  0.0000  0.0000
    2GRA      C 1521   2.783   3.464   3.000  0.0000  0.0000  0.0000
    2GRA      C 1522   2.906   3.535   3.000  0.0000  0.0000  0.0000
    2GRA      C 1523   2.906   3.678   3.000  0.0000  0.0000  0.0000
    2GRA      C 1524   2.783   3.749   3.000  0.0000  0.0000  0.0000
    2GRA      C 1525   2.783   3.891   3.000  0.0000  0.0000  0.0000
    2GRA      C 1526   2.906   3.962   3.000  0.0000  0.0000  0.0000
    2GRA      C 1527   2.906   4.105   3.000  0.0000  0.0000  0.0000
    2GRA      C 1528   2.783   4.176   3.000  0.0000  0.0000  0.0000
    2GRA      C 1529   2.783   4.318   3.000  0.0000  0.0000  0.0000
    2GRA      C 1530   2.906   4.389   3.000  0.0000  0.0000  0.0000
    2GRA      C 1531   2.906   4.532   3.000  0.0000  0.0000  0.0000
    2GRA      C 1532   2.783   4.603   3.000  0.0000  0.0000  0.0000
    2GRA      C 1533   2.783   4.745   3.000  0.0000  0.0000  0.0000
    2GRA      C 1534   2.906   4.816   3.000  0.0000  0.0000  0.0000
    2GRA      C 1535   2.906   4.959   3.000  0.0000  0.0000  0.0000
    2GRA      C 1536   2.783   5.030   3.000  0.0000  0.0000  0.0000
    2GRA      C 1537   3.029   0.048   3.000  0.0000  0.0000  0.0000
    2GRA      C 1538   3.152   0.119   3.000  0.0000  0.0000  0.0000
    2GRA      C 1539   3.152   0.262   3.000  0.0000  0.0000  0.0000
    2GRA      C 1540   3.029   0.333   3.000  0.0000  0.0000  0.0000
    2GRA      C 1541   3.029   0.475   3.000  0.0000  0.0000  0.0000
    2GRA      C 1542   3.152   0.546   3.000  0.0000  0.0000  0.0000
    2GRA      C 1543   3.152   0.689   3.000  0.0000  0.0000  0.0000
    2GRA      C 1544   3.029   0.760   3.000  0.0000  0.0000  0.0000
    2GRA      C 1545   3.029   0.902   3.000  0.0000  0.0000  0.0000
    2GRA      C 1546   3.152   0.973   3.000  0.0000  0.0000  0.0000
    2GRA      C 1547   3.152   1.116   3.000  0.0000  0.0000  0.0000
    2GRA      C 1548   3.029   1.187   3.000  0.0000  0.0000  0.0000
    2GRA      C 1549   3.029   1.329   3.000  0.0000  0.0000  0.0000
    2GRA      C 1550   3.152   1.400   3.000  0.0000  0.0000  0.0000
    2GRA      C 1551   3.152   1.543   3.000  0.0000  0.0000  0.0000
    2GRA      C 1552   3.029   1.614   3.000  0.0000  0.0000  0.0000
    2GRA      C 1553   3.029   1.756   3.000  0.0000  0.0000  0.0000
    2GRA      C 1554   3.152   1.827   3.000  0.0000  0.0000  0.0000
    2GRA      C 1555   3.152   1.970   3.000  0.0000  0.0000  0.0000
    2GRA      C 1556   3.029   2.041   3.000  0.0000  0.0000  0.0000
    2GRA      C 1557   3.029   2.183   3.000  0.0000  0.0000  0.0000
    2GRA      C 1558   3.152   2.254   3.000  0.0000  0.0000  0.0000
    2GRA      C 1559   3.152   2.397   3.000  0.0000  0.0000  0.0000
    2GRA      C 1560   3.029   2.468   3.000  0.0000  0.0000  0.0000
    2GRA      C 1561   3.029   2.610   3.000  0.0000  0.0000  0.0000
    2GRA      C 1562   3.152   2.681   3.000  0.0000  0.0000  0.0000
    2GRA      C 1563   3.152   2.824   3.000  0.0000  0.0000  0.0000
    2GRA      C 1564   3.029   2.895   3.000  0.0000  0.0000  0.0000
    2GRA      C 1565   3.029   3.037   3.000  0.0000  0.0000  0.0000
    2GRA      C 1566   3.152   3.108   3.000  0.0000  0.0000  0.0000
    2GRA      C 1567   3.152   3.251   3.000  0.0000  0.0000  0.0000
    2GRA      C 1568   3.029   3.322   3.000  0.0000  0.0000  0.0000
    2GRA      C 1569   3.029   3.464   3.000  0.0000  0.0000  0.0000
    2GRA      C 1570   3.152   3.535   3.000  0.0000  0.0000  0.0000
    2GRA      C 1571   3.152   3.678   3.000  0.0000  0.0000  0.0000
    2GRA      C 1572   3.029   3.749   3.000  0.0000  0.0000  0.0000
    2GRA      C 1573   3.029   3.891   3.000  0.0000  0.0000  0.0000
    2GRA      C 1574   3.152   3.962   3.000  0.0000  0.0000  0.0000
    2GRA      C 1575   3.152   4.105   3.000  0.0000  0.0000  0.0000
    2GRA      C 1576   3.029   4.176   3.000  0.0000  0.0000  0.0000
    2GRA      C 1577   3.029   4.318   3.000  0.0000  0.0000  0.0000
    2GRA      C 1578   3.152   4.389   3.000  0.0000  0.0000  0.0000
    2GRA      C 1579   3.152   4.532   3.000  0.0000  0.0000  0.0000
    2GRA      C 1580   3.029   4.603   3.000  0.0000  0.0000  0.0000
    2GRA      C 1581   3.029   4.745   3.000  0.0000  0.0000  0.0000
    2GRA      C 1582   3.152   4.816   3.000  0.0000  0.0000  0.0000
    2GRA      C 1583   3.152   4.959   3.000  0.0000  0.0000  0.0000
    2GRA      C 1584   3.029   5.030   3.000  0.0000  0.0000  0.0000
    2GRA      C 1585   3.275   0.048   3.000  0.0000  0.0000  0.0000
    2GRA      C 1586   3.398   0.119   3.000  0.0000  0.0000  0.0000
    2GRA      C 1587   3.398   0.262   3.000  0.0000  0.0000  0.0000
    2GRA      C 1588   3.275   0.333   3.000  0.0000  0.0000  0.0000
    2GRA      C 1589   3.275   0.475   3.000  0.0000  0.0000  0.0000
    2GRA      C 1590   3.398   0.546   3.000  0.0000  0.0000  0.0000
    2GRA      C 1591   3.398   0.689   3.000  0.0000  0.0000  0.0000
    2GRA      C 1592   3.275   0.760   3.000  0.0000  0.0000  0.0000
    2GRA      C 1593   3.275   0.902   3.000  0.0000  0.0000  0.0000
    2GRA      C 1594   3.398   0.973   3.000  0.0000  0.0000  0.0000
    2GRA      C 1595   3.398   1.116   3.000  0.0000  0.0000  0.0000
    2GRA      C 1596   3.275   1.187   3.000  0.0000  0.0000  0.0000
    2GRA      C 1597   3.275   1.329   3.000  0.0000  0.0000  0.0000
    2GRA      C 1598   3.398   1.400   3.000  0.0000  0.0000  0.0000
    2GRA      C 1599   3.398   1.543   3.000  0.0000  0.0000  0.0000
    2GRA      C 1600   3.275   1.614   3.000  0.0000  0.0000  0.0000
    2GRA      C 1601   3.275   1.756   3.000  0.0000  0.0000  0.0000
    2GRA      C 1602   3.398   1.827   3.000  0.0000  0.0000  0.0000
    2GRA      C 1603   3.398   1.970   3.000  0.0000  0.0000  0.0000
    2GRA      C 1604   3.275   2.041   3.000  0.0000  0.0000  0.0000
    2GRA      C 1605   3.275   2.183   3.000  0.0000  0.0000  0.0000
    2GRA      C 1606   3.398   2.254   3.000  0.0000  0.0000  0.0000
    2GRA      C 1607   3.398   2.397   3.000  0.0000  0.0000  0.0000
    2GRA      C 1608   3.275   2.468   3.000  0.0000  0.0000  0.0000
    2GRA      C 1609   3.275   2.610   3.000  0.0000  0.0000  0.0000
    2GRA      C 1610   3.398   2.681   3.000  0.0000  0.0000  0.0000
    2GRA      C 1611   3.398   2.824   3.000  0.0000  0.0000  0.0000
    2GRA      C 1612   3.275   2.895   3.000  0.0000  0.0000  0.0000
    2GRA      C 1613   3.275   3.037   3.000  0.0000  0.0000  0.0000
    2GRA      C 1614   3.398   3.108   3.000  0.0000  0.0000  0.0000
    2GRA      C 1615   3.398   3.251   3.000  0.0000  0.0000  0.0000
    2GRA      C 1616   3.275   3.322   3.000  0.0000  0.0000  0.0000
    2GRA      C 1617   3.275   3.464   3.000  0.0000  0.0000  0.0000
    2GRA      C 1618   3.398   3.535   3.000  0.0000  0.0000  0.0000
    2GRA      C 1619   3.398   3.678   3.000  0.0000  0.0000  0.0000
    2GRA      C 1620   3.275   3.749   3.000  0.0000  0.0000  0.0000
    2GRA      C 1621   3.275   3.891   3.000  0.0000  0.0000  0.0000
    2GRA      C 1622   3.398   3.962   3.000  0.0000  0.0000  0.0000
    2GRA      C 1623   3.398   4.105   3.000  0.0000  0.0000  0.0000
    2GRA      C 1624   3.275   4.176   3.000  0.0000  0.0000  0.0000
    2GRA      C 1625   3.275   4.318   3.000  0.0000  0.0000  0.0000
    2GRA      C 1626   3.398   4.389   3.000  0.0000  0.0000  0.0000
    2GRA      C 1627   3.398   4.532   3.000  0.0000  0.0000  0.0000
    2GRA      C 1628   3.275   4.603   3.000  0.0000  0.0000  0.0000
    2GRA      C 1629   3.275   4.745   3.000  0.0000  0.0000  0.0000
    2GRA      C 1630   3.398   4.816   3.000  0.0000  0.0000  0.0000
    2GRA      C 1631   3.398   4.959   3.000  0.0000  0.0000  0.0000
    2GRA      C 1632   3.275   5.030   3.000  0.0000  0.0000  0.0000
    2GRA      C 1633   3.521   0.048   3.000  0.0000  0.0000  0.0000
    2GRA      C 1634   3.644   0.119   3.000  0.0000  0.0000  0.0000
    2GRA      C 1635   3.644   0.262   3.000  0.0000  0.0000  0.0000
    2GRA      C 1636   3.521   0.333   3.000  0.0000  0.0000  0.0000
    2GRA      C 1637   3.521   0.475   3.000  0.0000  0.0000  0.0000
    2GRA      C 1638   3.644   0.546   3.000  0.0000  0.0000  0.0000
    2GRA      C 1639   3.644   0.689   3.000  0.0000  0.0000  0.0000
    2GRA      C 1640   3.521   0.760   3.000  0.0000  0.0000  0.0000
    2GRA      C 1641   3.521   0.902   3.000  0.0000  0.0000  0.0000
    2GRA      C 1642   3.644   0.973   3.000  0.0000  0.0000  0.0000
    2GRA      C 1643   3.644   1.116   3.000  0.0000  0.0000  0.0000
    2GRA      C 1644   3.521   1.187   3.000  0.0000  0.0000  0.0000
    2GRA      C 1645   3.521   1.329   3.000  0.0000  0.0000  0.0000
    2GRA      C 1646   3.644   1.400   3.000  0.0000  0.0000  0.0000
    2GRA      C 1647   3.644   1.543   3.000  0.0000  0.0000  0.0000
    2GRA      C 1648   3.521   1.614   3.000  0.0000  0.0000  0.0000
    2GRA      C 1649   3.521   1.756   3.000  0.0000  0.0000  0.0000
    2GRA      C 1650   3.644   1.827   3.000  0.0000  0.0000  0.0000
    2GRA      C 1651   3.644   1.970   3.000  0.0000  0.0000  0.0000
    2GRA      C 1652   3.521   2.041   3.000  0.0000  0.0000  0.0000
    2GRA      C 1653   3.521   2.183   3.000  0.0000  0.0000  0.0000
    2GRA      C 1654   3.644   2.254   3.000  0.0000  0.0000  0.0000
    2GRA      C 1655   3.644   2.397   3.000  0.0000  0.0000  0.0000
    2GRA      C 1656   3.521   2.468   3.000  0.0000  0.0000  0.0000
    2GRA      C 1657   3.521   2.610   3.000  0.0000  0.0000  0.0000
    2GRA      C 1658   3.644   2.681   3.000  0.0000  0.0000  0.0000
    2GRA      C 1659   3.644   2.824   3.000  0.0000  0.0000  0.0000
    2GRA      C 1660   3.521   2.895   3.000  0.0000  0.0000  0.0000
    2GRA      C 1661   3.521   3.037   3.000  0.0000  0.0000  0.0000
    2GRA      C 1662   3.644   3.108   3.000  0.0000  0.0000  0.0000
    2GRA      C 1663   3.644   3.251   3.000  0.0000  0.0000  0.0000
    2GRA      C 1664   3.521   3.322   3.000  0.0000  0.0000  0.0000
    2GRA      C 1665   3.521   3.464   3.000  0.0000  0.0000  0.0000
    2GRA      C 1666   3.644   3.535   3.000  0.0000  0.0000  0.0000
    2GRA      C 1667   3.644   3.678   3.000  0.0000  0.0000  0.0000
    2GRA      C 1668   3.521   3.749   3.000  0.0000  0.0000  0.0000
    2GRA      C 1669   3.521   3.891   3.000  0.0000  0.0000  0.0000
    2GRA      C 1670   3.644   3.962   3.000  0.0000  0.0000  0.0000
    2GRA      C 1671   3.644   4.105   3.000  0.0000  0.0000  0.0000
    2GRA      C 1672   3.521   4.176   3.000  0.0000  0.0000  0.0000
    2GRA      C 1673   3.521   4.318   3.000  0.0000  0.0000  0.0000
    2GRA      C 1674   3.644   4.389   3.000  0.0000  0.0000  0.0000
    2GRA      C 1675   3.644   4.532   3.000  0.0000  0.0000  0.0000
    2GRA      C 1676   3.521   4.603   3.000  0.0000  0.0000  0.0000
    2GRA      C 1677   3.521   4.745   3.000  0.0000  0.0000  0.0000
    2GRA      C 1678   3.644   4.816   3.000  0.0000  0.0000  0.0000
    2GRA      C 1679   3.644   4.959   3.000  0.0000  0.0000  0.0000
    2GRA      C 1680   3.521   5.030   3.000  0.0000  0.0000  0.0000
    2GRA      C 1681   3.767   0.048   3.000  0.0000  0.0000  0.0000
    2GRA      C 1682   3.890   0.119   3.000  0.0000  0.0000  0.0000
    2GRA      C 1683   3.890   0.262   3.000  0.0000  0.0000  0.0000
    2GRA      C 1684   3.767   0.333   3.000  0.0000  0.0000  0.0000
    2GRA      C 1685   3.767   0.475   3.000  0.0000  0.0000  0.0000
    2GRA      C 1686   3.890   0.546   3.000  0.0000  0.0000  0.0000
    2GRA      C 1687   3.890   0.689   3.000  0.0000  0.0000  0.0000
    2GRA      C 1688   3.767   0.760   3.000  0.0000  0.0000  0.0000
    2GRA      C 1689   3.767   0.902   3.000  0.0000  0.0000  0.0000
    2GRA      C 1690   3.890   0.973   3.000  0.0000  0.0000  0.0000
    2GRA      C 1691   3.890   1.116   3.000  0.0000  0.0000  0.0000
    2GRA      C 1692   3.767   1.187   3.000  0.0000  0.0000  0.0000
    2GRA      C 1693   3.767   1.329   3.000  0.0000  0.0000  0.0000
    2GRA      C 1694   3.890   1.400   3.000  0.0000  0.0000  0.0000
    2GRA      C 1695   3.890   1.543   3.000  0.0000  0.0000  0.0000
    2GRA      C 1696   3.767   1.614   3.000  0.0000  0.0000  0.0000
    2GRA      C 1697   3.767   1.756   3.000  0.0000  0.0000  0.0000
    2GRA      C 1698   3.890   1.827   3.000  0.0000  0.0000  0.0000
    2GRA      C 1699   3.890   1.970   3.000  0.0000  0.0000  0.0000
    2GRA      C 1700   3.767   2.041   3.000  0.0000  0.0000  0.0000
    2GRA      C 1701   3.767   2.183   3.000  0.0000  0.0000  0.0000
    2GRA      C 1702   3.890   2.254   3.000  0.0000  0.0000  0.0000
    2GRA      C 1703   3.890   2.397   3.000  0.0000  0.0000  0.0000
    2GRA      C 1704   3.767   2.468   3.000  0.0000  0.0000  0.0000
    2GRA      C 1705   3.767   2.610   3.000  0.0000  0.0000  0.0000
    2GRA      C 1706   3.890   2.681   3.000  0.0000  0.0000  0.0000
    2GRA      C 1707   3.890   2.824   3.000  0.0000  0.0000  0.0000
    2GRA      C 1708   3.767   2.895   3.000  0.0000  0.0000  0.0000
    2GRA      C 1709   3.767   3.037   3.000  0.0000  0.0000  0.0000
    2GRA      C 1710   3.890   3.108   3.000  0.0000  0.0000  0.0000
    2GRA      C 1711   3.890   3.251   3.000  0.0000  0.0000  0.0000
    2GRA      C 1712   3.767   3.322   3.000  0.0000  0.0000  0.0000
    2GRA      C 1713   3.767   3.464   3.000  0.0000  0.0000  0.0000
    2GRA      C 1714   3.890   3.535   3.000  0.0000  0.0000  0.0000
    2GRA      C 1715   3.890   3.678   3.000  0.0000  0.0000  0.0000
    2GRA      C 1716   3.767   3.749   3.000  0.0000  0.0000  0.0000
    2GRA      C 1717   3.767   3.891   3.000  0.0000  0.0000  0.0000
    2GRA      C 1718   3.890   3.962   3.000  0.0000  0.0000  0.0000
    2GRA      C 1719   3.890   4.105   3.000  0.0000  0.0000  0.0000
    2GRA      C 1720   3.767   4.176   3.000  0.0000  0.0000  0.0000
    2GRA      C 1721   3.767   4.318   3.000  0.0000  0.0000  0.0000
    2GRA      C 1722   3.890   4.389   3.000  0.0000  0.0000  0.0000
    2GRA      C 1723   3.890   4.532   3.000  0.0000  0.0000  0.0000
    2GRA      C 1724   3.767   4.603   3.000  0.0000  0.0000  0.0000
    2GRA      C 1725   3.767   4.745   3.000  0.0000  0.0000  0.0000
    2GRA      C 1726   3.890   4.816   3.000  0.0000  0.0000  0.0000
    2GRA      C 1727   3.890   4.959   3.000  0.0000  0.0000  0.0000
    2GRA      C 1728   3.767   5.030   3.000  0.0000  0.0000  0.0000
    2GRA      C 1729   4.013   0.048   3.000  0.0000  0.0000  0.0000
    2GRA      C 1730   4.136   0.119   3.000  0.0000  0.0000  0.0000
    2GRA      C 1731   4.136   0.262   3.000  0.0000  0.0000  0.0000
    2GRA      C 1732   4.013   0.333   3.000  0.0000  0.0000  0.0000
    2GRA      C 1733   4.013   0.475   3.000  0.0000  0.0000  0.0000
    2GRA      C 1734   4.136   0.546   3.000  0.0000  0.0000  0.0000
    2GRA      C 1735   4.136   0.689   3.000  0.0000  0.0000  0.0000
    2GRA      C 1736   4.013   0.760   3.000  0.0000  0.0000  0.0000
    2GRA      C 1737   4.013   0.902   3.000  0.0000  0.0000  0.0000
    2GRA      C 1738   4.136   0.973   3.000  0.0000  0.0000  0.0000
    2GRA      C 1739   4.136   1.116   3.000  0.0000  0.0000  0.0000
    2GRA      C 1740   4.013   1.187   3.000  0.0000  0.0000  0.0000
    2GRA      C 1741   4.013   1.329   3.000  0.0000  0.0000  0.0000
    2GRA      C 1742   4.136   1.400   3.000  0.0000  0.0000  0.0000
    2GRA      C 1743   4.136   1.543   3.000  0.0000  0.0000  0.0000
    2GRA      C 1744   4.013   1.614   3.000  0.0000  0.0000  0.0000
    2GRA      C 1745   4.013   1.756   3.000  0.0000  0.0000  0.0000
    2GRA      C 1746   4.136   1.827   3.000  0.0000  0.0000  0.0000
    2GRA      C 1747   4.136   1.970   3.000  0.0000  0.0000  0.0000
    2GRA      C 1748   4.013   2.041   3.000  0.0000  0.0000  0.0000
    2GRA      C 1749   4.013   2.183   3.000  0.0000  0.0000  0.0000
    2GRA      C 1750   4.136   2.254   3.000  0.0000  0.0000  0.0000
    2GRA      C 1751   4.136   2.397   3.000  0.0000  0.0000  0.0000
    2GRA      C 1752   4.013   2.468   3.000  0.0000  0.0000  0.0000
    2GRA      C 1753   4.013   2.610   3.000  0.0000  0.0000  0.0000
    2GRA      C 1754   4.136   2.681   3.000  0.0000  0.0000  0.0000
    2GRA      C 1755   4.136   2.824   3.000  0.0000  0.0000  0.0000
    2GRA      C 1756   4.013   2.895   3.000  0.0000  0.0000  0.0000
    2GRA      C 1757   4.013   3.037   3.000  0.0000  0.0000  0.0000
    2GRA      C 1758   4.136   3.108   3.000  0.0000  0.0000  0.0000
    2GRA      C 1759   4.136   3.251   3.000  0.0000  0.0000  0.0000
    2GRA      C 1760   4.013   3.322   3.000  0.0000  0.0000  0.0000
    2GRA      C 1761   4.013   3.464   3.000  0.0000  0.0000  0.0000
    2GRA      C 1762   4.136   3.535   3.000  0.0000  0.0000  0.0000
    2GRA      C 1763   4.136   3.678   3.000  0.0000  0.0000  0.0000
    2GRA      C 1764   4.013   3.749   3.000  0.0000  0.0000  0.0000
    2GRA      C 1765   4.013   3.891   3.000  0.0000  0.0000  0.0000
    2GRA      C 1766   4.136   3.962   3.000  0.0000  0.0000  0.0000
    2GRA      C 1767   4.136   4.105   3.000  0.0000  0.0000  0.0000
    2GRA      C 1768   4.013   4.176   3.000  0.0000  0.0000  0.0000
    2GRA      C 1769   4.013   4.318   3.000  0.0000  0.0000  0.0000
    2GRA      C 1770   4.136   4.389   3.000  0.0000  0.0000  0.0000
    2GRA      C 1771   4.136   4.532   3.000  0.0000  0.0000  0.0000
    2GRA      C 1772   4.013   4.603   3.000  0.0000  0.0000  0.0000
    2GRA      C 1773   4.013   4.745   3.000  0.0000  0.0000  0.0000
    2GRA      C 1774   4.136   4.816   3.000  0.0000  0.0000  0.0000
    2GRA      C 1775   4.136   4.959   3.000  0.0000  0.0000  0.0000
    2GRA      C 1776   4.013   5.030   3.000  0.0000  0.0000  0.0000
    2GRA      C 1777   4.259   0.048   3.000  0.0000  0.0000  0.0000
    2GRA      C 1778   4.382   0.119   3.000  0.0000  0.0000  0.0000
    2GRA      C 1779   4.382   0.262   3.000  0.0000  0.0000  0.0000
    2GRA      C 1780   4.259   0.333   3.000  0.0000  0.0000  0.0000
    2GRA      C 1781   4.259   0.475   3.000  0.0000  0.0000  0.0000
    2GRA      C 1782   4.382   0.546   3.000  0.0000  0.0000  0.0000
    2GRA      C 1783   4.382   0.689   3.000  0.0000  0.0000  0.0000
    2GRA      C 1784   4.259   0.760   3.000  0.0000  0.0000  0.0000
    2GRA      C 1785   4.259   0.902   3.000  0.0000  0.0000  0.0000
    2GRA      C 1786   4.382   0.973   3.000  0.0000  0.0000  0.0000
    2GRA      C 1787   4.382   1.116   3.000  0.0000  0.0000  0.0000
    2GRA      C 1788   4.259   1.187   3.000  0.0000  0.0000  0.0000
    2GRA      C 1789   4.259   1.329   3.000  0.0000  0.0000  0.0000
    2GRA      C 1790   4.382   1.400   3.000  0.0000  0.0000  0.0000
    2GRA      C 1791   4.382   1.543   3.000  0.0000  0.0000  0.0000
    2GRA      C 1792   4.259   1.614   3.000  0.0000  0.0000  0.0000
    2GRA      C 1793   4.259   1.756   3.000  0.0000  0.0000  0.0000
    2GRA      C 1794   4.382   1.827   3.000  0.0000  0.0000  0.0000
    2GRA      C 1795   4.382   1.970   3.000  0.0000  0.0000  0.0000
    2GRA      C 1796   4.259   2.041   3.000  0.0000  0.0000  0.0000
    2GRA      C 1797   4.259   2.183   3.000  0.0000  0.0000  0.0000
    2GRA      C 1798   4.382   2.254   3.000  0.0000  0.0000  0.0000
    2GRA      C 1799   4.382   2.397   3.000  0.0000  0.0000  0.0000
    2GRA      C 1800   4.259   2.468   3.000  0.0000  0.0000  0.0000
    2GRA      C 1801   4.259   2.610   3.000  0.0000  0.0000  0.0000
    2GRA      C 1802   4.382   2.681   3.000  0.0000  0.0000  0.0000
    2GRA      C 1803   4.382   2.824   3.000  0.0000  0.0000  0.0000
    2GRA      C 1804   4.259   2.895   3.000  0.0000  0.0000  0.0000
    2GRA      C 1805   4.259   3.037   3.000  0.0000  0.0000  0.0000
    2GRA      C 1806   4.382   3.108   3.000  0.0000  0.0000  0.0000
    2GRA      C 1807   4.382   3.251   3.000  0.0000  0.0000  0.0000
    2GRA      C 1808   4.259   3.322   3.000  0.0000  0.0000  0.0000
    2GRA      C 1809   4.259   3.464   3.000  0.0000  0.0000  0.0000
    2GRA      C 1810   4.382   3.535   3.000  0.0000  0.0000  0.0000
    2GRA      C 1811   4.382   3.678   3.000  0.0000  0.0000  0.0000
    2GRA      C 1812   4.259   3.749   3.000  0.0000  0.0000  0.0000
    2GRA      C 1813   4.259   3.891   3.000  0.0000  0.0000  0.0000
    2GRA      C 1814   4.382   3.962   3.000  0.0000  0.0000  0.0000
    2GRA      C 1815   4.382   4.105   3.000  0.0000  0.0000  0.0000
    2GRA      C 1816   4.259   4.176   3.000  0.0000  0.0000  0.0000
    2GRA      C 1817   4.259   4.318   3.000  0.0000  0.0000  0.0000
    2GRA      C 1818   4.382   4.389   3.000  0.0000  0.0000  0.0000
    2GRA      C 1819   4.382   4.532   3.000  0.0000  0.0000  0.0000
    2GRA      C 1820   4.259   4.603   3.000  0.0000  0.0000  0.0000
    2GRA      C 1821   4.259   4.745   3.000  0.0000  0.0000  0.0000
    2GRA      C 1822   4.382   4.816   3.000  0.0000  0.0000  0.0000
    2GRA      C 1823   4.382   4.959   3.000  0.0000  0.0000  0.0000
    2GRA      C 1824   4.259   5.030   3.000  0.0000  0.0000  0.0000
    2GRA      C 1825   4.505   0.048   3.000  0.0000  0.0000  0.0000
    2GRA      C 1826   4.628   0.119   3.000  0.0000  0.0000  0.0000
    2GRA      C 1827   4.628   0.262   3.000  0.0000  0.0000  0.0000
    2GRA      C 1828   4.505   0.333   3.000  0.0000  0.0000  0.0000
    2GRA      C 1829   4.505   0.475   3.000  0.0000  0.0000  0.0000
    2GRA      C 1830   4.628   0.546   3.000  0.0000  0.0000  0.0000
    2GRA      C 1831   4.628   0.689   3.000  0.0000  0.0000  0.0000
    2GRA      C 1832   4.505   0.760   3.000  0.0000  0.0000  0.0000
    2GRA      C 1833   4.505   0.902   3.000  0.0000  0.0000  0.0000
    2GRA      C 1834   4.628   0.973   3.000  0.0000  0.0000  0.0000
    2GRA      C 1835   4.628   1.116   3.000  0.0000  0.0000  0.0000
    2GRA      C 1836   4.505   1.187   3.000  0.0000  0.0000  0.0000
    2GRA      C 1837   4.505   1.329   3.000  0.0000  0.0000  0.0000
    2GRA      C 1838   4.628   1.400   3.000  0.0000  0.0000  0.0000
    2GRA      C 1839   4.628   1.543   3.000  0.0000  0.0000  0.0000
    2GRA      C 1840   4.505   1.614   3.000  0.0000  0.0000  0.0000
    2GRA      C 1841   4.505   1.756   3.000  0.0000  0.0000  0.0000
    2GRA      C 1842   4.628   1.827   3.000  0.0000  0.0000  0.0000
    2GRA      C 1843   4.628   1.970   3.000  0.0000  0.0000  0.0000
    2GRA      C 1844   4.505   2.041   3.000  0.0000  0.0000  0.0000
    2GRA      C 1845   4.505   2.183   3.000  0.0000  0.0000  0.0000
    2GRA      C 1846   4.628   2.254   3.000  0.0000  0.0000  0.0000
    2GRA      C 1847   4.628   2.397   3.000  0.0000  0.0000  0.0000
    2GRA      C 1848   4.505   2.468   3.000  0.0000  0.0000  0.0000
    2GRA      C 1849   4.505   2.610   3.000  0.0000  0.0000  0.0000
    2GRA      C 1850   4.628   2.681   3.000  0.0000  0.0000  0.0000
    2GRA      C 1851   4.628   2.824   3.000  0.0000  0.0000  0.0000
    2GRA      C 1852   4.505   2.895   3.000  0.0000  0.0000  0.0000
    2GRA      C 1853   4.505   3.037   3.000  0.0000  0.0000  0.0000
    2GRA      C 1854   4.628   3.108   3.000  0.0000  0.0000  0.0000
    2GRA      C 1855   4.628   3.251   3.000  0.0000  0.0000  0.0000
    2GRA      C 1856   4.505   3.322   3.000  0.0000  0.0000  0.0000
    2GRA      C 1857   4.505   3.464   3.000  0.0000  0.0000  0.0000
    2GRA      C 1858   4.628   3.535   3.000  0.0000  0.0000  0.0000
    2GRA      C 1859   4.628   3.678   3.000  0.0000  0.0000  0.0000
    2GRA      C 1860   4.505   3.749   3.000  0.0000  0.0000  0.0000
    2GRA      C 1861   4.505   3.891   3.000  0.0000  0.0000  0.0000
    2GRA      C 1862   4.628   3.962   3.000  0.0000  0.0000  0.0000
    2GRA      C 1863   4.628   4.105   3.000  0.0000  0.0000  0.0000
    2GRA      C 1864   4.505   4.176   3.000  0.0000  0.0000  0.0000
    2GRA      C 1865   4.505   4.318   3.000  0.0000  0.0000  0.0000
    2GRA      C 1866   4.628   4.389   3.000  0.0000  0.0000  0.0000
    2GRA      C 1867   4.628   4.532   3.000  0.0000  0.0000  0.0000
    2GRA      C 1868   4.505   4.603   3.000  0.0000  0.0000  0.0000
    2GRA      C 1869   4.505   4.745   3.000  0.0000  0.0000  0.0000
    2GRA      C 1870   4.628   4.816   3.000  0.0000  0.0000  0.0000
    2GRA      C 1871   4.628   4.959   3.000  0.0000  0.0000  0.0000
    2GRA      C 1872   4.505   5.030   3.000  0.0000  0.0000  0.0000
    2GRA      C 1873   4.751   0.048   3.000  0.0000  0.0000  0.0000
    2GRA      C 1874   4.874   0.119   3.000  0.0000  0.0000  0.0000
    2GRA      C 1875   4.874   0.262   3.000  0.0000  0.0000  0.0000
    2GRA      C 1876   4.751   0.333   3.000  0.0000  0.0000  0.0000
    2GRA      C 1877   4.751   0.475   3.000  0.0000  0.0000  0.0000
    2GRA      C 1878   4.874   0.546   3.000  0.0000  0.0000  0.0000
    2GRA      C 1879   4.874   0.689   3.000  0.0000  0.0000  0.0000
    2GRA      C 1880   4.751   0.760   3.000  0.0000  0.0000  0.0000
    2GRA      C 1881   4.751   0.902   3.000  0.0000  0.0000  0.0000
    2GRA      C 1882   4.874   0.973   3.000  0.0000  0.0000  0.0000
    2GRA      C 1883   4.874   1.116   3.000  0.0000  0.0000  0.0000
    2GRA      C 1884   4.751   1.187   3.000  0.0000  0.0000  0.0000
    2GRA      C 1885   4.751   1.329   3.000  0.0000  0.0000  0.0000
    2GRA      C 1886   4.874   1.400   3.000  0.0000  0.0000  0.0000
    2GRA      C 1887   4.874   1.543   3.000  0.0000  0.0000  0.0000
    2GRA      C 1888   4.751   1.614   3.000  0.0000  0.0000  0.0000
    2GRA      C 1889   4.751   1.756   3.000  0.0000  0.0000  0.0000
    2GRA      C 1890   4.874   1.827   3.000  0.0000  0.0000  0.0000
    2GRA      C 1891   4.874   1.970   3.000  0.0000  0.0000  0.0000
    2GRA      C 1892   4.751   2.041   3.000  0.0000  0.0000  0.0000
    2GRA      C 1893   4.751   2.183   3.000  0.0000  0.0000  0.0000
    2GRA      C 1894   4.874   2.254   3.000  0.0000  0.0000  0.0000
    2GRA      C 1895   4.874   2.397   3.000  0.0000  0.0000  0.0000
    2GRA      C 1896   4.751   2.468   3.000  0.0000  0.0000  0.0000
    2GRA      C 1897   4.751   2.610   3.000  0.0000  0.0000  0.0000
    2GRA      C 1898   4.874   2.681   3.000  0.0000  0.0000  0.0000
    2GRA      C 1899   4.874   2.824   3.000  0.0000  0.0000  0.0000
    2GRA      C 1900   4.751   2.895   3.000  0.0000  0.0000  0.0000
    2GRA      C 1901   4.751   3.037   3.000  0.0000  0.0000  0.0000
    2GRA      C 1902   4.874   3.108   3.000  0.0000  0.0000  0.0000
    2GRA      C 1903   4.874   3.251   3.000  0.0000  0.0000  0.0000
    2GRA      C 1904   4.751   3.322   3.000  0.0000  0.0000  0.0000
    2GRA      C 1905   4.751   3.464   3.000  0.0000  0.0000  0.0000
    2GRA      C 1906   4.874   3.535   3.000  0.0000  0.0000  0.0000
    2GRA      C 1907   4.874   3.678   3.000  0.0000  0.0000  0.0000
    2GRA      C 1908   4.751   3.749   3.000  0.0000  0.0000  0.0000
    2GRA      C 1909   4.751   3.891   3.000  0.0000  0.0000  0.0000
    2GRA      C 1910   4.874   3.962   3.000  0.0000  0.0000  0.0000
    2GRA      C 1911   4.874   4.105   3.000  0.0000  0.0000  0.0000
    2GRA      C 1912   4.751   4.176   3.000  0.0000  0.0000  0.0000
    2GRA      C 1913   4.751   4.318   3.000  0.0000  0.0000  0.0000
    2GRA      C 1914   4.874   4.389   3.000  0.0000  0.0000  0.0000
    2GRA      C 1915   4.874   4.532   3.000  0.0000  0.0000  0.0000
    2GRA      C 1916   4.751   4.603   3.000  0.0000  0.0000  0.0000
    2GRA      C 1917   4.751   4.745   3.000  0.0000  0.0000  0.0000
    2GRA      C 1918   4.874   4.816   3.000  0.0000  0.0000  0.0000
    2GRA      C 1919   4.874   4.959   3.000  0.0000  0.0000  0.0000
    2GRA      C 1920   4.751   5.030   3.000  0.0000  0.0000  0.0000
    3NA      NA 1921   0.275   1.198   2.671  0.2328  0.5868  0.0445
    4SOL     OW 1922   1.227   0.637   2.322 -0.0359  0.0369  0.2212
    4SOL    HW1 1923   1.146   0.613   2.375  0.9965 -0.1811  1.7803
    4SOL    HW2 1924   1.223   0.734   2.297 -1.4882 -0.3287 -1.0943
    5SOL     OW 1925   1.532   1.883   2.299  0.0467 -0.0207  0.0721
    5SOL    HW1 1926   1.569   1.970   2.329  1.3814 -0.5632  0.0884
    5SOL    HW2 1927   1.570   1.809   2.355  0.4446 -0.7874 -1.1625
    6SOL     OW 1928   0.667   2.840   2.670  0.1253  0.3976 -0.6600
    6SOL    HW1 1929   0.631   2.925   2.709 -0.0905 -0.1934  0.4812
    6SOL    HW2 1930   0.591   2.782   2.640 -0.1897 -1.5493  3.2056
    7SOL     OW 1931   4.054   3.813   2.319  0.1861 -0.0010  0.2817
    7SOL    HW1 1932   4.056   3.840   2.223  0.0382 -0.6719  0.0821
    7SOL    HW2 1933   3.959   3.810   2.350  0.2379  0.2883  0.4748
    8SOL     OW 1934   0.485   1.908   2.604 -0.6103 -0.0621 -0.3885
    8SOL    HW1 1935   0.574   1.944   2.632 -1.3618  2.3651 -0.8980
    8SOL    HW2 1936   0.477   1.913   2.504 -1.0177 -1.1009 -0.4257
    9SOL     OW 1937   3.738   3.215   2.314  0.0771  0.3664  0.0376
    9SOL    HW1 1938   3.647   3.190   2.344 -0.2587 -0.5204 -1.6086
    9SOL    HW2 1939   3.736   3.306   2.273 -0.1865  0.1356 -0.4680
   10SOL     OW 1940   1.403   4.856   2.630  0.2057  0.3088  0.1691
   10SOL    HW1 1941   1.363   4.770   2.662  1.1541 -0.0020  0.5530
   10SOL    HW2 1942   1.502   4.854   2.645  0.2907  1.2980 -0.2151
   11SOL     OW 1943   3.260   2.522   2.335 -0.4907 -0.8103  0.5208
   11SOL    HW1 1944   3.217   2.519   2.425  0.3076  0.8244  0.9905
   11SOL    HW2 1945   3.191   2.542   2.266 -0.7497  0.2633  1.0714
   12SOL     OW 1946   3.455   4.808   2.632 -0.1506  0.3525  0.1768
   12SOL    HW1 1947   3.448   4.907   2.637  0.5826  0.3598  2.2005
   12SOL    HW2 1948   3.544   4.779   2.668  1.1560 -0.8855 -3.5454
   13SOL     OW 1949   2.160   1.420   2.598  0.1445  0.2642  0.2584
   13SOL    HW1 1950   2.233   1.424   2.667 -0.0933  0.6447  0.4942
   13SOL    HW2 1951   2.122   1.327   2.595  1.8614 -0.4365 -1.1588
   14SOL     OW 1952   4.299   2.746   2.321  0.0731  0.0766 -0.1024
   14SOL    HW1 1953   4.206   2.777   2.338 -0.8483 -0.1600 -3.7429
   14SOL    HW2 1954   4.312   2.654   2.357 -0.9526  0.2704  0.7887
   15SOL     OW 1955   2.846   3.976   2.671 -0.2022 -0.2982  0.2992
   15SOL    HW1 1956   2.875   3.885   2.700 -0.2350 -0.3659  0.1202
   15SOL    HW2 1957   2.832   3.977   2.572  1.2990  0.3134  0.0685
   16SOL     OW 1958   1.689   2.913   2.358  0.1489 -0.1509  0.0030
   16SOL    HW1 1959   1.779   2.885   2.324 -0.2494 -1.8900  0.2954
   16SOL    HW2 1960   1.687   2.905   2.458  0.5540  2.6566  0.3147
   17SOL     OW 1961   3.880   4.291   2.537  0.1672  0.2231  0.2976
   17SOL    HW1 1962   3.882   4.355   2.460 -0.8819 -0.3046 -0.2005
   17SOL    HW2 1963   3.966   4.295   2.587 -0.3363  2.9637  1.0876
   18SOL     OW 1964   4.048   4.615   2.656  0.3694 -0.1085 -0.0277
   18SOL    HW1 1965   4.080   4.524   2.682  0.8721 -0.0684 -0.4931
   18SOL    HW2 1966   4.063   4.629   2.558  1.0554  0.7700  0.1885
   19SOL     OW 1967   2.351   3.237   2.307 -0.0015 -0.0281 -0.0361
   19SOL    HW1 1968   2.293   3.318   2.307  0.2866  0.1810 -0.7731
   19SOL    HW2 1969   2.440   3.259   2.347  0.1634  0.0865 -0.4610
   20SOL     OW 1970   1.662   4.928   2.670  0.0930  0.1293 -0.0731
   20SOL    HW1 1971   1.756   4.897   2.655  0.6282  1.8161 -0.4516
   20SOL    HW2 1972   1.654   5.024   2.642 -1.7172  0.0519  0.0829
   21SOL     OW 1973   4.675   3.643   2.361 -0.2770 -0.2578 -0.2997
   21SOL    HW1 1974   4.618   3.569   2.324  1.3530 -1.1223 -1.1735
   21SOL    HW2 1975   4.704   3.620   2.454 -0.4373 -0.3297 -0.2670
   22SOL     OW 1976   0.911   2.143   2.565  0.1338  0.1454 -0.0225
   22SOL    HW1 1977   0.923   2.236   2.602  0.8135  0.2231 -0.4324
   22SOL    HW2 1978   0.965   2.079   2.619  2.1864  0.4380 -1.6148
   23SOL     OW 1979   2.256   2.196   2.360 -0.6457  0.0928 -0.0290
   23SOL    HW1 1980   2.211   2.117   2.318  0.0675  0.0425 -0.7345
   23SOL    HW2 1981   2.293   2.169   2.450  2.2596 -1.3417 -1.5035
   24SOL     OW 1982   4.733   4.834   2.306  0.6003 -0.1816  0.3673
   24SOL    HW1 1983   4.821   4.863   2.344 -0.4328  1.2566  1.8163
   24SOL    HW2 1984   4.720   4.736   2.323  1.4468 -0.1840  1.0775
   25SOL     OW 1985   1.109   1.524   2.308  0.1101 -0.1051  0.7041
   25SOL    HW1 1986   1.010   1.513   2.306  0.1123 -0.0049 -0.2580
   25SOL    HW2 1987   1.132   1.621   2.320  0.0773  0.0860 -0.6370
   26SOL     OW 1988   0.498   0.199   2.561  0.2556 -0.0498  0.7774
   26SOL    HW1 1989   0.578   0.219   2.618  0.1799 -0.8464  1.1880
   26SOL    HW2 1990   0.427   0.266   2.579  0.6404  0.3568  0.8011
   27SOL     OW 1991   3.507   4.055   2.311  0.2286 -0.1458  0.2144
   27SOL    HW1 1992   3.424   4.109   2.300 -1.0583 -2.3017 -1.5182
   27SOL    HW2 1993   3.585   4.107   2.277 -0.4896  1.6115  1.1277
   28SOL     OW 1994   1.240   3.841   2.298  0.1886 -0.2702 -0.0106
   28SOL    HW1 1995   1.147   3.847   2.261 -0.3433 -1.6096  1.0315
   28SOL    HW2 1996   1.285   3.930   2.289 -1.1725  0.3908 -0.5726
   29SOL     OW 1997   0.872   2.653   2.617 -0.3500 -0.0381 -0.0297
   29SOL    HW1 1998   0.794   2.701   2.656 -0.0571 -0.6617  1.3671
   29SOL    HW2 1999   0.954   2.710   2.623 -0.2588 -0.2207  0.4844
   30SOL     OW 2000   0.749   1.598   2.699  0.1114  0.2092  0.3480
   30SOL    HW1 2001   0.815   1.672   2.688 -0.3685  0.6202  0.2369
   30SOL    HW2 2002   0.793   1.511   2.676  0.1688  0.6542 -1.3268
   31SOL     OW 2003   1.119   4.900   2.371  0.1080 -0.5780  0.5881
   31SOL    HW1 2004   1.209   4.921   2.332 -0.6713  1.2608 -0.3510
   31SOL    HW2 2005   1.066   4.984   2.379 -1.9148 -1.7323  0.1541
   32SOL     OW 2006   1.933   2.311   2.332 -0.1159 -0.3094  0.6025
   32SOL    HW1 2007   2.002   2.278   2.267 -0.3564 -0.5485  0.4686
   32SOL    HW2 2008   1.947   2.267   2.421  1.4517  1.4543  1.3161
   33SOL     OW 2009   2.817   1.918   2.698  0.0863  0.5666  0.7134
   33SOL    HW1 2010   2.848   2.006   2.661 -1.2416  0.6573 -0.2479
   33SOL    HW2 2011   2.717   1.913   2.694 -0.0480  0.0698  3.2316
   34SOL     OW 2012   2.863   3.953   2.399  0.2541  0.1433  0.2777
   34SOL    HW1 2013   2.948   4.002   2.381 -0.4098  3.1229  4.0282
   34SOL    HW2 2014   2.787   3.999   2.353  0.1175  0.2863  0.6411
   35SOL     OW 2015   0.866   4.620   2.594  0.4911 -0.1849  0.2409
   35SOL    HW1 2016   0.908   4.530   2.599 -0.0990 -0.4087  3.5817
   35SOL    HW2 2017   0.937   4.691   2.594  0.9827 -0.6215  2.2216
   36SOL     OW 2018   0.924   3.822   2.364 -0.2499 -0.7381  0.3959
   36SOL    HW1 2019   0.825   3.808   2.368 -0.1329 -1.3163  3.3634
   36SOL    HW2 2020   0.944   3.920   2.366 -0.7752 -0.6372  1.9016
   37SOL     OW 2021   4.184   3.449   2.559  0.1855 -0.0239  0.5038
   37SOL    HW1 2022   4.100   3.427   2.608  0.5650 -1.3347  0.5872
   37SOL    HW2 2023   4.263   3.416   2.611  0.5815 -1.8189 -1.1492
   38SOL     OW 2024   2.711   2.736   2.345 -0.4738  0.0490  0.1874
   38SOL    HW1 2025   2.682   2.830   2.329  0.0050 -0.0453 -1.4904
   38SOL    HW2 2026   2.806   2.725   2.313 -0.6415 -1.0783  0.0360
   39SOL     OW 2027   2.610   0.452   2.587  0.5486  0.0272 -0.3224
   39SOL    HW1 2028   2.685   0.391   2.559  2.2427  0.0063  3.5905
   39SOL    HW2 2029   2.529   0.398   2.606  0.5624 -0.3753 -1.3309
   40SOL     OW 2030   4.885   4.082   2.361  0.3168  0.5810 -0.1904
   40SOL    HW1 2031   4.985   4.078   2.368  0.3852  0.1671 -1.2074
   40SOL    HW2 2032   4.847   4.124   2.444  1.3045  0.3979  0.3684
   41SOL     OW 2033   3.913   4.454   2.300  0.4693 -0.0987 -0.0512
   41SOL    HW1 2034   3.861   4.380   2.258 -1.0194  0.7562  0.2052
   41SOL    HW2 2035   3.856   4.536   2.306  1.8476  0.8836  0.2933
   42SOL     OW 2036   0.245   0.359   2.368  0.3042 -0.2449  0.1814
   42SOL    HW1 2037   0.277   0.384   2.459  1.2427  0.2447 -0.2711
   42SOL    HW2 2038   0.217   0.263   2.367  0.1692 -0.2229  1.0050
   43SOL     OW 2039   3.944   4.872   2.418 -0.0161  0.0135  0.2773
   43SOL    HW1 2040   3.894   4.942   2.367 -2.9193 -1.6695  0.6375
   43SOL    HW2 2041   3.948   4.898   2.515 -0.0967  0.1725  0.2380
   44SOL     OW 2042   1.265   2.269   2.373  0.8223 -0.1298 -0.2764
   44SOL    HW1 2043   1.247   2.173   2.353  1.2283 -0.6063  1.4619
   44SOL    HW2 2044   1.193   2.326   2.334  0.3676 -1.1606 -0.9778
   45SOL     OW 2045   0.927   0.542   2.648  0.3155 -0.0431  0.7601
   45SOL    HW1 2046   0.994   0.616   2.649  0.6963 -0.2257 -2.3828
   45SOL    HW2 2047   0.965   0.462   2.696  1.2380  0.7325  1.3536
   46SOL     OW 2048   1.574   0.071   2.569 -0.1551 -0.3585 -0.6385
   46SOL    HW1 2049   1.549   0.069   2.472 -0.9323  0.7135 -0.4814
   46SOL    HW2 2050   1.589   0.165   2.597  0.3240 -0.6861  0.2282
   47SOL     OW 2051   4.235   4.083   2.616  0.0487 -0.3825 -0.5283
   47SOL    HW1 2052   4.151   4.068   2.668  0.0487  0.5763 -0.2393
   47SOL    HW2 2053   4.219   4.060   2.520 -1.0336  1.3278 -0.7873
   48SOL     OW 2054   3.808   1.625   2.323 -0.1609  0.4733 -0.5187
   48SOL    HW1 2055   3.724   1.633   2.268  0.3078  0.3697 -1.2684
   48SOL    HW2 2056   3.823   1.529   2.347  0.2459  0.3534 -1.2124
   49SOL     OW 2057   1.196   3.134   2.322 -0.2401  0.2434  0.5385
   49SOL    HW1 2058   1.172   3.037   2.327 -0.8434  0.3867  0.5589
   49SOL    HW2 2059   1.293   3.144   2.299 -0.4667 -0.3617 -0.7430
   50SOL     OW 2060   1.074   4.336   2.343  0.1397 -0.4976 -0.3806
   50SOL    HW1 2061   1.170   4.315   2.326 -0.0327  0.2125 -2.5707
   50SOL    HW2 2062   1.052   4.424   2.300 -1.6414 -0.9862 -0.5245
   51SOL     OW 2063   1.896   4.437   2.711  0.6610  0.3581 -0.1362
   51SOL    HW1 2064   1.875   4.450   2.808  1.9617 -0.4344  0.2785
   51SOL    HW2 2065   1.810   4.434   2.659 -0.1481 -0.5494  1.1716
   52SOL     OW 2066   2.309   0.919   2.343  0.0015 -0.3735  0.1503
   52SOL    HW1 2067   2.246   0.842   2.336 -0.9459  0.5447 -2.5772
   52SOL    HW2 2068   2.402   0.888   2.326 -0.0116 -1.3096  1.6543
   53SOL     OW 2069   1.589   3.985   2.323  0.2759 -0.0669  0.1671
   53SOL    HW1 2070   1.616   3.889   2.318 -1.8328 -0.6664 -0.7023
   53SOL    HW2 2071   1.657   4.041   2.275  1.0458 -1.2213 -0.1407
   54SOL     OW 2072   1.458   0.454   2.361 -0.0383  0.1253  0.1735
   54SOL    HW1 2073   1.371   0.484   2.322  0.7891  1.1909 -0.9245
   54SOL    HW2 2074   1.531   0.514   2.330  1.1590 -0.9676  0.7719
   55SOL     OW 2075   0.003   0.842   2.316 -0.1699  0.0344  0.1811
   55SOL    HW1 2076   0.014   0.803   2.407 -2.3997  1.7307  1.2778
   55SOL    HW2 2077  -0.011   0.940   2.323  0.4374  0.3407 -2.0827
   56SOL     OW 2078   3.204   2.850   2.369  0.5392 -0.0679 -0.1186
   56SOL    HW1 2079   3.196   2.916   2.295  0.4947  0.9796  0.7933
   56SOL    HW2 2080   3.297   2.814   2.372  0.3395 -0.7223 -1.1605
   57SOL     OW 2081   3.669   1.144   2.328  0.3568  0.4951 -0.3966
   57SOL    HW1 2082   3.608   1.191   2.392  1.1218  0.9004  0.0458
   57SOL    HW2 2083   3.635   1.051   2.313 -0.5782  0.8295 -0.4538
   58SOL     OW 2084   3.974   0.579   2.318 -0.0616 -0.1185 -0.2966
   58SOL    HW1 2085   3.891   0.614   2.363  0.7673  1.1348  0.3382
   58SOL    HW2 2086   3.968   0.480   2.308 -0.7764 -0.3081  1.5896
   59SOL     OW 2087   1.930   4.164   2.658 -0.4356 -0.0010 -0.0421
   59SOL    HW1 2088   1.918   4.254   2.699 -1.3574  0.3706 -1.0624
   59SOL    HW2 2089   2.027   4.144   2.649 -0.2186  0.4029  1.2117
   60SOL     OW 2090   2.448   3.839   2.429  0.1998  0.3721  0.0872
   60SOL    HW1 2091   2.385   3.873   2.499  0.8197  1.0345  0.3350
   60SOL    HW2 2092   2.420   3.747   2.401  0.2293 -0.1130  1.5661
   61SOL     OW 2093   3.555   2.280   2.605  0.3148  0.0885  0.3276
   61SOL    HW1 2094   3.624   2.280   2.532  0.6758  1.2695  0.6400
   61SOL    HW2 2095   3.595   2.241   2.688  0.1596 -0.5098  0.1244
   62SOL     OW 2096   4.790   2.275   2.407 -0.0528 -0.2522 -0.2151
   62SOL    HW1 2097   4.750   2.325   2.484 -5.3760  0.3717 -2.8894
   62SOL    HW2 2098   4.858   2.331   2.362 -0.1353  1.2298  1.3954
   63SOL     OW 2099   1.066   4.805   2.630  0.1479 -0.0613  0.6064
   63SOL    HW1 2100   1.041   4.890   2.678 -0.9496  1.1388 -1.8820
   63SOL    HW2 2101   1.122   4.827   2.550  2.0599 -1.9981  1.3166
   64SOL     OW 2102   0.593   4.619   2.668  0.0849  0.6226  0.2498
   64SOL    HW1 2103   0.685   4.646   2.641  0.3012 -0.1443  0.1961
   64SOL    HW2 2104   0.580   4.521   2.650 -1.8889  1.3281 -2.9832
   65SOL     OW 2105   3.316   0.451   2.328  0.2442 -0.1622 -0.0610
   65SOL    HW1 2106   3.406   0.488   2.352  0.6422 -1.6452  0.9216
   65SOL    HW2 2107   3.328   0.364   2.281 -0.6856  0.0766 -0.7626
   66SOL     OW 2108   3.856   1.108   2.545 -0.3868 -0.0336  0.7527
   66SOL    HW1 2109   3.877   1.205   2.553  0.7996 -0.3078  1.2546
   66SOL    HW2 2110   3.792   1.093   2.470 -0.2696  1.0898  0.4186
   67SOL     OW 2111   1.044   2.416   2.292 -0.2451  0.0410 -0.4026
   67SOL    HW1 2112   0.958   2.368   2.276 -0.0638 -0.0132 -1.2393
   67SOL    HW2 2113   1.024   2.507   2.328 -0.5933 -0.5670  1.0215
   68SOL     OW 2114   4.746   0.510   2.696 -0.2334 -0.0821 -0.7716
   68SOL    HW1 2115   4.766   0.413   2.679 -1.2921 -0.8034  1.6295
   68SOL    HW2 2116   4.722   0.522   2.793 -0.0623  2.6133 -1.0130
   69SOL     OW 2117   4.203   4.073   2.327 -0.8344  0.6098 -0.1546
   69SOL    HW1 2118   4.118   4.021   2.318 -0.9492  0.8045 -0.1998
   69SOL    HW2 2119   4.280   4.010   2.330 -1.1241  0.2684  2.0912
   70SOL     OW 2120   1.879   4.144   2.372  0.3278  0.4136  0.1919
   70SOL    HW1 2121   1.886   4.134   2.471  3.4098 -1.3003 -0.0869
   70SOL    HW2 2122   1.882   4.054   2.329  1.1094  1.2207 -1.5229
   71SOL     OW 2123   4.666   4.583   2.359 -0.3799  0.4401  0.3485
   71SOL    HW1 2124   4.632   4.580   2.453  0.9014 -1.7300  0.8247
   71SOL    HW2 2125   4.628   4.506   2.308  0.5915  0.3511 -0.2740
   72SOL     OW 2126   4.782   1.467   2.346 -0.2652 -0.1107 -0.0795
   72SOL    HW1 2127   4.770   1.567   2.348  0.0620 -0.0334 -1.2197
   72SOL    HW2 2128   4.693   1.424   2.333 -0.2471  0.1158 -1.0489
   73SOL     OW 2129   2.439   2.483   2.683 -0.2799 -0.6483  0.5586
   73SOL    HW1 2130   2.375   2.425   2.734  1.1652 -0.5422  2.6428
   73SOL    HW2 2131   2.500   2.425   2.630 -1.7702 -0.7666 -1.1244
   74SOL     OW 2132   1.349   0.911   2.658  0.1702 -0.2577 -0.0054
   74SOL    HW1 2133   1.324   0.833   2.716  0.7160  0.0799  0.6921
   74SOL    HW2 2134   1.276   0.979   2.660 -0.1008 -0.5396 -0.2427
   75SOL     OW 2135   1.117   2.843   2.395 -0.3662 -0.3621  0.3367
   75SOL    HW1 2136   1.123   2.852   2.494  1.7710 -2.7797  0.5288
   75SOL    HW2 2137   1.031   2.798   2.371 -1.6371  1.6133  0.8620
   76SOL     OW 2138   4.443   1.523   2.632 -0.1040 -0.0219  0.1824
   76SOL    HW1 2139   4.442   1.424   2.638  1.3682 -0.1631 -1.2618
   76SOL    HW2 2140   4.353   1.556   2.602 -0.8455 -0.8245  1.4455
   77SOL     OW 2141   1.859   1.880   2.327  0.4455 -0.2746  0.2961
   77SOL    HW1 2142   1.798   1.947   2.284  2.4577  1.6943  0.3474
   77SOL    HW2 2143   1.817   1.790   2.322 -0.6036  0.2461 -3.4767
   78SOL     OW 2144   0.613   3.321   2.690  0.0226  0.5110 -0.0439
   78SOL    HW1 2145   0.564   3.236   2.670 -0.2131  0.9402 -1.3624
   78SOL    HW2 2146   0.711   3.307   2.678  0.0863  0.1432  0.8223
   79SOL     OW 2147   4.140   1.520   2.301  0.5741  0.0361  0.2051
   79SOL    HW1 2148   4.134   1.421   2.288 -0.4446  0.1927 -0.6722
   79SOL    HW2 2149   4.064   1.564   2.252 -0.1355  1.1134  2.1737
   80SOL     OW 2150   1.577   3.748   2.644 -0.1044  0.4519 -0.8300
   80SOL    HW1 2151   1.656   3.801   2.674  0.1450 -1.1137  1.6072
   80SOL    HW2 2152   1.493   3.800   2.661  0.2568  1.2007 -1.2734
   81SOL     OW 2153   0.892   3.178   2.326 -0.1241 -0.8615 -0.1961
   81SOL    HW1 2154   0.969   3.115   2.316 -0.0567 -0.7369 -0.4855
   81SOL    HW2 2155   0.917   3.267   2.289  0.6170  0.0668  2.3657
   82SOL     OW 2156   0.173   2.679   2.423  0.0426  0.9427  0.1531
   82SOL    HW1 2157   0.225   2.735   2.488  1.8692  0.7713 -1.0913
   82SOL    HW2 2158   0.086   2.724   2.403 -0.4323  1.1630  2.4245
   83SOL     OW 2159   3.470   4.174   2.665  0.2145  0.3938 -0.3404
   83SOL    HW1 2160   3.421   4.145   2.747 -1.1732  1.4339 -0.7622
   83SOL    HW2 2161   3.429   4.131   2.585  0.2640  0.9440 -0.6642
   84SOL     OW 2162   0.743   0.317   2.350 -0.3947 -0.3706  0.1923
   84SOL    HW1 2163   0.743   0.279   2.442  0.6067 -2.2561 -0.5307
   84SOL    HW2 2164   0.837   0.325   2.317 -0.7399  0.2023 -0.6976
   85SOL     OW 2165   4.634   1.711   2.666  0.0965 -0.4418 -0.6761
   85SOL    HW1 2166   4.614   1.808   2.683  1.1372 -0.3286  0.0314
   85SOL    HW2 2167   4.549   1.659   2.668 -0.2133 -0.0060  2.3017
   86SOL     OW 2168   1.738   1.228   2.330 -0.1044  0.6499  0.3990
   86SOL    HW1 2169   1.807   1.156   2.318 -1.2541 -0.4597  0.2405
   86SOL    HW2 2170   1.647   1.187   2.335 -0.8740  2.1655 -0.4832
   87SOL     OW 2171   1.298   0.328   2.637  0.6175  0.1757 -0.0928
   87SOL    HW1 2172   1.314   0.334   2.539 -1.3172 -2.0646 -0.6435
   87SOL    HW2 2173   1.375   0.284   2.682  0.9668  0.0466 -0.8182
   88SOL     OW 2174   1.242   2.264   2.663 -0.1174  0.4277  0.0224
   88SOL    HW1 2175   1.231   2.352   2.709 -1.8715  0.9089 -1.1981
   88SOL    HW2 2176   1.251   2.279   2.565 -1.6854 -0.7754 -0.3483
   89SOL     OW 2177   1.725   3.712   2.401 -0.1153  0.0330 -0.2327
   89SOL    HW1 2178   1.675   3.715   2.488 -0.6753  1.8504 -0.5712
   89SOL    HW2 2179   1.771   3.623   2.392 -2.5437 -1.4068  0.5050
   90SOL     OW 2180   1.655   2.913   2.636  0.1390 -0.3984 -0.1984
   90SOL    HW1 2181   1.659   2.813   2.641 -2.0319 -0.5957 -0.9420
   90SOL    HW2 2182   1.572   2.944   2.682 -0.6625  0.7898 -2.3412
   91SOL     OW 2183   0.368   3.456   2.655 -0.6069  0.1589 -0.1393
   91SOL    HW1 2184   0.359   3.461   2.555 -3.2535 -1.3113 -0.0824
   91SOL    HW2 2185   0.452   3.408   2.679  1.7764  3.3228 -1.4831
   92SOL     OW 2186   2.576   4.099   2.604 -0.0172  0.6729 -0.4551
   92SOL    HW1 2187   2.657   4.063   2.651 -0.5492  0.0622  0.0063
   92SOL    HW2 2188   2.572   4.062   2.512 -0.2901 -0.0656 -0.1517
   93SOL     OW 2189   2.888   1.939   2.331  0.0738 -0.5841  0.1670
   93SOL    HW1 2190   2.975   1.983   2.314 -0.4203 -0.3363 -1.9538
   93SOL    HW2 2191   2.864   1.948   2.428  1.1092  1.7009  0.2684
   94SOL     OW 2192   3.568   0.882   2.272  0.0008  0.1091 -0.4523
   94SOL    HW1 2193   3.493   0.831   2.314 -0.0345  0.8843  0.4607
   94SOL    HW2 2194   3.638   0.819   2.240 -1.8615 -0.8307 -3.1437
   95SOL     OW 2195   2.714   0.340   2.267  0.2491 -0.1894 -0.1541
   95SOL    HW1 2196   2.763   0.310   2.349 -1.8975  0.0839  1.2951
   95SOL    HW2 2197   2.669   0.261   2.225 -0.7070  0.0477  0.3948
   96SOL     OW 2198   0.551   0.498   2.305 -0.4168  0.0325  0.2757
   96SOL    HW1 2199   0.461   0.455   2.300 -0.7442  0.6720  0.5649
   96SOL    HW2 2200   0.620   0.429   2.326 -0.9299 -0.3518  0.7311
   97SOL     OW 2201   3.759   2.254   2.406 -0.8816  0.2220  0.6481
   97SOL    HW1 2202   3.853   2.286   2.403 -1.2623  1.3404 -1.0844
   97SOL    HW2 2203   3.752   2.167   2.356 -1.0495  1.0686 -0.8634
   98SOL     OW 2204   1.948   1.900   2.601 -0.2173  0.5128  0.1961
   98SOL    HW1 2205   2.019   1.830   2.606 -0.4538  0.3512  2.5806
   98SOL    HW2 2206   1.891   1.884   2.520  0.0699 -1.7131  0.3728
   99SOL     OW 2207   2.683   4.630   2.660  0.0022 -0.3077 -0.5782
   99SOL    HW1 2208   2.605   4.673   2.704  0.9995  0.1489  0.8007
   99SOL    HW2 2209   2.679   4.647   2.561 -1.5178 -0.1359 -0.5006
  100SOL     OW 2210   4.088   4.645   2.387  0.0972  0.1262  0.3013
  100SOL    HW1 2211   4.039   4.731   2.374 -0.2663 -0.1008  0.1363
  100SOL    HW2 2212   4.047   4.575   2.328  0.1531 -0.2506  0.7111
  101SOL     OW 2213   1.921   2.541   2.684  0.2468  1.0638 -0.5918
  101SOL    HW1 2214   1.881   2.489   2.759 -0.0282  0.9009 -0.8504
  101SOL    HW2 2215   1.861   2.537   2.605  0.3299  1.5930 -0.6836
  102SOL     OW 2216   2.151   0.706   2.348  0.5417 -0.2677  0.7942
  102SOL    HW1 2217   2.147   0.608   2.364  0.8361 -0.4515 -0.2032
  102SOL    HW2 2218   2.061   0.738   2.316  0.8572 -0.4977 -0.3673
  103SOL     OW 2219   1.920   1.004   2.354 -0.1607 -0.5378 -0.0607
  103SOL    HW1 2220   1.895   0.982   2.448  1.8552 -1.8553  0.2386
  103SOL    HW2 2221   1.908   0.923   2.296 -0.9069  0.1178 -0.8518
  104SOL     OW 2222   0.156   3.678   2.343 -0.0031 -0.5921  0.2616
  104SOL    HW1 2223   0.097   3.606   2.305  0.0539 -0.6913  0.3594
  104SOL    HW2 2224   0.107   3.724   2.417 -0.1798 -0.2837 -0.0443
  105SOL     OW 2225   3.781   4.572   2.653 -0.2672  0.2458  0.1666
  105SOL    HW1 2226   3.880   4.560   2.659 -0.3547 -0.9207 -0.4635
  105SOL    HW2 2227   3.736   4.484   2.667 -1.1577  0.5311 -0.7832
  106SOL     OW 2228   2.486   4.349   2.688 -0.2267 -0.2339  0.1268
  106SOL    HW1 2229   2.542   4.365   2.769 -0.5941 -0.7061  0.4814
  106SOL    HW2 2230   2.518   4.266   2.642  0.3769  0.3681 -0.5660
  107SOL     OW 2231   0.002   1.099   2.377 -0.3175  0.2358 -0.3829
  107SOL    HW1 2232  -0.097   1.115   2.367 -0.5359  0.1820  1.4575
  107SOL    HW2 2233   0.049   1.187   2.380 -0.2638  0.2591 -1.4734
  108SOL     OW 2234   4.643   1.107   2.364 -0.2687 -0.4593  0.6871
  108SOL    HW1 2235   4.585   1.187   2.348 -0.0445 -0.3337  0.4800
  108SOL    HW2 2236   4.601   1.026   2.323  0.6253 -0.0233 -1.2494
  109SOL     OW 2237   0.493   0.746   2.385 -0.0270  0.2571  0.2521
  109SOL    HW1 2238   0.393   0.748   2.382  0.0029  2.0136 -1.4250
  109SOL    HW2 2239   0.526   0.660   2.346 -0.8501 -0.9751  2.1197
  110SOL     OW 2240   2.958   0.702   2.610  0.1943  0.3121  0.1698
  110SOL    HW1 2241   2.925   0.690   2.517  0.8133  0.3766 -0.0622
  110SOL    HW2 2242   3.018   0.626   2.635 -1.1833 -0.5157  1.0732
  111SOL     OW 2243   0.967   0.852   2.365 -0.2429 -0.3365  0.0699
  111SOL    HW1 2244   0.891   0.789   2.349 -1.1426  0.5829  0.6167
  111SOL    HW2 2245   0.941   0.944   2.335  1.0357 -0.1997 -0.6793
  112SOL     OW 2246   0.920   4.092   2.342 -0.7549  0.2361  0.3299
  112SOL    HW1 2247   0.986   4.166   2.336  0.2340 -0.7391 -1.5072
  112SOL    HW2 2248   0.835   4.119   2.295 -0.6528  0.4611  0.2752
  113SOL     OW 2249   4.135   1.281   2.721 -0.2349 -0.2433 -0.0335
  113SOL    HW1 2250   4.088   1.219   2.784 -0.8906 -2.3103 -2.4096
  113SOL    HW2 2251   4.067   1.342   2.678 -0.5007 -1.6789 -1.7609
  114SOL     OW 2252   1.843   0.150   2.507 -0.6621 -0.9304  0.2060
  114SOL    HW1 2253   1.747   0.123   2.517 -1.3489  1.1267 -0.4497
  114SOL    HW2 2254   1.867   0.212   2.581  0.7536 -2.7921  1.4152
  115SOL     OW 2255   3.247   0.212   2.671 -0.0134 -0.5284 -0.1097
  115SOL    HW1 2256   3.270   0.115   2.682 -2.0877 -1.3979 -2.4529
  115SOL    HW2 2257   3.327   0.261   2.637  1.0431 -1.4017  1.0135
  116SOL     OW 2258   0.056   3.712   2.629  0.0028 -0.6272  0.1013
  116SOL    HW1 2259   0.019   3.622   2.652 -0.9667 -0.0132  1.0765
  116SOL    HW2 2260   0.156   3.711   2.639 -0.0400 -1.4795  0.5205
  117SOL     OW 2261   3.325   3.632   2.327 -0.0349 -0.7875  0.2472
  117SOL    HW1 2262   3.268   3.555   2.357 -0.5959  0.4095  2.4635
  117SOL    HW2 2263   3.267   3.704   2.288  0.4504 -1.2807 -1.4700
  118SOL     OW 2264   0.643   2.373   2.408 -0.1168  0.2114 -0.1613
  118SOL    HW1 2265   0.607   2.384   2.501  0.1438 -0.4202  0.0232
  118SOL    HW2 2266   0.626   2.457   2.356 -0.2319  0.5917  0.4660
  119SOL     OW 2267   1.295   2.633   2.351  0.2007  0.1923 -0.2708
  119SOL    HW1 2268   1.229   2.576   2.302  1.1966 -0.5818 -0.7343
  119SOL    HW2 2269   1.251   2.719   2.378 -1.1257 -0.5056 -0.1534
  120SOL     OW 2270   3.791   3.778   2.393  0.5639  0.1459 -0.3978
  120SOL    HW1 2271   3.710   3.836   2.385  1.2251  1.2039  0.3093
  120SOL    HW2 2272   3.763   3.687   2.423 -0.3826  0.4603 -0.2720
  121SOL     OW 2273   2.655   2.660   2.629 -0.3927 -0.8257 -0.2615
  121SOL    HW1 2274   2.566   2.625   2.656 -1.0738  0.4178 -0.8135
  121SOL    HW2 2275   2.654   2.684   2.532  0.8676 -1.7509 -0.5366
  122SOL     OW 2276   2.080   4.300   2.407 -0.1133 -1.1984 -0.1076
  122SOL    HW1 2277   2.076   4.384   2.352  0.5901 -1.0103  0.1191
  122SOL    HW2 2278   1.998   4.245   2.390 -0.5085 -0.5385 -0.3739
  123SOL     OW 2279   0.614   4.359   2.605  0.3214 -0.0989  0.1613
  123SOL    HW1 2280   0.585   4.264   2.619 -0.3375 -0.1622 -1.3471
  123SOL    HW2 2281   0.701   4.361   2.557  0.8333  0.0789  1.0782
  124SOL     OW 2282   2.588   2.971   2.638 -0.0234  0.0235  0.0070
  124SOL    HW1 2283   2.566   2.889   2.690 -0.2082 -1.1122 -1.7778
  124SOL    HW2 2284   2.509   3.033   2.636 -0.4648 -0.5401 -0.0400
  125SOL     OW 2285   0.262   0.927   2.396  0.2063 -0.0423  0.0888
  125SOL    HW1 2286   0.208   0.899   2.317  1.0658 -0.7647 -0.2495
  125SOL    HW2 2287   0.201   0.939   2.475 -0.9277  2.4742 -1.0860
  126SOL     OW 2288   3.489   0.193   2.328  0.2854 -0.2820  0.0126
  126SOL    HW1 2289   3.502   0.199   2.427  0.0643 -0.1136  0.0316
  126SOL    HW2 2290   3.579   0.195   2.283  0.3527  0.5167  0.1681
  127SOL     OW 2291   1.621   4.630   2.314  0.8529  0.1376 -0.3882
  127SOL    HW1 2292   1.630   4.531   2.306 -1.3317 -0.1208 -0.2736
  127SOL    HW2 2293   1.533   4.652   2.355  2.0998  2.1111  1.4135
  128SOL     OW 2294   2.148   4.965   2.349 -0.6166  0.9345 -0.5547
  128SOL    HW1 2295   2.081   4.906   2.303  0.4824 -1.9934  1.3116
  128SOL    HW2 2296   2.122   4.974   2.445  2.3455 -1.6434  0.6387
  129SOL     OW 2297   0.450   4.042   2.338 -0.1491  0.4190  0.7118
  129SOL    HW1 2298   0.420   3.947   2.351  0.4789 -0.2616 -2.1497
  129SOL    HW2 2299   0.384   4.104   2.380  0.0764 -1.2319  3.8081
  130SOL     OW 2300   4.620   2.562   2.322  0.2571 -0.8790 -0.2155
  130SOL    HW1 2301   4.520   2.561   2.320  0.2580 -0.6916 -0.4374
  130SOL    HW2 2302   4.656   2.478   2.283  0.1941 -0.5021 -1.1006
  131SOL     OW 2303   2.297   1.916   2.697 -0.1592  0.1499  0.0622
  131SOL    HW1 2304   2.261   1.841   2.641 -1.0704  0.2440  0.5009
  131SOL    HW2 2305   2.264   1.906   2.791  1.4722 -0.1058  0.6563
  132SOL     OW 2306   0.671   4.192   2.300  0.0482  0.7168 -0.3216
  132SOL    HW1 2307   0.636   4.285   2.299 -0.9324  0.4803  2.4951
  132SOL    HW2 2308   0.595   4.128   2.315  0.9122 -0.4125 -0.5820
  133SOL     OW 2309   2.699   0.667   2.703  0.2240 -0.4430  0.3263
  133SOL    HW1 2310   2.657   0.581   2.675 -1.2331  0.9738 -2.2047
  133SOL    HW2 2311   2.798   0.655   2.711  0.1883 -2.0608 -1.1568
  134SOL     OW 2312   1.233   1.283   2.388 -0.0743 -0.2495 -0.0403
  134SOL    HW1 2313   1.241   1.290   2.488 -0.5499 -0.2675 -0.0013
  134SOL    HW2 2314   1.177   1.359   2.354  0.2032 -0.1627 -0.3107
  135SOL     OW 2315   1.012   4.088   2.675  0.4476  0.5248 -0.0464
  135SOL    HW1 2316   1.105   4.121   2.688  0.6709 -0.5970  1.4688
  135SOL    HW2 2317   1.011   3.988   2.674 -0.9243  0.4342  2.1193
  136SOL     OW 2318   3.261   1.539   2.320 -0.2560  0.2782  0.3186
  136SOL    HW1 2319   3.342   1.589   2.291 -0.3580  0.1948 -0.1133
  136SOL    HW2 2320   3.270   1.515   2.417  0.4637 -0.1877  0.1398
  137SOL     OW 2321   3.772   0.184   2.297 -0.2095 -0.0873 -0.5324
  137SOL    HW1 2322   3.804   0.091   2.284 -0.5470 -0.5124  1.3290
  137SOL    HW2 2323   3.834   0.232   2.359 -1.0570  0.3060  0.0310
  138SOL     OW 2324   4.333   3.777   2.643  0.3246  0.1658  0.4364
  138SOL    HW1 2325   4.235   3.763   2.659 -0.0073 -0.4930 -1.7792
  138SOL    HW2 2326   4.350   3.874   2.623  0.3171  0.4696  1.8182
  139SOL     OW 2327   2.553   1.928   2.608  0.5480  0.7031 -0.7075
  139SOL    HW1 2328   2.551   1.988   2.528  2.5316 -0.9807 -2.1383
  139SOL    HW2 2329   2.464   1.930   2.654 -0.2396  2.7081 -2.1764
  140SOL     OW 2330   1.928   2.176   2.573  0.4855  0.3003 -0.2246
  140SOL    HW1 2331   2.000   2.225   2.622  0.9106 -0.2462 -0.2942
  140SOL    HW2 2332   1.950   2.078   2.571  0.3562  0.2871 -1.3091
  141SOL     OW 2333   2.174   3.769   2.662  0.1036  0.3019  0.1578
  141SOL    HW1 2334   2.224   3.687   2.689  0.9782  0.6177 -0.4559
  141SOL    HW2 2335   2.232   3.849   2.676 -0.1769  0.6644 -0.6958
  142SOL     OW 2336   2.932   2.663   2.696 -0.0903  0.0167 -0.2780
  142SOL    HW1 2337   2.843   2.621   2.709  0.1401 -0.9362 -1.5888
  142SOL    HW2 2338   2.923   2.762   2.702 -0.7222 -0.1288  2.4003
  143SOL     OW 2339   0.638   3.630   2.701 -0.0324  0.8051 -0.0955
  143SOL    HW1 2340   0.615   3.536   2.677  1.3266  0.2695  0.6054
  143SOL    HW2 2341   0.735   3.636   2.728 -0.0704  2.4090 -0.1692
  144SOL     OW 2342   0.628   0.993   2.419 -0.1859  0.2025 -0.2521
  144SOL    HW1 2343   0.560   1.053   2.462  0.3287 -0.0482  0.9591
  144SOL    HW2 2344   0.583   0.908   2.391 -0.2359 -0.3765  1.4376
  145SOL     OW 2345   0.692   0.695   2.686  0.2923 -0.1103  0.0875
  145SOL    HW1 2346   0.721   0.785   2.654  0.9570 -0.1559  0.5457
  145SOL    HW2 2347   0.770   0.632   2.685  0.0515 -0.4275  0.6675
  146SOL     OW 2348   0.321   4.965   2.333  0.5740 -0.3971  0.6602
  146SOL    HW1 2349   0.367   4.877   2.345  1.7675  0.1804  0.4080
  146SOL    HW2 2350   0.388   5.035   2.309 -0.6789  0.0633 -1.8376
  147SOL     OW 2351   1.738   2.305   2.702 -0.0823  0.2039  0.4779
  147SOL    HW1 2352   1.649   2.268   2.675 -0.4989  1.2227  0.3932
  147SOL    HW2 2353   1.810   2.262   2.648 -0.3351 -1.7616  1.5930
  148SOL     OW 2354   0.435   0.752   2.661 -0.2760 -0.3100 -0.2173
  148SOL    HW1 2355   0.506   0.711   2.718  1.5855  0.4216 -1.8514
  148SOL    HW2 2356   0.474   0.776   2.572 -2.1696  1.6755 -0.6043
  149SOL     OW 2357   4.120   0.070   2.295 -0.0550 -0.0840  0.7035
  149SOL    HW1 2358   4.077   0.056   2.206 -0.5174 -0.4692  0.9798
  149SOL    HW2 2359   4.199   0.010   2.303  0.4008  0.4565  0.2829
  150SOL     OW 2360   0.714   2.026   2.703 -0.0018  0.5494  0.2367
  150SOL    HW1 2361   0.765   1.942   2.720 -2.2932 -0.7079  1.3128
  150SOL    HW2 2362   0.767   2.085   2.643  1.9828 -1.3491 -0.0072
  151SOL     OW 2363   1.363   1.629   2.600  0.0984 -0.6328 -0.5827
  151SOL    HW1 2364   1.457   1.623   2.635 -0.1234 -2.9466 -0.2409
  151SOL    HW2 2365   1.363   1.616   2.501  0.0624 -1.6974 -0.4504
  152SOL     OW 2366   3.945   2.559   2.669 -0.6805 -0.2900  0.1607
  152SOL    HW1 2367   3.959   2.460   2.670  0.7074 -0.1373 -1.1712
  152SOL    HW2 2368   3.847   2.579   2.660 -0.9460 -1.5284  0.1767
  153SOL     OW 2369   2.121   0.438   2.401 -0.1667  0.9131 -0.0516
  153SOL    HW1 2370   2.130   0.342   2.378 -1.9186  0.3469  1.4301
  153SOL    HW2 2371   2.148   0.452   2.497  0.0981  1.9100 -0.2563
  154SOL     OW 2372   2.818   1.147   2.691  0.4252  0.6551  0.0261
  154SOL    HW1 2373   2.839   1.239   2.660  1.1129  0.1934 -0.9207
  154SOL    HW2 2374   2.897   1.087   2.676 -0.6028 -0.4954 -1.0893
  155SOL     OW 2375   3.977   1.915   2.646  0.3620 -0.4683  0.3387
  155SOL    HW1 2376   3.972   1.902   2.547 -0.0964  0.1779  0.2771
  155SOL    HW2 2377   4.070   1.940   2.671  0.3256  0.0385 -0.0124
  156SOL     OW 2378   1.381   3.617   2.392  0.4612  0.2541 -0.9754
  156SOL    HW1 2379   1.340   3.689   2.337  2.8892  1.4598 -1.2983
  156SOL    HW2 2380   1.459   3.578   2.344  0.3289 -1.3179  0.0177
  157SOL     OW 2381   0.203   3.318   2.359 -0.1281 -0.0761  0.2300
  157SOL    HW1 2382   0.287   3.372   2.355  0.9218 -1.4246  2.2906
  157SOL    HW2 2383   0.126   3.376   2.331  1.3555  1.3742 -1.1298
  158SOL     OW 2384   4.503   4.455   2.692 -0.8952 -0.2242 -0.1170
  158SOL    HW1 2385   4.504   4.399   2.609 -1.0981 -0.3996 -0.0026
  158SOL    HW2 2386   4.453   4.407   2.765 -2.7007  0.8629 -0.5604
  159SOL     OW 2387   1.039   4.650   2.338 -0.7205 -0.3860  0.4353
  159SOL    HW1 2388   1.055   4.747   2.354  1.1348 -0.5234 -0.3562
  159SOL    HW2 2389   0.941   4.634   2.329 -1.0758  1.3836  0.7220
  160SOL     OW 2390   1.394   4.561   2.627 -0.3586  0.2298 -0.0769
  160SOL    HW1 2391   1.305   4.548   2.671 -0.8545 -0.6116 -1.2762
  160SOL    HW2 2392   1.381   4.606   2.539  0.4100  0.0854 -0.2735
  161SOL     OW 2393   0.928   1.818   2.656  0.5780 -0.1005  0.3982
  161SOL    HW1 2394   0.985   1.890   2.694 -0.9117  1.2085  0.2823
  161SOL    HW2 2395   0.924   1.828   2.556 -1.0180  0.8017  0.5099
  162SOL     OW 2396   3.716   4.245   2.294  0.6189 -0.3210 -0.2004
  162SOL    HW1 2397   3.744   4.201   2.379  1.1573 -0.1442 -0.2779
  162SOL    HW2 2398   3.651   4.318   2.314  0.1861 -0.7566 -0.0144
  163SOL     OW 2399   0.207   0.617   2.643  0.4031 -0.2643  0.6261
  163SOL    HW1 2400   0.292   0.664   2.667 -0.6553  2.1426 -0.0996
  163SOL    HW2 2401   0.129   0.671   2.673 -0.9142 -1.6931 -0.0807
  164SOL     OW 2402   2.140   1.959   2.315  0.2429 -0.0388 -0.3793
  164SOL    HW1 2403   2.194   1.875   2.311 -0.5892 -0.7591  1.9061
  164SOL    HW2 2404   2.043   1.936   2.328  0.0561  1.2448  0.7055
  165SOL     OW 2405   3.652   2.988   2.689  0.5292  0.0761  0.0191
  165SOL    HW1 2406   3.619   3.076   2.655  2.3012  0.5546 -0.5761
  165SOL    HW2 2407   3.577   2.921   2.685 -0.2945  1.0141 -1.5241
  166SOL     OW 2408   3.491   0.298   2.605  0.0097 -0.3181  0.0286
  166SOL    HW1 2409   3.563   0.283   2.672 -0.5007 -0.4963  0.5436
  166SOL    HW2 2410   3.484   0.396   2.585  1.1441 -0.3962 -0.8789
  167SOL     OW 2411   3.134   1.956   2.681  0.0504  0.4552 -0.1903
  167SOL    HW1 2412   3.191   1.876   2.665 -0.1861  0.1884  0.2763
  167SOL    HW2 2413   3.039   1.928   2.692  0.2477  0.5164  2.2129
  168SOL     OW 2414   0.868   1.888   2.383 -0.0615  0.0392  0.3057
  168SOL    HW1 2415   0.829   1.973   2.350  1.0172  0.0306 -1.0506
  168SOL    HW2 2416   0.804   1.813   2.367 -0.9133  0.5260  1.2887
  169SOL     OW 2417   2.825   0.344   2.497 -0.0659  0.1079 -0.0041
  169SOL    HW1 2418   2.890   0.394   2.440 -0.2760 -0.2091 -0.5367
  169SOL    HW2 2419   2.857   0.250   2.509  0.7747  0.5961  1.7277
  170SOL     OW 2420   2.140   3.994   2.436  0.1542  0.4660 -0.0697
  170SOL    HW1 2421   2.114   4.022   2.344  0.1668 -0.0850 -0.2503
  170SOL    HW2 2422   2.090   3.911   2.461 -1.3481  1.6877  1.2152
  171SOL     OW 2423   0.410   4.798   2.667  0.4353 -0.1110 -0.0914
  171SOL    HW1 2424   0.448   4.887   2.641  0.6948  0.4582  2.1031
  171SOL    HW2 2425   0.482   4.729   2.661  0.5540  0.0500 -0.6055
  172SOL     OW 2426   0.031   4.620   2.383  0.2546  0.3939  0.0148
  172SOL    HW1 2427  -0.063   4.605   2.353  0.4283 -0.2182 -0.2291
  172SOL    HW2 2428   0.051   4.718   2.382 -0.8363  0.6736  1.4325
  173SOL     OW 2429   3.009   1.197   2.344 -0.2624  0.3279  0.5768
  173SOL    HW1 2430   2.934   1.136   2.371  0.1878 -0.1090  0.8458
  173SOL    HW2 2431   2.971   1.278   2.298 -0.9746  0.6628  1.7234
  174SOL     OW 2432   2.434   4.790   2.636 -0.0385  0.7272 -0.4112
  174SOL    HW1 2433   2.433   4.851   2.557  1.0254 -0.8426 -1.6796
  174SOL    HW2 2434   2.381   4.708   2.616 -1.4421  1.1553  1.2746
  175SOL     OW 2435   3.291   4.591   2.652  0.3078 -0.6350 -0.1483
  175SOL    HW1 2436   3.294   4.583   2.552 -0.9060  1.3288 -0.3849
  175SOL    HW2 2437   3.335   4.676   2.680 -0.7012 -0.4349  0.8756
  176SOL     OW 2438   0.467   2.965   2.395  0.2126  0.2574  0.3860
  176SOL    HW1 2439   0.531   3.036   2.367  0.5688 -0.0470  0.4244
  176SOL    HW2 2440   0.374   2.991   2.367  0.2058  1.1627  1.2038
  177SOL     OW 2441   3.248   3.951   2.684  0.3783  0.2128  0.1439
  177SOL    HW1 2442   3.204   3.873   2.640  1.4545  1.2790 -3.1283
  177SOL    HW2 2443   3.339   3.924   2.716  0.6265  0.0400 -0.6955
  178SOL     OW 2444   0.431   1.034   2.694  0.1387 -0.3675  0.5861
  178SOL    HW1 2445   0.434   0.935   2.703 -1.6417 -0.4195  0.8747
  178SOL    HW2 2446   0.523   1.071   2.706  0.4082 -1.7213  3.8528
  179SOL     OW 2447   3.518   0.569   2.512 -0.3889 -0.0733 -0.7311
  179SOL    HW1 2448   3.611   0.606   2.510 -0.2938 -0.1500  0.9693
  179SOL    HW2 2449   3.456   0.637   2.551 -1.1437  0.0962 -2.1212
  180SOL     OW 2450   0.931   3.538   2.396  0.0744  0.0714 -0.2500
  180SOL    HW1 2451   0.956   3.630   2.366  0.4302  0.3918  0.9827
  180SOL    HW2 2452   1.013   3.480   2.395  0.9786  1.0035  3.3508
  181SOL     OW 2453   4.380   3.191   2.392  0.0777  0.5607 -0.3389
  181SOL    HW1 2454   4.291   3.216   2.354  0.0159  0.8710  0.0092
  181SOL    HW2 2455   4.369   3.152   2.483  0.3929  1.6785  0.1838
  182SOL     OW 2456   3.381   2.553   2.678  0.2210 -0.3571 -0.2842
  182SOL    HW1 2457   3.299   2.571   2.625  1.0034  0.2701 -1.3352
  182SOL    HW2 2458   3.411   2.458   2.663  1.1576  0.1775 -2.0591
  183SOL     OW 2459   4.514   1.940   2.696 -0.4856 -0.2767  0.1015
  183SOL    HW1 2460   4.577   2.017   2.680  1.8504 -2.1587 -0.4117
  183SOL    HW2 2461   4.443   1.968   2.760  0.5043  2.1814  0.2503
  184SOL     OW 2462   0.776   2.147   2.323  0.5162 -0.0845  0.3792
  184SOL    HW1 2463   0.844   2.160   2.395 -1.4186  0.2572  2.2025
  184SOL    HW2 2464   0.705   2.217   2.331 -1.4526 -1.9917  0.1885
  185SOL     OW 2465   0.234   2.863   2.652 -0.2821 -0.0084 -0.0478
  185SOL    HW1 2466   0.278   2.937   2.601 -1.1195 -0.4205 -1.4193
  185SOL    HW2 2467   0.148   2.897   2.691 -0.4806 -0.1526 -0.3583
  186SOL     OW 2468   4.518   1.369   2.375 -1.1146 -0.1407  0.0037
  186SOL    HW1 2469   4.529   1.380   2.474 -0.5428  1.8178 -0.2511
  186SOL    HW2 2470   4.463   1.443   2.338  1.2881  0.9933 -1.5754
  187SOL     OW 2471   3.179   3.451   2.664  0.1123 -0.8746 -0.1592
  187SOL    HW1 2472   3.131   3.462   2.577 -1.0723 -2.4037  0.2450
  187SOL    HW2 2473   3.273   3.483   2.655 -1.0990  2.9627 -0.7851
  188SOL     OW 2474   3.864   0.111   2.639  0.2283 -0.1883 -0.5221
  188SOL    HW1 2475   3.920   0.048   2.692  0.3503 -0.3091 -0.7929
  188SOL    HW2 2476   3.787   0.062   2.599  0.4520 -0.2138 -0.9237
  189SOL     OW 2477   4.380   2.264   2.660 -0.6752  0.5092  0.0144
  189SOL    HW1 2478   4.459   2.209   2.687  0.7029  0.6098 -3.3852
  189SOL    HW2 2479   4.391   2.357   2.694 -0.1527  0.1356  0.9079
  190SOL     OW 2480   0.767   4.587   2.334 -0.1045  0.4700  0.9591
  190SOL    HW1 2481   0.761   4.602   2.433 -0.7500  0.7908  0.8797
  190SOL    HW2 2482   0.686   4.538   2.303 -0.2545  1.0045  0.4843
  191SOL     OW 2483   4.765   2.998   2.308  0.2032  0.2464  0.5170
  191SOL    HW1 2484   4.816   2.911   2.312  1.6423  0.8301 -2.3394
  191SOL    HW2 2485   4.668   2.979   2.295  0.1477 -0.8968  2.2653
  192SOL     OW 2486   3.603   4.515   2.414  0.0981 -0.3249  0.3264
  192SOL    HW1 2487   3.589   4.494   2.511  1.3994 -2.5209  0.1345
  192SOL    HW2 2488   3.668   4.590   2.405  0.8064 -0.8129  1.1894
  193SOL     OW 2489   1.912   3.235   2.336 -0.6000 -0.1921 -0.0020
  193SOL    HW1 2490   1.872   3.196   2.420 -0.6292  1.9907  1.0669
  193SOL    HW2 2491   1.967   3.165   2.290 -2.2495 -2.0611  0.7060
  194SOL     OW 2492   3.001   4.552   2.368 -0.6083  0.5052 -0.2002
  194SOL    HW1 2493   3.031   4.515   2.456 -0.4684  0.6804 -0.1740
  194SOL    HW2 2494   2.945   4.484   2.321  2.2828 -1.0636 -1.6305
  195SOL     OW 2495   2.189   1.720   2.573 -0.1758  0.3368 -0.0688
  195SOL    HW1 2496   2.190   1.639   2.632 -1.7908  0.7383  0.5553
  195SOL    HW2 2497   2.245   1.703   2.492  0.7136 -0.8456  0.7581
  196SOL     OW 2498   2.678   3.253   2.680  0.4414  0.4712  0.3281
  196SOL    HW1 2499   2.746   3.265   2.752 -1.0502 -0.6418  2.0150
  196SOL    HW2 2500   2.621   3.174   2.700 -0.9425  0.9528 -1.3697
  197SOL     OW 2501   3.450   3.563   2.636  0.1592  0.0020  0.1584
  197SOL    HW1 2502   3.428   3.645   2.689 -0.4258 -1.6404  2.6141
  197SOL    HW2 2503   3.538   3.577   2.591  0.6929  1.5436  1.5405
  198SOL     OW 2504   2.977   2.392   2.338 -0.1276 -0.5635 -0.0061
  198SOL    HW1 2505   2.985   2.490   2.358  0.9711 -1.1798  3.0208
  198SOL    HW2 2506   2.882   2.371   2.312 -0.2894  1.3057 -1.1177
  199SOL     OW 2507   3.854   1.348   2.316 -0.4909 -0.2471  0.4062
  199SOL    HW1 2508   3.939   1.294   2.313  0.6460  1.4557  0.7457
  199SOL    HW2 2509   3.777   1.290   2.289  1.0719 -1.2458 -2.2529
  200SOL     OW 2510   0.445   1.357   2.685  0.2262 -0.1048  0.3165
  200SOL    HW1 2511   0.529   1.302   2.687 -0.7548 -1.6807  0.5753
  200SOL    HW2 2512   0.468   1.454   2.691  1.9770 -0.5507  1.7893
  201SOL     OW 2513   4.173   0.728   2.392 -0.4337  0.2949 -0.6445
  201SOL    HW1 2514   4.257   0.709   2.342 -1.0079  1.0715 -1.9530
  201SOL    HW2 2515   4.100   0.667   2.360 -0.5896  0.1996 -0.1230
  202SOL     OW 2516   0.643   3.749   2.303 -0.1092  1.0623 -0.2777
  202SOL    HW1 2517   0.546   3.766   2.316 -0.1714  0.7389 -0.3209
  202SOL    HW2 2518   0.669   3.776   2.210 -0.0716  1.5278 -0.1338
  203SOL     OW 2519   1.116   2.011   2.702 -0.1444 -0.1265 -0.3582
  203SOL    HW1 2520   1.191   1.947   2.716 -0.3909 -0.1066  1.2923
  203SOL    HW2 2521   1.153   2.103   2.691  0.1050  0.0868  1.7261
  204SOL     OW 2522   2.653   1.784   2.322 -0.3209 -0.2843 -0.6600
  204SOL    HW1 2523   2.748   1.803   2.346 -1.4353  0.7533  3.9422
  204SOL    HW2 2524   2.637   1.686   2.325 -0.2537 -0.3603  3.8037
  205SOL     OW 2525   2.400   3.563   2.402 -0.1718  0.0094 -0.6553
  205SOL    HW1 2526   2.490   3.523   2.384 -0.3155 -0.7195  0.1391
  205SOL    HW2 2527   2.329   3.504   2.363 -0.3900 -0.5940  0.5984
  206SOL     OW 2528   2.004   5.072   2.558  0.2716 -0.0821 -0.7041
  206SOL    HW1 2529   1.960   4.982   2.550  0.1694 -0.1636  0.6631
  206SOL    HW2 2530   1.935   5.144   2.550 -0.3225 -0.2185  2.2046
  207SOL     OW 2531   3.060   4.446   2.632 -0.0124  0.3916 -0.0772
  207SOL    HW1 2532   3.061   4.348   2.652 -0.0685  0.3229 -0.4102
  207SOL    HW2 2533   3.151   4.484   2.646  0.1294  0.1908 -0.4481
  208SOL     OW 2534   3.945   1.838   2.386  0.0151  0.5617 -0.0530
  208SOL    HW1 2535   3.874   1.906   2.369 -0.5028 -0.2739 -1.3671
  208SOL    HW2 2536   3.905   1.747   2.381  0.3217  0.0953  3.3977
  209SOL     OW 2537   2.582   1.491   2.346 -0.2994 -0.1380  0.0970
  209SOL    HW1 2538   2.555   1.489   2.443 -1.5409 -1.5036 -0.2372
  209SOL    HW2 2539   2.540   1.414   2.299 -0.9392  1.3322 -1.8601
  210SOL     OW 2540   4.010   4.900   2.695 -0.2923  0.3393 -0.0136
  210SOL    HW1 2541   4.016   4.801   2.698 -1.8179  0.2098 -0.1000
  210SOL    HW2 2542   4.096   4.940   2.726  1.1647 -0.9823 -2.1080
  211SOL     OW 2543   1.228   0.913   2.312 -0.2973 -0.8040 -0.4080
  211SOL    HW1 2544   1.129   0.911   2.324 -0.1576 -1.0985  0.9617
  211SOL    HW2 2545   1.261   1.007   2.318 -0.4625 -0.7435 -0.4589
  212SOL     OW 2546   4.475   3.439   2.313  0.4024 -0.0589  0.2582
  212SOL    HW1 2547   4.397   3.491   2.278  1.8576  0.7381 -2.0226
  212SOL    HW2 2548   4.442   3.354   2.354 -1.6211 -0.2625 -1.5782
  213SOL     OW 2549   3.287   1.255   2.333 -0.5735 -0.0308  0.7402
  213SOL    HW1 2550   3.190   1.238   2.352 -0.2308 -1.5901  1.1951
  213SOL    HW2 2551   3.296   1.302   2.245 -1.6276 -2.2759 -0.6446
  214SOL     OW 2552   3.908   1.425   2.579 -0.3501 -0.1759  0.3038
  214SOL    HW1 2553   3.898   1.413   2.480  0.4548  1.0034  0.0695
  214SOL    HW2 2554   3.863   1.509   2.607 -0.9260 -0.7079  1.0274
  215SOL     OW 2555   3.095   0.003   2.303 -0.0076  0.2042 -0.1147
  215SOL    HW1 2556   3.069   0.028   2.396  0.4137 -2.4915  0.8184
  215SOL    HW2 2557   3.014  -0.018   2.249 -0.1840 -2.1816  0.9441
  216SOL     OW 2558   1.313   0.168   2.413  0.0664  0.2161  0.2537
  216SOL    HW1 2559   1.219   0.198   2.396 -0.2533  0.0682  1.6794
  216SOL    HW2 2560   1.321   0.133   2.506  1.8632  1.5105  0.6376
  217SOL     OW 2561   0.018   4.394   2.592 -0.0507  0.0395 -0.1803
  217SOL    HW1 2562   0.027   4.475   2.534  1.6611 -0.0833 -0.1396
  217SOL    HW2 2563   0.097   4.388   2.654 -1.0582 -0.6719  1.1018
  218SOL     OW 2564   2.498   1.208   2.381  0.3793 -0.1242  0.3394
  218SOL    HW1 2565   2.504   1.214   2.480 -0.6479 -2.6923  0.6206
  218SOL    HW2 2566   2.410   1.171   2.354  1.7892 -2.5670 -1.3093
  219SOL     OW 2567   1.272   4.145   2.684  0.4653  0.0836 -0.4424
  219SOL    HW1 2568   1.368   4.118   2.694 -0.0667 -1.1166  2.7534
  219SOL    HW2 2569   1.266   4.244   2.671  2.1270  0.1945 -0.5602
  220SOL     OW 2570   1.879   4.833   2.571 -0.3008 -0.0215  0.1465
  220SOL    HW1 2571   1.843   4.833   2.477 -2.4496 -1.7536  0.8929
  220SOL    HW2 2572   1.929   4.749   2.587 -0.8232 -0.2100  0.8388
  221SOL     OW 2573   1.144   2.872   2.656  0.0297  0.2654  0.4586
  221SOL    HW1 2574   1.064   2.908   2.703 -0.4050  0.8133 -0.6908
  221SOL    HW2 2575   1.221   2.935   2.667 -0.9740  2.1466 -2.3392
  222SOL     OW 2576   1.342   3.085   2.663  0.2172  0.0538  0.2483
  222SOL    HW1 2577   1.439   3.096   2.683  1.1037 -0.8672 -2.9358
  222SOL    HW2 2578   1.310   3.163   2.609 -0.7297  0.1457  0.9128
  223SOL     OW 2579   3.775   0.651   2.529 -0.5642 -0.2119 -0.1092
  223SOL    HW1 2580   3.788   0.736   2.580  0.1590 -1.0675  1.1998
  223SOL    HW2 2581   3.829   0.579   2.572 -0.7577 -1.2201 -1.5055
  224SOL     OW 2582   4.918   1.716   2.681 -0.7181 -0.4202  0.0226
  224SOL    HW1 2583   4.819   1.718   2.689 -0.6873 -0.8555  0.5642
  224SOL    HW2 2584   4.946   1.630   2.639 -0.5929 -0.1156 -0.5270
  225SOL     OW 2585   1.923   0.773   2.571  0.2924 -0.1970 -0.1667
  225SOL    HW1 2586   1.888   0.866   2.584  3.6248  1.1666  0.2814
  225SOL    HW2 2587   1.919   0.749   2.475 -0.7683  0.3350 -0.2651
  226SOL     OW 2588   2.629   2.986   2.352 -0.2823 -0.1418 -0.4626
  226SOL    HW1 2589   2.629   2.985   2.452 -0.7954 -0.1203 -0.4570
  226SOL    HW2 2590   2.535   2.997   2.319  0.0448  1.5126 -0.9285
  227SOL     OW 2591   2.876   2.943   2.655  0.0358 -0.0544  0.3532
  227SOL    HW1 2592   2.919   3.033   2.648 -0.9732  0.4708  0.6723
  227SOL    HW2 2593   2.778   2.952   2.637 -0.7233 -0.4787  3.6546
  228SOL     OW 2594   3.016   1.645   2.352 -0.3501 -0.3794 -0.4626
  228SOL    HW1 2595   3.032   1.738   2.320  1.0362  0.8427  3.2096
  228SOL    HW2 2596   3.096   1.588   2.332  0.3259  0.2472  0.3871
  229SOL     OW 2597   3.294   0.757   2.335 -0.1184 -0.3902  0.1511
  229SOL    HW1 2598   3.213   0.807   2.304  0.1393 -0.3504 -0.4716
  229SOL    HW2 2599   3.266   0.679   2.391 -0.6236 -0.8173 -0.6786
  230SOL     OW 2600   4.783   4.149   2.622 -0.6196  0.0108 -0.2653
  230SOL    HW1 2601   4.808   4.242   2.595  0.7938 -1.1059 -3.2740
  230SOL    HW2 2602   4.685   4.146   2.642 -1.3013  1.6550 -2.8120
  231SOL     OW 2603   4.460   4.386   2.403  0.6214 -0.5136  0.3710
  231SOL    HW1 2604   4.523   4.313   2.376  0.3329 -0.5642 -0.1798
  231SOL    HW2 2605   4.367   4.361   2.378  0.6141  0.3829 -0.5567
  232SOL     OW 2606   2.357   2.726   2.600  0.3201 -0.2393 -0.2795
  232SOL    HW1 2607   2.384   2.631   2.616 -2.3419 -1.2096 -0.9742
  232SOL    HW2 2608   2.258   2.731   2.589  0.3051  2.7621  0.3941
  233SOL     OW 2609   0.660   1.678   2.376  0.2262 -0.0750  0.5440
  233SOL    HW1 2610   0.640   1.668   2.474 -1.0916  0.4084  0.3329
  233SOL    HW2 2611   0.575   1.692   2.326  0.9169 -0.1012 -0.6562
  234SOL     OW 2612   0.053   4.892   2.395  0.6446 -0.2291  0.2420
  234SOL    HW1 2613   0.148   4.915   2.373  0.2281 -0.3061 -1.9387
  234SOL    HW2 2614   0.027   4.932   2.482  2.1792  1.2097  0.0698
  235SOL     OW 2615   4.892   4.983   2.643  0.3723 -0.2612  0.4498
  235SOL    HW1 2616   4.951   4.908   2.673 -0.1658 -0.3398  1.3281
  235SOL    HW2 2617   4.804   4.978   2.691  0.2530  0.8207  0.3718
  236SOL     OW 2618   0.099   1.359   2.384  0.1794 -0.0730  0.0595
  236SOL    HW1 2619   0.013   1.398   2.352  0.2286  1.4606  1.6793
  236SOL    HW2 2620   0.161   1.432   2.412  1.2381 -1.2315  0.8543
  237SOL     OW 2621   4.562   3.649   2.662  0.4475  0.0955  0.2735
  237SOL    HW1 2622   4.637   3.715   2.656  0.1812  0.4538  0.8273
  237SOL    HW2 2623   4.474   3.697   2.654  0.2713 -0.2977 -0.1785
  238SOL     OW 2624   1.183   3.427   2.363 -0.0753 -0.1066  0.0116
  238SOL    HW1 2625   1.259   3.491   2.370 -0.9795  0.8747  1.3224
  238SOL    HW2 2626   1.218   3.335   2.342  1.3797  0.4590 -0.1324
  239SOL     OW 2627   0.557   3.894   2.673  0.1851 -0.0577 -0.3359
  239SOL    HW1 2628   0.631   3.956   2.647 -0.3535  0.5255 -0.5036
  239SOL    HW2 2629   0.593   3.801   2.684  1.0682  0.3478  0.2739
  240SOL     OW 2630   4.239   2.172   2.347 -0.2137 -0.4606  0.3972
  240SOL    HW1 2631   4.336   2.159   2.365  0.6074 -0.0796 -3.0766
  240SOL    HW2 2632   4.197   2.083   2.326 -1.0688 -0.8466  3.2915
  241SOL     OW 2633   0.845   1.483   2.318  0.3919 -0.3749 -0.0857
  241SOL    HW1 2634   0.798   1.400   2.288 -0.9063  0.8019 -1.4555
  241SOL    HW2 2635   0.782   1.560   2.317  1.3836  0.5440  1.8532
  242SOL     OW 2636   1.360   4.093   2.391  0.1624 -0.4551  0.4736
  242SOL    HW1 2637   1.452   4.062   2.367  1.4126  1.7414  2.0765
  242SOL    HW2 2638   1.337   4.063   2.484 -0.7396 -0.9413  0.1068
  243SOL     OW 2639   0.202   1.964   2.410  0.6887  0.4110 -0.5258
  243SOL    HW1 2640   0.256   2.044   2.386  1.8753 -0.7783 -2.0011
  243SOL    HW2 2641   0.222   1.938   2.505  1.3739  1.0114 -0.4925
  244SOL     OW 2642   4.394   3.860   2.358 -0.1940 -0.2342  0.7437
  244SOL    HW1 2643   4.386   3.761   2.350  0.1328 -0.1183 -1.8995
  244SOL    HW2 2644   4.490   3.887   2.355 -0.3242  0.2030  0.0736
  245SOL     OW 2645   1.525   2.341   2.310  1.2096  0.0325  0.5568
  245SOL    HW1 2646   1.436   2.299   2.297  1.9066 -1.2055 -0.4809
  245SOL    HW2 2647   1.516   2.441   2.309 -0.1012 -0.0773  0.0947
  246SOL     OW 2648   4.369   1.811   2.522 -0.0140 -0.4749  0.2704
  246SOL    HW1 2649   4.425   1.848   2.596 -1.3426  0.6786  0.7556
  246SOL    HW2 2650   4.301   1.748   2.561 -0.5320 -0.0844  0.0053
  247SOL     OW 2651   4.853   0.418   2.374  0.4086 -0.0777  0.0589
  247SOL    HW1 2652   4.943   0.435   2.334  0.4118  1.1176  0.5197
  247SOL    HW2 2653   4.797   0.501   2.365 -0.3928 -0.5651  0.4463
  248SOL     OW 2654   4.175   0.986   2.313  0.3984  0.1090  0.2432
  248SOL    HW1 2655   4.251   0.994   2.249  0.9081 -1.2027  0.6475
  248SOL    HW2 2656   4.169   0.892   2.345 -1.5665  0.1244  0.0246
  249SOL     OW 2657   1.175   1.134   2.689 -0.0833 -0.1628  0.0976
  249SOL    HW1 2658   1.088   1.157   2.732 -0.6412 -1.4914 -0.2725
  249SOL    HW2 2659   1.231   1.217   2.680 -1.9456  1.0431 -1.1374
  250SOL     OW 2660   1.310   1.991   2.418  0.0230  0.4564 -0.1318
  250SOL    HW1 2661   1.391   1.985   2.360  0.4787  0.6203  0.4751
  250SOL    HW2 2662   1.328   1.945   2.505 -0.3952  0.8425  0.1631
  251SOL     OW 2663   3.375   2.259   2.390  0.2805  0.2249  0.2748
  251SOL    HW1 2664   3.391   2.342   2.337  2.6981  0.6328  1.4628
  251SOL    HW2 2665   3.411   2.271   2.483 -1.6088 -1.3002  1.2825
  252SOL     OW 2666   3.045   4.151   2.419  0.2772 -0.2143  0.3348
  252SOL    HW1 2667   3.057   4.153   2.518  1.0999  0.4494  0.2318
  252SOL    HW2 2668   2.971   4.213   2.394  0.2096 -0.2208  0.5157
  253SOL     OW 2669   3.149   4.870   2.584 -0.4489 -0.6588  0.6908
  253SOL    HW1 2670   3.186   4.843   2.496  2.5056 -1.8923  2.1735
  253SOL    HW2 2671   3.100   4.793   2.625 -1.2147 -0.3124  0.4381
  254SOL     OW 2672   4.072   3.095   2.605  0.6260 -0.4066 -0.4200
  254SOL    HW1 2673   4.061   3.127   2.511  1.8060  0.7527 -0.1891
  254SOL    HW2 2674   4.026   3.007   2.616 -0.2792 -0.1357 -1.8388
  255SOL     OW 2675   4.647   3.916   2.334 -0.3353 -0.0821  0.0474
  255SOL    HW1 2676   4.676   3.821   2.325  0.8544  0.3142 -0.5651
  255SOL    HW2 2677   4.727   3.976   2.326 -1.3527  1.1099 -2.1005
  256SOL     OW 2678   3.292   4.252   2.313  0.2911  0.2140 -0.1568
  256SOL    HW1 2679   3.314   4.349   2.326 -0.2511  0.2528  0.5090
  256SOL    HW2 2680   3.199   4.235   2.345 -1.2672  0.3459 -3.9803
  257SOL     OW 2681   1.160   4.568   2.718  0.4701 -0.4788 -0.0126
  257SOL    HW1 2682   1.149   4.666   2.700 -1.1262 -0.3921  1.2012
  257SOL    HW2 2683   1.076   4.519   2.692  0.9391 -1.4036  0.1680
  258SOL     OW 2684   3.757   2.020   2.276 -0.2090  0.4943  0.2616
  258SOL    HW1 2685   3.778   2.042   2.181 -1.8968 -0.2486 -0.3192
  258SOL    HW2 2686   3.658   2.020   2.289 -0.0183  0.2019  1.9371
  259SOL     OW 2687   3.341   5.061   2.586  0.4730  0.2348 -0.1822
  259SOL    HW1 2688   3.275   4.986   2.601  0.4199  0.5912  1.5103
  259SOL    HW2 2689   3.354   5.073   2.487  0.7111 -2.1962 -0.5271
  260SOL     OW 2690   2.176   3.444   2.316  0.4409 -0.3952 -0.6127
  260SOL    HW1 2691   2.138   3.434   2.224 -2.0504 -2.4586  0.5148
  260SOL    HW2 2692   2.103   3.471   2.379  2.2614  1.7910  0.7040
  261SOL     OW 2693   3.444   3.204   2.366  0.5451 -0.6430  0.2032
  261SOL    HW1 2694   3.349   3.179   2.345  0.6787  0.0129 -1.3168
  261SOL    HW2 2695   3.458   3.200   2.465 -2.3250  3.3798  1.0176
  262SOL     OW 2696   4.739   1.730   2.389  0.1782 -0.2228 -0.4398
  262SOL    HW1 2697   4.726   1.804   2.324  0.4058 -0.0670 -0.3069
  262SOL    HW2 2698   4.677   1.742   2.466  0.2650 -0.1328 -0.3842
  263SOL     OW 2699   3.680   2.644   2.688 -0.0219 -0.4932 -0.5852
  263SOL    HW1 2700   3.623   2.646   2.769  0.5310 -1.5845 -0.1488
  263SOL    HW2 2701   3.630   2.603   2.612 -0.7090  0.9719 -0.9612
  264SOL     OW 2702   1.675   1.690   2.426  0.0915 -0.8154 -0.1614
  264SOL    HW1 2703   1.702   1.606   2.378  1.1586 -2.0837  2.4447
  264SOL    HW2 2704   1.675   1.673   2.525 -0.6373  2.0143  0.4039
  265SOL     OW 2705   4.348   0.132   2.546  0.4133 -0.1099 -0.4164
  265SOL    HW1 2706   4.438   0.148   2.588  0.7671  2.0092 -1.8143
  265SOL    HW2 2707   4.360   0.083   2.460 -0.0704 -2.1307  0.6082
  266SOL     OW 2708   4.414   3.387   2.694 -0.5189 -0.1927 -0.1819
  266SOL    HW1 2709   4.446   3.481   2.711 -1.8262  0.1063  0.8207
  266SOL    HW2 2710   4.493   3.327   2.681  0.5527  0.3485  2.9974
  267SOL     OW 2711   1.970   0.376   2.679  0.2045 -0.1747 -0.4865
  267SOL    HW1 2712   1.907   0.381   2.757  1.0499  0.2181  0.1836
  267SOL    HW2 2713   2.040   0.447   2.688  1.4575 -1.3571 -0.5688
  268SOL     OW 2714   3.527   1.676   2.325  0.1842  0.1152 -0.2008
  268SOL    HW1 2715   3.533   1.776   2.332 -1.2632  0.1567  1.0831
  268SOL    HW2 2716   3.530   1.636   2.417 -3.3163 -0.6831 -0.3082
  269SOL     OW 2717   4.030   2.317   2.413 -0.1222 -0.2702  0.0640
  269SOL    HW1 2718   4.044   2.410   2.379  1.3387 -0.4818  0.0338
  269SOL    HW2 2719   4.106   2.259   2.386 -0.2995 -1.1308  1.3067
  270SOL     OW 2720   4.159   0.350   2.596 -0.0620  0.5682  0.3104
  270SOL    HW1 2721   4.200   0.263   2.625 -0.1075  0.1535 -0.8317
  270SOL    HW2 2722   4.217   0.425   2.627  0.3496  0.0962  0.7066
  271SOL     OW 2723   4.501   2.648   2.658  0.2020  0.0746 -0.2322
  271SOL    HW1 2724   4.405   2.619   2.666 -0.4098  2.0807  0.4422
  271SOL    HW2 2725   4.504   2.746   2.641  2.1706  0.1395  0.3061
  272SOL     OW 2726   2.581   0.005   2.421 -0.1538 -0.4801  0.3718
  272SOL    HW1 2727   2.582   0.007   2.521  2.1120  1.3327  0.4007
  272SOL    HW2 2728   2.539   0.089   2.387  1.0737 -0.0579 -0.1452
  273SOL     OW 2729   2.926   5.013   2.666  0.1336  0.2177  0.1211
  273SOL    HW1 2730   3.010   4.970   2.633 -0.1378 -0.2314  0.0155
  273SOL    HW2 2731   2.868   4.944   2.709 -0.0523  0.5797  0.4598
  274SOL     OW 2732   2.891   0.695   2.328  0.0435 -0.0706 -0.0298
  274SOL    HW1 2733   2.949   0.624   2.290  1.5084  0.0961  1.7457
  274SOL    HW2 2734   2.795   0.675   2.307  0.4460 -2.3892  0.1471
  275SOL     OW 2735   1.923   3.888   2.288 -0.2450  0.1815 -0.3986
  275SOL    HW1 2736   1.861   3.828   2.339  0.0223 -0.4269 -0.7726
  275SOL    HW2 2737   1.987   3.832   2.236  0.2823  0.8074 -0.4250
  276SOL     OW 2738   4.625   0.241   2.316  0.3793  0.3016  0.1929
  276SOL    HW1 2739   4.707   0.296   2.328  0.1356  0.6990  0.0648
  276SOL    HW2 2740   4.546   0.302   2.305  0.3059 -0.0611 -1.4013
  277SOL     OW 2741   0.183   0.073   2.328  0.9783  0.0382 -0.1804
  277SOL    HW1 2742   0.227  -0.014   2.305  0.2140 -0.4665  0.1946
  277SOL    HW2 2743   0.086   0.069   2.301  0.1432 -0.4014  2.5506
  278SOL     OW 2744   1.589   0.346   2.623 -0.6645  0.3644 -0.3006
  278SOL    HW1 2745   1.538   0.389   2.549  2.2423  0.1862 -2.6078
  278SOL    HW2 2746   1.645   0.415   2.669 -1.0684  0.1466  0.5451
  279SOL     OW 2747   2.180   1.433   2.328  0.2528  0.0050 -0.1680
  279SOL    HW1 2748   2.181   1.446   2.428  0.0161 -0.8887 -0.0458
  279SOL    HW2 2749   2.155   1.339   2.307  1.0480 -0.0193 -1.0599
  280SOL     OW 2750   1.878   1.475   2.679  0.0490 -0.4812  0.2049
  280SOL    HW1 2751   1.975   1.479   2.702 -0.0034  0.6083  0.2749
  280SOL    HW2 2752   1.868   1.477   2.579  0.1120 -1.1365  0.1805
  281SOL     OW 2753   2.226   0.164   2.359 -0.3217  0.1783  0.0821
  281SOL    HW1 2754   2.205   0.158   2.456 -0.9722  2.4818  0.1446
  281SOL    HW2 2755   2.200   0.078   2.314 -1.2608 -0.4394  1.7090
  282SOL     OW 2756   3.445   2.818   2.660  0.0167  0.5020  0.1359
  282SOL    HW1 2757   3.454   2.819   2.561 -0.8658  0.5674  0.0496
  282SOL    HW2 2758   3.410   2.729   2.690  0.0493  0.5653  0.3648
  283SOL     OW 2759   0.637   4.801   2.351 -0.4477  0.0058 -0.8385
  283SOL    HW1 2760   0.540   4.782   2.336 -0.8440 -0.3823  1.7880
  283SOL    HW2 2761   0.690   4.717   2.335 -0.6947 -0.1266 -0.9745
  284SOL     OW 2762   1.708   2.133   2.321 -0.7085  0.3687 -0.9649
  284SOL    HW1 2763   1.643   2.203   2.290 -1.0892 -0.0117 -1.0351
  284SOL    HW2 2764   1.797   2.176   2.337 -1.2238  1.1119  0.1137
  285SOL     OW 2765   4.909   2.112   2.677  0.2329  0.2710  0.7275
  285SOL    HW1 2766   4.964   2.029   2.688  0.5657  0.3950  0.0249
  285SOL    HW2 2767   4.934   2.158   2.592 -1.3952 -0.0066  0.0588
  286SOL     OW 2768   2.583   3.687   2.709 -0.0291 -0.0953 -0.0255
  286SOL    HW1 2769   2.509   3.623   2.688 -0.2737 -0.1858  1.0509
  286SOL    HW2 2770   2.543   3.773   2.742  0.2813  0.7509 -1.7482
  287SOL     OW 2771   0.471   3.093   2.636  0.1458 -0.1269  0.0613
  287SOL    HW1 2772   0.482   3.041   2.551 -0.0255  1.1119 -0.7467
  287SOL    HW2 2773   0.376   3.123   2.644 -0.2609 -1.6304  1.5658
  288SOL     OW 2774   4.195   1.604   2.560 -0.2560  0.2148 -0.1258
  288SOL    HW1 2775   4.166   1.579   2.467  0.6217 -1.1546 -0.0652
  288SOL    HW2 2776   4.123   1.580   2.625 -0.9029  1.2411 -0.4425
  289SOL     OW 2777   1.122   1.798   2.372 -0.4827  0.1652  0.4548
  289SOL    HW1 2778   1.192   1.866   2.393  1.0483 -1.3996  0.6761
  289SOL    HW2 2779   1.035   1.844   2.355  0.1088  2.0703  2.0997
  290SOL     OW 2780   0.550   4.437   2.316 -0.1878  0.1387  0.1700
  290SOL    HW1 2781   0.457   4.446   2.278  0.6102 -1.0357 -2.2940
  290SOL    HW2 2782   0.545   4.402   2.409 -2.1986 -0.7147 -0.1991
  291SOL     OW 2783   3.054   0.433   2.667  0.1377  0.5540 -0.0855
  291SOL    HW1 2784   3.128   0.376   2.703 -0.2382  1.1200  1.6573
  291SOL    HW2 2785   2.975   0.375   2.646 -0.1731  0.3746  1.4864
  292SOL     OW 2786   3.285   3.045   2.645 -0.2313  0.4909 -0.0931
  292SOL    HW1 2787   3.330   2.981   2.707  0.3081  0.4327 -0.5300
  292SOL    HW2 2788   3.241   2.994   2.571  0.8407  0.6430 -0.8575
  293SOL     OW 2789   3.746   5.036   2.308 -0.0712  0.2366 -0.6655
  293SOL    HW1 2790   3.681   5.016   2.235 -0.0523  0.6539 -0.8003
  293SOL    HW2 2791   3.697   5.062   2.390 -0.0966 -0.3589 -0.4856
  294SOL     OW 2792   3.013   0.975   2.627 -0.2216 -0.6597 -0.1385
  294SOL    HW1 2793   2.987   0.879   2.616  1.0087 -1.0184 -0.1179
  294SOL    HW2 2794   3.085   0.997   2.562 -0.1915  0.1340  0.1576
  295SOL     OW 2795   4.736   0.645   2.305 -0.3480 -0.0920 -0.1861
  295SOL    HW1 2796   4.642   0.668   2.284 -0.6781 -0.5786  0.7083
  295SOL    HW2 2797   4.796   0.719   2.277 -1.1631  0.9420  0.7377
  296SOL     OW 2798   4.525   4.071   2.596  0.3280  0.5453 -0.7193
  296SOL    HW1 2799   4.425   4.079   2.596  0.4296  2.5584  0.0670
  296SOL    HW2 2800   4.551   3.979   2.568 -1.7201  0.1738 -1.6448
  297SOL     OW 2801   4.504   2.156   2.363 -0.1851 -0.0614 -0.1630
  297SOL    HW1 2802   4.570   2.209   2.416 -0.7402  0.0521  0.4340
  297SOL    HW2 2803   4.546   2.069   2.336  0.1095 -0.1273  0.4756
  298SOL     OW 2804   4.197   4.351   2.375  0.1893  0.3507  0.2713
  298SOL    HW1 2805   4.107   4.389   2.353  0.1779  0.7459  0.9685
  298SOL    HW2 2806   4.200   4.254   2.350 -0.2336  0.4752 -0.2827
  299SOL     OW 2807   0.492   1.380   2.319  0.2423 -0.3086 -0.5999
  299SOL    HW1 2808   0.438   1.308   2.362  1.5219 -0.4725  0.8191
  299SOL    HW2 2809   0.462   1.469   2.353  0.9454 -0.4106  0.3341
  300SOL     OW 2810   2.831   3.648   2.679 -0.9840 -0.6305  0.0215
  300SOL    HW1 2811   2.833   3.556   2.717 -1.6595 -0.7569 -0.2420
  300SOL    HW2 2812   2.742   3.690   2.697 -1.0761 -0.4439 -0.8238
  301SOL     OW 2813   3.353   5.084   2.320 -0.2247 -0.1505 -0.2048
  301SOL    HW1 2814   3.408   5.167   2.307  0.2927 -0.4963 -0.2536
  301SOL    HW2 2815   3.257   5.104   2.300  0.0369  0.1971 -1.1983
  302SOL     OW 2816   0.379   4.709   2.390 -0.3125 -0.3478  0.0803
  302SOL    HW1 2817   0.328   4.628   2.361 -0.0692 -0.6475  0.4958
  302SOL    HW2 2818   0.386   4.711   2.489 -1.4375  0.8507  0.1707
  303SOL     OW 2819   3.535   4.821   2.379  0.2306 -0.0699 -0.3464
  303SOL    HW1 2820   3.464   4.870   2.327  0.3892 -1.7915 -2.3142
  303SOL    HW2 2821   3.499   4.795   2.469 -1.0710  0.4993 -0.6816
  304SOL     OW 2822   2.597   4.350   2.351  0.4940  0.6692 -0.0757
  304SOL    HW1 2823   2.515   4.296   2.369  0.7630  0.7150  1.4388
  304SOL    HW2 2824   2.572   4.446   2.339  0.4595  1.1809  3.0634
  305SOL     OW 2825   2.393   2.799   2.331 -0.0555 -0.0757  0.2678
  305SOL    HW1 2826   2.401   2.790   2.430  1.6861 -0.9869  0.0755
  305SOL    HW2 2827   2.438   2.722   2.287 -0.6267  0.4249 -1.2574
  306SOL     OW 2828   2.524   2.033   2.364 -0.3950  0.8564 -0.4793
  306SOL    HW1 2829   2.462   2.050   2.288  0.5840  0.2940 -1.4396
  306SOL    HW2 2830   2.560   1.940   2.357 -1.1375  0.3878  1.3201
  307SOL     OW 2831   0.397   1.748   2.304 -0.3200  0.1041 -0.0242
  307SOL    HW1 2832   0.396   1.847   2.299  1.8361  0.2165  0.7620
  307SOL    HW2 2833   0.315   1.711   2.260  0.4758  2.0697 -3.4583
  308SOL     OW 2834   1.264   3.582   2.630 -0.0767 -0.0918 -0.1357
  308SOL    HW1 2835   1.319   3.595   2.548  0.2879  0.6282  0.2243
  308SOL    HW2 2836   1.302   3.634   2.706 -1.4737  0.7745  0.0165
  309SOL     OW 2837   0.124   1.708   2.327 -0.1853 -0.1606  0.3627
  309SOL    HW1 2838   0.132   1.799   2.368  2.2180  0.0608 -0.4507
  309SOL    HW2 2839   0.027   1.684   2.319 -0.8543  1.8178  1.6359
  310SOL     OW 2840   0.275   0.347   2.648 -0.4393 -0.3004 -0.6099
  310SOL    HW1 2841   0.255   0.441   2.676 -0.0568 -0.3016 -0.3266
  310SOL    HW2 2842   0.190   0.295   2.644 -1.2498  0.9788 -4.3426
  311SOL     OW 2843   0.108   1.038   2.680  0.1247 -0.1035  0.1340
  311SOL    HW1 2844   0.021   1.081   2.654  0.1659  0.4734  0.9422
  311SOL    HW2 2845   0.089   0.948   2.720 -0.0935 -0.0390  0.1796
  312SOL     OW 2846   4.358   2.480   2.341 -0.2743 -0.0794 -0.0580
  312SOL    HW1 2847   4.379   2.417   2.415 -0.5776 -0.7943 -0.5692
  312SOL    HW2 2848   4.353   2.430   2.254 -0.3022  0.6794 -0.5057
  313SOL     OW 2849   1.049   0.772   2.636 -0.2709  0.2655  0.2719
  313SOL    HW1 2850   1.144   0.745   2.653  0.0351  0.1897 -1.3788
  313SOL    HW2 2851   1.043   0.817   2.547 -1.8322  0.0531  0.2473
  314SOL     OW 2852   2.326   2.175   2.631  0.2948  0.3393  0.2379
  314SOL    HW1 2853   2.249   2.232   2.661 -1.4993 -0.6062 -2.2116
  314SOL    HW2 2854   2.313   2.082   2.665 -0.0126  0.0368 -0.6724
  315SOL     OW 2855   2.709   2.289   2.343 -0.7734 -0.5440  0.1314
  315SOL    HW1 2856   2.679   2.312   2.435  1.7404  0.0960  0.8845
  315SOL    HW2 2857   2.665   2.204   2.313 -3.3783  0.4257  0.9434
  316SOL     OW 2858   1.897   3.466   2.658 -0.2203 -0.3303 -0.8222
  316SOL    HW1 2859   1.905   3.564   2.674  0.3940 -0.2811 -1.4442
  316SOL    HW2 2860   1.808   3.434   2.693 -0.5632  0.4984 -0.9251
  317SOL     OW 2861   1.545   0.701   2.563 -0.7532 -0.3605  0.5346
  317SOL    HW1 2862   1.573   0.729   2.471 -0.5411 -0.8807  0.4358
  317SOL    HW2 2863   1.485   0.771   2.602  0.6825  0.7848  0.7597
  318SOL     OW 2864   0.240   1.552   2.523 -0.6595  0.0739  0.2387
  318SOL    HW1 2865   0.221   1.636   2.474 -0.3843  0.0792  0.1427
  318SOL    HW2 2866   0.305   1.570   2.597 -1.0716  0.0674  0.6058
  319SOL     OW 2867   2.553   2.536   2.306 -0.8625 -0.3762 -0.3021
  319SOL    HW1 2868   2.618   2.611   2.320 -1.3122  0.1479 -0.9569
  319SOL    HW2 2869   2.601   2.456   2.272 -0.3312 -0.4835  0.6642
  320SOL     OW 2870   0.009   3.035   2.701  0.1034 -0.0876  0.0388
  320SOL    HW1 2871   0.044   3.124   2.671 -0.2657  0.4168  1.0460
  320SOL    HW2 2872  -0.004   3.036   2.800  0.4431 -1.3919  0.1222
  321SOL     OW 2873   3.048   0.459   2.406 -0.0384 -0.8221 -0.5419
  321SOL    HW1 2874   3.063   0.460   2.504 -0.9149 -1.0749 -0.3948
  321SOL    HW2 2875   3.133   0.480   2.358 -0.0527  1.4449  0.3113
  322SOL     OW 2876   0.895   3.558   2.682 -0.1510  0.3036  0.7373
  322SOL    HW1 2877   0.969   3.500   2.717  0.3831  1.8986  2.4109
  322SOL    HW2 2878   0.880   3.537   2.585  3.4945  0.8456 -0.1120
  323SOL     OW 2879   0.684   1.171   2.688 -0.3646  0.1305  0.2797
  323SOL    HW1 2880   0.719   1.078   2.686 -1.0350 -0.1119 -1.3267
  323SOL    HW2 2881   0.761   1.236   2.687  0.1095 -0.3679  1.6174
  324SOL     OW 2882   0.168   1.908   2.680 -0.1223 -0.1625 -0.0019
  324SOL    HW1 2883   0.111   1.829   2.699  0.1395  0.1164  2.2366
  324SOL    HW2 2884   0.264   1.882   2.687  0.0209 -0.0571 -1.2544
  325SOL     OW 2885   2.419   1.497   2.684  0.7498 -0.0314  0.1429
  325SOL    HW1 2886   2.454   1.405   2.705 -0.6696 -0.3344  1.3082
  325SOL    HW2 2887   2.495   1.560   2.675  1.7312 -1.2046 -0.1172
  326SOL     OW 2888   4.830   0.266   2.601 -0.2374 -0.2489  0.5563
  326SOL    HW1 2889   4.900   0.194   2.598  0.1011  0.0878  0.3334
  326SOL    HW2 2890   4.822   0.308   2.511  0.4490  0.8296  0.9768
  327SOL     OW 2891   1.511   2.189   2.580  0.1023 -0.0675 -0.2036
  327SOL    HW1 2892   1.509   2.231   2.489  0.2350 -1.1454 -0.7118
  327SOL    HW2 2893   1.423   2.203   2.625  0.0166  0.4310 -0.5141
  328SOL     OW 2894   4.412   1.611   2.318 -0.0293  0.4792  0.1072
  328SOL    HW1 2895   4.412   1.693   2.376 -0.5408 -0.2517  1.1876
  328SOL    HW2 2896   4.319   1.576   2.310  0.1725  0.0478 -0.4173
  329SOL     OW 2897   4.034   3.722   2.605  0.2830  0.4334 -0.1983
  329SOL    HW1 2898   4.063   3.756   2.516 -0.8472  1.2403 -0.2688
  329SOL    HW2 2899   3.941   3.686   2.598  0.2715  0.2949  0.6089
  330SOL     OW 2900   1.346   1.339   2.658 -1.0298  0.1161 -0.1587
  330SOL    HW1 2901   1.329   1.411   2.725  0.6355  0.9908 -0.6079
  330SOL    HW2 2902   1.429   1.360   2.607 -1.4077 -1.3079 -1.4539
  331SOL     OW 2903   1.818   1.471   2.369  0.2096 -0.3946 -0.1080
  331SOL    HW1 2904   1.787   1.381   2.340 -1.9906  0.5080 -0.8005
  331SOL    HW2 2905   1.908   1.491   2.330 -0.8697 -0.8541 -3.0282
  332SOL     OW 2906   1.945   4.540   2.323  0.0861  0.3163 -0.1322
  332SOL    HW1 2907   1.989   4.546   2.412 -2.4267  0.6441  1.1868
  332SOL    HW2 2908   1.916   4.631   2.293  0.1975  0.1072 -0.8908
  333SOL     OW 2909   1.244   2.560   2.647 -0.3517  0.0388 -0.8774
  333SOL    HW1 2910   1.310   2.597   2.582 -1.0236  0.4440 -1.3355
  333SOL    HW2 2911   1.213   2.633   2.708  3.2318 -1.0023  2.5926
  334SOL     OW 2912   0.005   2.534   2.622 -0.3359 -0.1737 -0.4050
  334SOL    HW1 2913   0.047   2.569   2.539  1.7168 -0.2188  0.5663
  334SOL    HW2 2914  -0.047   2.607   2.667  1.7077  0.9645  0.2228
  335SOL     OW 2915   0.732   1.227   2.309 -0.3878  0.8991  0.1997
  335SOL    HW1 2916   0.645   1.275   2.298 -0.6594  0.7190  1.3945
  335SOL    HW2 2917   0.715   1.135   2.344  0.3039  1.1109  1.1348
  336SOL     OW 2918   3.892   0.395   2.659  0.0920 -0.3008  0.5960
  336SOL    HW1 2919   3.992   0.401   2.655  0.1040 -1.1466 -1.2694
  336SOL    HW2 2920   3.865   0.300   2.669 -0.5354 -0.2132 -0.1779
  337SOL     OW 2921   2.322   3.984   2.678 -0.2104 -0.2312 -0.1008
  337SOL    HW1 2922   2.260   4.051   2.638 -0.1163 -0.4754 -0.6717
  337SOL    HW2 2923   2.411   4.026   2.694  0.0806 -0.3987 -1.1560
  338SOL     OW 2924   3.652   5.085   2.569 -0.0915 -0.0493  0.3212
  338SOL    HW1 2925   3.678   4.993   2.596  0.6235  0.2667  0.7336
  338SOL    HW2 2926   3.589   5.123   2.638  0.4230  0.1446  0.6892
  339SOL     OW 2927   0.207   3.048   2.334 -0.8923  0.2769  0.6592
  339SOL    HW1 2928   0.222   3.146   2.318 -0.0405  0.0864  0.2514
  339SOL    HW2 2929   0.129   3.017   2.279 -1.3504  0.7865  1.0148
  340SOL     OW 2930   0.624   2.359   2.680 -0.0816  0.1559  0.1405
  340SOL    HW1 2931   0.713   2.315   2.694 -0.4730 -0.0900  2.0474
  340SOL    HW2 2932   0.595   2.405   2.764 -3.0454 -2.1988  0.6036
  341SOL     OW 2933   2.943   3.007   2.320 -0.5697  0.0573  0.4188
  341SOL    HW1 2934   2.850   2.999   2.283 -0.8580 -1.0636  1.3138
  341SOL    HW2 2935   2.963   2.926   2.376  1.1420  0.0396 -0.1738
  342SOL     OW 2936   1.276   0.019   2.687  0.1217 -0.1651 -0.1898
  342SOL    HW1 2937   1.193  -0.033   2.703  0.5439 -1.5954 -2.2746
  342SOL    HW2 2938   1.356  -0.040   2.699  0.7570  0.7210  0.0605
  343SOL     OW 2939   0.526   0.075   2.329 -0.1465  0.3124 -0.4243
  343SOL    HW1 2940   0.503   0.132   2.408 -0.6119  0.7749 -0.8815
  343SOL    HW2 2941   0.544   0.135   2.250  1.1021 -0.1036 -0.4723
  344SOL     OW 2942   3.726   4.114   2.682  0.0009  0.5342  0.6219
  344SOL    HW1 2943   3.794   4.182   2.656  0.4032  0.8980  2.4473
  344SOL    HW2 2944   3.635   4.151   2.666  0.1631  0.0072 -1.9306
  345SOL     OW 2945   0.923   2.374   2.693 -0.1245 -0.1775 -0.0520
  345SOL    HW1 2946   1.022   2.382   2.686 -0.1061  1.5017  1.3199
  345SOL    HW2 2947   0.882   2.466   2.687 -1.6491 -0.8884 -1.1607
  346SOL     OW 2948   4.826   2.013   2.312 -0.6109 -0.3553  0.0956
  346SOL    HW1 2949   4.806   2.100   2.356 -1.7413 -0.3580 -0.3751
  346SOL    HW2 2950   4.922   2.010   2.284 -0.7366  1.0265 -0.5324
  347SOL     OW 2951   4.823   2.737   2.410  0.1419  0.1448  0.8257
  347SOL    HW1 2952   4.751   2.679   2.373  1.0277 -0.3261 -0.2262
  347SOL    HW2 2953   4.813   2.744   2.509 -1.6228  0.4924  0.6451
  348SOL     OW 2954   2.639   0.599   2.369  0.3501 -0.2315 -0.2130
  348SOL    HW1 2955   2.672   0.527   2.308 -1.1322 -0.6324 -0.5784
  348SOL    HW2 2956   2.630   0.562   2.461 -0.0547 -0.4154 -0.3243
  349SOL     OW 2957   4.295   5.010   2.686  0.4002 -0.6991 -0.5234
  349SOL    HW1 2958   4.296   5.098   2.638  1.1889 -0.3054  0.1811
  349SOL    HW2 2959   4.388   4.987   2.715 -0.1807 -0.2340  2.0055
  350SOL     OW 2960   0.103   1.348   2.673 -0.0166 -0.4132  0.1965
  350SOL    HW1 2961   0.159   1.418   2.629 -0.1986 -0.5740 -0.3002
  350SOL    HW2 2962   0.007   1.364   2.651 -0.0230 -1.0532 -0.2531
  351SOL     OW 2963   4.216   3.561   2.324 -0.7505 -0.0728 -0.2693
  351SOL    HW1 2964   4.204   3.539   2.421  1.1814  0.4561  0.1243
  351SOL    HW2 2965   4.171   3.648   2.304 -2.4955 -0.9142 -0.2555
  352SOL     OW 2966   1.312   3.838   2.684 -1.2413 -0.3979 -0.0710
  352SOL    HW1 2967   1.227   3.797   2.651 -0.7975 -1.0526 -0.4254
  352SOL    HW2 2968   1.291   3.917   2.742 -2.2670 -2.4490  2.5938
  353SOL     OW 2969   3.158   3.840   2.349  0.5248  0.3448  0.1018
  353SOL    HW1 2970   3.127   3.818   2.442 -0.9311  1.2902 -0.1167
  353SOL    HW2 2971   3.207   3.927   2.350  2.4265 -0.6713  0.2833
  354SOL     OW 2972   4.660   2.442   2.697  0.6416 -0.0598  0.5425
  354SOL    HW1 2973   4.749   2.472   2.733  0.5814  0.2091  0.4656
  354SOL    HW2 2974   4.598   2.520   2.692  0.3942 -0.2510  0.6123
  355SOL     OW 2975   2.374   0.973   2.598 -0.0109 -0.3045  0.2097
  355SOL    HW1 2976   2.348   0.946   2.506  0.6024  0.3618 -0.1739
  355SOL    HW2 2977   2.472   0.956   2.612 -0.5594 -2.7442  1.6064
  356SOL     OW 2978   2.367   3.543   2.688  0.3583  0.3099  0.0546
  356SOL    HW1 2979   2.369   3.558   2.589 -0.2967  1.5020  0.2041
  356SOL    HW2 2980   2.301   3.472   2.709  2.6232 -2.1506 -0.5734
  357SOL     OW 2981   1.593   3.212   2.654  0.3278  0.5284 -0.0873
  357SOL    HW1 2982   1.689   3.193   2.632  0.4068  1.8562 -0.9982
  357SOL    HW2 2983   1.585   3.304   2.692 -0.2136 -0.6120  2.8689
  358SOL     OW 2984   3.778   3.515   2.515  0.4497  0.2705  0.5777
  358SOL    HW1 2985   3.700   3.474   2.469 -0.6532  1.0790  1.6756
  358SOL    HW2 2986   3.842   3.443   2.543 -0.6199 -0.5468  0.9718
  359SOL     OW 2987   1.540   4.133   2.673 -0.2473  0.3440  0.2151
  359SOL    HW1 2988   1.617   4.072   2.654  0.8377  1.6871  0.1342
  359SOL    HW2 2989   1.567   4.228   2.652 -2.0218  0.8146 -0.0840
  360SOL     OW 2990   4.027   2.806   2.345 -0.3824 -0.3728 -0.0014
  360SOL    HW1 2991   3.989   2.823   2.436  0.1265  0.5041  0.0640
  360SOL    HW2 2992   4.006   2.883   2.286 -0.4851 -0.8232 -0.5568
  361SOL     OW 2993   1.872   0.744   2.301 -0.0476  0.7723  0.1573
  361SOL    HW1 2994   1.871   0.647   2.278  0.1538  0.5637  0.9826
  361SOL    HW2 2995   1.783   0.784   2.283 -0.2824  0.3106  0.2802
  362SOL     OW 2996   0.749   4.076   2.599 -0.1935  0.4087 -0.7515
  362SOL    HW1 2997   0.835   4.084   2.650 -1.2044  0.1201  1.0887
  362SOL    HW2 2998   0.762   4.111   2.507  2.1786 -0.6074 -0.8734
  363SOL     OW 2999   2.632   0.921   2.682  0.5511  0.2379  0.0943
  363SOL    HW1 3000   2.707   0.987   2.682  0.8790 -0.1096 -1.4709
  363SOL    HW2 3001   2.669   0.828   2.683  0.1492  0.0634 -0.6708
  364SOL     OW 3002   0.435   2.684   2.608  0.3959  0.8009  0.3194
  364SOL    HW1 3003   0.402   2.595   2.638  1.0197  1.1513  2.1802
  364SOL    HW2 3004   0.368   2.754   2.631 -0.0472  0.8466 -1.0430
  365SOL     OW 3005   0.628   3.170   2.319 -0.2412  0.4318 -0.3046
  365SOL    HW1 3006   0.624   3.264   2.286  1.3830  0.9304  0.7733
  365SOL    HW2 3007   0.724   3.145   2.336 -0.6321 -1.4401 -0.5923
  366SOL     OW 3008   2.603   4.036   2.325  0.0976 -0.3236 -0.3173
  366SOL    HW1 3009   2.526   4.092   2.295 -0.1692 -0.3040  0.3931
  366SOL    HW2 3010   2.573   3.942   2.342  0.5878 -0.7548 -1.7166
  367SOL     OW 3011   2.115   2.986   2.609  0.1852 -0.1576  0.0909
  367SOL    HW1 3012   2.099   2.888   2.621 -0.1931  0.0353  1.1626
  367SOL    HW2 3013   2.152   3.002   2.517 -1.5627 -1.0872 -0.8257
  368SOL     OW 3014   1.502   3.125   2.370 -0.2317  0.3572 -0.3225
  368SOL    HW1 3015   1.513   3.139   2.469  3.1024  0.1295 -0.5326
  368SOL    HW2 3016   1.556   3.045   2.342 -0.7679  0.6813 -2.4019
  369SOL     OW 3017   4.141   3.287   2.323 -0.2912 -0.6953  0.5813
  369SOL    HW1 3018   4.134   3.369   2.266  1.2483 -0.1891  1.0744
  369SOL    HW2 3019   4.163   3.313   2.416  0.5541 -1.6844  0.6773
  370SOL     OW 3020   0.278   4.395   2.707  0.7335 -0.1833  0.5467
  370SOL    HW1 3021   0.346   4.467   2.718  0.6080  0.0570 -0.2483
  370SOL    HW2 3022   0.318   4.307   2.732  1.0629  0.0744  0.9427
  371SOL     OW 3023   2.143   3.365   2.676 -0.2939  0.2537 -0.5702
  371SOL    HW1 3024   2.156   3.272   2.709 -0.7663  0.0935 -0.8244
  371SOL    HW2 3025   2.046   3.386   2.672 -0.1645  1.6248  1.8354
  372SOL     OW 3026   2.478   0.242   2.352  0.0558 -0.1417 -0.3001
  372SOL    HW1 3027   2.381   0.220   2.362 -0.1317  0.6678 -0.3048
  372SOL    HW2 3028   2.489   0.340   2.336  1.0842  0.4292  3.1545
  373SOL     OW 3029   1.320   4.629   2.385  0.4825  0.4967 -0.0655
  373SOL    HW1 3030   1.222   4.649   2.372  0.4496  1.3997  1.3744
  373SOL    HW2 3031   1.341   4.540   2.345 -0.9610  0.2265 -0.2867
  374SOL     OW 3032   1.758   3.972   2.687  0.2426 -0.5113 -0.5365
  374SOL    HW1 3033   1.820   4.047   2.664 -0.1433 -0.3719 -1.1290
  374SOL    HW2 3034   1.752   3.964   2.787 -0.5927  0.9953 -0.4347
  375SOL     OW 3035   4.346   3.111   2.651  0.6769  0.0756 -0.1104
  375SOL    HW1 3036   4.359   3.194   2.705  0.9823 -0.3356  0.4632
  375SOL    HW2 3037   4.248   3.091   2.643  0.6365 -0.1494  0.7677
  376SOL     OW 3038   3.095   3.522   2.397  0.6275 -0.2932 -0.1210
  376SOL    HW1 3039   3.039   3.603   2.382  0.5293 -0.1242  1.0892
  376SOL    HW2 3040   3.038   3.440   2.393  0.4877 -0.2029  0.0434
  377SOL     OW 3041   2.119   2.361   2.644  0.3216  0.1557  0.3849
  377SOL    HW1 3042   2.143   2.372   2.547  0.0610 -0.4195  0.2503
  377SOL    HW2 3043   2.064   2.438   2.674  2.1140  1.4111  0.6375
  378SOL     OW 3044   3.063   0.900   2.331 -0.0172  0.2209  0.4085
  378SOL    HW1 3045   3.027   0.987   2.297  0.3427 -0.4838 -1.9743
  378SOL    HW2 3046   2.991   0.831   2.329  0.6437 -0.4894 -1.6489
  379SOL     OW 3047   0.954   4.371   2.585 -0.5803  0.3156 -0.6151
  379SOL    HW1 3048   0.988   4.351   2.493  1.3548 -1.9762  0.4813
  379SOL    HW2 3049   0.960   4.289   2.641 -0.0972  2.0385  2.0478
  380SOL     OW 3050   2.600   5.090   2.697  0.2886 -0.2189 -0.3373
  380SOL    HW1 3051   2.567   5.038   2.776  0.7195  1.6467  1.1507
  380SOL    HW2 3052   2.682   5.140   2.723 -0.1443  1.2339 -1.6730
  381SOL     OW 3053   2.320   4.180   2.354  0.2167  0.3225 -0.0335
  381SOL    HW1 3054   2.243   4.244   2.350  0.2491  0.3550 -0.1519
  381SOL    HW2 3055   2.291   4.097   2.401 -0.1231  0.0253 -0.7463
  382SOL     OW 3056   3.604   1.028   2.706 -0.2421 -0.0269  0.5310
  382SOL    HW1 3057   3.536   1.006   2.636  0.8636  1.8183 -1.2419
  382SOL    HW2 3058   3.687   0.975   2.689  1.0280  2.3734 -1.3759
  383SOL     OW 3059   0.988   0.028   2.424  0.2224 -0.2639  0.5766
  383SOL    HW1 3060   0.898  -0.008   2.402  1.5206 -1.5132 -3.5786
  383SOL    HW2 3061   1.001   0.116   2.379  1.7968 -1.1660 -0.8468
  384SOL     OW 3062   1.619   2.642   2.701  0.3445 -0.6490 -0.0404
  384SOL    HW1 3063   1.677   2.569   2.665 -1.0734  0.1158 -4.6057
  384SOL    HW2 3064   1.524   2.610   2.705 -0.0359  0.3756 -0.4450
  385SOL     OW 3065   3.884   0.869   2.658 -0.0534  0.4045 -0.8860
  385SOL    HW1 3066   3.975   0.855   2.696 -0.2575  0.9681 -0.1754
  385SOL    HW2 3067   3.876   0.963   2.625 -1.2319  1.2287  1.5281
  386SOL     OW 3068   1.572   1.389   2.488  0.5683 -0.5856 -0.0534
  386SOL    HW1 3069   1.650   1.337   2.452  1.8115  1.0428  0.1828
  386SOL    HW2 3070   1.553   1.467   2.427 -1.2837 -1.2558 -0.4243
  387SOL     OW 3071   4.642   4.212   2.320  0.0776 -0.0544  0.0783
  387SOL    HW1 3072   4.607   4.139   2.379  1.9318 -0.4915  0.7042
  387SOL    HW2 3073   4.734   4.188   2.289  0.0705  1.2908 -1.0341
  388SOL     OW 3074   2.861   4.339   2.418 -0.1685  0.0118  0.1036
  388SOL    HW1 3075   2.864   4.390   2.504 -0.0835 -0.3084  0.2921
  388SOL    HW2 3076   2.766   4.325   2.390 -0.2078  2.6080 -1.3523
  389SOL     OW 3077   1.566   2.647   2.314 -0.3632 -0.6236 -0.3379
  389SOL    HW1 3078   1.616   2.731   2.295 -1.0337 -0.6993 -2.9617
  389SOL    HW2 3079   1.468   2.666   2.314 -0.4996 -1.3008 -0.3941
  390SOL     OW 3080   2.893   3.708   2.429  0.8427 -0.2924  0.2190
  390SOL    HW1 3081   2.856   3.675   2.516 -0.9233  0.8009 -0.0660
  390SOL    HW2 3082   2.883   3.807   2.424 -1.1454 -0.5075 -2.0829
  391SOL     OW 3083   3.926   2.827   2.610 -0.2809  0.0518  0.3934
  391SOL    HW1 3084   3.930   2.731   2.639 -2.5554  0.2022  1.3930
  391SOL    HW2 3085   3.839   2.866   2.637 -0.4277  1.7368 -2.1874
  392SOL     OW 3086   0.325   2.482   2.336 -0.3315 -0.0591 -0.4509
  392SOL    HW1 3087   0.252   2.542   2.370 -0.4457 -0.2049 -0.4353
  392SOL    HW2 3088   0.408   2.536   2.320 -0.6571  0.2433 -1.1811
  393SOL     OW 3089   4.805   3.499   2.695 -0.5025 -0.2670 -0.6204
  393SOL    HW1 3090   4.775   3.407   2.670 -0.0271 -0.7751  0.5907
  393SOL    HW2 3091   4.727   3.551   2.731 -0.2833 -1.1033  1.1675
  394SOL     OW 3092   2.626   1.668   2.627 -0.0907 -0.0650  0.8059
  394SOL    HW1 3093   2.623   1.757   2.580  1.4971 -0.1698  0.4653
  394SOL    HW2 3094   2.721   1.644   2.646 -0.6068 -0.7939  2.6479
  395SOL     OW 3095   2.868   2.166   2.596 -0.5638 -0.4481 -0.2224
  395SOL    HW1 3096   2.923   2.225   2.655 -0.7309 -1.4811  0.9915
  395SOL    HW2 3097   2.899   2.177   2.501 -0.0774  0.9812  0.0768
  396SOL     OW 3098   2.953   4.694   2.687  0.2560  0.5786  0.1814
  396SOL    HW1 3099   2.858   4.664   2.677  0.2556  1.2042 -2.3102
  396SOL    HW2 3100   3.013   4.614   2.688 -0.1717  0.2461 -0.0996
  397SOL     OW 3101   0.987   0.533   2.388 -0.0981 -0.6558  0.1837
  397SOL    HW1 3102   0.926   0.585   2.328  0.4437  0.4465  0.5720
  397SOL    HW2 3103   0.945   0.524   2.478  1.0816  1.7963  1.0581
  398SOL     OW 3104   3.477   3.227   2.629  0.5421  0.5343 -0.1923
  398SOL    HW1 3105   3.399   3.173   2.661  1.1311 -0.3827 -0.2774
  398SOL    HW2 3106   3.467   3.321   2.660  0.3714  0.0037  1.4644
  399SOL     OW 3107   1.098   1.570   2.667  0.1855  0.1631  0.2849
  399SOL    HW1 3108   1.191   1.582   2.630 -0.8763 -0.9273 -3.1177
  399SOL    HW2 3109   1.052   1.659   2.668  1.0742  0.6403  1.5697
  400SOL     OW 3110   4.477   4.891   2.303 -0.0886  0.6106  0.2624
  400SOL    HW1 3111   4.422   4.820   2.347  1.8493  0.3109  2.3647
  400SOL    HW2 3112   4.571   4.860   2.293  0.3475  2.1138 -0.7549
  401SOL     OW 3113   1.596   3.479   2.641  0.1600 -0.3907  0.2519
  401SOL    HW1 3114   1.581   3.578   2.647 -0.2025 -0.4912  1.2143
  401SOL    HW2 3115   1.592   3.450   2.545 -0.7896  0.3729  0.0474
  402SOL     OW 3116   2.138   1.141   2.316 -0.8800 -0.2590  0.2941
  402SOL    HW1 3117   2.205   1.080   2.274 -0.7808 -0.7748  1.1867
  402SOL    HW2 3118   2.056   1.090   2.342 -0.5043 -0.1969  1.7160
  403SOL     OW 3119   1.017   3.805   2.620  0.7613  0.3767 -0.2834
  403SOL    HW1 3120   0.995   3.793   2.523  0.6594 -0.6652 -0.1435
  403SOL    HW2 3121   0.960   3.743   2.675 -0.9799  2.6983  0.6675
  404SOL     OW 3122   0.131   4.783   2.678  0.1015 -0.0735 -0.0707
  404SOL    HW1 3123   0.225   4.815   2.692 -0.2432  0.0472  2.4433
  404SOL    HW2 3124   0.127   4.683   2.688  0.2147 -0.2969 -1.9702
  405SOL     OW 3125   4.033   0.320   2.365  0.2200  0.0933 -0.2277
  405SOL    HW1 3126   4.082   0.322   2.453  0.5921  0.2881 -0.4395
  405SOL    HW2 3127   4.066   0.243   2.311 -0.0764 -0.0823 -0.1649
  406SOL     OW 3128   4.382   0.362   2.354  0.4188  0.0591  0.0950
  406SOL    HW1 3129   4.297   0.397   2.314  0.3519 -0.0566  0.1347
  406SOL    HW2 3130   4.361   0.282   2.410  0.8159 -1.2378 -1.5308
  407SOL     OW 3131   2.568   0.848   2.415  0.1048  0.3926  0.6378
  407SOL    HW1 3132   2.585   0.755   2.383  1.4471  0.9146 -0.2416
  407SOL    HW2 3133   2.605   0.859   2.507 -0.2823 -0.0024  0.8456
  408SOL     OW 3134   0.740   5.039   2.380  0.2397  0.3733 -0.1038
  408SOL    HW1 3135   0.659   5.093   2.355 -1.4577 -1.2277  1.6284
  408SOL    HW2 3136   0.722   4.942   2.361  0.8306 -0.2713  2.3624
  409SOL     OW 3137   0.899   2.962   2.689  0.2736 -0.2197 -0.2107
  409SOL    HW1 3138   0.815   2.908   2.685  0.5383 -0.8622  1.8315
  409SOL    HW2 3139   0.877   3.059   2.691 -0.3816 -0.3614 -0.4888
  410SOL     OW 3140   4.756   1.453   2.616 -0.3398 -0.2095  0.6622
  410SOL    HW1 3141   4.697   1.532   2.634  0.7510  1.3663 -1.9684
  410SOL    HW2 3142   4.776   1.449   2.518  2.8581 -1.4126  1.2535
  411SOL     OW 3143   3.930   3.314   2.658 -0.3203  0.1165 -0.7911
  411SOL    HW1 3144   3.877   3.307   2.742  1.2038  0.5310  0.2438
  411SOL    HW2 3145   3.981   3.229   2.643 -0.6410  0.0130 -1.3669
  412SOL     OW 3146   3.048   4.152   2.685 -0.0263 -0.0646  0.3802
  412SOL    HW1 3147   3.125   4.088   2.691  0.0995 -0.0648 -0.9076
  412SOL    HW2 3148   2.962   4.103   2.701  0.0958 -0.5018 -0.2490
  413SOL     OW 3149   1.392   1.583   2.330  0.7296  0.2195 -0.5742
  413SOL    HW1 3150   1.420   1.649   2.260 -0.7833  1.0700 -0.4187
  413SOL    HW2 3151   1.336   1.512   2.288 -0.0811  0.6646 -0.2596
  414SOL     OW 3152   1.354   4.340   2.293  0.8748  0.5989  0.2625
  414SOL    HW1 3153   1.431   4.342   2.230  0.1018  0.1591 -0.7214
  414SOL    HW2 3154   1.352   4.252   2.340  0.7912  0.4860  0.0497
  415SOL     OW 3155   1.820   0.484   2.338 -0.4154 -0.2076 -0.4200
  415SOL    HW1 3156   1.759   0.405   2.324 -0.3081 -0.6270  1.2856
  415SOL    HW2 3157   1.876   0.469   2.420  0.0870  1.3554 -0.4485
  416SOL     OW 3158   2.132   0.585   2.632  0.5191 -0.0072 -0.0412
  416SOL    HW1 3159   2.226   0.615   2.649  1.2816 -2.2486  0.0326
  416SOL    HW2 3160   2.077   0.663   2.602  1.9270  1.7453  1.6548
  417SOL     OW 3161   0.571   2.659   2.351  0.2046 -0.2205  0.4592
  417SOL    HW1 3162   0.544   2.638   2.445  0.9448  1.2842  1.0427
  417SOL    HW2 3163   0.535   2.748   2.325  1.1123 -0.0306 -0.2005
  418SOL     OW 3164   1.505   1.126   2.368  0.4340 -0.2503  0.1447
  418SOL    HW1 3165   1.418   1.171   2.347  0.1828 -1.1544 -0.8864
  418SOL    HW2 3166   1.512   1.111   2.466  0.2614  1.4507  0.4506
  419SOL     OW 3167   4.896   3.465   2.321  0.1083  0.3851 -0.5695
  419SOL    HW1 3168   4.831   3.541   2.324 -1.0384 -0.5112 -1.3731
  419SOL    HW2 3169   4.848   3.379   2.341  1.4424 -0.1076  0.6772
  420SOL     OW 3170   4.652   2.167   2.683 -0.2121 -0.0741  0.3538
  420SOL    HW1 3171   4.651   2.263   2.713 -0.7236 -0.0556  0.2913
  420SOL    HW2 3172   4.741   2.127   2.703 -0.3092  0.1342  1.2787
  421SOL     OW 3173   3.351   0.990   2.536 -0.3636  0.5622 -0.4663
  421SOL    HW1 3174   3.349   0.891   2.550  3.2880  0.5663  1.2219
  421SOL    HW2 3175   3.362   1.009   2.438  1.0629 -0.8718 -0.6451
  422SOL     OW 3176   1.053   0.295   2.337  0.4119  0.5010  0.1555
  422SOL    HW1 3177   1.060   0.387   2.376  0.9691  0.9888 -1.0380
  422SOL    HW2 3178   1.096   0.294   2.246  1.3920 -1.1920  0.5894
  423SOL     OW 3179   1.628   4.378   2.614  0.4317 -0.8524  0.3191
  423SOL    HW1 3180   1.540   4.424   2.623  0.2069 -1.1627 -0.2636
  423SOL    HW2 3181   1.664   4.391   2.522  1.6359  0.3830  0.9317
  424SOL     OW 3182   4.421   0.035   2.317 -0.2726  0.3098  0.0577
  424SOL    HW1 3183   4.461  -0.055   2.299  1.3373  0.6478  1.6498
  424SOL    HW2 3184   4.491   0.105   2.307 -0.5739  0.9965  2.2424
  425SOL     OW 3185   4.601   4.985   2.667  0.4854  0.6288  0.0930
  425SOL    HW1 3186   4.637   4.990   2.573 -0.7239  0.3071 -0.4046
  425SOL    HW2 3187   4.590   4.889   2.693 -0.4297  0.7169  0.0602
  426SOL     OW 3188   3.377   0.745   2.659  0.1055 -0.3318 -0.1849
  426SOL    HW1 3189   3.431   0.804   2.718  0.9872 -0.8190 -0.4884
  426SOL    HW2 3190   3.312   0.693   2.715 -1.1014  1.3063  0.0281
  427SOL     OW 3191   2.500   4.632   2.358  0.0697 -0.7159 -0.2237
  427SOL    HW1 3192   2.596   4.659   2.359  0.0964 -0.7854  1.3450
  427SOL    HW2 3193   2.442   4.714   2.359  0.1431 -0.6563  0.9780
  428SOL     OW 3194   0.105   4.015   2.680 -0.0890  0.4871  0.3169
  428SOL    HW1 3195   0.101   3.917   2.661  1.8281  0.1770  1.2522
  428SOL    HW2 3196   0.015   4.056   2.665 -1.5388 -1.8067  2.1195
  429SOL     OW 3197   3.117   3.723   2.623  0.7957  0.6624  0.0014
  429SOL    HW1 3198   3.161   3.658   2.685 -0.2786  1.9893  2.2521
  429SOL    HW2 3199   3.018   3.706   2.621  0.5731  1.8922  0.2107
  430SOL     OW 3200   3.239   1.176   2.685 -0.3891  0.3256 -0.2677
  430SOL    HW1 3201   3.171   1.124   2.736  2.8613 -1.4601  2.7301
  430SOL    HW2 3202   3.284   1.116   2.619  1.0052  0.2156  0.7319
  431SOL     OW 3203   0.517   2.001   2.336  0.1663 -0.4622  0.3205
  431SOL    HW1 3204   0.461   2.083   2.325 -0.6378 -0.9272  0.9020
  431SOL    HW2 3205   0.614   2.028   2.339  0.2575  0.1504 -3.1936
  432SOL     OW 3206   1.845   3.109   2.581  0.1493 -0.2601 -0.7556
  432SOL    HW1 3207   1.788   3.034   2.614 -0.9039  1.6042  2.0336
  432SOL    HW2 3208   1.941   3.085   2.590 -0.0806 -2.4180 -3.0034
  433SOL     OW 3209   4.303   0.991   2.572 -0.0681 -0.4123  0.2026
  433SOL    HW1 3210   4.259   0.934   2.640  0.7416 -1.2536  0.0335
  433SOL    HW2 3211   4.236   1.017   2.502 -0.2840 -1.7265 -0.0911
  434SOL     OW 3212   1.539   0.004   2.303 -0.3213 -0.1231  0.2472
  434SOL    HW1 3213   1.482  -0.072   2.336 -1.7116  0.1120 -1.4779
  434SOL    HW2 3214   1.482   0.083   2.284  0.2836 -0.2867 -2.7837
  435SOL     OW 3215   4.156   0.768   2.683  0.5788 -0.1045 -0.7929
  435SOL    HW1 3216   4.143   0.740   2.588 -1.3467 -1.6798 -0.1528
  435SOL    HW2 3217   4.173   0.686   2.739  1.7430  0.8037  0.2357
  436SOL     OW 3218   3.500   3.866   2.710 -0.3482  0.2218 -0.0845
  436SOL    HW1 3219   3.565   3.939   2.731 -0.0235 -0.4627  1.4429
  436SOL    HW2 3220   3.520   3.828   2.619 -0.0410  1.4954 -0.5636
  437SOL     OW 3221   3.230   2.238   2.644 -0.1460 -0.0211 -0.2727
  437SOL    HW1 3222   3.180   2.193   2.570 -2.1513  0.9906  0.4128
  437SOL    HW2 3223   3.256   2.171   2.712 -1.9599 -0.3916  0.1031
  438SOL     OW 3224   1.045   0.267   2.704 -0.5005  0.4889 -0.6294
  438SOL    HW1 3225   1.038   0.175   2.743 -0.8765  0.6491 -0.3132
  438SOL    HW2 3226   1.141   0.288   2.685 -0.3678  0.2052 -0.2816
  439SOL     OW 3227   4.336   0.505   2.696  0.1958  0.1989  0.1672
  439SOL    HW1 3228   4.381   0.554   2.621  0.7132  0.8040  0.8575
  439SOL    HW2 3229   4.396   0.505   2.776  0.3988 -1.9203  0.0836
  440SOL     OW 3230   2.284   1.682   2.327 -0.2013 -0.3793 -0.3363
  440SOL    HW1 3231   2.368   1.698   2.275 -0.1353  1.6025  0.3146
  440SOL    HW2 3232   2.243   1.596   2.297  1.9234 -1.3100 -0.8236
  441SOL     OW 3233   1.831   4.794   2.301  0.5213  0.5141 -0.7544
  441SOL    HW1 3234   1.750   4.737   2.289  0.7347 -0.5704  2.2399
  441SOL    HW2 3235   1.806   4.890   2.287 -1.3509  0.2231  0.2415
  442SOL     OW 3236   2.292   2.454   2.360 -0.0957  0.1919 -0.6747
  442SOL    HW1 3237   2.286   2.354   2.357  1.8189 -0.2002  2.8964
  442SOL    HW2 3238   2.387   2.482   2.348 -0.4803  1.5656 -0.7208
  443SOL     OW 3239   3.513   1.280   2.491  0.4022 -0.0673 -0.5476
  443SOL    HW1 3240   3.483   1.246   2.580  1.3376  0.7220  0.0841
  443SOL    HW2 3241   3.437   1.275   2.426 -0.2544 -0.7737  0.2492
  444SOL     OW 3242   3.535   1.854   2.587  0.6286  0.2494 -0.5252
  444SOL    HW1 3243   3.619   1.908   2.600  0.5059  0.8563 -2.0195
  444SOL    HW2 3244   3.474   1.903   2.525 -0.1458 -0.9348 -0.7274
  445SOL     OW 3245   2.548   1.230   2.660  0.3007  1.1447 -0.1831
  445SOL    HW1 3246   2.501   1.143   2.662  0.2541  1.1295 -1.2935
  445SOL    HW2 3247   2.645   1.217   2.682  0.3435  0.7732 -0.5896
  446SOL     OW 3248   1.619   1.955   2.670  0.3935  0.5023  0.1255
  446SOL    HW1 3249   1.581   2.035   2.624 -0.3955  0.7560  1.1907
  446SOL    HW2 3250   1.718   1.966   2.680  0.2241  1.6136  0.7446
  447SOL     OW 3251   2.321   4.521   2.539 -0.0479  0.0458 -0.4082
  447SOL    HW1 3252   2.365   4.456   2.601 -0.6561 -0.8843 -0.9277
  447SOL    HW2 3253   2.376   4.529   2.456  0.2803  0.5813 -0.1463
  448SOL     OW 3254   3.258   1.922   2.398  0.4038  0.1948  0.1074
  448SOL    HW1 3255   3.221   1.850   2.457 -1.1001 -0.5386 -1.6338
  448SOL    HW2 3256   3.205   2.005   2.409 -0.5568 -0.2555 -0.9163
  449SOL     OW 3257   1.947   2.872   2.304 -0.3417  0.0626  0.9329
  449SOL    HW1 3258   2.031   2.924   2.314 -0.3260  0.5836 -1.3800
  449SOL    HW2 3259   1.968   2.779   2.274 -0.5396 -0.1371  1.4103
  450SOL     OW 3260   4.882   0.762   2.674 -0.0559  0.0772  0.2309
  450SOL    HW1 3261   4.804   0.824   2.669 -0.9228 -1.0597 -1.0629
  450SOL    HW2 3262   4.851   0.668   2.661  1.5195 -0.4145 -0.2449
  451SOL     OW 3263   1.555   1.097   2.639 -0.3722  0.1927  0.1341
  451SOL    HW1 3264   1.491   1.022   2.650 -0.0387 -0.3717 -1.5204
  451SOL    HW2 3265   1.521   1.177   2.688 -1.3617 -0.6616  0.8764
  452SOL     OW 3266   1.282   0.627   2.665 -0.3893 -0.1815 -0.0578
  452SOL    HW1 3267   1.339   0.633   2.583  1.4805  1.0556  1.2579
  452SOL    HW2 3268   1.279   0.531   2.695 -0.7083 -0.5774 -1.2745
  453SOL     OW 3269   2.691   3.517   2.307 -0.4720  0.3158  0.2016
  453SOL    HW1 3270   2.749   3.581   2.358 -0.6327  1.7665 -1.3545
  453SOL    HW2 3271   2.698   3.536   2.209 -0.6385 -2.0033 -0.3205
  454SOL     OW 3272   1.729   0.575   2.708  0.1156 -0.4179 -0.1619
  454SOL    HW1 3273   1.651   0.611   2.656 -0.4203 -1.8673 -0.4268
  454SOL    HW2 3274   1.811   0.626   2.685 -0.6753  0.9090 -0.1600
  455SOL     OW 3275   4.151   4.348   2.649 -0.1396 -0.0224  0.0976
  455SOL    HW1 3276   4.183   4.260   2.682  1.9409  0.3917 -0.6876
  455SOL    HW2 3277   4.190   4.366   2.558  1.0191  2.4784  1.0001
  456SOL     OW 3278   1.347   1.889   2.698  0.0364 -0.0630 -0.1407
  456SOL    HW1 3279   1.339   1.791   2.679 -2.8001 -0.2561  1.4642
  456SOL    HW2 3280   1.443   1.915   2.701  0.8455 -2.6588 -1.1877
  457SOL     OW 3281   1.593   0.863   2.303 -0.0659  0.4432  0.5320
  457SOL    HW1 3282   1.540   0.826   2.227 -0.1232  0.0608  0.7541
  457SOL    HW2 3283   1.558   0.953   2.327 -0.6441  0.1823  0.6991
  458SOL     OW 3284   3.766   4.698   2.297 -0.6909  0.0641  0.5000
  458SOL    HW1 3285   3.677   4.743   2.293 -1.1962 -0.8969  0.4739
  458SOL    HW2 3286   3.837   4.764   2.321 -1.1781  1.1687 -0.9707
  459SOL     OW 3287   3.215   4.749   2.335 -0.6711 -0.1095 -0.1939
  459SOL    HW1 3288   3.133   4.691   2.335 -0.7171 -0.0448 -0.2186
  459SOL    HW2 3289   3.205   4.821   2.266 -0.5424 -0.1731 -0.2796
  460SOL     OW 3290   4.414   1.239   2.634 -0.9583  0.7114 -0.2395
  460SOL    HW1 3291   4.419   1.146   2.597 -1.5095  0.5299  0.1212
  460SOL    HW2 3292   4.328   1.250   2.685 -0.2005  0.9224  1.0524
  461SOL     OW 3293   3.601   2.506   2.375  0.2353  0.0499  0.4131
  461SOL    HW1 3294   3.643   2.576   2.317  1.4000 -0.6878  0.3486
  461SOL    HW2 3295   3.659   2.425   2.378  0.3800  0.1518  2.8294
  462SOL     OW 3296   2.933   3.307   2.335 -0.4396  0.0504  0.3723
  462SOL    HW1 3297   2.919   3.209   2.355 -2.6318 -0.0343 -1.1509
  462SOL    HW2 3298   2.867   3.336   2.266  1.5868  2.1322 -0.8312
  463SOL     OW 3299   4.495   2.951   2.297 -0.4680 -0.1196  0.3320
  463SOL    HW1 3300   4.435   2.871   2.297 -0.7649  0.0789 -1.3939
  463SOL    HW2 3301   4.439   3.034   2.297 -0.1722  0.1559  2.7554
  464SOL     OW 3302   1.805   5.078   2.293 -0.2013  0.1236 -0.1359
  464SOL    HW1 3303   1.848   5.159   2.333 -1.8508  1.2196 -0.4874
  464SOL    HW2 3304   1.707   5.095   2.281 -0.6667 -2.0969  0.1645
  465SOL     OW 3305   4.540   0.676   2.578 -0.1553 -0.1496  0.2711
  465SOL    HW1 3306   4.621   0.618   2.573  1.7391  2.4672 -2.0686
  465SOL    HW2 3307   4.563   0.762   2.622 -2.2837 -0.0892  1.4235
  466SOL     OW 3308   2.851   1.425   2.314 -0.5943  0.0021 -0.7549
  466SOL    HW1 3309   2.897   1.511   2.294  1.7977 -0.7234  1.2412
  466SOL    HW2 3310   2.754   1.442   2.330 -0.6456  1.9308 -2.6767
  467SOL     OW 3311   3.524   1.522   2.576 -0.3708 -0.0362  0.0739
  467SOL    HW1 3312   3.484   1.496   2.664  0.1164 -2.2620 -0.3064
  467SOL    HW2 3313   3.551   1.440   2.526  0.8237  1.2415 -1.4909
  468SOL     OW 3314   4.191   1.909   2.319 -0.3020 -0.1692 -0.5776
  468SOL    HW1 3315   4.098   1.874   2.334 -0.2150  0.2577  1.1403
  468SOL    HW2 3316   4.256   1.858   2.375 -0.0100  1.8049  1.0060
  469SOL     OW 3317   1.842   1.040   2.610 -0.1736 -0.3734  0.6746
  469SOL    HW1 3318   1.916   1.098   2.646  1.2548  0.2989 -2.8785
  469SOL    HW2 3319   1.754   1.079   2.636  0.7437  1.5144  1.1425
  470SOL     OW 3320   1.632   1.613   2.689 -0.1657 -0.3170  0.0724
  470SOL    HW1 3321   1.642   1.686   2.757 -0.1917 -0.8123  0.6198
  470SOL    HW2 3322   1.695   1.538   2.711  2.0608  0.7648 -2.1834
  471SOL     OW 3323   2.051   2.598   2.323 -0.1528  0.3819 -0.0069
  471SOL    HW1 3324   2.145   2.565   2.324  0.1901  1.3125 -0.5517
  471SOL    HW2 3325   1.989   2.521   2.309  0.5184 -0.2494  0.4489
  472SOL     OW 3326   4.450   0.635   2.338  0.3203 -0.3171 -0.2142
  472SOL    HW1 3327   4.476   0.660   2.431  0.2172 -0.2392 -0.2067
  472SOL    HW2 3328   4.457   0.536   2.327  1.4732 -0.2176 -0.4710
  473SOL     OW 3329   0.128   0.097   2.595  0.0048 -0.2168 -0.0640
  473SOL    HW1 3330   0.064   0.022   2.613 -0.6619  0.4450  0.3326
  473SOL    HW2 3331   0.160   0.091   2.500  1.2498 -1.9756  0.3968
  474SOL     OW 3332   0.374   4.113   2.689  0.0982 -0.1911  0.5823
  474SOL    HW1 3333   0.282   4.077   2.706 -0.2455  1.2789  2.0992
  474SOL    HW2 3334   0.440   4.038   2.689 -1.2563 -1.5131 -2.3170
  475SOL     OW 3335   3.039   3.198   2.705 -0.2582  0.6684 -0.0999
  475SOL    HW1 3336   3.056   3.292   2.677  1.9712  0.1238 -0.7894
  475SOL    HW2 3337   3.126   3.154   2.729 -1.3097 -1.0524  0.7755
  476SOL     OW 3338   1.924   3.741   2.672  0.1304  0.0442 -0.2060
  476SOL    HW1 3339   2.023   3.753   2.672  0.2668 -0.8259 -1.9069
  476SOL    HW2 3340   1.881   3.821   2.630  0.0682  0.5495  0.7881
  477SOL     OW 3341   2.990   2.695   2.379  0.6316  0.4515  0.0298
  477SOL    HW1 3342   3.077   2.744   2.374  0.6084  0.7071  1.6316
  477SOL    HW2 3343   2.967   2.678   2.475 -0.4459 -0.7720 -0.4240
  478SOL     OW 3344   0.810   0.948   2.616 -0.2935 -0.6065 -0.4602
  478SOL    HW1 3345   0.772   0.947   2.523 -0.8952 -1.6595 -0.2174
  478SOL    HW2 3346   0.897   0.898   2.618 -0.5079 -0.9781 -0.3690
  479SOL     OW 3347   3.498   3.812   2.460  0.2811  0.4442 -0.1363
  479SOL    HW1 3348   3.429   3.753   2.420  0.4098 -0.3308  0.7405
  479SOL    HW2 3349   3.509   3.894   2.404  0.3202 -0.4933 -1.5503
  480SOL     OW 3350   3.261   1.722   2.596 -0.4835  0.4516  0.2211
  480SOL    HW1 3351   3.357   1.735   2.620 -0.8545  1.1317  1.4073
  480SOL    HW2 3352   3.231   1.631   2.626  0.0713 -0.2433 -1.2067
  481SOL     OW 3353   4.703   3.267   2.618 -1.1118 -0.3367  0.0401
  481SOL    HW1 3354   4.745   3.178   2.633  1.3229  0.7712  0.3105
  481SOL    HW2 3355   4.707   3.290   2.521 -0.3974  0.0802  0.1641
  482SOL     OW 3356   0.921   2.657   2.344 -0.0910  0.2313 -0.2617
  482SOL    HW1 3357   0.881   2.653   2.436 -0.4427  1.0779 -0.3681
  482SOL    HW2 3358   0.847   2.659   2.276  0.1643 -1.6003 -0.6437
  483SOL     OW 3359   1.406   4.909   2.377 -0.4979  0.0552  0.4978
  483SOL    HW1 3360   1.408   4.937   2.473  0.4229 -0.1406  0.5376
  483SOL    HW2 3361   1.375   4.814   2.371 -0.7843  0.1413  0.5769
  484SOL     OW 3362   1.021   5.068   2.667 -0.1464 -0.2448 -0.3562
  484SOL    HW1 3363   1.041   5.111   2.579  0.8483  2.1593  0.9365
  484SOL    HW2 3364   0.923   5.073   2.685 -0.3245 -0.5322 -1.2020
  485SOL     OW 3365   0.715   5.124   2.649  0.4205 -0.1239  0.3024
  485SOL    HW1 3366   0.622   5.143   2.680  0.4018 -0.6849  0.6163
  485SOL    HW2 3367   0.711   5.069   2.566  0.4499 -1.3665  1.0927
  486SOL     OW 3368   4.825   0.028   2.294 -0.0129 -0.0000 -0.4198
  486SOL    HW1 3369   4.806  -0.067   2.266  0.4554  0.6841 -3.3987
  486SOL    HW2 3370   4.747   0.085   2.270  0.2885  0.6096  0.0360
  487SOL     OW 3371   3.331   4.508   2.392  0.5246  0.0691 -0.4296
  487SOL    HW1 3372   3.299   4.595   2.354  0.3319 -0.6321 -1.9614
  487SOL    HW2 3373   3.429   4.497   2.374  0.3718 -0.3988 -1.0033
  488SOL     OW 3374   2.199   2.994   2.327  0.4661  0.5208  0.1947
  488SOL    HW1 3375   2.237   3.083   2.300  1.6218  0.7996  2.4616
  488SOL    HW2 3376   2.269   2.923   2.318 -0.6405 -0.3878 -2.2437
  489SOL     OW 3377   2.157   0.150   2.651 -0.2072  0.9317  0.2356
  489SOL    HW1 3378   2.086   0.217   2.674 -0.4414  0.4981  0.7783
  489SOL    HW2 3379   2.115   0.061   2.634  0.1813  0.7407  0.2668
  490SOL     OW 3380   0.291   2.457   2.647  0.5231  0.3964 -0.3712
  490SOL    HW1 3381   0.198   2.473   2.680  0.7346  2.0422 -0.5186
  490SOL    HW2 3382   0.319   2.364   2.672 -0.6972  0.2996  0.7627
  491SOL     OW 3383   4.632   0.915   2.692  0.0869  0.5065  0.1101
  491SOL    HW1 3384   4.663   0.993   2.637  2.6534  1.0972  2.1802
  491SOL    HW2 3385   4.562   0.946   2.756  0.8386  1.0541  0.6797
  492SOL     OW 3386   1.108   3.384   2.718 -0.1236  0.3563  0.4879
  492SOL    HW1 3387   1.153   3.465   2.680  1.2039 -0.7620 -0.4548
  492SOL    HW2 3388   1.177   3.325   2.759 -0.5085 -1.8363 -1.7502
  493SOL     OW 3389   3.776   1.672   2.675 -0.1523 -0.1652  0.4991
  493SOL    HW1 3390   3.680   1.682   2.647  0.1662  2.1119  0.0181
  493SOL    HW2 3391   3.814   1.762   2.696  2.4887 -0.7290 -1.3432
  494SOL     OW 3392   2.764   4.709   2.374 -0.1926 -0.2310  0.3044
  494SOL    HW1 3393   2.853   4.672   2.399 -0.0244  1.1675  2.0195
  494SOL    HW2 3394   2.771   4.809   2.363 -1.2449 -0.2836 -1.0595
  495SOL     OW 3395   2.365   3.098   2.678 -0.0233 -0.6445 -0.2982
  495SOL    HW1 3396   2.331   3.169   2.616 -1.0399 -1.1765 -0.3752
  495SOL    HW2 3397   2.291   3.034   2.698  0.2087 -0.3389  1.6762
  496SOL     OW 3398   2.353   0.697   2.704  0.1023 -0.0704 -0.4106
  496SOL    HW1 3399   2.448   0.689   2.672  1.3497  0.0504  2.8422
  496SOL    HW2 3400   2.340   0.787   2.745 -1.0858 -0.4765  0.1358
  497SOL     OW 3401   4.210   2.047   2.662 -0.5946  0.2735  0.2065
  497SOL    HW1 3402   4.203   2.011   2.568 -1.7126 -0.2207  0.4607
  497SOL    HW2 3403   4.262   2.132   2.661  0.0367 -0.0991 -0.7620
  498SOL     OW 3404   2.895   1.401   2.619  0.2397 -0.3512  0.2087
  498SOL    HW1 3405   2.906   1.396   2.520  1.0855 -0.2314  0.2899
  498SOL    HW2 3406   2.906   1.496   2.649  3.2289 -0.7959  0.7575
  499SOL     OW 3407   4.541   4.718   2.647 -0.1110  0.0240 -0.3167
  499SOL    HW1 3408   4.537   4.622   2.677 -1.8278  0.1121 -0.1535
  499SOL    HW2 3409   4.477   4.732   2.572  0.4163  0.9776 -0.6109
  500SOL     OW 3410   3.567   3.460   2.348  0.5333  0.2681 -0.0820
  500SOL    HW1 3411   3.510   3.533   2.312 -1.0321  0.2968  2.2517
  500SOL    HW2 3412   3.514   3.375   2.352  0.8593  0.1154  1.4279
  501SOL     OW 3413   1.717   4.373   2.300  0.3411  0.5600 -0.1181
  501SOL    HW1 3414   1.804   4.421   2.284  0.3601  0.4426 -0.3758
  501SOL    HW2 3415   1.733   4.274   2.300  0.4970  0.5538  1.5410
  502SOL     OW 3416   4.111   1.244   2.328 -0.1670  0.6250  0.5825
  502SOL    HW1 3417   4.102   1.147   2.306 -3.6314  1.0140 -0.2225
  502SOL    HW2 3418   4.185   1.256   2.394 -1.0214 -2.8269  2.3877
  503SOL     OW 3419   0.242   4.213   2.493  0.0205  0.0024 -0.0980
  503SOL    HW1 3420   0.164   4.263   2.531 -1.3429 -1.1277 -1.2947
  503SOL    HW2 3421   0.291   4.167   2.566  0.0272  1.3333  0.7639
  504SOL     OW 3422   2.432   4.902   2.358 -0.3674 -0.1666  0.2333
  504SOL    HW1 3423   2.339   4.939   2.359 -0.0338  0.7117 -0.0738
  504SOL    HW2 3424   2.497   4.976   2.369  0.4505 -0.1837 -3.2335
  505SOL     OW 3425   3.994   3.075   2.336  0.1467  0.1374 -0.5459
  505SOL    HW1 3426   3.904   3.112   2.311 -0.0212  0.6444  0.7772
  505SOL    HW2 3427   4.065   3.139   2.307  0.4115 -1.5975 -4.4208
  506SOL     OW 3428   1.752   2.495   2.463  0.2250  0.3642  0.2427
  506SOL    HW1 3429   1.684   2.546   2.412  0.7355  0.1877 -0.6485
  506SOL    HW2 3430   1.771   2.408   2.416 -0.8566 -0.8180  1.8825
  507SOL     OW 3431   1.610   3.378   2.384  0.4979 -0.7043 -0.1896
  507SOL    HW1 3432   1.710   3.378   2.374  0.6640  0.9828  0.8963
  507SOL    HW2 3433   1.574   3.288   2.363  2.3598 -1.6091  0.2639
  508SOL     OW 3434   2.597   2.270   2.604 -0.1052  0.0344  0.3698
  508SOL    HW1 3435   2.658   2.204   2.647  0.3715  0.3445  0.1738
  508SOL    HW2 3436   2.511   2.225   2.579  1.0099 -1.0636 -1.7380
  509SOL     OW 3437   0.877   3.258   2.628  0.6169 -0.7551  0.5801
  509SOL    HW1 3438   0.867   3.233   2.532 -0.8228 -0.5081  0.6495
  509SOL    HW2 3439   0.964   3.306   2.641  1.0196 -1.1581 -0.5076
  510SOL     OW 3440   4.220   2.597   2.694 -0.0697 -0.3276  0.4172
  510SOL    HW1 3441   4.199   2.678   2.749  1.9471 -1.9115  3.7888
  510SOL    HW2 3442   4.134   2.553   2.665 -1.2110  0.9060  1.8041
  511SOL     OW 3443   3.184   3.132   2.292  0.0016  0.0918  0.4946
  511SOL    HW1 3444   3.177   3.223   2.251  1.4781  0.1740  0.3814
  511SOL    HW2 3445   3.092   3.098   2.313 -0.5467  1.9290  1.2847
  512SOL     OW 3446   4.440   0.913   2.333  0.2088  0.3075 -0.0865
  512SOL    HW1 3447   4.402   0.933   2.423 -0.1223  0.4653 -0.2603
  512SOL    HW2 3448   4.460   0.815   2.326  0.3797  0.3196  0.2095
  513SOL     OW 3449   3.734   2.043   2.655  0.3411  0.0395 -0.2754
  513SOL    HW1 3450   3.752   2.141   2.645  1.0471  0.0651  1.0478
  513SOL    HW2 3451   3.820   1.992   2.644  0.4865 -0.1990  1.6746
  514SOL     OW 3452   2.820   4.993   2.409  0.3826  0.0739 -0.1841
  514SOL    HW1 3453   2.852   5.019   2.500  0.3448 -0.4431 -0.0235
  514SOL    HW2 3454   2.728   5.029   2.395 -0.2935 -1.2648  0.6304
  515SOL     OW 3455   0.788   0.671   2.276  0.0912  0.1015 -1.0507
  515SOL    HW1 3456   0.761   0.662   2.180 -0.1065 -1.2692 -0.8892
  515SOL    HW2 3457   0.727   0.616   2.333  1.6385 -1.0511 -0.4205
  516SOL     OW 3458   2.982   0.148   2.598 -0.7473  0.1774  0.2895
  516SOL    HW1 3459   3.079   0.168   2.611 -0.2324  0.3419 -2.9786
  516SOL    HW2 3460   2.964   0.052   2.621  0.2004  0.1328  0.8833
  517SOL     OW 3461   0.777   0.260   2.607 -0.7885 -1.0037 -0.0565
  517SOL    HW1 3462   0.753   0.163   2.621 -1.1964 -0.5952  2.6866
  517SOL    HW2 3463   0.860   0.281   2.659 -1.5013  0.4294  0.5341
  518SOL     OW 3464   0.875   1.392   2.605  0.2201 -0.3472 -0.8339
  518SOL    HW1 3465   0.969   1.425   2.608  0.0458  0.3747 -2.3733
  518SOL    HW2 3466   0.837   1.408   2.514 -1.2019 -1.1728 -0.4133
  519SOL     OW 3467   4.575   0.130   2.703  0.1529 -0.1946  0.7417
  519SOL    HW1 3468   4.665   0.159   2.671 -0.6310  2.1990  0.5549
  519SOL    HW2 3469   4.576   0.031   2.717  2.4463 -0.4055 -0.3743
  520SOL     OW 3470   3.947   2.255   2.679 -0.3596 -0.0439  0.3816
  520SOL    HW1 3471   3.990   2.174   2.718 -0.8586 -1.2932 -1.5337
  520SOL    HW2 3472   3.992   2.278   2.593 -1.3149  0.6870  0.0564
  521SOL     OW 3473   4.775   1.160   2.616 -0.1151 -0.7136 -0.1965
  521SOL    HW1 3474   4.715   1.147   2.537  0.7442 -0.8903 -0.8307
  521SOL    HW2 3475   4.766   1.254   2.650 -1.0652 -0.8637 -0.0055
  522SOL     OW 3476   0.484   1.621   2.692  0.7238  0.0573 -0.2756
  522SOL    HW1 3477   0.466   1.719   2.683  0.6166  0.2262  1.4741
  522SOL    HW2 3478   0.582   1.606   2.705  0.7733 -0.1012 -0.7991
  523SOL     OW 3479   0.678   3.487   2.354  0.0046 -0.1687 -0.1492
  523SOL    HW1 3480   0.771   3.473   2.387 -0.3061 -1.3876  0.2816
  523SOL    HW2 3481   0.669   3.580   2.318  2.2743 -0.9865 -3.2117
  524SOL     OW 3482   4.529   2.908   2.564 -0.5708  0.0331  0.2850
  524SOL    HW1 3483   4.555   2.936   2.472  3.6890  0.7167  1.4742
  524SOL    HW2 3484   4.475   2.981   2.607  0.6283  1.4196 -0.4611
  525SOL     OW 3485   2.598   3.289   2.426 -0.3839 -0.0942  0.0563
  525SOL    HW1 3486   2.636   3.284   2.519  0.4628  1.3201 -0.1826
  525SOL    HW2 3487   2.630   3.372   2.382 -1.6216 -0.2286 -1.1550
  526SOL     OW 3488   4.752   3.848   2.675  0.0026  0.6883  0.2105
  526SOL    HW1 3489   4.763   3.929   2.618  1.7640  0.8353  0.6921
  526SOL    HW2 3490   4.838   3.796   2.675 -1.0483 -1.1697 -0.0429
  527SOL     OW 3491   0.401   3.490   2.382 -0.8115 -0.0874  0.4222
  527SOL    HW1 3492   0.500   3.503   2.387 -0.5007 -0.5660 -2.7800
  527SOL    HW2 3493   0.357   3.579   2.373 -0.5249  0.0374  0.2335
  528SOL     OW 3494   3.196   1.456   2.653  0.2713  0.0204  0.1003
  528SOL    HW1 3495   3.239   1.368   2.671  1.7339  0.9145  1.3321
  528SOL    HW2 3496   3.108   1.461   2.700  0.3749 -0.6314  0.3708
  529SOL     OW 3497   3.132   2.512   2.577 -0.1704  0.1860  1.1368
  529SOL    HW1 3498   3.144   2.421   2.615  0.6066 -0.5052 -0.6706
  529SOL    HW2 3499   3.069   2.564   2.635 -3.0508 -2.4697  0.6446
  530SOL     OW 3500   4.770   2.815   2.673 -0.7623 -0.2977  0.5017
  530SOL    HW1 3501   4.677   2.836   2.643 -0.4312 -0.2382 -0.5236
  530SOL    HW2 3502   4.820   2.900   2.689 -1.3418 -0.3039  2.6260
  531SOL     OW 3503   4.724   3.261   2.365 -0.3792  0.0592 -0.6678
  531SOL    HW1 3504   4.738   3.163   2.352 -3.1546 -0.7163  1.3231
  531SOL    HW2 3505   4.651   3.292   2.304  2.0768  1.5680 -3.0825
  532SOL     OW 3506   2.702   1.044   2.290  0.2969 -0.2285 -0.1633
  532SOL    HW1 3507   2.638   1.119   2.303  1.5882  0.9960 -0.5926
  532SOL    HW2 3508   2.666   0.961   2.333 -0.7144  0.8587  1.1731
  533SOL     OW 3509   0.326   3.735   2.629 -1.0141  0.3548 -0.1723
  533SOL    HW1 3510   0.333   3.641   2.662 -2.0994  0.2544 -0.1993
  533SOL    HW2 3511   0.410   3.784   2.653 -1.3637  0.0413  1.9431
  534SOL     OW 3512   0.353   2.212   2.370 -0.0009  0.0584 -0.2009
  534SOL    HW1 3513   0.345   2.298   2.320  1.1161 -0.5122 -1.4434
  534SOL    HW2 3514   0.350   2.230   2.469 -1.1870  1.3350 -0.4359
  535SOL     OW 3515   1.892   3.500   2.399  0.4321 -0.2960  0.1362
  535SOL    HW1 3516   1.898   3.413   2.349  0.7922 -0.7885  1.0012
  535SOL    HW2 3517   1.904   3.482   2.497 -1.6118  0.4702  0.5719
  536SOL     OW 3518   3.479   2.743   2.399 -0.1873 -0.6331 -0.1814
  536SOL    HW1 3519   3.550   2.763   2.331  0.3687 -2.7153 -0.2876
  536SOL    HW2 3520   3.478   2.645   2.418 -3.0564 -0.6874 -0.1626
  537SOL     OW 3521   2.195   4.253   2.642  0.1833  0.2226 -0.2471
  537SOL    HW1 3522   2.286   4.288   2.665 -0.7071  1.0953  2.2057
  537SOL    HW2 3523   2.170   4.284   2.550  1.9586  0.7538 -0.5910
  538SOL     OW 3524   2.059   4.595   2.568  0.5413  0.0994  0.3312
  538SOL    HW1 3525   2.003   4.546   2.636  0.5757 -1.3944 -0.6607
  538SOL    HW2 3526   2.150   4.555   2.565 -0.3871 -2.1872 -2.8407
  539SOL     OW 3527   0.393   2.187   2.647 -0.3945 -1.0093 -0.0157
  539SOL    HW1 3528   0.482   2.226   2.671 -1.1177  0.9338 -0.2859
  539SOL    HW2 3529   0.392   2.090   2.669  0.7322 -0.4462  2.9721
  540SOL     OW 3530   0.270   4.448   2.314 -0.7098  0.2594 -0.4044
  540SOL    HW1 3531   0.195   4.509   2.341 -1.2377 -0.7414  0.4566
  540SOL    HW2 3532   0.252   4.356   2.348  1.6888  0.3246  1.2686
  541SOL     OW 3533   2.899   1.664   2.609 -0.1835  0.1210 -0.0997
  541SOL    HW1 3534   2.945   1.678   2.522  0.4472 -1.3249 -0.0238
  541SOL    HW2 3535   2.893   1.751   2.658  3.3454  0.2884  0.3120
  542SOL     OW 3536   0.391   3.797   2.364  0.1074  0.1482 -0.6184
  542SOL    HW1 3537   0.380   3.812   2.463 -0.7823  1.4669 -0.8887
  542SOL    HW2 3538   0.310   3.751   2.329  0.3663 -0.2013 -0.7563
  543SOL     OW 3539   0.399   5.080   2.696 -0.0432 -0.8470 -0.3784
  543SOL    HW1 3540   0.321   5.079   2.759 -0.1438  0.4627 -0.4592
  543SOL    HW2 3541   0.397   5.164   2.642  0.0667 -1.9018 -2.1146
  544SOL     OW 3542   0.970   1.115   2.296 -0.1172  0.4234  0.3442
  544SOL    HW1 3543   0.898   1.183   2.306 -0.0173  0.3841  1.4361
  544SOL    HW2 3544   1.053   1.148   2.340 -0.0108 -0.3167  0.7139
  545SOL     OW 3545   2.089   2.730   2.566  0.0196 -0.2833 -0.3181
  545SOL    HW1 3546   2.043   2.662   2.623 -1.0306  0.7396  0.0716
  545SOL    HW2 3547   2.061   2.716   2.470 -0.5534 -0.1149 -0.1791
  546SOL     OW 3548   4.371   4.659   2.409 -0.0207  0.2163 -0.5025
  546SOL    HW1 3549   4.412   4.568   2.422  0.6970  0.8501  2.5756
  546SOL    HW2 3550   4.274   4.649   2.389  0.0019 -1.2534 -0.0355
  547SOL     OW 3551   2.111   1.140   2.589  0.3449  0.1605 -0.2318
  547SOL    HW1 3552   2.134   1.164   2.495  2.8042  4.1152  1.1058
  547SOL    HW2 3553   2.165   1.061   2.617  0.3606 -0.4160 -1.7951
  548SOL     OW 3554   3.998   3.989   2.672 -0.3441  0.1017  0.0084
  548SOL    HW1 3555   3.899   3.994   2.658 -0.5725  1.0134  1.6991
  548SOL    HW2 3556   4.024   3.893   2.686 -1.1106 -0.0629  0.3806
  549SOL     OW 3557   2.381   0.314   2.666 -0.0127 -0.6534 -0.1329
  549SOL    HW1 3558   2.312   0.246   2.690 -0.0514 -0.2504  0.9292
  549SOL    HW2 3559   2.368   0.396   2.722 -0.9793  0.9103 -2.4912
  550SOL     OW 3560   0.315   1.195   2.441 -0.5361 -0.1107 -0.3441
  550SOL    HW1 3561   0.307   1.097   2.419 -1.4462  0.1147 -1.1114
  550SOL    HW2 3562   0.240   1.244   2.398  1.2001  1.2599 -1.9816
  551SOL     OW 3563   3.517   4.435   2.648 -0.2824  0.0153  0.1145
  551SOL    HW1 3564   3.503   4.338   2.670  0.7097  0.0636  1.0704
  551SOL    HW2 3565   3.432   4.485   2.663 -0.5344 -0.5481  0.6378
  552SOL     OW 3566   3.740   2.787   2.306  0.3069 -0.7442  0.2326
  552SOL    HW1 3567   3.748   2.881   2.339  0.8908 -0.9702  0.7532
  552SOL    HW2 3568   3.831   2.746   2.298 -0.0128 -2.2334  2.9206
  553SOL     OW 3569   0.154   3.255   2.632 -0.4034 -0.5150 -0.7306
  553SOL    HW1 3570   0.151   3.276   2.534 -2.2885  1.7496 -0.2498
  553SOL    HW2 3571   0.191   3.334   2.682 -0.4912 -1.2358  0.5048
  554SOL     OW 3572   3.712   4.830   2.716  0.2183 -0.0357 -0.0290
  554SOL    HW1 3573   3.796   4.871   2.750 -0.4889 -0.0740  1.8487
  554SOL    HW2 3574   3.733   4.741   2.674  1.1871  0.2724 -0.2162
  555SOL     OW 3575   3.121   2.157   2.385 -0.5029  0.3445  1.2009
  555SOL    HW1 3576   3.062   2.234   2.364  1.0190  1.1467 -0.4099
  555SOL    HW2 3577   3.216   2.187   2.385  0.1923 -1.6454 -0.2435
  556SOL     OW 3578   3.494   2.018   2.292  0.4915  0.0972  0.3953
  556SOL    HW1 3579   3.413   1.960   2.293  0.5033  0.0793  1.1543
  556SOL    HW2 3580   3.468   2.110   2.322  1.0205 -0.3107  2.2518
   4.92000   5.12400   5.00000
