# Supplementary material for: Theoretical framework for confined ion transport in two-dimensional nanochannels
Source: Nat Commun. 2025 Jul 20;16:6675. doi: 10.1038/s41467-025-61735-9 (PMC12276316; doi:10.1038/s41467-025-61735-9)
Supplement: Supplementary file 3 — Source data [file 41467_2025_61735_MOESM3_ESM.zip › Source Data/Source Data of the structures of different 2D nanochannels/h-BN 2D nanochannel.gro]

BN in water
 3778
    1WALL     B    1   0.000   0.000   2.000  0.0000  0.0000  0.0000
    1WALL     B    2   5.135   0.217   2.000  0.0000  0.0000  0.0000
    1WALL     B    3   0.250   0.000   2.000  0.0000  0.0000  0.0000
    1WALL     B    4   0.125   0.217   2.000  0.0000  0.0000  0.0000
    1WALL     B    5   0.501   0.000   2.000  0.0000  0.0000  0.0000
    1WALL     B    6   0.376   0.217   2.000  0.0000  0.0000  0.0000
    1WALL     B    7   0.751   0.000   2.000  0.0000  0.0000  0.0000
    1WALL     B    8   0.626   0.217   2.000  0.0000  0.0000  0.0000
    1WALL     B    9   1.002   0.000   2.000  0.0000  0.0000  0.0000
    1WALL     B   10   0.877   0.217   2.000  0.0000  0.0000  0.0000
    1WALL     B   11   1.252   0.000   2.000  0.0000  0.0000  0.0000
    1WALL     B   12   1.127   0.217   2.000  0.0000  0.0000  0.0000
    1WALL     B   13   1.503   0.000   2.000  0.0000  0.0000  0.0000
    1WALL     B   14   1.377   0.217   2.000  0.0000  0.0000  0.0000
    1WALL     B   15   1.753   0.000   2.000  0.0000  0.0000  0.0000
    1WALL     B   16   1.628   0.217   2.000  0.0000  0.0000  0.0000
    1WALL     B   17   2.004   0.000   2.000  0.0000  0.0000  0.0000
    1WALL     B   18   1.878   0.217   2.000  0.0000  0.0000  0.0000
    1WALL     B   19   2.254   0.000   2.000  0.0000  0.0000  0.0000
    1WALL     B   20   2.129   0.217   2.000  0.0000  0.0000  0.0000
    1WALL     B   21   2.505   0.000   2.000  0.0000  0.0000  0.0000
    1WALL     B   22   2.379   0.217   2.000  0.0000  0.0000  0.0000
    1WALL     B   23   2.755   0.000   2.000  0.0000  0.0000  0.0000
    1WALL     B   24   2.630   0.217   2.000  0.0000  0.0000  0.0000
    1WALL     B   25   3.005   0.000   2.000  0.0000  0.0000  0.0000
    1WALL     B   26   2.880   0.217   2.000  0.0000  0.0000  0.0000
    1WALL     B   27   3.256   0.000   2.000  0.0000  0.0000  0.0000
    1WALL     B   28   3.131   0.217   2.000  0.0000  0.0000  0.0000
    1WALL     B   29   3.506   0.000   2.000  0.0000  0.0000  0.0000
    1WALL     B   30   3.381   0.217   2.000  0.0000  0.0000  0.0000
    1WALL     B   31   3.757   0.000   2.000  0.0000  0.0000  0.0000
    1WALL     B   32   3.632   0.217   2.000  0.0000  0.0000  0.0000
    1WALL     B   33   4.007   0.000   2.000  0.0000  0.0000  0.0000
    1WALL     B   34   3.882   0.217   2.000  0.0000  0.0000  0.0000
    1WALL     B   35   4.258   0.000   2.000  0.0000  0.0000  0.0000
    1WALL     B   36   4.133   0.217   2.000  0.0000  0.0000  0.0000
    1WALL     B   37   4.508   0.000   2.000  0.0000  0.0000  0.0000
    1WALL     B   38   4.383   0.217   2.000  0.0000  0.0000  0.0000
    1WALL     B   39   4.759   0.000   2.000  0.0000  0.0000  0.0000
    1WALL     B   40   4.633   0.217   2.000  0.0000  0.0000  0.0000
    1WALL     B   41   5.009   0.000   2.000  0.0000  0.0000  0.0000
    1WALL     B   42   4.884   0.217   2.000  0.0000  0.0000  0.0000
    1WALL     B   43   0.000   0.434   2.000  0.0000  0.0000  0.0000
    1WALL     B   44   5.135   0.651   2.000  0.0000  0.0000  0.0000
    1WALL     B   45   0.250   0.434   2.000  0.0000  0.0000  0.0000
    1WALL     B   46   0.125   0.651   2.000  0.0000  0.0000  0.0000
    1WALL     B   47   0.501   0.434   2.000  0.0000  0.0000  0.0000
    1WALL     B   48   0.376   0.651   2.000  0.0000  0.0000  0.0000
    1WALL     B   49   0.751   0.434   2.000  0.0000  0.0000  0.0000
    1WALL     B   50   0.626   0.651   2.000  0.0000  0.0000  0.0000
    1WALL     B   51   1.002   0.434   2.000  0.0000  0.0000  0.0000
    1WALL     B   52   0.877   0.651   2.000  0.0000  0.0000  0.0000
    1WALL     B   53   1.252   0.434   2.000  0.0000  0.0000  0.0000
    1WALL     B   54   1.127   0.651   2.000  0.0000  0.0000  0.0000
    1WALL     B   55   1.503   0.434   2.000  0.0000  0.0000  0.0000
    1WALL     B   56   1.377   0.651   2.000  0.0000  0.0000  0.0000
    1WALL     B   57   1.753   0.434   2.000  0.0000  0.0000  0.0000
    1WALL     B   58   1.628   0.651   2.000  0.0000  0.0000  0.0000
    1WALL     B   59   2.004   0.434   2.000  0.0000  0.0000  0.0000
    1WALL     B   60   1.878   0.651   2.000  0.0000  0.0000  0.0000
    1WALL     B   61   2.254   0.434   2.000  0.0000  0.0000  0.0000
    1WALL     B   62   2.129   0.651   2.000  0.0000  0.0000  0.0000
    1WALL     B   63   2.505   0.434   2.000  0.0000  0.0000  0.0000
    1WALL     B   64   2.379   0.651   2.000  0.0000  0.0000  0.0000
    1WALL     B   65   2.755   0.434   2.000  0.0000  0.0000  0.0000
    1WALL     B   66   2.630   0.651   2.000  0.0000  0.0000  0.0000
    1WALL     B   67   3.005   0.434   2.000  0.0000  0.0000  0.0000
    1WALL     B   68   2.880   0.651   2.000  0.0000  0.0000  0.0000
    1WALL     B   69   3.256   0.434   2.000  0.0000  0.0000  0.0000
    1WALL     B   70   3.131   0.651   2.000  0.0000  0.0000  0.0000
    1WALL     B   71   3.506   0.434   2.000  0.0000  0.0000  0.0000
    1WALL     B   72   3.381   0.651   2.000  0.0000  0.0000  0.0000
    1WALL     B   73   3.757   0.434   2.000  0.0000  0.0000  0.0000
    1WALL     B   74   3.632   0.651   2.000  0.0000  0.0000  0.0000
    1WALL     B   75   4.007   0.434   2.000  0.0000  0.0000  0.0000
    1WALL     B   76   3.882   0.651   2.000  0.0000  0.0000  0.0000
    1WALL     B   77   4.258   0.434   2.000  0.0000  0.0000  0.0000
    1WALL     B   78   4.133   0.651   2.000  0.0000  0.0000  0.0000
    1WALL     B   79   4.508   0.434   2.000  0.0000  0.0000  0.0000
    1WALL     B   80   4.383   0.651   2.000  0.0000  0.0000  0.0000
    1WALL     B   81   4.759   0.434   2.000  0.0000  0.0000  0.0000
    1WALL     B   82   4.633   0.651   2.000  0.0000  0.0000  0.0000
    1WALL     B   83   5.009   0.434   2.000  0.0000  0.0000  0.0000
    1WALL     B   84   4.884   0.651   2.000  0.0000  0.0000  0.0000
    1WALL     B   85   0.000   0.868   2.000  0.0000  0.0000  0.0000
    1WALL     B   86   5.135   1.085   2.000  0.0000  0.0000  0.0000
    1WALL     B   87   0.250   0.868   2.000  0.0000  0.0000  0.0000
    1WALL     B   88   0.125   1.085   2.000  0.0000  0.0000  0.0000
    1WALL     B   89   0.501   0.868   2.000  0.0000  0.0000  0.0000
    1WALL     B   90   0.376   1.085   2.000  0.0000  0.0000  0.0000
    1WALL     B   91   0.751   0.868   2.000  0.0000  0.0000  0.0000
    1WALL     B   92   0.626   1.085   2.000  0.0000  0.0000  0.0000
    1WALL     B   93   1.002   0.868   2.000  0.0000  0.0000  0.0000
    1WALL     B   94   0.877   1.085   2.000  0.0000  0.0000  0.0000
    1WALL     B   95   1.252   0.868   2.000  0.0000  0.0000  0.0000
    1WALL     B   96   1.127   1.085   2.000  0.0000  0.0000  0.0000
    1WALL     B   97   1.503   0.868   2.000  0.0000  0.0000  0.0000
    1WALL     B   98   1.377   1.085   2.000  0.0000  0.0000  0.0000
    1WALL     B   99   1.753   0.868   2.000  0.0000  0.0000  0.0000
    1WALL     B  100   1.628   1.085   2.000  0.0000  0.0000  0.0000
    1WALL     B  101   2.004   0.868   2.000  0.0000  0.0000  0.0000
    1WALL     B  102   1.878   1.085   2.000  0.0000  0.0000  0.0000
    1WALL     B  103   2.254   0.868   2.000  0.0000  0.0000  0.0000
    1WALL     B  104   2.129   1.085   2.000  0.0000  0.0000  0.0000
    1WALL     B  105   2.505   0.868   2.000  0.0000  0.0000  0.0000
    1WALL     B  106   2.379   1.085   2.000  0.0000  0.0000  0.0000
    1WALL     B  107   2.755   0.868   2.000  0.0000  0.0000  0.0000
    1WALL     B  108   2.630   1.085   2.000  0.0000  0.0000  0.0000
    1WALL     B  109   3.005   0.868   2.000  0.0000  0.0000  0.0000
    1WALL     B  110   2.880   1.085   2.000  0.0000  0.0000  0.0000
    1WALL     B  111   3.256   0.868   2.000  0.0000  0.0000  0.0000
    1WALL     B  112   3.131   1.085   2.000  0.0000  0.0000  0.0000
    1WALL     B  113   3.506   0.868   2.000  0.0000  0.0000  0.0000
    1WALL     B  114   3.381   1.085   2.000  0.0000  0.0000  0.0000
    1WALL     B  115   3.757   0.868   2.000  0.0000  0.0000  0.0000
    1WALL     B  116   3.632   1.085   2.000  0.0000  0.0000  0.0000
    1WALL     B  117   4.007   0.868   2.000  0.0000  0.0000  0.0000
    1WALL     B  118   3.882   1.085   2.000  0.0000  0.0000  0.0000
    1WALL     B  119   4.258   0.868   2.000  0.0000  0.0000  0.0000
    1WALL     B  120   4.133   1.085   2.000  0.0000  0.0000  0.0000
    1WALL     B  121   4.508   0.868   2.000  0.0000  0.0000  0.0000
    1WALL     B  122   4.383   1.085   2.000  0.0000  0.0000  0.0000
    1WALL     B  123   4.759   0.868   2.000  0.0000  0.0000  0.0000
    1WALL     B  124   4.633   1.085   2.000  0.0000  0.0000  0.0000
    1WALL     B  125   5.009   0.868   2.000  0.0000  0.0000  0.0000
    1WALL     B  126   4.884   1.085   2.000  0.0000  0.0000  0.0000
    1WALL     B  127   0.000   1.301   2.000  0.0000  0.0000  0.0000
    1WALL     B  128   5.135   1.518   2.000  0.0000  0.0000  0.0000
    1WALL     B  129   0.250   1.301   2.000  0.0000  0.0000  0.0000
    1WALL     B  130   0.125   1.518   2.000  0.0000  0.0000  0.0000
    1WALL     B  131   0.501   1.301   2.000  0.0000  0.0000  0.0000
    1WALL     B  132   0.376   1.518   2.000  0.0000  0.0000  0.0000
    1WALL     B  133   0.751   1.301   2.000  0.0000  0.0000  0.0000
    1WALL     B  134   0.626   1.518   2.000  0.0000  0.0000  0.0000
    1WALL     B  135   1.002   1.301   2.000  0.0000  0.0000  0.0000
    1WALL     B  136   0.877   1.518   2.000  0.0000  0.0000  0.0000
    1WALL     B  137   1.252   1.301   2.000  0.0000  0.0000  0.0000
    1WALL     B  138   1.127   1.518   2.000  0.0000  0.0000  0.0000
    1WALL     B  139   1.503   1.301   2.000  0.0000  0.0000  0.0000
    1WALL     B  140   1.377   1.518   2.000  0.0000  0.0000  0.0000
    1WALL     B  141   1.753   1.301   2.000  0.0000  0.0000  0.0000
    1WALL     B  142   1.628   1.518   2.000  0.0000  0.0000  0.0000
    1WALL     B  143   2.004   1.301   2.000  0.0000  0.0000  0.0000
    1WALL     B  144   1.878   1.518   2.000  0.0000  0.0000  0.0000
    1WALL     B  145   2.254   1.301   2.000  0.0000  0.0000  0.0000
    1WALL     B  146   2.129   1.518   2.000  0.0000  0.0000  0.0000
    1WALL     B  147   2.505   1.301   2.000  0.0000  0.0000  0.0000
    1WALL     B  148   2.379   1.518   2.000  0.0000  0.0000  0.0000
    1WALL     B  149   2.755   1.301   2.000  0.0000  0.0000  0.0000
    1WALL     B  150   2.630   1.518   2.000  0.0000  0.0000  0.0000
    1WALL     B  151   3.005   1.301   2.000  0.0000  0.0000  0.0000
    1WALL     B  152   2.880   1.518   2.000  0.0000  0.0000  0.0000
    1WALL     B  153   3.256   1.301   2.000  0.0000  0.0000  0.0000
    1WALL     B  154   3.131   1.518   2.000  0.0000  0.0000  0.0000
    1WALL     B  155   3.506   1.301   2.000  0.0000  0.0000  0.0000
    1WALL     B  156   3.381   1.518   2.000  0.0000  0.0000  0.0000
    1WALL     B  157   3.757   1.301   2.000  0.0000  0.0000  0.0000
    1WALL     B  158   3.632   1.518   2.000  0.0000  0.0000  0.0000
    1WALL     B  159   4.007   1.301   2.000  0.0000  0.0000  0.0000
    1WALL     B  160   3.882   1.518   2.000  0.0000  0.0000  0.0000
    1WALL     B  161   4.258   1.301   2.000  0.0000  0.0000  0.0000
    1WALL     B  162   4.133   1.518   2.000  0.0000  0.0000  0.0000
    1WALL     B  163   4.508   1.301   2.000  0.0000  0.0000  0.0000
    1WALL     B  164   4.383   1.518   2.000  0.0000  0.0000  0.0000
    1WALL     B  165   4.759   1.301   2.000  0.0000  0.0000  0.0000
    1WALL     B  166   4.633   1.518   2.000  0.0000  0.0000  0.0000
    1WALL     B  167   5.009   1.301   2.000  0.0000  0.0000  0.0000
    1WALL     B  168   4.884   1.518   2.000  0.0000  0.0000  0.0000
    1WALL     B  169   0.000   1.735   2.000  0.0000  0.0000  0.0000
    1WALL     B  170   5.135   1.952   2.000  0.0000  0.0000  0.0000
    1WALL     B  171   0.250   1.735   2.000  0.0000  0.0000  0.0000
    1WALL     B  172   0.125   1.952   2.000  0.0000  0.0000  0.0000
    1WALL     B  173   0.501   1.735   2.000  0.0000  0.0000  0.0000
    1WALL     B  174   0.376   1.952   2.000  0.0000  0.0000  0.0000
    1WALL     B  175   0.751   1.735   2.000  0.0000  0.0000  0.0000
    1WALL     B  176   0.626   1.952   2.000  0.0000  0.0000  0.0000
    1WALL     B  177   1.002   1.735   2.000  0.0000  0.0000  0.0000
    1WALL     B  178   0.877   1.952   2.000  0.0000  0.0000  0.0000
    1WALL     B  179   1.252   1.735   2.000  0.0000  0.0000  0.0000
    1WALL     B  180   1.127   1.952   2.000  0.0000  0.0000  0.0000
    1WALL     B  181   1.503   1.735   2.000  0.0000  0.0000  0.0000
    1WALL     B  182   1.377   1.952   2.000  0.0000  0.0000  0.0000
    1WALL     B  183   1.753   1.735   2.000  0.0000  0.0000  0.0000
    1WALL     B  184   1.628   1.952   2.000  0.0000  0.0000  0.0000
    1WALL     B  185   2.004   1.735   2.000  0.0000  0.0000  0.0000
    1WALL     B  186   1.878   1.952   2.000  0.0000  0.0000  0.0000
    1WALL     B  187   2.254   1.735   2.000  0.0000  0.0000  0.0000
    1WALL     B  188   2.129   1.952   2.000  0.0000  0.0000  0.0000
    1WALL     B  189   2.505   1.735   2.000  0.0000  0.0000  0.0000
    1WALL     B  190   2.379   1.952   2.000  0.0000  0.0000  0.0000
    1WALL     B  191   2.755   1.735   2.000  0.0000  0.0000  0.0000
    1WALL     B  192   2.630   1.952   2.000  0.0000  0.0000  0.0000
    1WALL     B  193   3.005   1.735   2.000  0.0000  0.0000  0.0000
    1WALL     B  194   2.880   1.952   2.000  0.0000  0.0000  0.0000
    1WALL     B  195   3.256   1.735   2.000  0.0000  0.0000  0.0000
    1WALL     B  196   3.131   1.952   2.000  0.0000  0.0000  0.0000
    1WALL     B  197   3.506   1.735   2.000  0.0000  0.0000  0.0000
    1WALL     B  198   3.381   1.952   2.000  0.0000  0.0000  0.0000
    1WALL     B  199   3.757   1.735   2.000  0.0000  0.0000  0.0000
    1WALL     B  200   3.632   1.952   2.000  0.0000  0.0000  0.0000
    1WALL     B  201   4.007   1.735   2.000  0.0000  0.0000  0.0000
    1WALL     B  202   3.882   1.952   2.000  0.0000  0.0000  0.0000
    1WALL     B  203   4.258   1.735   2.000  0.0000  0.0000  0.0000
    1WALL     B  204   4.133   1.952   2.000  0.0000  0.0000  0.0000
    1WALL     B  205   4.508   1.735   2.000  0.0000  0.0000  0.0000
    1WALL     B  206   4.383   1.952   2.000  0.0000  0.0000  0.0000
    1WALL     B  207   4.759   1.735   2.000  0.0000  0.0000  0.0000
    1WALL     B  208   4.633   1.952   2.000  0.0000  0.0000  0.0000
    1WALL     B  209   5.009   1.735   2.000  0.0000  0.0000  0.0000
    1WALL     B  210   4.884   1.952   2.000  0.0000  0.0000  0.0000
    1WALL     B  211   0.000   2.169   2.000  0.0000  0.0000  0.0000
    1WALL     B  212   5.135   2.386   2.000  0.0000  0.0000  0.0000
    1WALL     B  213   0.250   2.169   2.000  0.0000  0.0000  0.0000
    1WALL     B  214   0.125   2.386   2.000  0.0000  0.0000  0.0000
    1WALL     B  215   0.501   2.169   2.000  0.0000  0.0000  0.0000
    1WALL     B  216   0.376   2.386   2.000  0.0000  0.0000  0.0000
    1WALL     B  217   0.751   2.169   2.000  0.0000  0.0000  0.0000
    1WALL     B  218   0.626   2.386   2.000  0.0000  0.0000  0.0000
    1WALL     B  219   1.002   2.169   2.000  0.0000  0.0000  0.0000
    1WALL     B  220   0.877   2.386   2.000  0.0000  0.0000  0.0000
    1WALL     B  221   1.252   2.169   2.000  0.0000  0.0000  0.0000
    1WALL     B  222   1.127   2.386   2.000  0.0000  0.0000  0.0000
    1WALL     B  223   1.503   2.169   2.000  0.0000  0.0000  0.0000
    1WALL     B  224   1.377   2.386   2.000  0.0000  0.0000  0.0000
    1WALL     B  225   1.753   2.169   2.000  0.0000  0.0000  0.0000
    1WALL     B  226   1.628   2.386   2.000  0.0000  0.0000  0.0000
    1WALL     B  227   2.004   2.169   2.000  0.0000  0.0000  0.0000
    1WALL     B  228   1.878   2.386   2.000  0.0000  0.0000  0.0000
    1WALL     B  229   2.254   2.169   2.000  0.0000  0.0000  0.0000
    1WALL     B  230   2.129   2.386   2.000  0.0000  0.0000  0.0000
    1WALL     B  231   2.505   2.169   2.000  0.0000  0.0000  0.0000
    1WALL     B  232   2.379   2.386   2.000  0.0000  0.0000  0.0000
    1WALL     B  233   2.755   2.169   2.000  0.0000  0.0000  0.0000
    1WALL     B  234   2.630   2.386   2.000  0.0000  0.0000  0.0000
    1WALL     B  235   3.005   2.169   2.000  0.0000  0.0000  0.0000
    1WALL     B  236   2.880   2.386   2.000  0.0000  0.0000  0.0000
    1WALL     B  237   3.256   2.169   2.000  0.0000  0.0000  0.0000
    1WALL     B  238   3.131   2.386   2.000  0.0000  0.0000  0.0000
    1WALL     B  239   3.506   2.169   2.000  0.0000  0.0000  0.0000
    1WALL     B  240   3.381   2.386   2.000  0.0000  0.0000  0.0000
    1WALL     B  241   3.757   2.169   2.000  0.0000  0.0000  0.0000
    1WALL     B  242   3.632   2.386   2.000  0.0000  0.0000  0.0000
    1WALL     B  243   4.007   2.169   2.000  0.0000  0.0000  0.0000
    1WALL     B  244   3.882   2.386   2.000  0.0000  0.0000  0.0000
    1WALL     B  245   4.258   2.169   2.000  0.0000  0.0000  0.0000
    1WALL     B  246   4.133   2.386   2.000  0.0000  0.0000  0.0000
    1WALL     B  247   4.508   2.169   2.000  0.0000  0.0000  0.0000
    1WALL     B  248   4.383   2.386   2.000  0.0000  0.0000  0.0000
    1WALL     B  249   4.759   2.169   2.000  0.0000  0.0000  0.0000
    1WALL     B  250   4.633   2.386   2.000  0.0000  0.0000  0.0000
    1WALL     B  251   5.009   2.169   2.000  0.0000  0.0000  0.0000
    1WALL     B  252   4.884   2.386   2.000  0.0000  0.0000  0.0000
    1WALL     B  253   0.000   2.603   2.000  0.0000  0.0000  0.0000
    1WALL     B  254   5.135   2.820   2.000  0.0000  0.0000  0.0000
    1WALL     B  255   0.250   2.603   2.000  0.0000  0.0000  0.0000
    1WALL     B  256   0.125   2.820   2.000  0.0000  0.0000  0.0000
    1WALL     B  257   0.501   2.603   2.000  0.0000  0.0000  0.0000
    1WALL     B  258   0.376   2.820   2.000  0.0000  0.0000  0.0000
    1WALL     B  259   0.751   2.603   2.000  0.0000  0.0000  0.0000
    1WALL     B  260   0.626   2.820   2.000  0.0000  0.0000  0.0000
    1WALL     B  261   1.002   2.603   2.000  0.0000  0.0000  0.0000
    1WALL     B  262   0.877   2.820   2.000  0.0000  0.0000  0.0000
    1WALL     B  263   1.252   2.603   2.000  0.0000  0.0000  0.0000
    1WALL     B  264   1.127   2.820   2.000  0.0000  0.0000  0.0000
    1WALL     B  265   1.503   2.603   2.000  0.0000  0.0000  0.0000
    1WALL     B  266   1.377   2.820   2.000  0.0000  0.0000  0.0000
    1WALL     B  267   1.753   2.603   2.000  0.0000  0.0000  0.0000
    1WALL     B  268   1.628   2.820   2.000  0.0000  0.0000  0.0000
    1WALL     B  269   2.004   2.603   2.000  0.0000  0.0000  0.0000
    1WALL     B  270   1.878   2.820   2.000  0.0000  0.0000  0.0000
    1WALL     B  271   2.254   2.603   2.000  0.0000  0.0000  0.0000
    1WALL     B  272   2.129   2.820   2.000  0.0000  0.0000  0.0000
    1WALL     B  273   2.505   2.603   2.000  0.0000  0.0000  0.0000
    1WALL     B  274   2.379   2.820   2.000  0.0000  0.0000  0.0000
    1WALL     B  275   2.755   2.603   2.000  0.0000  0.0000  0.0000
    1WALL     B  276   2.630   2.820   2.000  0.0000  0.0000  0.0000
    1WALL     B  277   3.005   2.603   2.000  0.0000  0.0000  0.0000
    1WALL     B  278   2.880   2.820   2.000  0.0000  0.0000  0.0000
    1WALL     B  279   3.256   2.603   2.000  0.0000  0.0000  0.0000
    1WALL     B  280   3.131   2.820   2.000  0.0000  0.0000  0.0000
    1WALL     B  281   3.506   2.603   2.000  0.0000  0.0000  0.0000
    1WALL     B  282   3.381   2.820   2.000  0.0000  0.0000  0.0000
    1WALL     B  283   3.757   2.603   2.000  0.0000  0.0000  0.0000
    1WALL     B  284   3.632   2.820   2.000  0.0000  0.0000  0.0000
    1WALL     B  285   4.007   2.603   2.000  0.0000  0.0000  0.0000
    1WALL     B  286   3.882   2.820   2.000  0.0000  0.0000  0.0000
    1WALL     B  287   4.258   2.603   2.000  0.0000  0.0000  0.0000
    1WALL     B  288   4.133   2.820   2.000  0.0000  0.0000  0.0000
    1WALL     B  289   4.508   2.603   2.000  0.0000  0.0000  0.0000
    1WALL     B  290   4.383   2.820   2.000  0.0000  0.0000  0.0000
    1WALL     B  291   4.759   2.603   2.000  0.0000  0.0000  0.0000
    1WALL     B  292   4.633   2.820   2.000  0.0000  0.0000  0.0000
    1WALL     B  293   5.009   2.603   2.000  0.0000  0.0000  0.0000
    1WALL     B  294   4.884   2.820   2.000  0.0000  0.0000  0.0000
    1WALL     B  295   0.000   3.037   2.000  0.0000  0.0000  0.0000
    1WALL     B  296   5.135   3.254   2.000  0.0000  0.0000  0.0000
    1WALL     B  297   0.250   3.037   2.000  0.0000  0.0000  0.0000
    1WALL     B  298   0.125   3.254   2.000  0.0000  0.0000  0.0000
    1WALL     B  299   0.501   3.037   2.000  0.0000  0.0000  0.0000
    1WALL     B  300   0.376   3.254   2.000  0.0000  0.0000  0.0000
    1WALL     B  301   0.751   3.037   2.000  0.0000  0.0000  0.0000
    1WALL     B  302   0.626   3.254   2.000  0.0000  0.0000  0.0000
    1WALL     B  303   1.002   3.037   2.000  0.0000  0.0000  0.0000
    1WALL     B  304   0.877   3.254   2.000  0.0000  0.0000  0.0000
    1WALL     B  305   1.252   3.037   2.000  0.0000  0.0000  0.0000
    1WALL     B  306   1.127   3.254   2.000  0.0000  0.0000  0.0000
    1WALL     B  307   1.503   3.037   2.000  0.0000  0.0000  0.0000
    1WALL     B  308   1.377   3.254   2.000  0.0000  0.0000  0.0000
    1WALL     B  309   1.753   3.037   2.000  0.0000  0.0000  0.0000
    1WALL     B  310   1.628   3.254   2.000  0.0000  0.0000  0.0000
    1WALL     B  311   2.004   3.037   2.000  0.0000  0.0000  0.0000
    1WALL     B  312   1.878   3.254   2.000  0.0000  0.0000  0.0000
    1WALL     B  313   2.254   3.037   2.000  0.0000  0.0000  0.0000
    1WALL     B  314   2.129   3.254   2.000  0.0000  0.0000  0.0000
    1WALL     B  315   2.505   3.037   2.000  0.0000  0.0000  0.0000
    1WALL     B  316   2.379   3.254   2.000  0.0000  0.0000  0.0000
    1WALL     B  317   2.755   3.037   2.000  0.0000  0.0000  0.0000
    1WALL     B  318   2.630   3.254   2.000  0.0000  0.0000  0.0000
    1WALL     B  319   3.005   3.037   2.000  0.0000  0.0000  0.0000
    1WALL     B  320   2.880   3.254   2.000  0.0000  0.0000  0.0000
    1WALL     B  321   3.256   3.037   2.000  0.0000  0.0000  0.0000
    1WALL     B  322   3.131   3.254   2.000  0.0000  0.0000  0.0000
    1WALL     B  323   3.506   3.037   2.000  0.0000  0.0000  0.0000
    1WALL     B  324   3.381   3.254   2.000  0.0000  0.0000  0.0000
    1WALL     B  325   3.757   3.037   2.000  0.0000  0.0000  0.0000
    1WALL     B  326   3.632   3.254   2.000  0.0000  0.0000  0.0000
    1WALL     B  327   4.007   3.037   2.000  0.0000  0.0000  0.0000
    1WALL     B  328   3.882   3.254   2.000  0.0000  0.0000  0.0000
    1WALL     B  329   4.258   3.037   2.000  0.0000  0.0000  0.0000
    1WALL     B  330   4.133   3.254   2.000  0.0000  0.0000  0.0000
    1WALL     B  331   4.508   3.037   2.000  0.0000  0.0000  0.0000
    1WALL     B  332   4.383   3.254   2.000  0.0000  0.0000  0.0000
    1WALL     B  333   4.759   3.037   2.000  0.0000  0.0000  0.0000
    1WALL     B  334   4.633   3.254   2.000  0.0000  0.0000  0.0000
    1WALL     B  335   5.009   3.037   2.000  0.0000  0.0000  0.0000
    1WALL     B  336   4.884   3.254   2.000  0.0000  0.0000  0.0000
    1WALL     B  337   0.000   3.470   2.000  0.0000  0.0000  0.0000
    1WALL     B  338   5.135   3.687   2.000  0.0000  0.0000  0.0000
    1WALL     B  339   0.250   3.470   2.000  0.0000  0.0000  0.0000
    1WALL     B  340   0.125   3.687   2.000  0.0000  0.0000  0.0000
    1WALL     B  341   0.501   3.470   2.000  0.0000  0.0000  0.0000
    1WALL     B  342   0.376   3.687   2.000  0.0000  0.0000  0.0000
    1WALL     B  343   0.751   3.470   2.000  0.0000  0.0000  0.0000
    1WALL     B  344   0.626   3.687   2.000  0.0000  0.0000  0.0000
    1WALL     B  345   1.002   3.470   2.000  0.0000  0.0000  0.0000
    1WALL     B  346   0.877   3.687   2.000  0.0000  0.0000  0.0000
    1WALL     B  347   1.252   3.470   2.000  0.0000  0.0000  0.0000
    1WALL     B  348   1.127   3.687   2.000  0.0000  0.0000  0.0000
    1WALL     B  349   1.503   3.470   2.000  0.0000  0.0000  0.0000
    1WALL     B  350   1.377   3.687   2.000  0.0000  0.0000  0.0000
    1WALL     B  351   1.753   3.470   2.000  0.0000  0.0000  0.0000
    1WALL     B  352   1.628   3.687   2.000  0.0000  0.0000  0.0000
    1WALL     B  353   2.004   3.470   2.000  0.0000  0.0000  0.0000
    1WALL     B  354   1.878   3.687   2.000  0.0000  0.0000  0.0000
    1WALL     B  355   2.254   3.470   2.000  0.0000  0.0000  0.0000
    1WALL     B  356   2.129   3.687   2.000  0.0000  0.0000  0.0000
    1WALL     B  357   2.505   3.470   2.000  0.0000  0.0000  0.0000
    1WALL     B  358   2.379   3.687   2.000  0.0000  0.0000  0.0000
    1WALL     B  359   2.755   3.470   2.000  0.0000  0.0000  0.0000
    1WALL     B  360   2.630   3.687   2.000  0.0000  0.0000  0.0000
    1WALL     B  361   3.005   3.470   2.000  0.0000  0.0000  0.0000
    1WALL     B  362   2.880   3.687   2.000  0.0000  0.0000  0.0000
    1WALL     B  363   3.256   3.470   2.000  0.0000  0.0000  0.0000
    1WALL     B  364   3.131   3.687   2.000  0.0000  0.0000  0.0000
    1WALL     B  365   3.506   3.470   2.000  0.0000  0.0000  0.0000
    1WALL     B  366   3.381   3.687   2.000  0.0000  0.0000  0.0000
    1WALL     B  367   3.757   3.470   2.000  0.0000  0.0000  0.0000
    1WALL     B  368   3.632   3.687   2.000  0.0000  0.0000  0.0000
    1WALL     B  369   4.007   3.470   2.000  0.0000  0.0000  0.0000
    1WALL     B  370   3.882   3.687   2.000  0.0000  0.0000  0.0000
    1WALL     B  371   4.258   3.470   2.000  0.0000  0.0000  0.0000
    1WALL     B  372   4.133   3.687   2.000  0.0000  0.0000  0.0000
    1WALL     B  373   4.508   3.470   2.000  0.0000  0.0000  0.0000
    1WALL     B  374   4.383   3.687   2.000  0.0000  0.0000  0.0000
    1WALL     B  375   4.759   3.470   2.000  0.0000  0.0000  0.0000
    1WALL     B  376   4.633   3.687   2.000  0.0000  0.0000  0.0000
    1WALL     B  377   5.009   3.470   2.000  0.0000  0.0000  0.0000
    1WALL     B  378   4.884   3.687   2.000  0.0000  0.0000  0.0000
    1WALL     B  379   0.000   3.904   2.000  0.0000  0.0000  0.0000
    1WALL     B  380   5.135   4.121   2.000  0.0000  0.0000  0.0000
    1WALL     B  381   0.250   3.904   2.000  0.0000  0.0000  0.0000
    1WALL     B  382   0.125   4.121   2.000  0.0000  0.0000  0.0000
    1WALL     B  383   0.501   3.904   2.000  0.0000  0.0000  0.0000
    1WALL     B  384   0.376   4.121   2.000  0.0000  0.0000  0.0000
    1WALL     B  385   0.751   3.904   2.000  0.0000  0.0000  0.0000
    1WALL     B  386   0.626   4.121   2.000  0.0000  0.0000  0.0000
    1WALL     B  387   1.002   3.904   2.000  0.0000  0.0000  0.0000
    1WALL     B  388   0.877   4.121   2.000  0.0000  0.0000  0.0000
    1WALL     B  389   1.252   3.904   2.000  0.0000  0.0000  0.0000
    1WALL     B  390   1.127   4.121   2.000  0.0000  0.0000  0.0000
    1WALL     B  391   1.503   3.904   2.000  0.0000  0.0000  0.0000
    1WALL     B  392   1.377   4.121   2.000  0.0000  0.0000  0.0000
    1WALL     B  393   1.753   3.904   2.000  0.0000  0.0000  0.0000
    1WALL     B  394   1.628   4.121   2.000  0.0000  0.0000  0.0000
    1WALL     B  395   2.004   3.904   2.000  0.0000  0.0000  0.0000
    1WALL     B  396   1.878   4.121   2.000  0.0000  0.0000  0.0000
    1WALL     B  397   2.254   3.904   2.000  0.0000  0.0000  0.0000
    1WALL     B  398   2.129   4.121   2.000  0.0000  0.0000  0.0000
    1WALL     B  399   2.505   3.904   2.000  0.0000  0.0000  0.0000
    1WALL     B  400   2.379   4.121   2.000  0.0000  0.0000  0.0000
    1WALL     B  401   2.755   3.904   2.000  0.0000  0.0000  0.0000
    1WALL     B  402   2.630   4.121   2.000  0.0000  0.0000  0.0000
    1WALL     B  403   3.005   3.904   2.000  0.0000  0.0000  0.0000
    1WALL     B  404   2.880   4.121   2.000  0.0000  0.0000  0.0000
    1WALL     B  405   3.256   3.904   2.000  0.0000  0.0000  0.0000
    1WALL     B  406   3.131   4.121   2.000  0.0000  0.0000  0.0000
    1WALL     B  407   3.506   3.904   2.000  0.0000  0.0000  0.0000
    1WALL     B  408   3.381   4.121   2.000  0.0000  0.0000  0.0000
    1WALL     B  409   3.757   3.904   2.000  0.0000  0.0000  0.0000
    1WALL     B  410   3.632   4.121   2.000  0.0000  0.0000  0.0000
    1WALL     B  411   4.007   3.904   2.000  0.0000  0.0000  0.0000
    1WALL     B  412   3.882   4.121   2.000  0.0000  0.0000  0.0000
    1WALL     B  413   4.258   3.904   2.000  0.0000  0.0000  0.0000
    1WALL     B  414   4.133   4.121   2.000  0.0000  0.0000  0.0000
    1WALL     B  415   4.508   3.904   2.000  0.0000  0.0000  0.0000
    1WALL     B  416   4.383   4.121   2.000  0.0000  0.0000  0.0000
    1WALL     B  417   4.759   3.904   2.000  0.0000  0.0000  0.0000
    1WALL     B  418   4.633   4.121   2.000  0.0000  0.0000  0.0000
    1WALL     B  419   5.009   3.904   2.000  0.0000  0.0000  0.0000
    1WALL     B  420   4.884   4.121   2.000  0.0000  0.0000  0.0000
    1WALL     B  421   0.000   4.338   2.000  0.0000  0.0000  0.0000
    1WALL     B  422   5.135   4.555   2.000  0.0000  0.0000  0.0000
    1WALL     B  423   0.250   4.338   2.000  0.0000  0.0000  0.0000
    1WALL     B  424   0.125   4.555   2.000  0.0000  0.0000  0.0000
    1WALL     B  425   0.501   4.338   2.000  0.0000  0.0000  0.0000
    1WALL     B  426   0.376   4.555   2.000  0.0000  0.0000  0.0000
    1WALL     B  427   0.751   4.338   2.000  0.0000  0.0000  0.0000
    1WALL     B  428   0.626   4.555   2.000  0.0000  0.0000  0.0000
    1WALL     B  429   1.002   4.338   2.000  0.0000  0.0000  0.0000
    1WALL     B  430   0.877   4.555   2.000  0.0000  0.0000  0.0000
    1WALL     B  431   1.252   4.338   2.000  0.0000  0.0000  0.0000
    1WALL     B  432   1.127   4.555   2.000  0.0000  0.0000  0.0000
    1WALL     B  433   1.503   4.338   2.000  0.0000  0.0000  0.0000
    1WALL     B  434   1.377   4.555   2.000  0.0000  0.0000  0.0000
    1WALL     B  435   1.753   4.338   2.000  0.0000  0.0000  0.0000
    1WALL     B  436   1.628   4.555   2.000  0.0000  0.0000  0.0000
    1WALL     B  437   2.004   4.338   2.000  0.0000  0.0000  0.0000
    1WALL     B  438   1.878   4.555   2.000  0.0000  0.0000  0.0000
    1WALL     B  439   2.254   4.338   2.000  0.0000  0.0000  0.0000
    1WALL     B  440   2.129   4.555   2.000  0.0000  0.0000  0.0000
    1WALL     B  441   2.505   4.338   2.000  0.0000  0.0000  0.0000
    1WALL     B  442   2.379   4.555   2.000  0.0000  0.0000  0.0000
    1WALL     B  443   2.755   4.338   2.000  0.0000  0.0000  0.0000
    1WALL     B  444   2.630   4.555   2.000  0.0000  0.0000  0.0000
    1WALL     B  445   3.005   4.338   2.000  0.0000  0.0000  0.0000
    1WALL     B  446   2.880   4.555   2.000  0.0000  0.0000  0.0000
    1WALL     B  447   3.256   4.338   2.000  0.0000  0.0000  0.0000
    1WALL     B  448   3.131   4.555   2.000  0.0000  0.0000  0.0000
    1WALL     B  449   3.506   4.338   2.000  0.0000  0.0000  0.0000
    1WALL     B  450   3.381   4.555   2.000  0.0000  0.0000  0.0000
    1WALL     B  451   3.757   4.338   2.000  0.0000  0.0000  0.0000
    1WALL     B  452   3.632   4.555   2.000  0.0000  0.0000  0.0000
    1WALL     B  453   4.007   4.338   2.000  0.0000  0.0000  0.0000
    1WALL     B  454   3.882   4.555   2.000  0.0000  0.0000  0.0000
    1WALL     B  455   4.258   4.338   2.000  0.0000  0.0000  0.0000
    1WALL     B  456   4.133   4.555   2.000  0.0000  0.0000  0.0000
    1WALL     B  457   4.508   4.338   2.000  0.0000  0.0000  0.0000
    1WALL     B  458   4.383   4.555   2.000  0.0000  0.0000  0.0000
    1WALL     B  459   4.759   4.338   2.000  0.0000  0.0000  0.0000
    1WALL     B  460   4.633   4.555   2.000  0.0000  0.0000  0.0000
    1WALL     B  461   5.009   4.338   2.000  0.0000  0.0000  0.0000
    1WALL     B  462   4.884   4.555   2.000  0.0000  0.0000  0.0000
    1WALL     B  463   0.000   4.772   2.000  0.0000  0.0000  0.0000
    1WALL     B  464   5.135   4.989   2.000  0.0000  0.0000  0.0000
    1WALL     B  465   0.250   4.772   2.000  0.0000  0.0000  0.0000
    1WALL     B  466   0.125   4.989   2.000  0.0000  0.0000  0.0000
    1WALL     B  467   0.501   4.772   2.000  0.0000  0.0000  0.0000
    1WALL     B  468   0.376   4.989   2.000  0.0000  0.0000  0.0000
    1WALL     B  469   0.751   4.772   2.000  0.0000  0.0000  0.0000
    1WALL     B  470   0.626   4.989   2.000  0.0000  0.0000  0.0000
    1WALL     B  471   1.002   4.772   2.000  0.0000  0.0000  0.0000
    1WALL     B  472   0.877   4.989   2.000  0.0000  0.0000  0.0000
    1WALL     B  473   1.252   4.772   2.000  0.0000  0.0000  0.0000
    1WALL     B  474   1.127   4.989   2.000  0.0000  0.0000  0.0000
    1WALL     B  475   1.503   4.772   2.000  0.0000  0.0000  0.0000
    1WALL     B  476   1.377   4.989   2.000  0.0000  0.0000  0.0000
    1WALL     B  477   1.753   4.772   2.000  0.0000  0.0000  0.0000
    1WALL     B  478   1.628   4.989   2.000  0.0000  0.0000  0.0000
    1WALL     B  479   2.004   4.772   2.000  0.0000  0.0000  0.0000
    1WALL     B  480   1.878   4.989   2.000  0.0000  0.0000  0.0000
    1WALL     B  481   2.254   4.772   2.000  0.0000  0.0000  0.0000
    1WALL     B  482   2.129   4.989   2.000  0.0000  0.0000  0.0000
    1WALL     B  483   2.505   4.772   2.000  0.0000  0.0000  0.0000
    1WALL     B  484   2.379   4.989   2.000  0.0000  0.0000  0.0000
    1WALL     B  485   2.755   4.772   2.000  0.0000  0.0000  0.0000
    1WALL     B  486   2.630   4.989   2.000  0.0000  0.0000  0.0000
    1WALL     B  487   3.005   4.772   2.000  0.0000  0.0000  0.0000
    1WALL     B  488   2.880   4.989   2.000  0.0000  0.0000  0.0000
    1WALL     B  489   3.256   4.772   2.000  0.0000  0.0000  0.0000
    1WALL     B  490   3.131   4.989   2.000  0.0000  0.0000  0.0000
    1WALL     B  491   3.506   4.772   2.000  0.0000  0.0000  0.0000
    1WALL     B  492   3.381   4.989   2.000  0.0000  0.0000  0.0000
    1WALL     B  493   3.757   4.772   2.000  0.0000  0.0000  0.0000
    1WALL     B  494   3.632   4.989   2.000  0.0000  0.0000  0.0000
    1WALL     B  495   4.007   4.772   2.000  0.0000  0.0000  0.0000
    1WALL     B  496   3.882   4.989   2.000  0.0000  0.0000  0.0000
    1WALL     B  497   4.258   4.772   2.000  0.0000  0.0000  0.0000
    1WALL     B  498   4.133   4.989   2.000  0.0000  0.0000  0.0000
    1WALL     B  499   4.508   4.772   2.000  0.0000  0.0000  0.0000
    1WALL     B  500   4.383   4.989   2.000  0.0000  0.0000  0.0000
    1WALL     B  501   4.759   4.772   2.000  0.0000  0.0000  0.0000
    1WALL     B  502   4.633   4.989   2.000  0.0000  0.0000  0.0000
    1WALL     B  503   5.009   4.772   2.000  0.0000  0.0000  0.0000
    1WALL     B  504   4.884   4.989   2.000  0.0000  0.0000  0.0000
    1WALL     N  505   5.135   0.072   2.000  0.0000  0.0000  0.0000
    1WALL     N  506   0.000   0.289   2.000  0.0000  0.0000  0.0000
    1WALL     N  507   0.125   0.072   2.000  0.0000  0.0000  0.0000
    1WALL     N  508   0.250   0.289   2.000  0.0000  0.0000  0.0000
    1WALL     N  509   0.376   0.072   2.000  0.0000  0.0000  0.0000
    1WALL     N  510   0.501   0.289   2.000  0.0000  0.0000  0.0000
    1WALL     N  511   0.626   0.072   2.000  0.0000  0.0000  0.0000
    1WALL     N  512   0.751   0.289   2.000  0.0000  0.0000  0.0000
    1WALL     N  513   0.877   0.072   2.000  0.0000  0.0000  0.0000
    1WALL     N  514   1.002   0.289   2.000  0.0000  0.0000  0.0000
    1WALL     N  515   1.127   0.072   2.000  0.0000  0.0000  0.0000
    1WALL     N  516   1.252   0.289   2.000  0.0000  0.0000  0.0000
    1WALL     N  517   1.377   0.072   2.000  0.0000  0.0000  0.0000
    1WALL     N  518   1.503   0.289   2.000  0.0000  0.0000  0.0000
    1WALL     N  519   1.628   0.072   2.000  0.0000  0.0000  0.0000
    1WALL     N  520   1.753   0.289   2.000  0.0000  0.0000  0.0000
    1WALL     N  521   1.878   0.072   2.000  0.0000  0.0000  0.0000
    1WALL     N  522   2.004   0.289   2.000  0.0000  0.0000  0.0000
    1WALL     N  523   2.129   0.072   2.000  0.0000  0.0000  0.0000
    1WALL     N  524   2.254   0.289   2.000  0.0000  0.0000  0.0000
    1WALL     N  525   2.379   0.072   2.000  0.0000  0.0000  0.0000
    1WALL     N  526   2.505   0.289   2.000  0.0000  0.0000  0.0000
    1WALL     N  527   2.630   0.072   2.000  0.0000  0.0000  0.0000
    1WALL     N  528   2.755   0.289   2.000  0.0000  0.0000  0.0000
    1WALL     N  529   2.880   0.072   2.000  0.0000  0.0000  0.0000
    1WALL     N  530   3.005   0.289   2.000  0.0000  0.0000  0.0000
    1WALL     N  531   3.131   0.072   2.000  0.0000  0.0000  0.0000
    1WALL     N  532   3.256   0.289   2.000  0.0000  0.0000  0.0000
    1WALL     N  533   3.381   0.072   2.000  0.0000  0.0000  0.0000
    1WALL     N  534   3.506   0.289   2.000  0.0000  0.0000  0.0000
    1WALL     N  535   3.632   0.072   2.000  0.0000  0.0000  0.0000
    1WALL     N  536   3.757   0.289   2.000  0.0000  0.0000  0.0000
    1WALL     N  537   3.882   0.072   2.000  0.0000  0.0000  0.0000
    1WALL     N  538   4.007   0.289   2.000  0.0000  0.0000  0.0000
    1WALL     N  539   4.133   0.072   2.000  0.0000  0.0000  0.0000
    1WALL     N  540   4.258   0.289   2.000  0.0000  0.0000  0.0000
    1WALL     N  541   4.383   0.072   2.000  0.0000  0.0000  0.0000
    1WALL     N  542   4.508   0.289   2.000  0.0000  0.0000  0.0000
    1WALL     N  543   4.633   0.072   2.000  0.0000  0.0000  0.0000
    1WALL     N  544   4.759   0.289   2.000  0.0000  0.0000  0.0000
    1WALL     N  545   4.884   0.072   2.000  0.0000  0.0000  0.0000
    1WALL     N  546   5.009   0.289   2.000  0.0000  0.0000  0.0000
    1WALL     N  547   5.135   0.506   2.000  0.0000  0.0000  0.0000
    1WALL     N  548   0.000   0.723   2.000  0.0000  0.0000  0.0000
    1WALL     N  549   0.125   0.506   2.000  0.0000  0.0000  0.0000
    1WALL     N  550   0.250   0.723   2.000  0.0000  0.0000  0.0000
    1WALL     N  551   0.376   0.506   2.000  0.0000  0.0000  0.0000
    1WALL     N  552   0.501   0.723   2.000  0.0000  0.0000  0.0000
    1WALL     N  553   0.626   0.506   2.000  0.0000  0.0000  0.0000
    1WALL     N  554   0.751   0.723   2.000  0.0000  0.0000  0.0000
    1WALL     N  555   0.877   0.506   2.000  0.0000  0.0000  0.0000
    1WALL     N  556   1.002   0.723   2.000  0.0000  0.0000  0.0000
    1WALL     N  557   1.127   0.506   2.000  0.0000  0.0000  0.0000
    1WALL     N  558   1.252   0.723   2.000  0.0000  0.0000  0.0000
    1WALL     N  559   1.377   0.506   2.000  0.0000  0.0000  0.0000
    1WALL     N  560   1.503   0.723   2.000  0.0000  0.0000  0.0000
    1WALL     N  561   1.628   0.506   2.000  0.0000  0.0000  0.0000
    1WALL     N  562   1.753   0.723   2.000  0.0000  0.0000  0.0000
    1WALL     N  563   1.878   0.506   2.000  0.0000  0.0000  0.0000
    1WALL     N  564   2.004   0.723   2.000  0.0000  0.0000  0.0000
    1WALL     N  565   2.129   0.506   2.000  0.0000  0.0000  0.0000
    1WALL     N  566   2.254   0.723   2.000  0.0000  0.0000  0.0000
    1WALL     N  567   2.379   0.506   2.000  0.0000  0.0000  0.0000
    1WALL     N  568   2.505   0.723   2.000  0.0000  0.0000  0.0000
    1WALL     N  569   2.630   0.506   2.000  0.0000  0.0000  0.0000
    1WALL     N  570   2.755   0.723   2.000  0.0000  0.0000  0.0000
    1WALL     N  571   2.880   0.506   2.000  0.0000  0.0000  0.0000
    1WALL     N  572   3.005   0.723   2.000  0.0000  0.0000  0.0000
    1WALL     N  573   3.131   0.506   2.000  0.0000  0.0000  0.0000
    1WALL     N  574   3.256   0.723   2.000  0.0000  0.0000  0.0000
    1WALL     N  575   3.381   0.506   2.000  0.0000  0.0000  0.0000
    1WALL     N  576   3.506   0.723   2.000  0.0000  0.0000  0.0000
    1WALL     N  577   3.632   0.506   2.000  0.0000  0.0000  0.0000
    1WALL     N  578   3.757   0.723   2.000  0.0000  0.0000  0.0000
    1WALL     N  579   3.882   0.506   2.000  0.0000  0.0000  0.0000
    1WALL     N  580   4.007   0.723   2.000  0.0000  0.0000  0.0000
    1WALL     N  581   4.133   0.506   2.000  0.0000  0.0000  0.0000
    1WALL     N  582   4.258   0.723   2.000  0.0000  0.0000  0.0000
    1WALL     N  583   4.383   0.506   2.000  0.0000  0.0000  0.0000
    1WALL     N  584   4.508   0.723   2.000  0.0000  0.0000  0.0000
    1WALL     N  585   4.633   0.506   2.000  0.0000  0.0000  0.0000
    1WALL     N  586   4.759   0.723   2.000  0.0000  0.0000  0.0000
    1WALL     N  587   4.884   0.506   2.000  0.0000  0.0000  0.0000
    1WALL     N  588   5.009   0.723   2.000  0.0000  0.0000  0.0000
    1WALL     N  589   5.135   0.940   2.000  0.0000  0.0000  0.0000
    1WALL     N  590   0.000   1.157   2.000  0.0000  0.0000  0.0000
    1WALL     N  591   0.125   0.940   2.000  0.0000  0.0000  0.0000
    1WALL     N  592   0.250   1.157   2.000  0.0000  0.0000  0.0000
    1WALL     N  593   0.376   0.940   2.000  0.0000  0.0000  0.0000
    1WALL     N  594   0.501   1.157   2.000  0.0000  0.0000  0.0000
    1WALL     N  595   0.626   0.940   2.000  0.0000  0.0000  0.0000
    1WALL     N  596   0.751   1.157   2.000  0.0000  0.0000  0.0000
    1WALL     N  597   0.877   0.940   2.000  0.0000  0.0000  0.0000
    1WALL     N  598   1.002   1.157   2.000  0.0000  0.0000  0.0000
    1WALL     N  599   1.127   0.940   2.000  0.0000  0.0000  0.0000
    1WALL     N  600   1.252   1.157   2.000  0.0000  0.0000  0.0000
    1WALL     N  601   1.377   0.940   2.000  0.0000  0.0000  0.0000
    1WALL     N  602   1.503   1.157   2.000  0.0000  0.0000  0.0000
    1WALL     N  603   1.628   0.940   2.000  0.0000  0.0000  0.0000
    1WALL     N  604   1.753   1.157   2.000  0.0000  0.0000  0.0000
    1WALL     N  605   1.878   0.940   2.000  0.0000  0.0000  0.0000
    1WALL     N  606   2.004   1.157   2.000  0.0000  0.0000  0.0000
    1WALL     N  607   2.129   0.940   2.000  0.0000  0.0000  0.0000
    1WALL     N  608   2.254   1.157   2.000  0.0000  0.0000  0.0000
    1WALL     N  609   2.379   0.940   2.000  0.0000  0.0000  0.0000
    1WALL     N  610   2.505   1.157   2.000  0.0000  0.0000  0.0000
    1WALL     N  611   2.630   0.940   2.000  0.0000  0.0000  0.0000
    1WALL     N  612   2.755   1.157   2.000  0.0000  0.0000  0.0000
    1WALL     N  613   2.880   0.940   2.000  0.0000  0.0000  0.0000
    1WALL     N  614   3.005   1.157   2.000  0.0000  0.0000  0.0000
    1WALL     N  615   3.131   0.940   2.000  0.0000  0.0000  0.0000
    1WALL     N  616   3.256   1.157   2.000  0.0000  0.0000  0.0000
    1WALL     N  617   3.381   0.940   2.000  0.0000  0.0000  0.0000
    1WALL     N  618   3.506   1.157   2.000  0.0000  0.0000  0.0000
    1WALL     N  619   3.632   0.940   2.000  0.0000  0.0000  0.0000
    1WALL     N  620   3.757   1.157   2.000  0.0000  0.0000  0.0000
    1WALL     N  621   3.882   0.940   2.000  0.0000  0.0000  0.0000
    1WALL     N  622   4.007   1.157   2.000  0.0000  0.0000  0.0000
    1WALL     N  623   4.133   0.940   2.000  0.0000  0.0000  0.0000
    1WALL     N  624   4.258   1.157   2.000  0.0000  0.0000  0.0000
    1WALL     N  625   4.383   0.940   2.000  0.0000  0.0000  0.0000
    1WALL     N  626   4.508   1.157   2.000  0.0000  0.0000  0.0000
    1WALL     N  627   4.633   0.940   2.000  0.0000  0.0000  0.0000
    1WALL     N  628   4.759   1.157   2.000  0.0000  0.0000  0.0000
    1WALL     N  629   4.884   0.940   2.000  0.0000  0.0000  0.0000
    1WALL     N  630   5.009   1.157   2.000  0.0000  0.0000  0.0000
    1WALL     N  631   5.135   1.374   2.000  0.0000  0.0000  0.0000
    1WALL     N  632   0.000   1.591   2.000  0.0000  0.0000  0.0000
    1WALL     N  633   0.125   1.374   2.000  0.0000  0.0000  0.0000
    1WALL     N  634   0.250   1.591   2.000  0.0000  0.0000  0.0000
    1WALL     N  635   0.376   1.374   2.000  0.0000  0.0000  0.0000
    1WALL     N  636   0.501   1.591   2.000  0.0000  0.0000  0.0000
    1WALL     N  637   0.626   1.374   2.000  0.0000  0.0000  0.0000
    1WALL     N  638   0.751   1.591   2.000  0.0000  0.0000  0.0000
    1WALL     N  639   0.877   1.374   2.000  0.0000  0.0000  0.0000
    1WALL     N  640   1.002   1.591   2.000  0.0000  0.0000  0.0000
    1WALL     N  641   1.127   1.374   2.000  0.0000  0.0000  0.0000
    1WALL     N  642   1.252   1.591   2.000  0.0000  0.0000  0.0000
    1WALL     N  643   1.377   1.374   2.000  0.0000  0.0000  0.0000
    1WALL     N  644   1.503   1.591   2.000  0.0000  0.0000  0.0000
    1WALL     N  645   1.628   1.374   2.000  0.0000  0.0000  0.0000
    1WALL     N  646   1.753   1.591   2.000  0.0000  0.0000  0.0000
    1WALL     N  647   1.878   1.374   2.000  0.0000  0.0000  0.0000
    1WALL     N  648   2.004   1.591   2.000  0.0000  0.0000  0.0000
    1WALL     N  649   2.129   1.374   2.000  0.0000  0.0000  0.0000
    1WALL     N  650   2.254   1.591   2.000  0.0000  0.0000  0.0000
    1WALL     N  651   2.379   1.374   2.000  0.0000  0.0000  0.0000
    1WALL     N  652   2.505   1.591   2.000  0.0000  0.0000  0.0000
    1WALL     N  653   2.630   1.374   2.000  0.0000  0.0000  0.0000
    1WALL     N  654   2.755   1.591   2.000  0.0000  0.0000  0.0000
    1WALL     N  655   2.880   1.374   2.000  0.0000  0.0000  0.0000
    1WALL     N  656   3.005   1.591   2.000  0.0000  0.0000  0.0000
    1WALL     N  657   3.131   1.374   2.000  0.0000  0.0000  0.0000
    1WALL     N  658   3.256   1.591   2.000  0.0000  0.0000  0.0000
    1WALL     N  659   3.381   1.374   2.000  0.0000  0.0000  0.0000
    1WALL     N  660   3.506   1.591   2.000  0.0000  0.0000  0.0000
    1WALL     N  661   3.632   1.374   2.000  0.0000  0.0000  0.0000
    1WALL     N  662   3.757   1.591   2.000  0.0000  0.0000  0.0000
    1WALL     N  663   3.882   1.374   2.000  0.0000  0.0000  0.0000
    1WALL     N  664   4.007   1.591   2.000  0.0000  0.0000  0.0000
    1WALL     N  665   4.133   1.374   2.000  0.0000  0.0000  0.0000
    1WALL     N  666   4.258   1.591   2.000  0.0000  0.0000  0.0000
    1WALL     N  667   4.383   1.374   2.000  0.0000  0.0000  0.0000
    1WALL     N  668   4.508   1.591   2.000  0.0000  0.0000  0.0000
    1WALL     N  669   4.633   1.374   2.000  0.0000  0.0000  0.0000
    1WALL     N  670   4.759   1.591   2.000  0.0000  0.0000  0.0000
    1WALL     N  671   4.884   1.374   2.000  0.0000  0.0000  0.0000
    1WALL     N  672   5.009   1.591   2.000  0.0000  0.0000  0.0000
    1WALL     N  673   5.135   1.808   2.000  0.0000  0.0000  0.0000
    1WALL     N  674   0.000   2.024   2.000  0.0000  0.0000  0.0000
    1WALL     N  675   0.125   1.808   2.000  0.0000  0.0000  0.0000
    1WALL     N  676   0.250   2.024   2.000  0.0000  0.0000  0.0000
    1WALL     N  677   0.376   1.808   2.000  0.0000  0.0000  0.0000
    1WALL     N  678   0.501   2.024   2.000  0.0000  0.0000  0.0000
    1WALL     N  679   0.626   1.808   2.000  0.0000  0.0000  0.0000
    1WALL     N  680   0.751   2.024   2.000  0.0000  0.0000  0.0000
    1WALL     N  681   0.877   1.808   2.000  0.0000  0.0000  0.0000
    1WALL     N  682   1.002   2.024   2.000  0.0000  0.0000  0.0000
    1WALL     N  683   1.127   1.808   2.000  0.0000  0.0000  0.0000
    1WALL     N  684   1.252   2.024   2.000  0.0000  0.0000  0.0000
    1WALL     N  685   1.377   1.808   2.000  0.0000  0.0000  0.0000
    1WALL     N  686   1.503   2.024   2.000  0.0000  0.0000  0.0000
    1WALL     N  687   1.628   1.808   2.000  0.0000  0.0000  0.0000
    1WALL     N  688   1.753   2.024   2.000  0.0000  0.0000  0.0000
    1WALL     N  689   1.878   1.808   2.000  0.0000  0.0000  0.0000
    1WALL     N  690   2.004   2.024   2.000  0.0000  0.0000  0.0000
    1WALL     N  691   2.129   1.808   2.000  0.0000  0.0000  0.0000
    1WALL     N  692   2.254   2.024   2.000  0.0000  0.0000  0.0000
    1WALL     N  693   2.379   1.808   2.000  0.0000  0.0000  0.0000
    1WALL     N  694   2.505   2.024   2.000  0.0000  0.0000  0.0000
    1WALL     N  695   2.630   1.808   2.000  0.0000  0.0000  0.0000
    1WALL     N  696   2.755   2.024   2.000  0.0000  0.0000  0.0000
    1WALL     N  697   2.880   1.808   2.000  0.0000  0.0000  0.0000
    1WALL     N  698   3.005   2.024   2.000  0.0000  0.0000  0.0000
    1WALL     N  699   3.131   1.808   2.000  0.0000  0.0000  0.0000
    1WALL     N  700   3.256   2.024   2.000  0.0000  0.0000  0.0000
    1WALL     N  701   3.381   1.808   2.000  0.0000  0.0000  0.0000
    1WALL     N  702   3.506   2.024   2.000  0.0000  0.0000  0.0000
    1WALL     N  703   3.632   1.808   2.000  0.0000  0.0000  0.0000
    1WALL     N  704   3.757   2.024   2.000  0.0000  0.0000  0.0000
    1WALL     N  705   3.882   1.808   2.000  0.0000  0.0000  0.0000
    1WALL     N  706   4.007   2.024   2.000  0.0000  0.0000  0.0000
    1WALL     N  707   4.133   1.808   2.000  0.0000  0.0000  0.0000
    1WALL     N  708   4.258   2.024   2.000  0.0000  0.0000  0.0000
    1WALL     N  709   4.383   1.808   2.000  0.0000  0.0000  0.0000
    1WALL     N  710   4.508   2.024   2.000  0.0000  0.0000  0.0000
    1WALL     N  711   4.633   1.808   2.000  0.0000  0.0000  0.0000
    1WALL     N  712   4.759   2.024   2.000  0.0000  0.0000  0.0000
    1WALL     N  713   4.884   1.808   2.000  0.0000  0.0000  0.0000
    1WALL     N  714   5.009   2.024   2.000  0.0000  0.0000  0.0000
    1WALL     N  715   5.135   2.241   2.000  0.0000  0.0000  0.0000
    1WALL     N  716   0.000   2.458   2.000  0.0000  0.0000  0.0000
    1WALL     N  717   0.125   2.241   2.000  0.0000  0.0000  0.0000
    1WALL     N  718   0.250   2.458   2.000  0.0000  0.0000  0.0000
    1WALL     N  719   0.376   2.241   2.000  0.0000  0.0000  0.0000
    1WALL     N  720   0.501   2.458   2.000  0.0000  0.0000  0.0000
    1WALL     N  721   0.626   2.241   2.000  0.0000  0.0000  0.0000
    1WALL     N  722   0.751   2.458   2.000  0.0000  0.0000  0.0000
    1WALL     N  723   0.877   2.241   2.000  0.0000  0.0000  0.0000
    1WALL     N  724   1.002   2.458   2.000  0.0000  0.0000  0.0000
    1WALL     N  725   1.127   2.241   2.000  0.0000  0.0000  0.0000
    1WALL     N  726   1.252   2.458   2.000  0.0000  0.0000  0.0000
    1WALL     N  727   1.377   2.241   2.000  0.0000  0.0000  0.0000
    1WALL     N  728   1.503   2.458   2.000  0.0000  0.0000  0.0000
    1WALL     N  729   1.628   2.241   2.000  0.0000  0.0000  0.0000
    1WALL     N  730   1.753   2.458   2.000  0.0000  0.0000  0.0000
    1WALL     N  731   1.878   2.241   2.000  0.0000  0.0000  0.0000
    1WALL     N  732   2.004   2.458   2.000  0.0000  0.0000  0.0000
    1WALL     N  733   2.129   2.241   2.000  0.0000  0.0000  0.0000
    1WALL     N  734   2.254   2.458   2.000  0.0000  0.0000  0.0000
    1WALL     N  735   2.379   2.241   2.000  0.0000  0.0000  0.0000
    1WALL     N  736   2.505   2.458   2.000  0.0000  0.0000  0.0000
    1WALL     N  737   2.630   2.241   2.000  0.0000  0.0000  0.0000
    1WALL     N  738   2.755   2.458   2.000  0.0000  0.0000  0.0000
    1WALL     N  739   2.880   2.241   2.000  0.0000  0.0000  0.0000
    1WALL     N  740   3.005   2.458   2.000  0.0000  0.0000  0.0000
    1WALL     N  741   3.131   2.241   2.000  0.0000  0.0000  0.0000
    1WALL     N  742   3.256   2.458   2.000  0.0000  0.0000  0.0000
    1WALL     N  743   3.381   2.241   2.000  0.0000  0.0000  0.0000
    1WALL     N  744   3.506   2.458   2.000  0.0000  0.0000  0.0000
    1WALL     N  745   3.632   2.241   2.000  0.0000  0.0000  0.0000
    1WALL     N  746   3.757   2.458   2.000  0.0000  0.0000  0.0000
    1WALL     N  747   3.882   2.241   2.000  0.0000  0.0000  0.0000
    1WALL     N  748   4.007   2.458   2.000  0.0000  0.0000  0.0000
    1WALL     N  749   4.133   2.241   2.000  0.0000  0.0000  0.0000
    1WALL     N  750   4.258   2.458   2.000  0.0000  0.0000  0.0000
    1WALL     N  751   4.383   2.241   2.000  0.0000  0.0000  0.0000
    1WALL     N  752   4.508   2.458   2.000  0.0000  0.0000  0.0000
    1WALL     N  753   4.633   2.241   2.000  0.0000  0.0000  0.0000
    1WALL     N  754   4.759   2.458   2.000  0.0000  0.0000  0.0000
    1WALL     N  755   4.884   2.241   2.000  0.0000  0.0000  0.0000
    1WALL     N  756   5.009   2.458   2.000  0.0000  0.0000  0.0000
    1WALL     N  757   5.135   2.675   2.000  0.0000  0.0000  0.0000
    1WALL     N  758   0.000   2.892   2.000  0.0000  0.0000  0.0000
    1WALL     N  759   0.125   2.675   2.000  0.0000  0.0000  0.0000
    1WALL     N  760   0.250   2.892   2.000  0.0000  0.0000  0.0000
    1WALL     N  761   0.376   2.675   2.000  0.0000  0.0000  0.0000
    1WALL     N  762   0.501   2.892   2.000  0.0000  0.0000  0.0000
    1WALL     N  763   0.626   2.675   2.000  0.0000  0.0000  0.0000
    1WALL     N  764   0.751   2.892   2.000  0.0000  0.0000  0.0000
    1WALL     N  765   0.877   2.675   2.000  0.0000  0.0000  0.0000
    1WALL     N  766   1.002   2.892   2.000  0.0000  0.0000  0.0000
    1WALL     N  767   1.127   2.675   2.000  0.0000  0.0000  0.0000
    1WALL     N  768   1.252   2.892   2.000  0.0000  0.0000  0.0000
    1WALL     N  769   1.377   2.675   2.000  0.0000  0.0000  0.0000
    1WALL     N  770   1.503   2.892   2.000  0.0000  0.0000  0.0000
    1WALL     N  771   1.628   2.675   2.000  0.0000  0.0000  0.0000
    1WALL     N  772   1.753   2.892   2.000  0.0000  0.0000  0.0000
    1WALL     N  773   1.878   2.675   2.000  0.0000  0.0000  0.0000
    1WALL     N  774   2.004   2.892   2.000  0.0000  0.0000  0.0000
    1WALL     N  775   2.129   2.675   2.000  0.0000  0.0000  0.0000
    1WALL     N  776   2.254   2.892   2.000  0.0000  0.0000  0.0000
    1WALL     N  777   2.379   2.675   2.000  0.0000  0.0000  0.0000
    1WALL     N  778   2.505   2.892   2.000  0.0000  0.0000  0.0000
    1WALL     N  779   2.630   2.675   2.000  0.0000  0.0000  0.0000
    1WALL     N  780   2.755   2.892   2.000  0.0000  0.0000  0.0000
    1WALL     N  781   2.880   2.675   2.000  0.0000  0.0000  0.0000
    1WALL     N  782   3.005   2.892   2.000  0.0000  0.0000  0.0000
    1WALL     N  783   3.131   2.675   2.000  0.0000  0.0000  0.0000
    1WALL     N  784   3.256   2.892   2.000  0.0000  0.0000  0.0000
    1WALL     N  785   3.381   2.675   2.000  0.0000  0.0000  0.0000
    1WALL     N  786   3.506   2.892   2.000  0.0000  0.0000  0.0000
    1WALL     N  787   3.632   2.675   2.000  0.0000  0.0000  0.0000
    1WALL     N  788   3.757   2.892   2.000  0.0000  0.0000  0.0000
    1WALL     N  789   3.882   2.675   2.000  0.0000  0.0000  0.0000
    1WALL     N  790   4.007   2.892   2.000  0.0000  0.0000  0.0000
    1WALL     N  791   4.133   2.675   2.000  0.0000  0.0000  0.0000
    1WALL     N  792   4.258   2.892   2.000  0.0000  0.0000  0.0000
    1WALL     N  793   4.383   2.675   2.000  0.0000  0.0000  0.0000
    1WALL     N  794   4.508   2.892   2.000  0.0000  0.0000  0.0000
    1WALL     N  795   4.633   2.675   2.000  0.0000  0.0000  0.0000
    1WALL     N  796   4.759   2.892   2.000  0.0000  0.0000  0.0000
    1WALL     N  797   4.884   2.675   2.000  0.0000  0.0000  0.0000
    1WALL     N  798   5.009   2.892   2.000  0.0000  0.0000  0.0000
    1WALL     N  799   5.135   3.109   2.000  0.0000  0.0000  0.0000
    1WALL     N  800   0.000   3.326   2.000  0.0000  0.0000  0.0000
    1WALL     N  801   0.125   3.109   2.000  0.0000  0.0000  0.0000
    1WALL     N  802   0.250   3.326   2.000  0.0000  0.0000  0.0000
    1WALL     N  803   0.376   3.109   2.000  0.0000  0.0000  0.0000
    1WALL     N  804   0.501   3.326   2.000  0.0000  0.0000  0.0000
    1WALL     N  805   0.626   3.109   2.000  0.0000  0.0000  0.0000
    1WALL     N  806   0.751   3.326   2.000  0.0000  0.0000  0.0000
    1WALL     N  807   0.877   3.109   2.000  0.0000  0.0000  0.0000
    1WALL     N  808   1.002   3.326   2.000  0.0000  0.0000  0.0000
    1WALL     N  809   1.127   3.109   2.000  0.0000  0.0000  0.0000
    1WALL     N  810   1.252   3.326   2.000  0.0000  0.0000  0.0000
    1WALL     N  811   1.377   3.109   2.000  0.0000  0.0000  0.0000
    1WALL     N  812   1.503   3.326   2.000  0.0000  0.0000  0.0000
    1WALL     N  813   1.628   3.109   2.000  0.0000  0.0000  0.0000
    1WALL     N  814   1.753   3.326   2.000  0.0000  0.0000  0.0000
    1WALL     N  815   1.878   3.109   2.000  0.0000  0.0000  0.0000
    1WALL     N  816   2.004   3.326   2.000  0.0000  0.0000  0.0000
    1WALL     N  817   2.129   3.109   2.000  0.0000  0.0000  0.0000
    1WALL     N  818   2.254   3.326   2.000  0.0000  0.0000  0.0000
    1WALL     N  819   2.379   3.109   2.000  0.0000  0.0000  0.0000
    1WALL     N  820   2.505   3.326   2.000  0.0000  0.0000  0.0000
    1WALL     N  821   2.630   3.109   2.000  0.0000  0.0000  0.0000
    1WALL     N  822   2.755   3.326   2.000  0.0000  0.0000  0.0000
    1WALL     N  823   2.880   3.109   2.000  0.0000  0.0000  0.0000
    1WALL     N  824   3.005   3.326   2.000  0.0000  0.0000  0.0000
    1WALL     N  825   3.131   3.109   2.000  0.0000  0.0000  0.0000
    1WALL     N  826   3.256   3.326   2.000  0.0000  0.0000  0.0000
    1WALL     N  827   3.381   3.109   2.000  0.0000  0.0000  0.0000
    1WALL     N  828   3.506   3.326   2.000  0.0000  0.0000  0.0000
    1WALL     N  829   3.632   3.109   2.000  0.0000  0.0000  0.0000
    1WALL     N  830   3.757   3.326   2.000  0.0000  0.0000  0.0000
    1WALL     N  831   3.882   3.109   2.000  0.0000  0.0000  0.0000
    1WALL     N  832   4.007   3.326   2.000  0.0000  0.0000  0.0000
    1WALL     N  833   4.133   3.109   2.000  0.0000  0.0000  0.0000
    1WALL     N  834   4.258   3.326   2.000  0.0000  0.0000  0.0000
    1WALL     N  835   4.383   3.109   2.000  0.0000  0.0000  0.0000
    1WALL     N  836   4.508   3.326   2.000  0.0000  0.0000  0.0000
    1WALL     N  837   4.633   3.109   2.000  0.0000  0.0000  0.0000
    1WALL     N  838   4.759   3.326   2.000  0.0000  0.0000  0.0000
    1WALL     N  839   4.884   3.109   2.000  0.0000  0.0000  0.0000
    1WALL     N  840   5.009   3.326   2.000  0.0000  0.0000  0.0000
    1WALL     N  841   5.135   3.543   2.000  0.0000  0.0000  0.0000
    1WALL     N  842   0.000   3.760   2.000  0.0000  0.0000  0.0000
    1WALL     N  843   0.125   3.543   2.000  0.0000  0.0000  0.0000
    1WALL     N  844   0.250   3.760   2.000  0.0000  0.0000  0.0000
    1WALL     N  845   0.376   3.543   2.000  0.0000  0.0000  0.0000
    1WALL     N  846   0.501   3.760   2.000  0.0000  0.0000  0.0000
    1WALL     N  847   0.626   3.543   2.000  0.0000  0.0000  0.0000
    1WALL     N  848   0.751   3.760   2.000  0.0000  0.0000  0.0000
    1WALL     N  849   0.877   3.543   2.000  0.0000  0.0000  0.0000
    1WALL     N  850   1.002   3.760   2.000  0.0000  0.0000  0.0000
    1WALL     N  851   1.127   3.543   2.000  0.0000  0.0000  0.0000
    1WALL     N  852   1.252   3.760   2.000  0.0000  0.0000  0.0000
    1WALL     N  853   1.377   3.543   2.000  0.0000  0.0000  0.0000
    1WALL     N  854   1.503   3.760   2.000  0.0000  0.0000  0.0000
    1WALL     N  855   1.628   3.543   2.000  0.0000  0.0000  0.0000
    1WALL     N  856   1.753   3.760   2.000  0.0000  0.0000  0.0000
    1WALL     N  857   1.878   3.543   2.000  0.0000  0.0000  0.0000
    1WALL     N  858   2.004   3.760   2.000  0.0000  0.0000  0.0000
    1WALL     N  859   2.129   3.543   2.000  0.0000  0.0000  0.0000
    1WALL     N  860   2.254   3.760   2.000  0.0000  0.0000  0.0000
    1WALL     N  861   2.379   3.543   2.000  0.0000  0.0000  0.0000
    1WALL     N  862   2.505   3.760   2.000  0.0000  0.0000  0.0000
    1WALL     N  863   2.630   3.543   2.000  0.0000  0.0000  0.0000
    1WALL     N  864   2.755   3.760   2.000  0.0000  0.0000  0.0000
    1WALL     N  865   2.880   3.543   2.000  0.0000  0.0000  0.0000
    1WALL     N  866   3.005   3.760   2.000  0.0000  0.0000  0.0000
    1WALL     N  867   3.131   3.543   2.000  0.0000  0.0000  0.0000
    1WALL     N  868   3.256   3.760   2.000  0.0000  0.0000  0.0000
    1WALL     N  869   3.381   3.543   2.000  0.0000  0.0000  0.0000
    1WALL     N  870   3.506   3.760   2.000  0.0000  0.0000  0.0000
    1WALL     N  871   3.632   3.543   2.000  0.0000  0.0000  0.0000
    1WALL     N  872   3.757   3.760   2.000  0.0000  0.0000  0.0000
    1WALL     N  873   3.882   3.543   2.000  0.0000  0.0000  0.0000
    1WALL     N  874   4.007   3.760   2.000  0.0000  0.0000  0.0000
    1WALL     N  875   4.133   3.543   2.000  0.0000  0.0000  0.0000
    1WALL     N  876   4.258   3.760   2.000  0.0000  0.0000  0.0000
    1WALL     N  877   4.383   3.543   2.000  0.0000  0.0000  0.0000
    1WALL     N  878   4.508   3.760   2.000  0.0000  0.0000  0.0000
    1WALL     N  879   4.633   3.543   2.000  0.0000  0.0000  0.0000
    1WALL     N  880   4.759   3.760   2.000  0.0000  0.0000  0.0000
    1WALL     N  881   4.884   3.543   2.000  0.0000  0.0000  0.0000
    1WALL     N  882   5.009   3.760   2.000  0.0000  0.0000  0.0000
    1WALL     N  883   5.135   3.976   2.000  0.0000  0.0000  0.0000
    1WALL     N  884   0.000   4.193   2.000  0.0000  0.0000  0.0000
    1WALL     N  885   0.125   3.976   2.000  0.0000  0.0000  0.0000
    1WALL     N  886   0.250   4.193   2.000  0.0000  0.0000  0.0000
    1WALL     N  887   0.376   3.976   2.000  0.0000  0.0000  0.0000
    1WALL     N  888   0.501   4.193   2.000  0.0000  0.0000  0.0000
    1WALL     N  889   0.626   3.976   2.000  0.0000  0.0000  0.0000
    1WALL     N  890   0.751   4.193   2.000  0.0000  0.0000  0.0000
    1WALL     N  891   0.877   3.976   2.000  0.0000  0.0000  0.0000
    1WALL     N  892   1.002   4.193   2.000  0.0000  0.0000  0.0000
    1WALL     N  893   1.127   3.976   2.000  0.0000  0.0000  0.0000
    1WALL     N  894   1.252   4.193   2.000  0.0000  0.0000  0.0000
    1WALL     N  895   1.377   3.976   2.000  0.0000  0.0000  0.0000
    1WALL     N  896   1.503   4.193   2.000  0.0000  0.0000  0.0000
    1WALL     N  897   1.628   3.976   2.000  0.0000  0.0000  0.0000
    1WALL     N  898   1.753   4.193   2.000  0.0000  0.0000  0.0000
    1WALL     N  899   1.878   3.976   2.000  0.0000  0.0000  0.0000
    1WALL     N  900   2.004   4.193   2.000  0.0000  0.0000  0.0000
    1WALL     N  901   2.129   3.976   2.000  0.0000  0.0000  0.0000
    1WALL     N  902   2.254   4.193   2.000  0.0000  0.0000  0.0000
    1WALL     N  903   2.379   3.976   2.000  0.0000  0.0000  0.0000
    1WALL     N  904   2.505   4.193   2.000  0.0000  0.0000  0.0000
    1WALL     N  905   2.630   3.976   2.000  0.0000  0.0000  0.0000
    1WALL     N  906   2.755   4.193   2.000  0.0000  0.0000  0.0000
    1WALL     N  907   2.880   3.976   2.000  0.0000  0.0000  0.0000
    1WALL     N  908   3.005   4.193   2.000  0.0000  0.0000  0.0000
    1WALL     N  909   3.131   3.976   2.000  0.0000  0.0000  0.0000
    1WALL     N  910   3.256   4.193   2.000  0.0000  0.0000  0.0000
    1WALL     N  911   3.381   3.976   2.000  0.0000  0.0000  0.0000
    1WALL     N  912   3.506   4.193   2.000  0.0000  0.0000  0.0000
    1WALL     N  913   3.632   3.976   2.000  0.0000  0.0000  0.0000
    1WALL     N  914   3.757   4.193   2.000  0.0000  0.0000  0.0000
    1WALL     N  915   3.882   3.976   2.000  0.0000  0.0000  0.0000
    1WALL     N  916   4.007   4.193   2.000  0.0000  0.0000  0.0000
    1WALL     N  917   4.133   3.976   2.000  0.0000  0.0000  0.0000
    1WALL     N  918   4.258   4.193   2.000  0.0000  0.0000  0.0000
    1WALL     N  919   4.383   3.976   2.000  0.0000  0.0000  0.0000
    1WALL     N  920   4.508   4.193   2.000  0.0000  0.0000  0.0000
    1WALL     N  921   4.633   3.976   2.000  0.0000  0.0000  0.0000
    1WALL     N  922   4.759   4.193   2.000  0.0000  0.0000  0.0000
    1WALL     N  923   4.884   3.976   2.000  0.0000  0.0000  0.0000
    1WALL     N  924   5.009   4.193   2.000  0.0000  0.0000  0.0000
    1WALL     N  925   5.135   4.410   2.000  0.0000  0.0000  0.0000
    1WALL     N  926   0.000   4.627   2.000  0.0000  0.0000  0.0000
    1WALL     N  927   0.125   4.410   2.000  0.0000  0.0000  0.0000
    1WALL     N  928   0.250   4.627   2.000  0.0000  0.0000  0.0000
    1WALL     N  929   0.376   4.410   2.000  0.0000  0.0000  0.0000
    1WALL     N  930   0.501   4.627   2.000  0.0000  0.0000  0.0000
    1WALL     N  931   0.626   4.410   2.000  0.0000  0.0000  0.0000
    1WALL     N  932   0.751   4.627   2.000  0.0000  0.0000  0.0000
    1WALL     N  933   0.877   4.410   2.000  0.0000  0.0000  0.0000
    1WALL     N  934   1.002   4.627   2.000  0.0000  0.0000  0.0000
    1WALL     N  935   1.127   4.410   2.000  0.0000  0.0000  0.0000
    1WALL     N  936   1.252   4.627   2.000  0.0000  0.0000  0.0000
    1WALL     N  937   1.377   4.410   2.000  0.0000  0.0000  0.0000
    1WALL     N  938   1.503   4.627   2.000  0.0000  0.0000  0.0000
    1WALL     N  939   1.628   4.410   2.000  0.0000  0.0000  0.0000
    1WALL     N  940   1.753   4.627   2.000  0.0000  0.0000  0.0000
    1WALL     N  941   1.878   4.410   2.000  0.0000  0.0000  0.0000
    1WALL     N  942   2.004   4.627   2.000  0.0000  0.0000  0.0000
    1WALL     N  943   2.129   4.410   2.000  0.0000  0.0000  0.0000
    1WALL     N  944   2.254   4.627   2.000  0.0000  0.0000  0.0000
    1WALL     N  945   2.379   4.410   2.000  0.0000  0.0000  0.0000
    1WALL     N  946   2.505   4.627   2.000  0.0000  0.0000  0.0000
    1WALL     N  947   2.630   4.410   2.000  0.0000  0.0000  0.0000
    1WALL     N  948   2.755   4.627   2.000  0.0000  0.0000  0.0000
    1WALL     N  949   2.880   4.410   2.000  0.0000  0.0000  0.0000
    1WALL     N  950   3.005   4.627   2.000  0.0000  0.0000  0.0000
    1WALL     N  951   3.131   4.410   2.000  0.0000  0.0000  0.0000
    1WALL     N  952   3.256   4.627   2.000  0.0000  0.0000  0.0000
    1WALL     N  953   3.381   4.410   2.000  0.0000  0.0000  0.0000
    1WALL     N  954   3.506   4.627   2.000  0.0000  0.0000  0.0000
    1WALL     N  955   3.632   4.410   2.000  0.0000  0.0000  0.0000
    1WALL     N  956   3.757   4.627   2.000  0.0000  0.0000  0.0000
    1WALL     N  957   3.882   4.410   2.000  0.0000  0.0000  0.0000
    1WALL     N  958   4.007   4.627   2.000  0.0000  0.0000  0.0000
    1WALL     N  959   4.133   4.410   2.000  0.0000  0.0000  0.0000
    1WALL     N  960   4.258   4.627   2.000  0.0000  0.0000  0.0000
    1WALL     N  961   4.383   4.410   2.000  0.0000  0.0000  0.0000
    1WALL     N  962   4.508   4.627   2.000  0.0000  0.0000  0.0000
    1WALL     N  963   4.633   4.410   2.000  0.0000  0.0000  0.0000
    1WALL     N  964   4.759   4.627   2.000  0.0000  0.0000  0.0000
    1WALL     N  965   4.884   4.410   2.000  0.0000  0.0000  0.0000
    1WALL     N  966   5.009   4.627   2.000  0.0000  0.0000  0.0000
    1WALL     N  967   5.135   4.844   2.000  0.0000  0.0000  0.0000
    1WALL     N  968   0.000   5.061   2.000  0.0000  0.0000  0.0000
    1WALL     N  969   0.125   4.844   2.000  0.0000  0.0000  0.0000
    1WALL     N  970   0.250   5.061   2.000  0.0000  0.0000  0.0000
    1WALL     N  971   0.376   4.844   2.000  0.0000  0.0000  0.0000
    1WALL     N  972   0.501   5.061   2.000  0.0000  0.0000  0.0000
    1WALL     N  973   0.626   4.844   2.000  0.0000  0.0000  0.0000
    1WALL     N  974   0.751   5.061   2.000  0.0000  0.0000  0.0000
    1WALL     N  975   0.877   4.844   2.000  0.0000  0.0000  0.0000
    1WALL     N  976   1.002   5.061   2.000  0.0000  0.0000  0.0000
    1WALL     N  977   1.127   4.844   2.000  0.0000  0.0000  0.0000
    1WALL     N  978   1.252   5.061   2.000  0.0000  0.0000  0.0000
    1WALL     N  979   1.377   4.844   2.000  0.0000  0.0000  0.0000
    1WALL     N  980   1.503   5.061   2.000  0.0000  0.0000  0.0000
    1WALL     N  981   1.628   4.844   2.000  0.0000  0.0000  0.0000
    1WALL     N  982   1.753   5.061   2.000  0.0000  0.0000  0.0000
    1WALL     N  983   1.878   4.844   2.000  0.0000  0.0000  0.0000
    1WALL     N  984   2.004   5.061   2.000  0.0000  0.0000  0.0000
    1WALL     N  985   2.129   4.844   2.000  0.0000  0.0000  0.0000
    1WALL     N  986   2.254   5.061   2.000  0.0000  0.0000  0.0000
    1WALL     N  987   2.379   4.844   2.000  0.0000  0.0000  0.0000
    1WALL     N  988   2.505   5.061   2.000  0.0000  0.0000  0.0000
    1WALL     N  989   2.630   4.844   2.000  0.0000  0.0000  0.0000
    1WALL     N  990   2.755   5.061   2.000  0.0000  0.0000  0.0000
    1WALL     N  991   2.880   4.844   2.000  0.0000  0.0000  0.0000
    1WALL     N  992   3.005   5.061   2.000  0.0000  0.0000  0.0000
    1WALL     N  993   3.131   4.844   2.000  0.0000  0.0000  0.0000
    1WALL     N  994   3.256   5.061   2.000  0.0000  0.0000  0.0000
    1WALL     N  995   3.381   4.844   2.000  0.0000  0.0000  0.0000
    1WALL     N  996   3.506   5.061   2.000  0.0000  0.0000  0.0000
    1WALL     N  997   3.632   4.844   2.000  0.0000  0.0000  0.0000
    1WALL     N  998   3.757   5.061   2.000  0.0000  0.0000  0.0000
    1WALL     N  999   3.882   4.844   2.000  0.0000  0.0000  0.0000
    1WALL     N 1000   4.007   5.061   2.000  0.0000  0.0000  0.0000
    1WALL     N 1001   4.133   4.844   2.000  0.0000  0.0000  0.0000
    1WALL     N 1002   4.258   5.061   2.000  0.0000  0.0000  0.0000
    1WALL     N 1003   4.383   4.844   2.000  0.0000  0.0000  0.0000
    1WALL     N 1004   4.508   5.061   2.000  0.0000  0.0000  0.0000
    1WALL     N 1005   4.633   4.844   2.000  0.0000  0.0000  0.0000
    1WALL     N 1006   4.759   5.061   2.000  0.0000  0.0000  0.0000
    1WALL     N 1007   4.884   4.844   2.000  0.0000  0.0000  0.0000
    1WALL     N 1008   5.009   5.061   2.000  0.0000  0.0000  0.0000
    2WALL     B 1009   0.000   0.000   1.000  0.0000  0.0000  0.0000
    2WALL     B 1010   5.135   0.217   1.000  0.0000  0.0000  0.0000
    2WALL     B 1011   0.250   0.000   1.000  0.0000  0.0000  0.0000
    2WALL     B 1012   0.125   0.217   1.000  0.0000  0.0000  0.0000
    2WALL     B 1013   0.501   0.000   1.000  0.0000  0.0000  0.0000
    2WALL     B 1014   0.376   0.217   1.000  0.0000  0.0000  0.0000
    2WALL     B 1015   0.751   0.000   1.000  0.0000  0.0000  0.0000
    2WALL     B 1016   0.626   0.217   1.000  0.0000  0.0000  0.0000
    2WALL     B 1017   1.002   0.000   1.000  0.0000  0.0000  0.0000
    2WALL     B 1018   0.877   0.217   1.000  0.0000  0.0000  0.0000
    2WALL     B 1019   1.252   0.000   1.000  0.0000  0.0000  0.0000
    2WALL     B 1020   1.127   0.217   1.000  0.0000  0.0000  0.0000
    2WALL     B 1021   1.503   0.000   1.000  0.0000  0.0000  0.0000
    2WALL     B 1022   1.377   0.217   1.000  0.0000  0.0000  0.0000
    2WALL     B 1023   1.753   0.000   1.000  0.0000  0.0000  0.0000
    2WALL     B 1024   1.628   0.217   1.000  0.0000  0.0000  0.0000
    2WALL     B 1025   2.004   0.000   1.000  0.0000  0.0000  0.0000
    2WALL     B 1026   1.878   0.217   1.000  0.0000  0.0000  0.0000
    2WALL     B 1027   2.254   0.000   1.000  0.0000  0.0000  0.0000
    2WALL     B 1028   2.129   0.217   1.000  0.0000  0.0000  0.0000
    2WALL     B 1029   2.505   0.000   1.000  0.0000  0.0000  0.0000
    2WALL     B 1030   2.379   0.217   1.000  0.0000  0.0000  0.0000
    2WALL     B 1031   2.755   0.000   1.000  0.0000  0.0000  0.0000
    2WALL     B 1032   2.630   0.217   1.000  0.0000  0.0000  0.0000
    2WALL     B 1033   3.005   0.000   1.000  0.0000  0.0000  0.0000
    2WALL     B 1034   2.880   0.217   1.000  0.0000  0.0000  0.0000
    2WALL     B 1035   3.256   0.000   1.000  0.0000  0.0000  0.0000
    2WALL     B 1036   3.131   0.217   1.000  0.0000  0.0000  0.0000
    2WALL     B 1037   3.506   0.000   1.000  0.0000  0.0000  0.0000
    2WALL     B 1038   3.381   0.217   1.000  0.0000  0.0000  0.0000
    2WALL     B 1039   3.757   0.000   1.000  0.0000  0.0000  0.0000
    2WALL     B 1040   3.632   0.217   1.000  0.0000  0.0000  0.0000
    2WALL     B 1041   4.007   0.000   1.000  0.0000  0.0000  0.0000
    2WALL     B 1042   3.882   0.217   1.000  0.0000  0.0000  0.0000
    2WALL     B 1043   4.258   0.000   1.000  0.0000  0.0000  0.0000
    2WALL     B 1044   4.133   0.217   1.000  0.0000  0.0000  0.0000
    2WALL     B 1045   4.508   0.000   1.000  0.0000  0.0000  0.0000
    2WALL     B 1046   4.383   0.217   1.000  0.0000  0.0000  0.0000
    2WALL     B 1047   4.759   0.000   1.000  0.0000  0.0000  0.0000
    2WALL     B 1048   4.633   0.217   1.000  0.0000  0.0000  0.0000
    2WALL     B 1049   5.009   0.000   1.000  0.0000  0.0000  0.0000
    2WALL     B 1050   4.884   0.217   1.000  0.0000  0.0000  0.0000
    2WALL     B 1051   0.000   0.434   1.000  0.0000  0.0000  0.0000
    2WALL     B 1052   5.135   0.651   1.000  0.0000  0.0000  0.0000
    2WALL     B 1053   0.250   0.434   1.000  0.0000  0.0000  0.0000
    2WALL     B 1054   0.125   0.651   1.000  0.0000  0.0000  0.0000
    2WALL     B 1055   0.501   0.434   1.000  0.0000  0.0000  0.0000
    2WALL     B 1056   0.376   0.651   1.000  0.0000  0.0000  0.0000
    2WALL     B 1057   0.751   0.434   1.000  0.0000  0.0000  0.0000
    2WALL     B 1058   0.626   0.651   1.000  0.0000  0.0000  0.0000
    2WALL     B 1059   1.002   0.434   1.000  0.0000  0.0000  0.0000
    2WALL     B 1060   0.877   0.651   1.000  0.0000  0.0000  0.0000
    2WALL     B 1061   1.252   0.434   1.000  0.0000  0.0000  0.0000
    2WALL     B 1062   1.127   0.651   1.000  0.0000  0.0000  0.0000
    2WALL     B 1063   1.503   0.434   1.000  0.0000  0.0000  0.0000
    2WALL     B 1064   1.377   0.651   1.000  0.0000  0.0000  0.0000
    2WALL     B 1065   1.753   0.434   1.000  0.0000  0.0000  0.0000
    2WALL     B 1066   1.628   0.651   1.000  0.0000  0.0000  0.0000
    2WALL     B 1067   2.004   0.434   1.000  0.0000  0.0000  0.0000
    2WALL     B 1068   1.878   0.651   1.000  0.0000  0.0000  0.0000
    2WALL     B 1069   2.254   0.434   1.000  0.0000  0.0000  0.0000
    2WALL     B 1070   2.129   0.651   1.000  0.0000  0.0000  0.0000
    2WALL     B 1071   2.505   0.434   1.000  0.0000  0.0000  0.0000
    2WALL     B 1072   2.379   0.651   1.000  0.0000  0.0000  0.0000
    2WALL     B 1073   2.755   0.434   1.000  0.0000  0.0000  0.0000
    2WALL     B 1074   2.630   0.651   1.000  0.0000  0.0000  0.0000
    2WALL     B 1075   3.005   0.434   1.000  0.0000  0.0000  0.0000
    2WALL     B 1076   2.880   0.651   1.000  0.0000  0.0000  0.0000
    2WALL     B 1077   3.256   0.434   1.000  0.0000  0.0000  0.0000
    2WALL     B 1078   3.131   0.651   1.000  0.0000  0.0000  0.0000
    2WALL     B 1079   3.506   0.434   1.000  0.0000  0.0000  0.0000
    2WALL     B 1080   3.381   0.651   1.000  0.0000  0.0000  0.0000
    2WALL     B 1081   3.757   0.434   1.000  0.0000  0.0000  0.0000
    2WALL     B 1082   3.632   0.651   1.000  0.0000  0.0000  0.0000
    2WALL     B 1083   4.007   0.434   1.000  0.0000  0.0000  0.0000
    2WALL     B 1084   3.882   0.651   1.000  0.0000  0.0000  0.0000
    2WALL     B 1085   4.258   0.434   1.000  0.0000  0.0000  0.0000
    2WALL     B 1086   4.133   0.651   1.000  0.0000  0.0000  0.0000
    2WALL     B 1087   4.508   0.434   1.000  0.0000  0.0000  0.0000
    2WALL     B 1088   4.383   0.651   1.000  0.0000  0.0000  0.0000
    2WALL     B 1089   4.759   0.434   1.000  0.0000  0.0000  0.0000
    2WALL     B 1090   4.633   0.651   1.000  0.0000  0.0000  0.0000
    2WALL     B 1091   5.009   0.434   1.000  0.0000  0.0000  0.0000
    2WALL     B 1092   4.884   0.651   1.000  0.0000  0.0000  0.0000
    2WALL     B 1093   0.000   0.868   1.000  0.0000  0.0000  0.0000
    2WALL     B 1094   5.135   1.085   1.000  0.0000  0.0000  0.0000
    2WALL     B 1095   0.250   0.868   1.000  0.0000  0.0000  0.0000
    2WALL     B 1096   0.125   1.085   1.000  0.0000  0.0000  0.0000
    2WALL     B 1097   0.501   0.868   1.000  0.0000  0.0000  0.0000
    2WALL     B 1098   0.376   1.085   1.000  0.0000  0.0000  0.0000
    2WALL     B 1099   0.751   0.868   1.000  0.0000  0.0000  0.0000
    2WALL     B 1100   0.626   1.085   1.000  0.0000  0.0000  0.0000
    2WALL     B 1101   1.002   0.868   1.000  0.0000  0.0000  0.0000
    2WALL     B 1102   0.877   1.085   1.000  0.0000  0.0000  0.0000
    2WALL     B 1103   1.252   0.868   1.000  0.0000  0.0000  0.0000
    2WALL     B 1104   1.127   1.085   1.000  0.0000  0.0000  0.0000
    2WALL     B 1105   1.503   0.868   1.000  0.0000  0.0000  0.0000
    2WALL     B 1106   1.377   1.085   1.000  0.0000  0.0000  0.0000
    2WALL     B 1107   1.753   0.868   1.000  0.0000  0.0000  0.0000
    2WALL     B 1108   1.628   1.085   1.000  0.0000  0.0000  0.0000
    2WALL     B 1109   2.004   0.868   1.000  0.0000  0.0000  0.0000
    2WALL     B 1110   1.878   1.085   1.000  0.0000  0.0000  0.0000
    2WALL     B 1111   2.254   0.868   1.000  0.0000  0.0000  0.0000
    2WALL     B 1112   2.129   1.085   1.000  0.0000  0.0000  0.0000
    2WALL     B 1113   2.505   0.868   1.000  0.0000  0.0000  0.0000
    2WALL     B 1114   2.379   1.085   1.000  0.0000  0.0000  0.0000
    2WALL     B 1115   2.755   0.868   1.000  0.0000  0.0000  0.0000
    2WALL     B 1116   2.630   1.085   1.000  0.0000  0.0000  0.0000
    2WALL     B 1117   3.005   0.868   1.000  0.0000  0.0000  0.0000
    2WALL     B 1118   2.880   1.085   1.000  0.0000  0.0000  0.0000
    2WALL     B 1119   3.256   0.868   1.000  0.0000  0.0000  0.0000
    2WALL     B 1120   3.131   1.085   1.000  0.0000  0.0000  0.0000
    2WALL     B 1121   3.506   0.868   1.000  0.0000  0.0000  0.0000
    2WALL     B 1122   3.381   1.085   1.000  0.0000  0.0000  0.0000
    2WALL     B 1123   3.757   0.868   1.000  0.0000  0.0000  0.0000
    2WALL     B 1124   3.632   1.085   1.000  0.0000  0.0000  0.0000
    2WALL     B 1125   4.007   0.868   1.000  0.0000  0.0000  0.0000
    2WALL     B 1126   3.882   1.085   1.000  0.0000  0.0000  0.0000
    2WALL     B 1127   4.258   0.868   1.000  0.0000  0.0000  0.0000
    2WALL     B 1128   4.133   1.085   1.000  0.0000  0.0000  0.0000
    2WALL     B 1129   4.508   0.868   1.000  0.0000  0.0000  0.0000
    2WALL     B 1130   4.383   1.085   1.000  0.0000  0.0000  0.0000
    2WALL     B 1131   4.759   0.868   1.000  0.0000  0.0000  0.0000
    2WALL     B 1132   4.633   1.085   1.000  0.0000  0.0000  0.0000
    2WALL     B 1133   5.009   0.868   1.000  0.0000  0.0000  0.0000
    2WALL     B 1134   4.884   1.085   1.000  0.0000  0.0000  0.0000
    2WALL     B 1135   0.000   1.301   1.000  0.0000  0.0000  0.0000
    2WALL     B 1136   5.135   1.518   1.000  0.0000  0.0000  0.0000
    2WALL     B 1137   0.250   1.301   1.000  0.0000  0.0000  0.0000
    2WALL     B 1138   0.125   1.518   1.000  0.0000  0.0000  0.0000
    2WALL     B 1139   0.501   1.301   1.000  0.0000  0.0000  0.0000
    2WALL     B 1140   0.376   1.518   1.000  0.0000  0.0000  0.0000
    2WALL     B 1141   0.751   1.301   1.000  0.0000  0.0000  0.0000
    2WALL     B 1142   0.626   1.518   1.000  0.0000  0.0000  0.0000
    2WALL     B 1143   1.002   1.301   1.000  0.0000  0.0000  0.0000
    2WALL     B 1144   0.877   1.518   1.000  0.0000  0.0000  0.0000
    2WALL     B 1145   1.252   1.301   1.000  0.0000  0.0000  0.0000
    2WALL     B 1146   1.127   1.518   1.000  0.0000  0.0000  0.0000
    2WALL     B 1147   1.503   1.301   1.000  0.0000  0.0000  0.0000
    2WALL     B 1148   1.377   1.518   1.000  0.0000  0.0000  0.0000
    2WALL     B 1149   1.753   1.301   1.000  0.0000  0.0000  0.0000
    2WALL     B 1150   1.628   1.518   1.000  0.0000  0.0000  0.0000
    2WALL     B 1151   2.004   1.301   1.000  0.0000  0.0000  0.0000
    2WALL     B 1152   1.878   1.518   1.000  0.0000  0.0000  0.0000
    2WALL     B 1153   2.254   1.301   1.000  0.0000  0.0000  0.0000
    2WALL     B 1154   2.129   1.518   1.000  0.0000  0.0000  0.0000
    2WALL     B 1155   2.505   1.301   1.000  0.0000  0.0000  0.0000
    2WALL     B 1156   2.379   1.518   1.000  0.0000  0.0000  0.0000
    2WALL     B 1157   2.755   1.301   1.000  0.0000  0.0000  0.0000
    2WALL     B 1158   2.630   1.518   1.000  0.0000  0.0000  0.0000
    2WALL     B 1159   3.005   1.301   1.000  0.0000  0.0000  0.0000
    2WALL     B 1160   2.880   1.518   1.000  0.0000  0.0000  0.0000
    2WALL     B 1161   3.256   1.301   1.000  0.0000  0.0000  0.0000
    2WALL     B 1162   3.131   1.518   1.000  0.0000  0.0000  0.0000
    2WALL     B 1163   3.506   1.301   1.000  0.0000  0.0000  0.0000
    2WALL     B 1164   3.381   1.518   1.000  0.0000  0.0000  0.0000
    2WALL     B 1165   3.757   1.301   1.000  0.0000  0.0000  0.0000
    2WALL     B 1166   3.632   1.518   1.000  0.0000  0.0000  0.0000
    2WALL     B 1167   4.007   1.301   1.000  0.0000  0.0000  0.0000
    2WALL     B 1168   3.882   1.518   1.000  0.0000  0.0000  0.0000
    2WALL     B 1169   4.258   1.301   1.000  0.0000  0.0000  0.0000
    2WALL     B 1170   4.133   1.518   1.000  0.0000  0.0000  0.0000
    2WALL     B 1171   4.508   1.301   1.000  0.0000  0.0000  0.0000
    2WALL     B 1172   4.383   1.518   1.000  0.0000  0.0000  0.0000
    2WALL     B 1173   4.759   1.301   1.000  0.0000  0.0000  0.0000
    2WALL     B 1174   4.633   1.518   1.000  0.0000  0.0000  0.0000
    2WALL     B 1175   5.009   1.301   1.000  0.0000  0.0000  0.0000
    2WALL     B 1176   4.884   1.518   1.000  0.0000  0.0000  0.0000
    2WALL     B 1177   0.000   1.735   1.000  0.0000  0.0000  0.0000
    2WALL     B 1178   5.135   1.952   1.000  0.0000  0.0000  0.0000
    2WALL     B 1179   0.250   1.735   1.000  0.0000  0.0000  0.0000
    2WALL     B 1180   0.125   1.952   1.000  0.0000  0.0000  0.0000
    2WALL     B 1181   0.501   1.735   1.000  0.0000  0.0000  0.0000
    2WALL     B 1182   0.376   1.952   1.000  0.0000  0.0000  0.0000
    2WALL     B 1183   0.751   1.735   1.000  0.0000  0.0000  0.0000
    2WALL     B 1184   0.626   1.952   1.000  0.0000  0.0000  0.0000
    2WALL     B 1185   1.002   1.735   1.000  0.0000  0.0000  0.0000
    2WALL     B 1186   0.877   1.952   1.000  0.0000  0.0000  0.0000
    2WALL     B 1187   1.252   1.735   1.000  0.0000  0.0000  0.0000
    2WALL     B 1188   1.127   1.952   1.000  0.0000  0.0000  0.0000
    2WALL     B 1189   1.503   1.735   1.000  0.0000  0.0000  0.0000
    2WALL     B 1190   1.377   1.952   1.000  0.0000  0.0000  0.0000
    2WALL     B 1191   1.753   1.735   1.000  0.0000  0.0000  0.0000
    2WALL     B 1192   1.628   1.952   1.000  0.0000  0.0000  0.0000
    2WALL     B 1193   2.004   1.735   1.000  0.0000  0.0000  0.0000
    2WALL     B 1194   1.878   1.952   1.000  0.0000  0.0000  0.0000
    2WALL     B 1195   2.254   1.735   1.000  0.0000  0.0000  0.0000
    2WALL     B 1196   2.129   1.952   1.000  0.0000  0.0000  0.0000
    2WALL     B 1197   2.505   1.735   1.000  0.0000  0.0000  0.0000
    2WALL     B 1198   2.379   1.952   1.000  0.0000  0.0000  0.0000
    2WALL     B 1199   2.755   1.735   1.000  0.0000  0.0000  0.0000
    2WALL     B 1200   2.630   1.952   1.000  0.0000  0.0000  0.0000
    2WALL     B 1201   3.005   1.735   1.000  0.0000  0.0000  0.0000
    2WALL     B 1202   2.880   1.952   1.000  0.0000  0.0000  0.0000
    2WALL     B 1203   3.256   1.735   1.000  0.0000  0.0000  0.0000
    2WALL     B 1204   3.131   1.952   1.000  0.0000  0.0000  0.0000
    2WALL     B 1205   3.506   1.735   1.000  0.0000  0.0000  0.0000
    2WALL     B 1206   3.381   1.952   1.000  0.0000  0.0000  0.0000
    2WALL     B 1207   3.757   1.735   1.000  0.0000  0.0000  0.0000
    2WALL     B 1208   3.632   1.952   1.000  0.0000  0.0000  0.0000
    2WALL     B 1209   4.007   1.735   1.000  0.0000  0.0000  0.0000
    2WALL     B 1210   3.882   1.952   1.000  0.0000  0.0000  0.0000
    2WALL     B 1211   4.258   1.735   1.000  0.0000  0.0000  0.0000
    2WALL     B 1212   4.133   1.952   1.000  0.0000  0.0000  0.0000
    2WALL     B 1213   4.508   1.735   1.000  0.0000  0.0000  0.0000
    2WALL     B 1214   4.383   1.952   1.000  0.0000  0.0000  0.0000
    2WALL     B 1215   4.759   1.735   1.000  0.0000  0.0000  0.0000
    2WALL     B 1216   4.633   1.952   1.000  0.0000  0.0000  0.0000
    2WALL     B 1217   5.009   1.735   1.000  0.0000  0.0000  0.0000
    2WALL     B 1218   4.884   1.952   1.000  0.0000  0.0000  0.0000
    2WALL     B 1219   0.000   2.169   1.000  0.0000  0.0000  0.0000
    2WALL     B 1220   5.135   2.386   1.000  0.0000  0.0000  0.0000
    2WALL     B 1221   0.250   2.169   1.000  0.0000  0.0000  0.0000
    2WALL     B 1222   0.125   2.386   1.000  0.0000  0.0000  0.0000
    2WALL     B 1223   0.501   2.169   1.000  0.0000  0.0000  0.0000
    2WALL     B 1224   0.376   2.386   1.000  0.0000  0.0000  0.0000
    2WALL     B 1225   0.751   2.169   1.000  0.0000  0.0000  0.0000
    2WALL     B 1226   0.626   2.386   1.000  0.0000  0.0000  0.0000
    2WALL     B 1227   1.002   2.169   1.000  0.0000  0.0000  0.0000
    2WALL     B 1228   0.877   2.386   1.000  0.0000  0.0000  0.0000
    2WALL     B 1229   1.252   2.169   1.000  0.0000  0.0000  0.0000
    2WALL     B 1230   1.127   2.386   1.000  0.0000  0.0000  0.0000
    2WALL     B 1231   1.503   2.169   1.000  0.0000  0.0000  0.0000
    2WALL     B 1232   1.377   2.386   1.000  0.0000  0.0000  0.0000
    2WALL     B 1233   1.753   2.169   1.000  0.0000  0.0000  0.0000
    2WALL     B 1234   1.628   2.386   1.000  0.0000  0.0000  0.0000
    2WALL     B 1235   2.004   2.169   1.000  0.0000  0.0000  0.0000
    2WALL     B 1236   1.878   2.386   1.000  0.0000  0.0000  0.0000
    2WALL     B 1237   2.254   2.169   1.000  0.0000  0.0000  0.0000
    2WALL     B 1238   2.129   2.386   1.000  0.0000  0.0000  0.0000
    2WALL     B 1239   2.505   2.169   1.000  0.0000  0.0000  0.0000
    2WALL     B 1240   2.379   2.386   1.000  0.0000  0.0000  0.0000
    2WALL     B 1241   2.755   2.169   1.000  0.0000  0.0000  0.0000
    2WALL     B 1242   2.630   2.386   1.000  0.0000  0.0000  0.0000
    2WALL     B 1243   3.005   2.169   1.000  0.0000  0.0000  0.0000
    2WALL     B 1244   2.880   2.386   1.000  0.0000  0.0000  0.0000
    2WALL     B 1245   3.256   2.169   1.000  0.0000  0.0000  0.0000
    2WALL     B 1246   3.131   2.386   1.000  0.0000  0.0000  0.0000
    2WALL     B 1247   3.506   2.169   1.000  0.0000  0.0000  0.0000
    2WALL     B 1248   3.381   2.386   1.000  0.0000  0.0000  0.0000
    2WALL     B 1249   3.757   2.169   1.000  0.0000  0.0000  0.0000
    2WALL     B 1250   3.632   2.386   1.000  0.0000  0.0000  0.0000
    2WALL     B 1251   4.007   2.169   1.000  0.0000  0.0000  0.0000
    2WALL     B 1252   3.882   2.386   1.000  0.0000  0.0000  0.0000
    2WALL     B 1253   4.258   2.169   1.000  0.0000  0.0000  0.0000
    2WALL     B 1254   4.133   2.386   1.000  0.0000  0.0000  0.0000
    2WALL     B 1255   4.508   2.169   1.000  0.0000  0.0000  0.0000
    2WALL     B 1256   4.383   2.386   1.000  0.0000  0.0000  0.0000
    2WALL     B 1257   4.759   2.169   1.000  0.0000  0.0000  0.0000
    2WALL     B 1258   4.633   2.386   1.000  0.0000  0.0000  0.0000
    2WALL     B 1259   5.009   2.169   1.000  0.0000  0.0000  0.0000
    2WALL     B 1260   4.884   2.386   1.000  0.0000  0.0000  0.0000
    2WALL     B 1261   0.000   2.603   1.000  0.0000  0.0000  0.0000
    2WALL     B 1262   5.135   2.820   1.000  0.0000  0.0000  0.0000
    2WALL     B 1263   0.250   2.603   1.000  0.0000  0.0000  0.0000
    2WALL     B 1264   0.125   2.820   1.000  0.0000  0.0000  0.0000
    2WALL     B 1265   0.501   2.603   1.000  0.0000  0.0000  0.0000
    2WALL     B 1266   0.376   2.820   1.000  0.0000  0.0000  0.0000
    2WALL     B 1267   0.751   2.603   1.000  0.0000  0.0000  0.0000
    2WALL     B 1268   0.626   2.820   1.000  0.0000  0.0000  0.0000
    2WALL     B 1269   1.002   2.603   1.000  0.0000  0.0000  0.0000
    2WALL     B 1270   0.877   2.820   1.000  0.0000  0.0000  0.0000
    2WALL     B 1271   1.252   2.603   1.000  0.0000  0.0000  0.0000
    2WALL     B 1272   1.127   2.820   1.000  0.0000  0.0000  0.0000
    2WALL     B 1273   1.503   2.603   1.000  0.0000  0.0000  0.0000
    2WALL     B 1274   1.377   2.820   1.000  0.0000  0.0000  0.0000
    2WALL     B 1275   1.753   2.603   1.000  0.0000  0.0000  0.0000
    2WALL     B 1276   1.628   2.820   1.000  0.0000  0.0000  0.0000
    2WALL     B 1277   2.004   2.603   1.000  0.0000  0.0000  0.0000
    2WALL     B 1278   1.878   2.820   1.000  0.0000  0.0000  0.0000
    2WALL     B 1279   2.254   2.603   1.000  0.0000  0.0000  0.0000
    2WALL     B 1280   2.129   2.820   1.000  0.0000  0.0000  0.0000
    2WALL     B 1281   2.505   2.603   1.000  0.0000  0.0000  0.0000
    2WALL     B 1282   2.379   2.820   1.000  0.0000  0.0000  0.0000
    2WALL     B 1283   2.755   2.603   1.000  0.0000  0.0000  0.0000
    2WALL     B 1284   2.630   2.820   1.000  0.0000  0.0000  0.0000
    2WALL     B 1285   3.005   2.603   1.000  0.0000  0.0000  0.0000
    2WALL     B 1286   2.880   2.820   1.000  0.0000  0.0000  0.0000
    2WALL     B 1287   3.256   2.603   1.000  0.0000  0.0000  0.0000
    2WALL     B 1288   3.131   2.820   1.000  0.0000  0.0000  0.0000
    2WALL     B 1289   3.506   2.603   1.000  0.0000  0.0000  0.0000
    2WALL     B 1290   3.381   2.820   1.000  0.0000  0.0000  0.0000
    2WALL     B 1291   3.757   2.603   1.000  0.0000  0.0000  0.0000
    2WALL     B 1292   3.632   2.820   1.000  0.0000  0.0000  0.0000
    2WALL     B 1293   4.007   2.603   1.000  0.0000  0.0000  0.0000
    2WALL     B 1294   3.882   2.820   1.000  0.0000  0.0000  0.0000
    2WALL     B 1295   4.258   2.603   1.000  0.0000  0.0000  0.0000
    2WALL     B 1296   4.133   2.820   1.000  0.0000  0.0000  0.0000
    2WALL     B 1297   4.508   2.603   1.000  0.0000  0.0000  0.0000
    2WALL     B 1298   4.383   2.820   1.000  0.0000  0.0000  0.0000
    2WALL     B 1299   4.759   2.603   1.000  0.0000  0.0000  0.0000
    2WALL     B 1300   4.633   2.820   1.000  0.0000  0.0000  0.0000
    2WALL     B 1301   5.009   2.603   1.000  0.0000  0.0000  0.0000
    2WALL     B 1302   4.884   2.820   1.000  0.0000  0.0000  0.0000
    2WALL     B 1303   0.000   3.037   1.000  0.0000  0.0000  0.0000
    2WALL     B 1304   5.135   3.254   1.000  0.0000  0.0000  0.0000
    2WALL     B 1305   0.250   3.037   1.000  0.0000  0.0000  0.0000
    2WALL     B 1306   0.125   3.254   1.000  0.0000  0.0000  0.0000
    2WALL     B 1307   0.501   3.037   1.000  0.0000  0.0000  0.0000
    2WALL     B 1308   0.376   3.254   1.000  0.0000  0.0000  0.0000
    2WALL     B 1309   0.751   3.037   1.000  0.0000  0.0000  0.0000
    2WALL     B 1310   0.626   3.254   1.000  0.0000  0.0000  0.0000
    2WALL     B 1311   1.002   3.037   1.000  0.0000  0.0000  0.0000
    2WALL     B 1312   0.877   3.254   1.000  0.0000  0.0000  0.0000
    2WALL     B 1313   1.252   3.037   1.000  0.0000  0.0000  0.0000
    2WALL     B 1314   1.127   3.254   1.000  0.0000  0.0000  0.0000
    2WALL     B 1315   1.503   3.037   1.000  0.0000  0.0000  0.0000
    2WALL     B 1316   1.377   3.254   1.000  0.0000  0.0000  0.0000
    2WALL     B 1317   1.753   3.037   1.000  0.0000  0.0000  0.0000
    2WALL     B 1318   1.628   3.254   1.000  0.0000  0.0000  0.0000
    2WALL     B 1319   2.004   3.037   1.000  0.0000  0.0000  0.0000
    2WALL     B 1320   1.878   3.254   1.000  0.0000  0.0000  0.0000
    2WALL     B 1321   2.254   3.037   1.000  0.0000  0.0000  0.0000
    2WALL     B 1322   2.129   3.254   1.000  0.0000  0.0000  0.0000
    2WALL     B 1323   2.505   3.037   1.000  0.0000  0.0000  0.0000
    2WALL     B 1324   2.379   3.254   1.000  0.0000  0.0000  0.0000
    2WALL     B 1325   2.755   3.037   1.000  0.0000  0.0000  0.0000
    2WALL     B 1326   2.630   3.254   1.000  0.0000  0.0000  0.0000
    2WALL     B 1327   3.005   3.037   1.000  0.0000  0.0000  0.0000
    2WALL     B 1328   2.880   3.254   1.000  0.0000  0.0000  0.0000
    2WALL     B 1329   3.256   3.037   1.000  0.0000  0.0000  0.0000
    2WALL     B 1330   3.131   3.254   1.000  0.0000  0.0000  0.0000
    2WALL     B 1331   3.506   3.037   1.000  0.0000  0.0000  0.0000
    2WALL     B 1332   3.381   3.254   1.000  0.0000  0.0000  0.0000
    2WALL     B 1333   3.757   3.037   1.000  0.0000  0.0000  0.0000
    2WALL     B 1334   3.632   3.254   1.000  0.0000  0.0000  0.0000
    2WALL     B 1335   4.007   3.037   1.000  0.0000  0.0000  0.0000
    2WALL     B 1336   3.882   3.254   1.000  0.0000  0.0000  0.0000
    2WALL     B 1337   4.258   3.037   1.000  0.0000  0.0000  0.0000
    2WALL     B 1338   4.133   3.254   1.000  0.0000  0.0000  0.0000
    2WALL     B 1339   4.508   3.037   1.000  0.0000  0.0000  0.0000
    2WALL     B 1340   4.383   3.254   1.000  0.0000  0.0000  0.0000
    2WALL     B 1341   4.759   3.037   1.000  0.0000  0.0000  0.0000
    2WALL     B 1342   4.633   3.254   1.000  0.0000  0.0000  0.0000
    2WALL     B 1343   5.009   3.037   1.000  0.0000  0.0000  0.0000
    2WALL     B 1344   4.884   3.254   1.000  0.0000  0.0000  0.0000
    2WALL     B 1345   0.000   3.470   1.000  0.0000  0.0000  0.0000
    2WALL     B 1346   5.135   3.687   1.000  0.0000  0.0000  0.0000
    2WALL     B 1347   0.250   3.470   1.000  0.0000  0.0000  0.0000
    2WALL     B 1348   0.125   3.687   1.000  0.0000  0.0000  0.0000
    2WALL     B 1349   0.501   3.470   1.000  0.0000  0.0000  0.0000
    2WALL     B 1350   0.376   3.687   1.000  0.0000  0.0000  0.0000
    2WALL     B 1351   0.751   3.470   1.000  0.0000  0.0000  0.0000
    2WALL     B 1352   0.626   3.687   1.000  0.0000  0.0000  0.0000
    2WALL     B 1353   1.002   3.470   1.000  0.0000  0.0000  0.0000
    2WALL     B 1354   0.877   3.687   1.000  0.0000  0.0000  0.0000
    2WALL     B 1355   1.252   3.470   1.000  0.0000  0.0000  0.0000
    2WALL     B 1356   1.127   3.687   1.000  0.0000  0.0000  0.0000
    2WALL     B 1357   1.503   3.470   1.000  0.0000  0.0000  0.0000
    2WALL     B 1358   1.377   3.687   1.000  0.0000  0.0000  0.0000
    2WALL     B 1359   1.753   3.470   1.000  0.0000  0.0000  0.0000
    2WALL     B 1360   1.628   3.687   1.000  0.0000  0.0000  0.0000
    2WALL     B 1361   2.004   3.470   1.000  0.0000  0.0000  0.0000
    2WALL     B 1362   1.878   3.687   1.000  0.0000  0.0000  0.0000
    2WALL     B 1363   2.254   3.470   1.000  0.0000  0.0000  0.0000
    2WALL     B 1364   2.129   3.687   1.000  0.0000  0.0000  0.0000
    2WALL     B 1365   2.505   3.470   1.000  0.0000  0.0000  0.0000
    2WALL     B 1366   2.379   3.687   1.000  0.0000  0.0000  0.0000
    2WALL     B 1367   2.755   3.470   1.000  0.0000  0.0000  0.0000
    2WALL     B 1368   2.630   3.687   1.000  0.0000  0.0000  0.0000
    2WALL     B 1369   3.005   3.470   1.000  0.0000  0.0000  0.0000
    2WALL     B 1370   2.880   3.687   1.000  0.0000  0.0000  0.0000
    2WALL     B 1371   3.256   3.470   1.000  0.0000  0.0000  0.0000
    2WALL     B 1372   3.131   3.687   1.000  0.0000  0.0000  0.0000
    2WALL     B 1373   3.506   3.470   1.000  0.0000  0.0000  0.0000
    2WALL     B 1374   3.381   3.687   1.000  0.0000  0.0000  0.0000
    2WALL     B 1375   3.757   3.470   1.000  0.0000  0.0000  0.0000
    2WALL     B 1376   3.632   3.687   1.000  0.0000  0.0000  0.0000
    2WALL     B 1377   4.007   3.470   1.000  0.0000  0.0000  0.0000
    2WALL     B 1378   3.882   3.687   1.000  0.0000  0.0000  0.0000
    2WALL     B 1379   4.258   3.470   1.000  0.0000  0.0000  0.0000
    2WALL     B 1380   4.133   3.687   1.000  0.0000  0.0000  0.0000
    2WALL     B 1381   4.508   3.470   1.000  0.0000  0.0000  0.0000
    2WALL     B 1382   4.383   3.687   1.000  0.0000  0.0000  0.0000
    2WALL     B 1383   4.759   3.470   1.000  0.0000  0.0000  0.0000
    2WALL     B 1384   4.633   3.687   1.000  0.0000  0.0000  0.0000
    2WALL     B 1385   5.009   3.470   1.000  0.0000  0.0000  0.0000
    2WALL     B 1386   4.884   3.687   1.000  0.0000  0.0000  0.0000
    2WALL     B 1387   0.000   3.904   1.000  0.0000  0.0000  0.0000
    2WALL     B 1388   5.135   4.121   1.000  0.0000  0.0000  0.0000
    2WALL     B 1389   0.250   3.904   1.000  0.0000  0.0000  0.0000
    2WALL     B 1390   0.125   4.121   1.000  0.0000  0.0000  0.0000
    2WALL     B 1391   0.501   3.904   1.000  0.0000  0.0000  0.0000
    2WALL     B 1392   0.376   4.121   1.000  0.0000  0.0000  0.0000
    2WALL     B 1393   0.751   3.904   1.000  0.0000  0.0000  0.0000
    2WALL     B 1394   0.626   4.121   1.000  0.0000  0.0000  0.0000
    2WALL     B 1395   1.002   3.904   1.000  0.0000  0.0000  0.0000
    2WALL     B 1396   0.877   4.121   1.000  0.0000  0.0000  0.0000
    2WALL     B 1397   1.252   3.904   1.000  0.0000  0.0000  0.0000
    2WALL     B 1398   1.127   4.121   1.000  0.0000  0.0000  0.0000
    2WALL     B 1399   1.503   3.904   1.000  0.0000  0.0000  0.0000
    2WALL     B 1400   1.377   4.121   1.000  0.0000  0.0000  0.0000
    2WALL     B 1401   1.753   3.904   1.000  0.0000  0.0000  0.0000
    2WALL     B 1402   1.628   4.121   1.000  0.0000  0.0000  0.0000
    2WALL     B 1403   2.004   3.904   1.000  0.0000  0.0000  0.0000
    2WALL     B 1404   1.878   4.121   1.000  0.0000  0.0000  0.0000
    2WALL     B 1405   2.254   3.904   1.000  0.0000  0.0000  0.0000
    2WALL     B 1406   2.129   4.121   1.000  0.0000  0.0000  0.0000
    2WALL     B 1407   2.505   3.904   1.000  0.0000  0.0000  0.0000
    2WALL     B 1408   2.379   4.121   1.000  0.0000  0.0000  0.0000
    2WALL     B 1409   2.755   3.904   1.000  0.0000  0.0000  0.0000
    2WALL     B 1410   2.630   4.121   1.000  0.0000  0.0000  0.0000
    2WALL     B 1411   3.005   3.904   1.000  0.0000  0.0000  0.0000
    2WALL     B 1412   2.880   4.121   1.000  0.0000  0.0000  0.0000
    2WALL     B 1413   3.256   3.904   1.000  0.0000  0.0000  0.0000
    2WALL     B 1414   3.131   4.121   1.000  0.0000  0.0000  0.0000
    2WALL     B 1415   3.506   3.904   1.000  0.0000  0.0000  0.0000
    2WALL     B 1416   3.381   4.121   1.000  0.0000  0.0000  0.0000
    2WALL     B 1417   3.757   3.904   1.000  0.0000  0.0000  0.0000
    2WALL     B 1418   3.632   4.121   1.000  0.0000  0.0000  0.0000
    2WALL     B 1419   4.007   3.904   1.000  0.0000  0.0000  0.0000
    2WALL     B 1420   3.882   4.121   1.000  0.0000  0.0000  0.0000
    2WALL     B 1421   4.258   3.904   1.000  0.0000  0.0000  0.0000
    2WALL     B 1422   4.133   4.121   1.000  0.0000  0.0000  0.0000
    2WALL     B 1423   4.508   3.904   1.000  0.0000  0.0000  0.0000
    2WALL     B 1424   4.383   4.121   1.000  0.0000  0.0000  0.0000
    2WALL     B 1425   4.759   3.904   1.000  0.0000  0.0000  0.0000
    2WALL     B 1426   4.633   4.121   1.000  0.0000  0.0000  0.0000
    2WALL     B 1427   5.009   3.904   1.000  0.0000  0.0000  0.0000
    2WALL     B 1428   4.884   4.121   1.000  0.0000  0.0000  0.0000
    2WALL     B 1429   0.000   4.338   1.000  0.0000  0.0000  0.0000
    2WALL     B 1430   5.135   4.555   1.000  0.0000  0.0000  0.0000
    2WALL     B 1431   0.250   4.338   1.000  0.0000  0.0000  0.0000
    2WALL     B 1432   0.125   4.555   1.000  0.0000  0.0000  0.0000
    2WALL     B 1433   0.501   4.338   1.000  0.0000  0.0000  0.0000
    2WALL     B 1434   0.376   4.555   1.000  0.0000  0.0000  0.0000
    2WALL     B 1435   0.751   4.338   1.000  0.0000  0.0000  0.0000
    2WALL     B 1436   0.626   4.555   1.000  0.0000  0.0000  0.0000
    2WALL     B 1437   1.002   4.338   1.000  0.0000  0.0000  0.0000
    2WALL     B 1438   0.877   4.555   1.000  0.0000  0.0000  0.0000
    2WALL     B 1439   1.252   4.338   1.000  0.0000  0.0000  0.0000
    2WALL     B 1440   1.127   4.555   1.000  0.0000  0.0000  0.0000
    2WALL     B 1441   1.503   4.338   1.000  0.0000  0.0000  0.0000
    2WALL     B 1442   1.377   4.555   1.000  0.0000  0.0000  0.0000
    2WALL     B 1443   1.753   4.338   1.000  0.0000  0.0000  0.0000
    2WALL     B 1444   1.628   4.555   1.000  0.0000  0.0000  0.0000
    2WALL     B 1445   2.004   4.338   1.000  0.0000  0.0000  0.0000
    2WALL     B 1446   1.878   4.555   1.000  0.0000  0.0000  0.0000
    2WALL     B 1447   2.254   4.338   1.000  0.0000  0.0000  0.0000
    2WALL     B 1448   2.129   4.555   1.000  0.0000  0.0000  0.0000
    2WALL     B 1449   2.505   4.338   1.000  0.0000  0.0000  0.0000
    2WALL     B 1450   2.379   4.555   1.000  0.0000  0.0000  0.0000
    2WALL     B 1451   2.755   4.338   1.000  0.0000  0.0000  0.0000
    2WALL     B 1452   2.630   4.555   1.000  0.0000  0.0000  0.0000
    2WALL     B 1453   3.005   4.338   1.000  0.0000  0.0000  0.0000
    2WALL     B 1454   2.880   4.555   1.000  0.0000  0.0000  0.0000
    2WALL     B 1455   3.256   4.338   1.000  0.0000  0.0000  0.0000
    2WALL     B 1456   3.131   4.555   1.000  0.0000  0.0000  0.0000
    2WALL     B 1457   3.506   4.338   1.000  0.0000  0.0000  0.0000
    2WALL     B 1458   3.381   4.555   1.000  0.0000  0.0000  0.0000
    2WALL     B 1459   3.757   4.338   1.000  0.0000  0.0000  0.0000
    2WALL     B 1460   3.632   4.555   1.000  0.0000  0.0000  0.0000
    2WALL     B 1461   4.007   4.338   1.000  0.0000  0.0000  0.0000
    2WALL     B 1462   3.882   4.555   1.000  0.0000  0.0000  0.0000
    2WALL     B 1463   4.258   4.338   1.000  0.0000  0.0000  0.0000
    2WALL     B 1464   4.133   4.555   1.000  0.0000  0.0000  0.0000
    2WALL     B 1465   4.508   4.338   1.000  0.0000  0.0000  0.0000
    2WALL     B 1466   4.383   4.555   1.000  0.0000  0.0000  0.0000
    2WALL     B 1467   4.759   4.338   1.000  0.0000  0.0000  0.0000
    2WALL     B 1468   4.633   4.555   1.000  0.0000  0.0000  0.0000
    2WALL     B 1469   5.009   4.338   1.000  0.0000  0.0000  0.0000
    2WALL     B 1470   4.884   4.555   1.000  0.0000  0.0000  0.0000
    2WALL     B 1471   0.000   4.772   1.000  0.0000  0.0000  0.0000
    2WALL     B 1472   5.135   4.989   1.000  0.0000  0.0000  0.0000
    2WALL     B 1473   0.250   4.772   1.000  0.0000  0.0000  0.0000
    2WALL     B 1474   0.125   4.989   1.000  0.0000  0.0000  0.0000
    2WALL     B 1475   0.501   4.772   1.000  0.0000  0.0000  0.0000
    2WALL     B 1476   0.376   4.989   1.000  0.0000  0.0000  0.0000
    2WALL     B 1477   0.751   4.772   1.000  0.0000  0.0000  0.0000
    2WALL     B 1478   0.626   4.989   1.000  0.0000  0.0000  0.0000
    2WALL     B 1479   1.002   4.772   1.000  0.0000  0.0000  0.0000
    2WALL     B 1480   0.877   4.989   1.000  0.0000  0.0000  0.0000
    2WALL     B 1481   1.252   4.772   1.000  0.0000  0.0000  0.0000
    2WALL     B 1482   1.127   4.989   1.000  0.0000  0.0000  0.0000
    2WALL     B 1483   1.503   4.772   1.000  0.0000  0.0000  0.0000
    2WALL     B 1484   1.377   4.989   1.000  0.0000  0.0000  0.0000
    2WALL     B 1485   1.753   4.772   1.000  0.0000  0.0000  0.0000
    2WALL     B 1486   1.628   4.989   1.000  0.0000  0.0000  0.0000
    2WALL     B 1487   2.004   4.772   1.000  0.0000  0.0000  0.0000
    2WALL     B 1488   1.878   4.989   1.000  0.0000  0.0000  0.0000
    2WALL     B 1489   2.254   4.772   1.000  0.0000  0.0000  0.0000
    2WALL     B 1490   2.129   4.989   1.000  0.0000  0.0000  0.0000
    2WALL     B 1491   2.505   4.772   1.000  0.0000  0.0000  0.0000
    2WALL     B 1492   2.379   4.989   1.000  0.0000  0.0000  0.0000
    2WALL     B 1493   2.755   4.772   1.000  0.0000  0.0000  0.0000
    2WALL     B 1494   2.630   4.989   1.000  0.0000  0.0000  0.0000
    2WALL     B 1495   3.005   4.772   1.000  0.0000  0.0000  0.0000
    2WALL     B 1496   2.880   4.989   1.000  0.0000  0.0000  0.0000
    2WALL     B 1497   3.256   4.772   1.000  0.0000  0.0000  0.0000
    2WALL     B 1498   3.131   4.989   1.000  0.0000  0.0000  0.0000
    2WALL     B 1499   3.506   4.772   1.000  0.0000  0.0000  0.0000
    2WALL     B 1500   3.381   4.989   1.000  0.0000  0.0000  0.0000
    2WALL     B 1501   3.757   4.772   1.000  0.0000  0.0000  0.0000
    2WALL     B 1502   3.632   4.989   1.000  0.0000  0.0000  0.0000
    2WALL     B 1503   4.007   4.772   1.000  0.0000  0.0000  0.0000
    2WALL     B 1504   3.882   4.989   1.000  0.0000  0.0000  0.0000
    2WALL     B 1505   4.258   4.772   1.000  0.0000  0.0000  0.0000
    2WALL     B 1506   4.133   4.989   1.000  0.0000  0.0000  0.0000
    2WALL     B 1507   4.508   4.772   1.000  0.0000  0.0000  0.0000
    2WALL     B 1508   4.383   4.989   1.000  0.0000  0.0000  0.0000
    2WALL     B 1509   4.759   4.772   1.000  0.0000  0.0000  0.0000
    2WALL     B 1510   4.633   4.989   1.000  0.0000  0.0000  0.0000
    2WALL     B 1511   5.009   4.772   1.000  0.0000  0.0000  0.0000
    2WALL     B 1512   4.884   4.989   1.000  0.0000  0.0000  0.0000
    2WALL     N 1513   5.135   0.072   1.000  0.0000  0.0000  0.0000
    2WALL     N 1514   0.000   0.289   1.000  0.0000  0.0000  0.0000
    2WALL     N 1515   0.125   0.072   1.000  0.0000  0.0000  0.0000
    2WALL     N 1516   0.250   0.289   1.000  0.0000  0.0000  0.0000
    2WALL     N 1517   0.376   0.072   1.000  0.0000  0.0000  0.0000
    2WALL     N 1518   0.501   0.289   1.000  0.0000  0.0000  0.0000
    2WALL     N 1519   0.626   0.072   1.000  0.0000  0.0000  0.0000
    2WALL     N 1520   0.751   0.289   1.000  0.0000  0.0000  0.0000
    2WALL     N 1521   0.877   0.072   1.000  0.0000  0.0000  0.0000
    2WALL     N 1522   1.002   0.289   1.000  0.0000  0.0000  0.0000
    2WALL     N 1523   1.127   0.072   1.000  0.0000  0.0000  0.0000
    2WALL     N 1524   1.252   0.289   1.000  0.0000  0.0000  0.0000
    2WALL     N 1525   1.377   0.072   1.000  0.0000  0.0000  0.0000
    2WALL     N 1526   1.503   0.289   1.000  0.0000  0.0000  0.0000
    2WALL     N 1527   1.628   0.072   1.000  0.0000  0.0000  0.0000
    2WALL     N 1528   1.753   0.289   1.000  0.0000  0.0000  0.0000
    2WALL     N 1529   1.878   0.072   1.000  0.0000  0.0000  0.0000
    2WALL     N 1530   2.004   0.289   1.000  0.0000  0.0000  0.0000
    2WALL     N 1531   2.129   0.072   1.000  0.0000  0.0000  0.0000
    2WALL     N 1532   2.254   0.289   1.000  0.0000  0.0000  0.0000
    2WALL     N 1533   2.379   0.072   1.000  0.0000  0.0000  0.0000
    2WALL     N 1534   2.505   0.289   1.000  0.0000  0.0000  0.0000
    2WALL     N 1535   2.630   0.072   1.000  0.0000  0.0000  0.0000
    2WALL     N 1536   2.755   0.289   1.000  0.0000  0.0000  0.0000
    2WALL     N 1537   2.880   0.072   1.000  0.0000  0.0000  0.0000
    2WALL     N 1538   3.005   0.289   1.000  0.0000  0.0000  0.0000
    2WALL     N 1539   3.131   0.072   1.000  0.0000  0.0000  0.0000
    2WALL     N 1540   3.256   0.289   1.000  0.0000  0.0000  0.0000
    2WALL     N 1541   3.381   0.072   1.000  0.0000  0.0000  0.0000
    2WALL     N 1542   3.506   0.289   1.000  0.0000  0.0000  0.0000
    2WALL     N 1543   3.632   0.072   1.000  0.0000  0.0000  0.0000
    2WALL     N 1544   3.757   0.289   1.000  0.0000  0.0000  0.0000
    2WALL     N 1545   3.882   0.072   1.000  0.0000  0.0000  0.0000
    2WALL     N 1546   4.007   0.289   1.000  0.0000  0.0000  0.0000
    2WALL     N 1547   4.133   0.072   1.000  0.0000  0.0000  0.0000
    2WALL     N 1548   4.258   0.289   1.000  0.0000  0.0000  0.0000
    2WALL     N 1549   4.383   0.072   1.000  0.0000  0.0000  0.0000
    2WALL     N 1550   4.508   0.289   1.000  0.0000  0.0000  0.0000
    2WALL     N 1551   4.633   0.072   1.000  0.0000  0.0000  0.0000
    2WALL     N 1552   4.759   0.289   1.000  0.0000  0.0000  0.0000
    2WALL     N 1553   4.884   0.072   1.000  0.0000  0.0000  0.0000
    2WALL     N 1554   5.009   0.289   1.000  0.0000  0.0000  0.0000
    2WALL     N 1555   5.135   0.506   1.000  0.0000  0.0000  0.0000
    2WALL     N 1556   0.000   0.723   1.000  0.0000  0.0000  0.0000
    2WALL     N 1557   0.125   0.506   1.000  0.0000  0.0000  0.0000
    2WALL     N 1558   0.250   0.723   1.000  0.0000  0.0000  0.0000
    2WALL     N 1559   0.376   0.506   1.000  0.0000  0.0000  0.0000
    2WALL     N 1560   0.501   0.723   1.000  0.0000  0.0000  0.0000
    2WALL     N 1561   0.626   0.506   1.000  0.0000  0.0000  0.0000
    2WALL     N 1562   0.751   0.723   1.000  0.0000  0.0000  0.0000
    2WALL     N 1563   0.877   0.506   1.000  0.0000  0.0000  0.0000
    2WALL     N 1564   1.002   0.723   1.000  0.0000  0.0000  0.0000
    2WALL     N 1565   1.127   0.506   1.000  0.0000  0.0000  0.0000
    2WALL     N 1566   1.252   0.723   1.000  0.0000  0.0000  0.0000
    2WALL     N 1567   1.377   0.506   1.000  0.0000  0.0000  0.0000
    2WALL     N 1568   1.503   0.723   1.000  0.0000  0.0000  0.0000
    2WALL     N 1569   1.628   0.506   1.000  0.0000  0.0000  0.0000
    2WALL     N 1570   1.753   0.723   1.000  0.0000  0.0000  0.0000
    2WALL     N 1571   1.878   0.506   1.000  0.0000  0.0000  0.0000
    2WALL     N 1572   2.004   0.723   1.000  0.0000  0.0000  0.0000
    2WALL     N 1573   2.129   0.506   1.000  0.0000  0.0000  0.0000
    2WALL     N 1574   2.254   0.723   1.000  0.0000  0.0000  0.0000
    2WALL     N 1575   2.379   0.506   1.000  0.0000  0.0000  0.0000
    2WALL     N 1576   2.505   0.723   1.000  0.0000  0.0000  0.0000
    2WALL     N 1577   2.630   0.506   1.000  0.0000  0.0000  0.0000
    2WALL     N 1578   2.755   0.723   1.000  0.0000  0.0000  0.0000
    2WALL     N 1579   2.880   0.506   1.000  0.0000  0.0000  0.0000
    2WALL     N 1580   3.005   0.723   1.000  0.0000  0.0000  0.0000
    2WALL     N 1581   3.131   0.506   1.000  0.0000  0.0000  0.0000
    2WALL     N 1582   3.256   0.723   1.000  0.0000  0.0000  0.0000
    2WALL     N 1583   3.381   0.506   1.000  0.0000  0.0000  0.0000
    2WALL     N 1584   3.506   0.723   1.000  0.0000  0.0000  0.0000
    2WALL     N 1585   3.632   0.506   1.000  0.0000  0.0000  0.0000
    2WALL     N 1586   3.757   0.723   1.000  0.0000  0.0000  0.0000
    2WALL     N 1587   3.882   0.506   1.000  0.0000  0.0000  0.0000
    2WALL     N 1588   4.007   0.723   1.000  0.0000  0.0000  0.0000
    2WALL     N 1589   4.133   0.506   1.000  0.0000  0.0000  0.0000
    2WALL     N 1590   4.258   0.723   1.000  0.0000  0.0000  0.0000
    2WALL     N 1591   4.383   0.506   1.000  0.0000  0.0000  0.0000
    2WALL     N 1592   4.508   0.723   1.000  0.0000  0.0000  0.0000
    2WALL     N 1593   4.633   0.506   1.000  0.0000  0.0000  0.0000
    2WALL     N 1594   4.759   0.723   1.000  0.0000  0.0000  0.0000
    2WALL     N 1595   4.884   0.506   1.000  0.0000  0.0000  0.0000
    2WALL     N 1596   5.009   0.723   1.000  0.0000  0.0000  0.0000
    2WALL     N 1597   5.135   0.940   1.000  0.0000  0.0000  0.0000
    2WALL     N 1598   0.000   1.157   1.000  0.0000  0.0000  0.0000
    2WALL     N 1599   0.125   0.940   1.000  0.0000  0.0000  0.0000
    2WALL     N 1600   0.250   1.157   1.000  0.0000  0.0000  0.0000
    2WALL     N 1601   0.376   0.940   1.000  0.0000  0.0000  0.0000
    2WALL     N 1602   0.501   1.157   1.000  0.0000  0.0000  0.0000
    2WALL     N 1603   0.626   0.940   1.000  0.0000  0.0000  0.0000
    2WALL     N 1604   0.751   1.157   1.000  0.0000  0.0000  0.0000
    2WALL     N 1605   0.877   0.940   1.000  0.0000  0.0000  0.0000
    2WALL     N 1606   1.002   1.157   1.000  0.0000  0.0000  0.0000
    2WALL     N 1607   1.127   0.940   1.000  0.0000  0.0000  0.0000
    2WALL     N 1608   1.252   1.157   1.000  0.0000  0.0000  0.0000
    2WALL     N 1609   1.377   0.940   1.000  0.0000  0.0000  0.0000
    2WALL     N 1610   1.503   1.157   1.000  0.0000  0.0000  0.0000
    2WALL     N 1611   1.628   0.940   1.000  0.0000  0.0000  0.0000
    2WALL     N 1612   1.753   1.157   1.000  0.0000  0.0000  0.0000
    2WALL     N 1613   1.878   0.940   1.000  0.0000  0.0000  0.0000
    2WALL     N 1614   2.004   1.157   1.000  0.0000  0.0000  0.0000
    2WALL     N 1615   2.129   0.940   1.000  0.0000  0.0000  0.0000
    2WALL     N 1616   2.254   1.157   1.000  0.0000  0.0000  0.0000
    2WALL     N 1617   2.379   0.940   1.000  0.0000  0.0000  0.0000
    2WALL     N 1618   2.505   1.157   1.000  0.0000  0.0000  0.0000
    2WALL     N 1619   2.630   0.940   1.000  0.0000  0.0000  0.0000
    2WALL     N 1620   2.755   1.157   1.000  0.0000  0.0000  0.0000
    2WALL     N 1621   2.880   0.940   1.000  0.0000  0.0000  0.0000
    2WALL     N 1622   3.005   1.157   1.000  0.0000  0.0000  0.0000
    2WALL     N 1623   3.131   0.940   1.000  0.0000  0.0000  0.0000
    2WALL     N 1624   3.256   1.157   1.000  0.0000  0.0000  0.0000
    2WALL     N 1625   3.381   0.940   1.000  0.0000  0.0000  0.0000
    2WALL     N 1626   3.506   1.157   1.000  0.0000  0.0000  0.0000
    2WALL     N 1627   3.632   0.940   1.000  0.0000  0.0000  0.0000
    2WALL     N 1628   3.757   1.157   1.000  0.0000  0.0000  0.0000
    2WALL     N 1629   3.882   0.940   1.000  0.0000  0.0000  0.0000
    2WALL     N 1630   4.007   1.157   1.000  0.0000  0.0000  0.0000
    2WALL     N 1631   4.133   0.940   1.000  0.0000  0.0000  0.0000
    2WALL     N 1632   4.258   1.157   1.000  0.0000  0.0000  0.0000
    2WALL     N 1633   4.383   0.940   1.000  0.0000  0.0000  0.0000
    2WALL     N 1634   4.508   1.157   1.000  0.0000  0.0000  0.0000
    2WALL     N 1635   4.633   0.940   1.000  0.0000  0.0000  0.0000
    2WALL     N 1636   4.759   1.157   1.000  0.0000  0.0000  0.0000
    2WALL     N 1637   4.884   0.940   1.000  0.0000  0.0000  0.0000
    2WALL     N 1638   5.009   1.157   1.000  0.0000  0.0000  0.0000
    2WALL     N 1639   5.135   1.374   1.000  0.0000  0.0000  0.0000
    2WALL     N 1640   0.000   1.591   1.000  0.0000  0.0000  0.0000
    2WALL     N 1641   0.125   1.374   1.000  0.0000  0.0000  0.0000
    2WALL     N 1642   0.250   1.591   1.000  0.0000  0.0000  0.0000
    2WALL     N 1643   0.376   1.374   1.000  0.0000  0.0000  0.0000
    2WALL     N 1644   0.501   1.591   1.000  0.0000  0.0000  0.0000
    2WALL     N 1645   0.626   1.374   1.000  0.0000  0.0000  0.0000
    2WALL     N 1646   0.751   1.591   1.000  0.0000  0.0000  0.0000
    2WALL     N 1647   0.877   1.374   1.000  0.0000  0.0000  0.0000
    2WALL     N 1648   1.002   1.591   1.000  0.0000  0.0000  0.0000
    2WALL     N 1649   1.127   1.374   1.000  0.0000  0.0000  0.0000
    2WALL     N 1650   1.252   1.591   1.000  0.0000  0.0000  0.0000
    2WALL     N 1651   1.377   1.374   1.000  0.0000  0.0000  0.0000
    2WALL     N 1652   1.503   1.591   1.000  0.0000  0.0000  0.0000
    2WALL     N 1653   1.628   1.374   1.000  0.0000  0.0000  0.0000
    2WALL     N 1654   1.753   1.591   1.000  0.0000  0.0000  0.0000
    2WALL     N 1655   1.878   1.374   1.000  0.0000  0.0000  0.0000
    2WALL     N 1656   2.004   1.591   1.000  0.0000  0.0000  0.0000
    2WALL     N 1657   2.129   1.374   1.000  0.0000  0.0000  0.0000
    2WALL     N 1658   2.254   1.591   1.000  0.0000  0.0000  0.0000
    2WALL     N 1659   2.379   1.374   1.000  0.0000  0.0000  0.0000
    2WALL     N 1660   2.505   1.591   1.000  0.0000  0.0000  0.0000
    2WALL     N 1661   2.630   1.374   1.000  0.0000  0.0000  0.0000
    2WALL     N 1662   2.755   1.591   1.000  0.0000  0.0000  0.0000
    2WALL     N 1663   2.880   1.374   1.000  0.0000  0.0000  0.0000
    2WALL     N 1664   3.005   1.591   1.000  0.0000  0.0000  0.0000
    2WALL     N 1665   3.131   1.374   1.000  0.0000  0.0000  0.0000
    2WALL     N 1666   3.256   1.591   1.000  0.0000  0.0000  0.0000
    2WALL     N 1667   3.381   1.374   1.000  0.0000  0.0000  0.0000
    2WALL     N 1668   3.506   1.591   1.000  0.0000  0.0000  0.0000
    2WALL     N 1669   3.632   1.374   1.000  0.0000  0.0000  0.0000
    2WALL     N 1670   3.757   1.591   1.000  0.0000  0.0000  0.0000
    2WALL     N 1671   3.882   1.374   1.000  0.0000  0.0000  0.0000
    2WALL     N 1672   4.007   1.591   1.000  0.0000  0.0000  0.0000
    2WALL     N 1673   4.133   1.374   1.000  0.0000  0.0000  0.0000
    2WALL     N 1674   4.258   1.591   1.000  0.0000  0.0000  0.0000
    2WALL     N 1675   4.383   1.374   1.000  0.0000  0.0000  0.0000
    2WALL     N 1676   4.508   1.591   1.000  0.0000  0.0000  0.0000
    2WALL     N 1677   4.633   1.374   1.000  0.0000  0.0000  0.0000
    2WALL     N 1678   4.759   1.591   1.000  0.0000  0.0000  0.0000
    2WALL     N 1679   4.884   1.374   1.000  0.0000  0.0000  0.0000
    2WALL     N 1680   5.009   1.591   1.000  0.0000  0.0000  0.0000
    2WALL     N 1681   5.135   1.808   1.000  0.0000  0.0000  0.0000
    2WALL     N 1682   0.000   2.024   1.000  0.0000  0.0000  0.0000
    2WALL     N 1683   0.125   1.808   1.000  0.0000  0.0000  0.0000
    2WALL     N 1684   0.250   2.024   1.000  0.0000  0.0000  0.0000
    2WALL     N 1685   0.376   1.808   1.000  0.0000  0.0000  0.0000
    2WALL     N 1686   0.501   2.024   1.000  0.0000  0.0000  0.0000
    2WALL     N 1687   0.626   1.808   1.000  0.0000  0.0000  0.0000
    2WALL     N 1688   0.751   2.024   1.000  0.0000  0.0000  0.0000
    2WALL     N 1689   0.877   1.808   1.000  0.0000  0.0000  0.0000
    2WALL     N 1690   1.002   2.024   1.000  0.0000  0.0000  0.0000
    2WALL     N 1691   1.127   1.808   1.000  0.0000  0.0000  0.0000
    2WALL     N 1692   1.252   2.024   1.000  0.0000  0.0000  0.0000
    2WALL     N 1693   1.377   1.808   1.000  0.0000  0.0000  0.0000
    2WALL     N 1694   1.503   2.024   1.000  0.0000  0.0000  0.0000
    2WALL     N 1695   1.628   1.808   1.000  0.0000  0.0000  0.0000
    2WALL     N 1696   1.753   2.024   1.000  0.0000  0.0000  0.0000
    2WALL     N 1697   1.878   1.808   1.000  0.0000  0.0000  0.0000
    2WALL     N 1698   2.004   2.024   1.000  0.0000  0.0000  0.0000
    2WALL     N 1699   2.129   1.808   1.000  0.0000  0.0000  0.0000
    2WALL     N 1700   2.254   2.024   1.000  0.0000  0.0000  0.0000
    2WALL     N 1701   2.379   1.808   1.000  0.0000  0.0000  0.0000
    2WALL     N 1702   2.505   2.024   1.000  0.0000  0.0000  0.0000
    2WALL     N 1703   2.630   1.808   1.000  0.0000  0.0000  0.0000
    2WALL     N 1704   2.755   2.024   1.000  0.0000  0.0000  0.0000
    2WALL     N 1705   2.880   1.808   1.000  0.0000  0.0000  0.0000
    2WALL     N 1706   3.005   2.024   1.000  0.0000  0.0000  0.0000
    2WALL     N 1707   3.131   1.808   1.000  0.0000  0.0000  0.0000
    2WALL     N 1708   3.256   2.024   1.000  0.0000  0.0000  0.0000
    2WALL     N 1709   3.381   1.808   1.000  0.0000  0.0000  0.0000
    2WALL     N 1710   3.506   2.024   1.000  0.0000  0.0000  0.0000
    2WALL     N 1711   3.632   1.808   1.000  0.0000  0.0000  0.0000
    2WALL     N 1712   3.757   2.024   1.000  0.0000  0.0000  0.0000
    2WALL     N 1713   3.882   1.808   1.000  0.0000  0.0000  0.0000
    2WALL     N 1714   4.007   2.024   1.000  0.0000  0.0000  0.0000
    2WALL     N 1715   4.133   1.808   1.000  0.0000  0.0000  0.0000
    2WALL     N 1716   4.258   2.024   1.000  0.0000  0.0000  0.0000
    2WALL     N 1717   4.383   1.808   1.000  0.0000  0.0000  0.0000
    2WALL     N 1718   4.508   2.024   1.000  0.0000  0.0000  0.0000
    2WALL     N 1719   4.633   1.808   1.000  0.0000  0.0000  0.0000
    2WALL     N 1720   4.759   2.024   1.000  0.0000  0.0000  0.0000
    2WALL     N 1721   4.884   1.808   1.000  0.0000  0.0000  0.0000
    2WALL     N 1722   5.009   2.024   1.000  0.0000  0.0000  0.0000
    2WALL     N 1723   5.135   2.241   1.000  0.0000  0.0000  0.0000
    2WALL     N 1724   0.000   2.458   1.000  0.0000  0.0000  0.0000
    2WALL     N 1725   0.125   2.241   1.000  0.0000  0.0000  0.0000
    2WALL     N 1726   0.250   2.458   1.000  0.0000  0.0000  0.0000
    2WALL     N 1727   0.376   2.241   1.000  0.0000  0.0000  0.0000
    2WALL     N 1728   0.501   2.458   1.000  0.0000  0.0000  0.0000
    2WALL     N 1729   0.626   2.241   1.000  0.0000  0.0000  0.0000
    2WALL     N 1730   0.751   2.458   1.000  0.0000  0.0000  0.0000
    2WALL     N 1731   0.877   2.241   1.000  0.0000  0.0000  0.0000
    2WALL     N 1732   1.002   2.458   1.000  0.0000  0.0000  0.0000
    2WALL     N 1733   1.127   2.241   1.000  0.0000  0.0000  0.0000
    2WALL     N 1734   1.252   2.458   1.000  0.0000  0.0000  0.0000
    2WALL     N 1735   1.377   2.241   1.000  0.0000  0.0000  0.0000
    2WALL     N 1736   1.503   2.458   1.000  0.0000  0.0000  0.0000
    2WALL     N 1737   1.628   2.241   1.000  0.0000  0.0000  0.0000
    2WALL     N 1738   1.753   2.458   1.000  0.0000  0.0000  0.0000
    2WALL     N 1739   1.878   2.241   1.000  0.0000  0.0000  0.0000
    2WALL     N 1740   2.004   2.458   1.000  0.0000  0.0000  0.0000
    2WALL     N 1741   2.129   2.241   1.000  0.0000  0.0000  0.0000
    2WALL     N 1742   2.254   2.458   1.000  0.0000  0.0000  0.0000
    2WALL     N 1743   2.379   2.241   1.000  0.0000  0.0000  0.0000
    2WALL     N 1744   2.505   2.458   1.000  0.0000  0.0000  0.0000
    2WALL     N 1745   2.630   2.241   1.000  0.0000  0.0000  0.0000
    2WALL     N 1746   2.755   2.458   1.000  0.0000  0.0000  0.0000
    2WALL     N 1747   2.880   2.241   1.000  0.0000  0.0000  0.0000
    2WALL     N 1748   3.005   2.458   1.000  0.0000  0.0000  0.0000
    2WALL     N 1749   3.131   2.241   1.000  0.0000  0.0000  0.0000
    2WALL     N 1750   3.256   2.458   1.000  0.0000  0.0000  0.0000
    2WALL     N 1751   3.381   2.241   1.000  0.0000  0.0000  0.0000
    2WALL     N 1752   3.506   2.458   1.000  0.0000  0.0000  0.0000
    2WALL     N 1753   3.632   2.241   1.000  0.0000  0.0000  0.0000
    2WALL     N 1754   3.757   2.458   1.000  0.0000  0.0000  0.0000
    2WALL     N 1755   3.882   2.241   1.000  0.0000  0.0000  0.0000
    2WALL     N 1756   4.007   2.458   1.000  0.0000  0.0000  0.0000
    2WALL     N 1757   4.133   2.241   1.000  0.0000  0.0000  0.0000
    2WALL     N 1758   4.258   2.458   1.000  0.0000  0.0000  0.0000
    2WALL     N 1759   4.383   2.241   1.000  0.0000  0.0000  0.0000
    2WALL     N 1760   4.508   2.458   1.000  0.0000  0.0000  0.0000
    2WALL     N 1761   4.633   2.241   1.000  0.0000  0.0000  0.0000
    2WALL     N 1762   4.759   2.458   1.000  0.0000  0.0000  0.0000
    2WALL     N 1763   4.884   2.241   1.000  0.0000  0.0000  0.0000
    2WALL     N 1764   5.009   2.458   1.000  0.0000  0.0000  0.0000
    2WALL     N 1765   5.135   2.675   1.000  0.0000  0.0000  0.0000
    2WALL     N 1766   0.000   2.892   1.000  0.0000  0.0000  0.0000
    2WALL     N 1767   0.125   2.675   1.000  0.0000  0.0000  0.0000
    2WALL     N 1768   0.250   2.892   1.000  0.0000  0.0000  0.0000
    2WALL     N 1769   0.376   2.675   1.000  0.0000  0.0000  0.0000
    2WALL     N 1770   0.501   2.892   1.000  0.0000  0.0000  0.0000
    2WALL     N 1771   0.626   2.675   1.000  0.0000  0.0000  0.0000
    2WALL     N 1772   0.751   2.892   1.000  0.0000  0.0000  0.0000
    2WALL     N 1773   0.877   2.675   1.000  0.0000  0.0000  0.0000
    2WALL     N 1774   1.002   2.892   1.000  0.0000  0.0000  0.0000
    2WALL     N 1775   1.127   2.675   1.000  0.0000  0.0000  0.0000
    2WALL     N 1776   1.252   2.892   1.000  0.0000  0.0000  0.0000
    2WALL     N 1777   1.377   2.675   1.000  0.0000  0.0000  0.0000
    2WALL     N 1778   1.503   2.892   1.000  0.0000  0.0000  0.0000
    2WALL     N 1779   1.628   2.675   1.000  0.0000  0.0000  0.0000
    2WALL     N 1780   1.753   2.892   1.000  0.0000  0.0000  0.0000
    2WALL     N 1781   1.878   2.675   1.000  0.0000  0.0000  0.0000
    2WALL     N 1782   2.004   2.892   1.000  0.0000  0.0000  0.0000
    2WALL     N 1783   2.129   2.675   1.000  0.0000  0.0000  0.0000
    2WALL     N 1784   2.254   2.892   1.000  0.0000  0.0000  0.0000
    2WALL     N 1785   2.379   2.675   1.000  0.0000  0.0000  0.0000
    2WALL     N 1786   2.505   2.892   1.000  0.0000  0.0000  0.0000
    2WALL     N 1787   2.630   2.675   1.000  0.0000  0.0000  0.0000
    2WALL     N 1788   2.755   2.892   1.000  0.0000  0.0000  0.0000
    2WALL     N 1789   2.880   2.675   1.000  0.0000  0.0000  0.0000
    2WALL     N 1790   3.005   2.892   1.000  0.0000  0.0000  0.0000
    2WALL     N 1791   3.131   2.675   1.000  0.0000  0.0000  0.0000
    2WALL     N 1792   3.256   2.892   1.000  0.0000  0.0000  0.0000
    2WALL     N 1793   3.381   2.675   1.000  0.0000  0.0000  0.0000
    2WALL     N 1794   3.506   2.892   1.000  0.0000  0.0000  0.0000
    2WALL     N 1795   3.632   2.675   1.000  0.0000  0.0000  0.0000
    2WALL     N 1796   3.757   2.892   1.000  0.0000  0.0000  0.0000
    2WALL     N 1797   3.882   2.675   1.000  0.0000  0.0000  0.0000
    2WALL     N 1798   4.007   2.892   1.000  0.0000  0.0000  0.0000
    2WALL     N 1799   4.133   2.675   1.000  0.0000  0.0000  0.0000
    2WALL     N 1800   4.258   2.892   1.000  0.0000  0.0000  0.0000
    2WALL     N 1801   4.383   2.675   1.000  0.0000  0.0000  0.0000
    2WALL     N 1802   4.508   2.892   1.000  0.0000  0.0000  0.0000
    2WALL     N 1803   4.633   2.675   1.000  0.0000  0.0000  0.0000
    2WALL     N 1804   4.759   2.892   1.000  0.0000  0.0000  0.0000
    2WALL     N 1805   4.884   2.675   1.000  0.0000  0.0000  0.0000
    2WALL     N 1806   5.009   2.892   1.000  0.0000  0.0000  0.0000
    2WALL     N 1807   5.135   3.109   1.000  0.0000  0.0000  0.0000
    2WALL     N 1808   0.000   3.326   1.000  0.0000  0.0000  0.0000
    2WALL     N 1809   0.125   3.109   1.000  0.0000  0.0000  0.0000
    2WALL     N 1810   0.250   3.326   1.000  0.0000  0.0000  0.0000
    2WALL     N 1811   0.376   3.109   1.000  0.0000  0.0000  0.0000
    2WALL     N 1812   0.501   3.326   1.000  0.0000  0.0000  0.0000
    2WALL     N 1813   0.626   3.109   1.000  0.0000  0.0000  0.0000
    2WALL     N 1814   0.751   3.326   1.000  0.0000  0.0000  0.0000
    2WALL     N 1815   0.877   3.109   1.000  0.0000  0.0000  0.0000
    2WALL     N 1816   1.002   3.326   1.000  0.0000  0.0000  0.0000
    2WALL     N 1817   1.127   3.109   1.000  0.0000  0.0000  0.0000
    2WALL     N 1818   1.252   3.326   1.000  0.0000  0.0000  0.0000
    2WALL     N 1819   1.377   3.109   1.000  0.0000  0.0000  0.0000
    2WALL     N 1820   1.503   3.326   1.000  0.0000  0.0000  0.0000
    2WALL     N 1821   1.628   3.109   1.000  0.0000  0.0000  0.0000
    2WALL     N 1822   1.753   3.326   1.000  0.0000  0.0000  0.0000
    2WALL     N 1823   1.878   3.109   1.000  0.0000  0.0000  0.0000
    2WALL     N 1824   2.004   3.326   1.000  0.0000  0.0000  0.0000
    2WALL     N 1825   2.129   3.109   1.000  0.0000  0.0000  0.0000
    2WALL     N 1826   2.254   3.326   1.000  0.0000  0.0000  0.0000
    2WALL     N 1827   2.379   3.109   1.000  0.0000  0.0000  0.0000
    2WALL     N 1828   2.505   3.326   1.000  0.0000  0.0000  0.0000
    2WALL     N 1829   2.630   3.109   1.000  0.0000  0.0000  0.0000
    2WALL     N 1830   2.755   3.326   1.000  0.0000  0.0000  0.0000
    2WALL     N 1831   2.880   3.109   1.000  0.0000  0.0000  0.0000
    2WALL     N 1832   3.005   3.326   1.000  0.0000  0.0000  0.0000
    2WALL     N 1833   3.131   3.109   1.000  0.0000  0.0000  0.0000
    2WALL     N 1834   3.256   3.326   1.000  0.0000  0.0000  0.0000
    2WALL     N 1835   3.381   3.109   1.000  0.0000  0.0000  0.0000
    2WALL     N 1836   3.506   3.326   1.000  0.0000  0.0000  0.0000
    2WALL     N 1837   3.632   3.109   1.000  0.0000  0.0000  0.0000
    2WALL     N 1838   3.757   3.326   1.000  0.0000  0.0000  0.0000
    2WALL     N 1839   3.882   3.109   1.000  0.0000  0.0000  0.0000
    2WALL     N 1840   4.007   3.326   1.000  0.0000  0.0000  0.0000
    2WALL     N 1841   4.133   3.109   1.000  0.0000  0.0000  0.0000
    2WALL     N 1842   4.258   3.326   1.000  0.0000  0.0000  0.0000
    2WALL     N 1843   4.383   3.109   1.000  0.0000  0.0000  0.0000
    2WALL     N 1844   4.508   3.326   1.000  0.0000  0.0000  0.0000
    2WALL     N 1845   4.633   3.109   1.000  0.0000  0.0000  0.0000
    2WALL     N 1846   4.759   3.326   1.000  0.0000  0.0000  0.0000
    2WALL     N 1847   4.884   3.109   1.000  0.0000  0.0000  0.0000
    2WALL     N 1848   5.009   3.326   1.000  0.0000  0.0000  0.0000
    2WALL     N 1849   5.135   3.543   1.000  0.0000  0.0000  0.0000
    2WALL     N 1850   0.000   3.760   1.000  0.0000  0.0000  0.0000
    2WALL     N 1851   0.125   3.543   1.000  0.0000  0.0000  0.0000
    2WALL     N 1852   0.250   3.760   1.000  0.0000  0.0000  0.0000
    2WALL     N 1853   0.376   3.543   1.000  0.0000  0.0000  0.0000
    2WALL     N 1854   0.501   3.760   1.000  0.0000  0.0000  0.0000
    2WALL     N 1855   0.626   3.543   1.000  0.0000  0.0000  0.0000
    2WALL     N 1856   0.751   3.760   1.000  0.0000  0.0000  0.0000
    2WALL     N 1857   0.877   3.543   1.000  0.0000  0.0000  0.0000
    2WALL     N 1858   1.002   3.760   1.000  0.0000  0.0000  0.0000
    2WALL     N 1859   1.127   3.543   1.000  0.0000  0.0000  0.0000
    2WALL     N 1860   1.252   3.760   1.000  0.0000  0.0000  0.0000
    2WALL     N 1861   1.377   3.543   1.000  0.0000  0.0000  0.0000
    2WALL     N 1862   1.503   3.760   1.000  0.0000  0.0000  0.0000
    2WALL     N 1863   1.628   3.543   1.000  0.0000  0.0000  0.0000
    2WALL     N 1864   1.753   3.760   1.000  0.0000  0.0000  0.0000
    2WALL     N 1865   1.878   3.543   1.000  0.0000  0.0000  0.0000
    2WALL     N 1866   2.004   3.760   1.000  0.0000  0.0000  0.0000
    2WALL     N 1867   2.129   3.543   1.000  0.0000  0.0000  0.0000
    2WALL     N 1868   2.254   3.760   1.000  0.0000  0.0000  0.0000
    2WALL     N 1869   2.379   3.543   1.000  0.0000  0.0000  0.0000
    2WALL     N 1870   2.505   3.760   1.000  0.0000  0.0000  0.0000
    2WALL     N 1871   2.630   3.543   1.000  0.0000  0.0000  0.0000
    2WALL     N 1872   2.755   3.760   1.000  0.0000  0.0000  0.0000
    2WALL     N 1873   2.880   3.543   1.000  0.0000  0.0000  0.0000
    2WALL     N 1874   3.005   3.760   1.000  0.0000  0.0000  0.0000
    2WALL     N 1875   3.131   3.543   1.000  0.0000  0.0000  0.0000
    2WALL     N 1876   3.256   3.760   1.000  0.0000  0.0000  0.0000
    2WALL     N 1877   3.381   3.543   1.000  0.0000  0.0000  0.0000
    2WALL     N 1878   3.506   3.760   1.000  0.0000  0.0000  0.0000
    2WALL     N 1879   3.632   3.543   1.000  0.0000  0.0000  0.0000
    2WALL     N 1880   3.757   3.760   1.000  0.0000  0.0000  0.0000
    2WALL     N 1881   3.882   3.543   1.000  0.0000  0.0000  0.0000
    2WALL     N 1882   4.007   3.760   1.000  0.0000  0.0000  0.0000
    2WALL     N 1883   4.133   3.543   1.000  0.0000  0.0000  0.0000
    2WALL     N 1884   4.258   3.760   1.000  0.0000  0.0000  0.0000
    2WALL     N 1885   4.383   3.543   1.000  0.0000  0.0000  0.0000
    2WALL     N 1886   4.508   3.760   1.000  0.0000  0.0000  0.0000
    2WALL     N 1887   4.633   3.543   1.000  0.0000  0.0000  0.0000
    2WALL     N 1888   4.759   3.760   1.000  0.0000  0.0000  0.0000
    2WALL     N 1889   4.884   3.543   1.000  0.0000  0.0000  0.0000
    2WALL     N 1890   5.009   3.760   1.000  0.0000  0.0000  0.0000
    2WALL     N 1891   5.135   3.976   1.000  0.0000  0.0000  0.0000
    2WALL     N 1892   0.000   4.193   1.000  0.0000  0.0000  0.0000
    2WALL     N 1893   0.125   3.976   1.000  0.0000  0.0000  0.0000
    2WALL     N 1894   0.250   4.193   1.000  0.0000  0.0000  0.0000
    2WALL     N 1895   0.376   3.976   1.000  0.0000  0.0000  0.0000
    2WALL     N 1896   0.501   4.193   1.000  0.0000  0.0000  0.0000
    2WALL     N 1897   0.626   3.976   1.000  0.0000  0.0000  0.0000
    2WALL     N 1898   0.751   4.193   1.000  0.0000  0.0000  0.0000
    2WALL     N 1899   0.877   3.976   1.000  0.0000  0.0000  0.0000
    2WALL     N 1900   1.002   4.193   1.000  0.0000  0.0000  0.0000
    2WALL     N 1901   1.127   3.976   1.000  0.0000  0.0000  0.0000
    2WALL     N 1902   1.252   4.193   1.000  0.0000  0.0000  0.0000
    2WALL     N 1903   1.377   3.976   1.000  0.0000  0.0000  0.0000
    2WALL     N 1904   1.503   4.193   1.000  0.0000  0.0000  0.0000
    2WALL     N 1905   1.628   3.976   1.000  0.0000  0.0000  0.0000
    2WALL     N 1906   1.753   4.193   1.000  0.0000  0.0000  0.0000
    2WALL     N 1907   1.878   3.976   1.000  0.0000  0.0000  0.0000
    2WALL     N 1908   2.004   4.193   1.000  0.0000  0.0000  0.0000
    2WALL     N 1909   2.129   3.976   1.000  0.0000  0.0000  0.0000
    2WALL     N 1910   2.254   4.193   1.000  0.0000  0.0000  0.0000
    2WALL     N 1911   2.379   3.976   1.000  0.0000  0.0000  0.0000
    2WALL     N 1912   2.505   4.193   1.000  0.0000  0.0000  0.0000
    2WALL     N 1913   2.630   3.976   1.000  0.0000  0.0000  0.0000
    2WALL     N 1914   2.755   4.193   1.000  0.0000  0.0000  0.0000
    2WALL     N 1915   2.880   3.976   1.000  0.0000  0.0000  0.0000
    2WALL     N 1916   3.005   4.193   1.000  0.0000  0.0000  0.0000
    2WALL     N 1917   3.131   3.976   1.000  0.0000  0.0000  0.0000
    2WALL     N 1918   3.256   4.193   1.000  0.0000  0.0000  0.0000
    2WALL     N 1919   3.381   3.976   1.000  0.0000  0.0000  0.0000
    2WALL     N 1920   3.506   4.193   1.000  0.0000  0.0000  0.0000
    2WALL     N 1921   3.632   3.976   1.000  0.0000  0.0000  0.0000
    2WALL     N 1922   3.757   4.193   1.000  0.0000  0.0000  0.0000
    2WALL     N 1923   3.882   3.976   1.000  0.0000  0.0000  0.0000
    2WALL     N 1924   4.007   4.193   1.000  0.0000  0.0000  0.0000
    2WALL     N 1925   4.133   3.976   1.000  0.0000  0.0000  0.0000
    2WALL     N 1926   4.258   4.193   1.000  0.0000  0.0000  0.0000
    2WALL     N 1927   4.383   3.976   1.000  0.0000  0.0000  0.0000
    2WALL     N 1928   4.508   4.193   1.000  0.0000  0.0000  0.0000
    2WALL     N 1929   4.633   3.976   1.000  0.0000  0.0000  0.0000
    2WALL     N 1930   4.759   4.193   1.000  0.0000  0.0000  0.0000
    2WALL     N 1931   4.884   3.976   1.000  0.0000  0.0000  0.0000
    2WALL     N 1932   5.009   4.193   1.000  0.0000  0.0000  0.0000
    2WALL     N 1933   5.135   4.410   1.000  0.0000  0.0000  0.0000
    2WALL     N 1934   0.000   4.627   1.000  0.0000  0.0000  0.0000
    2WALL     N 1935   0.125   4.410   1.000  0.0000  0.0000  0.0000
    2WALL     N 1936   0.250   4.627   1.000  0.0000  0.0000  0.0000
    2WALL     N 1937   0.376   4.410   1.000  0.0000  0.0000  0.0000
    2WALL     N 1938   0.501   4.627   1.000  0.0000  0.0000  0.0000
    2WALL     N 1939   0.626   4.410   1.000  0.0000  0.0000  0.0000
    2WALL     N 1940   0.751   4.627   1.000  0.0000  0.0000  0.0000
    2WALL     N 1941   0.877   4.410   1.000  0.0000  0.0000  0.0000
    2WALL     N 1942   1.002   4.627   1.000  0.0000  0.0000  0.0000
    2WALL     N 1943   1.127   4.410   1.000  0.0000  0.0000  0.0000
    2WALL     N 1944   1.252   4.627   1.000  0.0000  0.0000  0.0000
    2WALL     N 1945   1.377   4.410   1.000  0.0000  0.0000  0.0000
    2WALL     N 1946   1.503   4.627   1.000  0.0000  0.0000  0.0000
    2WALL     N 1947   1.628   4.410   1.000  0.0000  0.0000  0.0000
    2WALL     N 1948   1.753   4.627   1.000  0.0000  0.0000  0.0000
    2WALL     N 1949   1.878   4.410   1.000  0.0000  0.0000  0.0000
    2WALL     N 1950   2.004   4.627   1.000  0.0000  0.0000  0.0000
    2WALL     N 1951   2.129   4.410   1.000  0.0000  0.0000  0.0000
    2WALL     N 1952   2.254   4.627   1.000  0.0000  0.0000  0.0000
    2WALL     N 1953   2.379   4.410   1.000  0.0000  0.0000  0.0000
    2WALL     N 1954   2.505   4.627   1.000  0.0000  0.0000  0.0000
    2WALL     N 1955   2.630   4.410   1.000  0.0000  0.0000  0.0000
    2WALL     N 1956   2.755   4.627   1.000  0.0000  0.0000  0.0000
    2WALL     N 1957   2.880   4.410   1.000  0.0000  0.0000  0.0000
    2WALL     N 1958   3.005   4.627   1.000  0.0000  0.0000  0.0000
    2WALL     N 1959   3.131   4.410   1.000  0.0000  0.0000  0.0000
    2WALL     N 1960   3.256   4.627   1.000  0.0000  0.0000  0.0000
    2WALL     N 1961   3.381   4.410   1.000  0.0000  0.0000  0.0000
    2WALL     N 1962   3.506   4.627   1.000  0.0000  0.0000  0.0000
    2WALL     N 1963   3.632   4.410   1.000  0.0000  0.0000  0.0000
    2WALL     N 1964   3.757   4.627   1.000  0.0000  0.0000  0.0000
    2WALL     N 1965   3.882   4.410   1.000  0.0000  0.0000  0.0000
    2WALL     N 1966   4.007   4.627   1.000  0.0000  0.0000  0.0000
    2WALL     N 1967   4.133   4.410   1.000  0.0000  0.0000  0.0000
    2WALL     N 1968   4.258   4.627   1.000  0.0000  0.0000  0.0000
    2WALL     N 1969   4.383   4.410   1.000  0.0000  0.0000  0.0000
    2WALL     N 1970   4.508   4.627   1.000  0.0000  0.0000  0.0000
    2WALL     N 1971   4.633   4.410   1.000  0.0000  0.0000  0.0000
    2WALL     N 1972   4.759   4.627   1.000  0.0000  0.0000  0.0000
    2WALL     N 1973   4.884   4.410   1.000  0.0000  0.0000  0.0000
    2WALL     N 1974   5.009   4.627   1.000  0.0000  0.0000  0.0000
    2WALL     N 1975   5.135   4.844   1.000  0.0000  0.0000  0.0000
    2WALL     N 1976   0.000   5.061   1.000  0.0000  0.0000  0.0000
    2WALL     N 1977   0.125   4.844   1.000  0.0000  0.0000  0.0000
    2WALL     N 1978   0.250   5.061   1.000  0.0000  0.0000  0.0000
    2WALL     N 1979   0.376   4.844   1.000  0.0000  0.0000  0.0000
    2WALL     N 1980   0.501   5.061   1.000  0.0000  0.0000  0.0000
    2WALL     N 1981   0.626   4.844   1.000  0.0000  0.0000  0.0000
    2WALL     N 1982   0.751   5.061   1.000  0.0000  0.0000  0.0000
    2WALL     N 1983   0.877   4.844   1.000  0.0000  0.0000  0.0000
    2WALL     N 1984   1.002   5.061   1.000  0.0000  0.0000  0.0000
    2WALL     N 1985   1.127   4.844   1.000  0.0000  0.0000  0.0000
    2WALL     N 1986   1.252   5.061   1.000  0.0000  0.0000  0.0000
    2WALL     N 1987   1.377   4.844   1.000  0.0000  0.0000  0.0000
    2WALL     N 1988   1.503   5.061   1.000  0.0000  0.0000  0.0000
    2WALL     N 1989   1.628   4.844   1.000  0.0000  0.0000  0.0000
    2WALL     N 1990   1.753   5.061   1.000  0.0000  0.0000  0.0000
    2WALL     N 1991   1.878   4.844   1.000  0.0000  0.0000  0.0000
    2WALL     N 1992   2.004   5.061   1.000  0.0000  0.0000  0.0000
    2WALL     N 1993   2.129   4.844   1.000  0.0000  0.0000  0.0000
    2WALL     N 1994   2.254   5.061   1.000  0.0000  0.0000  0.0000
    2WALL     N 1995   2.379   4.844   1.000  0.0000  0.0000  0.0000
    2WALL     N 1996   2.505   5.061   1.000  0.0000  0.0000  0.0000
    2WALL     N 1997   2.630   4.844   1.000  0.0000  0.0000  0.0000
    2WALL     N 1998   2.755   5.061   1.000  0.0000  0.0000  0.0000
    2WALL     N 1999   2.880   4.844   1.000  0.0000  0.0000  0.0000
    2WALL     N 2000   3.005   5.061   1.000  0.0000  0.0000  0.0000
    2WALL     N 2001   3.131   4.844   1.000  0.0000  0.0000  0.0000
    2WALL     N 2002   3.256   5.061   1.000  0.0000  0.0000  0.0000
    2WALL     N 2003   3.381   4.844   1.000  0.0000  0.0000  0.0000
    2WALL     N 2004   3.506   5.061   1.000  0.0000  0.0000  0.0000
    2WALL     N 2005   3.632   4.844   1.000  0.0000  0.0000  0.0000
    2WALL     N 2006   3.757   5.061   1.000  0.0000  0.0000  0.0000
    2WALL     N 2007   3.882   4.844   1.000  0.0000  0.0000  0.0000
    2WALL     N 2008   4.007   5.061   1.000  0.0000  0.0000  0.0000
    2WALL     N 2009   4.133   4.844   1.000  0.0000  0.0000  0.0000
    2WALL     N 2010   4.258   5.061   1.000  0.0000  0.0000  0.0000
    2WALL     N 2011   4.383   4.844   1.000  0.0000  0.0000  0.0000
    2WALL     N 2012   4.508   5.061   1.000  0.0000  0.0000  0.0000
    2WALL     N 2013   4.633   4.844   1.000  0.0000  0.0000  0.0000
    2WALL     N 2014   4.759   5.061   1.000  0.0000  0.0000  0.0000
    2WALL     N 2015   4.884   4.844   1.000  0.0000  0.0000  0.0000
    2WALL     N 2016   5.009   5.061   1.000  0.0000  0.0000  0.0000
    3SOL     OW 2017   4.019   2.357   1.697  0.4703 -0.0047 -0.2252
    3SOL    HW1 2018   3.951   2.417   1.654  1.2785  0.1960 -1.2629
    3SOL    HW2 2019   3.983   2.263   1.698  0.5299 -0.0649 -1.6177
    4SOL     OW 2020   4.500   1.280   1.701  0.6634  1.0168 -0.0768
    4SOL    HW1 2021   4.582   1.237   1.738  0.8662 -0.2811 -1.8751
    4SOL    HW2 2022   4.500   1.270   1.601 -2.2413 -0.0683 -0.0535
    5SOL     OW 2023   4.051   3.596   1.349  0.2121  0.1786  0.2417
    5SOL    HW1 2024   4.012   3.689   1.347  0.6627  0.4563  2.1043
    5SOL    HW2 2025   4.146   3.599   1.317 -0.1792  0.1057 -0.9723
    6SOL     OW 2026   3.349   3.524   1.353 -0.3148  0.5127  0.0139
    6SOL    HW1 2027   3.340   3.607   1.407  0.9212  1.2258 -0.8156
    6SOL    HW2 2028   3.445   3.511   1.327 -0.8112  0.0756 -1.7722
    7SOL     OW 2029   1.632   2.283   1.649  0.8459 -0.1081 -0.1599
    7SOL    HW1 2030   1.659   2.311   1.557 -1.3553 -1.7545 -1.3846
    7SOL    HW2 2031   1.676   2.196   1.671 -1.9231 -2.0015 -1.5430
    8SOL     OW 2032   4.503   3.335   1.320  0.2675  0.1918  0.0178
    8SOL    HW1 2033   4.478   3.401   1.391 -0.4700 -0.7504  0.6470
    8SOL    HW2 2034   4.600   3.344   1.299  0.1108  1.7158 -0.1624
    9SOL     OW 2035   5.237   5.173   1.383  0.2312  0.2387  0.0675
    9SOL    HW1 2036   5.285   5.186   1.470 -0.3266  2.6213  0.0741
    9SOL    HW2 2037   5.293   5.207   1.308 -1.5607  3.7732  0.1415
   10SOL     OW 2038   0.920   2.826   1.389  0.0726  0.1509  0.2424
   10SOL    HW1 2039   0.892   2.838   1.484  1.6314 -2.7984  1.1992
   10SOL    HW2 2040   1.009   2.870   1.374  0.8306 -1.1353  0.7991
   11SOL     OW 2041   3.820   2.511   1.567 -0.6699 -0.5527 -0.0879
   11SOL    HW1 2042   3.769   2.594   1.587  0.6201 -0.0225  1.1966
   11SOL    HW2 2043   3.871   2.522   1.482  1.0981  0.8070  1.0872
   12SOL     OW 2044   0.330   2.975   1.331  0.1039  0.0255  0.1576
   12SOL    HW1 2045   0.411   2.924   1.359  0.1749 -1.3867 -2.3943
   12SOL    HW2 2046   0.264   2.913   1.289 -0.9919  1.6118 -0.5609
   13SOL     OW 2047   5.012   2.667   1.519  0.0387  0.3453 -0.1358
   13SOL    HW1 2048   4.960   2.727   1.457 -1.7517  0.1028  1.0728
   13SOL    HW2 2049   5.101   2.646   1.477  0.0604  2.4883 -1.3318
   14SOL     OW 2050   4.349   0.687   1.339  0.0233 -0.6803  0.4670
   14SOL    HW1 2051   4.325   0.783   1.353  0.7466 -0.4964  0.5184
   14SOL    HW2 2052   4.449   0.678   1.338 -0.0344 -1.2800 -0.5785
   15SOL     OW 2053   0.793   0.925   1.687  0.1760  0.4013 -0.3690
   15SOL    HW1 2054   0.812   0.855   1.756  0.3011  0.4151 -0.3889
   15SOL    HW2 2055   0.709   0.902   1.638  1.2044 -0.7643 -1.6780
   16SOL     OW 2056   2.671   0.572   1.341  0.5935 -0.2127  0.6097
   16SOL    HW1 2057   2.743   0.628   1.299  0.0639  0.1357  0.1444
   16SOL    HW2 2058   2.637   0.618   1.424  0.4500 -0.0486  0.4608
   17SOL     OW 2059   3.595   2.756   1.360  0.0706 -0.3125 -0.0912
   17SOL    HW1 2060   3.589   2.657   1.343  2.3269 -0.6521  0.6976
   17SOL    HW2 2061   3.690   2.784   1.359 -0.4146  1.5963  1.1598
   18SOL     OW 2062   3.223   3.088   1.323  0.0019  0.5769 -0.4606
   18SOL    HW1 2063   3.321   3.067   1.321 -0.0767  0.2513 -1.6219
   18SOL    HW2 2064   3.209   3.187   1.323  0.3353  0.6364  0.8909
   19SOL     OW 2065   4.291   5.173   1.404 -0.1005  0.2608  0.3648
   19SOL    HW1 2066   4.316   5.130   1.491  0.2401  1.1089  0.7009
   19SOL    HW2 2067   4.192   5.185   1.400 -0.0275  1.3706  1.2160
   20SOL     OW 2068   1.881   4.430   1.649  0.6004 -0.2531  0.7743
   20SOL    HW1 2069   1.962   4.488   1.650 -0.6048  1.5706 -0.2268
   20SOL    HW2 2070   1.877   4.382   1.561  0.0704  0.5083  0.3680
   21SOL     OW 2071   4.710   2.074   1.308  0.1769  0.2697  0.3311
   21SOL    HW1 2072   4.781   2.140   1.331  0.8168  0.1935 -1.2928
   21SOL    HW2 2073   4.751   1.994   1.265 -0.8809  0.2024 -0.5975
   22SOL     OW 2074   4.789   5.068   1.662 -0.8331 -0.3102  0.6023
   22SOL    HW1 2075   4.766   5.082   1.566 -0.2076 -0.5264  0.4169
   22SOL    HW2 2076   4.731   5.126   1.719  0.0465  1.2147 -0.0009
   23SOL     OW 2077   1.889   0.384   1.653 -0.0477 -0.0931  0.4981
   23SOL    HW1 2078   1.968   0.337   1.691  0.2710  0.1619  0.1531
   23SOL    HW2 2079   1.810   0.322   1.652  0.8010 -1.2279 -1.6198
   24SOL     OW 2080   0.081   0.724   1.413 -0.2220 -0.1769 -0.4897
   24SOL    HW1 2081   0.167   0.719   1.362 -0.0705 -2.2704 -0.1512
   24SOL    HW2 2082   0.100   0.725   1.511 -0.5662 -0.3368 -0.4197
   25SOL     OW 2083   2.884   4.165   1.658 -0.7022 -0.4558  0.1775
   25SOL    HW1 2084   2.903   4.138   1.563 -1.1273  4.8417 -1.7552
   25SOL    HW2 2085   2.970   4.183   1.705 -0.5267 -1.1383  0.1260
   26SOL     OW 2086   0.489   4.807   1.698 -0.1131 -0.2245  0.2325
   26SOL    HW1 2087   0.432   4.888   1.681 -1.5028 -0.6895  2.2249
   26SOL    HW2 2088   0.581   4.836   1.725 -0.4195  0.6865  0.3489
   27SOL     OW 2089   0.716   0.247   1.721 -0.0663  0.1555  0.0021
   27SOL    HW1 2090   0.736   0.149   1.709 -2.2832 -0.4690  0.9589
   27SOL    HW2 2091   0.801   0.299   1.713  1.5080 -2.0178  1.2832
   28SOL     OW 2092   4.035   1.849   1.655  0.0367  0.0519  0.1591
   28SOL    HW1 2093   3.960   1.810   1.601  0.0431 -1.3846  1.1419
   28SOL    HW2 2094   4.121   1.806   1.629  0.5791  1.6962 -0.9641
   29SOL     OW 2095   4.355   1.503   1.667  0.2792 -0.6925  0.7607
   29SOL    HW1 2096   4.256   1.488   1.665  0.0077  0.2874 -3.8936
   29SOL    HW2 2097   4.400   1.419   1.697 -1.8519 -1.4687  2.0991
   30SOL     OW 2098   0.703   2.542   1.624 -0.4969  0.1060 -0.9073
   30SOL    HW1 2099   0.709   2.598   1.542 -2.0514  0.0941 -1.0496
   30SOL    HW2 2100   0.790   2.494   1.637 -0.0336  0.5378 -2.2236
   31SOL     OW 2101   2.066   0.593   1.305  0.2089  0.1089 -0.1272
   31SOL    HW1 2102   2.157   0.611   1.343 -0.0018  0.2451  0.3187
   31SOL    HW2 2103   2.025   0.680   1.276  0.2420  0.0401 -0.3906
   32SOL     OW 2104   2.424   0.868   1.299 -0.5183  0.4889 -0.1736
   32SOL    HW1 2105   2.406   0.838   1.205 -0.6598 -0.2157  0.0756
   32SOL    HW2 2106   2.394   0.798   1.363 -0.3243  0.9206  0.3989
   33SOL     OW 2107   4.737   3.689   1.370  0.3336 -0.2884 -0.6498
   33SOL    HW1 2108   4.827   3.725   1.345  0.4612  0.0337  0.2346
   33SOL    HW2 2109   4.668   3.759   1.354  0.5563  0.3178  0.8817
   34SOL     OW 2110   0.143   4.522   1.393 -0.3407  0.2305  0.1193
   34SOL    HW1 2111   0.048   4.490   1.386 -0.3273  0.5096 -2.1263
   34SOL    HW2 2112   0.143   4.617   1.426 -0.9081  0.4618 -0.5105
   35SOL     OW 2113   4.783   0.601   1.588 -0.4368  0.3857 -0.3117
   35SOL    HW1 2114   4.844   0.656   1.646 -0.4008  0.2421 -0.2140
   35SOL    HW2 2115   4.753   0.520   1.638 -0.4124  0.2648 -0.4911
   36SOL     OW 2116   1.103   1.730   1.289 -0.0063 -0.2007 -0.3466
   36SOL    HW1 2117   1.103   1.811   1.230  2.7809  0.1286 -0.0236
   36SOL    HW2 2118   1.168   1.663   1.253 -0.7713 -1.4377  0.5094
   37SOL     OW 2119   1.285   0.667   1.626  0.1606  0.0824  0.6348
   37SOL    HW1 2120   1.382   0.663   1.648  0.0788 -1.5132  0.8182
   37SOL    HW2 2121   1.242   0.580   1.650 -1.1922  0.5415 -0.0327
   38SOL     OW 2122   3.582   2.148   1.420  0.2494  0.0984  0.4634
   38SOL    HW1 2123   3.627   2.104   1.498  2.3648  2.1805  0.5228
   38SOL    HW2 2124   3.650   2.200   1.367 -1.4962  0.4042 -1.6141
   39SOL     OW 2125   4.740   0.363   1.695 -0.2114  0.2820  0.1679
   39SOL    HW1 2126   4.814   0.296   1.685  0.6952  1.2319  0.3948
   39SOL    HW2 2127   4.654   0.315   1.713  0.4353 -0.8166  0.3927
   40SOL     OW 2128   0.046   3.173   1.276  0.0925  0.3797 -0.1418
   40SOL    HW1 2129   0.058   3.245   1.344 -2.2316  1.1663 -0.4727
   40SOL    HW2 2130   0.107   3.188   1.199  1.9913  0.0784  1.2388
   41SOL     OW 2131   5.056   3.752   1.651 -0.7014  0.1516 -0.0285
   41SOL    HW1 2132   5.011   3.790   1.731  2.1774  0.1268  1.7439
   41SOL    HW2 2133   5.058   3.652   1.657 -0.3104  0.1572 -0.0073
   42SOL     OW 2134   3.138   1.627   1.332 -0.3037 -0.0314  0.2521
   42SOL    HW1 2135   3.086   1.712   1.337  0.1931  0.2220  1.2547
   42SOL    HW2 2136   3.232   1.643   1.359 -0.0113 -0.7528 -0.2855
   43SOL     OW 2137   3.366   1.713   1.440 -0.1900 -0.1585  0.1258
   43SOL    HW1 2138   3.408   1.787   1.387  3.2918 -1.7010  0.4447
   43SOL    HW2 2139   3.390   1.724   1.537 -1.2578 -0.7011  0.4624
   44SOL     OW 2140   2.662   1.215   1.295 -0.2343  0.3627 -0.4712
   44SOL    HW1 2141   2.719   1.251   1.222 -0.1017 -0.6649 -0.8810
   44SOL    HW2 2142   2.683   1.119   1.311 -0.9243  0.3182  0.2724
   45SOL     OW 2143   4.437   1.491   1.376 -0.5129 -0.4562 -0.1779
   45SOL    HW1 2144   4.354   1.486   1.320  1.3630 -0.4727 -3.1353
   45SOL    HW2 2145   4.472   1.585   1.374  1.0146 -1.0089 -1.3496
   46SOL     OW 2146   5.066   4.230   1.719  0.9731 -0.1242  0.4921
   46SOL    HW1 2147   5.066   4.233   1.819  0.9989  0.7534  0.4688
   46SOL    HW2 2148   5.149   4.273   1.684 -0.5166  2.5698  0.0378
   47SOL     OW 2149   1.654   1.088   1.317 -0.2159 -0.0111 -0.4293
   47SOL    HW1 2150   1.754   1.094   1.311 -0.2688  1.7090 -0.2119
   47SOL    HW2 2151   1.627   0.995   1.342  1.3285 -0.4933 -0.4648
   48SOL     OW 2152   4.978   0.763   1.685 -0.2964  0.1682 -0.0120
   48SOL    HW1 2153   5.033   0.679   1.684 -0.8808 -0.2051 -0.6705
   48SOL    HW2 2154   5.040   0.842   1.683  0.2720 -0.2273  0.9693
   49SOL     OW 2155   0.777   4.841   1.382 -0.0289  0.3867 -0.1610
   49SOL    HW1 2156   0.752   4.746   1.365 -1.4315  0.6859  0.0964
   49SOL    HW2 2157   0.871   4.857   1.352 -0.3620 -0.6203 -1.8654
   50SOL     OW 2158   2.803   3.878   1.697 -0.1377  0.5332 -0.0751
   50SOL    HW1 2159   2.901   3.861   1.706 -0.2402 -1.0093 -1.5015
   50SOL    HW2 2160   2.788   3.975   1.677  0.9613  1.0853  1.5732
   51SOL     OW 2161   0.451   5.107   1.348  0.3317 -0.1604  0.2211
   51SOL    HW1 2162   0.531   5.168   1.347 -0.2315  0.5955 -0.0452
   51SOL    HW2 2163   0.478   5.016   1.317  1.1442  0.0058  0.4043
   52SOL     OW 2164   4.688   2.705   1.344  0.1665 -0.0987  0.6981
   52SOL    HW1 2165   4.757   2.775   1.357  0.6032 -0.5012  0.5857
   52SOL    HW2 2166   4.713   2.623   1.395  0.2240 -0.5483 -0.0283
   53SOL     OW 2167   3.620   0.447   1.343  0.1870 -0.0896  0.1842
   53SOL    HW1 2168   3.622   0.545   1.323  1.1483  0.0340  0.8294
   53SOL    HW2 2169   3.701   0.422   1.396 -0.3086 -1.1423  0.4732
   54SOL     OW 2170   3.927   1.102   1.662  0.6139  0.4193 -0.1077
   54SOL    HW1 2171   4.006   1.078   1.717  1.5147  0.7523 -1.2190
   54SOL    HW2 2172   3.869   1.021   1.649 -0.2920  0.6092  2.3246
   55SOL     OW 2173   5.107   5.040   1.684  0.0026 -0.2902 -0.8315
   55SOL    HW1 2174   5.042   5.106   1.721  0.9955 -0.3407  1.1296
   55SOL    HW2 2175   5.198   5.081   1.682  0.9719 -2.0488  2.0541
   56SOL     OW 2176   1.137   4.141   1.720 -0.7684  0.1879 -0.0245
   56SOL    HW1 2177   1.119   4.043   1.724 -1.4272  0.2417 -1.2222
   56SOL    HW2 2178   1.163   4.167   1.627 -0.3721  1.1247  0.3232
   57SOL     OW 2179   1.124   1.312   1.356  0.2375 -0.1259  0.0277
   57SOL    HW1 2180   1.160   1.220   1.335 -0.0782 -0.0814 -0.7494
   57SOL    HW2 2181   1.029   1.318   1.324 -0.1464  0.0857  1.1653
   58SOL     OW 2182   0.095   2.305   1.670 -0.1190 -0.1641 -0.8547
   58SOL    HW1 2183   0.163   2.232   1.658  0.4801  0.3699 -0.7245
   58SOL    HW2 2184   0.141   2.394   1.669 -0.6984  0.1562  0.2426
   59SOL     OW 2185   1.033   4.095   1.449  0.4001 -0.2640 -0.2352
   59SOL    HW1 2186   1.123   4.109   1.407  0.9623  1.6845  1.4379
   59SOL    HW2 2187   1.029   4.004   1.491  1.5838 -0.3857 -0.3580
   60SOL     OW 2188   3.894   4.564   1.331  0.1082  0.3829  0.4093
   60SOL    HW1 2189   3.922   4.647   1.379 -0.4122  0.2515  0.9497
   60SOL    HW2 2190   3.975   4.510   1.308  0.6151  1.7695 -1.3551
   61SOL     OW 2191   1.265   3.170   1.572 -0.3863 -0.0168 -0.4872
   61SOL    HW1 2192   1.252   3.269   1.564  1.9796  0.3556 -0.5020
   61SOL    HW2 2193   1.187   3.129   1.619 -0.2033  2.2627  1.9964
   62SOL     OW 2194   3.391   1.209   1.577 -0.3711  0.0661  0.1408
   62SOL    HW1 2195   3.385   1.169   1.486 -0.0402  0.8603 -0.2388
   62SOL    HW2 2196   3.450   1.153   1.635  1.2029  0.7088 -0.7803
   63SOL     OW 2197   4.718   3.624   1.635 -0.4984 -0.7404  0.5950
   63SOL    HW1 2198   4.756   3.638   1.544  0.5791 -0.2903  1.0936
   63SOL    HW2 2199   4.688   3.529   1.645 -1.5264 -0.5687 -0.5284
   64SOL     OW 2200   1.878   4.316   1.380  0.1145 -0.1784  0.2254
   64SOL    HW1 2201   1.975   4.295   1.388 -0.1082 -1.1317  0.7081
   64SOL    HW2 2202   1.865   4.403   1.332  1.1555 -0.6856 -1.0277
   65SOL     OW 2203   2.536   3.818   1.647 -0.4236  0.2601 -0.0642
   65SOL    HW1 2204   2.629   3.834   1.677 -0.3274 -3.2203  1.9830
   65SOL    HW2 2205   2.508   3.891   1.583  2.6367  2.8973  1.3473
   66SOL     OW 2206   0.659   3.279   1.297  0.4128 -0.0332  0.0189
   66SOL    HW1 2207   0.716   3.356   1.322 -1.0975  1.1110  0.0660
   66SOL    HW2 2208   0.703   3.194   1.327  1.7605  0.8354  0.6038
   67SOL     OW 2209   0.533   3.132   1.695 -0.0223 -0.2877 -0.6273
   67SOL    HW1 2210   0.617   3.141   1.749  0.6494  2.2388 -1.9220
   67SOL    HW2 2211   0.486   3.220   1.693 -2.5765 -1.5410 -0.2569
   68SOL     OW 2212   2.852   2.718   1.626 -0.3064  0.1646 -0.4425
   68SOL    HW1 2213   2.942   2.731   1.669 -0.8101  2.1601  0.1313
   68SOL    HW2 2214   2.837   2.621   1.608  1.1509 -0.4270  1.2384
   69SOL     OW 2215   3.632   3.365   1.688 -0.3332  0.0365  0.1820
   69SOL    HW1 2216   3.704   3.301   1.714 -0.7208  0.0798  1.4118
   69SOL    HW2 2217   3.546   3.316   1.677 -0.3398  0.1424 -0.2538
   70SOL     OW 2218   4.585   1.276   1.422  0.4617  0.1009  0.2656
   70SOL    HW1 2219   4.682   1.296   1.406  0.5033  0.2673  0.7187
   70SOL    HW2 2220   4.529   1.343   1.373  0.5845  0.3499  0.4629
   71SOL     OW 2221   0.338   0.441   1.280 -0.5618 -0.1641  0.4959
   71SOL    HW1 2222   0.419   0.397   1.318 -1.9200 -2.3951  0.9555
   71SOL    HW2 2223   0.350   0.452   1.181  0.9758  1.1839  0.7808
   72SOL     OW 2224   4.414   3.860   1.286  0.0770  0.2087 -0.2940
   72SOL    HW1 2225   4.504   3.897   1.306  0.8292 -0.8313 -1.6177
   72SOL    HW2 2226   4.354   3.933   1.254  0.5051  0.8662  0.3843
   73SOL     OW 2227   3.090   3.861   1.707 -0.3210 -0.3291 -0.0646
   73SOL    HW1 2228   3.152   3.783   1.703 -0.9359 -0.8545  0.3283
   73SOL    HW2 2229   3.139   3.945   1.682 -0.1313 -1.0989 -2.4859
   74SOL     OW 2230   4.785   0.914   1.408 -0.2463  0.0730 -0.0611
   74SOL    HW1 2231   4.793   0.930   1.506 -0.5326  0.2229 -0.0593
   74SOL    HW2 2232   4.869   0.874   1.373  0.7867  2.2049 -0.1815
   75SOL     OW 2233   3.147   2.213   1.621  0.2402  0.0379 -0.4419
   75SOL    HW1 2234   3.243   2.239   1.610  0.1397 -0.1967 -2.0673
   75SOL    HW2 2235   3.091   2.295   1.630  0.6663  0.1650  1.6029
   76SOL     OW 2236   4.608   0.696   1.386  0.1074 -0.2858 -1.3216
   76SOL    HW1 2237   4.649   0.627   1.445  1.0353  0.7479 -0.7289
   76SOL    HW2 2238   4.669   0.775   1.379 -0.7927  0.3557 -2.2273
   77SOL     OW 2239   3.094   0.930   1.566  0.1731 -0.3986 -0.3750
   77SOL    HW1 2240   3.074   1.022   1.600 -0.7861 -0.8726  0.3975
   77SOL    HW2 2241   3.188   0.905   1.592  0.8207  0.7266 -1.4804
   78SOL     OW 2242   3.433   4.505   1.446 -0.2650 -0.4206  0.0700
   78SOL    HW1 2243   3.433   4.496   1.545 -1.2365 -0.5072  0.0654
   78SOL    HW2 2244   3.481   4.589   1.420 -1.8672  0.7548  0.7413
   79SOL     OW 2245   5.169   4.831   1.529 -0.6336 -0.0542 -0.1988
   79SOL    HW1 2246   5.263   4.819   1.496 -0.1337  0.5590  0.9618
   79SOL    HW2 2247   5.165   4.911   1.589 -1.1391 -2.0136  2.5419
   80SOL     OW 2248   4.341   3.517   1.573  0.3720 -0.4388  0.1828
   80SOL    HW1 2249   4.357   3.596   1.633  0.2709 -0.1442 -0.1749
   80SOL    HW2 2250   4.329   3.549   1.479 -1.9267 -0.6668  0.3585
   81SOL     OW 2251   0.457   3.388   1.685 -0.0720 -0.2787 -0.0328
   81SOL    HW1 2252   0.536   3.441   1.654  0.1349 -1.5918 -1.9208
   81SOL    HW2 2253   0.373   3.436   1.660  0.0489  1.2420  2.1934
   82SOL     OW 2254   1.204   4.642   1.286 -0.2453  0.4171  0.1689
   82SOL    HW1 2255   1.128   4.577   1.284 -0.1727  0.2683  1.4060
   82SOL    HW2 2256   1.291   4.591   1.288 -0.1739  0.5488  0.5833
   83SOL     OW 2257   4.906   1.852   1.306 -0.0341  0.3056  0.6865
   83SOL    HW1 2258   4.883   1.770   1.359 -0.3920 -1.4794 -2.0183
   83SOL    HW2 2259   5.004   1.855   1.289 -0.1403 -0.1491 -0.0543
   84SOL     OW 2260   0.961   3.887   1.614 -0.5832  0.3158  0.0412
   84SOL    HW1 2261   0.919   3.905   1.703 -1.2655  0.7841 -0.3645
   84SOL    HW2 2262   1.050   3.845   1.627 -1.4040 -1.2491  0.9325
   85SOL     OW 2263   2.722   4.510   1.626  1.2335  0.0256 -0.1174
   85SOL    HW1 2264   2.812   4.518   1.667  0.4974  1.3303  1.3236
   85SOL    HW2 2265   2.728   4.532   1.528  2.5168 -0.2439 -0.1173
   86SOL     OW 2266   4.612   4.670   1.639  0.5522  0.3201  0.2855
   86SOL    HW1 2267   4.625   4.571   1.644  1.5411  0.4248  0.0554
   86SOL    HW2 2268   4.701   4.714   1.625  0.0148  1.1827 -0.5160
   87SOL     OW 2269   2.688   4.763   1.370  0.4580 -0.3787  0.3006
   87SOL    HW1 2270   2.623   4.826   1.328  1.7299  0.6528 -0.1894
   87SOL    HW2 2271   2.724   4.803   1.454  1.5314 -0.2664 -0.1959
   88SOL     OW 2272   2.064   2.407   1.381  0.4525  0.6980 -0.2000
   88SOL    HW1 2273   2.039   2.415   1.478 -3.8035  2.1809 -1.2071
   88SOL    HW2 2274   2.112   2.490   1.353  0.3200  0.9582  0.3190
   89SOL     OW 2275   1.524   1.333   1.363  0.0775 -0.3813  0.2516
   89SOL    HW1 2276   1.513   1.328   1.462  1.8082 -0.3991  0.4739
   89SOL    HW2 2277   1.588   1.262   1.333  0.6124  0.4783 -0.6936
   90SOL     OW 2278   1.022   4.913   1.288 -0.1326  0.3049 -0.0811
   90SOL    HW1 2279   1.050   4.851   1.214  0.7176  0.9293 -0.2978
   90SOL    HW2 2280   1.103   4.944   1.338 -0.8200 -2.4119  3.0633
   91SOL     OW 2281   2.923   2.328   1.316 -0.3807  0.3260  0.1715
   91SOL    HW1 2282   2.856   2.402   1.309 -1.8237 -0.6922  2.4286
   91SOL    HW2 2283   3.011   2.367   1.345  0.1084  1.6621 -2.7559
   92SOL     OW 2284   1.570   4.621   1.377  0.3482  0.5993  0.0717
   92SOL    HW1 2285   1.538   4.582   1.291 -0.3105 -0.1545  0.6418
   92SOL    HW2 2286   1.576   4.720   1.369  1.5792  0.4608 -1.2562
   93SOL     OW 2287   0.368   5.067   1.611 -0.4642  0.2410 -0.4054
   93SOL    HW1 2288   0.377   5.084   1.513  2.1700  0.6734 -0.1738
   93SOL    HW2 2289   0.425   5.133   1.661 -1.8095  0.0772  1.4351
   94SOL     OW 2290   0.326   3.942   1.588 -0.2629 -0.5766  0.7600
   94SOL    HW1 2291   0.315   3.958   1.490 -1.2894 -0.4800  0.8807
   94SOL    HW2 2292   0.423   3.935   1.610 -0.0493 -3.1628 -0.6716
   95SOL     OW 2293   4.839   2.213   1.676  0.4042  0.0331 -0.0519
   95SOL    HW1 2294   4.830   2.296   1.732  2.3348  1.0232 -1.1219
   95SOL    HW2 2295   4.934   2.202   1.648  0.1189 -2.3542 -0.2947
   96SOL     OW 2296   4.420   0.204   1.345 -0.1903  0.3830 -0.0449
   96SOL    HW1 2297   4.519   0.200   1.358 -0.2791  0.1012  0.5860
   96SOL    HW2 2298   4.379   0.117   1.371 -0.6268  0.5664 -0.1050
   97SOL     OW 2299   0.155   0.687   1.693 -0.2953 -0.0061  0.5269
   97SOL    HW1 2300   0.194   0.612   1.746 -3.0446 -0.1981  2.5203
   97SOL    HW2 2301   0.194   0.774   1.725  1.2758 -0.3761 -0.2687
   98SOL     OW 2302   4.104   2.902   1.358  0.0956  0.2464  0.7692
   98SOL    HW1 2303   4.115   2.865   1.450  3.5416 -1.6944 -0.2583
   98SOL    HW2 2304   4.192   2.934   1.323 -0.6712 -0.7535 -2.4652
   99SOL     OW 2305   5.151   0.988   1.680  0.1715  0.3636 -0.2841
   99SOL    HW1 2306   5.247   0.980   1.705 -0.0645 -0.1696  0.5000
   99SOL    HW2 2307   5.120   1.082   1.698  0.0356  0.0216  1.4184
  100SOL     OW 2308   4.652   3.911   1.664 -0.2003  0.1395 -0.3916
  100SOL    HW1 2309   4.739   3.949   1.695 -0.1531 -0.1525 -0.1687
  100SOL    HW2 2310   4.648   3.814   1.686 -0.6618  0.1906 -0.2357
  101SOL     OW 2311   4.222   1.065   1.393  0.2892  0.5667  0.7345
  101SOL    HW1 2312   4.172   0.987   1.354  0.8399  0.1094  0.9299
  101SOL    HW2 2313   4.318   1.041   1.403  0.3899  1.1365  1.1735
  102SOL     OW 2314   1.188   3.488   1.691  0.2803  0.2217 -0.3516
  102SOL    HW1 2315   1.164   3.504   1.786 -0.1239 -1.1208 -0.2040
  102SOL    HW2 2316   1.266   3.545   1.666  0.6933  0.2429  0.9162
  103SOL     OW 2317   2.201   1.799   1.335  0.1883 -0.1771  0.2546
  103SOL    HW1 2318   2.289   1.846   1.344  0.7871 -0.9718 -1.0643
  103SOL    HW2 2319   2.217   1.700   1.331 -0.6415 -0.2865 -1.0763
  104SOL     OW 2320   0.616   2.054   1.449  0.2614 -0.6113  0.3528
  104SOL    HW1 2321   0.706   2.029   1.410  1.0598  1.3613  0.8394
  104SOL    HW2 2322   0.613   2.152   1.467 -2.1153 -0.5837  0.1342
  105SOL     OW 2323   3.160   4.934   1.608 -1.0684 -0.0996  0.4974
  105SOL    HW1 2324   3.196   4.951   1.516 -2.3184  0.8662  0.1603
  105SOL    HW2 2325   3.199   4.849   1.644  0.1942  0.0175 -0.5197
  106SOL     OW 2326   2.681   0.069   1.350  0.0065  0.7234 -0.5068
  106SOL    HW1 2327   2.752   0.136   1.330  1.0879 -0.3165 -0.2580
  106SOL    HW2 2328   2.594   0.116   1.366  0.8937  2.1066  0.3863
  107SOL     OW 2329   0.092   2.792   1.269 -0.2161  0.1362  0.5369
  107SOL    HW1 2330   0.067   2.702   1.302 -0.5487  0.0753  0.1203
  107SOL    HW2 2331   0.015   2.855   1.281 -0.7050 -0.1324 -1.0466
  108SOL     OW 2332   1.737   1.533   1.683 -0.0776 -0.0532 -0.3762
  108SOL    HW1 2333   1.811   1.466   1.681 -0.8321 -0.9608  0.8695
  108SOL    HW2 2334   1.659   1.495   1.732 -1.1757  1.0956 -1.1731
  109SOL     OW 2335   0.997   0.746   1.372 -0.4682 -0.0337  0.1791
  109SOL    HW1 2336   1.095   0.739   1.356 -0.1691  1.1408  1.3362
  109SOL    HW2 2337   0.974   0.839   1.401 -2.2853  0.3623 -2.2609
  110SOL     OW 2338   0.546   1.848   1.694 -1.0171  0.0239  0.1415
  110SOL    HW1 2339   0.637   1.810   1.712 -1.4872 -2.2923 -1.8396
  110SOL    HW2 2340   0.553   1.920   1.626 -0.5015  1.1038  1.3067
  111SOL     OW 2341   4.418   1.944   1.611 -0.3201  0.0035  0.0564
  111SOL    HW1 2342   4.351   2.016   1.591  0.0583  0.1284 -0.8067
  111SOL    HW2 2343   4.487   1.981   1.673  1.5641  1.4238 -2.6702
  112SOL     OW 2344   0.253   0.076   1.435 -0.2397  0.3241  0.1020
  112SOL    HW1 2345   0.310   0.108   1.512 -0.2998 -0.2947  0.4059
  112SOL    HW2 2346   0.307   0.017   1.375 -0.0610  1.1773 -0.5962
  113SOL     OW 2347   2.225   1.521   1.339 -0.3419 -0.2764  0.3011
  113SOL    HW1 2348   2.138   1.474   1.324 -0.1337 -0.8290  0.7932
  113SOL    HW2 2349   2.300   1.457   1.326 -0.0889 -0.3844  2.0543
  114SOL     OW 2350   3.923   2.958   1.672 -0.0316 -0.3080 -0.2831
  114SOL    HW1 2351   3.956   2.867   1.650 -1.1995 -1.0315  0.8355
  114SOL    HW2 2352   3.998   3.013   1.708  0.4470 -1.1710  0.0504
  115SOL     OW 2353   5.156   2.957   1.368  0.1453  0.2142 -0.1103
  115SOL    HW1 2354   5.193   3.030   1.309 -0.9293  1.0346  0.1904
  115SOL    HW2 2355   5.178   2.977   1.463  1.2876 -0.7524 -0.1575
  116SOL     OW 2356   2.745   1.106   1.631 -0.0113 -0.1325  0.3930
  116SOL    HW1 2357   2.796   1.055   1.701  3.1746  0.2916 -1.4110
  116SOL    HW2 2358   2.728   1.046   1.552  0.6443  0.6017 -0.3287
  117SOL     OW 2359   2.002   3.423   1.360 -0.0552 -0.1583 -0.1100
  117SOL    HW1 2360   2.062   3.344   1.346  2.1823  0.7731  3.1260
  117SOL    HW2 2361   1.916   3.392   1.402  0.7753 -0.9462  1.0825
  118SOL     OW 2362   0.283   0.449   1.707  0.2564  0.8268 -0.3350
  118SOL    HW1 2363   0.380   0.451   1.685  0.6602 -0.0594  1.2120
  118SOL    HW2 2364   0.230   0.425   1.626  1.3879  0.5770 -1.0074
  119SOL     OW 2365   1.502   2.920   1.565 -0.0512  0.1774 -0.3567
  119SOL    HW1 2366   1.596   2.922   1.600 -0.3469 -0.0111  0.4873
  119SOL    HW2 2367   1.494   2.979   1.485  0.9170 -0.2532 -0.7758
  120SOL     OW 2368   3.153   4.286   1.594  0.7182  0.2481 -0.0142
  120SOL    HW1 2369   3.200   4.200   1.616 -0.9813 -0.3353  1.6592
  120SOL    HW2 2370   3.098   4.273   1.511 -0.0606 -0.5426  0.5962
  121SOL     OW 2371   2.066   0.112   1.336  0.1703 -0.1446 -0.1671
  121SOL    HW1 2372   2.105   0.203   1.318  1.5999 -0.6540  0.2306
  121SOL    HW2 2373   1.977   0.105   1.292  0.8398  0.8158 -1.7779
  122SOL     OW 2374   0.178   1.980   1.601  0.0101 -0.1253  0.1894
  122SOL    HW1 2375   0.258   2.037   1.620  1.4459 -2.0465  0.1775
  122SOL    HW2 2376   0.095   2.032   1.619  1.2604  1.5389  1.4054
  123SOL     OW 2377   1.335   5.029   1.385 -0.1451 -0.0062 -0.5206
  123SOL    HW1 2378   1.294   4.950   1.431  1.1236 -0.7059 -0.5650
  123SOL    HW2 2379   1.281   5.111   1.406 -1.3439 -0.8303 -0.2899
  124SOL     OW 2380   5.240   2.557   1.418 -0.0998  0.4596  0.6737
  124SOL    HW1 2381   5.183   2.481   1.388  0.1447  0.6763 -0.4092
  124SOL    HW2 2382   5.312   2.524   1.479 -1.4115  0.1994  2.1340
  125SOL     OW 2383   2.784   2.057   1.411  0.2901 -0.1800 -0.3185
  125SOL    HW1 2384   2.686   2.077   1.417  0.6115  1.1289  1.0219
  125SOL    HW2 2385   2.833   2.140   1.385  1.2096 -0.4117  0.6518
  126SOL     OW 2386   3.332   2.771   1.521  0.0022 -0.0744  0.2166
  126SOL    HW1 2387   3.414   2.751   1.467  0.1518 -1.3014  0.8360
  126SOL    HW2 2388   3.337   2.864   1.557  1.1776 -0.1680  0.3319
  127SOL     OW 2389   1.556   0.712   1.619 -0.2822 -0.7692 -0.0922
  127SOL    HW1 2390   1.540   0.809   1.638  0.1382 -0.5188 -0.9962
  127SOL    HW2 2391   1.653   0.691   1.637 -0.9393 -1.7349  3.0318
  128SOL     OW 2392   0.886   0.289   1.413 -0.2769 -0.0577 -0.3022
  128SOL    HW1 2393   0.876   0.291   1.512 -0.2812 -0.3728 -0.2970
  128SOL    HW2 2394   0.894   0.195   1.381 -0.4042  0.0340 -0.6152
  129SOL     OW 2395   5.166   1.973   1.309  0.2246  0.1006 -0.0796
  129SOL    HW1 2396   5.258   1.949   1.278 -1.0087 -1.1160 -3.2604
  129SOL    HW2 2397   5.140   2.061   1.271 -0.6966 -0.6127 -1.1863
  130SOL     OW 2398   0.089   5.137   1.672  0.2999 -0.3592  0.3775
  130SOL    HW1 2399   0.180   5.099   1.657  0.0472  0.1137 -3.3438
  130SOL    HW2 2400   0.097   5.234   1.695  0.7298 -0.8625  2.5363
  131SOL     OW 2401   2.657   4.265   1.708 -0.0038 -0.2567  0.3257
  131SOL    HW1 2402   2.743   4.215   1.694  0.4056  0.5630 -0.1841
  131SOL    HW2 2403   2.672   4.362   1.690 -0.8011  0.0525  1.2446
  132SOL     OW 2404   2.645   3.366   1.711 -0.1505 -0.2431 -0.4889
  132SOL    HW1 2405   2.742   3.341   1.719 -0.2049 -0.9062 -1.6840
  132SOL    HW2 2406   2.635   3.465   1.724  0.5565 -0.2906  0.5737
  133SOL     OW 2407   4.085   1.275   1.311  0.5850  0.1687  0.3094
  133SOL    HW1 2408   3.999   1.229   1.288  0.3402  0.6253  0.3129
  133SOL    HW2 2409   4.155   1.206   1.331  0.4026 -0.2116 -0.3422
  134SOL     OW 2410   0.621   0.767   1.310  0.6516 -0.5571 -0.2217
  134SOL    HW1 2411   0.679   0.688   1.290 -0.2955 -1.5409  0.7995
  134SOL    HW2 2412   0.626   0.787   1.408 -2.6566 -2.3132  0.4418
  135SOL     OW 2413   3.810   1.797   1.464  0.3485  0.2630  0.0720
  135SOL    HW1 2414   3.765   1.793   1.553 -0.0787  1.4375 -0.0715
  135SOL    HW2 2415   3.776   1.723   1.406 -1.7192  1.3025 -0.1485
  136SOL     OW 2416   3.007   1.802   1.641  0.6714 -0.2147  0.3096
  136SOL    HW1 2417   3.073   1.865   1.602  0.2977  0.2735  0.4504
  136SOL    HW2 2418   2.936   1.854   1.690 -0.2407 -0.6769 -0.4982
  137SOL     OW 2419   0.411   4.570   1.311 -0.0100 -0.3298  0.2227
  137SOL    HW1 2420   0.314   4.547   1.298 -0.6011  2.0956 -0.1405
  137SOL    HW2 2421   0.466   4.487   1.305 -2.0716 -1.8241  0.6930
  138SOL     OW 2422   3.816   4.392   1.664  0.0550 -0.0255  0.7433
  138SOL    HW1 2423   3.915   4.386   1.675 -0.0296 -1.1133  1.1049
  138SOL    HW2 2424   3.793   4.391   1.567  0.3845 -0.1779  0.6636
  139SOL     OW 2425   4.075   1.471   1.666 -0.3880  0.3021  0.2362
  139SOL    HW1 2426   4.007   1.484   1.738 -0.7162 -0.1893  0.0224
  139SOL    HW2 2427   4.030   1.436   1.584  0.0441  0.4791 -0.0817
  140SOL     OW 2428   3.783   0.852   1.600 -0.3368  0.0776  0.3427
  140SOL    HW1 2429   3.835   0.821   1.521  0.8402  0.9308  0.7560
  140SOL    HW2 2430   3.722   0.779   1.630 -1.3320 -0.0191 -1.7474
  141SOL     OW 2431   2.474   5.152   1.646 -0.1112  0.1058  0.6376
  141SOL    HW1 2432   2.563   5.107   1.635 -0.2888 -0.2756  0.7438
  141SOL    HW2 2433   2.401   5.085   1.629 -0.3776  0.5758 -0.0913
  142SOL     OW 2434   3.318   1.463   1.664 -0.3572 -0.2912  0.3144
  142SOL    HW1 2435   3.359   1.375   1.639 -1.5767 -0.6083 -0.6234
  142SOL    HW2 2436   3.219   1.452   1.675 -0.2140  0.3555  3.0143
  143SOL     OW 2437   2.145   4.007   1.383 -0.6804 -0.2323  0.3920
  143SOL    HW1 2438   2.051   4.028   1.359  0.6848  1.7477 -4.3625
  143SOL    HW2 2439   2.173   3.921   1.339  0.1194 -0.0587  0.5412
  144SOL     OW 2440   2.823   1.529   1.329 -0.4455 -0.3756 -0.3467
  144SOL    HW1 2441   2.847   1.623   1.353  0.0825 -0.1127 -1.7833
  144SOL    HW2 2442   2.902   1.469   1.346 -0.8234 -0.5967  0.6889
  145SOL     OW 2443   2.275   5.147   1.318 -0.8526  0.0648 -0.0816
  145SOL    HW1 2444   2.197   5.205   1.296 -1.1440  0.1811  1.1703
  145SOL    HW2 2445   2.242   5.056   1.345 -0.4318 -0.5136 -1.4581
  146SOL     OW 2446   1.229   0.403   1.650 -0.0555 -0.1381 -0.0347
  146SOL    HW1 2447   1.328   0.399   1.641  0.0721 -3.3106  1.3860
  146SOL    HW2 2448   1.186   0.394   1.560  0.8623  2.2167 -0.7721
  147SOL     OW 2449   2.947   4.835   1.344 -0.2290  0.6024  0.2392
  147SOL    HW1 2450   2.867   4.775   1.340 -0.6697  1.2127 -0.8052
  147SOL    HW2 2451   2.917   4.930   1.338  0.5244  0.8921  0.8277
  148SOL     OW 2452   2.658   3.611   1.482  0.6667 -0.0404 -0.0672
  148SOL    HW1 2453   2.606   3.661   1.552  1.0683  1.8485 -1.0496
  148SOL    HW2 2454   2.726   3.671   1.442  2.9753 -2.1620  0.4403
  149SOL     OW 2455   3.773   4.951   1.622 -0.1364 -0.2320  0.3953
  149SOL    HW1 2456   3.777   5.033   1.678  0.4629 -0.1073  0.1760
  149SOL    HW2 2457   3.760   4.871   1.681  1.6894 -0.2362  0.8508
  150SOL     OW 2458   4.079   4.351   1.636 -0.3460 -0.6140  0.0352
  150SOL    HW1 2459   4.099   4.308   1.724  1.6003 -0.7605 -0.4312
  150SOL    HW2 2460   4.158   4.405   1.607 -1.5619  0.7475 -0.8825
  151SOL     OW 2461   1.222   4.611   1.672 -0.6299  0.4340  0.5323
  151SOL    HW1 2462   1.314   4.575   1.660 -0.3705  0.2702  2.6017
  151SOL    HW2 2463   1.157   4.536   1.680 -0.8071  0.5348  0.0869
  152SOL     OW 2464   2.321   2.652   1.649  0.6568 -0.1752 -0.2765
  152SOL    HW1 2465   2.342   2.559   1.678 -1.1853 -0.1086  1.4590
  152SOL    HW2 2466   2.404   2.707   1.652  1.8675 -1.8037 -1.7388
  153SOL     OW 2467   1.807   2.627   1.647  0.2765 -0.3265  0.1373
  153SOL    HW1 2468   1.807   2.642   1.548  0.9855  0.0537  0.1892
  153SOL    HW2 2469   1.863   2.547   1.669  1.6039  0.6225  0.3580
  154SOL     OW 2470   1.690   4.181   1.690  0.9241 -0.3255  0.0986
  154SOL    HW1 2471   1.711   4.083   1.690  1.2857 -0.2776 -1.2728
  154SOL    HW2 2472   1.773   4.234   1.705  1.0695 -0.2160 -0.9863
  155SOL     OW 2473   2.883   5.103   1.340  0.3060  0.4187 -0.1143
  155SOL    HW1 2474   2.964   5.140   1.295 -0.4583  0.9558 -1.1064
  155SOL    HW2 2475   2.807   5.167   1.330 -0.1020  0.2048  1.3200
  156SOL     OW 2476   0.851   2.893   1.685 -0.0100 -0.0344 -0.9692
  156SOL    HW1 2477   0.912   2.817   1.706 -1.7916 -1.3516 -0.2999
  156SOL    HW2 2478   0.758   2.859   1.670 -1.4509  2.1463  1.8439
  157SOL     OW 2479   1.215   0.117   1.668  0.6901  0.0819 -1.2482
  157SOL    HW1 2480   1.286   0.053   1.698 -0.9484 -1.1432  0.2964
  157SOL    HW2 2481   1.244   0.211   1.687  0.6023 -0.5145  2.7374
  158SOL     OW 2482   3.256   3.638   1.702  0.1276 -0.5795 -0.2763
  158SOL    HW1 2483   3.346   3.681   1.692 -0.5744  1.3995  1.2376
  158SOL    HW2 2484   3.253   3.587   1.788 -0.5461  0.4194  0.3172
  159SOL     OW 2485   2.288   1.566   1.672 -0.0861 -0.2339 -0.3259
  159SOL    HW1 2486   2.387   1.574   1.684 -0.0253  0.6317 -1.2141
  159SOL    HW2 2487   2.265   1.477   1.633  0.1936 -0.9596  1.0880
  160SOL     OW 2488   4.234   0.623   1.682 -0.0147  0.1711 -0.0932
  160SOL    HW1 2489   4.315   0.574   1.649  0.6370  0.8371  0.4683
  160SOL    HW2 2490   4.244   0.721   1.664 -0.4625  0.3200  0.4377
  161SOL     OW 2491   4.817   3.130   1.297 -0.0200 -0.4220 -0.0707
  161SOL    HW1 2492   4.823   3.106   1.394  0.3268  0.9356  0.2639
  161SOL    HW2 2493   4.782   3.223   1.287  2.0661  0.3177 -1.1348
  162SOL     OW 2494   2.158   0.298   1.657 -0.0546  0.2078  0.5737
  162SOL    HW1 2495   2.256   0.298   1.678  0.6041 -0.7755 -2.0969
  162SOL    HW2 2496   2.145   0.323   1.561 -2.1990 -2.2164  0.1227
  163SOL     OW 2497   0.907   2.032   1.638 -0.4962 -0.1704 -0.2337
  163SOL    HW1 2498   0.856   1.949   1.659 -0.0085 -0.2993  0.4756
  163SOL    HW2 2499   1.003   2.009   1.624 -0.5745  0.1049 -1.3001
  164SOL     OW 2500   4.657   2.892   1.611 -0.6524  0.4146 -0.9532
  164SOL    HW1 2501   4.753   2.919   1.617 -0.4197 -0.4323 -0.6185
  164SOL    HW2 2502   4.650   2.792   1.621 -1.5127  0.4032 -1.5706
  165SOL     OW 2503   1.997   3.035   1.580  0.0602  0.1688 -0.2575
  165SOL    HW1 2504   2.025   3.129   1.599 -1.2275  0.4444  0.3834
  165SOL    HW2 2505   2.072   2.973   1.602  1.0722  1.0635 -1.0731
  166SOL     OW 2506   4.405   2.978   1.525 -0.4308  0.1062  1.0654
  166SOL    HW1 2507   4.485   2.942   1.573 -0.6609 -1.8490  0.0534
  166SOL    HW2 2508   4.350   3.033   1.589  0.2583 -0.8503  2.5289
  167SOL     OW 2509   3.115   2.755   1.350 -0.7820  0.1101  0.2871
  167SOL    HW1 2510   3.204   2.764   1.395  0.0245 -1.3600 -0.9097
  167SOL    HW2 2511   3.073   2.845   1.339  1.2111  1.0073 -0.3606
  168SOL     OW 2512   1.002   5.132   1.610  0.6268 -0.4023 -0.3228
  168SOL    HW1 2513   1.012   5.036   1.633 -0.4045 -0.5686 -0.5116
  168SOL    HW2 2514   1.079   5.184   1.648 -0.5445 -0.7609  2.7925
  169SOL     OW 2515   1.661   3.498   1.709  0.1893  0.2001  0.3823
  169SOL    HW1 2516   1.733   3.551   1.663  0.4636  0.3248  0.9514
  169SOL    HW2 2517   1.691   3.403   1.718 -0.7490 -0.3482 -1.6383
  170SOL     OW 2518   3.649   4.669   1.670 -0.2198 -0.8395 -0.3153
  170SOL    HW1 2519   3.707   4.599   1.711 -0.7527 -1.0124  0.1555
  170SOL    HW2 2520   3.649   4.657   1.570  1.1265 -0.3743 -0.3901
  171SOL     OW 2521   5.151   0.379   1.341 -0.1281 -0.0766  0.0256
  171SOL    HW1 2522   5.249   0.386   1.358 -0.3524  1.8986  0.8040
  171SOL    HW2 2523   5.123   0.452   1.279 -0.8187 -1.8381 -1.8204
  172SOL     OW 2524   4.671   0.171   1.369  0.4011 -1.2643  0.7955
  172SOL    HW1 2525   4.746   0.230   1.338 -0.8865  0.5363  0.9185
  172SOL    HW2 2526   4.696   0.075   1.356  2.3417 -0.6996 -0.0129
  173SOL     OW 2527   0.422   1.174   1.359 -0.0175  0.9138 -0.3318
  173SOL    HW1 2528   0.416   1.271   1.382 -0.8826  0.9130 -0.5408
  173SOL    HW2 2529   0.336   1.143   1.319 -0.0747 -0.1774  0.5952
  174SOL     OW 2530   3.039   1.531   1.675 -0.1766  0.0399  0.3700
  174SOL    HW1 2531   3.033   1.631   1.674 -1.1203  0.0094  1.2214
  174SOL    HW2 2532   2.992   1.495   1.756  0.6914 -1.0697  0.4188
  175SOL     OW 2533   1.771   3.920   1.653 -0.0595  0.1752 -0.0249
  175SOL    HW1 2534   1.858   3.891   1.691 -0.3698  0.7847  1.2154
  175SOL    HW2 2535   1.740   3.855   1.584  1.5298  0.1424 -0.7311
  176SOL     OW 2536   5.101   1.226   1.317 -0.4031 -0.3508  0.6960
  176SOL    HW1 2537   5.144   1.142   1.348  3.5855  0.4679 -1.8966
  176SOL    HW2 2538   5.061   1.212   1.227  0.2433  0.4428  0.2672
  177SOL     OW 2539   2.874   0.789   1.667  0.5183  0.1565 -0.0686
  177SOL    HW1 2540   2.916   0.710   1.712  1.4789  1.0877  0.7015
  177SOL    HW2 2541   2.941   0.833   1.608  0.2095  0.8334  0.0798
  178SOL     OW 2542   1.826   5.162   1.610 -0.4332  0.1310  0.1690
  178SOL    HW1 2543   1.921   5.188   1.599 -0.6338  1.2338  0.8493
  178SOL    HW2 2544   1.815   5.108   1.694 -0.3245 -0.4964 -0.2149
  179SOL     OW 2545   0.855   4.257   1.314 -0.1453 -0.5890 -0.0501
  179SOL    HW1 2546   0.887   4.237   1.221 -1.0605 -1.3808 -0.2053
  179SOL    HW2 2547   0.902   4.198   1.379 -0.0882 -0.5941 -0.0962
  180SOL     OW 2548   0.390   3.262   1.354 -0.5523 -0.0943 -0.8664
  180SOL    HW1 2549   0.360   3.167   1.343 -2.0298  0.1063  0.9170
  180SOL    HW2 2550   0.489   3.267   1.346 -0.4428 -1.7964 -0.9531
  181SOL     OW 2551   1.263   0.785   1.373 -0.4368  0.5047  0.1968
  181SOL    HW1 2552   1.294   0.756   1.464 -1.4224  1.0431  0.7066
  181SOL    HW2 2553   1.343   0.794   1.313  0.4023  1.6926  1.4375
  182SOL     OW 2554   4.227   2.566   1.684 -0.2385 -1.0062 -0.0936
  182SOL    HW1 2555   4.311   2.515   1.668  0.4062 -0.4706  1.4027
  182SOL    HW2 2556   4.151   2.502   1.692  0.2191 -1.5820 -0.2420
  183SOL     OW 2557   2.956   4.041   1.412  0.0617  0.1233 -0.2403
  183SOL    HW1 2558   2.922   4.100   1.339 -0.9226  0.2210  0.2676
  183SOL    HW2 2559   2.923   3.948   1.397 -0.3388  0.1904  0.1851
  184SOL     OW 2560   4.860   4.804   1.638  0.2498  0.2481 -0.0887
  184SOL    HW1 2561   4.953   4.808   1.674 -0.4685  0.3408  1.8943
  184SOL    HW2 2562   4.825   4.897   1.625  0.6140  0.2202 -1.4190
  185SOL     OW 2563   1.438   1.956   1.706 -0.1656 -0.5755  0.3747
  185SOL    HW1 2564   1.490   1.889   1.654 -1.1698 -0.6562 -0.5758
  185SOL    HW2 2565   1.500   2.019   1.753  0.7942 -2.1674  1.3175
  186SOL     OW 2566   2.363   3.429   1.686  0.1848  0.5080 -0.0568
  186SOL    HW1 2567   2.326   3.337   1.671  0.0846  0.0432  2.6098
  186SOL    HW2 2568   2.462   3.423   1.701 -0.0945  0.5476  1.9989
  187SOL     OW 2569   1.754   1.869   1.399  0.1912 -0.2051  0.4887
  187SOL    HW1 2570   1.678   1.915   1.352  0.5850  0.3632  0.4024
  187SOL    HW2 2571   1.772   1.781   1.354  0.5195  0.3012 -0.3951
  188SOL     OW 2572   1.838   0.856   1.379 -0.2052 -0.3146 -0.1854
  188SOL    HW1 2573   1.841   0.780   1.444 -1.3451  0.2043  0.5052
  188SOL    HW2 2574   1.913   0.919   1.398  0.8012 -1.2979 -0.8221
  189SOL     OW 2575   4.810   1.951   1.589 -0.0011 -0.7381  0.3372
  189SOL    HW1 2576   4.768   1.967   1.499 -1.8877  0.2960  1.3500
  189SOL    HW2 2577   4.804   2.034   1.644  1.7644 -1.1510  1.2196
  190SOL     OW 2578   4.088   0.851   1.318 -0.3029  0.5229  0.2852
  190SOL    HW1 2579   4.166   0.799   1.284  2.4145  1.1513  4.6821
  190SOL    HW2 2580   4.019   0.788   1.353 -0.5437 -0.0539 -1.1829
  191SOL     OW 2581   0.217   2.260   1.327 -0.1934 -0.5577 -0.2683
  191SOL    HW1 2582   0.289   2.328   1.321 -1.6993  0.9823 -2.3446
  191SOL    HW2 2583   0.258   2.168   1.332  1.8958  0.2441 -1.4723
  192SOL     OW 2584   2.648   2.216   1.625  0.5443 -0.1842  0.6999
  192SOL    HW1 2585   2.573   2.162   1.587 -0.5968  1.6151  0.2596
  192SOL    HW2 2586   2.708   2.157   1.680 -1.5843 -1.5606  1.6616
  193SOL     OW 2587   0.155   3.354   1.460  0.4543 -0.1188 -0.1931
  193SOL    HW1 2588   0.242   3.319   1.426  0.1256 -1.0653 -0.0973
  193SOL    HW2 2589   0.163   3.372   1.558  0.4471 -0.5206 -0.1177
  194SOL     OW 2590   0.741   4.571   1.353  0.2485 -0.5463  0.1340
  194SOL    HW1 2591   0.679   4.492   1.359  0.0296 -0.3628  0.3257
  194SOL    HW2 2592   0.835   4.540   1.360  0.1374 -0.7273  0.8963
  195SOL     OW 2593   3.399   3.187   1.655  0.4789 -0.4334  0.2358
  195SOL    HW1 2594   3.319   3.136   1.623 -1.4573  3.2987 -1.5457
  195SOL    HW2 2595   3.481   3.134   1.637 -1.2751 -2.6165 -2.1431
  196SOL     OW 2596   3.083   0.994   1.306  0.2712 -0.0935  0.0594
  196SOL    HW1 2597   3.023   1.073   1.295 -1.1733 -1.3645 -1.7195
  196SOL    HW2 2598   3.071   0.955   1.398 -0.6614  0.4316  0.1683
  197SOL     OW 2599   0.799   1.747   1.723 -0.3483  0.1598 -0.2821
  197SOL    HW1 2600   0.828   1.722   1.631 -1.1991 -0.1439 -0.4724
  197SOL    HW2 2601   0.850   1.693   1.790 -0.2910 -0.1852 -0.6015
  198SOL     OW 2602   2.311   3.697   1.699 -0.3166 -0.6945 -0.4569
  198SOL    HW1 2603   2.331   3.601   1.685 -0.3359 -0.6386 -0.8830
  198SOL    HW2 2604   2.393   3.752   1.681 -0.3944 -0.6060 -0.5485
  199SOL     OW 2605   0.158   1.266   1.565  0.1626 -0.4074  0.1265
  199SOL    HW1 2606   0.144   1.179   1.517 -2.2893  1.0555 -2.0700
  199SOL    HW2 2607   0.234   1.315   1.524 -0.7680  0.0387 -1.0960
  200SOL     OW 2608   2.868   0.123   1.668 -0.4462  0.2132 -0.1222
  200SOL    HW1 2609   2.785   0.069   1.650  0.4274 -1.2176 -0.0378
  200SOL    HW2 2610   2.948   0.063   1.665  0.7912  1.8158 -1.7813
  201SOL     OW 2611   4.910   2.863   1.337 -0.4890 -0.0531  0.2237
  201SOL    HW1 2612   5.008   2.881   1.344 -0.5022 -0.0863  0.4916
  201SOL    HW2 2613   4.867   2.934   1.281 -0.3084 -0.0582  0.0743
  202SOL     OW 2614   4.966   2.882   1.695 -0.1819  0.4897 -0.0144
  202SOL    HW1 2615   5.014   2.822   1.631  0.6625  1.0305  0.0926
  202SOL    HW2 2616   4.966   2.840   1.786 -1.5582 -0.3727 -0.3835
  203SOL     OW 2617   3.359   1.110   1.325 -0.5414  0.7265 -0.8665
  203SOL    HW1 2618   3.271   1.064   1.316 -0.7484  0.7519  0.6606
  203SOL    HW2 2619   3.347   1.208   1.310 -0.5320  0.5812 -1.8599
  204SOL     OW 2620   2.716   0.359   1.624  0.4994 -0.2309 -0.8218
  204SOL    HW1 2621   2.775   0.401   1.555  0.8122 -1.0467 -1.0585
  204SOL    HW2 2622   2.752   0.269   1.649 -1.5391 -1.5207 -2.2174
  205SOL     OW 2623   0.801   4.430   1.617  0.0484 -0.0775  0.2208
  205SOL    HW1 2624   0.744   4.431   1.700  0.9715  0.3429  0.8634
  205SOL    HW2 2625   0.770   4.501   1.555 -0.0890  0.1985  0.5981
  206SOL     OW 2626   2.538   5.002   1.290 -0.4508 -0.4218  0.0308
  206SOL    HW1 2627   2.453   5.051   1.270  0.0547  0.6397  0.4079
  206SOL    HW2 2628   2.609   5.068   1.316  0.0165 -1.4145  1.3846
  207SOL     OW 2629   3.557   0.642   1.626  0.2734  0.2392 -0.5539
  207SOL    HW1 2630   3.539   0.570   1.693 -0.2493  1.0576  0.1970
  207SOL    HW2 2631   3.543   0.606   1.534 -2.1660 -0.0398 -0.1292
  208SOL     OW 2632   1.828   4.572   1.314  0.3947 -0.7656  0.2725
  208SOL    HW1 2633   1.869   4.663   1.312 -0.5930 -0.3035 -2.0397
  208SOL    HW2 2634   1.731   4.579   1.338  0.7421 -1.4549  2.0186
  209SOL     OW 2635   1.285   1.517   1.292 -0.2641  0.0159 -0.3894
  209SOL    HW1 2636   1.363   1.455   1.284 -0.8446 -1.0264  1.3254
  209SOL    HW2 2637   1.202   1.463   1.309 -1.0476  1.2024 -0.3672
  210SOL     OW 2638   2.170   0.882   1.658 -0.1245  0.3862 -0.2424
  210SOL    HW1 2639   2.179   0.783   1.660 -0.8711  0.2599  3.1215
  210SOL    HW2 2640   2.073   0.906   1.651  0.0015  0.8536 -0.3883
  211SOL     OW 2641   2.768   2.556   1.292 -0.2326  0.2363  0.0344
  211SOL    HW1 2642   2.733   2.620   1.225  1.9039 -0.4849 -1.8962
  211SOL    HW2 2643   2.794   2.605   1.375 -2.0207  1.2765  0.0331
  212SOL     OW 2644   2.549   2.794   1.338 -0.1840  0.0253 -0.2535
  212SOL    HW1 2645   2.603   2.876   1.324 -2.0669  1.2162 -0.8872
  212SOL    HW2 2646   2.521   2.788   1.434  0.2690 -0.1024 -0.1258
  213SOL     OW 2647   1.609   4.212   1.399 -0.2175  0.0583 -0.1899
  213SOL    HW1 2648   1.611   4.211   1.499 -0.2031 -2.1045 -0.1560
  213SOL    HW2 2649   1.701   4.226   1.364 -0.0286 -0.3381  0.1335
  214SOL     OW 2650   1.154   2.484   1.378 -0.0817 -0.5871 -0.0995
  214SOL    HW1 2651   1.163   2.581   1.356 -1.8560 -0.6212 -1.1897
  214SOL    HW2 2652   1.234   2.435   1.344 -0.1057  0.2221 -1.4128
  215SOL     OW 2653   2.489   0.524   1.654 -0.3079 -0.0939  0.1910
  215SOL    HW1 2654   2.535   0.610   1.635 -0.4758  0.3088  1.5580
  215SOL    HW2 2655   2.557   0.451   1.662 -0.2040 -0.2337 -1.5370
  216SOL     OW 2656   0.552   4.563   1.603 -0.1142 -0.1673 -0.4314
  216SOL    HW1 2657   0.555   4.631   1.676  1.2552 -0.0496 -0.5667
  216SOL    HW2 2658   0.546   4.609   1.515  0.5125 -0.2274 -0.5080
  217SOL     OW 2659   0.949   0.386   1.703 -0.3686 -0.5562  0.7095
  217SOL    HW1 2660   1.045   0.382   1.730  0.2646 -1.5217 -1.4413
  217SOL    HW2 2661   0.923   0.480   1.683  0.2685 -0.3556  0.8207
  218SOL     OW 2662   0.527   1.268   1.640 -0.0713 -0.2737  0.3198
  218SOL    HW1 2663   0.594   1.298   1.708  0.0745 -1.3049  0.6538
  218SOL    HW2 2664   0.499   1.345   1.585 -0.7188  0.7453  2.0018
  219SOL     OW 2665   3.646   4.682   1.370  0.1599 -0.4922 -0.0517
  219SOL    HW1 2666   3.739   4.649   1.354  0.9334  1.4965 -0.0231
  219SOL    HW2 2667   3.628   4.760   1.309 -0.2235  1.2864  2.2074
  220SOL     OW 2668   1.593   4.911   1.370 -0.1679 -0.2341 -0.6453
  220SOL    HW1 2669   1.511   4.965   1.352  0.1683  0.0260 -1.4643
  220SOL    HW2 2670   1.674   4.967   1.351  0.1892 -1.0323 -1.5284
  221SOL     OW 2671   4.972   0.168   1.374 -0.1414  0.5780  0.0654
  221SOL    HW1 2672   5.029   0.249   1.361  0.6780  0.2389  1.4056
  221SOL    HW2 2673   5.029   0.087   1.381 -0.9227 -0.0554 -0.6295
  222SOL     OW 2674   1.849   2.665   1.389 -0.1584 -0.0840  0.0149
  222SOL    HW1 2675   1.788   2.723   1.335 -0.2279 -1.3156 -1.3052
  222SOL    HW2 2676   1.944   2.683   1.366  0.0609  1.8502  2.0888
  223SOL     OW 2677   0.596   3.907   1.653  0.1091 -0.1148 -0.1900
  223SOL    HW1 2678   0.629   3.997   1.684  0.8143 -0.7399  0.9310
  223SOL    HW2 2679   0.647   3.835   1.699 -0.3928 -1.1092 -1.1472
  224SOL     OW 2680   0.457   3.561   1.400  0.1476  0.7919  0.2161
  224SOL    HW1 2681   0.545   3.607   1.389 -0.0624  0.8328 -1.4507
  224SOL    HW2 2682   0.460   3.471   1.356 -0.4166  0.4649  0.8138
  225SOL     OW 2683   4.353   3.602   1.302  0.8255  0.2082  0.5991
  225SOL    HW1 2684   4.373   3.699   1.298 -0.5680  0.5395 -3.8959
  225SOL    HW2 2685   4.423   3.551   1.253  0.2178 -0.7614  0.7062
  226SOL     OW 2686   5.148   1.500   1.381 -0.1057  0.6116 -0.2511
  226SOL    HW1 2687   5.133   1.409   1.343 -2.5496  0.3214  1.1191
  226SOL    HW2 2688   5.246   1.518   1.390  0.5924 -3.3925  2.7492
  227SOL     OW 2689   3.792   2.280   1.303  0.4568 -0.1010  0.8650
  227SOL    HW1 2690   3.860   2.353   1.294 -0.4095  0.5086 -1.3374
  227SOL    HW2 2691   3.838   2.191   1.300  1.2885  0.3226  0.8645
  228SOL     OW 2692   1.485   3.904   1.723 -0.1472 -0.2779 -0.1772
  228SOL    HW1 2693   1.456   3.998   1.704 -0.4996 -0.0776  1.2422
  228SOL    HW2 2694   1.584   3.896   1.710 -0.0668  0.3757  0.0197
  229SOL     OW 2695   5.069   0.736   1.404 -0.4773  0.3855  0.1200
  229SOL    HW1 2696   5.168   0.718   1.405 -0.3442  1.1313  0.3988
  229SOL    HW2 2697   5.029   0.710   1.492 -0.7701 -1.1522 -0.4216
  230SOL     OW 2698   4.979   3.173   1.612 -0.0333 -0.5646  0.1642
  230SOL    HW1 2699   5.052   3.174   1.544  0.3920 -0.0357  0.6160
  230SOL    HW2 2700   4.953   3.078   1.631 -1.5246 -0.6890 -2.1496
  231SOL     OW 2701   3.230   4.042   1.386 -0.5061  0.2620 -0.3561
  231SOL    HW1 2702   3.130   4.038   1.394 -0.5435  1.5216  0.0554
  231SOL    HW2 2703   3.256   4.130   1.346  0.4357 -0.1755 -0.7257
  232SOL     OW 2704   2.338   0.633   1.398  0.3642  0.0549 -0.2949
  232SOL    HW1 2705   2.364   0.544   1.361 -0.8198 -0.2750 -0.3678
  232SOL    HW2 2706   2.313   0.623   1.494  0.6410  0.3934 -0.1849
  233SOL     OW 2707   4.676   2.623   1.647 -0.2501  0.6416  0.5823
  233SOL    HW1 2708   4.734   2.549   1.681  0.1475 -0.1491 -1.6903
  233SOL    HW2 2709   4.583   2.589   1.632 -0.3555  0.9078  0.6239
  234SOL     OW 2710   4.122   0.256   1.657 -0.1083  0.2327 -0.2115
  234SOL    HW1 2711   4.066   0.336   1.635 -1.0091 -0.3965 -0.2323
  234SOL    HW2 2712   4.218   0.275   1.633 -0.1366  1.6633  0.6979
  235SOL     OW 2713   4.911   0.134   1.639  0.3567  0.5045  0.0475
  235SOL    HW1 2714   4.932   0.151   1.543  0.7080  1.3593  0.2588
  235SOL    HW2 2715   4.862   0.048   1.649 -0.5459  0.8825 -1.0023
  236SOL     OW 2716   3.093   5.182   1.601 -0.1583 -0.0883 -0.0309
  236SOL    HW1 2717   3.098   5.082   1.610  1.3256 -0.1383 -1.1088
  236SOL    HW2 2718   3.167   5.224   1.654 -1.5318  0.5656  1.4758
  237SOL     OW 2719   2.592   1.295   1.553 -0.0880  0.0032 -0.2374
  237SOL    HW1 2720   2.646   1.226   1.601  3.3689  2.8174  0.3470
  237SOL    HW2 2721   2.636   1.317   1.465 -2.1477  0.2151 -1.2818
  238SOL     OW 2722   0.261   4.606   1.648  0.0550  0.7239 -0.3353
  238SOL    HW1 2723   0.322   4.656   1.709  2.0335 -0.8749 -0.8800
  238SOL    HW2 2724   0.315   4.548   1.587 -2.0061 -0.2037 -1.3865
  239SOL     OW 2725   3.350   4.271   1.337  0.3235  0.3105  0.0485
  239SOL    HW1 2726   3.376   4.343   1.401 -0.0153  2.0227 -1.6611
  239SOL    HW2 2727   3.281   4.305   1.274 -0.6157 -1.8540 -0.1944
  240SOL     OW 2728   4.523   0.998   1.432 -0.0644  0.0984 -0.2587
  240SOL    HW1 2729   4.534   1.097   1.423 -0.2484  0.0764 -0.7763
  240SOL    HW2 2730   4.610   0.954   1.411  0.1686  0.1727  0.5145
  241SOL     OW 2731   3.525   0.358   1.629 -0.3653  0.4521  0.0194
  241SOL    HW1 2732   3.620   0.338   1.605 -0.2877 -0.4924  1.0433
  241SOL    HW2 2733   3.464   0.313   1.565 -0.1436  1.9021 -1.2733
  242SOL     OW 2734   0.817   3.218   1.715  0.5861  0.2011  0.0528
  242SOL    HW1 2735   0.789   3.309   1.684  0.1683  0.5233  1.3448
  242SOL    HW2 2736   0.908   3.197   1.680  0.2874  0.6963 -1.0773
  243SOL     OW 2737   3.481   4.853   1.595 -0.7356  0.3612 -0.3950
  243SOL    HW1 2738   3.515   4.882   1.505 -1.6655  0.5676 -0.6925
  243SOL    HW2 2739   3.553   4.803   1.643  0.1700  1.2552 -0.7735
  244SOL     OW 2740   3.958   0.029   1.609 -0.1337 -0.6174  0.2850
  244SOL    HW1 2741   4.003   0.113   1.638  0.9339 -0.5495 -1.4350
  244SOL    HW2 2742   4.010  -0.050   1.643  0.7702 -0.5419 -0.8719
  245SOL     OW 2743   1.061   3.472   1.424  0.1215  0.0841  0.0187
  245SOL    HW1 2744   1.127   3.460   1.498 -0.3693  0.5668  0.5506
  245SOL    HW2 2745   1.051   3.570   1.403 -0.9465  0.0885  0.4510
  246SOL     OW 2746   2.244   2.166   1.366  0.0648  0.1783  0.3538
  246SOL    HW1 2747   2.239   2.249   1.310  1.6045 -0.2105 -0.4187
  246SOL    HW2 2748   2.160   2.113   1.355  0.0593  0.4445 -1.0692
  247SOL     OW 2749   3.716   0.116   1.568  0.1087  0.5159  0.5642
  247SOL    HW1 2750   3.729   0.205   1.525  1.3414 -0.8363 -2.1078
  247SOL    HW2 2751   3.805   0.080   1.597  0.0059 -0.9135 -0.7824
  248SOL     OW 2752   4.568   1.734   1.382  0.2558 -0.0605 -0.0455
  248SOL    HW1 2753   4.645   1.714   1.443  0.7210  0.3540 -0.4840
  248SOL    HW2 2754   4.603   1.749   1.289 -0.6598 -3.7960 -1.1534
  249SOL     OW 2755   3.875   2.762   1.357  0.4906  0.5264 -0.9274
  249SOL    HW1 2756   3.900   2.668   1.334 -0.7530 -0.3825  1.1412
  249SOL    HW2 2757   3.955   2.821   1.347  2.6363 -1.6058  2.1207
  250SOL     OW 2758   2.989   4.531   1.634  0.1652 -0.1133  0.2034
  250SOL    HW1 2759   3.040   4.447   1.652 -1.0410 -0.8292  0.4221
  250SOL    HW2 2760   3.034   4.583   1.562  0.1586 -1.6734 -0.9805
  251SOL     OW 2761   4.427   2.157   1.332 -0.3547  0.2945  0.0106
  251SOL    HW1 2762   4.515   2.112   1.318 -0.8170 -0.6705  0.1200
  251SOL    HW2 2763   4.438   2.256   1.321  0.9091  0.2702  0.8166
  252SOL     OW 2764   2.651   4.486   1.343 -0.3784  0.1652 -0.1917
  252SOL    HW1 2765   2.557   4.453   1.352 -0.6220  0.7677 -0.5022
  252SOL    HW2 2766   2.651   4.586   1.337  0.2581  0.1524 -0.4561
  253SOL     OW 2767   4.416   4.132   1.324 -0.8631 -0.0099  0.0029
  253SOL    HW1 2768   4.442   4.229   1.327 -2.0624  0.2980  1.6393
  253SOL    HW2 2769   4.319   4.124   1.302 -0.3271 -0.9746 -2.2412
  254SOL     OW 2770   0.192   2.542   1.635 -0.1040  0.3626  0.6439
  254SOL    HW1 2771   0.187   2.634   1.673  1.4252  0.6222  0.2610
  254SOL    HW2 2772   0.283   2.526   1.596 -0.2421 -1.4095  0.9592
  255SOL     OW 2773   4.079   4.977   1.658  0.3882 -0.1211 -0.4158
  255SOL    HW1 2774   4.164   4.934   1.685  0.0462 -0.5769 -0.0517
  255SOL    HW2 2775   4.031   4.919   1.593 -0.8868 -1.1468  1.3623
  256SOL     OW 2776   2.508   3.403   1.359 -0.4733 -0.3817 -0.2377
  256SOL    HW1 2777   2.563   3.472   1.405 -0.4520 -0.4638 -0.1376
  256SOL    HW2 2778   2.411   3.427   1.366 -0.4989 -0.6153  0.2260
  257SOL     OW 2779   2.255   3.502   1.419 -0.4951  0.9198  0.1516
  257SOL    HW1 2780   2.274   3.476   1.514  0.3721  0.3858 -0.1483
  257SOL    HW2 2781   2.163   3.473   1.394 -0.7800  1.1948  0.8736
  258SOL     OW 2782   3.860   1.138   1.383  0.4732  0.0076  0.2908
  258SOL    HW1 2783   3.786   1.075   1.362  0.8792 -0.5855  0.6199
  258SOL    HW2 2784   3.907   1.108   1.467  0.8040  0.6227  0.3336
  259SOL     OW 2785   2.071   2.101   1.638 -0.1902  0.5452 -0.2776
  259SOL    HW1 2786   2.115   2.012   1.628 -1.2682 -0.1126  0.6321
  259SOL    HW2 2787   2.141   2.171   1.654  0.5248 -0.6144  2.2296
  260SOL     OW 2788   4.211   1.118   1.665 -0.8574  0.1430  0.2828
  260SOL    HW1 2789   4.273   1.192   1.693 -1.0308  0.3117  0.2296
  260SOL    HW2 2790   4.196   1.123   1.566  0.0069 -0.6476  0.1040
  261SOL     OW 2791   0.791   0.575   1.268  0.6409 -0.3341  0.0333
  261SOL    HW1 2792   0.848   0.646   1.310 -0.2806 -0.5705  1.7528
  261SOL    HW2 2793   0.845   0.492   1.256  1.0154 -0.1557  0.4598
  262SOL     OW 2794   4.311   3.753   1.706  0.3299  0.2511  0.1259
  262SOL    HW1 2795   4.309   3.838   1.654 -0.6083  0.3728  0.3369
  262SOL    HW2 2796   4.283   3.771   1.801 -0.1561 -0.3306  0.0977
  263SOL     OW 2797   3.581   2.469   1.373  0.4940  0.2199  0.8485
  263SOL    HW1 2798   3.648   2.399   1.349 -1.3824 -1.3642 -0.0313
  263SOL    HW2 2799   3.544   2.451   1.464 -1.6108 -1.3641 -0.2378
  264SOL     OW 2800   2.798   1.991   1.688  0.0886 -0.4275 -0.3990
  264SOL    HW1 2801   2.782   2.009   1.591 -1.3503 -0.6577 -0.2271
  264SOL    HW2 2802   2.721   1.939   1.726  0.0428  0.7101  1.1517
  265SOL     OW 2803   2.035   1.431   1.668 -0.6948  0.3742  0.0069
  265SOL    HW1 2804   2.094   1.351   1.683 -1.3635  0.0161  0.8044
  265SOL    HW2 2805   2.092   1.511   1.649 -0.0080 -0.2584 -0.7126
  266SOL     OW 2806   1.632   2.110   1.293 -0.0757 -0.0068 -0.5856
  266SOL    HW1 2807   1.602   2.144   1.203  0.7844 -1.4815 -1.4603
  266SOL    HW2 2808   1.717   2.157   1.319 -0.2099  0.2671 -0.6312
  267SOL     OW 2809   2.913   3.299   1.676 -0.4295 -0.4614  0.3987
  267SOL    HW1 2810   2.920   3.341   1.586  0.2709 -1.6852 -0.1534
  267SOL    HW2 2811   2.997   3.316   1.727 -0.6423 -0.1554  0.6512
  268SOL     OW 2812   3.549   4.969   1.353 -0.0176  0.3597 -0.2042
  268SOL    HW1 2813   3.648   4.959   1.348  0.3140  3.0556 -0.7993
  268SOL    HW2 2814   3.526   5.061   1.386 -2.3301  0.0907 -0.8432
  269SOL     OW 2815   3.119   4.613   1.376 -0.9352  0.2757  0.5981
  269SOL    HW1 2816   3.216   4.630   1.394 -0.1077  0.1333 -2.9580
  269SOL    HW2 2817   3.075   4.697   1.345 -1.2194 -0.2663 -0.5051
  270SOL     OW 2818   5.156   4.170   1.387  0.1304 -0.1667  0.1519
  270SOL    HW1 2819   5.218   4.108   1.435 -0.4260 -0.1244  0.9463
  270SOL    HW2 2820   5.072   4.122   1.363  0.3560 -0.1540 -0.6919
  271SOL     OW 2821   1.037   2.695   1.689  0.1238  0.0446  0.3974
  271SOL    HW1 2822   1.039   2.597   1.668  2.1957  0.4779 -1.9332
  271SOL    HW2 2823   1.131   2.728   1.699 -0.5752  1.6605  2.0657
  272SOL     OW 2824   0.315   3.017   1.587 -0.3329 -0.8806 -0.0915
  272SOL    HW1 2825   0.325   3.017   1.487 -0.6332 -0.7437 -0.1216
  272SOL    HW2 2826   0.395   3.062   1.628 -0.0972 -1.1433 -0.2555
  273SOL     OW 2827   1.708   1.068   1.679  0.5601 -0.1477 -0.6891
  273SOL    HW1 2828   1.630   1.008   1.699 -0.7109  1.6954  0.2363
  273SOL    HW2 2829   1.674   1.158   1.651  2.3660  0.5888 -0.6482
  274SOL     OW 2830   3.872   0.693   1.383  0.1411  0.3017 -0.4863
  274SOL    HW1 2831   3.788   0.698   1.330  0.9319  0.9926 -1.7092
  274SOL    HW2 2832   3.907   0.599   1.380 -0.2611  0.1486 -0.4802
  275SOL     OW 2833   1.279   4.130   1.382  0.3767 -0.4015 -0.1570
  275SOL    HW1 2834   1.348   4.159   1.448  0.3848 -3.7277  1.4726
  275SOL    HW2 2835   1.323   4.074   1.311 -0.2277 -0.0613 -0.8136
  276SOL     OW 2836   3.891   2.037   1.336 -0.0009  0.1989 -0.4700
  276SOL    HW1 2837   3.856   1.948   1.367 -0.5014  0.7604  0.6092
  276SOL    HW2 2838   3.990   2.031   1.325  0.3042  0.1219  1.8506
  277SOL     OW 2839   2.619   0.725   1.582  0.3498  0.1052 -0.8711
  277SOL    HW1 2840   2.551   0.796   1.602  1.6889  1.4465 -0.9783
  277SOL    HW2 2841   2.709   0.755   1.613  0.8427 -1.8710 -0.2431
  278SOL     OW 2842   3.686   3.079   1.646  0.2100  0.2687 -0.2903
  278SOL    HW1 2843   3.775   3.038   1.663  0.5238  1.5025  1.3486
  278SOL    HW2 2844   3.670   3.086   1.548  2.2113  0.5905 -0.6257
  279SOL     OW 2845   4.021   4.780   1.398  0.1862 -0.6561  0.8420
  279SOL    HW1 2846   4.111   4.814   1.370 -0.4633  1.4219  1.1582
  279SOL    HW2 2847   3.952   4.850   1.381 -1.0881 -1.4587  2.4425
  280SOL     OW 2848   5.149   0.540   1.675 -0.1034  0.1940  0.0901
  280SOL    HW1 2849   5.159   0.441   1.668  0.5636  0.1329  1.5069
  280SOL    HW2 2850   5.239   0.581   1.693 -0.5080  0.9537  0.4112
  281SOL     OW 2851   1.549   4.893   1.653  0.3256 -0.8520  0.4296
  281SOL    HW1 2852   1.641   4.879   1.687  0.3434 -1.0773  0.2919
  281SOL    HW2 2853   1.550   4.891   1.553  0.3240  0.0926  0.3941
  282SOL     OW 2854   3.376   0.842   1.590  0.1287 -0.1412 -0.4086
  282SOL    HW1 2855   3.418   0.756   1.619 -1.7725 -0.6617  1.0333
  282SOL    HW2 2856   3.431   0.919   1.624  0.4319 -0.7835  0.6122
  283SOL     OW 2857   1.400   2.338   1.380  0.6939  0.0345 -0.0025
  283SOL    HW1 2858   1.490   2.301   1.357  0.2035 -2.0323  1.1073
  283SOL    HW2 2859   1.368   2.296   1.465 -2.0378 -0.5825 -1.2237
  284SOL     OW 2860   3.915   3.371   1.421 -0.6476  0.5239  0.3356
  284SOL    HW1 2861   3.953   3.456   1.385 -2.2184  0.6243 -1.1963
  284SOL    HW2 2862   3.970   3.294   1.389 -0.7545  0.7789 -0.4936
  285SOL     OW 2863   2.375   2.586   1.292  0.1082  0.3820  0.5031
  285SOL    HW1 2864   2.438   2.664   1.290  0.4809  0.1814  2.5539
  285SOL    HW2 2865   2.424   2.504   1.323 -0.3308 -0.6706 -1.3910
  286SOL     OW 2866   1.446   3.628   1.642  0.3270  0.4095 -0.1867
  286SOL    HW1 2867   1.470   3.725   1.646  1.4151  0.1141  0.9636
  286SOL    HW2 2868   1.516   3.574   1.689  0.4678 -1.0737 -1.9606
  287SOL     OW 2869   2.442   0.228   1.706 -0.0223 -0.1037  0.1549
  287SOL    HW1 2870   2.477   0.136   1.692 -0.8934 -0.3510 -0.4879
  287SOL    HW2 2871   2.500   0.277   1.771  1.3699 -0.5677 -0.7015
  288SOL     OW 2872   5.125   1.679   1.678  0.3861  0.0897  0.0853
  288SOL    HW1 2873   5.206   1.622   1.664 -1.7271 -2.3403 -3.5378
  288SOL    HW2 2874   5.134   1.763   1.625 -0.5761 -1.5629 -2.8933
  289SOL     OW 2875   1.382   4.425   1.309  0.0409  0.1635 -0.6118
  289SOL    HW1 2876   1.463   4.381   1.348  0.1712 -0.4780 -1.5782
  289SOL    HW2 2877   1.303   4.365   1.321  0.0731 -0.0145 -1.2959
  290SOL     OW 2878   3.498   2.525   1.640 -0.3233  0.5277  0.5289
  290SOL    HW1 2879   3.436   2.596   1.605  1.0146  0.4283 -2.2690
  290SOL    HW2 2880   3.585   2.567   1.665 -0.1738  0.1152  0.7087
  291SOL     OW 2881   2.120   4.546   1.353  0.3387 -0.6407 -0.0280
  291SOL    HW1 2882   2.133   4.448   1.367  1.5212 -0.7480 -1.6433
  291SOL    HW2 2883   2.022   4.567   1.351  0.0497 -1.9576 -0.7368
  292SOL     OW 2884   0.846   1.741   1.452 -0.3132  0.6326 -0.5495
  292SOL    HW1 2885   0.924   1.682   1.432 -0.1275  0.2268  1.2017
  292SOL    HW2 2886   0.863   1.833   1.417 -0.2569 -0.1055 -2.5816
  293SOL     OW 2887   2.297   1.125   1.330 -0.2044 -0.2054  0.2170
  293SOL    HW1 2888   2.277   1.128   1.428  1.4606  1.4919  0.5651
  293SOL    HW2 2889   2.354   1.045   1.310 -0.8466 -0.7554  0.5584
  294SOL     OW 2890   0.431   1.024   1.587 -0.2496  0.5154 -0.3209
  294SOL    HW1 2891   0.466   1.103   1.636 -1.5804  0.5939  0.5615
  294SOL    HW2 2892   0.436   1.040   1.489  1.4683  0.7932 -0.2167
  295SOL     OW 2893   4.869   1.600   1.408 -0.1045  0.2541  0.1035
  295SOL    HW1 2894   4.958   1.567   1.376 -0.5389 -1.1618  0.2967
  295SOL    HW2 2895   4.863   1.589   1.507 -0.3738  0.6862  0.1389
  296SOL     OW 2896   4.372   0.351   1.618  0.0752  0.0375 -0.0350
  296SOL    HW1 2897   4.425   0.422   1.572  1.9916 -0.2453  1.5680
  296SOL    HW2 2898   4.433   0.275   1.642 -1.7022 -1.6938 -0.7354
  297SOL     OW 2899   3.294   4.055   1.645  0.8785  0.2304  0.7154
  297SOL    HW1 2900   3.341   3.972   1.674  2.0321  0.6604  0.1123
  297SOL    HW2 2901   3.297   4.062   1.545 -0.1724  0.4465  0.6839
  298SOL     OW 2902   4.778   3.432   1.312  0.7644  0.2956  0.0666
  298SOL    HW1 2903   4.876   3.416   1.324  0.6787  0.8613  1.7317
  298SOL    HW2 2904   4.755   3.525   1.341 -0.2312  0.2627 -0.5600
  299SOL     OW 2905   0.248   4.232   1.697  0.6833 -1.0784  0.0443
  299SOL    HW1 2906   0.172   4.294   1.679 -0.2025 -2.6585 -2.2325
  299SOL    HW2 2907   0.231   4.181   1.781  1.7233  2.0044  2.3196
  300SOL     OW 2908   1.513   3.958   1.333 -0.4120  0.1043 -0.6938
  300SOL    HW1 2909   1.574   3.890   1.374 -2.5481 -1.7643 -0.3932
  300SOL    HW2 2910   1.545   4.050   1.356  1.2850 -0.8039  0.8731
  301SOL     OW 2911   1.411   1.746   1.372 -0.0559 -0.0024  0.0829
  301SOL    HW1 2912   1.510   1.738   1.362  0.0595  1.1737  0.1024
  301SOL    HW2 2913   1.367   1.661   1.343  1.0509 -1.1834  1.6757
  302SOL     OW 2914   0.109   3.493   1.718  0.0831  0.2883  0.2839
  302SOL    HW1 2915   0.103   3.491   1.818  1.3040  0.9345  0.3893
  302SOL    HW2 2916   0.187   3.550   1.690  0.0692 -0.2906 -1.0268
  303SOL     OW 2917   4.144   2.804   1.607 -0.0470  0.1583  0.2310
  303SOL    HW1 2918   4.167   2.711   1.637 -0.2243  0.3041  0.8273
  303SOL    HW2 2919   4.222   2.864   1.622 -0.1610  0.2467  0.4744
  304SOL     OW 2920   2.403   4.788   1.499  0.1123  0.3685 -0.5288
  304SOL    HW1 2921   2.346   4.860   1.538 -0.7669  0.5679 -2.0948
  304SOL    HW2 2922   2.497   4.798   1.532 -0.4954  0.7515  1.1624
  305SOL     OW 2923   4.047   3.176   1.301 -0.4963  0.1211 -0.2695
  305SOL    HW1 2924   4.060   3.077   1.306 -1.7157 -0.1149 -1.3638
  305SOL    HW2 2925   4.131   3.218   1.264 -0.4254 -0.6508 -1.0259
  306SOL     OW 2926   0.487   1.551   1.680 -0.0728 -0.6058 -0.0764
  306SOL    HW1 2927   0.477   1.530   1.777  0.5293 -0.6952 -0.0263
  306SOL    HW2 2928   0.424   1.624   1.654  1.0707  0.7471  0.8230
  307SOL     OW 2929   3.066   0.317   1.640 -0.4463 -0.4947  0.3706
  307SOL    HW1 2930   2.990   0.255   1.656 -0.4906 -0.1471  1.5968
  307SOL    HW2 2931   3.151   0.273   1.669 -0.5475  0.2074  1.8287
  308SOL     OW 2932   1.058   3.047   1.714 -0.0382  0.4332  0.3067
  308SOL    HW1 2933   0.976   2.991   1.700 -0.8504  1.4004  1.0897
  308SOL    HW2 2934   1.115   3.005   1.784  0.3533 -0.4556 -0.5209
  309SOL     OW 2935   0.137   0.185   1.704 -0.1056 -0.6795  0.3859
  309SOL    HW1 2936   0.208   0.256   1.706  1.0156 -1.7514  0.3725
  309SOL    HW2 2937   0.055   0.220   1.659  0.9213  0.1455 -0.9126
  310SOL     OW 2938   2.137   2.675   1.366  0.2812  0.3593 -0.2174
  310SOL    HW1 2939   2.161   2.756   1.420  0.2031 -0.4358  1.0654
  310SOL    HW2 2940   2.216   2.645   1.312  2.5941 -2.3626  4.0966
  311SOL     OW 2941   3.268   4.686   1.657  0.8283 -0.6063 -0.0711
  311SOL    HW1 2942   3.296   4.593   1.683 -0.3079 -0.4702  1.7842
  311SOL    HW2 2943   3.348   4.746   1.661  0.9602 -0.8649  1.9878
  312SOL     OW 2944   4.333   3.130   1.328  0.0883 -0.2372 -0.5252
  312SOL    HW1 2945   4.398   3.205   1.317 -1.9165  1.7459  0.2698
  312SOL    HW2 2946   4.367   3.066   1.397  0.1904  2.0442  1.6969
  313SOL     OW 2947   0.746   5.169   1.637  0.0793  0.8017  0.4744
  313SOL    HW1 2948   0.736   5.074   1.666 -0.7548  0.6977 -0.1163
  313SOL    HW2 2949   0.843   5.190   1.625  0.2520 -0.1080  0.1932
  314SOL     OW 2950   0.937   3.187   1.435 -0.7419  0.0430 -0.1369
  314SOL    HW1 2951   0.979   3.278   1.429  1.2320 -0.3580  3.8500
  314SOL    HW2 2952   0.996   3.120   1.391 -0.5139  0.2917 -0.2118
  315SOL     OW 2953   0.339   0.722   1.323 -0.3528  0.0796  0.4028
  315SOL    HW1 2954   0.358   0.625   1.304 -0.5962  0.3734 -1.5570
  315SOL    HW2 2955   0.426   0.771   1.335 -0.2473 -0.5515  2.5675
  316SOL     OW 2956   4.572   2.171   1.635 -0.8158  0.4766 -0.3897
  316SOL    HW1 2957   4.667   2.203   1.641 -0.7949  0.7977 -1.9041
  316SOL    HW2 2958   4.553   2.142   1.541 -3.0183  3.0205 -0.8720
  317SOL     OW 2959   0.799   3.507   1.651  0.0206 -0.2673 -0.2814
  317SOL    HW1 2960   0.890   3.532   1.682  0.8773 -2.6660 -0.6528
  317SOL    HW2 2961   0.793   3.521   1.552  0.6727 -1.8067 -0.5756
  318SOL     OW 2962   1.879   4.837   1.617 -0.1464 -0.3384 -0.0847
  318SOL    HW1 2963   1.924   4.759   1.660  0.2628  0.2897  0.6423
  318SOL    HW2 2964   1.898   4.837   1.519  2.1997  0.3829  0.3099
  319SOL     OW 2965   1.489   1.310   1.621  0.6370 -0.3271 -0.1037
  319SOL    HW1 2966   1.432   1.388   1.647 -1.2138 -1.8517  0.6991
  319SOL    HW2 2967   1.433   1.226   1.623  2.5013 -1.6666 -1.0711
  320SOL     OW 2968   4.167   1.541   1.309 -0.1019  0.1261  0.4346
  320SOL    HW1 2969   4.103   1.569   1.237  0.1752 -0.1620  0.0751
  320SOL    HW2 2970   4.139   1.452   1.345  0.5936 -0.4174 -0.3365
  321SOL     OW 2971   0.804   3.510   1.351 -0.2221 -0.2765 -0.0479
  321SOL    HW1 2972   0.901   3.485   1.348  0.1872  0.4771  3.3574
  321SOL    HW2 2973   0.795   3.609   1.348 -0.8966 -0.3348 -0.0938
  322SOL     OW 2974   2.434   1.351   1.294  0.3370  0.0466  0.2056
  322SOL    HW1 2975   2.383   1.265   1.287  1.5327 -0.6526 -0.2141
  322SOL    HW2 2976   2.531   1.331   1.303  0.4449  1.3025  2.5903
  323SOL     OW 2977   1.554   0.791   1.359 -0.5149 -0.1583 -0.8150
  323SOL    HW1 2978   1.534   0.753   1.449 -1.7097 -0.9589 -1.4002
  323SOL    HW2 2979   1.652   0.808   1.351 -0.4852  0.7058  0.9227
  324SOL     OW 2980   1.269   2.740   1.387 -0.4991 -0.3449 -0.2815
  324SOL    HW1 2981   1.358   2.708   1.356  0.2536 -0.5039  1.8852
  324SOL    HW2 2982   1.265   2.737   1.486 -2.2386  1.5156 -0.2244
  325SOL     OW 2983   3.212   1.969   1.532 -0.2498  0.1050 -0.3032
  325SOL    HW1 2984   3.177   2.058   1.560 -1.6001 -0.2890 -0.6922
  325SOL    HW2 2985   3.302   1.981   1.489 -0.5034  1.2984 -0.5436
  326SOL     OW 2986   4.333   0.864   1.602 -0.0686 -0.3522  0.4762
  326SOL    HW1 2987   4.407   0.894   1.542  0.0871 -0.8830  0.3952
  326SOL    HW2 2988   4.299   0.942   1.655  2.0904 -0.4695  2.2058
  327SOL     OW 2989   4.451   3.300   1.713  0.5257  0.3561  0.6401
  327SOL    HW1 2990   4.406   3.382   1.676  0.5125  0.4486  0.8603
  327SOL    HW2 2991   4.526   3.328   1.773  0.9491  0.2015  0.1897
  328SOL     OW 2992   0.395   2.470   1.326 -0.4075 -0.7643  0.5449
  328SOL    HW1 2993   0.405   2.511   1.235  0.2766 -0.3256  0.8033
  328SOL    HW2 2994   0.381   2.543   1.393 -0.0925 -1.0229  0.8930
  329SOL     OW 2995   4.768   4.291   1.313  0.3819 -0.0314 -0.4659
  329SOL    HW1 2996   4.813   4.223   1.255 -0.2206 -0.5328 -0.3606
  329SOL    HW2 2997   4.817   4.299   1.399  0.2630 -0.5885 -0.3421
  330SOL     OW 2998   0.190   1.022   1.330 -0.1979 -0.7578  0.6785
  330SOL    HW1 2999   0.220   0.944   1.275 -0.0205  0.3830 -0.9088
  330SOL    HW2 3000   0.094   1.009   1.356 -0.5879 -0.8654 -0.7522
  331SOL     OW 3001   1.775   2.932   1.654  0.7930 -0.0012  0.1706
  331SOL    HW1 3002   1.855   2.982   1.620  0.9204 -0.2473  0.1121
  331SOL    HW2 3003   1.798   2.836   1.667  0.9441  0.2102  1.6077
  332SOL     OW 3004   4.742   5.092   1.397  0.4943 -0.3081 -0.6704
  332SOL    HW1 3005   4.822   5.060   1.346  0.0272 -0.0291 -1.5949
  332SOL    HW2 3006   4.665   5.031   1.379  0.4115 -0.4038 -0.0158
  333SOL     OW 3007   3.354   4.436   1.699  0.4060  0.0005 -0.2513
  333SOL    HW1 3008   3.287   4.373   1.662  1.8406 -1.3850 -0.6009
  333SOL    HW2 3009   3.362   4.422   1.798 -0.7369  1.0967  0.0201
  334SOL     OW 3010   1.149   2.141   1.339  0.2334 -0.4300 -0.1659
  334SOL    HW1 3011   1.133   2.224   1.285 -0.0587 -0.3457  0.0456
  334SOL    HW2 3012   1.232   2.096   1.307  0.7335  0.2742  0.1167
  335SOL     OW 3013   3.476   3.799   1.717  0.0291  0.4578  0.0765
  335SOL    HW1 3014   3.494   3.824   1.812 -0.1044 -0.4496  0.3467
  335SOL    HW2 3015   3.555   3.823   1.661 -0.1620  1.6369  0.2863
  336SOL     OW 3016   5.091   1.951   1.564 -0.1756 -0.4497  0.7132
  336SOL    HW1 3017   5.111   1.958   1.466  0.3722 -0.7180  0.8014
  336SOL    HW2 3018   4.993   1.936   1.577 -0.4658  0.8984  0.2668
  337SOL     OW 3019   3.301   0.188   1.714 -0.2272  0.5660 -0.3970
  337SOL    HW1 3020   3.342   0.097   1.718 -0.1840  0.5660 -0.8533
  337SOL    HW2 3021   3.363   0.255   1.757 -0.3480  0.3523  0.1196
  338SOL     OW 3022   3.895   1.470   1.456 -0.1839 -0.2502  0.1397
  338SOL    HW1 3023   3.890   1.379   1.413 -0.5836 -0.0094 -0.3329
  338SOL    HW2 3024   3.852   1.537   1.396  0.0390  0.2415  0.5277
  339SOL     OW 3025   3.615   3.505   1.318  0.2552 -0.0261 -0.0952
  339SOL    HW1 3026   3.667   3.490   1.402 -0.6550 -0.3553  0.4188
  339SOL    HW2 3027   3.664   3.463   1.241  1.1503  0.3736  0.2416
  340SOL     OW 3028   3.426   1.970   1.313 -0.3712  0.1638  0.3747
  340SOL    HW1 3029   3.428   1.980   1.213  1.4360 -1.2438  0.2262
  340SOL    HW2 3030   3.490   2.036   1.353  1.0681 -1.1646  0.3572
  341SOL     OW 3031   2.717   0.931   1.365  0.0290  0.4408  0.4632
  341SOL    HW1 3032   2.792   0.866   1.351 -0.1057  0.0294  1.5544
  341SOL    HW2 3033   2.631   0.890   1.335 -0.0523  0.0974  1.1275
  342SOL     OW 3034   1.699   2.439   1.342 -0.0583  0.1118 -0.3462
  342SOL    HW1 3035   1.753   2.523   1.351 -1.7560  1.2789 -0.6301
  342SOL    HW2 3036   1.754   2.370   1.295  1.7694  0.6525  0.8548
  343SOL     OW 3037   2.802   3.781   1.314 -0.1236  0.3176  0.4470
  343SOL    HW1 3038   2.765   3.760   1.224  0.7034 -1.1894  0.4207
  343SOL    HW2 3039   2.891   3.736   1.325  0.0249  0.8867  1.8341
  344SOL     OW 3040   3.979   0.055   1.350  0.2852  0.3780  0.3105
  344SOL    HW1 3041   3.953   0.065   1.446 -1.5008 -1.2109  0.0460
  344SOL    HW2 3042   3.996   0.145   1.310  0.6606  1.0813  1.9808
  345SOL     OW 3043   0.707   3.040   1.447  0.1854 -0.3864 -0.2554
  345SOL    HW1 3044   0.802   3.069   1.434 -0.2020  0.3359 -1.7247
  345SOL    HW2 3045   0.671   3.081   1.531  0.5758  1.0080 -0.7369
  346SOL     OW 3046   4.258   1.753   1.480 -0.0905 -0.3150 -0.2643
  346SOL    HW1 3047   4.193   1.692   1.435  0.2014 -0.4672 -0.4780
  346SOL    HW2 3048   4.263   1.839   1.430  0.1380 -0.4360 -0.4483
  347SOL     OW 3049   3.417   0.276   1.356  0.5084  0.2579  0.1893
  347SOL    HW1 3050   3.330   0.323   1.340  0.5938  0.6199  0.7645
  347SOL    HW2 3051   3.492   0.334   1.323  0.4328 -1.1452 -2.7724
  348SOL     OW 3052   2.449   0.953   1.660 -0.5219 -0.2615  0.2886
  348SOL    HW1 3053   2.476   1.025   1.724 -0.0381 -1.3037  1.2748
  348SOL    HW2 3054   2.354   0.926   1.679 -0.3130 -0.7115  0.7138
  349SOL     OW 3055   1.663   2.867   1.286  0.0727  0.5671 -0.6491
  349SOL    HW1 3056   1.608   2.942   1.249  0.8790  0.9617 -1.0595
  349SOL    HW2 3057   1.602   2.793   1.316 -0.8140  1.8695  0.9084
  350SOL     OW 3058   2.556   2.815   1.665 -0.5873  0.1966  0.4367
  350SOL    HW1 3059   2.572   2.909   1.695 -0.4936 -0.1643  1.5348
  350SOL    HW2 3060   2.643   2.770   1.647 -0.6380  1.1447 -2.8539
  351SOL     OW 3061   3.567   1.043   1.682 -0.4760 -0.1675 -0.3528
  351SOL    HW1 3062   3.613   1.131   1.689 -1.5602  0.4844 -1.1998
  351SOL    HW2 3063   3.635   0.969   1.691  0.4933  0.7403 -0.0422
  352SOL     OW 3064   2.428   4.009   1.481  0.0456 -0.2228  0.3199
  352SOL    HW1 3065   2.454   4.093   1.529 -0.6398 -0.6183  1.4150
  352SOL    HW2 3066   2.339   4.022   1.437 -0.3676 -0.5714  1.0375
  353SOL     OW 3067   5.081   4.603   1.648  0.0872  0.4034 -0.2592
  353SOL    HW1 3068   5.003   4.631   1.704  0.5266  0.1286  0.5050
  353SOL    HW2 3069   5.116   4.683   1.598 -0.9024  0.4490 -0.8964
  354SOL     OW 3070   1.910   3.599   1.606  0.0390 -0.2475 -0.1269
  354SOL    HW1 3071   1.922   3.618   1.509  0.3473  1.0769  0.1480
  354SOL    HW2 3072   1.967   3.661   1.659  1.7178 -2.4982  0.8701
  355SOL     OW 3073   3.199   2.999   1.579 -0.2296  0.2881  0.2782
  355SOL    HW1 3074   3.195   3.014   1.480  1.1851 -1.1639 -0.0439
  355SOL    HW2 3075   3.106   2.995   1.616 -0.7740  3.3223 -0.5408
  356SOL     OW 3076   3.967   2.490   1.293  0.1150 -0.0213  0.3349
  356SOL    HW1 3077   4.053   2.521   1.333 -0.7489  0.8973  1.5398
  356SOL    HW2 3078   3.970   2.505   1.194  1.4348 -0.2865  0.3052
  357SOL     OW 3079   3.315   1.366   1.312  0.6463  0.2886 -0.5750
  357SOL    HW1 3080   3.402   1.403   1.345 -0.2907  2.5953 -0.4979
  357SOL    HW2 3081   3.242   1.433   1.329 -1.4212 -2.1166  0.6024
  358SOL     OW 3082   1.437   4.248   1.600 -0.6029  0.4131 -0.0187
  358SOL    HW1 3083   1.437   4.348   1.601  0.3566  0.4395 -0.9492
  358SOL    HW2 3084   1.517   4.214   1.649 -3.2865 -0.0715  4.6056
  359SOL     OW 3085   3.859   4.986   1.379 -0.0471 -0.0833 -0.6694
  359SOL    HW1 3086   3.888   5.079   1.354  1.4774 -0.8088 -1.7425
  359SOL    HW2 3087   3.823   4.987   1.472  1.4790  1.3047 -0.0388
  360SOL     OW 3088   0.956   1.500   1.553 -0.1136  0.0969  0.1783
  360SOL    HW1 3089   1.030   1.566   1.545 -1.0279  1.0957 -0.2836
  360SOL    HW2 3090   0.967   1.427   1.485 -1.1003  1.8176 -1.9361
  361SOL     OW 3091   2.853   3.123   1.388  0.0850 -0.1392 -0.2422
  361SOL    HW1 3092   2.931   3.159   1.337  1.2124  0.0210  1.5232
  361SOL    HW2 3093   2.880   3.104   1.482 -2.3228  1.1061  0.8021
  362SOL     OW 3094   0.494   4.306   1.695 -0.3024  0.5277 -0.8683
  362SOL    HW1 3095   0.492   4.404   1.676 -2.1766  0.7297  0.1040
  362SOL    HW2 3096   0.401   4.269   1.687  0.1271 -0.8705  0.1944
  363SOL     OW 3097   3.815   0.367   1.509  0.6491 -0.2226  0.3212
  363SOL    HW1 3098   3.870   0.352   1.426  0.9011  2.6403 -0.1323
  363SOL    HW2 3099   3.862   0.433   1.568 -1.1332  0.3935  1.1080
  364SOL     OW 3100   2.486   1.858   1.302  0.0136  0.9884 -0.0465
  364SOL    HW1 3101   2.513   1.764   1.326 -1.2811  0.7675  0.6082
  364SOL    HW2 3102   2.528   1.883   1.214  2.2681  0.6574  0.8733
  365SOL     OW 3103   1.208   0.087   1.378 -0.0083 -0.0880 -0.1265
  365SOL    HW1 3104   1.237   0.169   1.329 -0.1758  0.7576  1.1547
  365SOL    HW2 3105   1.236   0.093   1.474  2.0524 -2.5820 -0.4577
  366SOL     OW 3106   2.914   2.977   1.601  0.2021  0.2491 -0.0164
  366SOL    HW1 3107   2.858   3.024   1.669 -2.4957  0.1826 -2.0256
  366SOL    HW2 3108   2.886   2.881   1.597  2.2678 -0.4187  0.6492
  367SOL     OW 3109   1.143   2.998   1.417  0.6297 -0.1088  0.5440
  367SOL    HW1 3110   1.187   3.047   1.493  1.1172  0.3948 -0.0494
  367SOL    HW2 3111   1.201   2.921   1.390  0.5378 -0.1880  0.5721
  368SOL     OW 3112   1.672   1.808   1.653  0.7412 -0.3213  0.0948
  368SOL    HW1 3113   1.710   1.851   1.571  0.1130  1.0048  0.4722
  368SOL    HW2 3114   1.703   1.713   1.658  0.0318 -0.7240 -2.1764
  369SOL     OW 3115   3.093   2.492   1.440  0.2714  0.1149  0.0496
  369SOL    HW1 3116   3.188   2.464   1.426  0.3306  0.2215  0.2347
  369SOL    HW2 3117   3.086   2.592   1.429  0.7709  0.5844  3.0271
  370SOL     OW 3118   0.570   4.351   1.369 -0.6561  0.2129 -0.4134
  370SOL    HW1 3119   0.641   4.285   1.346  0.3019  1.6139 -1.7398
  370SOL    HW2 3120   0.501   4.308   1.427  0.6705 -1.5072 -0.0308
  371SOL     OW 3121   0.944   1.159   1.683  0.4545  0.4714 -0.5115
  371SOL    HW1 3122   0.887   1.241   1.681  0.6174  0.5755 -0.9485
  371SOL    HW2 3123   0.888   1.079   1.707  0.4864  0.8645  0.9676
  372SOL     OW 3124   3.948   3.831   1.312  0.0786 -0.4699  0.0375
  372SOL    HW1 3125   3.849   3.828   1.299 -0.0478 -2.1474  1.1854
  372SOL    HW2 3126   3.969   3.892   1.389 -0.0813 -0.3625 -0.0028
  373SOL     OW 3127   3.039   1.409   1.423 -0.9779 -0.4578 -0.0221
  373SOL    HW1 3128   3.012   1.439   1.515  1.7480  0.5327  0.5381
  373SOL    HW2 3129   3.087   1.483   1.376  2.7138 -2.6023 -0.0054
  374SOL     OW 3130   0.209   3.721   1.296  0.1457 -0.6035 -0.7068
  374SOL    HW1 3131   0.283   3.666   1.333  1.5104 -0.3250 -2.8501
  374SOL    HW2 3132   0.239   3.816   1.286 -0.5809 -0.4258 -1.3698
  375SOL     OW 3133   1.914   0.911   1.721  0.0373  0.3728  0.4523
  375SOL    HW1 3134   1.851   0.969   1.669 -0.7223 -0.5544  0.3175
  375SOL    HW2 3135   1.918   0.944   1.816  2.6840  3.0986 -0.4323
  376SOL     OW 3136   4.000   3.903   1.600 -0.1201 -0.3982 -0.0775
  376SOL    HW1 3137   3.968   3.813   1.630 -1.5516  0.2890  0.5940
  376SOL    HW2 3138   3.947   3.974   1.647 -0.0772  0.7749 -1.7199
  377SOL     OW 3139   0.308   4.229   1.421 -0.9356 -0.0933  0.1796
  377SOL    HW1 3140   0.280   4.319   1.389  2.8941  1.8137  1.5299
  377SOL    HW2 3141   0.281   4.218   1.517  0.0506  0.4138  0.5326
  378SOL     OW 3142   2.143   4.286   1.390  0.1005  0.1060 -0.7517
  378SOL    HW1 3143   2.201   4.235   1.327  2.3758  0.5823  0.8154
  378SOL    HW2 3144   2.132   4.233   1.475 -0.8087  0.5350 -0.5920
  379SOL     OW 3145   1.189   2.004   1.573 -0.2051 -1.0020 -0.4113
  379SOL    HW1 3146   1.286   1.981   1.579  0.3838  0.6838 -2.2530
  379SOL    HW2 3147   1.175   2.069   1.498 -2.2436  1.4561  1.9059
  380SOL     OW 3148   0.140   2.805   1.646  0.0197  0.1991 -0.3344
  380SOL    HW1 3149   0.076   2.874   1.615  0.3840  1.2891  1.1988
  380SOL    HW2 3150   0.234   2.832   1.623  0.0601 -0.6404 -1.2278
  381SOL     OW 3151   1.790   2.067   1.666  0.4208 -0.1947 -0.1958
  381SOL    HW1 3152   1.888   2.073   1.684  0.5834 -1.1700 -0.7447
  381SOL    HW2 3153   1.757   1.975   1.685 -0.2552 -0.0707 -0.7003
  382SOL     OW 3154   3.925   2.112   1.651  0.2703 -0.6137 -0.7121
  382SOL    HW1 3155   3.922   2.138   1.554  0.4687  3.0321  0.1381
  382SOL    HW2 3156   3.974   2.025   1.659  0.1393 -1.1219 -3.8636
  383SOL     OW 3157   4.898   4.001   1.686 -0.1355  1.0416 -0.1347
  383SOL    HW1 3158   4.912   3.961   1.595 -2.0503  1.3835 -0.6343
  383SOL    HW2 3159   4.950   4.086   1.693 -0.1982  1.1683 -1.0392
  384SOL     OW 3160   4.177   2.017   1.342  0.3429 -0.0143  0.3166
  384SOL    HW1 3161   4.263   2.009   1.290 -1.2400  0.1405 -2.5011
  384SOL    HW2 3162   4.198   2.049   1.434  3.5095 -2.2154  0.5433
  385SOL     OW 3163   1.458   0.936   1.720  0.2928  0.2142 -0.5190
  385SOL    HW1 3164   1.395   0.995   1.669  0.3971 -0.5135 -1.5161
  385SOL    HW2 3165   1.425   0.924   1.813 -0.3744  0.8505 -0.6639
  386SOL     OW 3166   1.519   0.129   1.308  0.2145 -0.5172  0.1621
  386SOL    HW1 3167   1.457   0.207   1.293  0.4595 -0.2307  0.6244
  386SOL    HW2 3168   1.465   0.045   1.314 -0.1192 -0.2837  0.4449
  387SOL     OW 3169   3.105   1.208   1.579  0.1406  0.5721 -0.2551
  387SOL    HW1 3170   3.075   1.281   1.519  0.3928  0.9269  0.0467
  387SOL    HW2 3171   3.205   1.207   1.584  0.1320  0.3446 -0.0911
  388SOL     OW 3172   4.161   4.056   1.281  0.0655 -0.0997  0.1073
  388SOL    HW1 3173   4.122   3.988   1.219 -0.6474 -0.7526  1.2382
  388SOL    HW2 3174   4.087   4.107   1.325  0.5361 -0.1546  0.9703
  389SOL     OW 3175   1.028   4.828   1.681 -0.5458 -0.2114  0.0315
  389SOL    HW1 3176   1.058   4.759   1.746 -0.3662  0.5213  0.7517
  389SOL    HW2 3177   1.058   4.804   1.589  2.1107  0.3595  0.6661
  390SOL     OW 3178   0.374   2.030   1.322 -0.0511 -0.2807 -0.0952
  390SOL    HW1 3179   0.454   2.025   1.382 -0.8254 -2.4060  0.8648
  390SOL    HW2 3180   0.403   2.058   1.231  1.3515  1.7194  0.8989
  391SOL     OW 3181   1.855   3.065   1.347 -0.1859 -0.2847  0.0293
  391SOL    HW1 3182   1.780   3.000   1.337  0.1639 -0.5925 -0.7253
  391SOL    HW2 3183   1.903   3.048   1.432 -1.4333  0.4134  0.9001
  392SOL     OW 3184   1.981   2.381   1.662 -0.1456 -0.8746  0.4174
  392SOL    HW1 3185   2.079   2.375   1.682 -0.2395  0.6010  1.5414
  392SOL    HW2 3186   1.944   2.289   1.650  1.3568 -1.4635  0.0338
  393SOL     OW 3187   4.243   3.136   1.684 -0.3122 -0.2660 -0.0551
  393SOL    HW1 3188   4.318   3.194   1.716  1.3226 -1.1580 -2.0355
  393SOL    HW2 3189   4.172   3.194   1.643  2.2615  0.5203 -4.0280
  394SOL     OW 3190   1.109   2.405   1.627 -0.0328 -0.3592 -0.3580
  394SOL    HW1 3191   1.176   2.342   1.667 -0.2489 -0.1348  0.3582
  394SOL    HW2 3192   1.150   2.449   1.547  0.3743 -0.8618 -0.4352
  395SOL     OW 3193   3.702   1.279   1.668 -0.2548  0.0594 -0.0078
  395SOL    HW1 3194   3.795   1.244   1.660  0.5157  1.3904  2.1493
  395SOL    HW2 3195   3.704   1.370   1.709 -2.4615  0.6313 -1.0136
  396SOL     OW 3196   2.092   0.021   1.596  0.1429 -0.1720  0.1035
  396SOL    HW1 3197   2.133   0.096   1.648  0.5880 -1.2054  1.2869
  396SOL    HW2 3198   2.083   0.048   1.500  0.2384  1.4021  0.5189
  397SOL     OW 3199   3.665   3.816   1.347 -0.0360 -0.2906  0.2122
  397SOL    HW1 3200   3.617   3.897   1.313  0.6410 -0.1877 -0.5252
  397SOL    HW2 3201   3.612   3.734   1.325 -0.6361 -0.0595  0.8005
  398SOL     OW 3202   0.743   3.765   1.419  0.1152  0.1503 -0.1770
  398SOL    HW1 3203   0.682   3.835   1.457 -0.2135 -0.3105  0.1630
  398SOL    HW2 3204   0.835   3.779   1.455 -0.6126 -1.6342  2.7583
  399SOL     OW 3205   3.990   0.509   1.656  0.4334  0.0665 -0.1095
  399SOL    HW1 3206   4.087   0.535   1.656  0.3146  0.5186  0.2103
  399SOL    HW2 3207   3.939   0.573   1.713  0.2443 -1.2616  1.2612
  400SOL     OW 3208   4.959   3.993   1.368 -0.1914  0.3170 -0.5682
  400SOL    HW1 3209   4.864   3.985   1.338 -0.6664 -0.5764  1.0978
  400SOL    HW2 3210   4.994   3.903   1.392  1.0002  0.6796 -0.8845
  401SOL     OW 3211   1.997   3.306   1.697  0.3304 -0.0483  0.7329
  401SOL    HW1 3212   1.980   3.396   1.656 -0.6593 -0.4543  0.2095
  401SOL    HW2 3213   2.079   3.310   1.752  0.4271  1.1263  0.5385
  402SOL     OW 3214   5.065   1.247   1.690 -0.0114 -0.5728  0.2721
  402SOL    HW1 3215   5.100   1.337   1.664  0.2635  0.1371  2.8150
  402SOL    HW2 3216   4.974   1.257   1.731  0.0191 -1.4436  0.5899
  403SOL     OW 3217   0.535   0.472   1.626 -0.2639  0.6744  0.6262
  403SOL    HW1 3218   0.596   0.404   1.666  0.8227  1.6008  0.5964
  403SOL    HW2 3219   0.529   0.458   1.527  0.5491  1.0616  0.5155
  404SOL     OW 3220   1.058   4.401   1.680  0.0750  0.2841  0.1887
  404SOL    HW1 3221   1.079   4.320   1.735  1.4242 -1.1982 -2.3690
  404SOL    HW2 3222   0.959   4.408   1.669 -0.0795 -0.8297  0.7070
  405SOL     OW 3223   2.130   3.173   1.329  0.0967 -0.1281 -1.1367
  405SOL    HW1 3224   2.060   3.122   1.278  0.4969 -1.0253 -0.8036
  405SOL    HW2 3225   2.200   3.110   1.361 -0.6822  0.2050  1.4816
  406SOL     OW 3226   1.565   0.467   1.331  0.0376  0.1872 -0.4638
  406SOL    HW1 3227   1.545   0.565   1.332 -2.5462 -0.2311  1.1904
  406SOL    HW2 3228   1.663   0.452   1.337  0.4677  2.6791 -0.4709
  407SOL     OW 3229   5.204   1.000   1.418  0.2370 -0.0891  0.0998
  407SOL    HW1 3230   5.204   1.026   1.515  1.2293 -0.8465  0.3182
  407SOL    HW2 3231   5.152   0.915   1.406  1.2563 -0.7437  0.2007
  408SOL     OW 3232   3.692   2.735   1.657 -0.0963  0.0097 -0.5689
  408SOL    HW1 3233   3.754   2.772   1.726 -0.2928 -0.9066  0.1148
  408SOL    HW2 3234   3.662   2.809   1.597 -1.6776  1.3073  1.6594
  409SOL     OW 3235   0.189   4.793   1.450  0.5997  0.6265 -0.6552
  409SOL    HW1 3236   0.265   4.849   1.416  0.3580  1.5797  0.3160
  409SOL    HW2 3237   0.206   4.768   1.545 -0.4757  1.1805 -0.3029
  410SOL     OW 3238   0.578   0.336   1.323 -0.3648  0.2789 -0.2147
  410SOL    HW1 3239   0.663   0.387   1.336  0.0115 -0.8785  2.5225
  410SOL    HW2 3240   0.600   0.243   1.294 -0.6401 -0.0973  0.7450
  411SOL     OW 3241   3.038   3.640   1.319  0.8469 -0.0309 -0.0266
  411SOL    HW1 3242   3.058   3.549   1.282 -0.6679 -1.6313  2.8358
  411SOL    HW2 3243   3.124   3.684   1.347  1.4796 -1.1902 -0.1027
  412SOL     OW 3244   0.665   1.049   1.315 -0.3904  0.4462  0.1315
  412SOL    HW1 3245   0.573   1.088   1.313 -0.5940 -0.0048 -1.9184
  412SOL    HW2 3246   0.661   0.952   1.293  0.5536  0.3902  0.1513
  413SOL     OW 3247   3.994   0.314   1.285  0.6192 -0.3312 -0.1771
  413SOL    HW1 3248   4.084   0.347   1.316  0.1883  1.3896 -0.6369
  413SOL    HW2 3249   3.994   0.309   1.185  0.2745 -0.5813 -0.1643
  414SOL     OW 3250   4.653   3.976   1.397 -0.1862  0.4540  0.5497
  414SOL    HW1 3251   4.632   3.938   1.487  0.3803 -0.0858  0.4545
  414SOL    HW2 3252   4.589   4.051   1.378 -0.1263  0.7800  1.5292
  415SOL     OW 3253   4.846   4.308   1.573  0.2414 -0.1337 -0.2877
  415SOL    HW1 3254   4.767   4.313   1.634 -0.9173 -2.1742 -1.5230
  415SOL    HW2 3255   4.925   4.273   1.623 -0.3264 -0.5248  0.3505
  416SOL     OW 3256   3.190   3.360   1.605  0.2891 -0.3869 -0.7381
  416SOL    HW1 3257   3.191   3.458   1.623 -0.5300 -0.2032 -1.5855
  416SOL    HW2 3258   3.279   3.320   1.629  1.4137  0.9519 -2.4592
  417SOL     OW 3259   0.746   4.888   1.675 -0.1284 -0.3422 -0.9119
  417SOL    HW1 3260   0.841   4.868   1.699  0.0187  0.9124 -0.3723
  417SOL    HW2 3261   0.729   4.863   1.579  0.9047 -0.0403 -1.1807
  418SOL     OW 3262   2.907   0.723   1.298 -0.0481  0.2071  0.4221
  418SOL    HW1 3263   2.994   0.709   1.346 -0.6523 -0.3788  1.3773
  418SOL    HW2 3264   2.924   0.730   1.200  1.1954  1.2512  0.6861
  419SOL     OW 3265   0.859   0.631   1.595  0.1614 -0.0653 -0.0738
  419SOL    HW1 3266   0.923   0.692   1.549  0.0487  0.0423 -0.0866
  419SOL    HW2 3267   0.774   0.680   1.615  0.7643  0.3360  1.6307
  420SOL     OW 3268   2.817   0.306   1.306 -0.1237  0.4350  0.0651
  420SOL    HW1 3269   2.773   0.395   1.319  0.0384  0.4381  0.5913
  420SOL    HW2 3270   2.915   0.318   1.295 -0.1479  0.3526 -0.2600
  421SOL     OW 3271   0.864   2.330   1.665  0.4576 -0.0704  0.0688
  421SOL    HW1 3272   0.953   2.373   1.647 -0.2807  2.4041  1.8034
  421SOL    HW2 3273   0.879   2.235   1.694  2.3988 -0.1883 -1.1109
  422SOL     OW 3274   0.155   1.882   1.346 -0.3360  0.3281 -0.4818
  422SOL    HW1 3275   0.125   1.882   1.441  0.0138 -3.4100 -0.2151
  422SOL    HW2 3276   0.244   1.928   1.339 -0.6768  1.2272  0.8425
  423SOL     OW 3277   4.585   4.383   1.633 -0.2495  0.1341 -0.3126
  423SOL    HW1 3278   4.565   4.408   1.539  1.7164 -1.0331 -1.1013
  423SOL    HW2 3279   4.548   4.293   1.653 -0.1817  0.1438 -0.1334
  424SOL     OW 3280   0.371   2.139   1.675  0.3634 -0.2423 -0.3661
  424SOL    HW1 3281   0.437   2.112   1.745  0.0547 -1.2791 -0.4582
  424SOL    HW2 3282   0.413   2.206   1.614  1.1345 -0.4392 -0.0657
  425SOL     OW 3283   3.662   1.788   1.682 -0.2983 -0.1158 -0.3985
  425SOL    HW1 3284   3.572   1.745   1.680 -0.6462  0.5779 -0.0506
  425SOL    HW2 3285   3.652   1.888   1.672  0.4728 -0.0836 -0.9597
  426SOL     OW 3286   3.750   3.122   1.348  0.1773  0.3550  0.2057
  426SOL    HW1 3287   3.843   3.092   1.327  0.5035  1.3084  0.2354
  426SOL    HW2 3288   3.749   3.222   1.361 -0.8065  0.3280  0.4274
  427SOL     OW 3289   4.779   0.963   1.689 -0.0902 -0.6147  0.3286
  427SOL    HW1 3290   4.705   0.912   1.734  1.1422 -4.0523 -1.1498
  427SOL    HW2 3291   4.867   0.923   1.714  0.9273  0.2498 -1.6191
  428SOL     OW 3292   0.760   1.423   1.730 -0.0434  0.0317 -0.0029
  428SOL    HW1 3293   0.677   1.473   1.706 -0.2833  0.4311  1.5408
  428SOL    HW2 3294   0.836   1.457   1.674 -0.4510  1.3188  0.1767
  429SOL     OW 3295   3.744   1.598   1.289  0.4511 -0.4614  0.3088
  429SOL    HW1 3296   3.721   1.613   1.192 -1.3327  0.9306  0.8837
  429SOL    HW2 3297   3.677   1.537   1.330 -0.1882  0.7772  1.1763
  430SOL     OW 3298   1.533   3.222   1.556  0.8649 -0.4056  0.0533
  430SOL    HW1 3299   1.451   3.179   1.594 -0.0481  1.6516  0.5569
  430SOL    HW2 3300   1.604   3.226   1.626  0.0723  1.0837  0.8280
  431SOL     OW 3301   0.301   1.755   1.647 -0.3483  0.3174  0.9229
  431SOL    HW1 3302   0.392   1.791   1.668 -0.4081  0.5428  0.7981
  431SOL    HW2 3303   0.238   1.831   1.630 -0.3796  0.1524  0.2511
  432SOL     OW 3304   1.513   2.645   1.376 -0.1649  0.8294 -0.4811
  432SOL    HW1 3305   1.565   2.576   1.326  0.1733  0.0385  0.9050
  432SOL    HW2 3306   1.507   2.619   1.472 -2.1876  1.4730 -0.3840
  433SOL     OW 3307   4.119   4.424   1.326  0.0597  0.5110 -0.1825
  433SOL    HW1 3308   4.089   4.363   1.399 -0.4658 -0.0389 -0.8548
  433SOL    HW2 3309   4.199   4.476   1.358  0.1363 -0.0711  0.6104
  434SOL     OW 3310   2.389   4.529   1.425  0.2895  0.4495 -0.4608
  434SOL    HW1 3311   2.297   4.515   1.390  0.2833 -0.2169 -0.1743
  434SOL    HW2 3312   2.400   4.625   1.453  0.0788  0.8391 -1.6354
  435SOL     OW 3313   0.575   2.314   1.478 -0.2253 -0.1976  0.7147
  435SOL    HW1 3314   0.610   2.351   1.564  0.4470  0.4956  0.1612
  435SOL    HW2 3315   0.533   2.388   1.425  2.1707  0.1127 -0.9250
  436SOL     OW 3316   1.540   3.550   1.379  0.1975  0.6664  0.1229
  436SOL    HW1 3317   1.495   3.514   1.460 -0.2837  1.0341  0.0249
  436SOL    HW2 3318   1.603   3.482   1.342 -0.3350  0.1223  0.2169
  437SOL     OW 3319   4.000   3.277   1.685  0.5103 -0.2698 -0.0154
  437SOL    HW1 3320   4.042   3.358   1.727 -0.3984  0.0596  0.2715
  437SOL    HW2 3321   3.921   3.305   1.631  0.2353 -0.9598  0.0250
  438SOL     OW 3322   3.235   4.940   1.355  0.0111  0.1731 -0.1611
  438SOL    HW1 3323   3.318   4.922   1.303  0.1488  1.5669 -0.4700
  438SOL    HW2 3324   3.155   4.909   1.303  0.1425  1.5417 -1.2356
  439SOL     OW 3325   3.404   2.263   1.603  0.3683 -0.2127  0.1196
  439SOL    HW1 3326   3.414   2.359   1.627  0.4397 -0.0902 -0.3897
  439SOL    HW2 3327   3.458   2.243   1.522 -1.0859 -0.2543 -0.8805
  440SOL     OW 3328   3.965   4.180   1.415 -0.1141  0.0846 -0.1478
  440SOL    HW1 3329   3.898   4.245   1.379  1.1541  0.8844 -1.1499
  440SOL    HW2 3330   3.947   4.165   1.512 -0.5059  1.8589  0.0935
  441SOL     OW 3331   0.158   0.326   1.448  0.2925  0.1182  0.2341
  441SOL    HW1 3332   0.168   0.228   1.431  1.1736  0.2069  0.1832
  441SOL    HW2 3333   0.238   0.375   1.412 -0.6571  0.9904 -0.7447
  442SOL     OW 3334   3.067   4.344   1.305  0.2008 -0.7159  0.7184
  442SOL    HW1 3335   3.062   4.444   1.307  1.7061 -0.5002 -1.7670
  442SOL    HW2 3336   2.975   4.306   1.307 -0.5317  0.8569 -0.7275
  443SOL     OW 3337   3.120   2.729   1.708 -0.3749  0.2867 -0.2128
  443SOL    HW1 3338   3.132   2.666   1.785  0.8557 -0.6163 -1.1078
  443SOL    HW2 3339   3.209   2.748   1.667 -0.9886  0.9551 -1.2680
  444SOL     OW 3340   1.326   0.336   1.325 -0.0277 -0.7058 -0.6809
  444SOL    HW1 3341   1.251   0.394   1.356  0.4215 -0.2542 -0.4225
  444SOL    HW2 3342   1.411   0.389   1.325  0.1061 -0.8891 -2.0452
  445SOL     OW 3343   3.418   1.715   1.700 -0.7588 -0.1329 -0.2123
  445SOL    HW1 3344   3.354   1.782   1.737 -1.9951 -0.0061 -2.3620
  445SOL    HW2 3345   3.384   1.623   1.719  0.8552 -0.2557  2.5969
  446SOL     OW 3346   2.827   3.416   1.435  0.2207  0.1277  0.6411
  446SOL    HW1 3347   2.776   3.345   1.386  0.5644  1.3092 -1.5743
  446SOL    HW2 3348   2.764   3.486   1.467  0.2885  1.2055 -1.4329
  447SOL     OW 3349   3.144   3.359   1.328  0.1670 -0.6482 -0.1742
  447SOL    HW1 3350   3.108   3.351   1.422  2.5252 -1.9917  0.7185
  447SOL    HW2 3351   3.228   3.413   1.329  0.6633 -1.3576 -1.3603
  448SOL     OW 3352   2.244   2.310   1.626 -0.1853  0.1363  0.2141
  448SOL    HW1 3353   2.336   2.319   1.663 -0.2532 -0.1229  0.4427
  448SOL    HW2 3354   2.248   2.255   1.542 -0.3881 -1.5127  1.2567
  449SOL     OW 3355   5.203   2.263   1.346 -0.2460 -0.2801  0.0577
  449SOL    HW1 3356   5.186   2.228   1.439  1.4596  1.3693  1.0709
  449SOL    HW2 3357   5.301   2.273   1.332 -0.5525  1.4895 -1.1405
  450SOL     OW 3358   0.333   3.976   1.289  0.0175  0.3073 -0.3256
  450SOL    HW1 3359   0.387   3.990   1.206  2.3307 -0.8990  0.8864
  450SOL    HW2 3360   0.309   4.064   1.329  0.1593  0.8790 -1.4669
  451SOL     OW 3361   4.853   1.319   1.404  0.0034  0.0778 -0.4341
  451SOL    HW1 3362   4.862   1.415   1.377  0.2583  0.6518  1.4840
  451SOL    HW2 3363   4.936   1.269   1.379  0.2160  0.5595 -0.6957
  452SOL     OW 3364   2.204   1.157   1.611  0.0149  0.2986  0.4887
  452SOL    HW1 3365   2.211   1.058   1.614  0.2742  0.2727 -0.6422
  452SOL    HW2 3366   2.282   1.197   1.659 -0.1262 -0.0322  1.0058
  453SOL     OW 3367   5.240   3.569   1.320  0.1729 -0.0786  0.1745
  453SOL    HW1 3368   5.308   3.517   1.371  1.3886  1.1610 -0.1255
  453SOL    HW2 3369   5.286   3.639   1.265 -1.2463 -0.0808 -1.0861
  454SOL     OW 3370   0.309   3.639   1.611 -0.2471 -0.2120  0.8618
  454SOL    HW1 3371   0.318   3.737   1.598 -1.5301 -0.1649  0.1728
  454SOL    HW2 3372   0.347   3.591   1.532 -0.5638 -0.2261  0.7164
  455SOL     OW 3373   1.925   4.822   1.328  0.3095 -0.2984  0.0225
  455SOL    HW1 3374   2.025   4.826   1.328  0.3570  0.6028  2.7291
  455SOL    HW2 3375   1.888   4.914   1.339 -0.8067 -0.6772 -0.4447
  456SOL     OW 3376   1.659   1.608   1.408 -0.1444  0.0487 -1.0525
  456SOL    HW1 3377   1.694   1.602   1.501  2.1887  2.0896 -1.6734
  456SOL    HW2 3378   1.617   1.521   1.382 -0.9961 -0.5216  1.9022
  457SOL     OW 3379   1.871   2.222   1.298 -0.6047  0.1612  0.3940
  457SOL    HW1 3380   1.940   2.293   1.312 -1.3406  0.5008  2.8814
  457SOL    HW2 3381   1.906   2.135   1.334 -1.2849  0.2564  1.3260
  458SOL     OW 3382   4.051   3.570   1.649 -0.3821 -0.4176  0.4148
  458SOL    HW1 3383   4.145   3.599   1.663 -0.3233 -0.1806 -0.4602
  458SOL    HW2 3384   4.039   3.536   1.556 -1.1665 -0.4120  0.5040
  459SOL     OW 3385   3.608   0.980   1.378  0.0256 -0.3057 -0.5380
  459SOL    HW1 3386   3.603   1.000   1.476 -0.6346 -1.1189 -0.3930
  459SOL    HW2 3387   3.536   1.030   1.330  0.0442 -0.2812 -0.5403
  460SOL     OW 3388   4.427   2.735   1.326  0.1064  0.5369 -0.4830
  460SOL    HW1 3389   4.400   2.825   1.361  0.6648 -0.4913  2.9939
  460SOL    HW2 3390   4.524   2.736   1.302  0.8291  0.2972  2.1152
  461SOL     OW 3391   5.139   4.442   1.408  0.5091  0.1743 -0.0449
  461SOL    HW1 3392   5.104   4.477   1.494  1.2311 -0.7198  0.6396
  461SOL    HW2 3393   5.146   4.343   1.413  0.9163  0.1454 -0.9945
  462SOL     OW 3394   3.756   3.595   1.661  0.2158 -0.8085 -0.3216
  462SOL    HW1 3395   3.847   3.564   1.635 -0.2096 -0.0467 -3.0114
  462SOL    HW2 3396   3.697   3.516   1.676  0.9461 -1.2954  0.0316
  463SOL     OW 3397   0.022   3.048   1.609 -0.3294 -0.0414  0.0769
  463SOL    HW1 3398   0.119   3.048   1.632 -0.3076  0.0644 -0.0163
  463SOL    HW2 3399  -0.028   3.107   1.674 -0.5200 -1.1009  0.9233
  464SOL     OW 3400   0.707   4.149   1.660  0.5164 -0.2050 -0.0001
  464SOL    HW1 3401   0.624   4.203   1.677  0.3241  0.0346 -1.5879
  464SOL    HW2 3402   0.775   4.206   1.615  1.0350 -0.7797  0.0459
  465SOL     OW 3403   1.830   0.655   1.592 -0.4877 -0.1954  0.1324
  465SOL    HW1 3404   1.865   0.564   1.612  1.5112  0.7420  1.1629
  465SOL    HW2 3405   1.862   0.719   1.662 -2.4595  1.1903 -0.1481
  466SOL     OW 3406   1.206   4.804   1.486 -0.2992  0.3976  0.1493
  466SOL    HW1 3407   1.224   4.757   1.572  0.9925  1.7874  0.6751
  466SOL    HW2 3408   1.210   4.738   1.410  1.9547 -0.3025  0.8009
  467SOL     OW 3409   2.237   4.937   1.654 -0.8114 -0.3806  0.1848
  467SOL    HW1 3410   2.172   4.863   1.675 -2.3121  0.6713 -0.5184
  467SOL    HW2 3411   2.190   5.025   1.662  0.1607  0.3633 -1.6591
  468SOL     OW 3412   1.719   3.307   1.384  0.5240  0.1064 -0.4341
  468SOL    HW1 3413   1.764   3.224   1.353 -0.8663  0.0161 -2.3243
  468SOL    HW2 3414   1.650   3.285   1.453  0.5145 -0.2433 -0.5581
  469SOL     OW 3415   3.556   1.474   1.454  0.6759  0.3456  0.0367
  469SOL    HW1 3416   3.602   1.411   1.516  0.3435  1.0022  0.9795
  469SOL    HW2 3417   3.481   1.520   1.502 -0.7946 -0.4714 -1.3871
  470SOL     OW 3418   3.109   0.320   1.385 -0.4607  0.0363  0.5962
  470SOL    HW1 3419   3.090   0.329   1.483 -2.2104  0.4727  0.2600
  470SOL    HW2 3420   3.109   0.224   1.359  1.2101 -0.1649  1.2018
  471SOL     OW 3421   0.042   4.413   1.671 -0.5468  0.1217 -0.2797
  471SOL    HW1 3422  -0.045   4.462   1.674 -1.0933 -0.8486  1.2636
  471SOL    HW2 3423   0.118   4.478   1.677 -1.2487  0.8108  3.1048
  472SOL     OW 3424   4.896   2.482   1.713 -0.9893 -0.1445  0.3784
  472SOL    HW1 3425   4.937   2.447   1.797 -0.2787 -0.6908 -0.1786
  472SOL    HW2 3426   4.955   2.552   1.673 -0.6191 -0.8898 -0.3975
  473SOL     OW 3427   2.580   3.118   1.405 -0.2710 -0.0731  0.2615
  473SOL    HW1 3428   2.548   3.211   1.385 -0.7765 -0.0808  0.9659
  473SOL    HW2 3429   2.678   3.111   1.386 -0.2360  0.5997  0.1747
  474SOL     OW 3430   4.971   4.975   1.314  0.6464  0.7312 -0.0846
  474SOL    HW1 3431   4.993   4.885   1.277 -0.0407 -0.0736  1.4140
  474SOL    HW2 3432   5.056   5.020   1.344  0.9760  0.5563 -0.7330
  475SOL     OW 3433   2.477   2.397   1.719  0.0830 -0.2363 -0.3222
  475SOL    HW1 3434   2.489   2.456   1.799 -1.3289  0.3093 -0.4929
  475SOL    HW2 3435   2.566   2.360   1.692  0.5327 -0.8296  1.7822
  476SOL     OW 3436   4.472   2.438   1.609 -0.2217 -0.5324 -0.2054
  476SOL    HW1 3437   4.506   2.350   1.640 -0.2235 -0.3241  0.4114
  476SOL    HW2 3438   4.471   2.441   1.509 -0.4532 -1.3139 -0.2303
  477SOL     OW 3439   4.358   4.598   1.357  0.0342 -0.2336 -0.0465
  477SOL    HW1 3440   4.451   4.561   1.365  0.0929  0.1483  1.2586
  477SOL    HW2 3441   4.363   4.696   1.340 -0.1067  0.0254  1.2854
  478SOL     OW 3442   3.763   4.332   1.389 -0.2222 -0.0935  0.1769
  478SOL    HW1 3443   3.802   4.422   1.368 -1.2287  0.5275  0.8728
  478SOL    HW2 3444   3.665   4.332   1.368 -0.3290 -0.8830  0.6177
  479SOL     OW 3445   2.153   2.842   1.688 -0.3547  0.1811 -0.2073
  479SOL    HW1 3446   2.232   2.789   1.658 -0.4962 -1.7013  2.4185
  479SOL    HW2 3447   2.078   2.781   1.713 -1.0599  1.6502  1.5812
  480SOL     OW 3448   0.907   0.005   1.337  0.1233 -0.2631 -0.1948
  480SOL    HW1 3449   0.956  -0.002   1.424 -0.5151  0.8290  0.2763
  480SOL    HW2 3450   0.941  -0.064   1.273  1.7887  0.0301  0.3444
  481SOL     OW 3451   1.324   2.737   1.658  0.3099  0.4883  0.1381
  481SOL    HW1 3452   1.386   2.815   1.649 -0.0668  0.8011  0.2249
  481SOL    HW2 3453   1.377   2.652   1.659  0.6966  0.7216 -0.3116
  482SOL     OW 3454   4.735   3.343   1.621 -0.1846  0.5108  0.7442
  482SOL    HW1 3455   4.818   3.288   1.633 -0.4478 -0.3552 -1.0847
  482SOL    HW2 3456   4.656   3.282   1.613 -0.7979  1.2724  0.9209
  483SOL     OW 3457   0.449   2.623   1.565  0.2653 -0.2134 -0.2364
  483SOL    HW1 3458   0.534   2.596   1.611 -0.0027  0.4051  0.6386
  483SOL    HW2 3459   0.467   2.703   1.508  0.5174 -0.7718 -0.9627
  484SOL     OW 3460   2.141   4.669   1.631 -0.3308 -0.9153  0.1113
  484SOL    HW1 3461   2.217   4.656   1.694 -1.4266 -0.7711  1.5212
  484SOL    HW2 3462   2.176   4.679   1.537  1.6652  2.3473  1.0274
  485SOL     OW 3463   3.114   0.039   1.323  0.1291  0.1151  0.0443
  485SOL    HW1 3464   3.211   0.044   1.299 -0.2643  0.2134 -1.6947
  485SOL    HW2 3465   3.103  -0.009   1.410  1.5932 -2.1414 -0.9084
  486SOL     OW 3466   2.819   4.264   1.339  0.2217 -0.2542 -0.0370
  486SOL    HW1 3467   2.773   4.353   1.336  0.1686 -0.0485  3.4323
  486SOL    HW2 3468   2.752   4.191   1.344  0.2843 -0.3242 -0.1970
  487SOL     OW 3469   4.241   0.407   1.314 -0.3492  0.2091 -0.3857
  487SOL    HW1 3470   4.313   0.338   1.321 -1.5123 -0.9879  0.1915
  487SOL    HW2 3471   4.282   0.498   1.310  1.2269  0.0490  4.8517
  488SOL     OW 3472   4.310   4.502   1.612  0.2172 -0.5306 -0.2180
  488SOL    HW1 3473   4.401   4.485   1.649 -0.3408 -0.9991  0.9894
  488SOL    HW2 3474   4.317   4.529   1.516  1.8379  2.2696  0.5742
  489SOL     OW 3475   2.883   4.803   1.619 -0.0168  0.4326 -0.2560
  489SOL    HW1 3476   2.950   4.825   1.547 -0.5100 -0.4526 -1.0153
  489SOL    HW2 3477   2.898   4.710   1.650 -2.1958 -0.6063 -1.9933
  490SOL     OW 3478   1.099   0.450   1.391 -0.1551 -0.0111  0.5246
  490SOL    HW1 3479   1.019   0.389   1.395  0.5633 -1.4015 -2.8069
  490SOL    HW2 3480   1.069   0.544   1.405 -1.8574 -0.7459  2.3769
  491SOL     OW 3481   1.732   3.221   1.727  0.2288  1.0602  0.1595
  491SOL    HW1 3482   1.828   3.246   1.734  0.3827  0.1432  1.6846
  491SOL    HW2 3483   1.721   3.123   1.740 -1.0596  1.3805  1.8162
  492SOL     OW 3484   2.823   2.452   1.606 -0.0390  0.0129 -0.1585
  492SOL    HW1 3485   2.787   2.364   1.636  0.1069 -0.3053 -0.8948
  492SOL    HW2 3486   2.878   2.439   1.524  1.9810  0.4474  1.0520
  493SOL     OW 3487   3.146   0.588   1.433 -0.2722 -0.0524  0.1201
  493SOL    HW1 3488   3.146   0.492   1.404 -1.2309 -0.6308  1.9254
  493SOL    HW2 3489   3.216   0.638   1.381 -0.8457 -1.3308 -2.0129
  494SOL     OW 3490   4.769   2.426   1.410  0.4908  0.1585  0.2589
  494SOL    HW1 3491   4.832   2.365   1.361  0.6239 -0.2381  0.9101
  494SOL    HW2 3492   4.803   2.441   1.503 -0.3020  0.0622  0.5693
  495SOL     OW 3493   0.870   2.395   1.332 -0.3148 -0.1521 -0.2249
  495SOL    HW1 3494   0.967   2.419   1.323 -0.5870  1.0906 -0.1134
  495SOL    HW2 3495   0.859   2.317   1.393  0.5929 -0.0477  0.0782
  496SOL     OW 3496   2.464   2.065   1.472  0.2020 -0.4069 -0.3499
  496SOL    HW1 3497   2.390   2.127   1.446 -1.9398 -1.9335  1.6075
  496SOL    HW2 3498   2.474   1.994   1.402  0.3738  0.2487 -1.0007
  497SOL     OW 3499   4.502   2.426   1.355 -0.3080 -0.3514 -0.2483
  497SOL    HW1 3500   4.601   2.419   1.360 -0.3983 -2.1259 -0.2930
  497SOL    HW2 3501   4.477   2.509   1.306  1.1008  0.8942  1.0338
  498SOL     OW 3502   0.480   4.855   1.300  0.1110  0.1094  0.4191
  498SOL    HW1 3503   0.576   4.834   1.319  0.5915  1.0492 -0.8746
  498SOL    HW2 3504   0.430   4.770   1.283  0.9840 -0.3041 -0.1121
  499SOL     OW 3505   1.281   1.115   1.622  0.4475  0.4373 -0.3460
  499SOL    HW1 3506   1.195   1.140   1.667  0.4782 -1.5178  0.9128
  499SOL    HW2 3507   1.265   1.104   1.524 -0.5774  0.7876 -0.2379
  500SOL     OW 3508   2.550   1.594   1.312 -0.1698 -0.2059 -0.8706
  500SOL    HW1 3509   2.483   1.522   1.297  0.1782 -1.3667  2.3017
  500SOL    HW2 3510   2.642   1.559   1.293 -0.1046 -0.1370 -0.6813
  501SOL     OW 3511   0.745   2.631   1.378  0.4479 -0.0038  0.1180
  501SOL    HW1 3512   0.760   2.543   1.333  0.9864 -0.0579  0.3904
  501SOL    HW2 3513   0.819   2.694   1.354  0.9998 -0.1831  1.2731
  502SOL     OW 3514   2.431   0.160   1.420 -0.3038  0.1392  0.4641
  502SOL    HW1 3515   2.390   0.176   1.510 -2.0077 -1.6570  0.0832
  502SOL    HW2 3516   2.394   0.075   1.381  2.2617 -0.4876 -0.8677
  503SOL     OW 3517   1.462   3.062   1.318  0.2714 -0.7146  0.7623
  503SOL    HW1 3518   1.479   3.142   1.374 -0.8343  1.0728 -1.3182
  503SOL    HW2 3519   1.372   3.069   1.275  0.0151 -3.2187  0.6990
  504SOL     OW 3520   0.064   1.522   1.651 -0.0467  0.1001 -0.0229
  504SOL    HW1 3521   0.145   1.563   1.693 -1.0231  0.2235  1.8835
  504SOL    HW2 3522   0.086   1.432   1.614  1.1247  0.4790 -0.2629
  505SOL     OW 3523   2.196   3.753   1.295  0.4761 -0.2525  0.2076
  505SOL    HW1 3524   2.211   3.739   1.197  1.4880  1.8867  0.0122
  505SOL    HW2 3525   2.243   3.681   1.346 -1.6479 -2.5414 -0.8558
  506SOL     OW 3526   1.932   3.706   1.344 -0.4977 -0.0830  0.2164
  506SOL    HW1 3527   1.922   3.610   1.315 -0.3618  0.0299 -0.2183
  506SOL    HW2 3528   2.029   3.730   1.344 -0.5141 -0.0138  0.5579
  507SOL     OW 3529   4.539   4.880   1.399 -0.5427  0.0739 -0.2561
  507SOL    HW1 3530   4.543   4.867   1.498  1.1636  0.9385 -0.1645
  507SOL    HW2 3531   4.593   4.809   1.353  1.1870  1.3477 -0.3198
  508SOL     OW 3532   2.177   4.174   1.660 -0.1954 -0.2229  0.4296
  508SOL    HW1 3533   2.184   4.130   1.749  0.7429 -2.2857 -0.5867
  508SOL    HW2 3534   2.262   4.223   1.641  0.3357 -1.2844 -0.0327
  509SOL     OW 3535   1.379   2.007   1.325  0.5354  0.9908  0.1738
  509SOL    HW1 3536   1.393   1.909   1.343 -1.2943  0.9722  1.8269
  509SOL    HW2 3537   1.467   2.054   1.331  1.0157 -0.0722  2.9970
  510SOL     OW 3538   0.892   2.034   1.371  0.1620  0.0278 -0.2393
  510SOL    HW1 3539   0.887   2.025   1.471  0.7434 -3.4003 -0.4034
  510SOL    HW2 3540   0.975   2.085   1.347  1.3472 -1.2041  1.0167
  511SOL     OW 3541   0.998   4.476   1.383 -0.1014  0.1706 -0.6439
  511SOL    HW1 3542   1.019   4.488   1.480  1.2576  1.1193 -1.0349
  511SOL    HW2 3543   0.962   4.383   1.368 -0.6596  0.1298  0.7979
  512SOL     OW 3544   1.241   3.831   1.640 -0.4812 -0.1077  0.3965
  512SOL    HW1 3545   1.280   3.786   1.559 -2.3797 -2.7701  0.8011
  512SOL    HW2 3546   1.315   3.859   1.701  0.9162 -2.1372 -0.2321
  513SOL     OW 3547   2.542   2.399   1.370  0.1196 -0.0238 -0.1765
  513SOL    HW1 3548   2.624   2.416   1.315  0.3687 -4.6690 -1.6856
  513SOL    HW2 3549   2.569   2.356   1.456 -0.6547 -1.1316 -0.4715
  514SOL     OW 3550   0.661   0.048   1.405  0.5264 -0.5572  0.1428
  514SOL    HW1 3551   0.685   0.011   1.495  2.4893 -2.2822 -1.0088
  514SOL    HW2 3552   0.740   0.043   1.345 -1.2418 -1.2052 -2.2602
  515SOL     OW 3553   1.494   4.518   1.634 -0.0377 -0.3933  0.5738
  515SOL    HW1 3554   1.529   4.564   1.716  0.9713 -0.9150  0.4538
  515SOL    HW2 3555   1.534   4.559   1.552  0.5925 -1.2134  0.4488
  516SOL     OW 3556   2.644   3.073   1.680 -0.1149 -0.2135 -0.3894
  516SOL    HW1 3557   2.628   3.170   1.700  3.6697  0.3232  0.8713
  516SOL    HW2 3558   2.645   3.059   1.582  2.7286  1.9316 -0.8326
  517SOL     OW 3559   2.288   3.164   1.643  0.6099 -0.0603 -0.2414
  517SOL    HW1 3560   2.316   3.109   1.722  1.1426  0.9527  0.2939
  517SOL    HW2 3561   2.281   3.105   1.562 -3.3242 -1.9027  1.1699
  518SOL     OW 3562   4.764   1.239   1.699 -0.2937 -0.0230  0.3663
  518SOL    HW1 3563   4.773   1.139   1.700 -1.1254 -0.1011  1.0309
  518SOL    HW2 3564   4.774   1.272   1.605 -1.2553 -0.8517 -0.0466
  519SOL     OW 3565   1.303   5.047   1.699  0.0254  0.1486 -0.0276
  519SOL    HW1 3566   1.390   5.013   1.665 -1.2560 -0.2672 -3.2464
  519SOL    HW2 3567   1.241   4.970   1.716 -0.0949  0.4904  1.1473
  520SOL     OW 3568   3.329   0.771   1.315 -0.5060 -0.2754 -0.3681
  520SOL    HW1 3569   3.349   0.784   1.412 -3.0026 -2.2234  0.5222
  520SOL    HW2 3570   3.272   0.847   1.283  0.0098  0.1765 -0.2401
  521SOL     OW 3571   0.578   0.754   1.598  0.9570  0.1340 -0.1296
  521SOL    HW1 3572   0.569   0.666   1.644  1.8153 -0.8551 -1.7617
  521SOL    HW2 3573   0.490   0.801   1.597  0.8373  0.0807  2.2001
  522SOL     OW 3574   1.388   1.539   1.706 -0.1699 -0.2066  0.4257
  522SOL    HW1 3575   1.313   1.587   1.659  0.2110  0.2093  0.2314
  522SOL    HW2 3576   1.475   1.580   1.679  0.2699 -1.7503 -0.6653
  523SOL     OW 3577   4.588   4.467   1.385 -0.0608 -0.5884  0.0816
  523SOL    HW1 3578   4.634   4.555   1.376  0.2335 -0.4207  2.4922
  523SOL    HW2 3579   4.647   4.394   1.350  1.2500 -0.1600  1.3057
  524SOL     OW 3580   0.163   1.612   1.345  0.8066  0.1528 -0.6973
  524SOL    HW1 3581   0.180   1.705   1.313 -0.4065  0.9144  0.7349
  524SOL    HW2 3582   0.142   1.614   1.443 -2.4327 -1.2218 -1.2582
  525SOL     OW 3583   3.783   1.551   1.703  0.2399 -0.2441 -0.3650
  525SOL    HW1 3584   3.729   1.634   1.690 -1.0169 -0.8887  0.5258
  525SOL    HW2 3585   3.827   1.525   1.616 -0.6190  0.4774 -1.0292
  526SOL     OW 3586   3.404   5.150   1.678  0.1520  0.1037 -0.4501
  526SOL    HW1 3587   3.412   5.062   1.726 -0.6468 -0.1047 -0.6775
  526SOL    HW2 3588   3.429   5.137   1.582  0.4406  0.2202 -0.3908
  527SOL     OW 3589   0.572   2.831   1.423  0.7796  0.1182  0.0887
  527SOL    HW1 3590   0.618   2.920   1.433  2.1446 -0.2270 -2.3224
  527SOL    HW2 3591   0.641   2.761   1.404 -0.3210 -1.4267  1.5464
  528SOL     OW 3592   0.473   0.147   1.589 -0.0213  0.0100  0.0826
  528SOL    HW1 3593   0.512   0.173   1.677  1.5611  1.0170 -0.8807
  528SOL    HW2 3594   0.545   0.135   1.522 -1.2577  0.5064 -1.4108
  529SOL     OW 3595   2.024   1.073   1.421  0.1705  0.4588 -0.2332
  529SOL    HW1 3596   2.096   1.077   1.352 -0.0569 -0.4331 -0.5273
  529SOL    HW2 3597   2.045   1.137   1.494  2.0759 -0.8983  0.4679
  530SOL     OW 3598   1.681   3.781   1.442 -0.5569 -0.0662 -0.2662
  530SOL    HW1 3599   1.766   3.769   1.389 -1.5171  0.8282 -2.1000
  530SOL    HW2 3600   1.623   3.700   1.430 -1.6150  0.8977 -2.3179
  531SOL     OW 3601   4.668   1.733   1.639 -0.1232 -0.8400  0.2418
  531SOL    HW1 3602   4.734   1.807   1.636 -0.2430 -0.7229  0.5247
  531SOL    HW2 3603   4.712   1.650   1.673 -0.5415 -0.3163  2.1648
  532SOL     OW 3604   2.658   4.031   1.351 -0.2442 -0.5928 -0.0755
  532SOL    HW1 3605   2.693   3.940   1.329  0.4569 -0.0263 -1.4368
  532SOL    HW2 3606   2.572   4.023   1.400  0.9388 -2.0047  1.8989
  533SOL     OW 3607   0.925   1.030   1.426  0.3679  0.0274 -0.2605
  533SOL    HW1 3608   0.850   1.071   1.373  0.0803  0.2929  0.3322
  533SOL    HW2 3609   0.920   1.064   1.520  0.7763 -0.5509 -0.0280
  534SOL     OW 3610   0.056   3.998   1.565 -0.1679 -0.3103 -0.3080
  534SOL    HW1 3611   0.025   3.926   1.627  0.0605 -1.0715 -1.0411
  534SOL    HW2 3612   0.156   3.991   1.554 -0.2037 -0.1812 -0.7426
  535SOL     OW 3613   4.505   4.124   1.699 -0.2403 -0.1946  0.7220
  535SOL    HW1 3614   4.415   4.080   1.692  0.3638 -1.4688  0.7439
  535SOL    HW2 3615   4.576   4.055   1.694  0.8144  0.9530 -1.0391
  536SOL     OW 3616   2.386   1.292   1.727 -0.4997 -0.5360  0.2558
  536SOL    HW1 3617   2.468   1.310   1.672 -0.7389 -1.3309 -0.3717
  536SOL    HW2 3618   2.393   1.340   1.814 -0.6930  1.8880 -0.9688
  537SOL     OW 3619   4.985   4.692   1.304  0.0288  0.3140  0.3765
  537SOL    HW1 3620   5.010   4.596   1.292  1.5588  0.8272 -0.8898
  537SOL    HW2 3621   5.033   4.729   1.384 -0.5067  0.0484  0.8234
  538SOL     OW 3622   2.028   1.989   1.327  0.7663  0.3787 -0.2792
  538SOL    HW1 3623   1.942   1.962   1.370  0.9456  0.6443  0.2605
  538SOL    HW2 3624   2.082   1.907   1.308 -0.9406 -0.1341 -3.6287
  539SOL     OW 3625   5.143   0.278   1.640  0.5251 -0.4665  0.1748
  539SOL    HW1 3626   5.138   0.319   1.548  2.6646  2.8716  1.3499
  539SOL    HW2 3627   5.061   0.223   1.656 -0.6361  0.0271 -3.1677
  540SOL     OW 3628   1.173   1.701   1.568  0.0985  0.2596 -0.0239
  540SOL    HW1 3629   1.188   1.788   1.614 -0.0242  0.1775  0.1721
  540SOL    HW2 3630   1.199   1.709   1.472 -1.2089  0.9050 -0.3377
  541SOL     OW 3631   1.336   2.254   1.670  0.2077 -0.1081  0.3955
  541SOL    HW1 3632   1.433   2.276   1.679  0.5093 -1.2770  0.0891
  541SOL    HW2 3633   1.322   2.156   1.682 -0.8405 -0.0719 -0.3556
  542SOL     OW 3634   2.735   5.030   1.566 -0.3660  0.0863 -0.1184
  542SOL    HW1 3635   2.794   4.957   1.598 -0.2817  0.0194 -0.4225
  542SOL    HW2 3636   2.779   5.078   1.490 -1.3592 -0.9600 -1.3976
  543SOL     OW 3637   4.283   4.891   1.333  0.0931  0.0051  0.0095
  543SOL    HW1 3638   4.375   4.920   1.359 -0.0844  0.8222 -0.2236
  543SOL    HW2 3639   4.237   4.966   1.285 -0.9723 -0.1149  0.7998
  544SOL     OW 3640   0.169   1.010   1.709  0.6106  0.1445  1.0451
  544SOL    HW1 3641   0.154   1.108   1.718 -1.5747 -0.0485  0.1686
  544SOL    HW2 3642   0.258   0.993   1.667  2.6168  1.5787  4.3501
  545SOL     OW 3643   3.658   2.074   1.681  0.1179 -0.1197  0.0670
  545SOL    HW1 3644   3.611   2.160   1.703 -0.4993 -0.1397 -1.0836
  545SOL    HW2 3645   3.756   2.084   1.699 -0.3501 -0.3397  3.2949
  546SOL     OW 3646   2.550   1.859   1.673  0.1845 -0.2419  0.2823
  546SOL    HW1 3647   2.455   1.873   1.643  0.4276  0.8185 -0.0486
  546SOL    HW2 3648   2.582   1.769   1.643 -0.3328 -0.1248 -0.6432
  547SOL     OW 3649   1.795   0.139   1.279 -0.4175 -0.1192 -0.3270
  547SOL    HW1 3650   1.824   0.229   1.311 -1.3265 -0.0159  0.2328
  547SOL    HW2 3651   1.697   0.140   1.261 -0.9135 -1.6134  1.8684
  548SOL     OW 3652   3.070   0.596   1.680  0.4603 -0.1959 -0.0777
  548SOL    HW1 3653   3.070   0.498   1.700 -0.0261 -0.4588 -1.2748
  548SOL    HW2 3654   3.128   0.614   1.600  1.7548  0.7122  1.0167
  549SOL     OW 3655   2.211   4.874   1.312  0.2165 -0.0953 -0.3642
  549SOL    HW1 3656   2.289   4.824   1.348  0.3755 -0.0090 -0.5878
  549SOL    HW2 3657   2.212   4.870   1.212 -0.6455 -0.9951 -0.3619
  550SOL     OW 3658   4.198   2.563   1.394 -0.0247 -0.1944  0.1450
  550SOL    HW1 3659   4.263   2.617   1.341  0.3308  0.3626  1.1301
  550SOL    HW2 3660   4.207   2.584   1.491 -0.2581 -1.6330  0.5120
  551SOL     OW 3661   3.841   4.116   1.676 -0.0060  0.6971  1.0784
  551SOL    HW1 3662   3.806   4.209   1.689 -0.0649  0.8572 -0.1430
  551SOL    HW2 3663   3.764   4.052   1.673 -0.1848  0.9497 -0.7652
  552SOL     OW 3664   5.035   3.740   1.399  0.5222  0.4826 -0.6208
  552SOL    HW1 3665   5.067   3.765   1.490  2.0895  0.7310 -1.1957
  552SOL    HW2 3666   5.103   3.679   1.356 -0.9129 -0.8706 -1.0600
  553SOL     OW 3667   0.859   1.311   1.322 -0.1521  1.1335  0.2535
  553SOL    HW1 3668   0.835   1.270   1.234  1.0550 -1.9686  1.2151
  553SOL    HW2 3669   0.776   1.343   1.368 -1.3060 -0.7420 -0.4044
  554SOL     OW 3670   4.322   4.837   1.639  0.1248  0.2332  0.0020
  554SOL    HW1 3671   4.384   4.759   1.628 -0.5227 -0.0887 -1.5934
  554SOL    HW2 3672   4.274   4.854   1.554 -1.4636  0.9468  0.9948
  555SOL     OW 3673   2.235   0.602   1.662  0.4456 -0.6245 -0.2280
  555SOL    HW1 3674   2.172   0.524   1.656  0.5653 -0.7853  0.5659
  555SOL    HW2 3675   2.328   0.569   1.679  0.4794 -0.3079  0.2134
  556SOL     OW 3676   4.709   4.694   1.295 -0.2254  0.1194  0.8420
  556SOL    HW1 3677   4.803   4.677   1.325 -0.1409  0.0829  0.5630
  556SOL    HW2 3678   4.708   4.710   1.196 -0.2990  1.7274  1.0742
  557SOL     OW 3679   4.253   2.149   1.574  0.1889 -0.7790 -0.2994
  557SOL    HW1 3680   4.284   2.226   1.518  0.9460 -0.3481  0.6823
  557SOL    HW2 3681   4.193   2.183   1.647 -2.4967 -1.5498 -1.9672
  558SOL     OW 3682   2.605   1.598   1.588  0.2677 -0.1706  0.0727
  558SOL    HW1 3683   2.591   1.607   1.489 -0.5484 -0.5650  0.1500
  558SOL    HW2 3684   2.647   1.510   1.608 -1.4091 -0.9663  0.2385
  559SOL     OW 3685   1.061   3.738   1.362 -0.5591 -0.0117  0.6837
  559SOL    HW1 3686   1.160   3.738   1.346 -0.7020  0.6652 -0.2614
  559SOL    HW2 3687   1.013   3.755   1.276 -1.5224 -0.7292  1.0534
  560SOL     OW 3688   2.200   0.336   1.367  0.1674 -0.9745  0.7874
  560SOL    HW1 3689   2.163   0.410   1.311 -0.4596 -2.4670 -0.8854
  560SOL    HW2 3690   2.300   0.337   1.363  0.1769 -2.1042 -1.9964
  561SOL     OW 3691   2.426   4.276   1.578 -0.6601  0.0111 -0.4167
  561SOL    HW1 3692   2.435   4.364   1.530 -1.1177  0.0809 -0.3742
  561SOL    HW2 3693   2.503   4.265   1.641  0.4753 -0.4918 -1.8183
  562SOL     OW 3694   3.496   3.036   1.306  0.2738  0.0154  0.2269
  562SOL    HW1 3695   3.516   2.939   1.323 -0.9281  0.1066  2.5347
  562SOL    HW2 3696   3.574   3.091   1.334  1.0152 -0.2547 -1.2181
  563SOL     OW 3697   4.872   1.530   1.693 -0.0931 -0.5399  0.1582
  563SOL    HW1 3698   4.956   1.578   1.716 -0.7081  1.3047 -1.1963
  563SOL    HW2 3699   4.884   1.432   1.708  2.0240 -0.2455  0.6802
  564SOL     OW 3700   3.722   3.858   1.617  0.2189  0.0898 -0.4976
  564SOL    HW1 3701   3.752   3.774   1.661  0.3481  0.6358  0.4739
  564SOL    HW2 3702   3.726   3.846   1.517  0.9143 -0.8070 -0.3782
  565SOL     OW 3703   3.520   4.028   1.339 -0.5115 -0.0277 -0.8708
  565SOL    HW1 3704   3.484   4.037   1.432 -1.1389 -1.0550 -1.0032
  565SOL    HW2 3705   3.461   4.077   1.275 -0.1689  0.5425 -0.7615
  566SOL     OW 3706   2.066   3.835   1.669 -0.3665  0.1366 -0.3413
  566SOL    HW1 3707   2.082   3.917   1.615 -0.8423  1.7238  1.7865
  566SOL    HW2 3708   2.152   3.785   1.681  0.1616  0.9312 -0.7590
  567SOL     OW 3709   3.498   0.024   1.441  0.1988  0.0263  0.1972
  567SOL    HW1 3710   3.586   0.032   1.487 -0.1615 -0.3119  0.9535
  567SOL    HW2 3711   3.457   0.115   1.432  0.7271  0.2161 -0.3818
  568SOL     OW 3712   1.177   1.044   1.375 -0.3465 -0.0824  0.0450
  568SOL    HW1 3713   1.078   1.044   1.388 -0.4269 -0.8546 -0.5325
  568SOL    HW2 3714   1.212   0.951   1.379 -0.1293 -0.2534 -3.1570
  569SOL     OW 3715   0.667   1.512   1.448 -0.2747  0.1968 -0.2201
  569SOL    HW1 3716   0.612   1.545   1.525 -0.2873  1.4991 -0.7687
  569SOL    HW2 3717   0.723   1.586   1.413 -0.7017 -0.2078 -1.8485
  570SOL     OW 3718   2.454   0.404   1.305  0.0898 -0.3620  0.5156
  570SOL    HW1 3719   2.537   0.457   1.291  0.4989 -1.1695 -0.2186
  570SOL    HW2 3720   2.477   0.310   1.331 -0.5823 -0.5989  0.2985
  571SOL     OW 3721   4.917   2.245   1.298 -0.0851  0.2426 -0.0907
  571SOL    HW1 3722   5.015   2.257   1.317  0.2364  0.0991 -1.5588
  571SOL    HW2 3723   4.901   2.254   1.200 -1.3055 -1.3725 -0.0801
  572SOL     OW 3724   2.234   1.847   1.614  0.5849  0.9533 -0.0171
  572SOL    HW1 3725   2.257   1.762   1.661 -4.4459  0.7624  2.7849
  572SOL    HW2 3726   2.192   1.827   1.526  1.6515  0.7512 -0.4937
  573SOL     OW 3727   1.647   0.146   1.578 -0.0608  0.4638  0.2266
  573SOL    HW1 3728   1.610   0.140   1.485  0.2245 -0.8061  0.1676
  573SOL    HW2 3729   1.719   0.077   1.589 -1.1142 -0.4443  1.8280
  574SOL     OW 3730   5.040   3.380   1.337  0.2077 -0.5782  0.0311
  574SOL    HW1 3731   5.094   3.333   1.267  0.7343 -1.0037  0.7068
  574SOL    HW2 3732   5.086   3.464   1.363 -1.2491  0.9292 -1.9275
  575SOL     OW 3733   4.560   0.161   1.654  0.4305  0.5195  0.0695
  575SOL    HW1 3734   4.513   0.081   1.692 -0.5365  1.8392  1.8270
  575SOL    HW2 3735   4.573   0.150   1.556 -1.9604 -0.7012 -0.1577
  576SOL     OW 3736   5.091   3.498   1.666 -0.5811 -0.3889 -0.3571
  576SOL    HW1 3737   5.041   3.411   1.663 -0.2254 -0.6537  0.7691
  576SOL    HW2 3738   5.188   3.480   1.682 -0.1279  0.1323 -2.3349
  577SOL     OW 3739   5.096   2.212   1.617 -0.7030 -0.3183  0.6885
  577SOL    HW1 3740   5.184   2.255   1.641 -1.2216  0.3409  1.4540
  577SOL    HW2 3741   5.109   2.113   1.613  0.6334 -0.1209 -1.6334
  578SOL     OW 3742   2.903   1.790   1.372  0.5304  0.3201  0.0272
  578SOL    HW1 3743   2.875   1.883   1.346  1.1282  0.6568  0.5464
  578SOL    HW2 3744   2.935   1.791   1.467  0.8552 -0.3502 -0.0736
  579SOL     OW 3745   1.811   5.062   1.356  0.2366 -0.2290  0.3422
  579SOL    HW1 3746   1.807   5.085   1.453 -0.9085 -2.1801  0.7998
  579SOL    HW2 3747   1.810   5.146   1.302  2.2565  0.9769  1.9988
  580SOL     OW 3748   2.327   2.992   1.433  0.2022 -0.6626 -0.3109
  580SOL    HW1 3749   2.348   2.898   1.407 -1.2417 -1.1176  0.0993
  580SOL    HW2 3750   2.404   3.051   1.409  1.0084 -1.8949 -0.8368
  581SOL     OW 3751   0.390   1.438   1.381  0.3446  0.2370  0.0383
  581SOL    HW1 3752   0.331   1.513   1.350  1.0948  0.9501  0.3034
  581SOL    HW2 3753   0.485   1.460   1.359  0.5724 -0.6329  0.1500
  582SOL     OW 3754   3.276   3.769   1.412 -0.1977  0.0716 -0.5988
  582SOL    HW1 3755   3.260   3.754   1.510 -0.4349 -0.3262 -0.6965
  582SOL    HW2 3756   3.269   3.867   1.392  1.5420  0.3586  0.0789
  583SOL     OW 3757   4.289   3.985   1.580  0.2370 -0.1835  0.0525
  583SOL    HW1 3758   4.190   3.970   1.580  0.2872 -0.5942  1.2587
  583SOL    HW2 3759   4.322   3.986   1.486 -0.5261 -2.6486 -0.3054
  584SOL     OW 3760   1.488   0.359   1.611 -0.6433 -0.1879  0.1560
  584SOL    HW1 3761   1.517   0.431   1.548 -0.7986  0.6187  0.9919
  584SOL    HW2 3762   1.552   0.283   1.606  1.0004  1.0730  1.1226
  585SOL     OW 3763   1.525   2.555   1.673  0.4861 -1.1039  0.0807
  585SOL    HW1 3764   1.542   2.456   1.683  1.4511 -0.9622 -0.0052
  585SOL    HW2 3765   1.613   2.602   1.667  0.0318 -0.4418 -1.8910
  586SOL     OW 3766   3.598   0.720   1.301  0.2624  0.3899 -0.3284
  586SOL    HW1 3767   3.500   0.731   1.284  0.4339  1.1884 -0.8556
  586SOL    HW2 3768   3.638   0.810   1.321  0.9484  0.1182 -0.4684
  587SOL     OW 3769   1.334   3.727   1.343  0.0104  0.0658  0.2426
  587SOL    HW1 3770   1.371   3.817   1.365  1.4322 -0.8145  1.6419
  587SOL    HW2 3771   1.409   3.665   1.318 -0.8709 -0.9110 -0.0750
  588SOL     OW 3772   4.397   5.141   1.688 -0.0923 -0.4304  0.1913
  588SOL    HW1 3773   4.423   5.050   1.718 -1.6577 -1.2967 -0.9504
  588SOL    HW2 3774   4.303   5.160   1.718  0.1370  0.7396  0.2378
  589SOL     OW 3775   1.880   0.396   1.386  0.1823  0.2052  0.1896
  589SOL    HW1 3776   1.937   0.467   1.346  0.7641 -0.8304 -0.8914
  589SOL    HW2 3777   1.883   0.403   1.486  0.2807  1.6283  0.1108
  590NA      NA 3778   4.444   1.717   1.600  0.5072 -0.1547 -0.0729
   5.26000   5.20600   5.00000
