# Supplementary material for: Theoretical framework for confined ion transport in two-dimensional nanochannels
Source: Nat Commun. 2025 Jul 20;16:6675. doi: 10.1038/s41467-025-61735-9 (PMC12276316; doi:10.1038/s41467-025-61735-9)
Supplement: Supplementary file 3 — Source data [file 41467_2025_61735_MOESM3_ESM.zip › Source Data/Source Data of the structures of different 2D nanochannels/MoS2 2D nanochannel.gro]

MXe MOLECULE in water
 4270
    1WALL    Mo    1   0.184   0.000   0.843  0.0000  0.0000  0.0000
    1WALL    Mo    2   0.184   0.319   0.843  0.0000  0.0000  0.0000
    1WALL    Mo    3   0.460   0.160   0.843  0.0000  0.0000  0.0000
    1WALL    Mo    4   0.460   0.479   0.843  0.0000  0.0000  0.0000
    1WALL    Mo    5   0.184   0.638   0.843  0.0000  0.0000  0.0000
    1WALL    Mo    6   0.184   0.957   0.843  0.0000  0.0000  0.0000
    1WALL    Mo    7   0.460   0.797   0.843  0.0000  0.0000  0.0000
    1WALL    Mo    8   0.460   1.117   0.843  0.0000  0.0000  0.0000
    1WALL    Mo    9   0.184   1.276   0.843  0.0000  0.0000  0.0000
    1WALL    Mo   10   0.184   1.595   0.843  0.0000  0.0000  0.0000
    1WALL    Mo   11   0.460   1.435   0.843  0.0000  0.0000  0.0000
    1WALL    Mo   12   0.460   1.755   0.843  0.0000  0.0000  0.0000
    1WALL    Mo   13   0.184   1.914   0.843  0.0000  0.0000  0.0000
    1WALL    Mo   14   0.184   2.233   0.843  0.0000  0.0000  0.0000
    1WALL    Mo   15   0.460   2.074   0.843  0.0000  0.0000  0.0000
    1WALL    Mo   16   0.460   2.393   0.843  0.0000  0.0000  0.0000
    1WALL    Mo   17   0.184   2.552   0.843  0.0000  0.0000  0.0000
    1WALL    Mo   18   0.184   2.871   0.843  0.0000  0.0000  0.0000
    1WALL    Mo   19   0.460   2.712   0.843  0.0000  0.0000  0.0000
    1WALL    Mo   20   0.460   3.030   0.843  0.0000  0.0000  0.0000
    1WALL    Mo   21   0.184   3.190   0.843  0.0000  0.0000  0.0000
    1WALL    Mo   22   0.184   3.509   0.843  0.0000  0.0000  0.0000
    1WALL    Mo   23   0.460   3.349   0.843  0.0000  0.0000  0.0000
    1WALL    Mo   24   0.460   3.668   0.843  0.0000  0.0000  0.0000
    1WALL    Mo   25   0.184   3.828   0.843  0.0000  0.0000  0.0000
    1WALL    Mo   26   0.184   4.147   0.843  0.0000  0.0000  0.0000
    1WALL    Mo   27   0.460   3.988   0.843  0.0000  0.0000  0.0000
    1WALL    Mo   28   0.460   4.307   0.843  0.0000  0.0000  0.0000
    1WALL    Mo   29   0.184   4.466   0.843  0.0000  0.0000  0.0000
    1WALL    Mo   30   0.184   4.785   0.843  0.0000  0.0000  0.0000
    1WALL    Mo   31   0.460   4.626   0.843  0.0000  0.0000  0.0000
    1WALL    Mo   32   0.460   4.945   0.843  0.0000  0.0000  0.0000
    1WALL    Mo   33   0.184   5.104   0.843  0.0000  0.0000  0.0000
    1WALL    Mo   34   0.184   5.423   0.843  0.0000  0.0000  0.0000
    1WALL    Mo   35   0.460   5.264   0.843  0.0000  0.0000  0.0000
    1WALL    Mo   36   0.460   5.583   0.843  0.0000  0.0000  0.0000
    1WALL    Mo   37   0.737   0.000   0.843  0.0000  0.0000  0.0000
    1WALL    Mo   38   0.737   0.319   0.843  0.0000  0.0000  0.0000
    1WALL    Mo   39   1.013   0.160   0.843  0.0000  0.0000  0.0000
    1WALL    Mo   40   1.013   0.479   0.843  0.0000  0.0000  0.0000
    1WALL    Mo   41   0.737   0.638   0.843  0.0000  0.0000  0.0000
    1WALL    Mo   42   0.737   0.957   0.843  0.0000  0.0000  0.0000
    1WALL    Mo   43   1.013   0.797   0.843  0.0000  0.0000  0.0000
    1WALL    Mo   44   1.013   1.117   0.843  0.0000  0.0000  0.0000
    1WALL    Mo   45   0.737   1.276   0.843  0.0000  0.0000  0.0000
    1WALL    Mo   46   0.737   1.595   0.843  0.0000  0.0000  0.0000
    1WALL    Mo   47   1.013   1.435   0.843  0.0000  0.0000  0.0000
    1WALL    Mo   48   1.013   1.755   0.843  0.0000  0.0000  0.0000
    1WALL    Mo   49   0.737   1.914   0.843  0.0000  0.0000  0.0000
    1WALL    Mo   50   0.737   2.233   0.843  0.0000  0.0000  0.0000
    1WALL    Mo   51   1.013   2.074   0.843  0.0000  0.0000  0.0000
    1WALL    Mo   52   1.013   2.393   0.843  0.0000  0.0000  0.0000
    1WALL    Mo   53   0.737   2.552   0.843  0.0000  0.0000  0.0000
    1WALL    Mo   54   0.737   2.871   0.843  0.0000  0.0000  0.0000
    1WALL    Mo   55   1.013   2.712   0.843  0.0000  0.0000  0.0000
    1WALL    Mo   56   1.013   3.030   0.843  0.0000  0.0000  0.0000
    1WALL    Mo   57   0.737   3.190   0.843  0.0000  0.0000  0.0000
    1WALL    Mo   58   0.737   3.509   0.843  0.0000  0.0000  0.0000
    1WALL    Mo   59   1.013   3.349   0.843  0.0000  0.0000  0.0000
    1WALL    Mo   60   1.013   3.668   0.843  0.0000  0.0000  0.0000
    1WALL    Mo   61   0.737   3.828   0.843  0.0000  0.0000  0.0000
    1WALL    Mo   62   0.737   4.147   0.843  0.0000  0.0000  0.0000
    1WALL    Mo   63   1.013   3.988   0.843  0.0000  0.0000  0.0000
    1WALL    Mo   64   1.013   4.307   0.843  0.0000  0.0000  0.0000
    1WALL    Mo   65   0.737   4.466   0.843  0.0000  0.0000  0.0000
    1WALL    Mo   66   0.737   4.785   0.843  0.0000  0.0000  0.0000
    1WALL    Mo   67   1.013   4.626   0.843  0.0000  0.0000  0.0000
    1WALL    Mo   68   1.013   4.945   0.843  0.0000  0.0000  0.0000
    1WALL    Mo   69   0.737   5.104   0.843  0.0000  0.0000  0.0000
    1WALL    Mo   70   0.737   5.423   0.843  0.0000  0.0000  0.0000
    1WALL    Mo   71   1.013   5.264   0.843  0.0000  0.0000  0.0000
    1WALL    Mo   72   1.013   5.583   0.843  0.0000  0.0000  0.0000
    1WALL    Mo   73   1.289   0.000   0.843  0.0000  0.0000  0.0000
    1WALL    Mo   74   1.289   0.319   0.843  0.0000  0.0000  0.0000
    1WALL    Mo   75   1.565   0.160   0.843  0.0000  0.0000  0.0000
    1WALL    Mo   76   1.565   0.479   0.843  0.0000  0.0000  0.0000
    1WALL    Mo   77   1.289   0.638   0.843  0.0000  0.0000  0.0000
    1WALL    Mo   78   1.289   0.957   0.843  0.0000  0.0000  0.0000
    1WALL    Mo   79   1.565   0.797   0.843  0.0000  0.0000  0.0000
    1WALL    Mo   80   1.565   1.117   0.843  0.0000  0.0000  0.0000
    1WALL    Mo   81   1.289   1.276   0.843  0.0000  0.0000  0.0000
    1WALL    Mo   82   1.289   1.595   0.843  0.0000  0.0000  0.0000
    1WALL    Mo   83   1.565   1.435   0.843  0.0000  0.0000  0.0000
    1WALL    Mo   84   1.565   1.755   0.843  0.0000  0.0000  0.0000
    1WALL    Mo   85   1.289   1.914   0.843  0.0000  0.0000  0.0000
    1WALL    Mo   86   1.289   2.233   0.843  0.0000  0.0000  0.0000
    1WALL    Mo   87   1.565   2.074   0.843  0.0000  0.0000  0.0000
    1WALL    Mo   88   1.565   2.393   0.843  0.0000  0.0000  0.0000
    1WALL    Mo   89   1.289   2.552   0.843  0.0000  0.0000  0.0000
    1WALL    Mo   90   1.289   2.871   0.843  0.0000  0.0000  0.0000
    1WALL    Mo   91   1.565   2.712   0.843  0.0000  0.0000  0.0000
    1WALL    Mo   92   1.565   3.030   0.843  0.0000  0.0000  0.0000
    1WALL    Mo   93   1.289   3.190   0.843  0.0000  0.0000  0.0000
    1WALL    Mo   94   1.289   3.509   0.843  0.0000  0.0000  0.0000
    1WALL    Mo   95   1.565   3.349   0.843  0.0000  0.0000  0.0000
    1WALL    Mo   96   1.565   3.668   0.843  0.0000  0.0000  0.0000
    1WALL    Mo   97   1.289   3.828   0.843  0.0000  0.0000  0.0000
    1WALL    Mo   98   1.289   4.147   0.843  0.0000  0.0000  0.0000
    1WALL    Mo   99   1.565   3.988   0.843  0.0000  0.0000  0.0000
    1WALL    Mo  100   1.565   4.307   0.843  0.0000  0.0000  0.0000
    1WALL    Mo  101   1.289   4.466   0.843  0.0000  0.0000  0.0000
    1WALL    Mo  102   1.289   4.785   0.843  0.0000  0.0000  0.0000
    1WALL    Mo  103   1.565   4.626   0.843  0.0000  0.0000  0.0000
    1WALL    Mo  104   1.565   4.945   0.843  0.0000  0.0000  0.0000
    1WALL    Mo  105   1.289   5.104   0.843  0.0000  0.0000  0.0000
    1WALL    Mo  106   1.289   5.423   0.843  0.0000  0.0000  0.0000
    1WALL    Mo  107   1.565   5.264   0.843  0.0000  0.0000  0.0000
    1WALL    Mo  108   1.565   5.583   0.843  0.0000  0.0000  0.0000
    1WALL    Mo  109   1.842   0.000   0.843  0.0000  0.0000  0.0000
    1WALL    Mo  110   1.842   0.319   0.843  0.0000  0.0000  0.0000
    1WALL    Mo  111   2.118   0.160   0.843  0.0000  0.0000  0.0000
    1WALL    Mo  112   2.118   0.479   0.843  0.0000  0.0000  0.0000
    1WALL    Mo  113   1.842   0.638   0.843  0.0000  0.0000  0.0000
    1WALL    Mo  114   1.842   0.957   0.843  0.0000  0.0000  0.0000
    1WALL    Mo  115   2.118   0.797   0.843  0.0000  0.0000  0.0000
    1WALL    Mo  116   2.118   1.117   0.843  0.0000  0.0000  0.0000
    1WALL    Mo  117   1.842   1.276   0.843  0.0000  0.0000  0.0000
    1WALL    Mo  118   1.842   1.595   0.843  0.0000  0.0000  0.0000
    1WALL    Mo  119   2.118   1.435   0.843  0.0000  0.0000  0.0000
    1WALL    Mo  120   2.118   1.755   0.843  0.0000  0.0000  0.0000
    1WALL    Mo  121   1.842   1.914   0.843  0.0000  0.0000  0.0000
    1WALL    Mo  122   1.842   2.233   0.843  0.0000  0.0000  0.0000
    1WALL    Mo  123   2.118   2.074   0.843  0.0000  0.0000  0.0000
    1WALL    Mo  124   2.118   2.393   0.843  0.0000  0.0000  0.0000
    1WALL    Mo  125   1.842   2.552   0.843  0.0000  0.0000  0.0000
    1WALL    Mo  126   1.842   2.871   0.843  0.0000  0.0000  0.0000
    1WALL    Mo  127   2.118   2.712   0.843  0.0000  0.0000  0.0000
    1WALL    Mo  128   2.118   3.030   0.843  0.0000  0.0000  0.0000
    1WALL    Mo  129   1.842   3.190   0.843  0.0000  0.0000  0.0000
    1WALL    Mo  130   1.842   3.509   0.843  0.0000  0.0000  0.0000
    1WALL    Mo  131   2.118   3.349   0.843  0.0000  0.0000  0.0000
    1WALL    Mo  132   2.118   3.668   0.843  0.0000  0.0000  0.0000
    1WALL    Mo  133   1.842   3.828   0.843  0.0000  0.0000  0.0000
    1WALL    Mo  134   1.842   4.147   0.843  0.0000  0.0000  0.0000
    1WALL    Mo  135   2.118   3.988   0.843  0.0000  0.0000  0.0000
    1WALL    Mo  136   2.118   4.307   0.843  0.0000  0.0000  0.0000
    1WALL    Mo  137   1.842   4.466   0.843  0.0000  0.0000  0.0000
    1WALL    Mo  138   1.842   4.785   0.843  0.0000  0.0000  0.0000
    1WALL    Mo  139   2.118   4.626   0.843  0.0000  0.0000  0.0000
    1WALL    Mo  140   2.118   4.945   0.843  0.0000  0.0000  0.0000
    1WALL    Mo  141   1.842   5.104   0.843  0.0000  0.0000  0.0000
    1WALL    Mo  142   1.842   5.423   0.843  0.0000  0.0000  0.0000
    1WALL    Mo  143   2.118   5.264   0.843  0.0000  0.0000  0.0000
    1WALL    Mo  144   2.118   5.583   0.843  0.0000  0.0000  0.0000
    1WALL    Mo  145   2.394   0.000   0.843  0.0000  0.0000  0.0000
    1WALL    Mo  146   2.394   0.319   0.843  0.0000  0.0000  0.0000
    1WALL    Mo  147   2.671   0.160   0.843  0.0000  0.0000  0.0000
    1WALL    Mo  148   2.671   0.479   0.843  0.0000  0.0000  0.0000
    1WALL    Mo  149   2.394   0.638   0.843  0.0000  0.0000  0.0000
    1WALL    Mo  150   2.394   0.957   0.843  0.0000  0.0000  0.0000
    1WALL    Mo  151   2.671   0.797   0.843  0.0000  0.0000  0.0000
    1WALL    Mo  152   2.671   1.117   0.843  0.0000  0.0000  0.0000
    1WALL    Mo  153   2.394   1.276   0.843  0.0000  0.0000  0.0000
    1WALL    Mo  154   2.394   1.595   0.843  0.0000  0.0000  0.0000
    1WALL    Mo  155   2.671   1.435   0.843  0.0000  0.0000  0.0000
    1WALL    Mo  156   2.671   1.755   0.843  0.0000  0.0000  0.0000
    1WALL    Mo  157   2.394   1.914   0.843  0.0000  0.0000  0.0000
    1WALL    Mo  158   2.394   2.233   0.843  0.0000  0.0000  0.0000
    1WALL    Mo  159   2.671   2.074   0.843  0.0000  0.0000  0.0000
    1WALL    Mo  160   2.671   2.393   0.843  0.0000  0.0000  0.0000
    1WALL    Mo  161   2.394   2.552   0.843  0.0000  0.0000  0.0000
    1WALL    Mo  162   2.394   2.871   0.843  0.0000  0.0000  0.0000
    1WALL    Mo  163   2.671   2.712   0.843  0.0000  0.0000  0.0000
    1WALL    Mo  164   2.671   3.030   0.843  0.0000  0.0000  0.0000
    1WALL    Mo  165   2.394   3.190   0.843  0.0000  0.0000  0.0000
    1WALL    Mo  166   2.394   3.509   0.843  0.0000  0.0000  0.0000
    1WALL    Mo  167   2.671   3.349   0.843  0.0000  0.0000  0.0000
    1WALL    Mo  168   2.671   3.668   0.843  0.0000  0.0000  0.0000
    1WALL    Mo  169   2.394   3.828   0.843  0.0000  0.0000  0.0000
    1WALL    Mo  170   2.394   4.147   0.843  0.0000  0.0000  0.0000
    1WALL    Mo  171   2.671   3.988   0.843  0.0000  0.0000  0.0000
    1WALL    Mo  172   2.671   4.307   0.843  0.0000  0.0000  0.0000
    1WALL    Mo  173   2.394   4.466   0.843  0.0000  0.0000  0.0000
    1WALL    Mo  174   2.394   4.785   0.843  0.0000  0.0000  0.0000
    1WALL    Mo  175   2.671   4.626   0.843  0.0000  0.0000  0.0000
    1WALL    Mo  176   2.671   4.945   0.843  0.0000  0.0000  0.0000
    1WALL    Mo  177   2.394   5.104   0.843  0.0000  0.0000  0.0000
    1WALL    Mo  178   2.394   5.423   0.843  0.0000  0.0000  0.0000
    1WALL    Mo  179   2.671   5.264   0.843  0.0000  0.0000  0.0000
    1WALL    Mo  180   2.671   5.583   0.843  0.0000  0.0000  0.0000
    1WALL    Mo  181   2.947   0.000   0.843  0.0000  0.0000  0.0000
    1WALL    Mo  182   2.947   0.319   0.843  0.0000  0.0000  0.0000
    1WALL    Mo  183   3.223   0.160   0.843  0.0000  0.0000  0.0000
    1WALL    Mo  184   3.223   0.479   0.843  0.0000  0.0000  0.0000
    1WALL    Mo  185   2.947   0.638   0.843  0.0000  0.0000  0.0000
    1WALL    Mo  186   2.947   0.957   0.843  0.0000  0.0000  0.0000
    1WALL    Mo  187   3.223   0.797   0.843  0.0000  0.0000  0.0000
    1WALL    Mo  188   3.223   1.117   0.843  0.0000  0.0000  0.0000
    1WALL    Mo  189   2.947   1.276   0.843  0.0000  0.0000  0.0000
    1WALL    Mo  190   2.947   1.595   0.843  0.0000  0.0000  0.0000
    1WALL    Mo  191   3.223   1.435   0.843  0.0000  0.0000  0.0000
    1WALL    Mo  192   3.223   1.755   0.843  0.0000  0.0000  0.0000
    1WALL    Mo  193   2.947   1.914   0.843  0.0000  0.0000  0.0000
    1WALL    Mo  194   2.947   2.233   0.843  0.0000  0.0000  0.0000
    1WALL    Mo  195   3.223   2.074   0.843  0.0000  0.0000  0.0000
    1WALL    Mo  196   3.223   2.393   0.843  0.0000  0.0000  0.0000
    1WALL    Mo  197   2.947   2.552   0.843  0.0000  0.0000  0.0000
    1WALL    Mo  198   2.947   2.871   0.843  0.0000  0.0000  0.0000
    1WALL    Mo  199   3.223   2.712   0.843  0.0000  0.0000  0.0000
    1WALL    Mo  200   3.223   3.030   0.843  0.0000  0.0000  0.0000
    1WALL    Mo  201   2.947   3.190   0.843  0.0000  0.0000  0.0000
    1WALL    Mo  202   2.947   3.509   0.843  0.0000  0.0000  0.0000
    1WALL    Mo  203   3.223   3.349   0.843  0.0000  0.0000  0.0000
    1WALL    Mo  204   3.223   3.668   0.843  0.0000  0.0000  0.0000
    1WALL    Mo  205   2.947   3.828   0.843  0.0000  0.0000  0.0000
    1WALL    Mo  206   2.947   4.147   0.843  0.0000  0.0000  0.0000
    1WALL    Mo  207   3.223   3.988   0.843  0.0000  0.0000  0.0000
    1WALL    Mo  208   3.223   4.307   0.843  0.0000  0.0000  0.0000
    1WALL    Mo  209   2.947   4.466   0.843  0.0000  0.0000  0.0000
    1WALL    Mo  210   2.947   4.785   0.843  0.0000  0.0000  0.0000
    1WALL    Mo  211   3.223   4.626   0.843  0.0000  0.0000  0.0000
    1WALL    Mo  212   3.223   4.945   0.843  0.0000  0.0000  0.0000
    1WALL    Mo  213   2.947   5.104   0.843  0.0000  0.0000  0.0000
    1WALL    Mo  214   2.947   5.423   0.843  0.0000  0.0000  0.0000
    1WALL    Mo  215   3.223   5.264   0.843  0.0000  0.0000  0.0000
    1WALL    Mo  216   3.223   5.583   0.843  0.0000  0.0000  0.0000
    1WALL    Mo  217   3.499   0.000   0.843  0.0000  0.0000  0.0000
    1WALL    Mo  218   3.499   0.319   0.843  0.0000  0.0000  0.0000
    1WALL    Mo  219   3.776   0.160   0.843  0.0000  0.0000  0.0000
    1WALL    Mo  220   3.776   0.479   0.843  0.0000  0.0000  0.0000
    1WALL    Mo  221   3.499   0.638   0.843  0.0000  0.0000  0.0000
    1WALL    Mo  222   3.499   0.957   0.843  0.0000  0.0000  0.0000
    1WALL    Mo  223   3.776   0.797   0.843  0.0000  0.0000  0.0000
    1WALL    Mo  224   3.776   1.117   0.843  0.0000  0.0000  0.0000
    1WALL    Mo  225   3.499   1.276   0.843  0.0000  0.0000  0.0000
    1WALL    Mo  226   3.499   1.595   0.843  0.0000  0.0000  0.0000
    1WALL    Mo  227   3.776   1.435   0.843  0.0000  0.0000  0.0000
    1WALL    Mo  228   3.776   1.755   0.843  0.0000  0.0000  0.0000
    1WALL    Mo  229   3.499   1.914   0.843  0.0000  0.0000  0.0000
    1WALL    Mo  230   3.499   2.233   0.843  0.0000  0.0000  0.0000
    1WALL    Mo  231   3.776   2.074   0.843  0.0000  0.0000  0.0000
    1WALL    Mo  232   3.776   2.393   0.843  0.0000  0.0000  0.0000
    1WALL    Mo  233   3.499   2.552   0.843  0.0000  0.0000  0.0000
    1WALL    Mo  234   3.499   2.871   0.843  0.0000  0.0000  0.0000
    1WALL    Mo  235   3.776   2.712   0.843  0.0000  0.0000  0.0000
    1WALL    Mo  236   3.776   3.030   0.843  0.0000  0.0000  0.0000
    1WALL    Mo  237   3.499   3.190   0.843  0.0000  0.0000  0.0000
    1WALL    Mo  238   3.499   3.509   0.843  0.0000  0.0000  0.0000
    1WALL    Mo  239   3.776   3.349   0.843  0.0000  0.0000  0.0000
    1WALL    Mo  240   3.776   3.668   0.843  0.0000  0.0000  0.0000
    1WALL    Mo  241   3.499   3.828   0.843  0.0000  0.0000  0.0000
    1WALL    Mo  242   3.499   4.147   0.843  0.0000  0.0000  0.0000
    1WALL    Mo  243   3.776   3.988   0.843  0.0000  0.0000  0.0000
    1WALL    Mo  244   3.776   4.307   0.843  0.0000  0.0000  0.0000
    1WALL    Mo  245   3.499   4.466   0.843  0.0000  0.0000  0.0000
    1WALL    Mo  246   3.499   4.785   0.843  0.0000  0.0000  0.0000
    1WALL    Mo  247   3.776   4.626   0.843  0.0000  0.0000  0.0000
    1WALL    Mo  248   3.776   4.945   0.843  0.0000  0.0000  0.0000
    1WALL    Mo  249   3.499   5.104   0.843  0.0000  0.0000  0.0000
    1WALL    Mo  250   3.499   5.423   0.843  0.0000  0.0000  0.0000
    1WALL    Mo  251   3.776   5.264   0.843  0.0000  0.0000  0.0000
    1WALL    Mo  252   3.776   5.583   0.843  0.0000  0.0000  0.0000
    1WALL    Mo  253   4.052   0.000   0.843  0.0000  0.0000  0.0000
    1WALL    Mo  254   4.052   0.319   0.843  0.0000  0.0000  0.0000
    1WALL    Mo  255   4.328   0.160   0.843  0.0000  0.0000  0.0000
    1WALL    Mo  256   4.328   0.479   0.843  0.0000  0.0000  0.0000
    1WALL    Mo  257   4.052   0.638   0.843  0.0000  0.0000  0.0000
    1WALL    Mo  258   4.052   0.957   0.843  0.0000  0.0000  0.0000
    1WALL    Mo  259   4.328   0.797   0.843  0.0000  0.0000  0.0000
    1WALL    Mo  260   4.328   1.117   0.843  0.0000  0.0000  0.0000
    1WALL    Mo  261   4.052   1.276   0.843  0.0000  0.0000  0.0000
    1WALL    Mo  262   4.052   1.595   0.843  0.0000  0.0000  0.0000
    1WALL    Mo  263   4.328   1.435   0.843  0.0000  0.0000  0.0000
    1WALL    Mo  264   4.328   1.755   0.843  0.0000  0.0000  0.0000
    1WALL    Mo  265   4.052   1.914   0.843  0.0000  0.0000  0.0000
    1WALL    Mo  266   4.052   2.233   0.843  0.0000  0.0000  0.0000
    1WALL    Mo  267   4.328   2.074   0.843  0.0000  0.0000  0.0000
    1WALL    Mo  268   4.328   2.393   0.843  0.0000  0.0000  0.0000
    1WALL    Mo  269   4.052   2.552   0.843  0.0000  0.0000  0.0000
    1WALL    Mo  270   4.052   2.871   0.843  0.0000  0.0000  0.0000
    1WALL    Mo  271   4.328   2.712   0.843  0.0000  0.0000  0.0000
    1WALL    Mo  272   4.328   3.030   0.843  0.0000  0.0000  0.0000
    1WALL    Mo  273   4.052   3.190   0.843  0.0000  0.0000  0.0000
    1WALL    Mo  274   4.052   3.509   0.843  0.0000  0.0000  0.0000
    1WALL    Mo  275   4.328   3.349   0.843  0.0000  0.0000  0.0000
    1WALL    Mo  276   4.328   3.668   0.843  0.0000  0.0000  0.0000
    1WALL    Mo  277   4.052   3.828   0.843  0.0000  0.0000  0.0000
    1WALL    Mo  278   4.052   4.147   0.843  0.0000  0.0000  0.0000
    1WALL    Mo  279   4.328   3.988   0.843  0.0000  0.0000  0.0000
    1WALL    Mo  280   4.328   4.307   0.843  0.0000  0.0000  0.0000
    1WALL    Mo  281   4.052   4.466   0.843  0.0000  0.0000  0.0000
    1WALL    Mo  282   4.052   4.785   0.843  0.0000  0.0000  0.0000
    1WALL    Mo  283   4.328   4.626   0.843  0.0000  0.0000  0.0000
    1WALL    Mo  284   4.328   4.945   0.843  0.0000  0.0000  0.0000
    1WALL    Mo  285   4.052   5.104   0.843  0.0000  0.0000  0.0000
    1WALL    Mo  286   4.052   5.423   0.843  0.0000  0.0000  0.0000
    1WALL    Mo  287   4.328   5.264   0.843  0.0000  0.0000  0.0000
    1WALL    Mo  288   4.328   5.583   0.843  0.0000  0.0000  0.0000
    1WALL    Mo  289   4.604   0.000   0.843  0.0000  0.0000  0.0000
    1WALL    Mo  290   4.604   0.319   0.843  0.0000  0.0000  0.0000
    1WALL    Mo  291   4.881   0.160   0.843  0.0000  0.0000  0.0000
    1WALL    Mo  292   4.881   0.479   0.843  0.0000  0.0000  0.0000
    1WALL    Mo  293   4.604   0.638   0.843  0.0000  0.0000  0.0000
    1WALL    Mo  294   4.604   0.957   0.843  0.0000  0.0000  0.0000
    1WALL    Mo  295   4.881   0.797   0.843  0.0000  0.0000  0.0000
    1WALL    Mo  296   4.881   1.117   0.843  0.0000  0.0000  0.0000
    1WALL    Mo  297   4.604   1.276   0.843  0.0000  0.0000  0.0000
    1WALL    Mo  298   4.604   1.595   0.843  0.0000  0.0000  0.0000
    1WALL    Mo  299   4.881   1.435   0.843  0.0000  0.0000  0.0000
    1WALL    Mo  300   4.881   1.755   0.843  0.0000  0.0000  0.0000
    1WALL    Mo  301   4.604   1.914   0.843  0.0000  0.0000  0.0000
    1WALL    Mo  302   4.604   2.233   0.843  0.0000  0.0000  0.0000
    1WALL    Mo  303   4.881   2.074   0.843  0.0000  0.0000  0.0000
    1WALL    Mo  304   4.881   2.393   0.843  0.0000  0.0000  0.0000
    1WALL    Mo  305   4.604   2.552   0.843  0.0000  0.0000  0.0000
    1WALL    Mo  306   4.604   2.871   0.843  0.0000  0.0000  0.0000
    1WALL    Mo  307   4.881   2.712   0.843  0.0000  0.0000  0.0000
    1WALL    Mo  308   4.881   3.030   0.843  0.0000  0.0000  0.0000
    1WALL    Mo  309   4.604   3.190   0.843  0.0000  0.0000  0.0000
    1WALL    Mo  310   4.604   3.509   0.843  0.0000  0.0000  0.0000
    1WALL    Mo  311   4.881   3.349   0.843  0.0000  0.0000  0.0000
    1WALL    Mo  312   4.881   3.668   0.843  0.0000  0.0000  0.0000
    1WALL    Mo  313   4.604   3.828   0.843  0.0000  0.0000  0.0000
    1WALL    Mo  314   4.604   4.147   0.843  0.0000  0.0000  0.0000
    1WALL    Mo  315   4.881   3.988   0.843  0.0000  0.0000  0.0000
    1WALL    Mo  316   4.881   4.307   0.843  0.0000  0.0000  0.0000
    1WALL    Mo  317   4.604   4.466   0.843  0.0000  0.0000  0.0000
    1WALL    Mo  318   4.604   4.785   0.843  0.0000  0.0000  0.0000
    1WALL    Mo  319   4.881   4.626   0.843  0.0000  0.0000  0.0000
    1WALL    Mo  320   4.881   4.945   0.843  0.0000  0.0000  0.0000
    1WALL    Mo  321   4.604   5.104   0.843  0.0000  0.0000  0.0000
    1WALL    Mo  322   4.604   5.423   0.843  0.0000  0.0000  0.0000
    1WALL    Mo  323   4.881   5.264   0.843  0.0000  0.0000  0.0000
    1WALL    Mo  324   4.881   5.583   0.843  0.0000  0.0000  0.0000
    1WALL    Mo  325   5.157   0.000   0.843  0.0000  0.0000  0.0000
    1WALL    Mo  326   5.157   0.319   0.843  0.0000  0.0000  0.0000
    1WALL    Mo  327   5.433   0.160   0.843  0.0000  0.0000  0.0000
    1WALL    Mo  328   5.433   0.479   0.843  0.0000  0.0000  0.0000
    1WALL    Mo  329   5.157   0.638   0.843  0.0000  0.0000  0.0000
    1WALL    Mo  330   5.157   0.957   0.843  0.0000  0.0000  0.0000
    1WALL    Mo  331   5.433   0.797   0.843  0.0000  0.0000  0.0000
    1WALL    Mo  332   5.433   1.117   0.843  0.0000  0.0000  0.0000
    1WALL    Mo  333   5.157   1.276   0.843  0.0000  0.0000  0.0000
    1WALL    Mo  334   5.157   1.595   0.843  0.0000  0.0000  0.0000
    1WALL    Mo  335   5.433   1.435   0.843  0.0000  0.0000  0.0000
    1WALL    Mo  336   5.433   1.755   0.843  0.0000  0.0000  0.0000
    1WALL    Mo  337   5.157   1.914   0.843  0.0000  0.0000  0.0000
    1WALL    Mo  338   5.157   2.233   0.843  0.0000  0.0000  0.0000
    1WALL    Mo  339   5.433   2.074   0.843  0.0000  0.0000  0.0000
    1WALL    Mo  340   5.433   2.393   0.843  0.0000  0.0000  0.0000
    1WALL    Mo  341   5.157   2.552   0.843  0.0000  0.0000  0.0000
    1WALL    Mo  342   5.157   2.871   0.843  0.0000  0.0000  0.0000
    1WALL    Mo  343   5.433   2.712   0.843  0.0000  0.0000  0.0000
    1WALL    Mo  344   5.433   3.030   0.843  0.0000  0.0000  0.0000
    1WALL    Mo  345   5.157   3.190   0.843  0.0000  0.0000  0.0000
    1WALL    Mo  346   5.157   3.509   0.843  0.0000  0.0000  0.0000
    1WALL    Mo  347   5.433   3.349   0.843  0.0000  0.0000  0.0000
    1WALL    Mo  348   5.433   3.668   0.843  0.0000  0.0000  0.0000
    1WALL    Mo  349   5.157   3.828   0.843  0.0000  0.0000  0.0000
    1WALL    Mo  350   5.157   4.147   0.843  0.0000  0.0000  0.0000
    1WALL    Mo  351   5.433   3.988   0.843  0.0000  0.0000  0.0000
    1WALL    Mo  352   5.433   4.307   0.843  0.0000  0.0000  0.0000
    1WALL    Mo  353   5.157   4.466   0.843  0.0000  0.0000  0.0000
    1WALL    Mo  354   5.157   4.785   0.843  0.0000  0.0000  0.0000
    1WALL    Mo  355   5.433   4.626   0.843  0.0000  0.0000  0.0000
    1WALL    Mo  356   5.433   4.945   0.843  0.0000  0.0000  0.0000
    1WALL    Mo  357   5.157   5.104   0.843  0.0000  0.0000  0.0000
    1WALL    Mo  358   5.157   5.423   0.843  0.0000  0.0000  0.0000
    1WALL    Mo  359   5.433   5.264   0.843  0.0000  0.0000  0.0000
    1WALL    Mo  360   5.433   5.583   0.843  0.0000  0.0000  0.0000
    1WALL    SA  361   0.000   0.000   0.687  0.0000  0.0000  0.0000
    1WALL    SA  362   0.000   0.319   0.687  0.0000  0.0000  0.0000
    1WALL    SA  363   0.276   0.160   0.687  0.0000  0.0000  0.0000
    1WALL    SA  364   0.276   0.479   0.687  0.0000  0.0000  0.0000
    1WALL    SA  365   0.000   0.000   1.000  0.0000  0.0000  0.0000
    1WALL    SA  366   0.000   0.319   1.000  0.0000  0.0000  0.0000
    1WALL    SA  367   0.276   0.160   1.000  0.0000  0.0000  0.0000
    1WALL    SA  368   0.276   0.479   1.000  0.0000  0.0000  0.0000
    1WALL    SA  369   0.000   0.638   0.687  0.0000  0.0000  0.0000
    1WALL    SA  370   0.000   0.957   0.687  0.0000  0.0000  0.0000
    1WALL    SA  371   0.276   0.797   0.687  0.0000  0.0000  0.0000
    1WALL    SA  372   0.276   1.117   0.687  0.0000  0.0000  0.0000
    1WALL    SA  373   0.000   0.638   1.000  0.0000  0.0000  0.0000
    1WALL    SA  374   0.000   0.957   1.000  0.0000  0.0000  0.0000
    1WALL    SA  375   0.276   0.797   1.000  0.0000  0.0000  0.0000
    1WALL    SA  376   0.276   1.117   1.000  0.0000  0.0000  0.0000
    1WALL    SA  377   0.000   1.276   0.687  0.0000  0.0000  0.0000
    1WALL    SA  378   0.000   1.595   0.687  0.0000  0.0000  0.0000
    1WALL    SA  379   0.276   1.435   0.687  0.0000  0.0000  0.0000
    1WALL    SA  380   0.276   1.755   0.687  0.0000  0.0000  0.0000
    1WALL    SA  381   0.000   1.276   1.000  0.0000  0.0000  0.0000
    1WALL    SA  382   0.000   1.595   1.000  0.0000  0.0000  0.0000
    1WALL    SA  383   0.276   1.435   1.000  0.0000  0.0000  0.0000
    1WALL    SA  384   0.276   1.755   1.000  0.0000  0.0000  0.0000
    1WALL    SA  385   0.000   1.914   0.687  0.0000  0.0000  0.0000
    1WALL    SA  386   0.000   2.233   0.687  0.0000  0.0000  0.0000
    1WALL    SA  387   0.276   2.074   0.687  0.0000  0.0000  0.0000
    1WALL    SA  388   0.276   2.393   0.687  0.0000  0.0000  0.0000
    1WALL    SA  389   0.000   1.914   1.000  0.0000  0.0000  0.0000
    1WALL    SA  390   0.000   2.233   1.000  0.0000  0.0000  0.0000
    1WALL    SA  391   0.276   2.074   1.000  0.0000  0.0000  0.0000
    1WALL    SA  392   0.276   2.393   1.000  0.0000  0.0000  0.0000
    1WALL    SA  393   0.000   2.552   0.687  0.0000  0.0000  0.0000
    1WALL    SA  394   0.000   2.871   0.687  0.0000  0.0000  0.0000
    1WALL    SA  395   0.276   2.712   0.687  0.0000  0.0000  0.0000
    1WALL    SA  396   0.276   3.030   0.687  0.0000  0.0000  0.0000
    1WALL    SA  397   0.000   2.552   1.000  0.0000  0.0000  0.0000
    1WALL    SA  398   0.000   2.871   1.000  0.0000  0.0000  0.0000
    1WALL    SA  399   0.276   2.712   1.000  0.0000  0.0000  0.0000
    1WALL    SA  400   0.276   3.030   1.000  0.0000  0.0000  0.0000
    1WALL    SA  401   0.000   3.190   0.687  0.0000  0.0000  0.0000
    1WALL    SA  402   0.000   3.509   0.687  0.0000  0.0000  0.0000
    1WALL    SA  403   0.276   3.349   0.687  0.0000  0.0000  0.0000
    1WALL    SA  404   0.276   3.668   0.687  0.0000  0.0000  0.0000
    1WALL    SA  405   0.000   3.190   1.000  0.0000  0.0000  0.0000
    1WALL    SA  406   0.000   3.509   1.000  0.0000  0.0000  0.0000
    1WALL    SA  407   0.276   3.349   1.000  0.0000  0.0000  0.0000
    1WALL    SA  408   0.276   3.668   1.000  0.0000  0.0000  0.0000
    1WALL    SA  409   0.000   3.828   0.687  0.0000  0.0000  0.0000
    1WALL    SA  410   0.000   4.147   0.687  0.0000  0.0000  0.0000
    1WALL    SA  411   0.276   3.988   0.687  0.0000  0.0000  0.0000
    1WALL    SA  412   0.276   4.307   0.687  0.0000  0.0000  0.0000
    1WALL    SA  413   0.000   3.828   1.000  0.0000  0.0000  0.0000
    1WALL    SA  414   0.000   4.147   1.000  0.0000  0.0000  0.0000
    1WALL    SA  415   0.276   3.988   1.000  0.0000  0.0000  0.0000
    1WALL    SA  416   0.276   4.307   1.000  0.0000  0.0000  0.0000
    1WALL    SA  417   0.000   4.466   0.687  0.0000  0.0000  0.0000
    1WALL    SA  418   0.000   4.785   0.687  0.0000  0.0000  0.0000
    1WALL    SA  419   0.276   4.626   0.687  0.0000  0.0000  0.0000
    1WALL    SA  420   0.276   4.945   0.687  0.0000  0.0000  0.0000
    1WALL    SA  421   0.000   4.466   1.000  0.0000  0.0000  0.0000
    1WALL    SA  422   0.000   4.785   1.000  0.0000  0.0000  0.0000
    1WALL    SA  423   0.276   4.626   1.000  0.0000  0.0000  0.0000
    1WALL    SA  424   0.276   4.945   1.000  0.0000  0.0000  0.0000
    1WALL    SA  425   0.000   5.104   0.687  0.0000  0.0000  0.0000
    1WALL    SA  426   0.000   5.423   0.687  0.0000  0.0000  0.0000
    1WALL    SA  427   0.276   5.264   0.687  0.0000  0.0000  0.0000
    1WALL    SA  428   0.276   5.583   0.687  0.0000  0.0000  0.0000
    1WALL    SA  429   0.000   5.104   1.000  0.0000  0.0000  0.0000
    1WALL    SA  430   0.000   5.423   1.000  0.0000  0.0000  0.0000
    1WALL    SA  431   0.276   5.264   1.000  0.0000  0.0000  0.0000
    1WALL    SA  432   0.276   5.583   1.000  0.0000  0.0000  0.0000
    1WALL    SA  433   0.553   0.000   0.687  0.0000  0.0000  0.0000
    1WALL    SA  434   0.553   0.319   0.687  0.0000  0.0000  0.0000
    1WALL    SA  435   0.829   0.160   0.687  0.0000  0.0000  0.0000
    1WALL    SA  436   0.829   0.479   0.687  0.0000  0.0000  0.0000
    1WALL    SA  437   0.553   0.000   1.000  0.0000  0.0000  0.0000
    1WALL    SA  438   0.553   0.319   1.000  0.0000  0.0000  0.0000
    1WALL    SA  439   0.829   0.160   1.000  0.0000  0.0000  0.0000
    1WALL    SA  440   0.829   0.479   1.000  0.0000  0.0000  0.0000
    1WALL    SA  441   0.553   0.638   0.687  0.0000  0.0000  0.0000
    1WALL    SA  442   0.553   0.957   0.687  0.0000  0.0000  0.0000
    1WALL    SA  443   0.829   0.797   0.687  0.0000  0.0000  0.0000
    1WALL    SA  444   0.829   1.117   0.687  0.0000  0.0000  0.0000
    1WALL    SA  445   0.553   0.638   1.000  0.0000  0.0000  0.0000
    1WALL    SA  446   0.553   0.957   1.000  0.0000  0.0000  0.0000
    1WALL    SA  447   0.829   0.797   1.000  0.0000  0.0000  0.0000
    1WALL    SA  448   0.829   1.117   1.000  0.0000  0.0000  0.0000
    1WALL    SA  449   0.553   1.276   0.687  0.0000  0.0000  0.0000
    1WALL    SA  450   0.553   1.595   0.687  0.0000  0.0000  0.0000
    1WALL    SA  451   0.829   1.435   0.687  0.0000  0.0000  0.0000
    1WALL    SA  452   0.829   1.755   0.687  0.0000  0.0000  0.0000
    1WALL    SA  453   0.553   1.276   1.000  0.0000  0.0000  0.0000
    1WALL    SA  454   0.553   1.595   1.000  0.0000  0.0000  0.0000
    1WALL    SA  455   0.829   1.435   1.000  0.0000  0.0000  0.0000
    1WALL    SA  456   0.829   1.755   1.000  0.0000  0.0000  0.0000
    1WALL    SA  457   0.553   1.914   0.687  0.0000  0.0000  0.0000
    1WALL    SA  458   0.553   2.233   0.687  0.0000  0.0000  0.0000
    1WALL    SA  459   0.829   2.074   0.687  0.0000  0.0000  0.0000
    1WALL    SA  460   0.829   2.393   0.687  0.0000  0.0000  0.0000
    1WALL    SA  461   0.553   1.914   1.000  0.0000  0.0000  0.0000
    1WALL    SA  462   0.553   2.233   1.000  0.0000  0.0000  0.0000
    1WALL    SA  463   0.829   2.074   1.000  0.0000  0.0000  0.0000
    1WALL    SA  464   0.829   2.393   1.000  0.0000  0.0000  0.0000
    1WALL    SA  465   0.553   2.552   0.687  0.0000  0.0000  0.0000
    1WALL    SA  466   0.553   2.871   0.687  0.0000  0.0000  0.0000
    1WALL    SA  467   0.829   2.712   0.687  0.0000  0.0000  0.0000
    1WALL    SA  468   0.829   3.030   0.687  0.0000  0.0000  0.0000
    1WALL    SA  469   0.553   2.552   1.000  0.0000  0.0000  0.0000
    1WALL    SA  470   0.553   2.871   1.000  0.0000  0.0000  0.0000
    1WALL    SA  471   0.829   2.712   1.000  0.0000  0.0000  0.0000
    1WALL    SA  472   0.829   3.030   1.000  0.0000  0.0000  0.0000
    1WALL    SA  473   0.553   3.190   0.687  0.0000  0.0000  0.0000
    1WALL    SA  474   0.553   3.509   0.687  0.0000  0.0000  0.0000
    1WALL    SA  475   0.829   3.349   0.687  0.0000  0.0000  0.0000
    1WALL    SA  476   0.829   3.668   0.687  0.0000  0.0000  0.0000
    1WALL    SA  477   0.553   3.190   1.000  0.0000  0.0000  0.0000
    1WALL    SA  478   0.553   3.509   1.000  0.0000  0.0000  0.0000
    1WALL    SA  479   0.829   3.349   1.000  0.0000  0.0000  0.0000
    1WALL    SA  480   0.829   3.668   1.000  0.0000  0.0000  0.0000
    1WALL    SA  481   0.553   3.828   0.687  0.0000  0.0000  0.0000
    1WALL    SA  482   0.553   4.147   0.687  0.0000  0.0000  0.0000
    1WALL    SA  483   0.829   3.988   0.687  0.0000  0.0000  0.0000
    1WALL    SA  484   0.829   4.307   0.687  0.0000  0.0000  0.0000
    1WALL    SA  485   0.553   3.828   1.000  0.0000  0.0000  0.0000
    1WALL    SA  486   0.553   4.147   1.000  0.0000  0.0000  0.0000
    1WALL    SA  487   0.829   3.988   1.000  0.0000  0.0000  0.0000
    1WALL    SA  488   0.829   4.307   1.000  0.0000  0.0000  0.0000
    1WALL    SA  489   0.553   4.466   0.687  0.0000  0.0000  0.0000
    1WALL    SA  490   0.553   4.785   0.687  0.0000  0.0000  0.0000
    1WALL    SA  491   0.829   4.626   0.687  0.0000  0.0000  0.0000
    1WALL    SA  492   0.829   4.945   0.687  0.0000  0.0000  0.0000
    1WALL    SA  493   0.553   4.466   1.000  0.0000  0.0000  0.0000
    1WALL    SA  494   0.553   4.785   1.000  0.0000  0.0000  0.0000
    1WALL    SA  495   0.829   4.626   1.000  0.0000  0.0000  0.0000
    1WALL    SA  496   0.829   4.945   1.000  0.0000  0.0000  0.0000
    1WALL    SA  497   0.553   5.104   0.687  0.0000  0.0000  0.0000
    1WALL    SA  498   0.553   5.423   0.687  0.0000  0.0000  0.0000
    1WALL    SA  499   0.829   5.264   0.687  0.0000  0.0000  0.0000
    1WALL    SA  500   0.829   5.583   0.687  0.0000  0.0000  0.0000
    1WALL    SA  501   0.553   5.104   1.000  0.0000  0.0000  0.0000
    1WALL    SA  502   0.553   5.423   1.000  0.0000  0.0000  0.0000
    1WALL    SA  503   0.829   5.264   1.000  0.0000  0.0000  0.0000
    1WALL    SA  504   0.829   5.583   1.000  0.0000  0.0000  0.0000
    1WALL    SA  505   1.105   0.000   0.687  0.0000  0.0000  0.0000
    1WALL    SA  506   1.105   0.319   0.687  0.0000  0.0000  0.0000
    1WALL    SA  507   1.381   0.160   0.687  0.0000  0.0000  0.0000
    1WALL    SA  508   1.381   0.479   0.687  0.0000  0.0000  0.0000
    1WALL    SA  509   1.105   0.000   1.000  0.0000  0.0000  0.0000
    1WALL    SA  510   1.105   0.319   1.000  0.0000  0.0000  0.0000
    1WALL    SA  511   1.381   0.160   1.000  0.0000  0.0000  0.0000
    1WALL    SA  512   1.381   0.479   1.000  0.0000  0.0000  0.0000
    1WALL    SA  513   1.105   0.638   0.687  0.0000  0.0000  0.0000
    1WALL    SA  514   1.105   0.957   0.687  0.0000  0.0000  0.0000
    1WALL    SA  515   1.381   0.797   0.687  0.0000  0.0000  0.0000
    1WALL    SA  516   1.381   1.117   0.687  0.0000  0.0000  0.0000
    1WALL    SA  517   1.105   0.638   1.000  0.0000  0.0000  0.0000
    1WALL    SA  518   1.105   0.957   1.000  0.0000  0.0000  0.0000
    1WALL    SA  519   1.381   0.797   1.000  0.0000  0.0000  0.0000
    1WALL    SA  520   1.381   1.117   1.000  0.0000  0.0000  0.0000
    1WALL    SA  521   1.105   1.276   0.687  0.0000  0.0000  0.0000
    1WALL    SA  522   1.105   1.595   0.687  0.0000  0.0000  0.0000
    1WALL    SA  523   1.381   1.435   0.687  0.0000  0.0000  0.0000
    1WALL    SA  524   1.381   1.755   0.687  0.0000  0.0000  0.0000
    1WALL    SA  525   1.105   1.276   1.000  0.0000  0.0000  0.0000
    1WALL    SA  526   1.105   1.595   1.000  0.0000  0.0000  0.0000
    1WALL    SA  527   1.381   1.435   1.000  0.0000  0.0000  0.0000
    1WALL    SA  528   1.381   1.755   1.000  0.0000  0.0000  0.0000
    1WALL    SA  529   1.105   1.914   0.687  0.0000  0.0000  0.0000
    1WALL    SA  530   1.105   2.233   0.687  0.0000  0.0000  0.0000
    1WALL    SA  531   1.381   2.074   0.687  0.0000  0.0000  0.0000
    1WALL    SA  532   1.381   2.393   0.687  0.0000  0.0000  0.0000
    1WALL    SA  533   1.105   1.914   1.000  0.0000  0.0000  0.0000
    1WALL    SA  534   1.105   2.233   1.000  0.0000  0.0000  0.0000
    1WALL    SA  535   1.381   2.074   1.000  0.0000  0.0000  0.0000
    1WALL    SA  536   1.381   2.393   1.000  0.0000  0.0000  0.0000
    1WALL    SA  537   1.105   2.552   0.687  0.0000  0.0000  0.0000
    1WALL    SA  538   1.105   2.871   0.687  0.0000  0.0000  0.0000
    1WALL    SA  539   1.381   2.712   0.687  0.0000  0.0000  0.0000
    1WALL    SA  540   1.381   3.030   0.687  0.0000  0.0000  0.0000
    1WALL    SA  541   1.105   2.552   1.000  0.0000  0.0000  0.0000
    1WALL    SA  542   1.105   2.871   1.000  0.0000  0.0000  0.0000
    1WALL    SA  543   1.381   2.712   1.000  0.0000  0.0000  0.0000
    1WALL    SA  544   1.381   3.030   1.000  0.0000  0.0000  0.0000
    1WALL    SA  545   1.105   3.190   0.687  0.0000  0.0000  0.0000
    1WALL    SA  546   1.105   3.509   0.687  0.0000  0.0000  0.0000
    1WALL    SA  547   1.381   3.349   0.687  0.0000  0.0000  0.0000
    1WALL    SA  548   1.381   3.668   0.687  0.0000  0.0000  0.0000
    1WALL    SA  549   1.105   3.190   1.000  0.0000  0.0000  0.0000
    1WALL    SA  550   1.105   3.509   1.000  0.0000  0.0000  0.0000
    1WALL    SA  551   1.381   3.349   1.000  0.0000  0.0000  0.0000
    1WALL    SA  552   1.381   3.668   1.000  0.0000  0.0000  0.0000
    1WALL    SA  553   1.105   3.828   0.687  0.0000  0.0000  0.0000
    1WALL    SA  554   1.105   4.147   0.687  0.0000  0.0000  0.0000
    1WALL    SA  555   1.381   3.988   0.687  0.0000  0.0000  0.0000
    1WALL    SA  556   1.381   4.307   0.687  0.0000  0.0000  0.0000
    1WALL    SA  557   1.105   3.828   1.000  0.0000  0.0000  0.0000
    1WALL    SA  558   1.105   4.147   1.000  0.0000  0.0000  0.0000
    1WALL    SA  559   1.381   3.988   1.000  0.0000  0.0000  0.0000
    1WALL    SA  560   1.381   4.307   1.000  0.0000  0.0000  0.0000
    1WALL    SA  561   1.105   4.466   0.687  0.0000  0.0000  0.0000
    1WALL    SA  562   1.105   4.785   0.687  0.0000  0.0000  0.0000
    1WALL    SA  563   1.381   4.626   0.687  0.0000  0.0000  0.0000
    1WALL    SA  564   1.381   4.945   0.687  0.0000  0.0000  0.0000
    1WALL    SA  565   1.105   4.466   1.000  0.0000  0.0000  0.0000
    1WALL    SA  566   1.105   4.785   1.000  0.0000  0.0000  0.0000
    1WALL    SA  567   1.381   4.626   1.000  0.0000  0.0000  0.0000
    1WALL    SA  568   1.381   4.945   1.000  0.0000  0.0000  0.0000
    1WALL    SA  569   1.105   5.104   0.687  0.0000  0.0000  0.0000
    1WALL    SA  570   1.105   5.423   0.687  0.0000  0.0000  0.0000
    1WALL    SA  571   1.381   5.264   0.687  0.0000  0.0000  0.0000
    1WALL    SA  572   1.381   5.583   0.687  0.0000  0.0000  0.0000
    1WALL    SA  573   1.105   5.104   1.000  0.0000  0.0000  0.0000
    1WALL    SA  574   1.105   5.423   1.000  0.0000  0.0000  0.0000
    1WALL    SA  575   1.381   5.264   1.000  0.0000  0.0000  0.0000
    1WALL    SA  576   1.381   5.583   1.000  0.0000  0.0000  0.0000
    1WALL    SA  577   1.658   0.000   0.687  0.0000  0.0000  0.0000
    1WALL    SA  578   1.658   0.319   0.687  0.0000  0.0000  0.0000
    1WALL    SA  579   1.934   0.160   0.687  0.0000  0.0000  0.0000
    1WALL    SA  580   1.934   0.479   0.687  0.0000  0.0000  0.0000
    1WALL    SA  581   1.658   0.000   1.000  0.0000  0.0000  0.0000
    1WALL    SA  582   1.658   0.319   1.000  0.0000  0.0000  0.0000
    1WALL    SA  583   1.934   0.160   1.000  0.0000  0.0000  0.0000
    1WALL    SA  584   1.934   0.479   1.000  0.0000  0.0000  0.0000
    1WALL    SA  585   1.658   0.638   0.687  0.0000  0.0000  0.0000
    1WALL    SA  586   1.658   0.957   0.687  0.0000  0.0000  0.0000
    1WALL    SA  587   1.934   0.797   0.687  0.0000  0.0000  0.0000
    1WALL    SA  588   1.934   1.117   0.687  0.0000  0.0000  0.0000
    1WALL    SA  589   1.658   0.638   1.000  0.0000  0.0000  0.0000
    1WALL    SA  590   1.658   0.957   1.000  0.0000  0.0000  0.0000
    1WALL    SA  591   1.934   0.797   1.000  0.0000  0.0000  0.0000
    1WALL    SA  592   1.934   1.117   1.000  0.0000  0.0000  0.0000
    1WALL    SA  593   1.658   1.276   0.687  0.0000  0.0000  0.0000
    1WALL    SA  594   1.658   1.595   0.687  0.0000  0.0000  0.0000
    1WALL    SA  595   1.934   1.435   0.687  0.0000  0.0000  0.0000
    1WALL    SA  596   1.934   1.755   0.687  0.0000  0.0000  0.0000
    1WALL    SA  597   1.658   1.276   1.000  0.0000  0.0000  0.0000
    1WALL    SA  598   1.658   1.595   1.000  0.0000  0.0000  0.0000
    1WALL    SA  599   1.934   1.435   1.000  0.0000  0.0000  0.0000
    1WALL    SA  600   1.934   1.755   1.000  0.0000  0.0000  0.0000
    1WALL    SA  601   1.658   1.914   0.687  0.0000  0.0000  0.0000
    1WALL    SA  602   1.658   2.233   0.687  0.0000  0.0000  0.0000
    1WALL    SA  603   1.934   2.074   0.687  0.0000  0.0000  0.0000
    1WALL    SA  604   1.934   2.393   0.687  0.0000  0.0000  0.0000
    1WALL    SA  605   1.658   1.914   1.000  0.0000  0.0000  0.0000
    1WALL    SA  606   1.658   2.233   1.000  0.0000  0.0000  0.0000
    1WALL    SA  607   1.934   2.074   1.000  0.0000  0.0000  0.0000
    1WALL    SA  608   1.934   2.393   1.000  0.0000  0.0000  0.0000
    1WALL    SA  609   1.658   2.552   0.687  0.0000  0.0000  0.0000
    1WALL    SA  610   1.658   2.871   0.687  0.0000  0.0000  0.0000
    1WALL    SA  611   1.934   2.712   0.687  0.0000  0.0000  0.0000
    1WALL    SA  612   1.934   3.030   0.687  0.0000  0.0000  0.0000
    1WALL    SA  613   1.658   2.552   1.000  0.0000  0.0000  0.0000
    1WALL    SA  614   1.658   2.871   1.000  0.0000  0.0000  0.0000
    1WALL    SA  615   1.934   2.712   1.000  0.0000  0.0000  0.0000
    1WALL    SA  616   1.934   3.030   1.000  0.0000  0.0000  0.0000
    1WALL    SA  617   1.658   3.190   0.687  0.0000  0.0000  0.0000
    1WALL    SA  618   1.658   3.509   0.687  0.0000  0.0000  0.0000
    1WALL    SA  619   1.934   3.349   0.687  0.0000  0.0000  0.0000
    1WALL    SA  620   1.934   3.668   0.687  0.0000  0.0000  0.0000
    1WALL    SA  621   1.658   3.190   1.000  0.0000  0.0000  0.0000
    1WALL    SA  622   1.658   3.509   1.000  0.0000  0.0000  0.0000
    1WALL    SA  623   1.934   3.349   1.000  0.0000  0.0000  0.0000
    1WALL    SA  624   1.934   3.668   1.000  0.0000  0.0000  0.0000
    1WALL    SA  625   1.658   3.828   0.687  0.0000  0.0000  0.0000
    1WALL    SA  626   1.658   4.147   0.687  0.0000  0.0000  0.0000
    1WALL    SA  627   1.934   3.988   0.687  0.0000  0.0000  0.0000
    1WALL    SA  628   1.934   4.307   0.687  0.0000  0.0000  0.0000
    1WALL    SA  629   1.658   3.828   1.000  0.0000  0.0000  0.0000
    1WALL    SA  630   1.658   4.147   1.000  0.0000  0.0000  0.0000
    1WALL    SA  631   1.934   3.988   1.000  0.0000  0.0000  0.0000
    1WALL    SA  632   1.934   4.307   1.000  0.0000  0.0000  0.0000
    1WALL    SA  633   1.658   4.466   0.687  0.0000  0.0000  0.0000
    1WALL    SA  634   1.658   4.785   0.687  0.0000  0.0000  0.0000
    1WALL    SA  635   1.934   4.626   0.687  0.0000  0.0000  0.0000
    1WALL    SA  636   1.934   4.945   0.687  0.0000  0.0000  0.0000
    1WALL    SA  637   1.658   4.466   1.000  0.0000  0.0000  0.0000
    1WALL    SA  638   1.658   4.785   1.000  0.0000  0.0000  0.0000
    1WALL    SA  639   1.934   4.626   1.000  0.0000  0.0000  0.0000
    1WALL    SA  640   1.934   4.945   1.000  0.0000  0.0000  0.0000
    1WALL    SA  641   1.658   5.104   0.687  0.0000  0.0000  0.0000
    1WALL    SA  642   1.658   5.423   0.687  0.0000  0.0000  0.0000
    1WALL    SA  643   1.934   5.264   0.687  0.0000  0.0000  0.0000
    1WALL    SA  644   1.934   5.583   0.687  0.0000  0.0000  0.0000
    1WALL    SA  645   1.658   5.104   1.000  0.0000  0.0000  0.0000
    1WALL    SA  646   1.658   5.423   1.000  0.0000  0.0000  0.0000
    1WALL    SA  647   1.934   5.264   1.000  0.0000  0.0000  0.0000
    1WALL    SA  648   1.934   5.583   1.000  0.0000  0.0000  0.0000
    1WALL    SA  649   2.210   0.000   0.687  0.0000  0.0000  0.0000
    1WALL    SA  650   2.210   0.319   0.687  0.0000  0.0000  0.0000
    1WALL    SA  651   2.486   0.160   0.687  0.0000  0.0000  0.0000
    1WALL    SA  652   2.486   0.479   0.687  0.0000  0.0000  0.0000
    1WALL    SA  653   2.210   0.000   1.000  0.0000  0.0000  0.0000
    1WALL    SA  654   2.210   0.319   1.000  0.0000  0.0000  0.0000
    1WALL    SA  655   2.486   0.160   1.000  0.0000  0.0000  0.0000
    1WALL    SA  656   2.486   0.479   1.000  0.0000  0.0000  0.0000
    1WALL    SA  657   2.210   0.638   0.687  0.0000  0.0000  0.0000
    1WALL    SA  658   2.210   0.957   0.687  0.0000  0.0000  0.0000
    1WALL    SA  659   2.486   0.797   0.687  0.0000  0.0000  0.0000
    1WALL    SA  660   2.486   1.117   0.687  0.0000  0.0000  0.0000
    1WALL    SA  661   2.210   0.638   1.000  0.0000  0.0000  0.0000
    1WALL    SA  662   2.210   0.957   1.000  0.0000  0.0000  0.0000
    1WALL    SA  663   2.486   0.797   1.000  0.0000  0.0000  0.0000
    1WALL    SA  664   2.486   1.117   1.000  0.0000  0.0000  0.0000
    1WALL    SA  665   2.210   1.276   0.687  0.0000  0.0000  0.0000
    1WALL    SA  666   2.210   1.595   0.687  0.0000  0.0000  0.0000
    1WALL    SA  667   2.486   1.435   0.687  0.0000  0.0000  0.0000
    1WALL    SA  668   2.486   1.755   0.687  0.0000  0.0000  0.0000
    1WALL    SA  669   2.210   1.276   1.000  0.0000  0.0000  0.0000
    1WALL    SA  670   2.210   1.595   1.000  0.0000  0.0000  0.0000
    1WALL    SA  671   2.486   1.435   1.000  0.0000  0.0000  0.0000
    1WALL    SA  672   2.486   1.755   1.000  0.0000  0.0000  0.0000
    1WALL    SA  673   2.210   1.914   0.687  0.0000  0.0000  0.0000
    1WALL    SA  674   2.210   2.233   0.687  0.0000  0.0000  0.0000
    1WALL    SA  675   2.486   2.074   0.687  0.0000  0.0000  0.0000
    1WALL    SA  676   2.486   2.393   0.687  0.0000  0.0000  0.0000
    1WALL    SA  677   2.210   1.914   1.000  0.0000  0.0000  0.0000
    1WALL    SA  678   2.210   2.233   1.000  0.0000  0.0000  0.0000
    1WALL    SA  679   2.486   2.074   1.000  0.0000  0.0000  0.0000
    1WALL    SA  680   2.486   2.393   1.000  0.0000  0.0000  0.0000
    1WALL    SA  681   2.210   2.552   0.687  0.0000  0.0000  0.0000
    1WALL    SA  682   2.210   2.871   0.687  0.0000  0.0000  0.0000
    1WALL    SA  683   2.486   2.712   0.687  0.0000  0.0000  0.0000
    1WALL    SA  684   2.486   3.030   0.687  0.0000  0.0000  0.0000
    1WALL    SA  685   2.210   2.552   1.000  0.0000  0.0000  0.0000
    1WALL    SA  686   2.210   2.871   1.000  0.0000  0.0000  0.0000
    1WALL    SA  687   2.486   2.712   1.000  0.0000  0.0000  0.0000
    1WALL    SA  688   2.486   3.030   1.000  0.0000  0.0000  0.0000
    1WALL    SA  689   2.210   3.190   0.687  0.0000  0.0000  0.0000
    1WALL    SA  690   2.210   3.509   0.687  0.0000  0.0000  0.0000
    1WALL    SA  691   2.486   3.349   0.687  0.0000  0.0000  0.0000
    1WALL    SA  692   2.486   3.668   0.687  0.0000  0.0000  0.0000
    1WALL    SA  693   2.210   3.190   1.000  0.0000  0.0000  0.0000
    1WALL    SA  694   2.210   3.509   1.000  0.0000  0.0000  0.0000
    1WALL    SA  695   2.486   3.349   1.000  0.0000  0.0000  0.0000
    1WALL    SA  696   2.486   3.668   1.000  0.0000  0.0000  0.0000
    1WALL    SA  697   2.210   3.828   0.687  0.0000  0.0000  0.0000
    1WALL    SA  698   2.210   4.147   0.687  0.0000  0.0000  0.0000
    1WALL    SA  699   2.486   3.988   0.687  0.0000  0.0000  0.0000
    1WALL    SA  700   2.486   4.307   0.687  0.0000  0.0000  0.0000
    1WALL    SA  701   2.210   3.828   1.000  0.0000  0.0000  0.0000
    1WALL    SA  702   2.210   4.147   1.000  0.0000  0.0000  0.0000
    1WALL    SA  703   2.486   3.988   1.000  0.0000  0.0000  0.0000
    1WALL    SA  704   2.486   4.307   1.000  0.0000  0.0000  0.0000
    1WALL    SA  705   2.210   4.466   0.687  0.0000  0.0000  0.0000
    1WALL    SA  706   2.210   4.785   0.687  0.0000  0.0000  0.0000
    1WALL    SA  707   2.486   4.626   0.687  0.0000  0.0000  0.0000
    1WALL    SA  708   2.486   4.945   0.687  0.0000  0.0000  0.0000
    1WALL    SA  709   2.210   4.466   1.000  0.0000  0.0000  0.0000
    1WALL    SA  710   2.210   4.785   1.000  0.0000  0.0000  0.0000
    1WALL    SA  711   2.486   4.626   1.000  0.0000  0.0000  0.0000
    1WALL    SA  712   2.486   4.945   1.000  0.0000  0.0000  0.0000
    1WALL    SA  713   2.210   5.104   0.687  0.0000  0.0000  0.0000
    1WALL    SA  714   2.210   5.423   0.687  0.0000  0.0000  0.0000
    1WALL    SA  715   2.486   5.264   0.687  0.0000  0.0000  0.0000
    1WALL    SA  716   2.486   5.583   0.687  0.0000  0.0000  0.0000
    1WALL    SA  717   2.210   5.104   1.000  0.0000  0.0000  0.0000
    1WALL    SA  718   2.210   5.423   1.000  0.0000  0.0000  0.0000
    1WALL    SA  719   2.486   5.264   1.000  0.0000  0.0000  0.0000
    1WALL    SA  720   2.486   5.583   1.000  0.0000  0.0000  0.0000
    1WALL    SA  721   2.763   0.000   0.687  0.0000  0.0000  0.0000
    1WALL    SA  722   2.763   0.319   0.687  0.0000  0.0000  0.0000
    1WALL    SA  723   3.039   0.160   0.687  0.0000  0.0000  0.0000
    1WALL    SA  724   3.039   0.479   0.687  0.0000  0.0000  0.0000
    1WALL    SA  725   2.763   0.000   1.000  0.0000  0.0000  0.0000
    1WALL    SA  726   2.763   0.319   1.000  0.0000  0.0000  0.0000
    1WALL    SA  727   3.039   0.160   1.000  0.0000  0.0000  0.0000
    1WALL    SA  728   3.039   0.479   1.000  0.0000  0.0000  0.0000
    1WALL    SA  729   2.763   0.638   0.687  0.0000  0.0000  0.0000
    1WALL    SA  730   2.763   0.957   0.687  0.0000  0.0000  0.0000
    1WALL    SA  731   3.039   0.797   0.687  0.0000  0.0000  0.0000
    1WALL    SA  732   3.039   1.117   0.687  0.0000  0.0000  0.0000
    1WALL    SA  733   2.763   0.638   1.000  0.0000  0.0000  0.0000
    1WALL    SA  734   2.763   0.957   1.000  0.0000  0.0000  0.0000
    1WALL    SA  735   3.039   0.797   1.000  0.0000  0.0000  0.0000
    1WALL    SA  736   3.039   1.117   1.000  0.0000  0.0000  0.0000
    1WALL    SA  737   2.763   1.276   0.687  0.0000  0.0000  0.0000
    1WALL    SA  738   2.763   1.595   0.687  0.0000  0.0000  0.0000
    1WALL    SA  739   3.039   1.435   0.687  0.0000  0.0000  0.0000
    1WALL    SA  740   3.039   1.755   0.687  0.0000  0.0000  0.0000
    1WALL    SA  741   2.763   1.276   1.000  0.0000  0.0000  0.0000
    1WALL    SA  742   2.763   1.595   1.000  0.0000  0.0000  0.0000
    1WALL    SA  743   3.039   1.435   1.000  0.0000  0.0000  0.0000
    1WALL    SA  744   3.039   1.755   1.000  0.0000  0.0000  0.0000
    1WALL    SA  745   2.763   1.914   0.687  0.0000  0.0000  0.0000
    1WALL    SA  746   2.763   2.233   0.687  0.0000  0.0000  0.0000
    1WALL    SA  747   3.039   2.074   0.687  0.0000  0.0000  0.0000
    1WALL    SA  748   3.039   2.393   0.687  0.0000  0.0000  0.0000
    1WALL    SA  749   2.763   1.914   1.000  0.0000  0.0000  0.0000
    1WALL    SA  750   2.763   2.233   1.000  0.0000  0.0000  0.0000
    1WALL    SA  751   3.039   2.074   1.000  0.0000  0.0000  0.0000
    1WALL    SA  752   3.039   2.393   1.000  0.0000  0.0000  0.0000
    1WALL    SA  753   2.763   2.552   0.687  0.0000  0.0000  0.0000
    1WALL    SA  754   2.763   2.871   0.687  0.0000  0.0000  0.0000
    1WALL    SA  755   3.039   2.712   0.687  0.0000  0.0000  0.0000
    1WALL    SA  756   3.039   3.030   0.687  0.0000  0.0000  0.0000
    1WALL    SA  757   2.763   2.552   1.000  0.0000  0.0000  0.0000
    1WALL    SA  758   2.763   2.871   1.000  0.0000  0.0000  0.0000
    1WALL    SA  759   3.039   2.712   1.000  0.0000  0.0000  0.0000
    1WALL    SA  760   3.039   3.030   1.000  0.0000  0.0000  0.0000
    1WALL    SA  761   2.763   3.190   0.687  0.0000  0.0000  0.0000
    1WALL    SA  762   2.763   3.509   0.687  0.0000  0.0000  0.0000
    1WALL    SA  763   3.039   3.349   0.687  0.0000  0.0000  0.0000
    1WALL    SA  764   3.039   3.668   0.687  0.0000  0.0000  0.0000
    1WALL    SA  765   2.763   3.190   1.000  0.0000  0.0000  0.0000
    1WALL    SA  766   2.763   3.509   1.000  0.0000  0.0000  0.0000
    1WALL    SA  767   3.039   3.349   1.000  0.0000  0.0000  0.0000
    1WALL    SA  768   3.039   3.668   1.000  0.0000  0.0000  0.0000
    1WALL    SA  769   2.763   3.828   0.687  0.0000  0.0000  0.0000
    1WALL    SA  770   2.763   4.147   0.687  0.0000  0.0000  0.0000
    1WALL    SA  771   3.039   3.988   0.687  0.0000  0.0000  0.0000
    1WALL    SA  772   3.039   4.307   0.687  0.0000  0.0000  0.0000
    1WALL    SA  773   2.763   3.828   1.000  0.0000  0.0000  0.0000
    1WALL    SA  774   2.763   4.147   1.000  0.0000  0.0000  0.0000
    1WALL    SA  775   3.039   3.988   1.000  0.0000  0.0000  0.0000
    1WALL    SA  776   3.039   4.307   1.000  0.0000  0.0000  0.0000
    1WALL    SA  777   2.763   4.466   0.687  0.0000  0.0000  0.0000
    1WALL    SA  778   2.763   4.785   0.687  0.0000  0.0000  0.0000
    1WALL    SA  779   3.039   4.626   0.687  0.0000  0.0000  0.0000
    1WALL    SA  780   3.039   4.945   0.687  0.0000  0.0000  0.0000
    1WALL    SA  781   2.763   4.466   1.000  0.0000  0.0000  0.0000
    1WALL    SA  782   2.763   4.785   1.000  0.0000  0.0000  0.0000
    1WALL    SA  783   3.039   4.626   1.000  0.0000  0.0000  0.0000
    1WALL    SA  784   3.039   4.945   1.000  0.0000  0.0000  0.0000
    1WALL    SA  785   2.763   5.104   0.687  0.0000  0.0000  0.0000
    1WALL    SA  786   2.763   5.423   0.687  0.0000  0.0000  0.0000
    1WALL    SA  787   3.039   5.264   0.687  0.0000  0.0000  0.0000
    1WALL    SA  788   3.039   5.583   0.687  0.0000  0.0000  0.0000
    1WALL    SA  789   2.763   5.104   1.000  0.0000  0.0000  0.0000
    1WALL    SA  790   2.763   5.423   1.000  0.0000  0.0000  0.0000
    1WALL    SA  791   3.039   5.264   1.000  0.0000  0.0000  0.0000
    1WALL    SA  792   3.039   5.583   1.000  0.0000  0.0000  0.0000
    1WALL    SA  793   3.315   0.000   0.687  0.0000  0.0000  0.0000
    1WALL    SA  794   3.315   0.319   0.687  0.0000  0.0000  0.0000
    1WALL    SA  795   3.591   0.160   0.687  0.0000  0.0000  0.0000
    1WALL    SA  796   3.591   0.479   0.687  0.0000  0.0000  0.0000
    1WALL    SA  797   3.315   0.000   1.000  0.0000  0.0000  0.0000
    1WALL    SA  798   3.315   0.319   1.000  0.0000  0.0000  0.0000
    1WALL    SA  799   3.591   0.160   1.000  0.0000  0.0000  0.0000
    1WALL    SA  800   3.591   0.479   1.000  0.0000  0.0000  0.0000
    1WALL    SA  801   3.315   0.638   0.687  0.0000  0.0000  0.0000
    1WALL    SA  802   3.315   0.957   0.687  0.0000  0.0000  0.0000
    1WALL    SA  803   3.591   0.797   0.687  0.0000  0.0000  0.0000
    1WALL    SA  804   3.591   1.117   0.687  0.0000  0.0000  0.0000
    1WALL    SA  805   3.315   0.638   1.000  0.0000  0.0000  0.0000
    1WALL    SA  806   3.315   0.957   1.000  0.0000  0.0000  0.0000
    1WALL    SA  807   3.591   0.797   1.000  0.0000  0.0000  0.0000
    1WALL    SA  808   3.591   1.117   1.000  0.0000  0.0000  0.0000
    1WALL    SA  809   3.315   1.276   0.687  0.0000  0.0000  0.0000
    1WALL    SA  810   3.315   1.595   0.687  0.0000  0.0000  0.0000
    1WALL    SA  811   3.591   1.435   0.687  0.0000  0.0000  0.0000
    1WALL    SA  812   3.591   1.755   0.687  0.0000  0.0000  0.0000
    1WALL    SA  813   3.315   1.276   1.000  0.0000  0.0000  0.0000
    1WALL    SA  814   3.315   1.595   1.000  0.0000  0.0000  0.0000
    1WALL    SA  815   3.591   1.435   1.000  0.0000  0.0000  0.0000
    1WALL    SA  816   3.591   1.755   1.000  0.0000  0.0000  0.0000
    1WALL    SA  817   3.315   1.914   0.687  0.0000  0.0000  0.0000
    1WALL    SA  818   3.315   2.233   0.687  0.0000  0.0000  0.0000
    1WALL    SA  819   3.591   2.074   0.687  0.0000  0.0000  0.0000
    1WALL    SA  820   3.591   2.393   0.687  0.0000  0.0000  0.0000
    1WALL    SA  821   3.315   1.914   1.000  0.0000  0.0000  0.0000
    1WALL    SA  822   3.315   2.233   1.000  0.0000  0.0000  0.0000
    1WALL    SA  823   3.591   2.074   1.000  0.0000  0.0000  0.0000
    1WALL    SA  824   3.591   2.393   1.000  0.0000  0.0000  0.0000
    1WALL    SA  825   3.315   2.552   0.687  0.0000  0.0000  0.0000
    1WALL    SA  826   3.315   2.871   0.687  0.0000  0.0000  0.0000
    1WALL    SA  827   3.591   2.712   0.687  0.0000  0.0000  0.0000
    1WALL    SA  828   3.591   3.030   0.687  0.0000  0.0000  0.0000
    1WALL    SA  829   3.315   2.552   1.000  0.0000  0.0000  0.0000
    1WALL    SA  830   3.315   2.871   1.000  0.0000  0.0000  0.0000
    1WALL    SA  831   3.591   2.712   1.000  0.0000  0.0000  0.0000
    1WALL    SA  832   3.591   3.030   1.000  0.0000  0.0000  0.0000
    1WALL    SA  833   3.315   3.190   0.687  0.0000  0.0000  0.0000
    1WALL    SA  834   3.315   3.509   0.687  0.0000  0.0000  0.0000
    1WALL    SA  835   3.591   3.349   0.687  0.0000  0.0000  0.0000
    1WALL    SA  836   3.591   3.668   0.687  0.0000  0.0000  0.0000
    1WALL    SA  837   3.315   3.190   1.000  0.0000  0.0000  0.0000
    1WALL    SA  838   3.315   3.509   1.000  0.0000  0.0000  0.0000
    1WALL    SA  839   3.591   3.349   1.000  0.0000  0.0000  0.0000
    1WALL    SA  840   3.591   3.668   1.000  0.0000  0.0000  0.0000
    1WALL    SA  841   3.315   3.828   0.687  0.0000  0.0000  0.0000
    1WALL    SA  842   3.315   4.147   0.687  0.0000  0.0000  0.0000
    1WALL    SA  843   3.591   3.988   0.687  0.0000  0.0000  0.0000
    1WALL    SA  844   3.591   4.307   0.687  0.0000  0.0000  0.0000
    1WALL    SA  845   3.315   3.828   1.000  0.0000  0.0000  0.0000
    1WALL    SA  846   3.315   4.147   1.000  0.0000  0.0000  0.0000
    1WALL    SA  847   3.591   3.988   1.000  0.0000  0.0000  0.0000
    1WALL    SA  848   3.591   4.307   1.000  0.0000  0.0000  0.0000
    1WALL    SA  849   3.315   4.466   0.687  0.0000  0.0000  0.0000
    1WALL    SA  850   3.315   4.785   0.687  0.0000  0.0000  0.0000
    1WALL    SA  851   3.591   4.626   0.687  0.0000  0.0000  0.0000
    1WALL    SA  852   3.591   4.945   0.687  0.0000  0.0000  0.0000
    1WALL    SA  853   3.315   4.466   1.000  0.0000  0.0000  0.0000
    1WALL    SA  854   3.315   4.785   1.000  0.0000  0.0000  0.0000
    1WALL    SA  855   3.591   4.626   1.000  0.0000  0.0000  0.0000
    1WALL    SA  856   3.591   4.945   1.000  0.0000  0.0000  0.0000
    1WALL    SA  857   3.315   5.104   0.687  0.0000  0.0000  0.0000
    1WALL    SA  858   3.315   5.423   0.687  0.0000  0.0000  0.0000
    1WALL    SA  859   3.591   5.264   0.687  0.0000  0.0000  0.0000
    1WALL    SA  860   3.591   5.583   0.687  0.0000  0.0000  0.0000
    1WALL    SA  861   3.315   5.104   1.000  0.0000  0.0000  0.0000
    1WALL    SA  862   3.315   5.423   1.000  0.0000  0.0000  0.0000
    1WALL    SA  863   3.591   5.264   1.000  0.0000  0.0000  0.0000
    1WALL    SA  864   3.591   5.583   1.000  0.0000  0.0000  0.0000
    1WALL    SA  865   3.868   0.000   0.687  0.0000  0.0000  0.0000
    1WALL    SA  866   3.868   0.319   0.687  0.0000  0.0000  0.0000
    1WALL    SA  867   4.144   0.160   0.687  0.0000  0.0000  0.0000
    1WALL    SA  868   4.144   0.479   0.687  0.0000  0.0000  0.0000
    1WALL    SA  869   3.868   0.000   1.000  0.0000  0.0000  0.0000
    1WALL    SA  870   3.868   0.319   1.000  0.0000  0.0000  0.0000
    1WALL    SA  871   4.144   0.160   1.000  0.0000  0.0000  0.0000
    1WALL    SA  872   4.144   0.479   1.000  0.0000  0.0000  0.0000
    1WALL    SA  873   3.868   0.638   0.687  0.0000  0.0000  0.0000
    1WALL    SA  874   3.868   0.957   0.687  0.0000  0.0000  0.0000
    1WALL    SA  875   4.144   0.797   0.687  0.0000  0.0000  0.0000
    1WALL    SA  876   4.144   1.117   0.687  0.0000  0.0000  0.0000
    1WALL    SA  877   3.868   0.638   1.000  0.0000  0.0000  0.0000
    1WALL    SA  878   3.868   0.957   1.000  0.0000  0.0000  0.0000
    1WALL    SA  879   4.144   0.797   1.000  0.0000  0.0000  0.0000
    1WALL    SA  880   4.144   1.117   1.000  0.0000  0.0000  0.0000
    1WALL    SA  881   3.868   1.276   0.687  0.0000  0.0000  0.0000
    1WALL    SA  882   3.868   1.595   0.687  0.0000  0.0000  0.0000
    1WALL    SA  883   4.144   1.435   0.687  0.0000  0.0000  0.0000
    1WALL    SA  884   4.144   1.755   0.687  0.0000  0.0000  0.0000
    1WALL    SA  885   3.868   1.276   1.000  0.0000  0.0000  0.0000
    1WALL    SA  886   3.868   1.595   1.000  0.0000  0.0000  0.0000
    1WALL    SA  887   4.144   1.435   1.000  0.0000  0.0000  0.0000
    1WALL    SA  888   4.144   1.755   1.000  0.0000  0.0000  0.0000
    1WALL    SA  889   3.868   1.914   0.687  0.0000  0.0000  0.0000
    1WALL    SA  890   3.868   2.233   0.687  0.0000  0.0000  0.0000
    1WALL    SA  891   4.144   2.074   0.687  0.0000  0.0000  0.0000
    1WALL    SA  892   4.144   2.393   0.687  0.0000  0.0000  0.0000
    1WALL    SA  893   3.868   1.914   1.000  0.0000  0.0000  0.0000
    1WALL    SA  894   3.868   2.233   1.000  0.0000  0.0000  0.0000
    1WALL    SA  895   4.144   2.074   1.000  0.0000  0.0000  0.0000
    1WALL    SA  896   4.144   2.393   1.000  0.0000  0.0000  0.0000
    1WALL    SA  897   3.868   2.552   0.687  0.0000  0.0000  0.0000
    1WALL    SA  898   3.868   2.871   0.687  0.0000  0.0000  0.0000
    1WALL    SA  899   4.144   2.712   0.687  0.0000  0.0000  0.0000
    1WALL    SA  900   4.144   3.030   0.687  0.0000  0.0000  0.0000
    1WALL    SA  901   3.868   2.552   1.000  0.0000  0.0000  0.0000
    1WALL    SA  902   3.868   2.871   1.000  0.0000  0.0000  0.0000
    1WALL    SA  903   4.144   2.712   1.000  0.0000  0.0000  0.0000
    1WALL    SA  904   4.144   3.030   1.000  0.0000  0.0000  0.0000
    1WALL    SA  905   3.868   3.190   0.687  0.0000  0.0000  0.0000
    1WALL    SA  906   3.868   3.509   0.687  0.0000  0.0000  0.0000
    1WALL    SA  907   4.144   3.349   0.687  0.0000  0.0000  0.0000
    1WALL    SA  908   4.144   3.668   0.687  0.0000  0.0000  0.0000
    1WALL    SA  909   3.868   3.190   1.000  0.0000  0.0000  0.0000
    1WALL    SA  910   3.868   3.509   1.000  0.0000  0.0000  0.0000
    1WALL    SA  911   4.144   3.349   1.000  0.0000  0.0000  0.0000
    1WALL    SA  912   4.144   3.668   1.000  0.0000  0.0000  0.0000
    1WALL    SA  913   3.868   3.828   0.687  0.0000  0.0000  0.0000
    1WALL    SA  914   3.868   4.147   0.687  0.0000  0.0000  0.0000
    1WALL    SA  915   4.144   3.988   0.687  0.0000  0.0000  0.0000
    1WALL    SA  916   4.144   4.307   0.687  0.0000  0.0000  0.0000
    1WALL    SA  917   3.868   3.828   1.000  0.0000  0.0000  0.0000
    1WALL    SA  918   3.868   4.147   1.000  0.0000  0.0000  0.0000
    1WALL    SA  919   4.144   3.988   1.000  0.0000  0.0000  0.0000
    1WALL    SA  920   4.144   4.307   1.000  0.0000  0.0000  0.0000
    1WALL    SA  921   3.868   4.466   0.687  0.0000  0.0000  0.0000
    1WALL    SA  922   3.868   4.785   0.687  0.0000  0.0000  0.0000
    1WALL    SA  923   4.144   4.626   0.687  0.0000  0.0000  0.0000
    1WALL    SA  924   4.144   4.945   0.687  0.0000  0.0000  0.0000
    1WALL    SA  925   3.868   4.466   1.000  0.0000  0.0000  0.0000
    1WALL    SA  926   3.868   4.785   1.000  0.0000  0.0000  0.0000
    1WALL    SA  927   4.144   4.626   1.000  0.0000  0.0000  0.0000
    1WALL    SA  928   4.144   4.945   1.000  0.0000  0.0000  0.0000
    1WALL    SA  929   3.868   5.104   0.687  0.0000  0.0000  0.0000
    1WALL    SA  930   3.868   5.423   0.687  0.0000  0.0000  0.0000
    1WALL    SA  931   4.144   5.264   0.687  0.0000  0.0000  0.0000
    1WALL    SA  932   4.144   5.583   0.687  0.0000  0.0000  0.0000
    1WALL    SA  933   3.868   5.104   1.000  0.0000  0.0000  0.0000
    1WALL    SA  934   3.868   5.423   1.000  0.0000  0.0000  0.0000
    1WALL    SA  935   4.144   5.264   1.000  0.0000  0.0000  0.0000
    1WALL    SA  936   4.144   5.583   1.000  0.0000  0.0000  0.0000
    1WALL    SA  937   4.420   0.000   0.687  0.0000  0.0000  0.0000
    1WALL    SA  938   4.420   0.319   0.687  0.0000  0.0000  0.0000
    1WALL    SA  939   4.696   0.160   0.687  0.0000  0.0000  0.0000
    1WALL    SA  940   4.696   0.479   0.687  0.0000  0.0000  0.0000
    1WALL    SA  941   4.420   0.000   1.000  0.0000  0.0000  0.0000
    1WALL    SA  942   4.420   0.319   1.000  0.0000  0.0000  0.0000
    1WALL    SA  943   4.696   0.160   1.000  0.0000  0.0000  0.0000
    1WALL    SA  944   4.696   0.479   1.000  0.0000  0.0000  0.0000
    1WALL    SA  945   4.420   0.638   0.687  0.0000  0.0000  0.0000
    1WALL    SA  946   4.420   0.957   0.687  0.0000  0.0000  0.0000
    1WALL    SA  947   4.696   0.797   0.687  0.0000  0.0000  0.0000
    1WALL    SA  948   4.696   1.117   0.687  0.0000  0.0000  0.0000
    1WALL    SA  949   4.420   0.638   1.000  0.0000  0.0000  0.0000
    1WALL    SA  950   4.420   0.957   1.000  0.0000  0.0000  0.0000
    1WALL    SA  951   4.696   0.797   1.000  0.0000  0.0000  0.0000
    1WALL    SA  952   4.696   1.117   1.000  0.0000  0.0000  0.0000
    1WALL    SA  953   4.420   1.276   0.687  0.0000  0.0000  0.0000
    1WALL    SA  954   4.420   1.595   0.687  0.0000  0.0000  0.0000
    1WALL    SA  955   4.696   1.435   0.687  0.0000  0.0000  0.0000
    1WALL    SA  956   4.696   1.755   0.687  0.0000  0.0000  0.0000
    1WALL    SA  957   4.420   1.276   1.000  0.0000  0.0000  0.0000
    1WALL    SA  958   4.420   1.595   1.000  0.0000  0.0000  0.0000
    1WALL    SA  959   4.696   1.435   1.000  0.0000  0.0000  0.0000
    1WALL    SA  960   4.696   1.755   1.000  0.0000  0.0000  0.0000
    1WALL    SA  961   4.420   1.914   0.687  0.0000  0.0000  0.0000
    1WALL    SA  962   4.420   2.233   0.687  0.0000  0.0000  0.0000
    1WALL    SA  963   4.696   2.074   0.687  0.0000  0.0000  0.0000
    1WALL    SA  964   4.696   2.393   0.687  0.0000  0.0000  0.0000
    1WALL    SA  965   4.420   1.914   1.000  0.0000  0.0000  0.0000
    1WALL    SA  966   4.420   2.233   1.000  0.0000  0.0000  0.0000
    1WALL    SA  967   4.696   2.074   1.000  0.0000  0.0000  0.0000
    1WALL    SA  968   4.696   2.393   1.000  0.0000  0.0000  0.0000
    1WALL    SA  969   4.420   2.552   0.687  0.0000  0.0000  0.0000
    1WALL    SA  970   4.420   2.871   0.687  0.0000  0.0000  0.0000
    1WALL    SA  971   4.696   2.712   0.687  0.0000  0.0000  0.0000
    1WALL    SA  972   4.696   3.030   0.687  0.0000  0.0000  0.0000
    1WALL    SA  973   4.420   2.552   1.000  0.0000  0.0000  0.0000
    1WALL    SA  974   4.420   2.871   1.000  0.0000  0.0000  0.0000
    1WALL    SA  975   4.696   2.712   1.000  0.0000  0.0000  0.0000
    1WALL    SA  976   4.696   3.030   1.000  0.0000  0.0000  0.0000
    1WALL    SA  977   4.420   3.190   0.687  0.0000  0.0000  0.0000
    1WALL    SA  978   4.420   3.509   0.687  0.0000  0.0000  0.0000
    1WALL    SA  979   4.696   3.349   0.687  0.0000  0.0000  0.0000
    1WALL    SA  980   4.696   3.668   0.687  0.0000  0.0000  0.0000
    1WALL    SA  981   4.420   3.190   1.000  0.0000  0.0000  0.0000
    1WALL    SA  982   4.420   3.509   1.000  0.0000  0.0000  0.0000
    1WALL    SA  983   4.696   3.349   1.000  0.0000  0.0000  0.0000
    1WALL    SA  984   4.696   3.668   1.000  0.0000  0.0000  0.0000
    1WALL    SA  985   4.420   3.828   0.687  0.0000  0.0000  0.0000
    1WALL    SA  986   4.420   4.147   0.687  0.0000  0.0000  0.0000
    1WALL    SA  987   4.696   3.988   0.687  0.0000  0.0000  0.0000
    1WALL    SA  988   4.696   4.307   0.687  0.0000  0.0000  0.0000
    1WALL    SA  989   4.420   3.828   1.000  0.0000  0.0000  0.0000
    1WALL    SA  990   4.420   4.147   1.000  0.0000  0.0000  0.0000
    1WALL    SA  991   4.696   3.988   1.000  0.0000  0.0000  0.0000
    1WALL    SA  992   4.696   4.307   1.000  0.0000  0.0000  0.0000
    1WALL    SA  993   4.420   4.466   0.687  0.0000  0.0000  0.0000
    1WALL    SA  994   4.420   4.785   0.687  0.0000  0.0000  0.0000
    1WALL    SA  995   4.696   4.626   0.687  0.0000  0.0000  0.0000
    1WALL    SA  996   4.696   4.945   0.687  0.0000  0.0000  0.0000
    1WALL    SA  997   4.420   4.466   1.000  0.0000  0.0000  0.0000
    1WALL    SA  998   4.420   4.785   1.000  0.0000  0.0000  0.0000
    1WALL    SA  999   4.696   4.626   1.000  0.0000  0.0000  0.0000
    1WALL    SA 1000   4.696   4.945   1.000  0.0000  0.0000  0.0000
    1WALL    SA 1001   4.420   5.104   0.687  0.0000  0.0000  0.0000
    1WALL    SA 1002   4.420   5.423   0.687  0.0000  0.0000  0.0000
    1WALL    SA 1003   4.696   5.264   0.687  0.0000  0.0000  0.0000
    1WALL    SA 1004   4.696   5.583   0.687  0.0000  0.0000  0.0000
    1WALL    SA 1005   4.420   5.104   1.000  0.0000  0.0000  0.0000
    1WALL    SA 1006   4.420   5.423   1.000  0.0000  0.0000  0.0000
    1WALL    SA 1007   4.696   5.264   1.000  0.0000  0.0000  0.0000
    1WALL    SA 1008   4.696   5.583   1.000  0.0000  0.0000  0.0000
    1WALL    SA 1009   4.973   0.000   0.687  0.0000  0.0000  0.0000
    1WALL    SA 1010   4.973   0.319   0.687  0.0000  0.0000  0.0000
    1WALL    SA 1011   5.249   0.160   0.687  0.0000  0.0000  0.0000
    1WALL    SA 1012   5.249   0.479   0.687  0.0000  0.0000  0.0000
    1WALL    SA 1013   4.973   0.000   1.000  0.0000  0.0000  0.0000
    1WALL    SA 1014   4.973   0.319   1.000  0.0000  0.0000  0.0000
    1WALL    SA 1015   5.249   0.160   1.000  0.0000  0.0000  0.0000
    1WALL    SA 1016   5.249   0.479   1.000  0.0000  0.0000  0.0000
    1WALL    SA 1017   4.973   0.638   0.687  0.0000  0.0000  0.0000
    1WALL    SA 1018   4.973   0.957   0.687  0.0000  0.0000  0.0000
    1WALL    SA 1019   5.249   0.797   0.687  0.0000  0.0000  0.0000
    1WALL    SA 1020   5.249   1.117   0.687  0.0000  0.0000  0.0000
    1WALL    SA 1021   4.973   0.638   1.000  0.0000  0.0000  0.0000
    1WALL    SA 1022   4.973   0.957   1.000  0.0000  0.0000  0.0000
    1WALL    SA 1023   5.249   0.797   1.000  0.0000  0.0000  0.0000
    1WALL    SA 1024   5.249   1.117   1.000  0.0000  0.0000  0.0000
    1WALL    SA 1025   4.973   1.276   0.687  0.0000  0.0000  0.0000
    1WALL    SA 1026   4.973   1.595   0.687  0.0000  0.0000  0.0000
    1WALL    SA 1027   5.249   1.435   0.687  0.0000  0.0000  0.0000
    1WALL    SA 1028   5.249   1.755   0.687  0.0000  0.0000  0.0000
    1WALL    SA 1029   4.973   1.276   1.000  0.0000  0.0000  0.0000
    1WALL    SA 1030   4.973   1.595   1.000  0.0000  0.0000  0.0000
    1WALL    SA 1031   5.249   1.435   1.000  0.0000  0.0000  0.0000
    1WALL    SA 1032   5.249   1.755   1.000  0.0000  0.0000  0.0000
    1WALL    SA 1033   4.973   1.914   0.687  0.0000  0.0000  0.0000
    1WALL    SA 1034   4.973   2.233   0.687  0.0000  0.0000  0.0000
    1WALL    SA 1035   5.249   2.074   0.687  0.0000  0.0000  0.0000
    1WALL    SA 1036   5.249   2.393   0.687  0.0000  0.0000  0.0000
    1WALL    SA 1037   4.973   1.914   1.000  0.0000  0.0000  0.0000
    1WALL    SA 1038   4.973   2.233   1.000  0.0000  0.0000  0.0000
    1WALL    SA 1039   5.249   2.074   1.000  0.0000  0.0000  0.0000
    1WALL    SA 1040   5.249   2.393   1.000  0.0000  0.0000  0.0000
    1WALL    SA 1041   4.973   2.552   0.687  0.0000  0.0000  0.0000
    1WALL    SA 1042   4.973   2.871   0.687  0.0000  0.0000  0.0000
    1WALL    SA 1043   5.249   2.712   0.687  0.0000  0.0000  0.0000
    1WALL    SA 1044   5.249   3.030   0.687  0.0000  0.0000  0.0000
    1WALL    SA 1045   4.973   2.552   1.000  0.0000  0.0000  0.0000
    1WALL    SA 1046   4.973   2.871   1.000  0.0000  0.0000  0.0000
    1WALL    SA 1047   5.249   2.712   1.000  0.0000  0.0000  0.0000
    1WALL    SA 1048   5.249   3.030   1.000  0.0000  0.0000  0.0000
    1WALL    SA 1049   4.973   3.190   0.687  0.0000  0.0000  0.0000
    1WALL    SA 1050   4.973   3.509   0.687  0.0000  0.0000  0.0000
    1WALL    SA 1051   5.249   3.349   0.687  0.0000  0.0000  0.0000
    1WALL    SA 1052   5.249   3.668   0.687  0.0000  0.0000  0.0000
    1WALL    SA 1053   4.973   3.190   1.000  0.0000  0.0000  0.0000
    1WALL    SA 1054   4.973   3.509   1.000  0.0000  0.0000  0.0000
    1WALL    SA 1055   5.249   3.349   1.000  0.0000  0.0000  0.0000
    1WALL    SA 1056   5.249   3.668   1.000  0.0000  0.0000  0.0000
    1WALL    SA 1057   4.973   3.828   0.687  0.0000  0.0000  0.0000
    1WALL    SA 1058   4.973   4.147   0.687  0.0000  0.0000  0.0000
    1WALL    SA 1059   5.249   3.988   0.687  0.0000  0.0000  0.0000
    1WALL    SA 1060   5.249   4.307   0.687  0.0000  0.0000  0.0000
    1WALL    SA 1061   4.973   3.828   1.000  0.0000  0.0000  0.0000
    1WALL    SA 1062   4.973   4.147   1.000  0.0000  0.0000  0.0000
    1WALL    SA 1063   5.249   3.988   1.000  0.0000  0.0000  0.0000
    1WALL    SA 1064   5.249   4.307   1.000  0.0000  0.0000  0.0000
    1WALL    SA 1065   4.973   4.466   0.687  0.0000  0.0000  0.0000
    1WALL    SA 1066   4.973   4.785   0.687  0.0000  0.0000  0.0000
    1WALL    SA 1067   5.249   4.626   0.687  0.0000  0.0000  0.0000
    1WALL    SA 1068   5.249   4.945   0.687  0.0000  0.0000  0.0000
    1WALL    SA 1069   4.973   4.466   1.000  0.0000  0.0000  0.0000
    1WALL    SA 1070   4.973   4.785   1.000  0.0000  0.0000  0.0000
    1WALL    SA 1071   5.249   4.626   1.000  0.0000  0.0000  0.0000
    1WALL    SA 1072   5.249   4.945   1.000  0.0000  0.0000  0.0000
    1WALL    SA 1073   4.973   5.104   0.687  0.0000  0.0000  0.0000
    1WALL    SA 1074   4.973   5.423   0.687  0.0000  0.0000  0.0000
    1WALL    SA 1075   5.249   5.264   0.687  0.0000  0.0000  0.0000
    1WALL    SA 1076   5.249   5.583   0.687  0.0000  0.0000  0.0000
    1WALL    SA 1077   4.973   5.104   1.000  0.0000  0.0000  0.0000
    1WALL    SA 1078   4.973   5.423   1.000  0.0000  0.0000  0.0000
    1WALL    SA 1079   5.249   5.264   1.000  0.0000  0.0000  0.0000
    1WALL    SA 1080   5.249   5.583   1.000  0.0000  0.0000  0.0000
    2WALL    Mo 1081   0.184   0.000   2.156  0.0000  0.0000  0.0000
    2WALL    Mo 1082   0.184   0.319   2.156  0.0000  0.0000  0.0000
    2WALL    Mo 1083   0.460   0.160   2.156  0.0000  0.0000  0.0000
    2WALL    Mo 1084   0.460   0.479   2.156  0.0000  0.0000  0.0000
    2WALL    Mo 1085   0.184   0.638   2.156  0.0000  0.0000  0.0000
    2WALL    Mo 1086   0.184   0.957   2.156  0.0000  0.0000  0.0000
    2WALL    Mo 1087   0.460   0.797   2.156  0.0000  0.0000  0.0000
    2WALL    Mo 1088   0.460   1.117   2.156  0.0000  0.0000  0.0000
    2WALL    Mo 1089   0.184   1.276   2.156  0.0000  0.0000  0.0000
    2WALL    Mo 1090   0.184   1.595   2.156  0.0000  0.0000  0.0000
    2WALL    Mo 1091   0.460   1.435   2.156  0.0000  0.0000  0.0000
    2WALL    Mo 1092   0.460   1.755   2.156  0.0000  0.0000  0.0000
    2WALL    Mo 1093   0.184   1.914   2.156  0.0000  0.0000  0.0000
    2WALL    Mo 1094   0.184   2.233   2.156  0.0000  0.0000  0.0000
    2WALL    Mo 1095   0.460   2.074   2.156  0.0000  0.0000  0.0000
    2WALL    Mo 1096   0.460   2.393   2.156  0.0000  0.0000  0.0000
    2WALL    Mo 1097   0.184   2.552   2.156  0.0000  0.0000  0.0000
    2WALL    Mo 1098   0.184   2.871   2.156  0.0000  0.0000  0.0000
    2WALL    Mo 1099   0.460   2.712   2.156  0.0000  0.0000  0.0000
    2WALL    Mo 1100   0.460   3.030   2.156  0.0000  0.0000  0.0000
    2WALL    Mo 1101   0.184   3.190   2.156  0.0000  0.0000  0.0000
    2WALL    Mo 1102   0.184   3.509   2.156  0.0000  0.0000  0.0000
    2WALL    Mo 1103   0.460   3.349   2.156  0.0000  0.0000  0.0000
    2WALL    Mo 1104   0.460   3.668   2.156  0.0000  0.0000  0.0000
    2WALL    Mo 1105   0.184   3.828   2.156  0.0000  0.0000  0.0000
    2WALL    Mo 1106   0.184   4.147   2.156  0.0000  0.0000  0.0000
    2WALL    Mo 1107   0.460   3.988   2.156  0.0000  0.0000  0.0000
    2WALL    Mo 1108   0.460   4.307   2.156  0.0000  0.0000  0.0000
    2WALL    Mo 1109   0.184   4.466   2.156  0.0000  0.0000  0.0000
    2WALL    Mo 1110   0.184   4.785   2.156  0.0000  0.0000  0.0000
    2WALL    Mo 1111   0.460   4.626   2.156  0.0000  0.0000  0.0000
    2WALL    Mo 1112   0.460   4.945   2.156  0.0000  0.0000  0.0000
    2WALL    Mo 1113   0.184   5.104   2.156  0.0000  0.0000  0.0000
    2WALL    Mo 1114   0.184   5.423   2.156  0.0000  0.0000  0.0000
    2WALL    Mo 1115   0.460   5.264   2.156  0.0000  0.0000  0.0000
    2WALL    Mo 1116   0.460   5.583   2.156  0.0000  0.0000  0.0000
    2WALL    Mo 1117   0.737   0.000   2.156  0.0000  0.0000  0.0000
    2WALL    Mo 1118   0.737   0.319   2.156  0.0000  0.0000  0.0000
    2WALL    Mo 1119   1.013   0.160   2.156  0.0000  0.0000  0.0000
    2WALL    Mo 1120   1.013   0.479   2.156  0.0000  0.0000  0.0000
    2WALL    Mo 1121   0.737   0.638   2.156  0.0000  0.0000  0.0000
    2WALL    Mo 1122   0.737   0.957   2.156  0.0000  0.0000  0.0000
    2WALL    Mo 1123   1.013   0.797   2.156  0.0000  0.0000  0.0000
    2WALL    Mo 1124   1.013   1.117   2.156  0.0000  0.0000  0.0000
    2WALL    Mo 1125   0.737   1.276   2.156  0.0000  0.0000  0.0000
    2WALL    Mo 1126   0.737   1.595   2.156  0.0000  0.0000  0.0000
    2WALL    Mo 1127   1.013   1.435   2.156  0.0000  0.0000  0.0000
    2WALL    Mo 1128   1.013   1.755   2.156  0.0000  0.0000  0.0000
    2WALL    Mo 1129   0.737   1.914   2.156  0.0000  0.0000  0.0000
    2WALL    Mo 1130   0.737   2.233   2.156  0.0000  0.0000  0.0000
    2WALL    Mo 1131   1.013   2.074   2.156  0.0000  0.0000  0.0000
    2WALL    Mo 1132   1.013   2.393   2.156  0.0000  0.0000  0.0000
    2WALL    Mo 1133   0.737   2.552   2.156  0.0000  0.0000  0.0000
    2WALL    Mo 1134   0.737   2.871   2.156  0.0000  0.0000  0.0000
    2WALL    Mo 1135   1.013   2.712   2.156  0.0000  0.0000  0.0000
    2WALL    Mo 1136   1.013   3.030   2.156  0.0000  0.0000  0.0000
    2WALL    Mo 1137   0.737   3.190   2.156  0.0000  0.0000  0.0000
    2WALL    Mo 1138   0.737   3.509   2.156  0.0000  0.0000  0.0000
    2WALL    Mo 1139   1.013   3.349   2.156  0.0000  0.0000  0.0000
    2WALL    Mo 1140   1.013   3.668   2.156  0.0000  0.0000  0.0000
    2WALL    Mo 1141   0.737   3.828   2.156  0.0000  0.0000  0.0000
    2WALL    Mo 1142   0.737   4.147   2.156  0.0000  0.0000  0.0000
    2WALL    Mo 1143   1.013   3.988   2.156  0.0000  0.0000  0.0000
    2WALL    Mo 1144   1.013   4.307   2.156  0.0000  0.0000  0.0000
    2WALL    Mo 1145   0.737   4.466   2.156  0.0000  0.0000  0.0000
    2WALL    Mo 1146   0.737   4.785   2.156  0.0000  0.0000  0.0000
    2WALL    Mo 1147   1.013   4.626   2.156  0.0000  0.0000  0.0000
    2WALL    Mo 1148   1.013   4.945   2.156  0.0000  0.0000  0.0000
    2WALL    Mo 1149   0.737   5.104   2.156  0.0000  0.0000  0.0000
    2WALL    Mo 1150   0.737   5.423   2.156  0.0000  0.0000  0.0000
    2WALL    Mo 1151   1.013   5.264   2.156  0.0000  0.0000  0.0000
    2WALL    Mo 1152   1.013   5.583   2.156  0.0000  0.0000  0.0000
    2WALL    Mo 1153   1.289   0.000   2.156  0.0000  0.0000  0.0000
    2WALL    Mo 1154   1.289   0.319   2.156  0.0000  0.0000  0.0000
    2WALL    Mo 1155   1.565   0.160   2.156  0.0000  0.0000  0.0000
    2WALL    Mo 1156   1.565   0.479   2.156  0.0000  0.0000  0.0000
    2WALL    Mo 1157   1.289   0.638   2.156  0.0000  0.0000  0.0000
    2WALL    Mo 1158   1.289   0.957   2.156  0.0000  0.0000  0.0000
    2WALL    Mo 1159   1.565   0.797   2.156  0.0000  0.0000  0.0000
    2WALL    Mo 1160   1.565   1.117   2.156  0.0000  0.0000  0.0000
    2WALL    Mo 1161   1.289   1.276   2.156  0.0000  0.0000  0.0000
    2WALL    Mo 1162   1.289   1.595   2.156  0.0000  0.0000  0.0000
    2WALL    Mo 1163   1.565   1.435   2.156  0.0000  0.0000  0.0000
    2WALL    Mo 1164   1.565   1.755   2.156  0.0000  0.0000  0.0000
    2WALL    Mo 1165   1.289   1.914   2.156  0.0000  0.0000  0.0000
    2WALL    Mo 1166   1.289   2.233   2.156  0.0000  0.0000  0.0000
    2WALL    Mo 1167   1.565   2.074   2.156  0.0000  0.0000  0.0000
    2WALL    Mo 1168   1.565   2.393   2.156  0.0000  0.0000  0.0000
    2WALL    Mo 1169   1.289   2.552   2.156  0.0000  0.0000  0.0000
    2WALL    Mo 1170   1.289   2.871   2.156  0.0000  0.0000  0.0000
    2WALL    Mo 1171   1.565   2.712   2.156  0.0000  0.0000  0.0000
    2WALL    Mo 1172   1.565   3.030   2.156  0.0000  0.0000  0.0000
    2WALL    Mo 1173   1.289   3.190   2.156  0.0000  0.0000  0.0000
    2WALL    Mo 1174   1.289   3.509   2.156  0.0000  0.0000  0.0000
    2WALL    Mo 1175   1.565   3.349   2.156  0.0000  0.0000  0.0000
    2WALL    Mo 1176   1.565   3.668   2.156  0.0000  0.0000  0.0000
    2WALL    Mo 1177   1.289   3.828   2.156  0.0000  0.0000  0.0000
    2WALL    Mo 1178   1.289   4.147   2.156  0.0000  0.0000  0.0000
    2WALL    Mo 1179   1.565   3.988   2.156  0.0000  0.0000  0.0000
    2WALL    Mo 1180   1.565   4.307   2.156  0.0000  0.0000  0.0000
    2WALL    Mo 1181   1.289   4.466   2.156  0.0000  0.0000  0.0000
    2WALL    Mo 1182   1.289   4.785   2.156  0.0000  0.0000  0.0000
    2WALL    Mo 1183   1.565   4.626   2.156  0.0000  0.0000  0.0000
    2WALL    Mo 1184   1.565   4.945   2.156  0.0000  0.0000  0.0000
    2WALL    Mo 1185   1.289   5.104   2.156  0.0000  0.0000  0.0000
    2WALL    Mo 1186   1.289   5.423   2.156  0.0000  0.0000  0.0000
    2WALL    Mo 1187   1.565   5.264   2.156  0.0000  0.0000  0.0000
    2WALL    Mo 1188   1.565   5.583   2.156  0.0000  0.0000  0.0000
    2WALL    Mo 1189   1.842   0.000   2.156  0.0000  0.0000  0.0000
    2WALL    Mo 1190   1.842   0.319   2.156  0.0000  0.0000  0.0000
    2WALL    Mo 1191   2.118   0.160   2.156  0.0000  0.0000  0.0000
    2WALL    Mo 1192   2.118   0.479   2.156  0.0000  0.0000  0.0000
    2WALL    Mo 1193   1.842   0.638   2.156  0.0000  0.0000  0.0000
    2WALL    Mo 1194   1.842   0.957   2.156  0.0000  0.0000  0.0000
    2WALL    Mo 1195   2.118   0.797   2.156  0.0000  0.0000  0.0000
    2WALL    Mo 1196   2.118   1.117   2.156  0.0000  0.0000  0.0000
    2WALL    Mo 1197   1.842   1.276   2.156  0.0000  0.0000  0.0000
    2WALL    Mo 1198   1.842   1.595   2.156  0.0000  0.0000  0.0000
    2WALL    Mo 1199   2.118   1.435   2.156  0.0000  0.0000  0.0000
    2WALL    Mo 1200   2.118   1.755   2.156  0.0000  0.0000  0.0000
    2WALL    Mo 1201   1.842   1.914   2.156  0.0000  0.0000  0.0000
    2WALL    Mo 1202   1.842   2.233   2.156  0.0000  0.0000  0.0000
    2WALL    Mo 1203   2.118   2.074   2.156  0.0000  0.0000  0.0000
    2WALL    Mo 1204   2.118   2.393   2.156  0.0000  0.0000  0.0000
    2WALL    Mo 1205   1.842   2.552   2.156  0.0000  0.0000  0.0000
    2WALL    Mo 1206   1.842   2.871   2.156  0.0000  0.0000  0.0000
    2WALL    Mo 1207   2.118   2.712   2.156  0.0000  0.0000  0.0000
    2WALL    Mo 1208   2.118   3.030   2.156  0.0000  0.0000  0.0000
    2WALL    Mo 1209   1.842   3.190   2.156  0.0000  0.0000  0.0000
    2WALL    Mo 1210   1.842   3.509   2.156  0.0000  0.0000  0.0000
    2WALL    Mo 1211   2.118   3.349   2.156  0.0000  0.0000  0.0000
    2WALL    Mo 1212   2.118   3.668   2.156  0.0000  0.0000  0.0000
    2WALL    Mo 1213   1.842   3.828   2.156  0.0000  0.0000  0.0000
    2WALL    Mo 1214   1.842   4.147   2.156  0.0000  0.0000  0.0000
    2WALL    Mo 1215   2.118   3.988   2.156  0.0000  0.0000  0.0000
    2WALL    Mo 1216   2.118   4.307   2.156  0.0000  0.0000  0.0000
    2WALL    Mo 1217   1.842   4.466   2.156  0.0000  0.0000  0.0000
    2WALL    Mo 1218   1.842   4.785   2.156  0.0000  0.0000  0.0000
    2WALL    Mo 1219   2.118   4.626   2.156  0.0000  0.0000  0.0000
    2WALL    Mo 1220   2.118   4.945   2.156  0.0000  0.0000  0.0000
    2WALL    Mo 1221   1.842   5.104   2.156  0.0000  0.0000  0.0000
    2WALL    Mo 1222   1.842   5.423   2.156  0.0000  0.0000  0.0000
    2WALL    Mo 1223   2.118   5.264   2.156  0.0000  0.0000  0.0000
    2WALL    Mo 1224   2.118   5.583   2.156  0.0000  0.0000  0.0000
    2WALL    Mo 1225   2.394   0.000   2.156  0.0000  0.0000  0.0000
    2WALL    Mo 1226   2.394   0.319   2.156  0.0000  0.0000  0.0000
    2WALL    Mo 1227   2.671   0.160   2.156  0.0000  0.0000  0.0000
    2WALL    Mo 1228   2.671   0.479   2.156  0.0000  0.0000  0.0000
    2WALL    Mo 1229   2.394   0.638   2.156  0.0000  0.0000  0.0000
    2WALL    Mo 1230   2.394   0.957   2.156  0.0000  0.0000  0.0000
    2WALL    Mo 1231   2.671   0.797   2.156  0.0000  0.0000  0.0000
    2WALL    Mo 1232   2.671   1.117   2.156  0.0000  0.0000  0.0000
    2WALL    Mo 1233   2.394   1.276   2.156  0.0000  0.0000  0.0000
    2WALL    Mo 1234   2.394   1.595   2.156  0.0000  0.0000  0.0000
    2WALL    Mo 1235   2.671   1.435   2.156  0.0000  0.0000  0.0000
    2WALL    Mo 1236   2.671   1.755   2.156  0.0000  0.0000  0.0000
    2WALL    Mo 1237   2.394   1.914   2.156  0.0000  0.0000  0.0000
    2WALL    Mo 1238   2.394   2.233   2.156  0.0000  0.0000  0.0000
    2WALL    Mo 1239   2.671   2.074   2.156  0.0000  0.0000  0.0000
    2WALL    Mo 1240   2.671   2.393   2.156  0.0000  0.0000  0.0000
    2WALL    Mo 1241   2.394   2.552   2.156  0.0000  0.0000  0.0000
    2WALL    Mo 1242   2.394   2.871   2.156  0.0000  0.0000  0.0000
    2WALL    Mo 1243   2.671   2.712   2.156  0.0000  0.0000  0.0000
    2WALL    Mo 1244   2.671   3.030   2.156  0.0000  0.0000  0.0000
    2WALL    Mo 1245   2.394   3.190   2.156  0.0000  0.0000  0.0000
    2WALL    Mo 1246   2.394   3.509   2.156  0.0000  0.0000  0.0000
    2WALL    Mo 1247   2.671   3.349   2.156  0.0000  0.0000  0.0000
    2WALL    Mo 1248   2.671   3.668   2.156  0.0000  0.0000  0.0000
    2WALL    Mo 1249   2.394   3.828   2.156  0.0000  0.0000  0.0000
    2WALL    Mo 1250   2.394   4.147   2.156  0.0000  0.0000  0.0000
    2WALL    Mo 1251   2.671   3.988   2.156  0.0000  0.0000  0.0000
    2WALL    Mo 1252   2.671   4.307   2.156  0.0000  0.0000  0.0000
    2WALL    Mo 1253   2.394   4.466   2.156  0.0000  0.0000  0.0000
    2WALL    Mo 1254   2.394   4.785   2.156  0.0000  0.0000  0.0000
    2WALL    Mo 1255   2.671   4.626   2.156  0.0000  0.0000  0.0000
    2WALL    Mo 1256   2.671   4.945   2.156  0.0000  0.0000  0.0000
    2WALL    Mo 1257   2.394   5.104   2.156  0.0000  0.0000  0.0000
    2WALL    Mo 1258   2.394   5.423   2.156  0.0000  0.0000  0.0000
    2WALL    Mo 1259   2.671   5.264   2.156  0.0000  0.0000  0.0000
    2WALL    Mo 1260   2.671   5.583   2.156  0.0000  0.0000  0.0000
    2WALL    Mo 1261   2.947   0.000   2.156  0.0000  0.0000  0.0000
    2WALL    Mo 1262   2.947   0.319   2.156  0.0000  0.0000  0.0000
    2WALL    Mo 1263   3.223   0.160   2.156  0.0000  0.0000  0.0000
    2WALL    Mo 1264   3.223   0.479   2.156  0.0000  0.0000  0.0000
    2WALL    Mo 1265   2.947   0.638   2.156  0.0000  0.0000  0.0000
    2WALL    Mo 1266   2.947   0.957   2.156  0.0000  0.0000  0.0000
    2WALL    Mo 1267   3.223   0.797   2.156  0.0000  0.0000  0.0000
    2WALL    Mo 1268   3.223   1.117   2.156  0.0000  0.0000  0.0000
    2WALL    Mo 1269   2.947   1.276   2.156  0.0000  0.0000  0.0000
    2WALL    Mo 1270   2.947   1.595   2.156  0.0000  0.0000  0.0000
    2WALL    Mo 1271   3.223   1.435   2.156  0.0000  0.0000  0.0000
    2WALL    Mo 1272   3.223   1.755   2.156  0.0000  0.0000  0.0000
    2WALL    Mo 1273   2.947   1.914   2.156  0.0000  0.0000  0.0000
    2WALL    Mo 1274   2.947   2.233   2.156  0.0000  0.0000  0.0000
    2WALL    Mo 1275   3.223   2.074   2.156  0.0000  0.0000  0.0000
    2WALL    Mo 1276   3.223   2.393   2.156  0.0000  0.0000  0.0000
    2WALL    Mo 1277   2.947   2.552   2.156  0.0000  0.0000  0.0000
    2WALL    Mo 1278   2.947   2.871   2.156  0.0000  0.0000  0.0000
    2WALL    Mo 1279   3.223   2.712   2.156  0.0000  0.0000  0.0000
    2WALL    Mo 1280   3.223   3.030   2.156  0.0000  0.0000  0.0000
    2WALL    Mo 1281   2.947   3.190   2.156  0.0000  0.0000  0.0000
    2WALL    Mo 1282   2.947   3.509   2.156  0.0000  0.0000  0.0000
    2WALL    Mo 1283   3.223   3.349   2.156  0.0000  0.0000  0.0000
    2WALL    Mo 1284   3.223   3.668   2.156  0.0000  0.0000  0.0000
    2WALL    Mo 1285   2.947   3.828   2.156  0.0000  0.0000  0.0000
    2WALL    Mo 1286   2.947   4.147   2.156  0.0000  0.0000  0.0000
    2WALL    Mo 1287   3.223   3.988   2.156  0.0000  0.0000  0.0000
    2WALL    Mo 1288   3.223   4.307   2.156  0.0000  0.0000  0.0000
    2WALL    Mo 1289   2.947   4.466   2.156  0.0000  0.0000  0.0000
    2WALL    Mo 1290   2.947   4.785   2.156  0.0000  0.0000  0.0000
    2WALL    Mo 1291   3.223   4.626   2.156  0.0000  0.0000  0.0000
    2WALL    Mo 1292   3.223   4.945   2.156  0.0000  0.0000  0.0000
    2WALL    Mo 1293   2.947   5.104   2.156  0.0000  0.0000  0.0000
    2WALL    Mo 1294   2.947   5.423   2.156  0.0000  0.0000  0.0000
    2WALL    Mo 1295   3.223   5.264   2.156  0.0000  0.0000  0.0000
    2WALL    Mo 1296   3.223   5.583   2.156  0.0000  0.0000  0.0000
    2WALL    Mo 1297   3.499   0.000   2.156  0.0000  0.0000  0.0000
    2WALL    Mo 1298   3.499   0.319   2.156  0.0000  0.0000  0.0000
    2WALL    Mo 1299   3.776   0.160   2.156  0.0000  0.0000  0.0000
    2WALL    Mo 1300   3.776   0.479   2.156  0.0000  0.0000  0.0000
    2WALL    Mo 1301   3.499   0.638   2.156  0.0000  0.0000  0.0000
    2WALL    Mo 1302   3.499   0.957   2.156  0.0000  0.0000  0.0000
    2WALL    Mo 1303   3.776   0.797   2.156  0.0000  0.0000  0.0000
    2WALL    Mo 1304   3.776   1.117   2.156  0.0000  0.0000  0.0000
    2WALL    Mo 1305   3.499   1.276   2.156  0.0000  0.0000  0.0000
    2WALL    Mo 1306   3.499   1.595   2.156  0.0000  0.0000  0.0000
    2WALL    Mo 1307   3.776   1.435   2.156  0.0000  0.0000  0.0000
    2WALL    Mo 1308   3.776   1.755   2.156  0.0000  0.0000  0.0000
    2WALL    Mo 1309   3.499   1.914   2.156  0.0000  0.0000  0.0000
    2WALL    Mo 1310   3.499   2.233   2.156  0.0000  0.0000  0.0000
    2WALL    Mo 1311   3.776   2.074   2.156  0.0000  0.0000  0.0000
    2WALL    Mo 1312   3.776   2.393   2.156  0.0000  0.0000  0.0000
    2WALL    Mo 1313   3.499   2.552   2.156  0.0000  0.0000  0.0000
    2WALL    Mo 1314   3.499   2.871   2.156  0.0000  0.0000  0.0000
    2WALL    Mo 1315   3.776   2.712   2.156  0.0000  0.0000  0.0000
    2WALL    Mo 1316   3.776   3.030   2.156  0.0000  0.0000  0.0000
    2WALL    Mo 1317   3.499   3.190   2.156  0.0000  0.0000  0.0000
    2WALL    Mo 1318   3.499   3.509   2.156  0.0000  0.0000  0.0000
    2WALL    Mo 1319   3.776   3.349   2.156  0.0000  0.0000  0.0000
    2WALL    Mo 1320   3.776   3.668   2.156  0.0000  0.0000  0.0000
    2WALL    Mo 1321   3.499   3.828   2.156  0.0000  0.0000  0.0000
    2WALL    Mo 1322   3.499   4.147   2.156  0.0000  0.0000  0.0000
    2WALL    Mo 1323   3.776   3.988   2.156  0.0000  0.0000  0.0000
    2WALL    Mo 1324   3.776   4.307   2.156  0.0000  0.0000  0.0000
    2WALL    Mo 1325   3.499   4.466   2.156  0.0000  0.0000  0.0000
    2WALL    Mo 1326   3.499   4.785   2.156  0.0000  0.0000  0.0000
    2WALL    Mo 1327   3.776   4.626   2.156  0.0000  0.0000  0.0000
    2WALL    Mo 1328   3.776   4.945   2.156  0.0000  0.0000  0.0000
    2WALL    Mo 1329   3.499   5.104   2.156  0.0000  0.0000  0.0000
    2WALL    Mo 1330   3.499   5.423   2.156  0.0000  0.0000  0.0000
    2WALL    Mo 1331   3.776   5.264   2.156  0.0000  0.0000  0.0000
    2WALL    Mo 1332   3.776   5.583   2.156  0.0000  0.0000  0.0000
    2WALL    Mo 1333   4.052   0.000   2.156  0.0000  0.0000  0.0000
    2WALL    Mo 1334   4.052   0.319   2.156  0.0000  0.0000  0.0000
    2WALL    Mo 1335   4.328   0.160   2.156  0.0000  0.0000  0.0000
    2WALL    Mo 1336   4.328   0.479   2.156  0.0000  0.0000  0.0000
    2WALL    Mo 1337   4.052   0.638   2.156  0.0000  0.0000  0.0000
    2WALL    Mo 1338   4.052   0.957   2.156  0.0000  0.0000  0.0000
    2WALL    Mo 1339   4.328   0.797   2.156  0.0000  0.0000  0.0000
    2WALL    Mo 1340   4.328   1.117   2.156  0.0000  0.0000  0.0000
    2WALL    Mo 1341   4.052   1.276   2.156  0.0000  0.0000  0.0000
    2WALL    Mo 1342   4.052   1.595   2.156  0.0000  0.0000  0.0000
    2WALL    Mo 1343   4.328   1.435   2.156  0.0000  0.0000  0.0000
    2WALL    Mo 1344   4.328   1.755   2.156  0.0000  0.0000  0.0000
    2WALL    Mo 1345   4.052   1.914   2.156  0.0000  0.0000  0.0000
    2WALL    Mo 1346   4.052   2.233   2.156  0.0000  0.0000  0.0000
    2WALL    Mo 1347   4.328   2.074   2.156  0.0000  0.0000  0.0000
    2WALL    Mo 1348   4.328   2.393   2.156  0.0000  0.0000  0.0000
    2WALL    Mo 1349   4.052   2.552   2.156  0.0000  0.0000  0.0000
    2WALL    Mo 1350   4.052   2.871   2.156  0.0000  0.0000  0.0000
    2WALL    Mo 1351   4.328   2.712   2.156  0.0000  0.0000  0.0000
    2WALL    Mo 1352   4.328   3.030   2.156  0.0000  0.0000  0.0000
    2WALL    Mo 1353   4.052   3.190   2.156  0.0000  0.0000  0.0000
    2WALL    Mo 1354   4.052   3.509   2.156  0.0000  0.0000  0.0000
    2WALL    Mo 1355   4.328   3.349   2.156  0.0000  0.0000  0.0000
    2WALL    Mo 1356   4.328   3.668   2.156  0.0000  0.0000  0.0000
    2WALL    Mo 1357   4.052   3.828   2.156  0.0000  0.0000  0.0000
    2WALL    Mo 1358   4.052   4.147   2.156  0.0000  0.0000  0.0000
    2WALL    Mo 1359   4.328   3.988   2.156  0.0000  0.0000  0.0000
    2WALL    Mo 1360   4.328   4.307   2.156  0.0000  0.0000  0.0000
    2WALL    Mo 1361   4.052   4.466   2.156  0.0000  0.0000  0.0000
    2WALL    Mo 1362   4.052   4.785   2.156  0.0000  0.0000  0.0000
    2WALL    Mo 1363   4.328   4.626   2.156  0.0000  0.0000  0.0000
    2WALL    Mo 1364   4.328   4.945   2.156  0.0000  0.0000  0.0000
    2WALL    Mo 1365   4.052   5.104   2.156  0.0000  0.0000  0.0000
    2WALL    Mo 1366   4.052   5.423   2.156  0.0000  0.0000  0.0000
    2WALL    Mo 1367   4.328   5.264   2.156  0.0000  0.0000  0.0000
    2WALL    Mo 1368   4.328   5.583   2.156  0.0000  0.0000  0.0000
    2WALL    Mo 1369   4.604   0.000   2.156  0.0000  0.0000  0.0000
    2WALL    Mo 1370   4.604   0.319   2.156  0.0000  0.0000  0.0000
    2WALL    Mo 1371   4.881   0.160   2.156  0.0000  0.0000  0.0000
    2WALL    Mo 1372   4.881   0.479   2.156  0.0000  0.0000  0.0000
    2WALL    Mo 1373   4.604   0.638   2.156  0.0000  0.0000  0.0000
    2WALL    Mo 1374   4.604   0.957   2.156  0.0000  0.0000  0.0000
    2WALL    Mo 1375   4.881   0.797   2.156  0.0000  0.0000  0.0000
    2WALL    Mo 1376   4.881   1.117   2.156  0.0000  0.0000  0.0000
    2WALL    Mo 1377   4.604   1.276   2.156  0.0000  0.0000  0.0000
    2WALL    Mo 1378   4.604   1.595   2.156  0.0000  0.0000  0.0000
    2WALL    Mo 1379   4.881   1.435   2.156  0.0000  0.0000  0.0000
    2WALL    Mo 1380   4.881   1.755   2.156  0.0000  0.0000  0.0000
    2WALL    Mo 1381   4.604   1.914   2.156  0.0000  0.0000  0.0000
    2WALL    Mo 1382   4.604   2.233   2.156  0.0000  0.0000  0.0000
    2WALL    Mo 1383   4.881   2.074   2.156  0.0000  0.0000  0.0000
    2WALL    Mo 1384   4.881   2.393   2.156  0.0000  0.0000  0.0000
    2WALL    Mo 1385   4.604   2.552   2.156  0.0000  0.0000  0.0000
    2WALL    Mo 1386   4.604   2.871   2.156  0.0000  0.0000  0.0000
    2WALL    Mo 1387   4.881   2.712   2.156  0.0000  0.0000  0.0000
    2WALL    Mo 1388   4.881   3.030   2.156  0.0000  0.0000  0.0000
    2WALL    Mo 1389   4.604   3.190   2.156  0.0000  0.0000  0.0000
    2WALL    Mo 1390   4.604   3.509   2.156  0.0000  0.0000  0.0000
    2WALL    Mo 1391   4.881   3.349   2.156  0.0000  0.0000  0.0000
    2WALL    Mo 1392   4.881   3.668   2.156  0.0000  0.0000  0.0000
    2WALL    Mo 1393   4.604   3.828   2.156  0.0000  0.0000  0.0000
    2WALL    Mo 1394   4.604   4.147   2.156  0.0000  0.0000  0.0000
    2WALL    Mo 1395   4.881   3.988   2.156  0.0000  0.0000  0.0000
    2WALL    Mo 1396   4.881   4.307   2.156  0.0000  0.0000  0.0000
    2WALL    Mo 1397   4.604   4.466   2.156  0.0000  0.0000  0.0000
    2WALL    Mo 1398   4.604   4.785   2.156  0.0000  0.0000  0.0000
    2WALL    Mo 1399   4.881   4.626   2.156  0.0000  0.0000  0.0000
    2WALL    Mo 1400   4.881   4.945   2.156  0.0000  0.0000  0.0000
    2WALL    Mo 1401   4.604   5.104   2.156  0.0000  0.0000  0.0000
    2WALL    Mo 1402   4.604   5.423   2.156  0.0000  0.0000  0.0000
    2WALL    Mo 1403   4.881   5.264   2.156  0.0000  0.0000  0.0000
    2WALL    Mo 1404   4.881   5.583   2.156  0.0000  0.0000  0.0000
    2WALL    Mo 1405   5.157   0.000   2.156  0.0000  0.0000  0.0000
    2WALL    Mo 1406   5.157   0.319   2.156  0.0000  0.0000  0.0000
    2WALL    Mo 1407   5.433   0.160   2.156  0.0000  0.0000  0.0000
    2WALL    Mo 1408   5.433   0.479   2.156  0.0000  0.0000  0.0000
    2WALL    Mo 1409   5.157   0.638   2.156  0.0000  0.0000  0.0000
    2WALL    Mo 1410   5.157   0.957   2.156  0.0000  0.0000  0.0000
    2WALL    Mo 1411   5.433   0.797   2.156  0.0000  0.0000  0.0000
    2WALL    Mo 1412   5.433   1.117   2.156  0.0000  0.0000  0.0000
    2WALL    Mo 1413   5.157   1.276   2.156  0.0000  0.0000  0.0000
    2WALL    Mo 1414   5.157   1.595   2.156  0.0000  0.0000  0.0000
    2WALL    Mo 1415   5.433   1.435   2.156  0.0000  0.0000  0.0000
    2WALL    Mo 1416   5.433   1.755   2.156  0.0000  0.0000  0.0000
    2WALL    Mo 1417   5.157   1.914   2.156  0.0000  0.0000  0.0000
    2WALL    Mo 1418   5.157   2.233   2.156  0.0000  0.0000  0.0000
    2WALL    Mo 1419   5.433   2.074   2.156  0.0000  0.0000  0.0000
    2WALL    Mo 1420   5.433   2.393   2.156  0.0000  0.0000  0.0000
    2WALL    Mo 1421   5.157   2.552   2.156  0.0000  0.0000  0.0000
    2WALL    Mo 1422   5.157   2.871   2.156  0.0000  0.0000  0.0000
    2WALL    Mo 1423   5.433   2.712   2.156  0.0000  0.0000  0.0000
    2WALL    Mo 1424   5.433   3.030   2.156  0.0000  0.0000  0.0000
    2WALL    Mo 1425   5.157   3.190   2.156  0.0000  0.0000  0.0000
    2WALL    Mo 1426   5.157   3.509   2.156  0.0000  0.0000  0.0000
    2WALL    Mo 1427   5.433   3.349   2.156  0.0000  0.0000  0.0000
    2WALL    Mo 1428   5.433   3.668   2.156  0.0000  0.0000  0.0000
    2WALL    Mo 1429   5.157   3.828   2.156  0.0000  0.0000  0.0000
    2WALL    Mo 1430   5.157   4.147   2.156  0.0000  0.0000  0.0000
    2WALL    Mo 1431   5.433   3.988   2.156  0.0000  0.0000  0.0000
    2WALL    Mo 1432   5.433   4.307   2.156  0.0000  0.0000  0.0000
    2WALL    Mo 1433   5.157   4.466   2.156  0.0000  0.0000  0.0000
    2WALL    Mo 1434   5.157   4.785   2.156  0.0000  0.0000  0.0000
    2WALL    Mo 1435   5.433   4.626   2.156  0.0000  0.0000  0.0000
    2WALL    Mo 1436   5.433   4.945   2.156  0.0000  0.0000  0.0000
    2WALL    Mo 1437   5.157   5.104   2.156  0.0000  0.0000  0.0000
    2WALL    Mo 1438   5.157   5.423   2.156  0.0000  0.0000  0.0000
    2WALL    Mo 1439   5.433   5.264   2.156  0.0000  0.0000  0.0000
    2WALL    Mo 1440   5.433   5.583   2.156  0.0000  0.0000  0.0000
    2WALL    SA 1441   0.000   0.000   2.000  0.0000  0.0000  0.0000
    2WALL    SA 1442   0.000   0.319   2.000  0.0000  0.0000  0.0000
    2WALL    SA 1443   0.276   0.160   2.000  0.0000  0.0000  0.0000
    2WALL    SA 1444   0.276   0.479   2.000  0.0000  0.0000  0.0000
    2WALL    SA 1445   0.000   0.000   2.313  0.0000  0.0000  0.0000
    2WALL    SA 1446   0.000   0.319   2.313  0.0000  0.0000  0.0000
    2WALL    SA 1447   0.276   0.160   2.313  0.0000  0.0000  0.0000
    2WALL    SA 1448   0.276   0.479   2.313  0.0000  0.0000  0.0000
    2WALL    SA 1449   0.000   0.638   2.000  0.0000  0.0000  0.0000
    2WALL    SA 1450   0.000   0.957   2.000  0.0000  0.0000  0.0000
    2WALL    SA 1451   0.276   0.797   2.000  0.0000  0.0000  0.0000
    2WALL    SA 1452   0.276   1.117   2.000  0.0000  0.0000  0.0000
    2WALL    SA 1453   0.000   0.638   2.313  0.0000  0.0000  0.0000
    2WALL    SA 1454   0.000   0.957   2.313  0.0000  0.0000  0.0000
    2WALL    SA 1455   0.276   0.797   2.313  0.0000  0.0000  0.0000
    2WALL    SA 1456   0.276   1.117   2.313  0.0000  0.0000  0.0000
    2WALL    SA 1457   0.000   1.276   2.000  0.0000  0.0000  0.0000
    2WALL    SA 1458   0.000   1.595   2.000  0.0000  0.0000  0.0000
    2WALL    SA 1459   0.276   1.435   2.000  0.0000  0.0000  0.0000
    2WALL    SA 1460   0.276   1.755   2.000  0.0000  0.0000  0.0000
    2WALL    SA 1461   0.000   1.276   2.313  0.0000  0.0000  0.0000
    2WALL    SA 1462   0.000   1.595   2.313  0.0000  0.0000  0.0000
    2WALL    SA 1463   0.276   1.435   2.313  0.0000  0.0000  0.0000
    2WALL    SA 1464   0.276   1.755   2.313  0.0000  0.0000  0.0000
    2WALL    SA 1465   0.000   1.914   2.000  0.0000  0.0000  0.0000
    2WALL    SA 1466   0.000   2.233   2.000  0.0000  0.0000  0.0000
    2WALL    SA 1467   0.276   2.074   2.000  0.0000  0.0000  0.0000
    2WALL    SA 1468   0.276   2.393   2.000  0.0000  0.0000  0.0000
    2WALL    SA 1469   0.000   1.914   2.313  0.0000  0.0000  0.0000
    2WALL    SA 1470   0.000   2.233   2.313  0.0000  0.0000  0.0000
    2WALL    SA 1471   0.276   2.074   2.313  0.0000  0.0000  0.0000
    2WALL    SA 1472   0.276   2.393   2.313  0.0000  0.0000  0.0000
    2WALL    SA 1473   0.000   2.552   2.000  0.0000  0.0000  0.0000
    2WALL    SA 1474   0.000   2.871   2.000  0.0000  0.0000  0.0000
    2WALL    SA 1475   0.276   2.712   2.000  0.0000  0.0000  0.0000
    2WALL    SA 1476   0.276   3.030   2.000  0.0000  0.0000  0.0000
    2WALL    SA 1477   0.000   2.552   2.313  0.0000  0.0000  0.0000
    2WALL    SA 1478   0.000   2.871   2.313  0.0000  0.0000  0.0000
    2WALL    SA 1479   0.276   2.712   2.313  0.0000  0.0000  0.0000
    2WALL    SA 1480   0.276   3.030   2.313  0.0000  0.0000  0.0000
    2WALL    SA 1481   0.000   3.190   2.000  0.0000  0.0000  0.0000
    2WALL    SA 1482   0.000   3.509   2.000  0.0000  0.0000  0.0000
    2WALL    SA 1483   0.276   3.349   2.000  0.0000  0.0000  0.0000
    2WALL    SA 1484   0.276   3.668   2.000  0.0000  0.0000  0.0000
    2WALL    SA 1485   0.000   3.190   2.313  0.0000  0.0000  0.0000
    2WALL    SA 1486   0.000   3.509   2.313  0.0000  0.0000  0.0000
    2WALL    SA 1487   0.276   3.349   2.313  0.0000  0.0000  0.0000
    2WALL    SA 1488   0.276   3.668   2.313  0.0000  0.0000  0.0000
    2WALL    SA 1489   0.000   3.828   2.000  0.0000  0.0000  0.0000
    2WALL    SA 1490   0.000   4.147   2.000  0.0000  0.0000  0.0000
    2WALL    SA 1491   0.276   3.988   2.000  0.0000  0.0000  0.0000
    2WALL    SA 1492   0.276   4.307   2.000  0.0000  0.0000  0.0000
    2WALL    SA 1493   0.000   3.828   2.313  0.0000  0.0000  0.0000
    2WALL    SA 1494   0.000   4.147   2.313  0.0000  0.0000  0.0000
    2WALL    SA 1495   0.276   3.988   2.313  0.0000  0.0000  0.0000
    2WALL    SA 1496   0.276   4.307   2.313  0.0000  0.0000  0.0000
    2WALL    SA 1497   0.000   4.466   2.000  0.0000  0.0000  0.0000
    2WALL    SA 1498   0.000   4.785   2.000  0.0000  0.0000  0.0000
    2WALL    SA 1499   0.276   4.626   2.000  0.0000  0.0000  0.0000
    2WALL    SA 1500   0.276   4.945   2.000  0.0000  0.0000  0.0000
    2WALL    SA 1501   0.000   4.466   2.313  0.0000  0.0000  0.0000
    2WALL    SA 1502   0.000   4.785   2.313  0.0000  0.0000  0.0000
    2WALL    SA 1503   0.276   4.626   2.313  0.0000  0.0000  0.0000
    2WALL    SA 1504   0.276   4.945   2.313  0.0000  0.0000  0.0000
    2WALL    SA 1505   0.000   5.104   2.000  0.0000  0.0000  0.0000
    2WALL    SA 1506   0.000   5.423   2.000  0.0000  0.0000  0.0000
    2WALL    SA 1507   0.276   5.264   2.000  0.0000  0.0000  0.0000
    2WALL    SA 1508   0.276   5.583   2.000  0.0000  0.0000  0.0000
    2WALL    SA 1509   0.000   5.104   2.313  0.0000  0.0000  0.0000
    2WALL    SA 1510   0.000   5.423   2.313  0.0000  0.0000  0.0000
    2WALL    SA 1511   0.276   5.264   2.313  0.0000  0.0000  0.0000
    2WALL    SA 1512   0.276   5.583   2.313  0.0000  0.0000  0.0000
    2WALL    SA 1513   0.553   0.000   2.000  0.0000  0.0000  0.0000
    2WALL    SA 1514   0.553   0.319   2.000  0.0000  0.0000  0.0000
    2WALL    SA 1515   0.829   0.160   2.000  0.0000  0.0000  0.0000
    2WALL    SA 1516   0.829   0.479   2.000  0.0000  0.0000  0.0000
    2WALL    SA 1517   0.553   0.000   2.313  0.0000  0.0000  0.0000
    2WALL    SA 1518   0.553   0.319   2.313  0.0000  0.0000  0.0000
    2WALL    SA 1519   0.829   0.160   2.313  0.0000  0.0000  0.0000
    2WALL    SA 1520   0.829   0.479   2.313  0.0000  0.0000  0.0000
    2WALL    SA 1521   0.553   0.638   2.000  0.0000  0.0000  0.0000
    2WALL    SA 1522   0.553   0.957   2.000  0.0000  0.0000  0.0000
    2WALL    SA 1523   0.829   0.797   2.000  0.0000  0.0000  0.0000
    2WALL    SA 1524   0.829   1.117   2.000  0.0000  0.0000  0.0000
    2WALL    SA 1525   0.553   0.638   2.313  0.0000  0.0000  0.0000
    2WALL    SA 1526   0.553   0.957   2.313  0.0000  0.0000  0.0000
    2WALL    SA 1527   0.829   0.797   2.313  0.0000  0.0000  0.0000
    2WALL    SA 1528   0.829   1.117   2.313  0.0000  0.0000  0.0000
    2WALL    SA 1529   0.553   1.276   2.000  0.0000  0.0000  0.0000
    2WALL    SA 1530   0.553   1.595   2.000  0.0000  0.0000  0.0000
    2WALL    SA 1531   0.829   1.435   2.000  0.0000  0.0000  0.0000
    2WALL    SA 1532   0.829   1.755   2.000  0.0000  0.0000  0.0000
    2WALL    SA 1533   0.553   1.276   2.313  0.0000  0.0000  0.0000
    2WALL    SA 1534   0.553   1.595   2.313  0.0000  0.0000  0.0000
    2WALL    SA 1535   0.829   1.435   2.313  0.0000  0.0000  0.0000
    2WALL    SA 1536   0.829   1.755   2.313  0.0000  0.0000  0.0000
    2WALL    SA 1537   0.553   1.914   2.000  0.0000  0.0000  0.0000
    2WALL    SA 1538   0.553   2.233   2.000  0.0000  0.0000  0.0000
    2WALL    SA 1539   0.829   2.074   2.000  0.0000  0.0000  0.0000
    2WALL    SA 1540   0.829   2.393   2.000  0.0000  0.0000  0.0000
    2WALL    SA 1541   0.553   1.914   2.313  0.0000  0.0000  0.0000
    2WALL    SA 1542   0.553   2.233   2.313  0.0000  0.0000  0.0000
    2WALL    SA 1543   0.829   2.074   2.313  0.0000  0.0000  0.0000
    2WALL    SA 1544   0.829   2.393   2.313  0.0000  0.0000  0.0000
    2WALL    SA 1545   0.553   2.552   2.000  0.0000  0.0000  0.0000
    2WALL    SA 1546   0.553   2.871   2.000  0.0000  0.0000  0.0000
    2WALL    SA 1547   0.829   2.712   2.000  0.0000  0.0000  0.0000
    2WALL    SA 1548   0.829   3.030   2.000  0.0000  0.0000  0.0000
    2WALL    SA 1549   0.553   2.552   2.313  0.0000  0.0000  0.0000
    2WALL    SA 1550   0.553   2.871   2.313  0.0000  0.0000  0.0000
    2WALL    SA 1551   0.829   2.712   2.313  0.0000  0.0000  0.0000
    2WALL    SA 1552   0.829   3.030   2.313  0.0000  0.0000  0.0000
    2WALL    SA 1553   0.553   3.190   2.000  0.0000  0.0000  0.0000
    2WALL    SA 1554   0.553   3.509   2.000  0.0000  0.0000  0.0000
    2WALL    SA 1555   0.829   3.349   2.000  0.0000  0.0000  0.0000
    2WALL    SA 1556   0.829   3.668   2.000  0.0000  0.0000  0.0000
    2WALL    SA 1557   0.553   3.190   2.313  0.0000  0.0000  0.0000
    2WALL    SA 1558   0.553   3.509   2.313  0.0000  0.0000  0.0000
    2WALL    SA 1559   0.829   3.349   2.313  0.0000  0.0000  0.0000
    2WALL    SA 1560   0.829   3.668   2.313  0.0000  0.0000  0.0000
    2WALL    SA 1561   0.553   3.828   2.000  0.0000  0.0000  0.0000
    2WALL    SA 1562   0.553   4.147   2.000  0.0000  0.0000  0.0000
    2WALL    SA 1563   0.829   3.988   2.000  0.0000  0.0000  0.0000
    2WALL    SA 1564   0.829   4.307   2.000  0.0000  0.0000  0.0000
    2WALL    SA 1565   0.553   3.828   2.313  0.0000  0.0000  0.0000
    2WALL    SA 1566   0.553   4.147   2.313  0.0000  0.0000  0.0000
    2WALL    SA 1567   0.829   3.988   2.313  0.0000  0.0000  0.0000
    2WALL    SA 1568   0.829   4.307   2.313  0.0000  0.0000  0.0000
    2WALL    SA 1569   0.553   4.466   2.000  0.0000  0.0000  0.0000
    2WALL    SA 1570   0.553   4.785   2.000  0.0000  0.0000  0.0000
    2WALL    SA 1571   0.829   4.626   2.000  0.0000  0.0000  0.0000
    2WALL    SA 1572   0.829   4.945   2.000  0.0000  0.0000  0.0000
    2WALL    SA 1573   0.553   4.466   2.313  0.0000  0.0000  0.0000
    2WALL    SA 1574   0.553   4.785   2.313  0.0000  0.0000  0.0000
    2WALL    SA 1575   0.829   4.626   2.313  0.0000  0.0000  0.0000
    2WALL    SA 1576   0.829   4.945   2.313  0.0000  0.0000  0.0000
    2WALL    SA 1577   0.553   5.104   2.000  0.0000  0.0000  0.0000
    2WALL    SA 1578   0.553   5.423   2.000  0.0000  0.0000  0.0000
    2WALL    SA 1579   0.829   5.264   2.000  0.0000  0.0000  0.0000
    2WALL    SA 1580   0.829   5.583   2.000  0.0000  0.0000  0.0000
    2WALL    SA 1581   0.553   5.104   2.313  0.0000  0.0000  0.0000
    2WALL    SA 1582   0.553   5.423   2.313  0.0000  0.0000  0.0000
    2WALL    SA 1583   0.829   5.264   2.313  0.0000  0.0000  0.0000
    2WALL    SA 1584   0.829   5.583   2.313  0.0000  0.0000  0.0000
    2WALL    SA 1585   1.105   0.000   2.000  0.0000  0.0000  0.0000
    2WALL    SA 1586   1.105   0.319   2.000  0.0000  0.0000  0.0000
    2WALL    SA 1587   1.381   0.160   2.000  0.0000  0.0000  0.0000
    2WALL    SA 1588   1.381   0.479   2.000  0.0000  0.0000  0.0000
    2WALL    SA 1589   1.105   0.000   2.313  0.0000  0.0000  0.0000
    2WALL    SA 1590   1.105   0.319   2.313  0.0000  0.0000  0.0000
    2WALL    SA 1591   1.381   0.160   2.313  0.0000  0.0000  0.0000
    2WALL    SA 1592   1.381   0.479   2.313  0.0000  0.0000  0.0000
    2WALL    SA 1593   1.105   0.638   2.000  0.0000  0.0000  0.0000
    2WALL    SA 1594   1.105   0.957   2.000  0.0000  0.0000  0.0000
    2WALL    SA 1595   1.381   0.797   2.000  0.0000  0.0000  0.0000
    2WALL    SA 1596   1.381   1.117   2.000  0.0000  0.0000  0.0000
    2WALL    SA 1597   1.105   0.638   2.313  0.0000  0.0000  0.0000
    2WALL    SA 1598   1.105   0.957   2.313  0.0000  0.0000  0.0000
    2WALL    SA 1599   1.381   0.797   2.313  0.0000  0.0000  0.0000
    2WALL    SA 1600   1.381   1.117   2.313  0.0000  0.0000  0.0000
    2WALL    SA 1601   1.105   1.276   2.000  0.0000  0.0000  0.0000
    2WALL    SA 1602   1.105   1.595   2.000  0.0000  0.0000  0.0000
    2WALL    SA 1603   1.381   1.435   2.000  0.0000  0.0000  0.0000
    2WALL    SA 1604   1.381   1.755   2.000  0.0000  0.0000  0.0000
    2WALL    SA 1605   1.105   1.276   2.313  0.0000  0.0000  0.0000
    2WALL    SA 1606   1.105   1.595   2.313  0.0000  0.0000  0.0000
    2WALL    SA 1607   1.381   1.435   2.313  0.0000  0.0000  0.0000
    2WALL    SA 1608   1.381   1.755   2.313  0.0000  0.0000  0.0000
    2WALL    SA 1609   1.105   1.914   2.000  0.0000  0.0000  0.0000
    2WALL    SA 1610   1.105   2.233   2.000  0.0000  0.0000  0.0000
    2WALL    SA 1611   1.381   2.074   2.000  0.0000  0.0000  0.0000
    2WALL    SA 1612   1.381   2.393   2.000  0.0000  0.0000  0.0000
    2WALL    SA 1613   1.105   1.914   2.313  0.0000  0.0000  0.0000
    2WALL    SA 1614   1.105   2.233   2.313  0.0000  0.0000  0.0000
    2WALL    SA 1615   1.381   2.074   2.313  0.0000  0.0000  0.0000
    2WALL    SA 1616   1.381   2.393   2.313  0.0000  0.0000  0.0000
    2WALL    SA 1617   1.105   2.552   2.000  0.0000  0.0000  0.0000
    2WALL    SA 1618   1.105   2.871   2.000  0.0000  0.0000  0.0000
    2WALL    SA 1619   1.381   2.712   2.000  0.0000  0.0000  0.0000
    2WALL    SA 1620   1.381   3.030   2.000  0.0000  0.0000  0.0000
    2WALL    SA 1621   1.105   2.552   2.313  0.0000  0.0000  0.0000
    2WALL    SA 1622   1.105   2.871   2.313  0.0000  0.0000  0.0000
    2WALL    SA 1623   1.381   2.712   2.313  0.0000  0.0000  0.0000
    2WALL    SA 1624   1.381   3.030   2.313  0.0000  0.0000  0.0000
    2WALL    SA 1625   1.105   3.190   2.000  0.0000  0.0000  0.0000
    2WALL    SA 1626   1.105   3.509   2.000  0.0000  0.0000  0.0000
    2WALL    SA 1627   1.381   3.349   2.000  0.0000  0.0000  0.0000
    2WALL    SA 1628   1.381   3.668   2.000  0.0000  0.0000  0.0000
    2WALL    SA 1629   1.105   3.190   2.313  0.0000  0.0000  0.0000
    2WALL    SA 1630   1.105   3.509   2.313  0.0000  0.0000  0.0000
    2WALL    SA 1631   1.381   3.349   2.313  0.0000  0.0000  0.0000
    2WALL    SA 1632   1.381   3.668   2.313  0.0000  0.0000  0.0000
    2WALL    SA 1633   1.105   3.828   2.000  0.0000  0.0000  0.0000
    2WALL    SA 1634   1.105   4.147   2.000  0.0000  0.0000  0.0000
    2WALL    SA 1635   1.381   3.988   2.000  0.0000  0.0000  0.0000
    2WALL    SA 1636   1.381   4.307   2.000  0.0000  0.0000  0.0000
    2WALL    SA 1637   1.105   3.828   2.313  0.0000  0.0000  0.0000
    2WALL    SA 1638   1.105   4.147   2.313  0.0000  0.0000  0.0000
    2WALL    SA 1639   1.381   3.988   2.313  0.0000  0.0000  0.0000
    2WALL    SA 1640   1.381   4.307   2.313  0.0000  0.0000  0.0000
    2WALL    SA 1641   1.105   4.466   2.000  0.0000  0.0000  0.0000
    2WALL    SA 1642   1.105   4.785   2.000  0.0000  0.0000  0.0000
    2WALL    SA 1643   1.381   4.626   2.000  0.0000  0.0000  0.0000
    2WALL    SA 1644   1.381   4.945   2.000  0.0000  0.0000  0.0000
    2WALL    SA 1645   1.105   4.466   2.313  0.0000  0.0000  0.0000
    2WALL    SA 1646   1.105   4.785   2.313  0.0000  0.0000  0.0000
    2WALL    SA 1647   1.381   4.626   2.313  0.0000  0.0000  0.0000
    2WALL    SA 1648   1.381   4.945   2.313  0.0000  0.0000  0.0000
    2WALL    SA 1649   1.105   5.104   2.000  0.0000  0.0000  0.0000
    2WALL    SA 1650   1.105   5.423   2.000  0.0000  0.0000  0.0000
    2WALL    SA 1651   1.381   5.264   2.000  0.0000  0.0000  0.0000
    2WALL    SA 1652   1.381   5.583   2.000  0.0000  0.0000  0.0000
    2WALL    SA 1653   1.105   5.104   2.313  0.0000  0.0000  0.0000
    2WALL    SA 1654   1.105   5.423   2.313  0.0000  0.0000  0.0000
    2WALL    SA 1655   1.381   5.264   2.313  0.0000  0.0000  0.0000
    2WALL    SA 1656   1.381   5.583   2.313  0.0000  0.0000  0.0000
    2WALL    SA 1657   1.658   0.000   2.000  0.0000  0.0000  0.0000
    2WALL    SA 1658   1.658   0.319   2.000  0.0000  0.0000  0.0000
    2WALL    SA 1659   1.934   0.160   2.000  0.0000  0.0000  0.0000
    2WALL    SA 1660   1.934   0.479   2.000  0.0000  0.0000  0.0000
    2WALL    SA 1661   1.658   0.000   2.313  0.0000  0.0000  0.0000
    2WALL    SA 1662   1.658   0.319   2.313  0.0000  0.0000  0.0000
    2WALL    SA 1663   1.934   0.160   2.313  0.0000  0.0000  0.0000
    2WALL    SA 1664   1.934   0.479   2.313  0.0000  0.0000  0.0000
    2WALL    SA 1665   1.658   0.638   2.000  0.0000  0.0000  0.0000
    2WALL    SA 1666   1.658   0.957   2.000  0.0000  0.0000  0.0000
    2WALL    SA 1667   1.934   0.797   2.000  0.0000  0.0000  0.0000
    2WALL    SA 1668   1.934   1.117   2.000  0.0000  0.0000  0.0000
    2WALL    SA 1669   1.658   0.638   2.313  0.0000  0.0000  0.0000
    2WALL    SA 1670   1.658   0.957   2.313  0.0000  0.0000  0.0000
    2WALL    SA 1671   1.934   0.797   2.313  0.0000  0.0000  0.0000
    2WALL    SA 1672   1.934   1.117   2.313  0.0000  0.0000  0.0000
    2WALL    SA 1673   1.658   1.276   2.000  0.0000  0.0000  0.0000
    2WALL    SA 1674   1.658   1.595   2.000  0.0000  0.0000  0.0000
    2WALL    SA 1675   1.934   1.435   2.000  0.0000  0.0000  0.0000
    2WALL    SA 1676   1.934   1.755   2.000  0.0000  0.0000  0.0000
    2WALL    SA 1677   1.658   1.276   2.313  0.0000  0.0000  0.0000
    2WALL    SA 1678   1.658   1.595   2.313  0.0000  0.0000  0.0000
    2WALL    SA 1679   1.934   1.435   2.313  0.0000  0.0000  0.0000
    2WALL    SA 1680   1.934   1.755   2.313  0.0000  0.0000  0.0000
    2WALL    SA 1681   1.658   1.914   2.000  0.0000  0.0000  0.0000
    2WALL    SA 1682   1.658   2.233   2.000  0.0000  0.0000  0.0000
    2WALL    SA 1683   1.934   2.074   2.000  0.0000  0.0000  0.0000
    2WALL    SA 1684   1.934   2.393   2.000  0.0000  0.0000  0.0000
    2WALL    SA 1685   1.658   1.914   2.313  0.0000  0.0000  0.0000
    2WALL    SA 1686   1.658   2.233   2.313  0.0000  0.0000  0.0000
    2WALL    SA 1687   1.934   2.074   2.313  0.0000  0.0000  0.0000
    2WALL    SA 1688   1.934   2.393   2.313  0.0000  0.0000  0.0000
    2WALL    SA 1689   1.658   2.552   2.000  0.0000  0.0000  0.0000
    2WALL    SA 1690   1.658   2.871   2.000  0.0000  0.0000  0.0000
    2WALL    SA 1691   1.934   2.712   2.000  0.0000  0.0000  0.0000
    2WALL    SA 1692   1.934   3.030   2.000  0.0000  0.0000  0.0000
    2WALL    SA 1693   1.658   2.552   2.313  0.0000  0.0000  0.0000
    2WALL    SA 1694   1.658   2.871   2.313  0.0000  0.0000  0.0000
    2WALL    SA 1695   1.934   2.712   2.313  0.0000  0.0000  0.0000
    2WALL    SA 1696   1.934   3.030   2.313  0.0000  0.0000  0.0000
    2WALL    SA 1697   1.658   3.190   2.000  0.0000  0.0000  0.0000
    2WALL    SA 1698   1.658   3.509   2.000  0.0000  0.0000  0.0000
    2WALL    SA 1699   1.934   3.349   2.000  0.0000  0.0000  0.0000
    2WALL    SA 1700   1.934   3.668   2.000  0.0000  0.0000  0.0000
    2WALL    SA 1701   1.658   3.190   2.313  0.0000  0.0000  0.0000
    2WALL    SA 1702   1.658   3.509   2.313  0.0000  0.0000  0.0000
    2WALL    SA 1703   1.934   3.349   2.313  0.0000  0.0000  0.0000
    2WALL    SA 1704   1.934   3.668   2.313  0.0000  0.0000  0.0000
    2WALL    SA 1705   1.658   3.828   2.000  0.0000  0.0000  0.0000
    2WALL    SA 1706   1.658   4.147   2.000  0.0000  0.0000  0.0000
    2WALL    SA 1707   1.934   3.988   2.000  0.0000  0.0000  0.0000
    2WALL    SA 1708   1.934   4.307   2.000  0.0000  0.0000  0.0000
    2WALL    SA 1709   1.658   3.828   2.313  0.0000  0.0000  0.0000
    2WALL    SA 1710   1.658   4.147   2.313  0.0000  0.0000  0.0000
    2WALL    SA 1711   1.934   3.988   2.313  0.0000  0.0000  0.0000
    2WALL    SA 1712   1.934   4.307   2.313  0.0000  0.0000  0.0000
    2WALL    SA 1713   1.658   4.466   2.000  0.0000  0.0000  0.0000
    2WALL    SA 1714   1.658   4.785   2.000  0.0000  0.0000  0.0000
    2WALL    SA 1715   1.934   4.626   2.000  0.0000  0.0000  0.0000
    2WALL    SA 1716   1.934   4.945   2.000  0.0000  0.0000  0.0000
    2WALL    SA 1717   1.658   4.466   2.313  0.0000  0.0000  0.0000
    2WALL    SA 1718   1.658   4.785   2.313  0.0000  0.0000  0.0000
    2WALL    SA 1719   1.934   4.626   2.313  0.0000  0.0000  0.0000
    2WALL    SA 1720   1.934   4.945   2.313  0.0000  0.0000  0.0000
    2WALL    SA 1721   1.658   5.104   2.000  0.0000  0.0000  0.0000
    2WALL    SA 1722   1.658   5.423   2.000  0.0000  0.0000  0.0000
    2WALL    SA 1723   1.934   5.264   2.000  0.0000  0.0000  0.0000
    2WALL    SA 1724   1.934   5.583   2.000  0.0000  0.0000  0.0000
    2WALL    SA 1725   1.658   5.104   2.313  0.0000  0.0000  0.0000
    2WALL    SA 1726   1.658   5.423   2.313  0.0000  0.0000  0.0000
    2WALL    SA 1727   1.934   5.264   2.313  0.0000  0.0000  0.0000
    2WALL    SA 1728   1.934   5.583   2.313  0.0000  0.0000  0.0000
    2WALL    SA 1729   2.210   0.000   2.000  0.0000  0.0000  0.0000
    2WALL    SA 1730   2.210   0.319   2.000  0.0000  0.0000  0.0000
    2WALL    SA 1731   2.486   0.160   2.000  0.0000  0.0000  0.0000
    2WALL    SA 1732   2.486   0.479   2.000  0.0000  0.0000  0.0000
    2WALL    SA 1733   2.210   0.000   2.313  0.0000  0.0000  0.0000
    2WALL    SA 1734   2.210   0.319   2.313  0.0000  0.0000  0.0000
    2WALL    SA 1735   2.486   0.160   2.313  0.0000  0.0000  0.0000
    2WALL    SA 1736   2.486   0.479   2.313  0.0000  0.0000  0.0000
    2WALL    SA 1737   2.210   0.638   2.000  0.0000  0.0000  0.0000
    2WALL    SA 1738   2.210   0.957   2.000  0.0000  0.0000  0.0000
    2WALL    SA 1739   2.486   0.797   2.000  0.0000  0.0000  0.0000
    2WALL    SA 1740   2.486   1.117   2.000  0.0000  0.0000  0.0000
    2WALL    SA 1741   2.210   0.638   2.313  0.0000  0.0000  0.0000
    2WALL    SA 1742   2.210   0.957   2.313  0.0000  0.0000  0.0000
    2WALL    SA 1743   2.486   0.797   2.313  0.0000  0.0000  0.0000
    2WALL    SA 1744   2.486   1.117   2.313  0.0000  0.0000  0.0000
    2WALL    SA 1745   2.210   1.276   2.000  0.0000  0.0000  0.0000
    2WALL    SA 1746   2.210   1.595   2.000  0.0000  0.0000  0.0000
    2WALL    SA 1747   2.486   1.435   2.000  0.0000  0.0000  0.0000
    2WALL    SA 1748   2.486   1.755   2.000  0.0000  0.0000  0.0000
    2WALL    SA 1749   2.210   1.276   2.313  0.0000  0.0000  0.0000
    2WALL    SA 1750   2.210   1.595   2.313  0.0000  0.0000  0.0000
    2WALL    SA 1751   2.486   1.435   2.313  0.0000  0.0000  0.0000
    2WALL    SA 1752   2.486   1.755   2.313  0.0000  0.0000  0.0000
    2WALL    SA 1753   2.210   1.914   2.000  0.0000  0.0000  0.0000
    2WALL    SA 1754   2.210   2.233   2.000  0.0000  0.0000  0.0000
    2WALL    SA 1755   2.486   2.074   2.000  0.0000  0.0000  0.0000
    2WALL    SA 1756   2.486   2.393   2.000  0.0000  0.0000  0.0000
    2WALL    SA 1757   2.210   1.914   2.313  0.0000  0.0000  0.0000
    2WALL    SA 1758   2.210   2.233   2.313  0.0000  0.0000  0.0000
    2WALL    SA 1759   2.486   2.074   2.313  0.0000  0.0000  0.0000
    2WALL    SA 1760   2.486   2.393   2.313  0.0000  0.0000  0.0000
    2WALL    SA 1761   2.210   2.552   2.000  0.0000  0.0000  0.0000
    2WALL    SA 1762   2.210   2.871   2.000  0.0000  0.0000  0.0000
    2WALL    SA 1763   2.486   2.712   2.000  0.0000  0.0000  0.0000
    2WALL    SA 1764   2.486   3.030   2.000  0.0000  0.0000  0.0000
    2WALL    SA 1765   2.210   2.552   2.313  0.0000  0.0000  0.0000
    2WALL    SA 1766   2.210   2.871   2.313  0.0000  0.0000  0.0000
    2WALL    SA 1767   2.486   2.712   2.313  0.0000  0.0000  0.0000
    2WALL    SA 1768   2.486   3.030   2.313  0.0000  0.0000  0.0000
    2WALL    SA 1769   2.210   3.190   2.000  0.0000  0.0000  0.0000
    2WALL    SA 1770   2.210   3.509   2.000  0.0000  0.0000  0.0000
    2WALL    SA 1771   2.486   3.349   2.000  0.0000  0.0000  0.0000
    2WALL    SA 1772   2.486   3.668   2.000  0.0000  0.0000  0.0000
    2WALL    SA 1773   2.210   3.190   2.313  0.0000  0.0000  0.0000
    2WALL    SA 1774   2.210   3.509   2.313  0.0000  0.0000  0.0000
    2WALL    SA 1775   2.486   3.349   2.313  0.0000  0.0000  0.0000
    2WALL    SA 1776   2.486   3.668   2.313  0.0000  0.0000  0.0000
    2WALL    SA 1777   2.210   3.828   2.000  0.0000  0.0000  0.0000
    2WALL    SA 1778   2.210   4.147   2.000  0.0000  0.0000  0.0000
    2WALL    SA 1779   2.486   3.988   2.000  0.0000  0.0000  0.0000
    2WALL    SA 1780   2.486   4.307   2.000  0.0000  0.0000  0.0000
    2WALL    SA 1781   2.210   3.828   2.313  0.0000  0.0000  0.0000
    2WALL    SA 1782   2.210   4.147   2.313  0.0000  0.0000  0.0000
    2WALL    SA 1783   2.486   3.988   2.313  0.0000  0.0000  0.0000
    2WALL    SA 1784   2.486   4.307   2.313  0.0000  0.0000  0.0000
    2WALL    SA 1785   2.210   4.466   2.000  0.0000  0.0000  0.0000
    2WALL    SA 1786   2.210   4.785   2.000  0.0000  0.0000  0.0000
    2WALL    SA 1787   2.486   4.626   2.000  0.0000  0.0000  0.0000
    2WALL    SA 1788   2.486   4.945   2.000  0.0000  0.0000  0.0000
    2WALL    SA 1789   2.210   4.466   2.313  0.0000  0.0000  0.0000
    2WALL    SA 1790   2.210   4.785   2.313  0.0000  0.0000  0.0000
    2WALL    SA 1791   2.486   4.626   2.313  0.0000  0.0000  0.0000
    2WALL    SA 1792   2.486   4.945   2.313  0.0000  0.0000  0.0000
    2WALL    SA 1793   2.210   5.104   2.000  0.0000  0.0000  0.0000
    2WALL    SA 1794   2.210   5.423   2.000  0.0000  0.0000  0.0000
    2WALL    SA 1795   2.486   5.264   2.000  0.0000  0.0000  0.0000
    2WALL    SA 1796   2.486   5.583   2.000  0.0000  0.0000  0.0000
    2WALL    SA 1797   2.210   5.104   2.313  0.0000  0.0000  0.0000
    2WALL    SA 1798   2.210   5.423   2.313  0.0000  0.0000  0.0000
    2WALL    SA 1799   2.486   5.264   2.313  0.0000  0.0000  0.0000
    2WALL    SA 1800   2.486   5.583   2.313  0.0000  0.0000  0.0000
    2WALL    SA 1801   2.763   0.000   2.000  0.0000  0.0000  0.0000
    2WALL    SA 1802   2.763   0.319   2.000  0.0000  0.0000  0.0000
    2WALL    SA 1803   3.039   0.160   2.000  0.0000  0.0000  0.0000
    2WALL    SA 1804   3.039   0.479   2.000  0.0000  0.0000  0.0000
    2WALL    SA 1805   2.763   0.000   2.313  0.0000  0.0000  0.0000
    2WALL    SA 1806   2.763   0.319   2.313  0.0000  0.0000  0.0000
    2WALL    SA 1807   3.039   0.160   2.313  0.0000  0.0000  0.0000
    2WALL    SA 1808   3.039   0.479   2.313  0.0000  0.0000  0.0000
    2WALL    SA 1809   2.763   0.638   2.000  0.0000  0.0000  0.0000
    2WALL    SA 1810   2.763   0.957   2.000  0.0000  0.0000  0.0000
    2WALL    SA 1811   3.039   0.797   2.000  0.0000  0.0000  0.0000
    2WALL    SA 1812   3.039   1.117   2.000  0.0000  0.0000  0.0000
    2WALL    SA 1813   2.763   0.638   2.313  0.0000  0.0000  0.0000
    2WALL    SA 1814   2.763   0.957   2.313  0.0000  0.0000  0.0000
    2WALL    SA 1815   3.039   0.797   2.313  0.0000  0.0000  0.0000
    2WALL    SA 1816   3.039   1.117   2.313  0.0000  0.0000  0.0000
    2WALL    SA 1817   2.763   1.276   2.000  0.0000  0.0000  0.0000
    2WALL    SA 1818   2.763   1.595   2.000  0.0000  0.0000  0.0000
    2WALL    SA 1819   3.039   1.435   2.000  0.0000  0.0000  0.0000
    2WALL    SA 1820   3.039   1.755   2.000  0.0000  0.0000  0.0000
    2WALL    SA 1821   2.763   1.276   2.313  0.0000  0.0000  0.0000
    2WALL    SA 1822   2.763   1.595   2.313  0.0000  0.0000  0.0000
    2WALL    SA 1823   3.039   1.435   2.313  0.0000  0.0000  0.0000
    2WALL    SA 1824   3.039   1.755   2.313  0.0000  0.0000  0.0000
    2WALL    SA 1825   2.763   1.914   2.000  0.0000  0.0000  0.0000
    2WALL    SA 1826   2.763   2.233   2.000  0.0000  0.0000  0.0000
    2WALL    SA 1827   3.039   2.074   2.000  0.0000  0.0000  0.0000
    2WALL    SA 1828   3.039   2.393   2.000  0.0000  0.0000  0.0000
    2WALL    SA 1829   2.763   1.914   2.313  0.0000  0.0000  0.0000
    2WALL    SA 1830   2.763   2.233   2.313  0.0000  0.0000  0.0000
    2WALL    SA 1831   3.039   2.074   2.313  0.0000  0.0000  0.0000
    2WALL    SA 1832   3.039   2.393   2.313  0.0000  0.0000  0.0000
    2WALL    SA 1833   2.763   2.552   2.000  0.0000  0.0000  0.0000
    2WALL    SA 1834   2.763   2.871   2.000  0.0000  0.0000  0.0000
    2WALL    SA 1835   3.039   2.712   2.000  0.0000  0.0000  0.0000
    2WALL    SA 1836   3.039   3.030   2.000  0.0000  0.0000  0.0000
    2WALL    SA 1837   2.763   2.552   2.313  0.0000  0.0000  0.0000
    2WALL    SA 1838   2.763   2.871   2.313  0.0000  0.0000  0.0000
    2WALL    SA 1839   3.039   2.712   2.313  0.0000  0.0000  0.0000
    2WALL    SA 1840   3.039   3.030   2.313  0.0000  0.0000  0.0000
    2WALL    SA 1841   2.763   3.190   2.000  0.0000  0.0000  0.0000
    2WALL    SA 1842   2.763   3.509   2.000  0.0000  0.0000  0.0000
    2WALL    SA 1843   3.039   3.349   2.000  0.0000  0.0000  0.0000
    2WALL    SA 1844   3.039   3.668   2.000  0.0000  0.0000  0.0000
    2WALL    SA 1845   2.763   3.190   2.313  0.0000  0.0000  0.0000
    2WALL    SA 1846   2.763   3.509   2.313  0.0000  0.0000  0.0000
    2WALL    SA 1847   3.039   3.349   2.313  0.0000  0.0000  0.0000
    2WALL    SA 1848   3.039   3.668   2.313  0.0000  0.0000  0.0000
    2WALL    SA 1849   2.763   3.828   2.000  0.0000  0.0000  0.0000
    2WALL    SA 1850   2.763   4.147   2.000  0.0000  0.0000  0.0000
    2WALL    SA 1851   3.039   3.988   2.000  0.0000  0.0000  0.0000
    2WALL    SA 1852   3.039   4.307   2.000  0.0000  0.0000  0.0000
    2WALL    SA 1853   2.763   3.828   2.313  0.0000  0.0000  0.0000
    2WALL    SA 1854   2.763   4.147   2.313  0.0000  0.0000  0.0000
    2WALL    SA 1855   3.039   3.988   2.313  0.0000  0.0000  0.0000
    2WALL    SA 1856   3.039   4.307   2.313  0.0000  0.0000  0.0000
    2WALL    SA 1857   2.763   4.466   2.000  0.0000  0.0000  0.0000
    2WALL    SA 1858   2.763   4.785   2.000  0.0000  0.0000  0.0000
    2WALL    SA 1859   3.039   4.626   2.000  0.0000  0.0000  0.0000
    2WALL    SA 1860   3.039   4.945   2.000  0.0000  0.0000  0.0000
    2WALL    SA 1861   2.763   4.466   2.313  0.0000  0.0000  0.0000
    2WALL    SA 1862   2.763   4.785   2.313  0.0000  0.0000  0.0000
    2WALL    SA 1863   3.039   4.626   2.313  0.0000  0.0000  0.0000
    2WALL    SA 1864   3.039   4.945   2.313  0.0000  0.0000  0.0000
    2WALL    SA 1865   2.763   5.104   2.000  0.0000  0.0000  0.0000
    2WALL    SA 1866   2.763   5.423   2.000  0.0000  0.0000  0.0000
    2WALL    SA 1867   3.039   5.264   2.000  0.0000  0.0000  0.0000
    2WALL    SA 1868   3.039   5.583   2.000  0.0000  0.0000  0.0000
    2WALL    SA 1869   2.763   5.104   2.313  0.0000  0.0000  0.0000
    2WALL    SA 1870   2.763   5.423   2.313  0.0000  0.0000  0.0000
    2WALL    SA 1871   3.039   5.264   2.313  0.0000  0.0000  0.0000
    2WALL    SA 1872   3.039   5.583   2.313  0.0000  0.0000  0.0000
    2WALL    SA 1873   3.315   0.000   2.000  0.0000  0.0000  0.0000
    2WALL    SA 1874   3.315   0.319   2.000  0.0000  0.0000  0.0000
    2WALL    SA 1875   3.591   0.160   2.000  0.0000  0.0000  0.0000
    2WALL    SA 1876   3.591   0.479   2.000  0.0000  0.0000  0.0000
    2WALL    SA 1877   3.315   0.000   2.313  0.0000  0.0000  0.0000
    2WALL    SA 1878   3.315   0.319   2.313  0.0000  0.0000  0.0000
    2WALL    SA 1879   3.591   0.160   2.313  0.0000  0.0000  0.0000
    2WALL    SA 1880   3.591   0.479   2.313  0.0000  0.0000  0.0000
    2WALL    SA 1881   3.315   0.638   2.000  0.0000  0.0000  0.0000
    2WALL    SA 1882   3.315   0.957   2.000  0.0000  0.0000  0.0000
    2WALL    SA 1883   3.591   0.797   2.000  0.0000  0.0000  0.0000
    2WALL    SA 1884   3.591   1.117   2.000  0.0000  0.0000  0.0000
    2WALL    SA 1885   3.315   0.638   2.313  0.0000  0.0000  0.0000
    2WALL    SA 1886   3.315   0.957   2.313  0.0000  0.0000  0.0000
    2WALL    SA 1887   3.591   0.797   2.313  0.0000  0.0000  0.0000
    2WALL    SA 1888   3.591   1.117   2.313  0.0000  0.0000  0.0000
    2WALL    SA 1889   3.315   1.276   2.000  0.0000  0.0000  0.0000
    2WALL    SA 1890   3.315   1.595   2.000  0.0000  0.0000  0.0000
    2WALL    SA 1891   3.591   1.435   2.000  0.0000  0.0000  0.0000
    2WALL    SA 1892   3.591   1.755   2.000  0.0000  0.0000  0.0000
    2WALL    SA 1893   3.315   1.276   2.313  0.0000  0.0000  0.0000
    2WALL    SA 1894   3.315   1.595   2.313  0.0000  0.0000  0.0000
    2WALL    SA 1895   3.591   1.435   2.313  0.0000  0.0000  0.0000
    2WALL    SA 1896   3.591   1.755   2.313  0.0000  0.0000  0.0000
    2WALL    SA 1897   3.315   1.914   2.000  0.0000  0.0000  0.0000
    2WALL    SA 1898   3.315   2.233   2.000  0.0000  0.0000  0.0000
    2WALL    SA 1899   3.591   2.074   2.000  0.0000  0.0000  0.0000
    2WALL    SA 1900   3.591   2.393   2.000  0.0000  0.0000  0.0000
    2WALL    SA 1901   3.315   1.914   2.313  0.0000  0.0000  0.0000
    2WALL    SA 1902   3.315   2.233   2.313  0.0000  0.0000  0.0000
    2WALL    SA 1903   3.591   2.074   2.313  0.0000  0.0000  0.0000
    2WALL    SA 1904   3.591   2.393   2.313  0.0000  0.0000  0.0000
    2WALL    SA 1905   3.315   2.552   2.000  0.0000  0.0000  0.0000
    2WALL    SA 1906   3.315   2.871   2.000  0.0000  0.0000  0.0000
    2WALL    SA 1907   3.591   2.712   2.000  0.0000  0.0000  0.0000
    2WALL    SA 1908   3.591   3.030   2.000  0.0000  0.0000  0.0000
    2WALL    SA 1909   3.315   2.552   2.313  0.0000  0.0000  0.0000
    2WALL    SA 1910   3.315   2.871   2.313  0.0000  0.0000  0.0000
    2WALL    SA 1911   3.591   2.712   2.313  0.0000  0.0000  0.0000
    2WALL    SA 1912   3.591   3.030   2.313  0.0000  0.0000  0.0000
    2WALL    SA 1913   3.315   3.190   2.000  0.0000  0.0000  0.0000
    2WALL    SA 1914   3.315   3.509   2.000  0.0000  0.0000  0.0000
    2WALL    SA 1915   3.591   3.349   2.000  0.0000  0.0000  0.0000
    2WALL    SA 1916   3.591   3.668   2.000  0.0000  0.0000  0.0000
    2WALL    SA 1917   3.315   3.190   2.313  0.0000  0.0000  0.0000
    2WALL    SA 1918   3.315   3.509   2.313  0.0000  0.0000  0.0000
    2WALL    SA 1919   3.591   3.349   2.313  0.0000  0.0000  0.0000
    2WALL    SA 1920   3.591   3.668   2.313  0.0000  0.0000  0.0000
    2WALL    SA 1921   3.315   3.828   2.000  0.0000  0.0000  0.0000
    2WALL    SA 1922   3.315   4.147   2.000  0.0000  0.0000  0.0000
    2WALL    SA 1923   3.591   3.988   2.000  0.0000  0.0000  0.0000
    2WALL    SA 1924   3.591   4.307   2.000  0.0000  0.0000  0.0000
    2WALL    SA 1925   3.315   3.828   2.313  0.0000  0.0000  0.0000
    2WALL    SA 1926   3.315   4.147   2.313  0.0000  0.0000  0.0000
    2WALL    SA 1927   3.591   3.988   2.313  0.0000  0.0000  0.0000
    2WALL    SA 1928   3.591   4.307   2.313  0.0000  0.0000  0.0000
    2WALL    SA 1929   3.315   4.466   2.000  0.0000  0.0000  0.0000
    2WALL    SA 1930   3.315   4.785   2.000  0.0000  0.0000  0.0000
    2WALL    SA 1931   3.591   4.626   2.000  0.0000  0.0000  0.0000
    2WALL    SA 1932   3.591   4.945   2.000  0.0000  0.0000  0.0000
    2WALL    SA 1933   3.315   4.466   2.313  0.0000  0.0000  0.0000
    2WALL    SA 1934   3.315   4.785   2.313  0.0000  0.0000  0.0000
    2WALL    SA 1935   3.591   4.626   2.313  0.0000  0.0000  0.0000
    2WALL    SA 1936   3.591   4.945   2.313  0.0000  0.0000  0.0000
    2WALL    SA 1937   3.315   5.104   2.000  0.0000  0.0000  0.0000
    2WALL    SA 1938   3.315   5.423   2.000  0.0000  0.0000  0.0000
    2WALL    SA 1939   3.591   5.264   2.000  0.0000  0.0000  0.0000
    2WALL    SA 1940   3.591   5.583   2.000  0.0000  0.0000  0.0000
    2WALL    SA 1941   3.315   5.104   2.313  0.0000  0.0000  0.0000
    2WALL    SA 1942   3.315   5.423   2.313  0.0000  0.0000  0.0000
    2WALL    SA 1943   3.591   5.264   2.313  0.0000  0.0000  0.0000
    2WALL    SA 1944   3.591   5.583   2.313  0.0000  0.0000  0.0000
    2WALL    SA 1945   3.868   0.000   2.000  0.0000  0.0000  0.0000
    2WALL    SA 1946   3.868   0.319   2.000  0.0000  0.0000  0.0000
    2WALL    SA 1947   4.144   0.160   2.000  0.0000  0.0000  0.0000
    2WALL    SA 1948   4.144   0.479   2.000  0.0000  0.0000  0.0000
    2WALL    SA 1949   3.868   0.000   2.313  0.0000  0.0000  0.0000
    2WALL    SA 1950   3.868   0.319   2.313  0.0000  0.0000  0.0000
    2WALL    SA 1951   4.144   0.160   2.313  0.0000  0.0000  0.0000
    2WALL    SA 1952   4.144   0.479   2.313  0.0000  0.0000  0.0000
    2WALL    SA 1953   3.868   0.638   2.000  0.0000  0.0000  0.0000
    2WALL    SA 1954   3.868   0.957   2.000  0.0000  0.0000  0.0000
    2WALL    SA 1955   4.144   0.797   2.000  0.0000  0.0000  0.0000
    2WALL    SA 1956   4.144   1.117   2.000  0.0000  0.0000  0.0000
    2WALL    SA 1957   3.868   0.638   2.313  0.0000  0.0000  0.0000
    2WALL    SA 1958   3.868   0.957   2.313  0.0000  0.0000  0.0000
    2WALL    SA 1959   4.144   0.797   2.313  0.0000  0.0000  0.0000
    2WALL    SA 1960   4.144   1.117   2.313  0.0000  0.0000  0.0000
    2WALL    SA 1961   3.868   1.276   2.000  0.0000  0.0000  0.0000
    2WALL    SA 1962   3.868   1.595   2.000  0.0000  0.0000  0.0000
    2WALL    SA 1963   4.144   1.435   2.000  0.0000  0.0000  0.0000
    2WALL    SA 1964   4.144   1.755   2.000  0.0000  0.0000  0.0000
    2WALL    SA 1965   3.868   1.276   2.313  0.0000  0.0000  0.0000
    2WALL    SA 1966   3.868   1.595   2.313  0.0000  0.0000  0.0000
    2WALL    SA 1967   4.144   1.435   2.313  0.0000  0.0000  0.0000
    2WALL    SA 1968   4.144   1.755   2.313  0.0000  0.0000  0.0000
    2WALL    SA 1969   3.868   1.914   2.000  0.0000  0.0000  0.0000
    2WALL    SA 1970   3.868   2.233   2.000  0.0000  0.0000  0.0000
    2WALL    SA 1971   4.144   2.074   2.000  0.0000  0.0000  0.0000
    2WALL    SA 1972   4.144   2.393   2.000  0.0000  0.0000  0.0000
    2WALL    SA 1973   3.868   1.914   2.313  0.0000  0.0000  0.0000
    2WALL    SA 1974   3.868   2.233   2.313  0.0000  0.0000  0.0000
    2WALL    SA 1975   4.144   2.074   2.313  0.0000  0.0000  0.0000
    2WALL    SA 1976   4.144   2.393   2.313  0.0000  0.0000  0.0000
    2WALL    SA 1977   3.868   2.552   2.000  0.0000  0.0000  0.0000
    2WALL    SA 1978   3.868   2.871   2.000  0.0000  0.0000  0.0000
    2WALL    SA 1979   4.144   2.712   2.000  0.0000  0.0000  0.0000
    2WALL    SA 1980   4.144   3.030   2.000  0.0000  0.0000  0.0000
    2WALL    SA 1981   3.868   2.552   2.313  0.0000  0.0000  0.0000
    2WALL    SA 1982   3.868   2.871   2.313  0.0000  0.0000  0.0000
    2WALL    SA 1983   4.144   2.712   2.313  0.0000  0.0000  0.0000
    2WALL    SA 1984   4.144   3.030   2.313  0.0000  0.0000  0.0000
    2WALL    SA 1985   3.868   3.190   2.000  0.0000  0.0000  0.0000
    2WALL    SA 1986   3.868   3.509   2.000  0.0000  0.0000  0.0000
    2WALL    SA 1987   4.144   3.349   2.000  0.0000  0.0000  0.0000
    2WALL    SA 1988   4.144   3.668   2.000  0.0000  0.0000  0.0000
    2WALL    SA 1989   3.868   3.190   2.313  0.0000  0.0000  0.0000
    2WALL    SA 1990   3.868   3.509   2.313  0.0000  0.0000  0.0000
    2WALL    SA 1991   4.144   3.349   2.313  0.0000  0.0000  0.0000
    2WALL    SA 1992   4.144   3.668   2.313  0.0000  0.0000  0.0000
    2WALL    SA 1993   3.868   3.828   2.000  0.0000  0.0000  0.0000
    2WALL    SA 1994   3.868   4.147   2.000  0.0000  0.0000  0.0000
    2WALL    SA 1995   4.144   3.988   2.000  0.0000  0.0000  0.0000
    2WALL    SA 1996   4.144   4.307   2.000  0.0000  0.0000  0.0000
    2WALL    SA 1997   3.868   3.828   2.313  0.0000  0.0000  0.0000
    2WALL    SA 1998   3.868   4.147   2.313  0.0000  0.0000  0.0000
    2WALL    SA 1999   4.144   3.988   2.313  0.0000  0.0000  0.0000
    2WALL    SA 2000   4.144   4.307   2.313  0.0000  0.0000  0.0000
    2WALL    SA 2001   3.868   4.466   2.000  0.0000  0.0000  0.0000
    2WALL    SA 2002   3.868   4.785   2.000  0.0000  0.0000  0.0000
    2WALL    SA 2003   4.144   4.626   2.000  0.0000  0.0000  0.0000
    2WALL    SA 2004   4.144   4.945   2.000  0.0000  0.0000  0.0000
    2WALL    SA 2005   3.868   4.466   2.313  0.0000  0.0000  0.0000
    2WALL    SA 2006   3.868   4.785   2.313  0.0000  0.0000  0.0000
    2WALL    SA 2007   4.144   4.626   2.313  0.0000  0.0000  0.0000
    2WALL    SA 2008   4.144   4.945   2.313  0.0000  0.0000  0.0000
    2WALL    SA 2009   3.868   5.104   2.000  0.0000  0.0000  0.0000
    2WALL    SA 2010   3.868   5.423   2.000  0.0000  0.0000  0.0000
    2WALL    SA 2011   4.144   5.264   2.000  0.0000  0.0000  0.0000
    2WALL    SA 2012   4.144   5.583   2.000  0.0000  0.0000  0.0000
    2WALL    SA 2013   3.868   5.104   2.313  0.0000  0.0000  0.0000
    2WALL    SA 2014   3.868   5.423   2.313  0.0000  0.0000  0.0000
    2WALL    SA 2015   4.144   5.264   2.313  0.0000  0.0000  0.0000
    2WALL    SA 2016   4.144   5.583   2.313  0.0000  0.0000  0.0000
    2WALL    SA 2017   4.420   0.000   2.000  0.0000  0.0000  0.0000
    2WALL    SA 2018   4.420   0.319   2.000  0.0000  0.0000  0.0000
    2WALL    SA 2019   4.696   0.160   2.000  0.0000  0.0000  0.0000
    2WALL    SA 2020   4.696   0.479   2.000  0.0000  0.0000  0.0000
    2WALL    SA 2021   4.420   0.000   2.313  0.0000  0.0000  0.0000
    2WALL    SA 2022   4.420   0.319   2.313  0.0000  0.0000  0.0000
    2WALL    SA 2023   4.696   0.160   2.313  0.0000  0.0000  0.0000
    2WALL    SA 2024   4.696   0.479   2.313  0.0000  0.0000  0.0000
    2WALL    SA 2025   4.420   0.638   2.000  0.0000  0.0000  0.0000
    2WALL    SA 2026   4.420   0.957   2.000  0.0000  0.0000  0.0000
    2WALL    SA 2027   4.696   0.797   2.000  0.0000  0.0000  0.0000
    2WALL    SA 2028   4.696   1.117   2.000  0.0000  0.0000  0.0000
    2WALL    SA 2029   4.420   0.638   2.313  0.0000  0.0000  0.0000
    2WALL    SA 2030   4.420   0.957   2.313  0.0000  0.0000  0.0000
    2WALL    SA 2031   4.696   0.797   2.313  0.0000  0.0000  0.0000
    2WALL    SA 2032   4.696   1.117   2.313  0.0000  0.0000  0.0000
    2WALL    SA 2033   4.420   1.276   2.000  0.0000  0.0000  0.0000
    2WALL    SA 2034   4.420   1.595   2.000  0.0000  0.0000  0.0000
    2WALL    SA 2035   4.696   1.435   2.000  0.0000  0.0000  0.0000
    2WALL    SA 2036   4.696   1.755   2.000  0.0000  0.0000  0.0000
    2WALL    SA 2037   4.420   1.276   2.313  0.0000  0.0000  0.0000
    2WALL    SA 2038   4.420   1.595   2.313  0.0000  0.0000  0.0000
    2WALL    SA 2039   4.696   1.435   2.313  0.0000  0.0000  0.0000
    2WALL    SA 2040   4.696   1.755   2.313  0.0000  0.0000  0.0000
    2WALL    SA 2041   4.420   1.914   2.000  0.0000  0.0000  0.0000
    2WALL    SA 2042   4.420   2.233   2.000  0.0000  0.0000  0.0000
    2WALL    SA 2043   4.696   2.074   2.000  0.0000  0.0000  0.0000
    2WALL    SA 2044   4.696   2.393   2.000  0.0000  0.0000  0.0000
    2WALL    SA 2045   4.420   1.914   2.313  0.0000  0.0000  0.0000
    2WALL    SA 2046   4.420   2.233   2.313  0.0000  0.0000  0.0000
    2WALL    SA 2047   4.696   2.074   2.313  0.0000  0.0000  0.0000
    2WALL    SA 2048   4.696   2.393   2.313  0.0000  0.0000  0.0000
    2WALL    SA 2049   4.420   2.552   2.000  0.0000  0.0000  0.0000
    2WALL    SA 2050   4.420   2.871   2.000  0.0000  0.0000  0.0000
    2WALL    SA 2051   4.696   2.712   2.000  0.0000  0.0000  0.0000
    2WALL    SA 2052   4.696   3.030   2.000  0.0000  0.0000  0.0000
    2WALL    SA 2053   4.420   2.552   2.313  0.0000  0.0000  0.0000
    2WALL    SA 2054   4.420   2.871   2.313  0.0000  0.0000  0.0000
    2WALL    SA 2055   4.696   2.712   2.313  0.0000  0.0000  0.0000
    2WALL    SA 2056   4.696   3.030   2.313  0.0000  0.0000  0.0000
    2WALL    SA 2057   4.420   3.190   2.000  0.0000  0.0000  0.0000
    2WALL    SA 2058   4.420   3.509   2.000  0.0000  0.0000  0.0000
    2WALL    SA 2059   4.696   3.349   2.000  0.0000  0.0000  0.0000
    2WALL    SA 2060   4.696   3.668   2.000  0.0000  0.0000  0.0000
    2WALL    SA 2061   4.420   3.190   2.313  0.0000  0.0000  0.0000
    2WALL    SA 2062   4.420   3.509   2.313  0.0000  0.0000  0.0000
    2WALL    SA 2063   4.696   3.349   2.313  0.0000  0.0000  0.0000
    2WALL    SA 2064   4.696   3.668   2.313  0.0000  0.0000  0.0000
    2WALL    SA 2065   4.420   3.828   2.000  0.0000  0.0000  0.0000
    2WALL    SA 2066   4.420   4.147   2.000  0.0000  0.0000  0.0000
    2WALL    SA 2067   4.696   3.988   2.000  0.0000  0.0000  0.0000
    2WALL    SA 2068   4.696   4.307   2.000  0.0000  0.0000  0.0000
    2WALL    SA 2069   4.420   3.828   2.313  0.0000  0.0000  0.0000
    2WALL    SA 2070   4.420   4.147   2.313  0.0000  0.0000  0.0000
    2WALL    SA 2071   4.696   3.988   2.313  0.0000  0.0000  0.0000
    2WALL    SA 2072   4.696   4.307   2.313  0.0000  0.0000  0.0000
    2WALL    SA 2073   4.420   4.466   2.000  0.0000  0.0000  0.0000
    2WALL    SA 2074   4.420   4.785   2.000  0.0000  0.0000  0.0000
    2WALL    SA 2075   4.696   4.626   2.000  0.0000  0.0000  0.0000
    2WALL    SA 2076   4.696   4.945   2.000  0.0000  0.0000  0.0000
    2WALL    SA 2077   4.420   4.466   2.313  0.0000  0.0000  0.0000
    2WALL    SA 2078   4.420   4.785   2.313  0.0000  0.0000  0.0000
    2WALL    SA 2079   4.696   4.626   2.313  0.0000  0.0000  0.0000
    2WALL    SA 2080   4.696   4.945   2.313  0.0000  0.0000  0.0000
    2WALL    SA 2081   4.420   5.104   2.000  0.0000  0.0000  0.0000
    2WALL    SA 2082   4.420   5.423   2.000  0.0000  0.0000  0.0000
    2WALL    SA 2083   4.696   5.264   2.000  0.0000  0.0000  0.0000
    2WALL    SA 2084   4.696   5.583   2.000  0.0000  0.0000  0.0000
    2WALL    SA 2085   4.420   5.104   2.313  0.0000  0.0000  0.0000
    2WALL    SA 2086   4.420   5.423   2.313  0.0000  0.0000  0.0000
    2WALL    SA 2087   4.696   5.264   2.313  0.0000  0.0000  0.0000
    2WALL    SA 2088   4.696   5.583   2.313  0.0000  0.0000  0.0000
    2WALL    SA 2089   4.973   0.000   2.000  0.0000  0.0000  0.0000
    2WALL    SA 2090   4.973   0.319   2.000  0.0000  0.0000  0.0000
    2WALL    SA 2091   5.249   0.160   2.000  0.0000  0.0000  0.0000
    2WALL    SA 2092   5.249   0.479   2.000  0.0000  0.0000  0.0000
    2WALL    SA 2093   4.973   0.000   2.313  0.0000  0.0000  0.0000
    2WALL    SA 2094   4.973   0.319   2.313  0.0000  0.0000  0.0000
    2WALL    SA 2095   5.249   0.160   2.313  0.0000  0.0000  0.0000
    2WALL    SA 2096   5.249   0.479   2.313  0.0000  0.0000  0.0000
    2WALL    SA 2097   4.973   0.638   2.000  0.0000  0.0000  0.0000
    2WALL    SA 2098   4.973   0.957   2.000  0.0000  0.0000  0.0000
    2WALL    SA 2099   5.249   0.797   2.000  0.0000  0.0000  0.0000
    2WALL    SA 2100   5.249   1.117   2.000  0.0000  0.0000  0.0000
    2WALL    SA 2101   4.973   0.638   2.313  0.0000  0.0000  0.0000
    2WALL    SA 2102   4.973   0.957   2.313  0.0000  0.0000  0.0000
    2WALL    SA 2103   5.249   0.797   2.313  0.0000  0.0000  0.0000
    2WALL    SA 2104   5.249   1.117   2.313  0.0000  0.0000  0.0000
    2WALL    SA 2105   4.973   1.276   2.000  0.0000  0.0000  0.0000
    2WALL    SA 2106   4.973   1.595   2.000  0.0000  0.0000  0.0000
    2WALL    SA 2107   5.249   1.435   2.000  0.0000  0.0000  0.0000
    2WALL    SA 2108   5.249   1.755   2.000  0.0000  0.0000  0.0000
    2WALL    SA 2109   4.973   1.276   2.313  0.0000  0.0000  0.0000
    2WALL    SA 2110   4.973   1.595   2.313  0.0000  0.0000  0.0000
    2WALL    SA 2111   5.249   1.435   2.313  0.0000  0.0000  0.0000
    2WALL    SA 2112   5.249   1.755   2.313  0.0000  0.0000  0.0000
    2WALL    SA 2113   4.973   1.914   2.000  0.0000  0.0000  0.0000
    2WALL    SA 2114   4.973   2.233   2.000  0.0000  0.0000  0.0000
    2WALL    SA 2115   5.249   2.074   2.000  0.0000  0.0000  0.0000
    2WALL    SA 2116   5.249   2.393   2.000  0.0000  0.0000  0.0000
    2WALL    SA 2117   4.973   1.914   2.313  0.0000  0.0000  0.0000
    2WALL    SA 2118   4.973   2.233   2.313  0.0000  0.0000  0.0000
    2WALL    SA 2119   5.249   2.074   2.313  0.0000  0.0000  0.0000
    2WALL    SA 2120   5.249   2.393   2.313  0.0000  0.0000  0.0000
    2WALL    SA 2121   4.973   2.552   2.000  0.0000  0.0000  0.0000
    2WALL    SA 2122   4.973   2.871   2.000  0.0000  0.0000  0.0000
    2WALL    SA 2123   5.249   2.712   2.000  0.0000  0.0000  0.0000
    2WALL    SA 2124   5.249   3.030   2.000  0.0000  0.0000  0.0000
    2WALL    SA 2125   4.973   2.552   2.313  0.0000  0.0000  0.0000
    2WALL    SA 2126   4.973   2.871   2.313  0.0000  0.0000  0.0000
    2WALL    SA 2127   5.249   2.712   2.313  0.0000  0.0000  0.0000
    2WALL    SA 2128   5.249   3.030   2.313  0.0000  0.0000  0.0000
    2WALL    SA 2129   4.973   3.190   2.000  0.0000  0.0000  0.0000
    2WALL    SA 2130   4.973   3.509   2.000  0.0000  0.0000  0.0000
    2WALL    SA 2131   5.249   3.349   2.000  0.0000  0.0000  0.0000
    2WALL    SA 2132   5.249   3.668   2.000  0.0000  0.0000  0.0000
    2WALL    SA 2133   4.973   3.190   2.313  0.0000  0.0000  0.0000
    2WALL    SA 2134   4.973   3.509   2.313  0.0000  0.0000  0.0000
    2WALL    SA 2135   5.249   3.349   2.313  0.0000  0.0000  0.0000
    2WALL    SA 2136   5.249   3.668   2.313  0.0000  0.0000  0.0000
    2WALL    SA 2137   4.973   3.828   2.000  0.0000  0.0000  0.0000
    2WALL    SA 2138   4.973   4.147   2.000  0.0000  0.0000  0.0000
    2WALL    SA 2139   5.249   3.988   2.000  0.0000  0.0000  0.0000
    2WALL    SA 2140   5.249   4.307   2.000  0.0000  0.0000  0.0000
    2WALL    SA 2141   4.973   3.828   2.313  0.0000  0.0000  0.0000
    2WALL    SA 2142   4.973   4.147   2.313  0.0000  0.0000  0.0000
    2WALL    SA 2143   5.249   3.988   2.313  0.0000  0.0000  0.0000
    2WALL    SA 2144   5.249   4.307   2.313  0.0000  0.0000  0.0000
    2WALL    SA 2145   4.973   4.466   2.000  0.0000  0.0000  0.0000
    2WALL    SA 2146   4.973   4.785   2.000  0.0000  0.0000  0.0000
    2WALL    SA 2147   5.249   4.626   2.000  0.0000  0.0000  0.0000
    2WALL    SA 2148   5.249   4.945   2.000  0.0000  0.0000  0.0000
    2WALL    SA 2149   4.973   4.466   2.313  0.0000  0.0000  0.0000
    2WALL    SA 2150   4.973   4.785   2.313  0.0000  0.0000  0.0000
    2WALL    SA 2151   5.249   4.626   2.313  0.0000  0.0000  0.0000
    2WALL    SA 2152   5.249   4.945   2.313  0.0000  0.0000  0.0000
    2WALL    SA 2153   4.973   5.104   2.000  0.0000  0.0000  0.0000
    2WALL    SA 2154   4.973   5.423   2.000  0.0000  0.0000  0.0000
    2WALL    SA 2155   5.249   5.264   2.000  0.0000  0.0000  0.0000
    2WALL    SA 2156   5.249   5.583   2.000  0.0000  0.0000  0.0000
    2WALL    SA 2157   4.973   5.104   2.313  0.0000  0.0000  0.0000
    2WALL    SA 2158   4.973   5.423   2.313  0.0000  0.0000  0.0000
    2WALL    SA 2159   5.249   5.264   2.313  0.0000  0.0000  0.0000
    2WALL    SA 2160   5.249   5.583   2.313  0.0000  0.0000  0.0000
    3SOL     OW 2161   1.137   2.098   1.703 -0.3754  0.0757 -0.0939
    3SOL    HW1 2162   1.230   2.126   1.728 -0.1061 -0.2312 -0.7098
    3SOL    HW2 2163   1.072   2.167   1.734 -0.0239 -0.0805  1.0317
    4SOL     OW 2164   2.872   2.383   1.323  0.0493  0.0589 -0.2811
    4SOL    HW1 2165   2.857   2.342   1.413 -3.2765  0.6974 -0.4360
    4SOL    HW2 2166   2.967   2.415   1.317  0.4407 -0.1688  2.9154
    5SOL     OW 2167   4.408   4.340   1.318 -0.3604  0.6484 -0.0318
    5SOL    HW1 2168   4.314   4.306   1.313 -0.3477  0.5191  0.5860
    5SOL    HW2 2169   4.410   4.438   1.300 -0.5355  0.5367 -0.6817
    6SOL     OW 2170   3.363   4.527   1.385  0.2133  0.6118  0.2920
    6SOL    HW1 2171   3.301   4.521   1.463 -0.5488 -1.1048 -0.3987
    6SOL    HW2 2172   3.310   4.540   1.301  0.8302 -0.0098 -0.2045
    7SOL     OW 2173   2.312   3.191   1.446 -0.0390  0.0576 -0.9764
    7SOL    HW1 2174   2.249   3.118   1.418  0.0224 -1.3520  2.1195
    7SOL    HW2 2175   2.404   3.168   1.416 -0.2530 -0.4343 -1.2730
    8SOL     OW 2176   1.003   2.880   1.431 -0.4167 -0.0391 -0.3141
    8SOL    HW1 2177   1.087   2.869   1.378 -0.9635 -1.6674 -0.9141
    8SOL    HW2 2178   1.018   2.843   1.523 -0.4634 -0.3119 -0.4149
    9SOL     OW 2179   5.198   4.163   1.680  0.1416 -0.3647 -0.5440
    9SOL    HW1 2180   5.186   4.103   1.759 -0.9559  0.5175 -0.0085
    9SOL    HW2 2181   5.295   4.176   1.662  0.4007 -1.4692 -0.0512
   10SOL     OW 2182   0.153   4.362   1.694 -0.1195  0.1730 -0.5107
   10SOL    HW1 2183   0.066   4.316   1.677  0.4047 -0.7506 -0.7608
   10SOL    HW2 2184   0.229   4.300   1.673  0.6318 -0.1991  2.6652
   11SOL     OW 2185   2.741   2.909   1.630  0.4437  0.0484 -0.5796
   11SOL    HW1 2186   2.814   2.955   1.579  0.7945  0.6517  0.4501
   11SOL    HW2 2187   2.761   2.811   1.635  1.5089  0.2879  0.2048
   12SOL     OW 2188   4.918   2.713   1.637 -0.4779  0.4087 -0.5387
   12SOL    HW1 2189   4.920   2.634   1.699 -1.3300 -0.0375 -1.0586
   12SOL    HW2 2190   4.828   2.718   1.594  0.5384 -0.1889 -2.9054
   13SOL     OW 2191   3.723   2.452   1.410  0.0087 -0.3593  0.4161
   13SOL    HW1 2192   3.790   2.385   1.375 -0.3904 -0.5223 -0.0446
   13SOL    HW2 2193   3.678   2.414   1.491 -1.6698 -1.5528 -0.9804
   14SOL     OW 2194   3.345   1.869   1.374  0.2314  0.0837 -0.2155
   14SOL    HW1 2195   3.271   1.843   1.436  0.3523 -0.8826 -0.4608
   14SOL    HW2 2196   3.427   1.817   1.397 -0.2416 -1.8067 -2.3710
   15SOL     OW 2197   4.195   2.374   1.305  0.0228  0.4508  0.0955
   15SOL    HW1 2198   4.200   2.389   1.207  0.1550 -1.1665 -0.1665
   15SOL    HW2 2199   4.158   2.456   1.349 -0.7773  0.9162 -1.3743
   16SOL     OW 2200   2.685   2.329   1.628 -0.4013  0.5963 -0.2446
   16SOL    HW1 2201   2.682   2.427   1.605  1.0823  0.6766 -0.1591
   16SOL    HW2 2202   2.780   2.300   1.638 -0.8406 -0.7929  0.0522
   17SOL     OW 2203   0.398   1.966   1.295  0.0074  0.0042  0.0293
   17SOL    HW1 2204   0.367   2.061   1.294  0.2406  0.0791 -0.2091
   17SOL    HW2 2205   0.495   1.963   1.318  0.2652 -0.0896 -1.0125
   18SOL     OW 2206   2.069   3.667   1.277 -0.0754 -0.2648  0.3814
   18SOL    HW1 2207   1.983   3.618   1.293  0.0751 -1.3302 -1.7838
   18SOL    HW2 2208   2.145   3.602   1.280  0.3922  0.2494 -0.1709
   19SOL     OW 2209   4.742   3.826   1.305  0.1190 -0.1118  0.1260
   19SOL    HW1 2210   4.763   3.731   1.328  2.1915  0.4830  0.8179
   19SOL    HW2 2211   4.825   3.881   1.305 -1.1792  1.9904  0.9176
   20SOL     OW 2212   2.939   0.634   1.303 -0.2108  0.4837 -0.2332
   20SOL    HW1 2213   3.005   0.702   1.269  1.5440 -1.5816 -1.1973
   20SOL    HW2 2214   2.964   0.605   1.395 -1.6161  1.8658  0.6438
   21SOL     OW 2215   5.362   2.945   1.703 -0.5584  0.3644  0.1275
   21SOL    HW1 2216   5.450   2.992   1.704 -0.8043  0.9489  2.9423
   21SOL    HW2 2217   5.377   2.847   1.718 -0.3699  0.5479  1.2609
   22SOL     OW 2218   3.778   5.451   1.675 -0.0096  0.7227 -0.2584
   22SOL    HW1 2219   3.870   5.413   1.663  0.0142 -0.3758  2.6681
   22SOL    HW2 2220   3.784   5.542   1.715 -0.0805 -0.4639  2.7317
   23SOL     OW 2221   3.092   2.542   1.381 -0.2297  0.2398  0.4936
   23SOL    HW1 2222   3.150   2.623   1.368 -2.6083  1.9166 -0.5098
   23SOL    HW2 2223   3.070   2.532   1.478 -1.2513  1.9006  0.4890
   24SOL     OW 2224   5.062   5.711   1.681  0.1545  0.1306 -0.0729
   24SOL    HW1 2225   5.075   5.679   1.587  0.3919 -0.8434  0.2842
   24SOL    HW2 2226   4.979   5.670   1.719  1.0752 -1.0288  0.7763
   25SOL     OW 2227   3.974   0.854   1.699  0.0427  0.4115 -0.4123
   25SOL    HW1 2228   3.997   0.760   1.727 -0.0200  0.3606 -0.5318
   25SOL    HW2 2229   4.058   0.907   1.690  0.1140  0.2418 -0.7889
   26SOL     OW 2230   1.220   1.147   1.718 -0.4426  0.3140 -0.2145
   26SOL    HW1 2231   1.223   1.065   1.776 -0.8755  1.0263  0.8430
   26SOL    HW2 2232   1.153   1.134   1.646  1.2101 -1.2161 -1.5899
   27SOL     OW 2233   1.621   3.594   1.580  0.4296 -0.3153  0.4432
   27SOL    HW1 2234   1.606   3.614   1.676 -2.5667  0.2164 -0.0163
   27SOL    HW2 2235   1.594   3.500   1.561  3.4199 -1.2703  0.4992
   28SOL     OW 2236   2.598   5.689   1.341 -0.1995  0.3593 -0.2826
   28SOL    HW1 2237   2.656   5.765   1.368 -0.0348  0.1558 -0.0552
   28SOL    HW2 2238   2.516   5.723   1.295  0.4597  0.6170 -1.2975
   29SOL     OW 2239   0.488   0.510   1.419  0.2552  0.3969  0.1568
   29SOL    HW1 2240   0.535   0.431   1.381 -1.0531  0.4195 -1.6300
   29SOL    HW2 2241   0.450   0.486   1.508 -0.4940 -1.1532 -0.5478
   30SOL     OW 2242   4.736   3.104   1.636 -0.1108  0.0268  0.1618
   30SOL    HW1 2243   4.756   3.117   1.539  0.1921 -0.9107  0.0846
   30SOL    HW2 2244   4.815   3.063   1.681 -1.0590 -1.7990  0.2806
   31SOL     OW 2245   4.448   1.582   1.647 -0.5061 -0.0238  0.1536
   31SOL    HW1 2246   4.534   1.555   1.689 -0.8387 -1.8901 -0.2621
   31SOL    HW2 2247   4.466   1.622   1.557 -0.0198  0.7042  0.5648
   32SOL     OW 2248   2.732   4.629   1.329  0.2576 -0.5143 -0.4480
   32SOL    HW1 2249   2.804   4.696   1.309 -0.1826  0.1581  0.1766
   32SOL    HW2 2250   2.762   4.538   1.299  1.1380 -0.1535 -0.6963
   33SOL     OW 2251   3.585   1.966   1.636  0.8181  0.1921 -0.4318
   33SOL    HW1 2252   3.523   2.042   1.615 -0.6084 -0.8889 -0.3029
   33SOL    HW2 2253   3.533   1.881   1.641  2.5842 -1.0779 -2.0952
   34SOL     OW 2254   1.424   1.241   1.420 -0.4335 -0.9753  0.0774
   34SOL    HW1 2255   1.331   1.231   1.385 -0.0232  1.5271 -2.0899
   34SOL    HW2 2256   1.421   1.294   1.505 -0.9439  1.3745 -1.3005
   35SOL     OW 2257   5.145   3.881   1.323  0.1134  0.5646  0.4344
   35SOL    HW1 2258   5.206   3.936   1.265 -0.3647  0.7550  0.1044
   35SOL    HW2 2259   5.052   3.918   1.317 -0.3379 -0.6302 -0.2672
   36SOL     OW 2260   5.509   2.418   1.424  0.4582  0.4250  0.4094
   36SOL    HW1 2261   5.434   2.473   1.388  0.9485  0.8442  0.0117
   36SOL    HW2 2262   5.509   2.328   1.381 -1.7042 -0.7788  2.6428
   37SOL     OW 2263   2.988   1.561   1.703 -0.7250 -0.2497  0.2030
   37SOL    HW1 2264   2.974   1.465   1.725 -0.7575 -0.2484  0.1884
   37SOL    HW2 2265   2.903   1.600   1.667 -0.4276 -0.4855 -0.7898
   38SOL     OW 2266   0.633   1.907   1.424  0.3258 -0.1186 -0.8061
   38SOL    HW1 2267   0.631   1.811   1.450 -2.5162  0.1991  0.5199
   38SOL    HW2 2268   0.613   1.964   1.505  0.8911  1.5235 -1.7723
   39SOL     OW 2269   0.672   4.472   1.679 -0.4962  0.5733  0.2121
   39SOL    HW1 2270   0.770   4.482   1.699 -0.8415 -0.9193  3.4204
   39SOL    HW2 2271   0.625   4.558   1.699  0.0541  1.1229 -0.7814
   40SOL     OW 2272   1.122   3.959   1.400 -1.0104 -0.3050 -0.3279
   40SOL    HW1 2273   1.091   3.876   1.446  0.7354 -1.4644 -1.1323
   40SOL    HW2 2274   1.046   3.999   1.349 -1.7687 -1.7212 -0.3469
   41SOL     OW 2275   5.324   2.603   1.329  0.2244  0.3432 -0.0105
   41SOL    HW1 2276   5.270   2.630   1.409  0.8685 -0.4376  0.7024
   41SOL    HW2 2277   5.267   2.547   1.269  0.7321 -2.2612  1.7472
   42SOL     OW 2278   1.744   2.598   1.338 -0.1503  0.1603  0.2256
   42SOL    HW1 2279   1.737   2.513   1.389 -3.0464  0.4439  0.4795
   42SOL    HW2 2280   1.826   2.596   1.280  0.5084 -2.2396  1.1235
   43SOL     OW 2281   2.624   1.946   1.588  0.2851 -0.4802  0.2308
   43SOL    HW1 2282   2.615   1.932   1.490 -0.1159 -0.2310  0.2284
   43SOL    HW2 2283   2.556   2.014   1.618 -0.7496 -1.7842  0.9519
   44SOL     OW 2284   4.656   4.273   1.680  0.1675  0.5010 -0.0629
   44SOL    HW1 2285   4.608   4.187   1.664  0.4492  0.1849  0.7566
   44SOL    HW2 2286   4.749   4.267   1.644  0.7594 -0.1645  1.4913
   45SOL     OW 2287   0.328   3.174   1.324  0.1222 -0.0965 -0.8061
   45SOL    HW1 2288   0.259   3.236   1.361  1.3824  0.4201  0.7587
   45SOL    HW2 2289   0.296   3.079   1.333 -1.1708  0.2085 -1.8525
   46SOL     OW 2290   0.968   5.010   1.299 -0.0333 -0.3287 -0.6838
   46SOL    HW1 2291   1.047   4.952   1.280  0.4540  0.3744 -0.8385
   46SOL    HW2 2292   0.999   5.103   1.321 -0.8806  0.3501 -2.2360
   47SOL     OW 2293   0.955   0.487   1.639 -0.1310  0.0813 -0.2013
   47SOL    HW1 2294   1.042   0.491   1.589 -0.9336  1.3060 -1.5859
   47SOL    HW2 2295   0.970   0.513   1.734  1.1714 -0.7175 -0.1550
   48SOL     OW 2296   0.505   1.474   1.694  0.2804  0.3903  0.0517
   48SOL    HW1 2297   0.559   1.545   1.738  3.0742 -0.3924 -1.8692
   48SOL    HW2 2298   0.539   1.384   1.721 -1.3168 -0.1963  0.2131
   49SOL     OW 2299   3.480   4.246   1.330 -0.7226 -0.0958  0.1292
   49SOL    HW1 2300   3.454   4.340   1.349 -0.3696 -0.5023  3.1528
   49SOL    HW2 2301   3.399   4.193   1.305 -1.0493  0.8241 -0.7884
   50SOL     OW 2302   5.184   1.614   1.677  0.0351  0.3093 -0.0457
   50SOL    HW1 2303   5.243   1.693   1.692 -1.0649  1.2739 -0.6469
   50SOL    HW2 2304   5.089   1.639   1.693 -0.3067 -1.0017  0.1204
   51SOL     OW 2305   0.183   2.554   1.298  0.2091 -0.6591 -0.2505
   51SOL    HW1 2306   0.140   2.644   1.303 -0.6479 -0.9235 -1.9193
   51SOL    HW2 2307   0.121   2.484   1.333 -0.5881 -0.9775 -2.1694
   52SOL     OW 2308   5.153   0.880   1.657 -0.9973  0.5142  0.3898
   52SOL    HW1 2309   5.114   0.971   1.644  0.7764  1.0300 -2.4648
   52SOL    HW2 2310   5.251   0.889   1.676 -0.5804 -0.7600 -0.9817
   53SOL     OW 2311   1.253   2.849   1.679 -0.5439 -0.4577  0.6656
   53SOL    HW1 2312   1.160   2.813   1.671 -0.3061 -0.8263 -0.6910
   53SOL    HW2 2313   1.295   2.854   1.589  1.3306 -1.8067  1.3991
   54SOL     OW 2314   2.825   1.401   1.324 -0.1238 -0.7414  0.2050
   54SOL    HW1 2315   2.794   1.347   1.246  0.0599 -1.1588  0.4203
   54SOL    HW2 2316   2.905   1.358   1.364 -1.1345 -1.4093  1.5883
   55SOL     OW 2317   4.852   4.887   1.317 -0.0777  0.3871  0.3800
   55SOL    HW1 2318   4.919   4.941   1.266 -1.1551  1.6093  0.2103
   55SOL    HW2 2319   4.833   4.931   1.405  0.3598 -0.6950  1.0315
   56SOL     OW 2320   2.158   2.057   1.340 -0.0775  0.0265  0.4434
   56SOL    HW1 2321   2.059   2.063   1.346 -0.1052  1.0963 -0.6513
   56SOL    HW2 2322   2.200   2.127   1.398  0.0436 -0.3701  0.8409
   57SOL     OW 2323   3.918   2.290   1.344 -0.2876 -0.9866  0.5989
   57SOL    HW1 2324   3.883   2.204   1.307 -2.4919  0.1298 -0.0953
   57SOL    HW2 2325   4.013   2.303   1.314 -0.3644 -2.5005 -0.4229
   58SOL     OW 2326   2.927   3.666   1.431 -0.9081  0.2647 -0.0218
   58SOL    HW1 2327   2.864   3.661   1.353  1.8382  1.8758 -2.5765
   58SOL    HW2 2328   3.019   3.638   1.401  0.1798  0.5315  2.7937
   59SOL     OW 2329   4.645   2.713   1.349  0.2739 -0.0466  0.2088
   59SOL    HW1 2330   4.602   2.629   1.317  1.1163 -0.9328  1.3196
   59SOL    HW2 2331   4.590   2.792   1.322 -0.1439 -0.8821 -1.5227
   60SOL     OW 2332   2.085   4.797   1.413 -0.0320 -0.4616  0.1379
   60SOL    HW1 2333   2.130   4.718   1.369 -2.3993 -2.7910  1.6332
   60SOL    HW2 2334   2.014   4.833   1.352  0.7716  0.3053 -0.3728
   61SOL     OW 2335   3.136   5.105   1.386 -0.2826 -0.0243 -0.5834
   61SOL    HW1 2336   3.168   5.014   1.411 -2.0993 -0.4528  0.3832
   61SOL    HW2 2337   3.212   5.160   1.352  1.0971 -1.4603  0.0992
   62SOL     OW 2338   0.642   3.727   1.324  0.4126 -0.4490  0.5944
   62SOL    HW1 2339   0.597   3.648   1.366  0.2072  0.1447  1.5102
   62SOL    HW2 2340   0.668   3.704   1.230 -0.5191 -1.2761  0.5197
   63SOL     OW 2341   0.108   4.898   1.433 -0.2241 -0.1128 -0.1353
   63SOL    HW1 2342   0.097   4.805   1.468  0.5796 -0.4936 -0.8395
   63SOL    HW2 2343   0.110   4.962   1.510 -0.4326 -0.7169  0.3851
   64SOL     OW 2344   1.229   0.700   1.740  0.1560  0.4280  0.4535
   64SOL    HW1 2345   1.275   0.755   1.670  1.8237 -0.2794  0.9529
   64SOL    HW2 2346   1.263   0.606   1.737 -0.0598  0.2738  1.9107
   65SOL     OW 2347   3.083   4.516   1.275  0.5749 -0.0132  0.2599
   65SOL    HW1 2348   3.112   4.528   1.370 -1.0482  0.0156  0.7847
   65SOL    HW2 2349   3.020   4.590   1.250 -0.7705 -1.2324 -0.0995
   66SOL     OW 2350   3.562   2.722   1.695  0.1215 -0.1924 -0.2881
   66SOL    HW1 2351   3.659   2.743   1.702  0.0321  0.2106 -0.2512
   66SOL    HW2 2352   3.531   2.679   1.780  0.1723  0.0767 -0.1325
   67SOL     OW 2353   1.664   2.480   1.724 -0.2533  0.5454  0.3790
   67SOL    HW1 2354   1.643   2.552   1.791  1.3531  0.5024  0.9505
   67SOL    HW2 2355   1.746   2.431   1.752 -0.6037 -0.6973 -0.6811
   68SOL     OW 2356   0.580   1.208   1.713  0.9664 -0.0085 -0.4863
   68SOL    HW1 2357   0.609   1.126   1.763  1.4034  1.1873  1.3093
   68SOL    HW2 2358   0.579   1.188   1.615  1.3049 -2.0783 -0.1156
   69SOL     OW 2359   1.864   2.301   1.295  0.0810 -0.1058 -0.3222
   69SOL    HW1 2360   1.876   2.204   1.275  0.4787 -0.4157  1.2675
   69SOL    HW2 2361   1.797   2.312   1.369 -0.9154  0.9241 -1.3403
   70SOL     OW 2362   5.189   2.398   1.679  0.4629  0.5141 -0.7967
   70SOL    HW1 2363   5.094   2.392   1.710  1.2886 -1.1765  1.7344
   70SOL    HW2 2364   5.204   2.484   1.630 -2.7100  0.1356 -2.7096
   71SOL     OW 2365   2.308   5.110   1.646 -0.4107 -0.7103 -0.0031
   71SOL    HW1 2366   2.347   5.201   1.639  1.3456 -1.4160  0.1159
   71SOL    HW2 2367   2.209   5.117   1.660 -0.6045  1.1209 -1.8082
   72SOL     OW 2368   2.051   5.418   1.638 -0.6548 -0.4375  0.0951
   72SOL    HW1 2369   2.072   5.389   1.545  2.3462 -1.5097  1.0211
   72SOL    HW2 2370   2.118   5.486   1.668 -0.6160 -1.2470  1.9874
   73SOL     OW 2371   5.511   4.617   1.278  0.0513 -0.3822 -0.1007
   73SOL    HW1 2372   5.434   4.679   1.262 -0.0089 -0.7805 -1.5011
   73SOL    HW2 2373   5.544   4.629   1.371 -0.0575  1.6425 -0.2705
   74SOL     OW 2374   1.517   5.588   1.317 -0.0940 -0.6264  0.5097
   74SOL    HW1 2375   1.591   5.567   1.252 -0.0548  0.6030  0.1349
   74SOL    HW2 2376   1.553   5.588   1.410  1.1877  3.0238  0.1558
   75SOL     OW 2377   3.180   3.410   1.659  0.3070 -0.0966 -0.5024
   75SOL    HW1 2378   3.272   3.371   1.650  1.5691  2.9369 -2.1426
   75SOL    HW2 2379   3.187   3.506   1.684 -2.6059 -0.4498  2.2918
   76SOL     OW 2380   5.316   5.470   1.322  0.7599  0.4341  0.2157
   76SOL    HW1 2381   5.404   5.516   1.314  0.8610  0.0752 -0.9414
   76SOL    HW2 2382   5.329   5.381   1.368  0.8992  0.6315  0.5634
   77SOL     OW 2383   4.606   4.777   1.319  0.4805  0.0282  0.4775
   77SOL    HW1 2384   4.533   4.846   1.322 -1.3509 -1.8539  1.7243
   77SOL    HW2 2385   4.695   4.823   1.308 -0.7259  2.4850  0.3343
   78SOL     OW 2386   5.231   0.811   1.375  0.0176 -0.3606  0.0503
   78SOL    HW1 2387   5.297   0.738   1.359 -0.1504 -0.1660 -1.8536
   78SOL    HW2 2388   5.187   0.798   1.464  0.7817 -1.9324  0.2360
   79SOL     OW 2389   5.376   5.470   1.708  0.3832  0.7040  0.0023
   79SOL    HW1 2390   5.304   5.418   1.662  1.3566 -1.3664  0.6924
   79SOL    HW2 2391   5.337   5.552   1.749 -1.0237  1.1245 -2.0262
   80SOL     OW 2392   2.489   0.689   1.305 -0.3158 -0.9414 -0.1785
   80SOL    HW1 2393   2.394   0.659   1.315 -0.8011  0.5318 -0.2658
   80SOL    HW2 2394   2.493   0.788   1.299  1.1948 -1.0070 -0.7204
   81SOL     OW 2395   0.124   2.343   1.642 -0.0543 -0.2944  0.5706
   81SOL    HW1 2396   0.070   2.369   1.562 -0.2429 -0.9071  0.4859
   81SOL    HW2 2397   0.163   2.424   1.685 -1.4542  0.2255  0.9167
   82SOL     OW 2398   5.196   3.842   1.648  0.3136  0.0724 -0.6873
   82SOL    HW1 2399   5.265   3.776   1.680  0.3760 -0.7755 -2.4344
   82SOL    HW2 2400   5.215   3.865   1.553 -0.6586  1.4182 -0.5745
   83SOL     OW 2401   1.419   4.734   1.560  0.5504 -0.0008 -0.1965
   83SOL    HW1 2402   1.442   4.706   1.466 -1.4954  1.3101 -1.1737
   83SOL    HW2 2403   1.320   4.736   1.570  0.7353 -0.2267  2.0812
   84SOL     OW 2404   3.092   3.931   1.339  0.2256  0.0357 -0.5675
   84SOL    HW1 2405   3.054   3.894   1.424 -0.3346  1.1976 -0.2882
   84SOL    HW2 2406   3.133   3.857   1.286 -2.5184 -1.3499 -0.9360
   85SOL     OW 2407   3.964   3.592   1.706 -0.2886 -0.1039 -0.6176
   85SOL    HW1 2408   4.024   3.663   1.743  0.3787 -1.5015  1.1622
   85SOL    HW2 2409   4.010   3.503   1.714 -1.8271 -0.9720 -1.0686
   86SOL     OW 2410   1.192   0.191   1.740  0.5490  0.1488 -0.5972
   86SOL    HW1 2411   1.219   0.287   1.751  1.8352 -0.3185  0.7615
   86SOL    HW2 2412   1.253   0.148   1.673 -0.2066  0.3326 -1.4148
   87SOL     OW 2413   0.345   4.194   1.615  0.2334  0.1372  0.5580
   87SOL    HW1 2414   0.328   4.152   1.526 -0.2944  0.0659  0.6932
   87SOL    HW2 2415   0.443   4.214   1.624  0.4400 -0.7882  0.3817
   88SOL     OW 2416   3.810   1.794   1.352  0.5692 -0.2193 -0.4260
   88SOL    HW1 2417   3.739   1.726   1.333  0.8198 -0.7500  0.4900
   88SOL    HW2 2418   3.878   1.755   1.414 -0.3432  1.4866  1.7812
   89SOL     OW 2419   4.939   1.715   1.632  0.5945  0.1594 -0.0988
   89SOL    HW1 2420   4.883   1.725   1.550  1.0791  1.4898 -0.2896
   89SOL    HW2 2421   4.998   1.795   1.642  1.2436 -0.4387  1.0208
   90SOL     OW 2422   3.492   0.640   1.356 -0.6258  0.2036  0.3330
   90SOL    HW1 2423   3.485   0.739   1.362  0.5700  0.3203  0.1965
   90SOL    HW2 2424   3.588   0.615   1.342 -0.8526 -0.9996  0.8470
   91SOL     OW 2425   0.590   5.595   1.659 -0.4532 -0.3458  0.7516
   91SOL    HW1 2426   0.507   5.547   1.688 -0.2975  0.3619  2.5272
   91SOL    HW2 2427   0.578   5.693   1.675  0.9635 -0.3031  1.7106
   92SOL     OW 2428   2.732   2.607   1.577 -0.5290 -0.1886 -0.5580
   92SOL    HW1 2429   2.816   2.582   1.625  0.5597  1.3464 -1.5601
   92SOL    HW2 2430   2.754   2.627   1.481 -2.1823 -0.5169 -1.0246
   93SOL     OW 2431   3.622   5.279   1.429  0.6631 -0.0619  0.8499
   93SOL    HW1 2432   3.697   5.229   1.386  1.5318  1.6700  0.2657
   93SOL    HW2 2433   3.641   5.287   1.527 -0.2396 -2.1078  1.2561
   94SOL     OW 2434   4.776   3.409   1.656 -0.3562  0.2963  0.4262
   94SOL    HW1 2435   4.861   3.442   1.698 -1.5108  0.6491  2.6357
   94SOL    HW2 2436   4.775   3.309   1.655  1.4478  0.1645 -2.7038
   95SOL     OW 2437   5.351   1.211   1.621 -0.1844  0.0450  0.3940
   95SOL    HW1 2438   5.371   1.223   1.524 -2.2000 -1.6779 -0.3362
   95SOL    HW2 2439   5.372   1.116   1.647 -3.1169 -0.6380  0.5942
   96SOL     OW 2440   2.148   2.975   1.330  0.5446  0.2585  0.3315
   96SOL    HW1 2441   2.076   3.045   1.328  1.4776  1.2383  0.0474
   96SOL    HW2 2442   2.106   2.885   1.344 -0.8302  0.6665 -0.8657
   97SOL     OW 2443   4.126   5.591   1.376 -0.4212 -0.0811 -0.2287
   97SOL    HW1 2444   4.064   5.668   1.388 -1.8351 -1.6360  4.4905
   97SOL    HW2 2445   4.074   5.506   1.369  1.0233 -1.2639  2.1481
   98SOL     OW 2446   4.158   3.378   1.412  0.7809  0.4323  0.2874
   98SOL    HW1 2447   4.239   3.328   1.382 -0.8741 -0.5006 -3.2683
   98SOL    HW2 2448   4.180   3.475   1.424  2.5790  0.0396  0.3925
   99SOL     OW 2449   4.618   2.250   1.338  0.4100 -0.2636 -0.3105
   99SOL    HW1 2450   4.673   2.171   1.361  0.2081 -0.1871  0.4407
   99SOL    HW2 2451   4.573   2.235   1.250  1.6121 -0.3282 -0.9397
  100SOL     OW 2452   1.340   1.649   1.543 -0.3669  0.0956 -0.0735
  100SOL    HW1 2453   1.265   1.588   1.568  0.1939  0.0100  1.4984
  100SOL    HW2 2454   1.334   1.734   1.595  0.9695 -0.1666  0.5567
  101SOL     OW 2455   4.963   2.286   1.436 -0.1192 -0.0145  0.1249
  101SOL    HW1 2456   4.934   2.359   1.497 -0.4524 -0.0249 -0.0207
  101SOL    HW2 2457   4.903   2.206   1.449 -0.3668  0.0776 -0.4091
  102SOL     OW 2458   2.579   1.225   1.324 -0.2661  0.1010  0.0289
  102SOL    HW1 2459   2.495   1.273   1.299 -0.7520 -0.8832 -0.2779
  102SOL    HW2 2460   2.621   1.270   1.402 -0.5023  1.2410 -0.4761
  103SOL     OW 2461   4.911   2.711   1.335 -0.1483  0.2152  0.0376
  103SOL    HW1 2462   4.811   2.709   1.324 -0.2955  0.6391  1.1600
  103SOL    HW2 2463   4.935   2.674   1.425  0.8370 -1.3626 -0.8375
  104SOL     OW 2464   4.475   4.026   1.578 -0.4801 -0.0578  0.2439
  104SOL    HW1 2465   4.527   3.965   1.638 -2.4366 -1.1206  0.9380
  104SOL    HW2 2466   4.488   3.997   1.483 -1.0248 -1.3116  0.5315
  105SOL     OW 2467   2.342   1.861   1.308  0.3177  0.0251 -0.1081
  105SOL    HW1 2468   2.278   1.784   1.311 -1.0431  1.1166 -0.1731
  105SOL    HW2 2469   2.291   1.947   1.312  1.7841  0.9405 -0.3482
  106SOL     OW 2470   2.282   5.507   1.285  0.1277 -0.2959  0.7444
  106SOL    HW1 2471   2.372   5.474   1.312  0.0297 -0.9332  0.3187
  106SOL    HW2 2472   2.289   5.601   1.250  0.5388 -0.1580  1.1891
  107SOL     OW 2473   4.882   2.395   1.715 -0.1141 -0.2406  0.7419
  107SOL    HW1 2474   4.794   2.440   1.721 -1.1261 -2.0641  0.4205
  107SOL    HW2 2475   4.869   2.296   1.706  1.8831 -0.4356 -1.1509
  108SOL     OW 2476   2.243   4.145   1.584 -0.2646 -0.0996 -0.2698
  108SOL    HW1 2477   2.247   4.047   1.603 -0.1538 -0.1686 -0.6415
  108SOL    HW2 2478   2.189   4.161   1.501  1.2287  0.0012 -1.2495
  109SOL     OW 2479   0.419   2.196   1.660 -0.3660 -0.1421  0.1702
  109SOL    HW1 2480   0.445   2.103   1.685 -0.3338 -1.2371 -3.3181
  109SOL    HW2 2481   0.326   2.214   1.693 -0.1958 -1.2019  1.3167
  110SOL     OW 2482   2.644   4.559   1.614 -1.0736  0.1641 -0.2819
  110SOL    HW1 2483   2.682   4.486   1.671  1.0161  0.8442 -0.6932
  110SOL    HW2 2484   2.686   4.555   1.523 -0.4812  2.1943 -0.1426
  111SOL     OW 2485   4.173   3.997   1.656 -0.1742  0.4008 -0.0934
  111SOL    HW1 2486   4.230   3.973   1.577  1.5125  0.7001  1.0020
  111SOL    HW2 2487   4.180   3.927   1.726 -0.8923  0.6171  0.2118
  112SOL     OW 2488   2.695   1.658   1.649  0.0863 -0.2438 -0.2902
  112SOL    HW1 2489   2.661   1.751   1.657  1.0296 -0.0251  2.0369
  112SOL    HW2 2490   2.653   1.601   1.719  1.6799 -0.8498  0.2077
  113SOL     OW 2491   3.000   3.138   1.328 -0.4684  0.0677 -0.4510
  113SOL    HW1 2492   2.979   3.122   1.425 -2.3833  1.3413 -0.5972
  113SOL    HW2 2493   2.930   3.198   1.289  1.7432  1.8187 -1.9627
  114SOL     OW 2494   0.187   4.420   1.285 -0.0860 -0.4202 -0.4923
  114SOL    HW1 2495   0.254   4.490   1.311 -2.0547  0.8632  1.5967
  114SOL    HW2 2496   0.109   4.464   1.240 -0.7420 -1.4622 -0.4043
  115SOL     OW 2497   5.105   5.628   1.398  0.2564 -0.0698  0.7341
  115SOL    HW1 2498   5.032   5.578   1.351 -0.5533 -0.2783  2.1345
  115SOL    HW2 2499   5.194   5.593   1.370 -0.2310 -0.7730  0.0298
  116SOL     OW 2500   3.236   1.069   1.285  0.4597  0.3351  0.1118
  116SOL    HW1 2501   3.162   1.117   1.330  0.5557  1.2260 -0.6459
  116SOL    HW2 2502   3.274   1.126   1.212  0.3154 -1.0272 -1.0860
  117SOL     OW 2503   2.938   3.860   1.657 -0.1264  0.3805 -0.2188
  117SOL    HW1 2504   2.854   3.894   1.700  1.0151  0.8387  1.7639
  117SOL    HW2 2505   2.914   3.798   1.582 -2.2230  1.6244 -0.6635
  118SOL     OW 2506   2.181   1.639   1.381  0.0393  0.1524  0.3396
  118SOL    HW1 2507   2.098   1.693   1.366  0.1093  0.2996  0.4847
  118SOL    HW2 2508   2.192   1.621   1.478 -0.4554 -0.8704  0.2214
  119SOL     OW 2509   0.109   2.731   1.625 -0.3889 -0.1690  0.9233
  119SOL    HW1 2510   0.205   2.703   1.621 -0.0814  0.6376  2.1238
  119SOL    HW2 2511   0.076   2.749   1.532  0.4869 -0.8491  0.4608
  120SOL     OW 2512   4.039   2.200   1.604  0.5235  0.0976  0.0393
  120SOL    HW1 2513   4.013   2.231   1.513 -0.7121  0.9567  0.6466
  120SOL    HW2 2514   3.973   2.132   1.637  1.0338 -0.3070  0.2539
  121SOL     OW 2515   0.380   3.198   1.664  0.6686  0.2937 -0.0437
  121SOL    HW1 2516   0.283   3.220   1.675  0.5063  1.6212 -3.0819
  121SOL    HW2 2517   0.390   3.099   1.651 -0.2335  0.1106  0.5349
  122SOL     OW 2518   2.893   0.781   1.675  0.1156 -0.1831 -0.3722
  122SOL    HW1 2519   2.851   0.766   1.586  1.2717  0.7506 -1.1012
  122SOL    HW2 2520   2.986   0.816   1.663  0.7358 -1.1915  1.2038
  123SOL     OW 2521   2.511   3.035   1.678  0.1333 -0.1890  0.0084
  123SOL    HW1 2522   2.596   2.982   1.671  0.6952  0.6672  0.2820
  123SOL    HW2 2523   2.433   2.976   1.655  0.9184 -0.5695 -1.8312
  124SOL     OW 2524   0.985   1.431   1.451 -0.5766  0.4039 -0.3358
  124SOL    HW1 2525   0.952   1.433   1.545 -0.0578 -0.5205 -0.1260
  124SOL    HW2 2526   1.020   1.521   1.426 -0.0947  0.4807  0.5769
  125SOL     OW 2527   4.523   3.504   1.669  0.4313  0.1522 -0.0642
  125SOL    HW1 2528   4.499   3.557   1.588  0.8731  0.6060  0.0991
  125SOL    HW2 2529   4.619   3.476   1.663  0.1976 -0.6586 -0.1631
  126SOL     OW 2530   5.396   0.610   1.332  0.1128  0.4680 -0.2909
  126SOL    HW1 2531   5.382   0.515   1.303  2.3101  0.0327 -0.0812
  126SOL    HW2 2532   5.490   0.637   1.315 -0.4583  2.6447 -0.3121
  127SOL     OW 2533   2.851   4.057   1.314 -0.0907  0.0666 -0.0654
  127SOL    HW1 2534   2.782   4.002   1.362  0.9388  0.5729  2.0975
  127SOL    HW2 2535   2.939   4.010   1.316  0.4230  1.0055  0.3643
  128SOL     OW 2536   4.356   3.277   1.669  0.1836  0.5475 -0.3356
  128SOL    HW1 2537   4.258   3.280   1.687  0.1850 -1.3308  0.2494
  128SOL    HW2 2538   4.397   3.365   1.693 -1.2028  1.0390  0.3667
  129SOL     OW 2539   5.205   3.162   1.297 -0.0020  0.2568 -0.1800
  129SOL    HW1 2540   5.164   3.107   1.225 -2.3206  1.8300 -0.1474
  129SOL    HW2 2541   5.178   3.127   1.386 -0.3975  0.6631 -0.1393
  130SOL     OW 2542   3.194   2.073   1.309 -0.1723 -0.4368  0.3736
  130SOL    HW1 2543   3.244   1.989   1.330 -0.1369 -0.1605  1.4611
  130SOL    HW2 2544   3.112   2.079   1.366 -0.4373  0.0288 -0.0500
  131SOL     OW 2545   1.035   2.479   1.408  0.4003 -0.0598 -0.0981
  131SOL    HW1 2546   1.026   2.553   1.341 -1.4874  0.4107  0.5924
  131SOL    HW2 2547   0.972   2.405   1.383 -0.5919  0.2718  1.2750
  132SOL     OW 2548   4.315   2.154   1.380 -0.5000 -0.0013  0.4886
  132SOL    HW1 2549   4.382   2.175   1.451  0.7966  0.2197 -0.7534
  132SOL    HW2 2550   4.263   2.237   1.358  0.4673  0.4425 -0.1915
  133SOL     OW 2551   1.895   5.647   1.679  0.1316  0.2029 -0.1306
  133SOL    HW1 2552   1.968   5.714   1.671  0.7128 -0.5225 -1.1144
  133SOL    HW2 2553   1.931   5.556   1.661 -0.3526 -0.5950  2.4874
  134SOL     OW 2554   4.366   4.864   1.655  0.2363 -0.4586 -0.0557
  134SOL    HW1 2555   4.456   4.855   1.698 -0.1467 -1.8905  0.5276
  134SOL    HW2 2556   4.329   4.772   1.638 -1.4124  0.1020  0.3663
  135SOL     OW 2557   3.890   0.469   1.711 -0.4577  0.3141  0.1623
  135SOL    HW1 2558   3.821   0.396   1.718  1.8024 -2.1053 -1.0667
  135SOL    HW2 2559   3.851   0.554   1.745 -3.7508 -1.0861  0.3056
  136SOL     OW 2560   2.370   0.674   1.619  0.0009 -0.2491  0.1443
  136SOL    HW1 2561   2.414   0.762   1.599 -0.1495 -0.2753 -0.3111
  136SOL    HW2 2562   2.323   0.641   1.537  0.4869 -1.0007  0.1611
  137SOL     OW 2563   2.946   4.784   1.250  0.0382 -0.2340  0.5886
  137SOL    HW1 2564   2.899   4.872   1.249  0.0376 -0.1824  2.1432
  137SOL    HW2 2565   3.034   4.793   1.297  0.5246 -0.8441 -0.1699
  138SOL     OW 2566   5.122   0.329   1.406  0.3580 -0.0370  0.2136
  138SOL    HW1 2567   5.211   0.347   1.363 -0.7494  1.9073 -1.4011
  138SOL    HW2 2568   5.079   0.251   1.361  0.5843 -0.0142 -0.0485
  139SOL     OW 2569   0.295   1.267   1.705 -0.0383  0.0716 -0.3376
  139SOL    HW1 2570   0.382   1.225   1.731  0.4799  1.0702 -0.4318
  139SOL    HW2 2571   0.310   1.363   1.680 -1.0092 -0.0016 -1.2880
  140SOL     OW 2572   0.879   2.019   1.334  0.0351  0.6037  0.1684
  140SOL    HW1 2573   0.790   1.975   1.318 -0.3080  1.3452 -0.0097
  140SOL    HW2 2574   0.918   1.984   1.419  0.1020 -0.5646 -0.3162
  141SOL     OW 2575   5.377   1.280   1.349  0.1653 -0.1226  0.1210
  141SOL    HW1 2576   5.339   1.366   1.382  2.0425 -0.0397  2.3733
  141SOL    HW2 2577   5.463   1.297   1.302 -0.2067 -0.6735 -0.7925
  142SOL     OW 2578   4.145   4.741   1.317  0.1858  0.4182  0.3100
  142SOL    HW1 2579   4.080   4.686   1.266 -0.0554  1.3061 -0.3625
  142SOL    HW2 2580   4.096   4.815   1.364  0.7925  1.6379 -0.9265
  143SOL     OW 2581   5.410   0.692   1.616 -0.5249  0.2459 -0.0885
  143SOL    HW1 2582   5.427   0.653   1.525 -0.7408  1.2055 -0.5580
  143SOL    HW2 2583   5.317   0.668   1.646 -0.5184  0.0785 -0.2008
  144SOL     OW 2584   3.148   4.525   1.554 -0.0766  0.0899  0.0088
  144SOL    HW1 2585   3.078   4.454   1.546  1.3092 -1.4851  1.3794
  144SOL    HW2 2586   3.117   4.595   1.618  0.3447 -1.6411  2.2263
  145SOL     OW 2587   0.401   5.201   1.390 -0.1414  0.4036  0.2215
  145SOL    HW1 2588   0.330   5.140   1.354 -0.1244  0.2017  0.5249
  145SOL    HW2 2589   0.485   5.187   1.339  0.3548 -1.0640  1.3641
  146SOL     OW 2590   4.976   4.799   1.588  0.2478  0.0501 -0.2394
  146SOL    HW1 2591   4.916   4.728   1.624 -0.1446 -0.0875 -1.1340
  146SOL    HW2 2592   4.924   4.884   1.576  0.8300  0.6523  1.2934
  147SOL     OW 2593   4.894   3.673   1.467  0.2834 -0.1156  0.2053
  147SOL    HW1 2594   4.889   3.591   1.523 -1.0870 -1.4182 -1.6680
  147SOL    HW2 2595   4.912   3.752   1.524  0.3371 -1.5374  2.2527
  148SOL     OW 2596   1.769   4.274   1.575  0.6330 -0.2836  0.4311
  148SOL    HW1 2597   1.757   4.264   1.476  0.6963 -2.8866  0.6132
  148SOL    HW2 2598   1.809   4.190   1.612 -0.8763 -0.0097  2.8981
  149SOL     OW 2599   2.625   4.840   1.686  0.2711 -0.2082  0.2654
  149SOL    HW1 2600   2.639   4.749   1.647 -0.8281 -0.7838  1.1377
  149SOL    HW2 2601   2.527   4.857   1.696  0.3270  2.0835 -2.1188
  150SOL     OW 2602   1.376   0.030   1.598  0.1992 -0.1949 -0.0834
  150SOL    HW1 2603   1.458  -0.027   1.603 -0.1985 -1.2318 -3.1665
  150SOL    HW2 2604   1.383   0.090   1.518 -1.4394  0.7747  0.4577
  151SOL     OW 2605   1.540   4.118   1.299  0.0263 -0.2381 -0.1166
  151SOL    HW1 2606   1.485   4.157   1.225 -1.2234  0.4109  1.1185
  151SOL    HW2 2607   1.627   4.169   1.305  1.1316 -1.6651 -2.4680
  152SOL     OW 2608   1.386   3.186   1.285 -0.1820  0.1660  0.3457
  152SOL    HW1 2609   1.301   3.220   1.326 -0.3858 -1.0876  0.9942
  152SOL    HW2 2610   1.411   3.245   1.208 -1.0732  1.1591  0.7824
  153SOL     OW 2611   2.463   0.238   1.668 -0.2178 -0.2644 -0.2586
  153SOL    HW1 2612   2.561   0.216   1.660 -0.0357 -0.6262  2.2009
  153SOL    HW2 2613   2.409   0.155   1.655 -0.2102 -0.1352 -1.2298
  154SOL     OW 2614   2.352   4.877   1.728 -0.0661 -0.3563 -0.0936
  154SOL    HW1 2615   2.320   4.969   1.705  0.5283 -0.3475 -0.9332
  154SOL    HW2 2616   2.276   4.813   1.722 -0.2159 -0.1240 -0.7785
  155SOL     OW 2617   0.402   3.465   1.306 -0.6382  0.0344 -0.3278
  155SOL    HW1 2618   0.391   3.373   1.267  1.0831 -0.8701  1.1717
  155SOL    HW2 2619   0.315   3.514   1.300 -1.8118 -1.9529 -0.5403
  156SOL     OW 2620   1.385   4.455   1.389 -0.0378 -0.2882 -0.2541
  156SOL    HW1 2621   1.439   4.527   1.347 -0.5483  0.6240  0.6153
  156SOL    HW2 2622   1.428   4.427   1.476 -0.7995  0.2552  0.3080
  157SOL     OW 2623   1.028   4.350   1.368 -0.2141  0.2127  0.1841
  157SOL    HW1 2624   1.008   4.445   1.345 -3.5523 -0.0758  1.3112
  157SOL    HW2 2625   1.066   4.345   1.460 -0.8512  0.4334  0.4663
  158SOL     OW 2626   4.506   5.415   1.334 -0.7191 -0.5360  0.3223
  158SOL    HW1 2627   4.451   5.498   1.326  0.2733  0.1764  0.6488
  158SOL    HW2 2628   4.586   5.421   1.274  1.7343  0.7472  3.4335
  159SOL     OW 2629   4.310   2.172   1.691  0.1539 -0.6008 -0.0734
  159SOL    HW1 2630   4.211   2.185   1.698  0.2041 -0.0132 -0.3578
  159SOL    HW2 2631   4.334   2.080   1.721 -0.3599 -0.4120  0.9674
  160SOL     OW 2632   4.793   2.114   1.693 -0.7911 -0.1828 -0.4285
  160SOL    HW1 2633   4.715   2.055   1.715 -1.4339  1.3792  1.9418
  160SOL    HW2 2634   4.869   2.093   1.755 -0.9338  1.2364  0.2685
  161SOL     OW 2635   3.940   0.793   1.442  0.1626 -0.0873  0.0870
  161SOL    HW1 2636   3.969   0.853   1.367  0.3626 -0.7814 -0.3981
  161SOL    HW2 2637   3.951   0.842   1.529  1.1827  0.2799 -0.2253
  162SOL     OW 2638   0.602   2.926   1.280 -0.1872 -0.0766  0.3229
  162SOL    HW1 2639   0.588   2.926   1.181  3.2863 -0.4982 -0.2920
  162SOL    HW2 2640   0.569   2.840   1.318 -4.3160  1.2390  0.1506
  163SOL     OW 2641   0.410   5.724   1.267  0.2779  0.3077  0.0754
  163SOL    HW1 2642   0.362   5.774   1.338  0.0422 -1.9773  1.6451
  163SOL    HW2 2643   0.354   5.647   1.236  0.7053  0.7767 -2.0647
  164SOL     OW 2644   4.877   1.589   1.299 -0.1629  0.0072  0.2706
  164SOL    HW1 2645   4.826   1.504   1.285  1.2071 -1.0651  1.5058
  164SOL    HW2 2646   4.966   1.582   1.254  0.2660  0.4857  1.0318
  165SOL     OW 2647   1.965   3.939   1.329 -0.4440 -0.2688  0.0169
  165SOL    HW1 2648   2.009   3.864   1.378 -1.8527 -1.3795 -0.3401
  165SOL    HW2 2649   1.867   3.920   1.320 -0.7248  1.3247 -0.6377
  166SOL     OW 2650   5.004   2.956   1.338  0.7556  0.2794  0.4477
  166SOL    HW1 2651   4.964   2.865   1.331 -0.6251  0.9054 -0.0401
  166SOL    HW2 2652   4.932   3.024   1.351  1.6896  1.4000 -0.0318
  167SOL     OW 2653   0.071   5.717   1.568 -0.0121  0.2412  0.2738
  167SOL    HW1 2654  -0.015   5.766   1.554  0.1305  0.1590 -1.0268
  167SOL    HW2 2655   0.059   5.647   1.639 -1.7452 -1.4405 -1.5492
  168SOL     OW 2656   5.360   0.106   1.483 -0.6820  0.0284  0.0534
  168SOL    HW1 2657   5.300   0.079   1.408 -0.8360 -1.8273  0.8014
  168SOL    HW2 2658   5.306   0.157   1.551 -0.9214  0.2637 -0.3116
  169SOL     OW 2659   1.683   2.348   1.484 -0.3547  0.2942 -0.2521
  169SOL    HW1 2660   1.675   2.390   1.575  0.5070 -0.2249  0.0869
  169SOL    HW2 2661   1.617   2.274   1.476  0.8403 -0.9366  0.7228
  170SOL     OW 2662   3.163   0.804   1.309 -0.1636  0.0613 -0.0506
  170SOL    HW1 2663   3.187   0.898   1.334  0.8021  0.0738 -0.9483
  170SOL    HW2 2664   3.246   0.748   1.309 -0.3013 -0.1858 -2.0594
  171SOL     OW 2665   1.807   5.145   1.366  0.2175  0.4032  0.7676
  171SOL    HW1 2666   1.763   5.123   1.453 -1.1422 -1.1652 -0.2600
  171SOL    HW2 2667   1.906   5.135   1.375  0.0078 -1.0089  1.7886
  172SOL     OW 2668   4.225   4.642   1.574  0.0365  0.7692  0.1110
  172SOL    HW1 2669   4.128   4.646   1.598  0.2312  0.6671  0.9285
  172SOL    HW2 2670   4.234   4.637   1.474 -0.8274 -0.2940  0.0669
  173SOL     OW 2671   3.806   5.155   1.298  0.4448 -0.1551  0.0887
  173SOL    HW1 2672   3.864   5.227   1.260  1.7712 -0.2793  1.7349
  173SOL    HW2 2673   3.861   5.072   1.312 -0.6551 -0.9572 -0.2461
  174SOL     OW 2674   0.298   1.709   1.411  0.3198  0.3807 -0.0713
  174SOL    HW1 2675   0.348   1.623   1.402  0.4792  0.3168  1.2983
  174SOL    HW2 2676   0.348   1.782   1.365  1.0743  0.0780  0.2559
  175SOL     OW 2677   1.986   3.226   1.323 -0.3815  0.5197 -0.1361
  175SOL    HW1 2678   2.015   3.271   1.238  0.3152  0.4637  0.0701
  175SOL    HW2 2679   1.909   3.276   1.362  0.1212  1.2928 -0.1228
  176SOL     OW 2680   2.111   3.140   1.627 -0.0258 -0.1526 -0.3806
  176SOL    HW1 2681   2.199   3.152   1.580 -0.1146 -0.2832 -0.5833
  176SOL    HW2 2682   2.110   3.050   1.672 -0.1916 -0.3039 -0.6803
  177SOL     OW 2683   4.530   5.696   1.688 -0.6583 -0.3691 -0.1037
  177SOL    HW1 2684   4.457   5.637   1.654  0.1944 -1.5982  0.1370
  177SOL    HW2 2685   4.491   5.783   1.720 -2.1051 -1.3013  0.7569
  178SOL     OW 2686   1.153   1.510   1.696 -0.0451 -0.0383 -0.1094
  178SOL    HW1 2687   1.162   1.546   1.789 -0.7202 -1.0948  0.3773
  178SOL    HW2 2688   1.060   1.476   1.681  0.3608 -0.9168 -0.7860
  179SOL     OW 2689   0.619   4.225   1.615  0.0010  0.7859  0.1805
  179SOL    HW1 2690   0.704   4.174   1.626 -0.4103  0.2678  1.0473
  179SOL    HW2 2691   0.632   4.319   1.645  0.1868  0.6231  0.6227
  180SOL     OW 2692   2.739   1.089   1.740 -0.3516  0.1265 -0.1891
  180SOL    HW1 2693   2.648   1.120   1.768  0.8755  1.2467  3.1138
  180SOL    HW2 2694   2.752   0.994   1.769  0.0969  0.5397  1.0403
  181SOL     OW 2695   3.208   4.186   1.364  0.3285  0.6055  0.0673
  181SOL    HW1 2696   3.169   4.094   1.368 -0.3866  0.9515  2.0688
  181SOL    HW2 2697   3.135   4.253   1.355  0.9137  0.9828 -2.7922
  182SOL     OW 2698   0.034   4.638   1.546 -0.0394  0.4470  0.2059
  182SOL    HW1 2699  -0.037   4.589   1.597 -0.3967  1.0740  0.3215
  182SOL    HW2 2700   0.122   4.622   1.590 -0.2822  0.6251  0.7642
  183SOL     OW 2701   4.534   0.582   1.533  0.0822 -0.0497 -0.2813
  183SOL    HW1 2702   4.601   0.631   1.477 -0.1813  1.4421  0.6415
  183SOL    HW2 2703   4.442   0.600   1.497  0.1111 -1.8963 -1.3997
  184SOL     OW 2704   0.340   0.840   1.617 -0.1582 -0.2347 -0.3137
  184SOL    HW1 2705   0.294   0.756   1.648 -0.7894  0.4780  0.7784
  184SOL    HW2 2706   0.273   0.915   1.615  0.9570  0.8766  1.4888
  185SOL     OW 2707   2.606   1.882   1.321 -0.2724  0.0711  0.2043
  185SOL    HW1 2708   2.641   1.789   1.311 -1.6824 -0.7839  2.4004
  185SOL    HW2 2709   2.506   1.881   1.311 -0.2224  1.5615 -0.7910
  186SOL     OW 2710   2.238   2.276   1.472 -0.2851 -0.3089  0.6910
  186SOL    HW1 2711   2.314   2.301   1.412 -1.3923  0.6004 -0.4035
  186SOL    HW2 2712   2.268   2.278   1.567  1.3903 -1.3165  0.2142
  187SOL     OW 2713   5.042   3.502   1.703 -0.0561 -0.1159 -0.0296
  187SOL    HW1 2714   5.098   3.572   1.747  0.0316 -0.7672  0.9383
  187SOL    HW2 2715   5.100   3.444   1.646  0.3743 -1.0139  1.2549
  188SOL     OW 2716   2.380   4.572   1.688 -0.2151 -0.9659 -0.3389
  188SOL    HW1 2717   2.374   4.668   1.716 -0.1516 -0.9075 -0.5266
  188SOL    HW2 2718   2.461   4.559   1.631 -0.6253 -0.9809 -0.9168
  189SOL     OW 2719   0.556   3.874   1.669  0.4474 -0.3394 -0.0124
  189SOL    HW1 2720   0.621   3.798   1.677 -1.4842 -1.8871  3.7677
  189SOL    HW2 2721   0.579   3.945   1.736 -0.0019  0.5437 -0.7770
  190SOL     OW 2722   3.213   5.330   1.573 -0.2646  0.4800 -0.3225
  190SOL    HW1 2723   3.137   5.276   1.611  0.7686  0.0212  1.1921
  190SOL    HW2 2724   3.206   5.332   1.474 -0.3703 -2.4636 -0.4531
  191SOL     OW 2725   3.509   4.743   1.580 -0.2636  0.1774 -0.5952
  191SOL    HW1 2726   3.477   4.706   1.493  0.3313 -0.6801 -0.4679
  191SOL    HW2 2727   3.550   4.669   1.634 -0.2793  0.7761  0.2463
  192SOL     OW 2728   3.505   0.231   1.537  0.1386  0.0404  0.0410
  192SOL    HW1 2729   3.450   0.276   1.467  0.3993  0.6592  0.2323
  192SOL    HW2 2730   3.444   0.181   1.600 -0.2959  1.4237  0.7610
  193SOL     OW 2731   0.043   1.658   1.583 -0.6777  0.7708  0.2277
  193SOL    HW1 2732   0.123   1.683   1.529 -1.4163  1.8734 -0.3766
  193SOL    HW2 2733   0.021   1.561   1.567  0.4876  0.4638  0.3730
  194SOL     OW 2734   0.313   4.579   1.612  0.3326  0.1604 -0.5131
  194SOL    HW1 2735   0.265   4.504   1.658  1.1210  0.1626  0.3543
  194SOL    HW2 2736   0.337   4.551   1.519  2.0682 -1.3405  0.3137
  195SOL     OW 2737   0.068   5.569   1.317  1.1095  0.2851  0.6826
  195SOL    HW1 2738   0.164   5.543   1.319  1.2576  0.8397  1.7328
  195SOL    HW2 2739   0.053   5.644   1.382  0.1167  0.7206 -0.0242
  196SOL     OW 2740   1.919   1.149   1.331  0.1350 -0.8084  0.2066
  196SOL    HW1 2741   1.884   1.121   1.420  1.6189  1.3297  1.5594
  196SOL    HW2 2742   1.894   1.245   1.314  0.1783 -1.0730 -1.5405
  197SOL     OW 2743   5.409   0.322   1.317  0.2187 -0.0189 -0.6783
  197SOL    HW1 2744   5.502   0.359   1.323  0.9888 -1.8810 -0.3878
  197SOL    HW2 2745   5.410   0.226   1.347 -1.9265  0.1144 -0.0464
  198SOL     OW 2746   5.267   1.521   1.397  0.1988  0.5931  0.8832
  198SOL    HW1 2747   5.298   1.611   1.363  1.3081  0.3585  1.2208
  198SOL    HW2 2748   5.226   1.532   1.487  0.0188  0.8030  0.7788
  199SOL     OW 2749   2.512   4.346   1.338  0.4327  1.0943  0.8068
  199SOL    HW1 2750   2.436   4.404   1.309 -0.4100 -0.6117 -0.5868
  199SOL    HW2 2751   2.594   4.372   1.287 -0.1764  0.4580 -0.5319
  200SOL     OW 2752   2.333   2.830   1.630  0.3432  0.2345 -0.1425
  200SOL    HW1 2753   2.384   2.746   1.649  0.7918  0.4088 -0.5549
  200SOL    HW2 2754   2.360   2.866   1.541 -1.2372 -0.2127 -0.8374
  201SOL     OW 2755   0.212   1.979   1.727  0.0674  0.4570 -0.0969
  201SOL    HW1 2756   0.149   1.926   1.785 -1.6250  3.2376  0.8322
  201SOL    HW2 2757   0.160   2.024   1.654  1.1756  1.8561 -0.0656
  202SOL     OW 2758   4.839   0.181   1.714 -0.0483  0.7210  0.3817
  202SOL    HW1 2759   4.836   0.088   1.750  0.9028  1.0314  1.3152
  202SOL    HW2 2760   4.749   0.224   1.726 -0.1315  0.3535  1.1404
  203SOL     OW 2761   0.620   4.455   1.407  0.0256  0.3297 -0.4157
  203SOL    HW1 2762   0.628   4.454   1.507  1.2907  2.0193 -0.4472
  203SOL    HW2 2763   0.586   4.367   1.375  2.7064 -1.4842  1.2975
  204SOL     OW 2764   5.382   3.352   1.714 -0.3890 -0.5555 -0.0091
  204SOL    HW1 2765   5.335   3.366   1.627  1.2235 -1.9797 -1.1587
  204SOL    HW2 2766   5.364   3.260   1.747  0.2108 -0.5220  0.4179
  205SOL     OW 2767   0.152   1.034   1.599  0.2049 -0.2023  0.1335
  205SOL    HW1 2768   0.161   1.047   1.500 -0.5051  0.0859  0.1043
  205SOL    HW2 2769   0.194   1.111   1.647 -1.8319  1.0845 -0.0029
  206SOL     OW 2770   4.023   1.010   1.278  0.2535  0.0629 -0.1641
  206SOL    HW1 2771   3.930   1.007   1.239 -0.1806  0.3983  0.8020
  206SOL    HW2 2772   4.030   1.089   1.340  0.8088 -0.6577  0.7079
  207SOL     OW 2773   3.764   3.411   1.291 -0.8889 -0.1666  0.4388
  207SOL    HW1 2774   3.676   3.448   1.263  0.1732  1.1505 -1.3727
  207SOL    HW2 2775   3.817   3.482   1.339 -0.3311 -0.5434  0.3933
  208SOL     OW 2776   3.976   2.979   1.457  0.0783  0.2613 -0.0467
  208SOL    HW1 2777   3.910   2.904   1.449  0.9761 -0.4639 -0.9561
  208SOL    HW2 2778   3.957   3.048   1.388  0.2267  0.0779 -0.2733
  209SOL     OW 2779   1.320   0.825   1.520 -0.1920  0.1506 -0.4084
  209SOL    HW1 2780   1.406   0.874   1.513  0.3522 -0.5823  0.8575
  209SOL    HW2 2781   1.255   0.862   1.453  1.1967  0.4800 -1.6253
  210SOL     OW 2782   2.075   0.090   1.614  0.1709  0.5086 -0.2966
  210SOL    HW1 2783   2.057   0.185   1.638  0.6888  0.6327 -0.3981
  210SOL    HW2 2784   2.049   0.074   1.519 -1.1951  0.1991  0.1022
  211SOL     OW 2785   2.757   0.788   1.427 -0.5099  0.5258 -0.3061
  211SOL    HW1 2786   2.827   0.746   1.368  0.0443  0.2323  0.5405
  211SOL    HW2 2787   2.668   0.746   1.408  0.0638 -1.2328  0.6726
  212SOL     OW 2788   5.072   3.513   1.332  0.0156 -0.1231 -0.3643
  212SOL    HW1 2789   5.006   3.587   1.346 -0.4606 -0.5505 -0.3300
  212SOL    HW2 2790   5.164   3.551   1.333 -0.1776  0.3534  0.4902
  213SOL     OW 2791   1.358   2.505   1.648 -0.4269  0.2752 -0.4637
  213SOL    HW1 2792   1.391   2.576   1.710 -0.6418  0.2822 -0.3545
  213SOL    HW2 2793   1.394   2.521   1.556 -0.3035  0.4044 -0.3923
  214SOL     OW 2794   4.033   0.011   1.671 -0.2228  0.1144 -0.0357
  214SOL    HW1 2795   4.101   0.062   1.725  0.1432 -0.2071 -0.1883
  214SOL    HW2 2796   4.027   0.050   1.580 -0.2418  0.1418 -0.0227
  215SOL     OW 2797   1.360   1.919   1.622  0.2243  0.3633  0.0483
  215SOL    HW1 2798   1.444   1.968   1.643  0.2813  0.0123  0.6782
  215SOL    HW2 2799   1.281   1.977   1.644  0.2986  0.4033  0.2155
  216SOL     OW 2800   2.009   2.382   1.539 -0.2158  0.2851  0.5691
  216SOL    HW1 2801   2.097   2.353   1.499 -0.0611  2.2010 -0.5787
  216SOL    HW2 2802   1.940   2.386   1.467 -0.6316  1.1482  1.0102
  217SOL     OW 2803   2.767   3.326   1.348 -0.2855  0.4101  0.1497
  217SOL    HW1 2804   2.746   3.399   1.283  1.3563  1.6713  0.9510
  217SOL    HW2 2805   2.828   3.361   1.419  0.7009 -1.7944  0.4888
  218SOL     OW 2806   0.788   2.269   1.397 -0.0861  0.6479 -0.3085
  218SOL    HW1 2807   0.688   2.266   1.401 -0.1196  2.0673  2.5332
  218SOL    HW2 2808   0.821   2.187   1.349 -2.5348 -0.7777  0.2162
  219SOL     OW 2809   4.679   4.228   1.303 -0.3940 -0.0326 -0.6381
  219SOL    HW1 2810   4.728   4.315   1.300 -0.5349  0.0661 -0.1700
  219SOL    HW2 2811   4.594   4.239   1.354 -0.0223 -0.6303  0.1352
  220SOL     OW 2812   2.198   1.123   1.313 -0.0017 -0.5517 -0.1061
  220SOL    HW1 2813   2.103   1.145   1.336  0.3571 -1.1670  2.3312
  220SOL    HW2 2814   2.253   1.206   1.313 -0.1716 -0.4314  0.6575
  221SOL     OW 2815   3.458   0.037   1.745 -0.1252  0.2480  0.6717
  221SOL    HW1 2816   3.494  -0.047   1.703 -0.0867 -0.7424  2.5837
  221SOL    HW2 2817   3.525   0.073   1.810  0.2308  2.3093 -0.7387
  222SOL     OW 2818   1.280   4.228   1.286  1.0353  0.4745 -0.5855
  222SOL    HW1 2819   1.324   4.316   1.303 -0.0514  0.9955 -0.4290
  222SOL    HW2 2820   1.183   4.242   1.267  0.6591 -0.7733  0.3483
  223SOL     OW 2821   1.250   2.777   1.330 -0.3301  0.3798 -0.1907
  223SOL    HW1 2822   1.308   2.857   1.343  0.3343  0.2076 -1.8230
  223SOL    HW2 2823   1.304   2.694   1.346 -1.0257  0.2244  1.5393
  224SOL     OW 2824   1.989   5.158   1.655 -0.2551 -0.6671  0.6912
  224SOL    HW1 2825   2.001   5.257   1.660  0.7371 -0.6494 -1.0362
  224SOL    HW2 2826   1.892   5.136   1.654 -0.4923  0.3150  0.8411
  225SOL     OW 2827   0.649   3.138   1.704 -0.0240 -0.2422  0.3712
  225SOL    HW1 2828   0.606   3.142   1.614 -0.9193 -1.1669  0.7331
  225SOL    HW2 2829   0.578   3.146   1.775  0.9288  3.8626  1.1055
  226SOL     OW 2830   2.011   2.761   1.401  0.0962  0.3961  0.2403
  226SOL    HW1 2831   2.032   2.681   1.345 -0.6758  0.1029  0.3613
  226SOL    HW2 2832   1.970   2.731   1.488 -1.8899  0.9807 -0.4454
  227SOL     OW 2833   4.281   0.948   1.679  0.0073  0.3518 -0.0253
  227SOL    HW1 2834   4.307   0.967   1.774  1.7046  1.6434 -0.7068
  227SOL    HW2 2835   4.356   0.901   1.632 -0.9319 -0.5468 -0.6799
  228SOL     OW 2836   3.414   1.243   1.628 -0.1952  0.2753  0.2152
  228SOL    HW1 2837   3.449   1.262   1.537  1.8208  0.5047  1.0038
  228SOL    HW2 2838   3.455   1.159   1.663 -1.2510 -0.0279  0.7885
  229SOL     OW 2839   4.071   1.919   1.280  0.1306 -0.0374 -0.5412
  229SOL    HW1 2840   4.052   1.990   1.348  1.2214 -1.3905  1.2804
  229SOL    HW2 2841   3.994   1.911   1.217 -1.9298 -0.1102  1.8177
  230SOL     OW 2842   3.940   1.427   1.680  0.3356 -0.3966 -0.2655
  230SOL    HW1 2843   3.962   1.524   1.669  1.2805 -0.7939 -2.6378
  230SOL    HW2 2844   4.025   1.374   1.686 -0.0897 -1.2622 -1.4668
  231SOL     OW 2845   2.743   0.221   1.660  0.4057 -0.2665  0.9367
  231SOL    HW1 2846   2.812   0.164   1.705  0.4433  0.1169  1.3739
  231SOL    HW2 2847   2.762   0.318   1.680 -0.1491 -0.1490  0.8942
  232SOL     OW 2848   2.115   1.160   1.624 -0.2063 -1.2076 -0.0083
  232SOL    HW1 2849   2.020   1.155   1.655 -0.0261 -1.3012  0.5340
  232SOL    HW2 2850   2.144   1.070   1.592 -0.7253 -0.8850 -1.4758
  233SOL     OW 2851   3.392   0.386   1.289 -0.0921 -0.5896 -0.0048
  233SOL    HW1 2852   3.293   0.392   1.280 -0.1581 -1.3532  0.1181
  233SOL    HW2 2853   3.431   0.478   1.290 -0.8739 -0.2480  0.8155
  234SOL     OW 2854   4.384   5.659   1.316 -0.4772  0.1630 -0.2118
  234SOL    HW1 2855   4.286   5.635   1.319 -0.1299 -1.3309  0.2039
  234SOL    HW2 2856   4.395   5.756   1.336 -1.8493  0.2982  0.0386
  235SOL     OW 2857   4.148   2.614   1.696 -0.4005  0.0719 -0.3604
  235SOL    HW1 2858   4.062   2.591   1.742  0.0273  1.4167  1.2143
  235SOL    HW2 2859   4.171   2.709   1.715  1.7889 -0.4514 -0.1528
  236SOL     OW 2860   1.861   1.402   1.307 -0.1763 -0.4089 -0.0824
  236SOL    HW1 2861   1.912   1.487   1.293 -1.3472  0.8167  2.3812
  236SOL    HW2 2862   1.766   1.416   1.280 -0.2238 -1.1647 -0.3134
  237SOL     OW 2863   4.825   5.351   1.649  0.0859 -0.1386  0.5487
  237SOL    HW1 2864   4.854   5.338   1.554 -0.1303  0.5336  0.3909
  237SOL    HW2 2865   4.734   5.312   1.662 -0.5222  1.0936  0.0986
  238SOL     OW 2866   1.794   0.912   1.378  1.2358  0.1688  0.1041
  238SOL    HW1 2867   1.698   0.915   1.404  1.1224 -0.7585 -0.1578
  238SOL    HW2 2868   1.816   0.992   1.322  0.9232  0.9971  1.1354
  239SOL     OW 2869   4.022   0.537   1.497  0.5112  0.2619  0.5949
  239SOL    HW1 2870   3.971   0.499   1.574 -0.5016  1.6889  0.6599
  239SOL    HW2 2871   3.985   0.626   1.473  0.5875 -0.2807 -1.7872
  240SOL     OW 2872   1.997   0.350   1.689 -0.5898 -0.5225 -0.2235
  240SOL    HW1 2873   1.939   0.426   1.659  1.4494  1.0180 -0.4627
  240SOL    HW2 2874   2.093   0.378   1.686  0.1722 -2.8290  0.5950
  241SOL     OW 2875   1.081   0.985   1.490 -0.0664 -0.4701  0.0974
  241SOL    HW1 2876   0.989   0.970   1.456 -0.2963 -2.3086  1.3949
  241SOL    HW2 2877   1.096   0.930   1.571  1.3140  1.7945  1.4936
  242SOL     OW 2878   1.107   4.313   1.664  0.7343  0.3874  0.0627
  242SOL    HW1 2879   1.032   4.248   1.677 -0.5949  2.2004  1.9453
  242SOL    HW2 2880   1.072   4.406   1.665  2.8746  1.2691 -0.3994
  243SOL     OW 2881   0.752   0.315   1.592  0.1709  0.0423 -0.2867
  243SOL    HW1 2882   0.784   0.262   1.514 -0.1150  0.0027 -0.3776
  243SOL    HW2 2883   0.817   0.389   1.611  1.0351 -0.8663  0.3965
  244SOL     OW 2884   1.877   0.788   1.611 -0.5734  0.0182 -0.1031
  244SOL    HW1 2885   1.968   0.796   1.652 -1.1615 -1.0122  1.5422
  244SOL    HW2 2886   1.884   0.791   1.512  1.7868 -3.8904 -0.2553
  245SOL     OW 2887   4.908   3.900   1.596  0.0735  0.1679  0.4059
  245SOL    HW1 2888   4.980   3.917   1.663  0.5866  1.4752 -0.4418
  245SOL    HW2 2889   4.897   3.980   1.537  0.2519 -1.2462 -1.6533
  246SOL     OW 2890   0.514   2.261   1.407  0.1242  0.2676  0.4831
  246SOL    HW1 2891   0.482   2.261   1.502  1.5729 -0.5072  1.0176
  246SOL    HW2 2892   0.436   2.269   1.345 -0.9006  0.2450  1.7246
  247SOL     OW 2893   1.063   5.610   1.299  0.0311 -0.0930  0.3460
  247SOL    HW1 2894   1.125   5.649   1.366 -2.1055  2.7100  0.9112
  247SOL    HW2 2895   0.989   5.562   1.346 -1.0694  1.2411  0.0632
  248SOL     OW 2896   4.839   0.461   1.280 -0.8783  0.1851 -0.3984
  248SOL    HW1 2897   4.935   0.438   1.297 -0.4746  2.0507  0.0603
  248SOL    HW2 2898   4.822   0.461   1.182 -0.6334 -0.8771 -0.4626
  249SOL     OW 2899   0.303   1.216   1.363  0.6070 -0.0084 -0.1549
  249SOL    HW1 2900   0.266   1.130   1.328 -0.8994 -0.0034  1.2818
  249SOL    HW2 2901   0.241   1.291   1.338  0.5813  0.2810  0.7620
  250SOL     OW 2902   0.358   2.937   1.632 -0.2861 -0.1046  0.0965
  250SOL    HW1 2903   0.342   2.838   1.640 -0.6353 -0.1224 -0.7379
  250SOL    HW2 2904   0.368   2.962   1.536  2.0059  0.3505  0.3923
  251SOL     OW 2905   3.707   0.330   1.289  0.8130  0.1623 -0.3509
  251SOL    HW1 2906   3.721   0.429   1.298  1.6999 -0.0214  0.5676
  251SOL    HW2 2907   3.614   0.307   1.316 -0.2407  1.0120 -2.9663
  252SOL     OW 2908   2.505   1.227   1.705  0.9064  0.8364  0.4937
  252SOL    HW1 2909   2.421   1.277   1.687  0.8642 -0.2322 -3.0665
  252SOL    HW2 2910   2.582   1.273   1.660  1.6643  0.0770  0.9668
  253SOL     OW 2911   0.957   4.552   1.648 -0.2266  0.3773 -0.4400
  253SOL    HW1 2912   1.015   4.631   1.667 -1.3438  1.5162 -1.6931
  253SOL    HW2 2913   0.923   4.556   1.555 -1.4321 -0.8610 -0.0869
  254SOL     OW 2914   2.849   2.022   1.251  0.0487  0.0079 -0.2305
  254SOL    HW1 2915   2.841   2.104   1.194  0.6799  1.4596  1.6654
  254SOL    HW2 2916   2.761   1.973   1.251  0.3907 -0.8304 -3.4491
  255SOL     OW 2917   3.613   4.514   1.661  0.2540 -0.0304 -0.3967
  255SOL    HW1 2918   3.542   4.450   1.690  0.2427  0.4628  0.7185
  255SOL    HW2 2919   3.638   4.495   1.566 -1.8639  0.2287 -1.0701
  256SOL     OW 2920   1.881   1.702   1.696  0.3171 -0.2042 -0.3174
  256SOL    HW1 2921   1.786   1.688   1.721  1.4084 -1.8007  3.7179
  256SOL    HW2 2922   1.924   1.614   1.675  1.7315 -0.1568  1.9415
  257SOL     OW 2923   1.748   4.592   1.304  0.9046  0.3335  0.3190
  257SOL    HW1 2924   1.769   4.670   1.364  2.1080 -1.0640  1.8041
  257SOL    HW2 2925   1.832   4.561   1.259  0.5267 -0.3948  0.0929
  258SOL     OW 2926   1.697   3.870   1.332  0.0446  0.2819 -0.1183
  258SOL    HW1 2927   1.651   3.848   1.417 -0.1637  0.5807 -0.1532
  258SOL    HW2 2928   1.647   3.943   1.284  0.6880  0.7899 -0.0310
  259SOL     OW 2929   3.998   5.307   1.572  0.4581 -0.1427  0.3263
  259SOL    HW1 2930   4.089   5.307   1.615  0.3590  0.3572  0.5425
  259SOL    HW2 2931   3.961   5.214   1.573  1.9181 -0.8157 -1.8138
  260SOL     OW 2932   0.422   4.990   1.681  0.2879 -0.0837 -0.1889
  260SOL    HW1 2933   0.322   4.986   1.678  0.2487  0.1590  0.5948
  260SOL    HW2 2934   0.451   5.072   1.731  0.8714 -0.3596 -0.0677
  261SOL     OW 2935   0.951   0.023   1.708  0.0482  0.0716  0.0745
  261SOL    HW1 2936   0.862   0.054   1.742 -0.6918  2.1148 -3.2788
  261SOL    HW2 2937   1.021   0.090   1.731 -0.2040  0.7681 -1.0687
  262SOL     OW 2938   0.947   1.889   1.597  0.5237  0.4660  0.0178
  262SOL    HW1 2939   1.005   1.948   1.654 -0.3743  1.2138  0.1775
  262SOL    HW2 2940   0.852   1.897   1.627  0.3688 -1.0170 -0.0134
  263SOL     OW 2941   3.379   2.957   1.594 -0.3792 -0.0178 -0.6688
  263SOL    HW1 2942   3.375   3.053   1.619 -1.5564  0.0220 -0.9401
  263SOL    HW2 2943   3.465   2.917   1.625  0.5833  1.3659 -1.4687
  264SOL     OW 2944   2.713   4.322   1.713 -0.2307 -0.5704 -0.0809
  264SOL    HW1 2945   2.696   4.259   1.789 -2.2231 -0.5314 -0.4496
  264SOL    HW2 2946   2.645   4.308   1.642  0.7168  0.4123 -1.2234
  265SOL     OW 2947   5.352   3.631   1.380  0.3015  0.6117 -0.4650
  265SOL    HW1 2948   5.320   3.653   1.472  0.7120  0.5231 -0.3014
  265SOL    HW2 2949   5.410   3.705   1.346 -1.2228  1.4502 -1.3280
  266SOL     OW 2950   0.539   4.731   1.681 -0.1338  0.2558 -0.2312
  266SOL    HW1 2951   0.519   4.829   1.693  1.7874  0.7627 -0.8655
  266SOL    HW2 2952   0.455   4.684   1.655 -0.6100  2.2071 -2.5674
  267SOL     OW 2953   3.793   2.055   1.291  0.0302  0.5906  0.6401
  267SOL    HW1 2954   3.804   1.958   1.314  2.9360  0.4014 -1.0790
  267SOL    HW2 2955   3.696   2.080   1.298 -0.5712 -1.9193  2.8954
  268SOL     OW 2956   3.685   4.080   1.383 -0.3974 -0.4728 -0.4129
  268SOL    HW1 2957   3.665   4.056   1.478  0.3583  0.2661 -0.0601
  268SOL    HW2 2958   3.621   4.151   1.352 -0.8687 -0.9590 -0.5827
  269SOL     OW 2959   2.945   2.269   1.625  0.3099 -0.0322  0.4149
  269SOL    HW1 2960   2.975   2.179   1.591 -1.3169 -1.1295  1.7182
  269SOL    HW2 2961   3.014   2.305   1.687  0.0184 -1.4996  1.6708
  270SOL     OW 2962   1.127   2.090   1.282 -0.4219  0.6708 -0.5001
  270SOL    HW1 2963   1.189   2.023   1.322  0.9266  2.4267  0.4509
  270SOL    HW2 2964   1.033   2.058   1.293  0.1686 -1.1036 -0.2033
  271SOL     OW 2965   0.408   4.600   1.303 -0.0370  0.2681  0.3470
  271SOL    HW1 2966   0.423   4.698   1.315  0.5548  0.2572 -0.2915
  271SOL    HW2 2967   0.491   4.550   1.329  0.1191  0.0283 -0.5907
  272SOL     OW 2968   2.768   5.566   1.708  0.6264  0.0236 -0.3663
  272SOL    HW1 2969   2.766   5.490   1.643 -0.8860 -0.0845 -0.2316
  272SOL    HW2 2970   2.746   5.532   1.800  1.3349  0.4063 -0.0460
  273SOL     OW 2971   3.497   2.127   1.273  0.4418 -0.3579 -0.0210
  273SOL    HW1 2972   3.413   2.179   1.257  0.5201  0.4891  1.9449
  273SOL    HW2 2973   3.491   2.038   1.229 -1.6783 -0.4794  0.4259
  274SOL     OW 2974   0.926   4.085   1.290 -0.3043  0.1174 -0.2290
  274SOL    HW1 2975   0.830   4.065   1.267 -0.6080  1.0977  0.1488
  274SOL    HW2 2976   0.941   4.184   1.286  0.5446  0.0147  0.3049
  275SOL     OW 2977   0.266   2.898   1.359 -0.2855 -0.7268  0.4821
  275SOL    HW1 2978   0.339   2.837   1.328 -0.8689 -1.2632  0.1308
  275SOL    HW2 2979   0.177   2.855   1.340 -0.6821 -0.3404  1.4291
  276SOL     OW 2980   3.026   2.872   1.322 -0.1300 -0.1723  0.6632
  276SOL    HW1 2981   3.031   2.967   1.291 -0.4288 -0.6914 -1.0539
  276SOL    HW2 2982   3.105   2.822   1.287 -0.1046 -0.6217  1.3573
  277SOL     OW 2983   0.810   0.564   1.352  0.2086  0.2097 -0.0923
  277SOL    HW1 2984   0.730   0.518   1.313 -0.3116 -1.6053  2.7991
  277SOL    HW2 2985   0.884   0.498   1.365  0.4073  0.7317  1.7046
  278SOL     OW 2986   1.138   3.660   1.286  0.2031  0.1524  0.1830
  278SOL    HW1 2987   1.059   3.706   1.326  1.2132  2.1417 -0.0071
  278SOL    HW2 2988   1.163   3.582   1.343 -2.1198 -0.8171  0.0065
  279SOL     OW 2989   4.923   4.074   1.346 -0.0664 -0.1695  0.3443
  279SOL    HW1 2990   4.830   4.096   1.317 -0.0830 -1.7808 -0.9859
  279SOL    HW2 2991   4.980   4.157   1.341 -0.9130  0.3670 -1.0287
  280SOL     OW 2992   5.207   2.647   1.583 -0.0466 -0.7980  0.0142
  280SOL    HW1 2993   5.129   2.692   1.625 -0.2443 -1.8835  0.8554
  280SOL    HW2 2994   5.289   2.666   1.637  0.1922 -0.0658 -0.5899
  281SOL     OW 2995   2.799   4.341   1.271  0.3153 -0.3114  0.4091
  281SOL    HW1 2996   2.853   4.345   1.187 -1.5127 -0.5661 -0.8139
  281SOL    HW2 2997   2.774   4.247   1.291 -3.5211  0.0771 -1.6757
  282SOL     OW 2998   4.522   3.675   1.426  0.6183 -0.4594 -0.3538
  282SOL    HW1 2999   4.524   3.598   1.363  1.1306 -0.5198 -0.2684
  282SOL    HW2 3000   4.591   3.743   1.399  1.9512 -1.1932  1.0143
  283SOL     OW 3001   0.760   4.889   1.611  0.0549  0.1124 -0.1393
  283SOL    HW1 3002   0.775   4.876   1.513  0.1661  1.4121 -0.3136
  283SOL    HW2 3003   0.703   4.815   1.646 -1.3713  0.4805 -1.5334
  284SOL     OW 3004   5.351   5.066   1.669  0.2562 -0.0714  0.1145
  284SOL    HW1 3005   5.292   4.989   1.645  0.7421 -0.3366 -0.2331
  284SOL    HW2 3006   5.315   5.150   1.628 -0.9410  0.1156  1.4493
  285SOL     OW 3007   3.916   4.073   1.687  0.2253  0.5540 -0.0229
  285SOL    HW1 3008   4.013   4.052   1.676 -0.3314 -1.3043 -2.2158
  285SOL    HW2 3009   3.900   4.170   1.673  1.7164  0.8217  0.0253
  286SOL     OW 3010   5.357   4.863   1.348 -0.5498  0.5196  0.1053
  286SOL    HW1 3011   5.455   4.843   1.352  0.1375  3.3391 -0.6422
  286SOL    HW2 3012   5.312   4.828   1.430  1.0912 -0.6728  0.5343
  287SOL     OW 3013   0.683   3.631   1.663  0.4736  0.0499  0.5294
  287SOL    HW1 3014   0.771   3.597   1.697  0.6938 -1.3972 -1.2626
  287SOL    HW2 3015   0.629   3.553   1.630 -0.7677  1.0828  0.0616
  288SOL     OW 3016   1.862   2.982   1.443 -0.1723 -0.2212  0.3312
  288SOL    HW1 3017   1.933   2.912   1.432 -0.2335 -0.2934  0.3862
  288SOL    HW2 3018   1.900   3.072   1.424 -0.4757 -0.4057 -1.2847
  289SOL     OW 3019   0.121   3.247   1.448  0.1743  0.4290 -0.6615
  289SOL    HW1 3020   0.148   3.295   1.531  1.2868  0.9952 -1.3191
  289SOL    HW2 3021   0.060   3.305   1.394  0.8628  0.7918 -1.0650
  290SOL     OW 3022   2.439   3.598   1.318  0.4196  0.0624 -0.4008
  290SOL    HW1 3023   2.396   3.544   1.391  2.4392  0.0114  0.8158
  290SOL    HW2 3024   2.382   3.677   1.297 -1.5421 -1.3674 -0.7243
  291SOL     OW 3025   0.058   1.367   1.599  0.0552  0.5814  0.1554
  291SOL    HW1 3026   0.133   1.329   1.653  1.6888  0.5327 -2.0225
  291SOL    HW2 3027  -0.025   1.314   1.616  1.0823 -0.8652  0.8782
  292SOL     OW 3028   4.810   2.060   1.446 -0.2325 -0.3454 -0.1331
  292SOL    HW1 3029   4.810   2.072   1.545  1.0495 -1.3558  0.0155
  292SOL    HW2 3030   4.786   1.966   1.424 -0.3961 -0.1587 -0.7762
  293SOL     OW 3031   4.530   0.847   1.656 -0.3529  0.0189 -0.0132
  293SOL    HW1 3032   4.518   0.751   1.629 -1.7058  0.0932  0.2536
  293SOL    HW2 3033   4.626   0.863   1.679 -0.1903 -1.4127  0.4392
  294SOL     OW 3034   1.418   2.943   1.447 -0.0924  0.7595  0.6650
  294SOL    HW1 3035   1.431   3.040   1.427 -1.7031  1.0857  1.0954
  294SOL    HW2 3036   1.508   2.898   1.450  0.6881  2.2258  0.5153
  295SOL     OW 3037   1.044   0.335   1.296 -0.2797  0.2909 -0.1276
  295SOL    HW1 3038   1.102   0.320   1.216 -0.1805  1.5805 -0.3264
  295SOL    HW2 3039   1.094   0.392   1.362 -1.7380  2.5891 -0.8863
  296SOL     OW 3040   0.719   1.644   1.444 -0.1375  0.1167 -0.6938
  296SOL    HW1 3041   0.806   1.659   1.396  0.6073  0.0560  0.5813
  296SOL    HW2 3042   0.672   1.565   1.405 -0.2703  0.9333 -2.2620
  297SOL     OW 3043   0.675   5.669   1.375 -0.6411 -0.1369 -0.4290
  297SOL    HW1 3044   0.597   5.665   1.313 -0.4283 -2.3583 -0.6558
  297SOL    HW2 3045   0.645   5.648   1.468 -0.4921  0.1937 -0.3047
  298SOL     OW 3046   5.178   3.339   1.514  0.0092  0.0881 -0.2628
  298SOL    HW1 3047   5.140   3.249   1.535 -2.7629  0.9938 -0.9838
  298SOL    HW2 3048   5.143   3.370   1.426  2.8445  0.9066 -1.2005
  299SOL     OW 3049   1.314   3.533   1.449  0.5273  0.4603  0.5825
  299SOL    HW1 3050   1.295   3.435   1.447 -0.1387  0.5788  0.8057
  299SOL    HW2 3051   1.386   3.554   1.383  0.3562 -0.1130  0.2015
  300SOL     OW 3052   5.252   4.760   1.574  0.7379 -0.3550  0.5089
  300SOL    HW1 3053   5.155   4.778   1.589  0.9236  2.5797 -1.2317
  300SOL    HW2 3054   5.272   4.665   1.598 -2.3428 -0.7902  1.7578
  301SOL     OW 3055   2.996   0.522   1.538 -0.2082  0.0353 -0.3955
  301SOL    HW1 3056   2.917   0.490   1.590 -0.8993  0.1188 -1.3776
  301SOL    HW2 3057   3.079   0.503   1.590 -0.8888  0.3555  0.8559
  302SOL     OW 3058   0.992   5.289   1.748  0.8164 -0.5015 -0.3257
  302SOL    HW1 3059   0.926   5.362   1.728 -0.8385 -1.8449  0.0483
  302SOL    HW2 3060   1.083   5.318   1.717  0.4068  2.0814  0.6388
  303SOL     OW 3061   4.426   1.211   1.363  0.1089 -0.1683 -0.1852
  303SOL    HW1 3062   4.466   1.119   1.365  0.4700 -0.0023  0.5810
  303SOL    HW2 3063   4.422   1.247   1.456 -0.1544  0.5481 -0.4691
  304SOL     OW 3064   4.385   4.609   1.281 -0.1905 -0.6302  0.4978
  304SOL    HW1 3065   4.303   4.665   1.271 -0.5496 -0.2025  4.2641
  304SOL    HW2 3066   4.466   4.667   1.274 -0.4365 -0.1732  1.3044
  305SOL     OW 3067   2.688   3.960   1.719  0.6490  0.5898 -0.2587
  305SOL    HW1 3068   2.677   3.938   1.622  1.6211 -0.5539 -0.1327
  305SOL    HW2 3069   2.598   3.981   1.758  0.3119  1.7327 -1.5326
  306SOL     OW 3070   0.089   1.410   1.321 -0.3376 -0.4171  0.0654
  306SOL    HW1 3071   0.128   1.500   1.301  1.1350 -1.4070 -1.9430
  306SOL    HW2 3072   0.094   1.392   1.419  1.3126  0.8433  0.2517
  307SOL     OW 3073   3.475   5.662   1.397  0.5206  0.1132  0.5559
  307SOL    HW1 3074   3.433   5.588   1.449  2.1012  0.5253  2.5556
  307SOL    HW2 3075   3.407   5.732   1.378 -0.5020 -0.8557  0.5185
  308SOL     OW 3076   3.962   0.075   1.386 -0.6224  0.3518  0.1133
  308SOL    HW1 3077   3.972   0.157   1.331  0.7017  0.3332  0.2763
  308SOL    HW2 3078   3.866   0.051   1.394 -1.0473  1.9792  0.2169
  309SOL     OW 3079   2.546   5.440   1.366 -0.4858  0.1606  0.7955
  309SOL    HW1 3080   2.606   5.371   1.326 -3.6434 -0.7829 -3.0132
  309SOL    HW2 3081   2.581   5.531   1.345  0.4328 -0.3444  0.0338
  310SOL     OW 3082   3.684   4.533   1.356 -0.4641  0.5029  0.2376
  310SOL    HW1 3083   3.766   4.478   1.342  0.4333  1.5544  1.1379
  310SOL    HW2 3084   3.621   4.520   1.280  1.3249  1.0548 -1.4152
  311SOL     OW 3085   4.603   1.919   1.700  0.3471 -0.0280  0.2999
  311SOL    HW1 3086   4.598   1.847   1.631  1.4089  1.0169 -0.9199
  311SOL    HW2 3087   4.556   1.889   1.782  1.9363 -2.6859  0.3629
  312SOL     OW 3088   3.461   4.897   1.292  0.2366  0.2274 -0.0025
  312SOL    HW1 3089   3.428   4.951   1.215 -0.4057  1.3681  1.0274
  312SOL    HW2 3090   3.561   4.897   1.292  0.2402  0.2306 -0.8271
  313SOL     OW 3091   5.224   2.212   1.243 -0.1895 -0.1600 -0.3053
  313SOL    HW1 3092   5.160   2.288   1.231  0.3972  0.4482  0.3709
  313SOL    HW2 3093   5.174   2.130   1.271 -0.5176  0.6917  1.7139
  314SOL     OW 3094   1.098   0.742   1.324 -0.4202  0.2975  0.3495
  314SOL    HW1 3095   1.122   0.838   1.306  0.6875  0.2444  1.3327
  314SOL    HW2 3096   0.999   0.731   1.321 -0.6554  1.7660  1.4442
  315SOL     OW 3097   2.026   2.528   1.261 -0.2172 -0.1271 -0.3305
  315SOL    HW1 3098   1.969   2.448   1.240  0.8917 -1.4550  1.3898
  315SOL    HW2 3099   2.123   2.503   1.252  0.1515  1.4848 -1.2170
  316SOL     OW 3100   2.758   0.526   1.694 -0.5106 -0.3527 -0.2160
  316SOL    HW1 3101   2.822   0.601   1.704  0.5177 -0.8847 -2.2957
  316SOL    HW2 3102   2.666   0.556   1.720 -0.0228  1.4483 -0.4696
  317SOL     OW 3103   3.198   4.801   1.394  0.0186 -0.0690 -0.0690
  317SOL    HW1 3104   3.210   4.796   1.494  0.7337  1.4364 -0.0452
  317SOL    HW2 3105   3.287   4.815   1.351 -0.3180 -0.4704 -0.9159
  318SOL     OW 3106   0.009   2.758   1.338 -0.5034  0.1632  0.0576
  318SOL    HW1 3107  -0.063   2.689   1.332 -0.9373  0.4843  1.2936
  318SOL    HW2 3108  -0.030   2.848   1.322 -0.4412  0.3617  0.9529
  319SOL     OW 3109   2.767   0.241   1.390 -0.2056  0.3093  0.4630
  319SOL    HW1 3110   2.739   0.332   1.362  3.1652  1.4807  0.4897
  319SOL    HW2 3111   2.766   0.234   1.489 -2.3096 -0.4024  0.4345
  320SOL     OW 3112   3.010   5.166   1.682  0.5292 -0.4051  0.2713
  320SOL    HW1 3113   2.970   5.079   1.655  0.0569 -0.3015  0.6314
  320SOL    HW2 3114   2.942   5.239   1.672  0.5473 -0.2680  1.1107
  321SOL     OW 3115   1.803   0.537   1.567 -0.3677  0.3184  0.3789
  321SOL    HW1 3116   1.783   0.531   1.469  2.9882 -0.5411 -0.3862
  321SOL    HW2 3117   1.824   0.631   1.592 -0.7382  0.4562  0.1779
  322SOL     OW 3118   2.332   3.491   1.714 -0.6544  0.1158 -0.4963
  322SOL    HW1 3119   2.414   3.434   1.726  0.3817  1.5353 -0.6666
  322SOL    HW2 3120   2.272   3.448   1.646  1.8765  1.0164 -3.5277
  323SOL     OW 3121   3.330   0.696   1.665 -0.4231  0.0392 -0.0070
  323SOL    HW1 3122   3.302   0.608   1.626 -2.3471  0.5060  0.1990
  323SOL    HW2 3123   3.373   0.682   1.754  2.5888 -0.9192 -1.4759
  324SOL     OW 3124   0.617   2.524   1.470 -0.6586  0.4504 -0.3627
  324SOL    HW1 3125   0.612   2.424   1.471  0.2392  0.3814  1.9983
  324SOL    HW2 3126   0.708   2.552   1.438 -0.2771  0.4360  0.6733
  325SOL     OW 3127   2.541   3.322   1.717 -0.4606 -0.3453  0.4565
  325SOL    HW1 3128   2.622   3.349   1.768  0.9703  0.4674 -2.0476
  325SOL    HW2 3129   2.539   3.222   1.708  0.9683 -0.3290 -0.4210
  326SOL     OW 3130   1.183   5.599   1.555 -0.2086  0.1209  0.2697
  326SOL    HW1 3131   1.259   5.641   1.604 -0.3624 -0.9033  1.4171
  326SOL    HW2 3132   1.096   5.635   1.591 -0.3020  0.0942  0.0716
  327SOL     OW 3133   2.468   0.944   1.578 -0.1520 -0.4946 -0.1836
  327SOL    HW1 3134   2.464   0.971   1.482  1.4422  0.2705 -0.0678
  327SOL    HW2 3135   2.466   1.026   1.635 -0.0433 -0.8978  0.4010
  328SOL     OW 3136   4.355   2.680   1.320 -0.4595 -0.1097 -0.5684
  328SOL    HW1 3137   4.259   2.661   1.339 -0.4080  1.8260  2.2771
  328SOL    HW2 3138   4.408   2.596   1.331 -1.4601 -0.5702  1.1364
  329SOL     OW 3139   0.342   3.625   1.634  0.5420 -0.2290  0.2665
  329SOL    HW1 3140   0.397   3.550   1.597  2.2343  1.0020  0.1902
  329SOL    HW2 3141   0.402   3.700   1.662 -0.9569  0.3523  2.1335
  330SOL     OW 3142   1.730   3.355   1.332  0.0040 -0.1307 -0.8107
  330SOL    HW1 3143   1.675   3.297   1.392  0.0329 -1.2470 -1.8421
  330SOL    HW2 3144   1.670   3.411   1.275 -0.1039 -1.2098 -1.7995
  331SOL     OW 3145   1.505   0.691   1.341  0.5011 -0.0123  0.6305
  331SOL    HW1 3146   1.460   0.767   1.387 -1.1211 -0.5082 -0.0669
  331SOL    HW2 3147   1.443   0.612   1.339  2.1906 -1.4435  1.5013
  332SOL     OW 3148   0.835   1.194   1.405  0.6177  0.4289  0.5574
  332SOL    HW1 3149   0.741   1.221   1.429  0.0902  0.4803 -1.4530
  332SOL    HW2 3150   0.895   1.274   1.412  0.4187  0.5182  1.3225
  333SOL     OW 3151   3.683   1.006   1.347 -0.2543 -0.1702  0.4080
  333SOL    HW1 3152   3.611   0.937   1.349 -1.1017  0.7116  0.6346
  333SOL    HW2 3153   3.653   1.086   1.295  1.1500 -0.4055 -0.8382
  334SOL     OW 3154   3.737   0.264   1.720 -0.0081 -0.1567 -0.1383
  334SOL    HW1 3155   3.669   0.259   1.647  0.2483 -2.3828 -0.2808
  334SOL    HW2 3156   3.751   0.173   1.759  1.0958  0.6941  1.5640
  335SOL     OW 3157   4.815   3.378   1.366 -0.3067 -0.1269  0.4495
  335SOL    HW1 3158   4.799   3.396   1.463 -0.0208  1.4266  0.2302
  335SOL    HW2 3159   4.900   3.422   1.338 -1.8478  1.9989 -1.1583
  336SOL     OW 3160   3.645   1.549   1.345  0.1847  0.1808  0.3501
  336SOL    HW1 3161   3.641   1.533   1.444 -0.4368 -0.3356  0.2485
  336SOL    HW2 3162   3.553   1.546   1.307  0.5238 -0.8077 -0.4297
  337SOL     OW 3163   4.673   0.280   1.445  0.0078 -0.4606  0.1517
  337SOL    HW1 3164   4.662   0.339   1.525  0.0827  0.2554 -0.3612
  337SOL    HW2 3165   4.752   0.309   1.392  0.4909 -1.4921  0.2816
  338SOL     OW 3166   3.275   2.331   1.323  0.5087  0.4482  0.1659
  338SOL    HW1 3167   3.245   2.239   1.300 -2.0148  1.2828 -0.1942
  338SOL    HW2 3168   3.195   2.390   1.337  1.9501  1.9172  3.3535
  339SOL     OW 3169   5.120   1.920   1.666  0.1870 -0.3176  0.2181
  339SOL    HW1 3170   5.212   1.881   1.665  0.9127  1.1830  2.0627
  339SOL    HW2 3171   5.125   2.016   1.636 -0.8778 -0.3942 -0.2234
  340SOL     OW 3172   0.090   5.361   1.596 -0.5661  0.2371 -0.3885
  340SOL    HW1 3173   0.005   5.381   1.645 -0.3490  0.8558 -0.2556
  340SOL    HW2 3174   0.068   5.324   1.506 -0.9988  1.6321 -0.8800
  341SOL     OW 3175   4.580   5.234   1.642  0.4728  0.4745 -0.3177
  341SOL    HW1 3176   4.538   5.181   1.568 -0.4600 -1.0057  1.2084
  341SOL    HW2 3177   4.509   5.270   1.702  1.0905  3.3045 -1.1124
  342SOL     OW 3178   2.874   5.030   1.380  0.4293  0.3100  0.2914
  342SOL    HW1 3179   2.970   5.056   1.369  0.6801  1.4489  3.9072
  342SOL    HW2 3180   2.862   4.982   1.467 -2.2991  0.0308 -0.1446
  343SOL     OW 3181   2.471   4.670   1.305  0.4749  0.5803  0.0548
  343SOL    HW1 3182   2.455   4.756   1.353 -0.6063  1.9803 -2.5920
  343SOL    HW2 3183   2.570   4.656   1.295  0.7140  2.6966 -1.2826
  344SOL     OW 3184   3.197   3.307   1.370 -0.1125  0.5217 -0.5873
  344SOL    HW1 3185   3.120   3.247   1.349 -0.8030  1.7171 -1.6145
  344SOL    HW2 3186   3.199   3.324   1.469  0.2955 -1.3971 -0.2255
  345SOL     OW 3187   1.592   0.392   1.663 -0.2467  0.3807  0.0749
  345SOL    HW1 3188   1.674   0.443   1.637  1.0433 -1.3498  0.5181
  345SOL    HW2 3189   1.619   0.304   1.703 -2.2699  0.6571  2.2895
  346SOL     OW 3190   2.681   5.204   1.323 -0.6010  0.2417  0.0828
  346SOL    HW1 3191   2.766   5.160   1.294 -0.5857  1.1910 -1.4880
  346SOL    HW2 3192   2.629   5.143   1.383  1.3612 -0.1877  1.4183
  347SOL     OW 3193   3.418   2.481   1.608 -0.0305 -0.0647 -0.6361
  347SOL    HW1 3194   3.401   2.486   1.510 -0.2728 -1.4692 -0.6975
  347SOL    HW2 3195   3.469   2.561   1.638 -0.8339  0.8735 -1.7183
  348SOL     OW 3196   3.412   5.199   1.719  0.5417  0.3188  0.1502
  348SOL    HW1 3197   3.455   5.129   1.662  1.2588  0.4507  0.5207
  348SOL    HW2 3198   3.335   5.238   1.670 -0.4614 -1.3780  0.3024
  349SOL     OW 3199   1.294   2.314   1.318  0.4666  0.0083 -0.0393
  349SOL    HW1 3200   1.254   2.229   1.283 -0.0992 -0.8892  2.6138
  349SOL    HW2 3201   1.220   2.375   1.349  0.9542 -0.4572  2.2115
  350SOL     OW 3202   3.215   5.597   1.684 -0.6062 -0.6737  0.2146
  350SOL    HW1 3203   3.206   5.510   1.635 -1.4253 -0.8390  0.6467
  350SOL    HW2 3204   3.305   5.602   1.726  0.3509 -0.2729 -1.7687
  351SOL     OW 3205   3.870   2.680   1.413  0.1918  0.0781  0.0492
  351SOL    HW1 3206   3.819   2.749   1.361  1.2449 -0.5536 -1.9391
  351SOL    HW2 3207   3.820   2.594   1.411 -0.1908  0.2767  0.8669
  352SOL     OW 3208   4.988   0.398   1.642  0.5211  0.2454 -0.1446
  352SOL    HW1 3209   4.939   0.314   1.666  0.7993 -0.1370 -0.8846
  352SOL    HW2 3210   5.029   0.388   1.551  0.0733  1.3947 -0.4969
  353SOL     OW 3211   4.215   3.951   1.316 -0.0140 -0.0354 -0.2158
  353SOL    HW1 3212   4.313   3.954   1.294 -0.0582  1.0019 -0.3472
  353SOL    HW2 3213   4.183   4.044   1.333 -1.0066 -0.3613 -0.2787
  354SOL     OW 3214   1.936   2.649   1.660 -0.4100  0.0679  0.7209
  354SOL    HW1 3215   1.837   2.643   1.645 -0.1568  0.9696 -1.6011
  354SOL    HW2 3216   1.980   2.564   1.632 -0.2513  0.7145 -1.0978
  355SOL     OW 3217   2.331   2.438   1.264 -0.1359 -0.1321 -0.1538
  355SOL    HW1 3218   2.414   2.383   1.255 -0.0596  0.0457 -0.5893
  355SOL    HW2 3219   2.354   2.529   1.298 -0.0437  0.1703 -0.9839
  356SOL     OW 3220   2.462   3.721   1.696  0.6947 -0.5753  0.3051
  356SOL    HW1 3221   2.521   3.737   1.775  0.5614 -0.0716  0.3072
  356SOL    HW2 3222   2.427   3.628   1.700 -1.3281  0.1845  2.2094
  357SOL     OW 3223   4.542   0.967   1.402  0.1504 -0.0616 -0.1349
  357SOL    HW1 3224   4.539   0.970   1.502  0.7507 -0.4007 -0.0999
  357SOL    HW2 3225   4.634   0.939   1.372  0.3411  1.2211 -0.8112
  358SOL     OW 3226   0.661   4.077   1.294  0.0787 -0.3271  0.6094
  358SOL    HW1 3227   0.603   4.004   1.329 -0.6898  0.5250  1.1440
  358SOL    HW2 3228   0.605   4.157   1.270  0.6772 -0.5042 -1.6670
  359SOL     OW 3229   1.229   3.903   1.683  0.4006  0.3227  0.3299
  359SOL    HW1 3230   1.255   3.999   1.672 -0.3830  0.4588 -0.4539
  359SOL    HW2 3231   1.131   3.898   1.705  0.5054 -0.2848  0.6777
  360SOL     OW 3232   0.709   5.142   1.691  0.0900 -0.1097 -0.3688
  360SOL    HW1 3233   0.733   5.045   1.680  1.2558  0.1876 -0.4665
  360SOL    HW2 3234   0.783   5.190   1.737  1.1250  1.4662 -3.4197
  361SOL     OW 3235   2.703   3.595   1.294  0.5198 -0.1924 -0.1013
  361SOL    HW1 3236   2.612   3.558   1.314 -0.0930  1.1390 -0.3164
  361SOL    HW2 3237   2.727   3.576   1.199  0.3582 -0.3223 -0.1173
  362SOL     OW 3238   1.653   4.628   1.691 -0.2210  0.5260 -0.1769
  362SOL    HW1 3239   1.722   4.700   1.692  1.2436 -0.8386  0.9009
  362SOL    HW2 3240   1.565   4.667   1.662  0.9042  2.3506 -1.3509
  363SOL     OW 3241   3.319   1.524   1.642 -0.3840 -0.3218  0.2749
  363SOL    HW1 3242   3.220   1.542   1.643  0.1088  3.8090  3.8408
  363SOL    HW2 3243   3.335   1.430   1.674 -3.1187 -0.8806  0.3050
  364SOL     OW 3244   2.209   4.588   1.335  0.7164  0.1440 -0.1606
  364SOL    HW1 3245   2.303   4.620   1.317  0.4259  0.4151 -1.3049
  364SOL    HW2 3246   2.206   4.542   1.424  1.3840  2.3273  1.0527
  365SOL     OW 3247   4.803   0.017   1.450 -0.4611  0.0820 -0.0236
  365SOL    HW1 3248   4.824  -0.001   1.547 -0.1722 -0.6389 -0.2128
  365SOL    HW2 3249   4.730   0.085   1.444 -0.1700  0.4717  0.6953
  366SOL     OW 3250   1.599   4.980   1.273 -0.0688  0.0519 -0.4702
  366SOL    HW1 3251   1.516   5.032   1.296 -0.4795 -1.0156  0.5479
  366SOL    HW2 3252   1.680   5.036   1.293 -0.4713  0.0278  1.4334
  367SOL     OW 3253   3.085   4.746   1.701 -0.1687 -0.2346 -0.0867
  367SOL    HW1 3254   3.089   4.686   1.781  2.8999 -1.0380 -0.7250
  367SOL    HW2 3255   3.161   4.810   1.703 -2.5892  2.8961 -0.1397
  368SOL     OW 3256   0.701   0.962   1.724 -0.3512  0.1579 -0.4869
  368SOL    HW1 3257   0.648   0.883   1.695 -1.1778  0.6443 -0.3338
  368SOL    HW2 3258   0.798   0.936   1.733 -0.5527 -0.7310 -0.7871
  369SOL     OW 3259   1.801   5.423   1.286  0.1023 -0.1484 -0.1182
  369SOL    HW1 3260   1.900   5.407   1.283  0.1384  0.1925 -1.4689
  369SOL    HW2 3261   1.753   5.335   1.275  0.2694 -0.1866 -0.5800
  370SOL     OW 3262   3.715   3.683   1.651  0.2054  0.1477  0.2091
  370SOL    HW1 3263   3.805   3.649   1.680  0.1987 -0.0440  0.0128
  370SOL    HW2 3264   3.705   3.668   1.553  0.1462  0.6007  0.1455
  371SOL     OW 3265   0.361   0.461   1.670 -0.2665  0.2009  0.1987
  371SOL    HW1 3266   0.294   0.534   1.677 -0.3623  0.0648  0.6851
  371SOL    HW2 3267   0.323   0.376   1.706 -0.7848 -0.5314 -1.8903
  372SOL     OW 3268   2.831   5.354   1.557 -0.4169  0.4265  0.3111
  372SOL    HW1 3269   2.890   5.406   1.495  0.2511 -1.6144 -0.8863
  372SOL    HW2 3270   2.792   5.276   1.508 -1.5268 -0.0963  1.9527
  373SOL     OW 3271   0.562   1.173   1.439 -0.1064  0.1592 -0.2961
  373SOL    HW1 3272   0.575   1.075   1.448  0.3518 -0.3244 -4.3314
  373SOL    HW2 3273   0.475   1.192   1.395  0.1617  1.5234 -0.3034
  374SOL     OW 3274   4.237   1.797   1.604 -0.7027 -0.7359 -0.4848
  374SOL    HW1 3275   4.301   1.724   1.625 -0.0550 -0.4458 -1.3840
  374SOL    HW2 3276   4.261   1.838   1.515 -0.1625  1.5062  0.6283
  375SOL     OW 3277   1.007   5.021   1.694  0.4451 -0.2308 -0.5993
  375SOL    HW1 3278   1.000   5.120   1.678 -0.3931 -0.0792  0.5355
  375SOL    HW2 3279   0.917   4.979   1.681  0.6183 -0.7109 -0.2644
  376SOL     OW 3280   4.768   3.130   1.355  0.1057  0.3251 -0.3234
  376SOL    HW1 3281   4.671   3.106   1.348  0.4086 -1.2068  0.2977
  376SOL    HW2 3282   4.778   3.229   1.349 -1.3699  0.4382 -1.6722
  377SOL     OW 3283   3.143   0.880   1.598  0.0488 -0.4490  0.1967
  377SOL    HW1 3284   3.207   0.805   1.608  0.3277 -0.0767  1.3137
  377SOL    HW2 3285   3.117   0.889   1.501  1.8569 -0.4546 -0.3209
  378SOL     OW 3286   4.369   3.249   1.408 -0.1147  0.1264 -0.2621
  378SOL    HW1 3287   4.372   3.261   1.507  1.2684 -2.9275  0.1802
  378SOL    HW2 3288   4.355   3.152   1.386 -1.3972  0.8466 -3.0946
  379SOL     OW 3289   5.026   4.346   1.347 -0.3802 -0.2354  0.1551
  379SOL    HW1 3290   4.977   4.433   1.358  1.0916  0.6147  0.2015
  379SOL    HW2 3291   5.109   4.361   1.294  0.4446 -1.4243  1.0665
  380SOL     OW 3292   5.171   0.601   1.667  0.2414  0.6191 -0.2511
  380SOL    HW1 3293   5.140   0.694   1.690  0.8494  0.9063 -0.5597
  380SOL    HW2 3294   5.092   0.542   1.655 -0.2211  1.3913 -1.2347
  381SOL     OW 3295   4.818   1.294   1.291  0.3925  0.6479  0.0785
  381SOL    HW1 3296   4.917   1.300   1.277  0.2126 -0.1340 -1.8351
  381SOL    HW2 3297   4.799   1.257   1.382  1.8461  0.6933  0.4178
  382SOL     OW 3298   3.447   0.904   1.400  0.1689  0.2322 -0.0298
  382SOL    HW1 3299   3.480   0.952   1.481 -0.0459  0.7873 -0.2687
  382SOL    HW2 3300   3.382   0.962   1.350  1.8390  0.7371 -1.7212
  383SOL     OW 3301   0.589   3.151   1.445 -0.2417  0.1399 -0.0322
  383SOL    HW1 3302   0.512   3.202   1.406 -0.0601 -0.3168 -1.0057
  383SOL    HW2 3303   0.599   3.063   1.398  1.0922  0.3347 -0.1623
  384SOL     OW 3304   1.849   2.217   1.723 -0.3436 -0.4058  0.1729
  384SOL    HW1 3305   1.881   2.284   1.656  1.3290 -0.5090  0.8136
  384SOL    HW2 3306   1.901   2.132   1.712 -0.7894 -0.7824  0.9089
  385SOL     OW 3307   5.384   4.117   1.292  0.5314 -0.2854 -0.3886
  385SOL    HW1 3308   5.319   4.193   1.296 -0.5521 -1.0657 -1.9556
  385SOL    HW2 3309   5.471   4.144   1.333 -0.7537  0.7978  1.7870
  386SOL     OW 3310   3.427   3.627   1.396 -0.6229 -0.5763  0.1465
  386SOL    HW1 3311   3.486   3.689   1.346 -0.3968 -1.1378 -0.2971
  386SOL    HW2 3312   3.453   3.626   1.493 -1.0647  0.5144  0.2861
  387SOL     OW 3313   1.891   2.030   1.388  0.2175 -0.5720  0.5839
  387SOL    HW1 3314   1.920   2.008   1.481  0.1468 -2.7936  0.1513
  387SOL    HW2 3315   1.799   1.995   1.373  0.1052  0.0504 -0.2242
  388SOL     OW 3316   2.077   2.875   1.702  0.3360 -0.4745  0.3543
  388SOL    HW1 3317   2.016   2.796   1.710 -0.0958  0.0437  4.0765
  388SOL    HW2 3318   2.170   2.844   1.685  0.2587 -1.8961  2.2063
  389SOL     OW 3319   3.960   3.221   1.333  0.1538 -0.1053 -0.0721
  389SOL    HW1 3320   4.044   3.275   1.347 -0.1799  1.0344 -2.1580
  389SOL    HW2 3321   3.881   3.283   1.332 -0.4409 -0.8644 -0.6853
  390SOL     OW 3322   0.175   0.983   1.316 -0.0685 -0.3503 -0.5667
  390SOL    HW1 3323   0.079   0.992   1.291  0.0405 -0.0118 -0.8677
  390SOL    HW2 3324   0.208   0.893   1.287 -0.4953 -0.7700  0.2252
  391SOL     OW 3325   2.262   0.428   1.680  0.5671  0.2171  0.6567
  391SOL    HW1 3326   2.296   0.522   1.685  1.4835  0.0102 -0.8210
  391SOL    HW2 3327   2.340   0.365   1.683 -0.0338 -0.4955  1.5340
  392SOL     OW 3328   2.942   1.953   1.742  0.0446 -0.2207  0.2622
  392SOL    HW1 3329   2.860   1.919   1.696 -0.5958  1.1401  0.3425
  392SOL    HW2 3330   2.923   1.964   1.840  0.4325 -0.2041  0.3379
  393SOL     OW 3331   5.372   1.837   1.667 -0.2378  0.0261 -0.5067
  393SOL    HW1 3332   5.446   1.775   1.639  0.0290  1.1306 -2.4828
  393SOL    HW2 3333   5.407   1.931   1.669 -1.2151  0.3884  0.0730
  394SOL     OW 3334   2.461   2.169   1.682  0.2327  0.0009 -0.1594
  394SOL    HW1 3335   2.412   2.220   1.752  1.2963 -0.7716  1.2008
  394SOL    HW2 3336   2.557   2.197   1.681  0.3789 -0.5010 -0.8262
  395SOL     OW 3337   4.632   4.783   1.686 -0.5253  0.1259  0.4943
  395SOL    HW1 3338   4.580   4.702   1.657 -1.7185  1.4676 -1.3698
  395SOL    HW2 3339   4.724   4.755   1.716 -1.1943 -1.9743  0.7528
  396SOL     OW 3340   5.465   4.190   1.656  0.3834  0.8638 -0.1527
  396SOL    HW1 3341   5.518   4.132   1.718  0.1092 -1.0686 -1.6344
  396SOL    HW2 3342   5.497   4.177   1.562 -0.9152  1.7345 -0.7500
  397SOL     OW 3343   3.981   4.338   1.640 -0.0736 -0.0691  0.4743
  397SOL    HW1 3344   4.075   4.312   1.663  0.3352  0.2873 -0.6932
  397SOL    HW2 3345   3.965   4.433   1.668  0.5709  0.5175 -1.0018
  398SOL     OW 3346   1.167   3.281   1.434  0.0808 -0.2029 -0.2107
  398SOL    HW1 3347   1.079   3.244   1.403 -0.1292  0.5760 -0.5694
  398SOL    HW2 3348   1.175   3.270   1.533 -0.3453 -0.4393 -0.2005
  399SOL     OW 3349   1.927   4.073   1.671  0.1707  0.2903 -0.5360
  399SOL    HW1 3350   2.014   4.107   1.634  0.3237 -0.2538 -0.6842
  399SOL    HW2 3351   1.938   3.977   1.698 -0.5673  0.0323 -1.1426
  400SOL     OW 3352   3.855   4.298   1.412  0.1559  0.5544  0.3352
  400SOL    HW1 3353   3.895   4.303   1.503 -0.7114  2.1414  0.6433
  400SOL    HW2 3354   3.801   4.214   1.404  0.6294  0.1628  1.0895
  401SOL     OW 3355   1.208   4.879   1.286 -0.0436  0.2504 -0.0429
  401SOL    HW1 3356   1.280   4.946   1.296  1.1453 -1.1607  1.3180
  401SOL    HW2 3357   1.248   4.788   1.276 -1.6242 -0.4226 -0.6333
  402SOL     OW 3358   4.754   0.691   1.408 -0.2357 -0.1398 -0.5962
  402SOL    HW1 3359   4.785   0.778   1.369  0.1137 -1.0958 -2.5964
  402SOL    HW2 3360   4.767   0.618   1.341  0.7984 -2.0233  1.5057
  403SOL     OW 3361   4.361   4.921   1.360 -0.0092 -0.3079 -0.1384
  403SOL    HW1 3362   4.291   4.862   1.318 -0.4249  1.3401 -1.9009
  403SOL    HW2 3363   4.352   4.919   1.459 -1.4486 -1.4437 -0.2617
  404SOL     OW 3364   2.243   1.974   1.596  0.3711 -0.1984 -0.2271
  404SOL    HW1 3365   2.319   2.022   1.640 -0.6411 -0.1144  1.5296
  404SOL    HW2 3366   2.255   1.977   1.497  1.0282  2.6075 -0.1641
  405SOL     OW 3367   1.539   5.330   1.683  0.6330 -0.0007  0.4467
  405SOL    HW1 3368   1.534   5.315   1.781  0.9241  3.9667  1.2500
  405SOL    HW2 3369   1.447   5.339   1.645  0.4637 -2.8088 -0.0125
  406SOL     OW 3370   2.982   0.003   1.658 -0.1875 -0.2573  0.3474
  406SOL    HW1 3371   3.067  -0.042   1.686 -0.6883 -1.2759  0.2474
  406SOL    HW2 3372   2.908  -0.063   1.656 -1.1236  0.7407  0.9821
  407SOL     OW 3373   0.930   3.560   1.718  0.5649 -0.1511  0.1352
  407SOL    HW1 3374   1.029   3.575   1.723  0.6620 -0.4432 -0.6860
  407SOL    HW2 3375   0.913   3.463   1.698  0.0842 -0.2873  1.1843
  408SOL     OW 3376   2.905   4.391   1.519  0.6234 -0.1187  0.1125
  408SOL    HW1 3377   2.866   4.348   1.438  0.3735  0.4538 -0.0780
  408SOL    HW2 3378   2.852   4.366   1.600  1.2761 -1.2443  0.2152
  409SOL     OW 3379   5.452   2.118   1.677  0.8803 -0.1686 -0.2907
  409SOL    HW1 3380   5.371   2.161   1.638  0.5154 -0.8569 -0.3007
  409SOL    HW2 3381   5.526   2.185   1.684 -0.3038  1.0337  1.6075
  410SOL     OW 3382   1.370   0.412   1.318 -0.9773  0.7534  0.3351
  410SOL    HW1 3383   1.410   0.323   1.341  0.8421  1.6921  1.0271
  410SOL    HW2 3384   1.391   0.435   1.223 -1.7002  0.3329  0.0673
  411SOL     OW 3385   2.524   2.640   1.343  0.5826 -0.0659  0.7369
  411SOL    HW1 3386   2.618   2.642   1.310  0.3633 -0.6774  0.0310
  411SOL    HW2 3387   2.484   2.732   1.338  0.6526 -0.0861 -0.4544
  412SOL     OW 3388   1.489   3.878   1.566  0.6872 -0.3873 -0.2731
  412SOL    HW1 3389   1.516   3.785   1.540  0.5262  0.0584 -2.2508
  412SOL    HW2 3390   1.414   3.874   1.632 -0.3045 -1.7083 -1.4069
  413SOL     OW 3391   1.422   2.547   1.368 -0.1380  0.5481  0.3399
  413SOL    HW1 3392   1.482   2.571   1.292  0.3967 -0.7956  0.3170
  413SOL    HW2 3393   1.388   2.454   1.357 -0.4070  0.4815  1.5209
  414SOL     OW 3394   1.847   5.686   1.361 -0.2915  0.5173  0.5136
  414SOL    HW1 3395   1.833   5.589   1.338  0.2820  0.4563  0.4168
  414SOL    HW2 3396   1.781   5.713   1.431 -0.2893 -0.0157  0.7248
  415SOL     OW 3397   1.651   1.933   1.358 -0.8210  0.2321  0.0559
  415SOL    HW1 3398   1.611   1.842   1.372 -0.3784  0.2104  1.2356
  415SOL    HW2 3399   1.591   2.002   1.398 -0.2254  0.2951  0.8451
  416SOL     OW 3400   3.197   2.348   1.728  0.4048  0.0021  0.0216
  416SOL    HW1 3401   3.268   2.382   1.667  0.4355 -1.2906 -0.6901
  416SOL    HW2 3402   3.231   2.268   1.778  0.5597  1.2998  2.1446
  417SOL     OW 3403   2.510   4.216   1.569 -0.1230 -0.0809  0.2637
  417SOL    HW1 3404   2.509   4.265   1.481  0.2771  1.8993  1.2883
  417SOL    HW2 3405   2.420   4.178   1.587 -1.3865  2.7974  0.6695
  418SOL     OW 3406   0.483   5.275   1.631  0.0549  0.9226  0.0332
  418SOL    HW1 3407   0.459   5.244   1.539 -1.9704  1.2098  0.4292
  418SOL    HW2 3408   0.562   5.224   1.663 -0.7045 -0.9389 -0.9120
  419SOL     OW 3409   2.034   3.808   1.707  0.0101  0.8413 -0.4390
  419SOL    HW1 3410   2.034   3.709   1.697  1.1858  0.5835  1.5649
  419SOL    HW2 3411   2.122   3.845   1.679 -0.2252  1.2623 -0.6361
  420SOL     OW 3412   4.174   5.060   1.690 -0.5466 -0.4836  0.5159
  420SOL    HW1 3413   4.220   5.149   1.691 -2.3864  0.5124  0.7633
  420SOL    HW2 3414   4.242   4.988   1.698  1.2110  0.7892 -1.6683
  421SOL     OW 3415   0.703   2.847   1.698  0.4191  0.7182  0.4310
  421SOL    HW1 3416   0.664   2.802   1.618 -0.4257  0.1171  1.1718
  421SOL    HW2 3417   0.671   2.942   1.701 -0.3649  0.4528  0.6036
  422SOL     OW 3418   3.194   2.059   1.707 -0.0181 -0.0217 -0.1981
  422SOL    HW1 3419   3.097   2.047   1.729 -0.0670 -1.3059 -0.9738
  422SOL    HW2 3420   3.237   1.969   1.698  1.5089  0.5371  1.1828
  423SOL     OW 3421   3.948   3.871   1.340 -0.1400  0.5987 -0.1895
  423SOL    HW1 3422   3.892   3.953   1.338 -0.2248  0.5718  0.9007
  423SOL    HW2 3423   4.043   3.895   1.317 -0.0955  1.0599  0.4641
  424SOL     OW 3424   0.405   0.730   1.271 -0.4125 -0.0079 -0.2894
  424SOL    HW1 3425   0.472   0.804   1.265 -0.3698 -0.1280 -1.4611
  424SOL    HW2 3426   0.436   0.663   1.338  0.2088  0.3699 -0.1879
  425SOL     OW 3427   2.072   4.718   1.673  0.1465 -0.1776  0.0241
  425SOL    HW1 3428   2.039   4.624   1.683  0.2756 -0.3152 -0.7546
  425SOL    HW2 3429   2.069   4.744   1.576  2.0340 -0.0996 -0.0423
  426SOL     OW 3430   3.381   1.504   1.333 -0.2092 -0.0701 -0.4624
  426SOL    HW1 3431   3.369   1.550   1.421  1.1728 -2.6128  1.2150
  426SOL    HW2 3432   3.295   1.505   1.283 -1.1405  1.1685  1.0685
  427SOL     OW 3433   2.094   4.176   1.342  0.2493 -0.1806  0.4845
  427SOL    HW1 3434   2.050   4.091   1.312 -0.8144  0.7595 -0.6929
  427SOL    HW2 3435   2.033   4.253   1.326  1.5277  0.9312  0.7614
  428SOL     OW 3436   4.430   0.177   1.418  0.0916 -0.4322 -0.7774
  428SOL    HW1 3437   4.519   0.223   1.409  0.8614 -0.7206  3.3072
  428SOL    HW2 3438   4.358   0.239   1.388  1.5248  0.3695 -2.8086
  429SOL     OW 3439   1.390   3.832   1.297 -0.0782  0.1207 -1.0542
  429SOL    HW1 3440   1.294   3.811   1.278  0.1483 -0.1139 -1.9916
  429SOL    HW2 3441   1.447   3.752   1.276  0.4379  0.6062 -1.5497
  430SOL     OW 3442   0.447   2.683   1.330 -0.2102  0.3889  0.2218
  430SOL    HW1 3443   0.372   2.618   1.315  0.2626 -0.1237  0.0478
  430SOL    HW2 3444   0.523   2.636   1.374  0.9532  0.2941 -1.7966
  431SOL     OW 3445   0.276   2.232   1.280 -0.1230 -0.1360  0.1908
  431SOL    HW1 3446   0.185   2.218   1.320  0.5561  0.6796  2.1250
  431SOL    HW2 3447   0.285   2.327   1.250 -0.2683 -0.4923 -1.0480
  432SOL     OW 3448   0.191   0.226   1.706  0.4402 -0.1427 -0.1646
  432SOL    HW1 3449   0.110   0.281   1.685  0.7635  0.9406  1.2622
  432SOL    HW2 3450   0.166   0.130   1.711 -0.1706 -0.1707 -2.6009
  433SOL     OW 3451   0.131   5.037   1.662  0.0090  0.1201  0.4847
  433SOL    HW1 3452   0.040   5.043   1.704  0.3537 -0.0485  1.2759
  433SOL    HW2 3453   0.181   5.121   1.682  1.1000 -0.9788  2.6432
  434SOL     OW 3454   0.726   2.006   1.735 -0.0918 -0.0397  0.0009
  434SOL    HW1 3455   0.628   1.989   1.750 -0.3385  0.4568 -0.9251
  434SOL    HW2 3456   0.741   2.105   1.733  0.7552 -0.0875  2.0130
  435SOL     OW 3457   1.506   2.738   1.713 -0.0050 -0.4536  0.8387
  435SOL    HW1 3458   1.579   2.781   1.659 -0.7340 -0.4861 -0.1944
  435SOL    HW2 3459   1.438   2.807   1.737 -0.5113 -0.7575  0.3001
  436SOL     OW 3460   4.397   5.182   1.438 -0.2253  0.5066 -0.3837
  436SOL    HW1 3461   4.442   5.252   1.383  0.9598  0.5042  0.5529
  436SOL    HW2 3462   4.413   5.092   1.398  1.4872  0.3986  0.4644
  437SOL     OW 3463   1.283   1.896   1.368 -0.4800 -0.6837  0.5683
  437SOL    HW1 3464   1.340   1.829   1.320  0.1938  1.4371 -1.8269
  437SOL    HW2 3465   1.315   1.907   1.462  1.5033 -1.2987 -0.0063
  438SOL     OW 3466   4.827   0.658   1.678 -0.3056  0.0744 -0.4577
  438SOL    HW1 3467   4.874   0.570   1.684 -0.0174  0.2462 -0.1288
  438SOL    HW2 3468   4.788   0.669   1.586  1.1781  0.3682 -1.0737
  439SOL     OW 3469   4.265   0.613   1.439  0.2493 -0.2850  0.2682
  439SOL    HW1 3470   4.178   0.611   1.488 -0.3844  0.5435 -0.7615
  439SOL    HW2 3471   4.270   0.697   1.383  1.2299 -0.8508 -0.5320
  440SOL     OW 3472   5.404   2.673   1.745  0.0765 -0.3469 -0.2779
  440SOL    HW1 3473   5.397   2.573   1.752 -4.1486 -0.4921 -2.8402
  440SOL    HW2 3474   5.498   2.699   1.725  1.0756 -3.9481 -1.0054
  441SOL     OW 3475   0.076   4.196   1.424  0.2721  0.0946  0.2853
  441SOL    HW1 3476   0.127   4.126   1.374  0.0711 -0.7858  1.2895
  441SOL    HW2 3477   0.116   4.286   1.405  0.6872 -0.3031 -0.8271
  442SOL     OW 3478   3.418   4.334   1.702  0.4700  0.2292  0.2365
  442SOL    HW1 3479   3.416   4.274   1.622 -0.2272  0.7199 -0.1291
  442SOL    HW2 3480   3.353   4.301   1.770  0.8774 -0.0437  0.4937
  443SOL     OW 3481   5.262   4.449   1.261  0.3209  0.0389 -0.0390
  443SOL    HW1 3482   5.212   4.533   1.242 -0.7709 -0.7293 -0.6956
  443SOL    HW2 3483   5.359   4.470   1.278 -0.1609  1.5277  1.0225
  444SOL     OW 3484   3.723   1.300   1.314 -0.8819  0.4532 -0.2107
  444SOL    HW1 3485   3.809   1.269   1.355 -0.3051 -0.2705 -1.8503
  444SOL    HW2 3486   3.729   1.398   1.294 -0.1794  0.2915 -0.8510
  445SOL     OW 3487   0.697   5.143   1.339  0.1279  1.0042  0.2493
  445SOL    HW1 3488   0.735   5.166   1.428 -2.5557 -0.5888  1.9496
  445SOL    HW2 3489   0.770   5.114   1.278  1.9336  0.9433  2.3163
  446SOL     OW 3490   3.769   0.619   1.306 -0.4594  0.1691 -0.0307
  446SOL    HW1 3491   3.798   0.643   1.213 -0.9040 -0.9490 -0.4767
  446SOL    HW2 3492   3.817   0.677   1.372  0.8642  0.0880 -0.8758
  447SOL     OW 3493   0.957   3.856   1.677 -0.2129  0.4831  0.2098
  447SOL    HW1 3494   0.938   3.824   1.584  1.1476 -1.3591  0.5162
  447SOL    HW2 3495   0.927   3.788   1.743  1.2014  0.5719  0.9854
  448SOL     OW 3496   2.641   3.913   1.431  0.2198 -0.7692 -0.2495
  448SOL    HW1 3497   2.571   3.977   1.400  0.5952  0.2881  0.9968
  448SOL    HW2 3498   2.617   3.821   1.403 -0.8388 -0.2217 -1.2364
  449SOL     OW 3499   3.985   4.951   1.420 -0.7815  0.1642  0.5568
  449SOL    HW1 3500   3.965   4.945   1.518  0.4547  1.7205  0.9423
  449SOL    HW2 3501   4.060   5.015   1.405 -0.3198 -0.7430 -1.3486
  450SOL     OW 3502   0.628   0.503   1.746  0.6754  0.1703  0.2928
  450SOL    HW1 3503   0.681   0.436   1.694  1.1662  1.4931 -0.9956
  450SOL    HW2 3504   0.532   0.500   1.716  0.2430 -1.3233  1.6977
  451SOL     OW 3505   3.877   3.630   1.425  0.5020 -0.3147 -0.3984
  451SOL    HW1 3506   3.912   3.621   1.518 -0.3366 -0.3265 -0.0773
  451SOL    HW2 3507   3.907   3.718   1.387  0.1663  0.0545  0.1785
  452SOL     OW 3508   3.018   0.116   1.385  0.2771 -0.6334  0.5075
  452SOL    HW1 3509   3.030   0.096   1.482  0.3237  1.1588  0.9096
  452SOL    HW2 3510   2.921   0.132   1.366  0.3077 -0.6565  0.3292
  453SOL     OW 3511   4.197   1.219   1.602 -0.0907 -0.5280 -0.4623
  453SOL    HW1 3512   4.211   1.121   1.587 -0.8488 -1.2027  2.4731
  453SOL    HW2 3513   4.272   1.255   1.657 -0.2432  0.3572 -0.8222
  454SOL     OW 3514   0.279   0.129   1.447  0.1758  0.1359 -0.3822
  454SOL    HW1 3515   0.199   0.101   1.501  0.7886  0.7513  0.9051
  454SOL    HW2 3516   0.354   0.153   1.509  1.3889 -0.4696 -1.5654
  455SOL     OW 3517   2.977   2.045   1.478  0.3398 -0.2784 -0.2279
  455SOL    HW1 3518   2.913   2.033   1.402  0.9857  0.7380 -0.9595
  455SOL    HW2 3519   2.983   1.960   1.530 -1.7956 -0.3160  0.0306
  456SOL     OW 3520   3.738   4.827   1.289 -0.1771  0.0095  0.1345
  456SOL    HW1 3521   3.828   4.851   1.325  1.4534 -1.8078 -2.3953
  456SOL    HW2 3522   3.709   4.738   1.325 -0.6044  0.2174  0.3200
  457SOL     OW 3523   3.172   3.678   1.714 -0.0598  0.0319  0.4061
  457SOL    HW1 3524   3.078   3.704   1.732  0.6204  3.6853 -0.4864
  457SOL    HW2 3525   3.227   3.760   1.696  2.9132 -2.0491 -0.9727
  458SOL     OW 3526   4.295   5.303   1.648  0.5835  0.5505  0.0517
  458SOL    HW1 3527   4.320   5.261   1.561 -1.7299 -0.1459 -0.3371
  458SOL    HW2 3528   4.297   5.403   1.639  0.1743  0.4793 -0.8736
  459SOL     OW 3529   4.115   2.585   1.434  0.0998  0.7126 -0.5467
  459SOL    HW1 3530   4.029   2.634   1.422 -1.2130 -1.0435  1.1341
  459SOL    HW2 3531   4.143   2.588   1.530  1.4408  0.4739 -0.9009
  460SOL     OW 3532   0.562   0.894   1.443  0.0972  0.0800 -0.7650
  460SOL    HW1 3533   0.470   0.871   1.473  0.3201  1.3483  1.0686
  460SOL    HW2 3534   0.628   0.835   1.491  0.3951  1.3110  0.3776
  461SOL     OW 3535   5.518   3.832   1.330  0.0228  0.2990 -0.0108
  461SOL    HW1 3536   5.461   3.909   1.300 -3.6420 -0.8580  3.2133
  461SOL    HW2 3537   5.582   3.864   1.400  1.1273  0.9665 -1.2628
  462SOL     OW 3538   5.139   1.344   1.709  0.3760 -0.4661  0.2683
  462SOL    HW1 3539   5.222   1.293   1.685  0.1102 -0.0028 -1.8891
  462SOL    HW2 3540   5.162   1.438   1.732  0.5669 -0.7299  1.2101
  463SOL     OW 3541   0.666   1.678   1.702 -0.5407  0.4631  0.0388
  463SOL    HW1 3542   0.695   1.655   1.609 -0.7571  1.5333 -0.3044
  463SOL    HW2 3543   0.712   1.761   1.732  1.0869 -0.9360  1.6838
  464SOL     OW 3544   2.079   5.341   1.369 -0.1717 -0.7076  0.0427
  464SOL    HW1 3545   2.145   5.406   1.330 -1.9721 -0.4321 -2.8340
  464SOL    HW2 3546   2.102   5.248   1.338 -0.4200 -0.7775  0.0652
  465SOL     OW 3547   1.039   5.273   1.295 -0.2219 -0.2508  0.6330
  465SOL    HW1 3548   1.109   5.321   1.242 -0.7619 -1.0658 -0.8727
  465SOL    HW2 3549   0.954   5.325   1.293  0.2448  0.6512  2.3179
  466SOL     OW 3550   4.733   1.563   1.696  0.1468 -0.4536 -0.4962
  466SOL    HW1 3551   4.763   1.472   1.667  0.4068 -1.0105  1.4276
  466SOL    HW2 3552   4.806   1.629   1.680 -0.3409 -0.3408 -2.7150
  467SOL     OW 3553   5.085   2.461   1.266 -0.4005  0.2039 -0.4078
  467SOL    HW1 3554   5.044   2.549   1.289 -1.1562 -0.2028 -0.1477
  467SOL    HW2 3555   5.039   2.388   1.317  1.2603 -0.1946  0.5984
  468SOL     OW 3556   0.332   5.473   1.355 -0.1099 -0.0198  0.4450
  468SOL    HW1 3557   0.371   5.381   1.364  2.3932  0.7255 -1.3901
  468SOL    HW2 3558   0.325   5.515   1.445 -1.5692 -2.0504  1.3511
  469SOL     OW 3559   3.453   3.381   1.299  0.2584 -0.1629 -1.1960
  469SOL    HW1 3560   3.359   3.349   1.299  0.8920 -2.4073  1.0737
  469SOL    HW2 3561   3.464   3.452   1.368  0.0799  0.7859 -2.1176
  470SOL     OW 3562   2.096   0.863   1.328  0.0871  0.2914 -0.0596
  470SOL    HW1 3563   2.001   0.891   1.341 -0.4766 -0.2137 -2.6034
  470SOL    HW2 3564   2.153   0.943   1.310 -0.2140  0.4274 -0.4091
  471SOL     OW 3565   1.531   4.382   1.626 -0.1380 -0.8845  0.7419
  471SOL    HW1 3566   1.548   4.476   1.656 -2.6705  0.4873 -1.7676
  471SOL    HW2 3567   1.619   4.336   1.610  1.1667  0.7022  2.7540
  472SOL     OW 3568   3.131   0.407   1.311  0.6858  0.5254 -0.3802
  472SOL    HW1 3569   3.073   0.337   1.271  0.0998  0.8925 -0.1839
  472SOL    HW2 3570   3.083   0.451   1.388  1.5838  0.1902  0.3938
  473SOL     OW 3571   1.157   1.216   1.370  0.3931 -0.1679 -0.0643
  473SOL    HW1 3572   1.104   1.289   1.413  1.1825  0.4251 -0.0824
  473SOL    HW2 3573   1.120   1.127   1.399 -0.3629  0.2252  0.2222
  474SOL     OW 3574   5.054   1.015   1.283 -0.4976 -0.2397 -0.0824
  474SOL    HW1 3575   5.126   0.949   1.310  0.3726  0.4472 -0.6813
  474SOL    HW2 3576   5.059   1.032   1.185  1.5477  3.2467  0.4570
  475SOL     OW 3577   4.344   1.893   1.310 -0.0407  0.5948  0.8071
  475SOL    HW1 3578   4.248   1.875   1.289  0.4304  0.1804 -1.3099
  475SOL    HW2 3579   4.357   1.991   1.323 -0.4933  0.8940 -0.7101
  476SOL     OW 3580   4.991   0.145   1.273  0.1434  0.0922  0.3307
  476SOL    HW1 3581   4.915   0.116   1.331 -1.1791  0.1034 -1.3150
  476SOL    HW2 3582   5.062   0.074   1.272 -0.8981 -0.9769  0.1088
  477SOL     OW 3583   1.572   1.685   1.703 -0.2081 -0.0041  0.0671
  477SOL    HW1 3584   1.524   1.633   1.632  0.2888  0.7315 -0.8393
  477SOL    HW2 3585   1.514   1.760   1.734  0.6140  1.4016 -1.6388
  478SOL     OW 3586   3.911   4.597   1.697  0.1544 -1.1635 -0.8185
  478SOL    HW1 3587   3.918   4.697   1.697  1.3210 -1.2283  0.0645
  478SOL    HW2 3588   3.814   4.571   1.699 -0.2252 -0.0826 -2.7879
  479SOL     OW 3589   4.147   0.278   1.653  0.1768  0.0495  0.0760
  479SOL    HW1 3590   4.152   0.301   1.556 -0.7107 -1.5286 -0.3684
  479SOL    HW2 3591   4.097   0.350   1.702 -1.0368 -0.0626 -0.9649
  480SOL     OW 3592   2.998   2.610   1.676 -0.0430  0.4272 -0.1519
  480SOL    HW1 3593   3.036   2.700   1.652  2.0291 -0.7895 -1.7789
  480SOL    HW2 3594   3.068   2.557   1.725 -0.8876 -0.6567 -0.1016
  481SOL     OW 3595   2.226   0.642   1.367 -0.8767  0.0624 -0.2084
  481SOL    HW1 3596   2.169   0.561   1.357 -0.4032 -0.4278  0.8656
  481SOL    HW2 3597   2.173   0.724   1.343 -2.0534 -0.3705  0.7851
  482SOL     OW 3598   3.734   0.943   1.602  0.3603  0.2151  0.1403
  482SOL    HW1 3599   3.817   0.924   1.653  0.5017 -0.5700 -0.3604
  482SOL    HW2 3600   3.757   0.974   1.510  0.1119  1.8687  0.6071
  483SOL     OW 3601   3.700   0.026   1.460 -0.6392  0.5981  0.4144
  483SOL    HW1 3602   3.670   0.121   1.468 -2.2451  0.2993 -1.2682
  483SOL    HW2 3603   3.620  -0.033   1.445  0.2317 -1.1654  2.2236
  484SOL     OW 3604   1.009   1.726   1.399  0.0157  0.2056 -0.4067
  484SOL    HW1 3605   1.003   1.746   1.497  2.4043 -1.0361  0.0742
  484SOL    HW2 3606   1.092   1.768   1.362 -0.2351 -0.3337 -1.6200
  485SOL     OW 3607   5.070   1.974   1.302  0.7533  0.0600  0.4885
  485SOL    HW1 3608   5.022   1.992   1.387  0.4581  2.3692 -0.1075
  485SOL    HW2 3609   5.007   1.984   1.225  1.0424 -1.8892 -0.0537
  486SOL     OW 3610   3.982   1.732   1.585  0.0410 -0.0190  0.0256
  486SOL    HW1 3611   4.078   1.756   1.601 -0.1720  0.0785  1.2607
  486SOL    HW2 3612   3.924   1.793   1.638 -0.5901 -1.8563  1.5714
  487SOL     OW 3613   4.806   0.936   1.653 -0.2476 -0.0838 -0.0224
  487SOL    HW1 3614   4.816   0.839   1.674  0.0534 -0.2802 -1.0144
  487SOL    HW2 3615   4.897   0.978   1.648 -0.4051  0.5041  1.4574
  488SOL     OW 3616   3.628   3.801   1.338 -0.0659  0.4870 -0.1475
  488SOL    HW1 3617   3.651   3.896   1.358  0.7779  0.2454  0.0765
  488SOL    HW2 3618   3.707   3.755   1.297 -0.3573 -0.2050  0.0424
  489SOL     OW 3619   3.627   0.678   1.639 -0.4822  0.2024  0.5540
  489SOL    HW1 3620   3.533   0.672   1.606 -0.1240 -0.9806 -0.3168
  489SOL    HW2 3621   3.662   0.771   1.626 -1.4152  0.5596  0.5755
  490SOL     OW 3622   4.273   5.582   1.615 -0.0087  0.6986 -0.0068
  490SOL    HW1 3623   4.213   5.642   1.668 -1.6104  0.2060 -1.1879
  490SOL    HW2 3624   4.241   5.578   1.520  0.9795 -0.8239 -0.3141
  491SOL     OW 3625   1.195   3.604   1.683  0.1689 -0.1324 -0.5513
  491SOL    HW1 3626   1.226   3.550   1.604  1.2192 -0.5048  0.0927
  491SOL    HW2 3627   1.220   3.700   1.669 -1.0037  0.0852 -1.3404
  492SOL     OW 3628   3.347   5.273   1.312 -0.0794  0.2096 -0.2754
  492SOL    HW1 3629   3.323   5.351   1.253 -0.5177  0.1958 -0.1187
  492SOL    HW2 3630   3.441   5.283   1.344  0.9344 -0.8282 -2.6640
  493SOL     OW 3631   3.313   4.908   1.694 -0.4794 -0.0830 -0.1771
  493SOL    HW1 3632   3.404   4.869   1.678 -0.4691 -0.6491  1.1207
  493SOL    HW2 3633   3.321   4.984   1.759 -0.8802  0.1470 -0.3973
  494SOL     OW 3634   4.490   1.701   1.423  0.1978  0.3654  0.2763
  494SOL    HW1 3635   4.491   1.613   1.376 -2.0961  0.0691  0.6847
  494SOL    HW2 3636   4.442   1.768   1.366  0.3364  0.8789  0.7621
  495SOL     OW 3637   5.430   3.369   1.329 -0.5623 -0.5748  0.4660
  495SOL    HW1 3638   5.385   3.458   1.337  0.3037  0.2513 -2.5454
  495SOL    HW2 3639   5.360   3.297   1.322 -1.3913  0.3403 -1.1384
  496SOL     OW 3640   5.170   3.051   1.544 -0.2184 -0.4964 -0.4084
  496SOL    HW1 3641   5.123   2.991   1.479  0.3714 -0.6175 -0.7390
  496SOL    HW2 3642   5.247   3.001   1.585  0.8172  0.2926 -1.3363
  497SOL     OW 3643   4.002   0.352   1.281  0.1559  0.7190  0.4587
  497SOL    HW1 3644   3.912   0.313   1.264  1.4497 -1.7081 -1.3935
  497SOL    HW2 3645   3.995   0.420   1.355 -3.3267  1.4448 -0.3357
  498SOL     OW 3646   4.952   4.238   1.600  0.3317 -0.0918  0.4588
  498SOL    HW1 3647   5.044   4.208   1.628  0.3167 -0.2683  0.3164
  498SOL    HW2 3648   4.958   4.284   1.511  0.1924 -0.6475  0.1580
  499SOL     OW 3649   3.346   3.882   1.657  0.3904 -0.3511 -0.5198
  499SOL    HW1 3650   3.294   3.960   1.692 -1.5513 -1.3343 -1.0467
  499SOL    HW2 3651   3.437   3.913   1.629 -0.2411  1.6828 -0.5206
  500SOL     OW 3652   2.731   1.338   1.575 -0.0787  0.5412 -0.1593
  500SOL    HW1 3653   2.774   1.396   1.506  1.6588 -0.9922 -0.4099
  500SOL    HW2 3654   2.799   1.307   1.641 -1.5755  1.4440  1.9579
  501SOL     OW 3655   5.322   5.145   1.333 -0.6891 -0.8390 -0.1485
  501SOL    HW1 3656   5.406   5.199   1.343 -0.7133 -0.8558  0.1583
  501SOL    HW2 3657   5.337   5.054   1.372 -1.4356 -0.2417  1.6675
  502SOL     OW 3658   3.549   5.011   1.568  0.0603  0.3583 -0.2206
  502SOL    HW1 3659   3.504   5.028   1.481 -0.1021  0.3661 -0.1345
  502SOL    HW2 3660   3.539   4.915   1.593 -0.3485  0.4696  0.0490
  503SOL     OW 3661   1.619   5.576   1.596  0.2720  0.2957 -0.1008
  503SOL    HW1 3662   1.695   5.617   1.647 -0.8402 -0.0073  1.9143
  503SOL    HW2 3663   1.613   5.478   1.617 -1.2033  0.4862  0.5265
  504SOL     OW 3664   2.363   4.107   1.272 -0.0499  0.8279 -0.8931
  504SOL    HW1 3665   2.269   4.133   1.250 -0.1568 -0.6586 -2.4440
  504SOL    HW2 3666   2.416   4.189   1.296 -1.5143  1.7901 -0.8567
  505SOL     OW 3667   0.271   4.047   1.323 -0.0977 -0.1697  0.7565
  505SOL    HW1 3668   0.268   4.021   1.227 -0.8330 -1.2167  1.0506
  505SOL    HW2 3669   0.327   3.981   1.374  0.5428  0.5446  1.0111
  506SOL     OW 3670   2.455   0.309   1.402  1.0664  0.1954  0.4722
  506SOL    HW1 3671   2.537   0.346   1.360 -0.3866  2.5485 -0.4850
  506SOL    HW2 3672   2.465   0.308   1.502  2.1969  0.5060  0.3696
  507SOL     OW 3673   2.929   3.429   1.552  0.0449 -0.4020 -0.3883
  507SOL    HW1 3674   3.015   3.439   1.600  0.9336 -0.3998 -1.9140
  507SOL    HW2 3675   2.896   3.518   1.522 -0.2429 -0.4483 -0.2119
  508SOL     OW 3676   2.401   2.905   1.377  0.0544 -0.0740  0.2396
  508SOL    HW1 3677   2.315   2.937   1.338 -0.3628  0.9141  1.8558
  508SOL    HW2 3678   2.470   2.977   1.371 -0.0921  0.2008  1.4605
  509SOL     OW 3679   2.293   3.876   1.569 -0.4465 -0.4833  0.0842
  509SOL    HW1 3680   2.351   3.821   1.630 -1.5713 -1.6937  0.1025
  509SOL    HW2 3681   2.317   3.856   1.474  0.2831  0.2745  0.0994
  510SOL     OW 3682   1.505   0.989   1.465  0.0143 -0.0581 -0.2633
  510SOL    HW1 3683   1.531   1.002   1.561 -0.1005 -0.0208 -0.2367
  510SOL    HW2 3684   1.487   1.078   1.423  1.4474  0.0415 -0.7206
  511SOL     OW 3685   1.451   0.141   1.334  0.3209 -0.1216  0.3549
  511SOL    HW1 3686   1.538   0.176   1.369  0.1130  2.4188 -1.3635
  511SOL    HW2 3687   1.463   0.048   1.301  2.6718  0.4840 -0.7005
  512SOL     OW 3688   3.648   2.324   1.673  0.5892 -0.4897  0.2680
  512SOL    HW1 3689   3.632   2.229   1.697  0.6964 -0.1818  1.6840
  512SOL    HW2 3690   3.563   2.366   1.641  0.6679 -1.1901 -0.8953
  513SOL     OW 3691   5.032   1.103   1.607 -0.1365  0.2531 -0.0668
  513SOL    HW1 3692   5.083   1.179   1.645 -0.8795  0.3393  0.7876
  513SOL    HW2 3693   4.986   1.132   1.523  3.4118 -0.5545 -2.5497
  514SOL     OW 3694   1.305   5.122   1.624  0.2255  0.3438 -0.3401
  514SOL    HW1 3695   1.254   5.203   1.594 -1.8610 -0.9902 -0.6112
  514SOL    HW2 3696   1.245   5.063   1.677  1.9547 -0.6396  0.6099
  515SOL     OW 3697   1.777   4.827   1.435  0.3089  0.2041 -0.1248
  515SOL    HW1 3698   1.821   4.838   1.524 -0.2076  1.4206 -0.0001
  515SOL    HW2 3699   1.691   4.879   1.433 -0.4657 -1.0428 -0.8126
  516SOL     OW 3700   5.485   0.373   1.657  0.3686 -0.0468 -0.1253
  516SOL    HW1 3701   5.405   0.313   1.660  0.7949 -0.6144  0.0303
  516SOL    HW2 3702   5.474   0.446   1.725 -0.4018  0.3822 -0.6907
  517SOL     OW 3703   5.501   2.177   1.292  0.3527 -0.0660  0.7882
  517SOL    HW1 3704   5.418   2.178   1.237  1.3763 -0.7722 -0.8517
  517SOL    HW2 3705   5.534   2.083   1.301  1.2973  0.2637  0.9014
  518SOL     OW 3706   2.080   0.084   1.318  0.2555 -0.5479 -0.3548
  518SOL    HW1 3707   2.002   0.023   1.329  0.9045 -1.5423 -1.1201
  518SOL    HW2 3708   2.048   0.176   1.293 -0.7443 -0.4735  1.0664
  519SOL     OW 3709   4.414   0.227   1.696 -0.1234 -0.2576 -0.2560
  519SOL    HW1 3710   4.315   0.226   1.706 -0.0199  1.2284  1.3762
  519SOL    HW2 3711   4.438   0.203   1.602 -1.9219 -2.1431 -0.3042
  520SOL     OW 3712   2.186   4.416   1.617 -0.0356  0.3157 -0.3692
  520SOL    HW1 3713   2.265   4.467   1.651  0.1261 -0.8195  1.0949
  520SOL    HW2 3714   2.200   4.318   1.635 -2.7094  0.2504  2.1150
  521SOL     OW 3715   4.958   4.642   1.352  0.5616  0.2953 -0.1601
  521SOL    HW1 3716   4.885   4.681   1.296 -0.5694 -1.5941 -0.0777
  521SOL    HW2 3717   4.958   4.688   1.441 -0.5730  0.3053 -0.1424
  522SOL     OW 3718   0.383   2.645   1.639 -0.4784  0.3258 -0.1271
  522SOL    HW1 3719   0.431   2.634   1.726 -0.8009 -0.2254 -0.0112
  522SOL    HW2 3720   0.418   2.578   1.573  0.9533  1.8253 -0.9757
  523SOL     OW 3721   2.731   1.655   1.378  0.2253  0.0938 -0.4603
  523SOL    HW1 3722   2.758   1.565   1.345 -2.5582 -0.7707 -0.6934
  523SOL    HW2 3723   2.710   1.650   1.476  0.5282  0.5948 -0.3703
  524SOL     OW 3724   0.853   4.580   1.385  0.0517 -0.5640  0.2799
  524SOL    HW1 3725   0.766   4.531   1.385 -0.4645  0.1876  2.9537
  524SOL    HW2 3726   0.837   4.677   1.367  0.4563 -0.5774 -0.1641
  525SOL     OW 3727   0.031   5.280   1.329 -0.5139 -0.4343  0.7089
  525SOL    HW1 3728   0.041   5.374   1.297 -0.6225  0.0828  2.1127
  525SOL    HW2 3729   0.094   5.221   1.279  0.2229  0.5430  0.4537
  526SOL     OW 3730   0.845   0.935   1.341  0.3731  0.0638 -0.0127
  526SOL    HW1 3731   0.756   0.890   1.329  0.1142  0.4693  0.3537
  526SOL    HW2 3732   0.833   1.034   1.334  0.8964  0.0880 -0.5608
  527SOL     OW 3733   1.495   4.694   1.296 -0.3404 -0.5161  1.2318
  527SOL    HW1 3734   1.507   4.788   1.265  0.3519 -0.7763  0.6588
  527SOL    HW2 3735   1.573   4.639   1.265 -0.3208 -1.1006  2.2571
  528SOL     OW 3736   4.457   4.512   1.688 -0.2535 -0.4453  0.2034
  528SOL    HW1 3737   4.436   4.421   1.723  0.8693 -0.2697  1.3908
  528SOL    HW2 3738   4.376   4.549   1.641 -1.0413 -1.6306  0.5854
  529SOL     OW 3739   2.984   5.506   1.325 -0.5012  0.2903 -0.0712
  529SOL    HW1 3740   2.932   5.493   1.241 -0.4647  1.7911 -0.3530
  529SOL    HW2 3741   2.992   5.604   1.345 -0.7340 -0.0265  1.8198
  530SOL     OW 3742   3.298   0.133   1.355 -0.4154  0.0880  0.2681
  530SOL    HW1 3743   3.198   0.138   1.344 -0.3325 -0.5892 -0.9237
  530SOL    HW2 3744   3.342   0.190   1.286  0.0352 -0.3308  0.2047
  531SOL     OW 3745   1.370   3.163   1.666 -0.0820 -0.1299 -0.4460
  531SOL    HW1 3746   1.286   3.216   1.679  1.0075  1.9062 -1.2781
  531SOL    HW2 3747   1.361   3.075   1.713 -1.5078  1.2221  2.0477
  532SOL     OW 3748   2.959   1.291   1.715  0.0446 -0.2228 -0.6382
  532SOL    HW1 3749   2.893   1.219   1.738  1.0795 -0.5784  1.3742
  532SOL    HW2 3750   3.050   1.251   1.707  0.3646  0.6124 -1.2578
  533SOL     OW 3751   1.169   3.330   1.720  0.0451  0.6546  0.3426
  533SOL    HW1 3752   1.197   3.417   1.761  1.4189  0.1169  0.5723
  533SOL    HW2 3753   1.088   3.296   1.769  0.3818  1.0799  1.2294
  534SOL     OW 3754   1.938   4.483   1.531  0.6196 -0.0726 -0.3410
  534SOL    HW1 3755   2.024   4.435   1.550  0.5770 -0.3684 -0.8733
  534SOL    HW2 3756   1.865   4.445   1.587  1.1735  1.3735  1.4763
  535SOL     OW 3757   4.534   3.435   1.310 -0.0077  0.1247  0.2495
  535SOL    HW1 3758   4.472   3.358   1.325  0.4956 -0.4244 -0.4075
  535SOL    HW2 3759   4.628   3.401   1.302 -0.0290  0.4441 -2.6346
  536SOL     OW 3760   2.346   0.071   1.306  0.8412  0.5362 -0.0636
  536SOL    HW1 3761   2.248   0.052   1.300  1.0499 -1.0605  0.8517
  536SOL    HW2 3762   2.360   0.165   1.335 -0.3867  1.1273 -1.2593
  537SOL     OW 3763   0.457   1.484   1.411 -0.6248 -0.0035 -0.7565
  537SOL    HW1 3764   0.472   1.395   1.367 -0.3401 -0.7267  0.7253
  537SOL    HW2 3765   0.460   1.472   1.510  1.4957  1.9879 -0.5029
  538SOL     OW 3766   1.667   2.812   1.502 -0.2357  0.3729  0.4925
  538SOL    HW1 3767   1.730   2.884   1.471 -1.2237  1.1756  0.2781
  538SOL    HW2 3768   1.686   2.728   1.452  0.2277  0.7876 -0.0548
  539SOL     OW 3769   0.149   0.628   1.619  0.3730  0.3058 -0.1962
  539SOL    HW1 3770   0.056   0.658   1.638  0.9290  2.7446 -1.0143
  539SOL    HW2 3771   0.151   0.577   1.533 -0.0462  1.3534 -0.8466
  540SOL     OW 3772   2.162   0.376   1.407 -0.4235  0.0818 -0.0631
  540SOL    HW1 3773   2.170   0.375   1.507 -3.1496  0.5464  0.2310
  540SOL    HW2 3774   2.244   0.335   1.367  0.1525 -1.3951  2.4044
  541SOL     OW 3775   2.883   4.923   1.651 -0.0200  0.3947  0.2057
  541SOL    HW1 3776   2.796   4.889   1.686  1.8220 -1.2046  3.7322
  541SOL    HW2 3777   2.956   4.857   1.670  2.0488  1.6703 -2.5554
  542SOL     OW 3778   1.698   5.120   1.621 -0.4908 -0.2022 -0.0864
  542SOL    HW1 3779   1.630   5.191   1.631 -1.5165 -1.2343  0.4694
  542SOL    HW2 3780   1.663   5.034   1.658  0.1048 -1.3784 -2.0899
  543SOL     OW 3781   5.388   3.640   1.671 -0.0493  0.0625 -0.1172
  543SOL    HW1 3782   5.399   3.553   1.719  0.4120  0.6871  0.9514
  543SOL    HW2 3783   5.477   3.681   1.654 -0.3154  1.7337  2.1176
  544SOL     OW 3784   1.836   4.857   1.715 -0.2753 -0.3320 -0.3501
  544SOL    HW1 3785   1.859   4.948   1.749 -2.5622  0.0022  0.4318
  544SOL    HW2 3786   1.917   4.798   1.721  1.0467  1.4163 -0.1797
  545SOL     OW 3787   4.650   3.827   1.712  0.6886 -0.7256 -0.0905
  545SOL    HW1 3788   4.748   3.840   1.703  0.7695 -1.7526 -0.7656
  545SOL    HW2 3789   4.631   3.743   1.763  0.1569 -0.4952  0.1064
  546SOL     OW 3790   4.461   3.029   1.681  0.4003 -0.2190 -0.5936
  546SOL    HW1 3791   4.557   3.032   1.709  0.4307 -1.3022 -0.5234
  546SOL    HW2 3792   4.424   3.122   1.678  1.7158  0.3196 -1.5720
  547SOL     OW 3793   3.459   1.262   1.336 -0.2944 -0.5651  0.1420
  547SOL    HW1 3794   3.558   1.270   1.330 -0.1992 -0.7362  1.2822
  547SOL    HW2 3795   3.418   1.353   1.340 -0.0767 -0.4935  0.9901
  548SOL     OW 3796   4.807   5.637   1.714  0.3177  0.1000  0.2462
  548SOL    HW1 3797   4.829   5.547   1.752  0.1015  0.2807  0.8164
  548SOL    HW2 3798   4.708   5.646   1.706  0.2796  0.7089  1.2634
  549SOL     OW 3799   4.740   1.775   1.436  0.2969 -0.0756  0.7451
  549SOL    HW1 3800   4.642   1.754   1.436  0.1473  0.5616  1.1835
  549SOL    HW2 3801   4.786   1.721   1.367 -0.1999 -1.1318  1.2210
  550SOL     OW 3802   1.621   2.049   1.696  0.1050  0.0095 -0.1334
  550SOL    HW1 3803   1.696   2.097   1.742 -0.2797 -0.0424  0.5628
  550SOL    HW2 3804   1.658   1.979   1.635  0.6165 -0.0792  0.2744
  551SOL     OW 3805   0.125   3.360   1.680 -0.1985 -0.1185  0.7656
  551SOL    HW1 3806   0.036   3.384   1.719 -0.2981  1.6473 -0.4446
  551SOL    HW2 3807   0.187   3.437   1.687  1.4652 -1.4983  2.0517
  552SOL     OW 3808   0.130   0.425   1.423  0.0880 -0.2929 -0.1381
  552SOL    HW1 3809   0.194   0.355   1.391 -1.0204 -0.9359 -1.0256
  552SOL    HW2 3810   0.087   0.395   1.508 -0.2837 -0.6295 -0.4439
  553SOL     OW 3811   3.460   0.985   1.682  0.3391 -0.3601  0.1752
  553SOL    HW1 3812   3.375   0.945   1.715  0.0965  0.0130  0.0072
  553SOL    HW2 3813   3.537   0.943   1.729 -0.0010  0.1246  1.1920
  554SOL     OW 3814   3.941   3.096   1.686 -0.5193 -0.3450 -0.4140
  554SOL    HW1 3815   3.921   3.017   1.745 -0.4151 -0.7357 -0.9015
  554SOL    HW2 3816   3.953   3.066   1.592  2.5036 -0.1527 -0.1639
  555SOL     OW 3817   1.877   3.564   1.490 -0.3853  0.4810 -0.5988
  555SOL    HW1 3818   1.888   3.476   1.445  0.5029  1.1906 -1.8425
  555SOL    HW2 3819   1.787   3.569   1.534 -1.1404 -0.3882 -1.9851
  556SOL     OW 3820   1.593   1.412   1.269 -0.5120 -0.3356 -0.1435
  556SOL    HW1 3821   1.550   1.400   1.179  0.3021  0.1278 -0.6014
  556SOL    HW2 3822   1.547   1.352   1.335 -2.7009  1.0385 -0.3188
  557SOL     OW 3823   4.235   0.337   1.392  0.0547 -0.4997  0.7034
  557SOL    HW1 3824   4.157   0.327   1.330  0.1257 -1.3325  0.7264
  557SOL    HW2 3825   4.249   0.433   1.414  0.0219 -0.1890 -0.5640
  558SOL     OW 3826   3.725   5.501   1.288 -0.0348  0.4875 -0.2364
  558SOL    HW1 3827   3.668   5.443   1.346 -0.9189 -2.1151 -3.3628
  558SOL    HW2 3828   3.673   5.581   1.260 -1.1291 -0.3247 -0.6329
  559SOL     OW 3829   2.969   1.774   1.336 -0.2546 -0.4417  0.4316
  559SOL    HW1 3830   2.984   1.856   1.282  0.7085 -0.3876  0.7676
  559SOL    HW2 3831   2.870   1.758   1.346 -0.4698  1.0596  0.9517
  560SOL     OW 3832   3.967   1.243   1.439  0.4924  0.6159 -0.2756
  560SOL    HW1 3833   4.056   1.236   1.483  1.4077  0.1948 -2.1208
  560SOL    HW2 3834   3.921   1.326   1.471  1.7588  1.1243  0.2982
  561SOL     OW 3835   1.338   4.164   1.615 -0.3857  0.7991 -0.3642
  561SOL    HW1 3836   1.413   4.216   1.657 -1.9524  1.1452  2.2524
  561SOL    HW2 3837   1.255   4.218   1.617 -1.2641 -0.4787 -0.9372
  562SOL     OW 3838   5.105   5.000   1.267  0.2546 -0.3555  0.0394
  562SOL    HW1 3839   5.171   4.925   1.278  2.4758  1.1518 -2.1033
  562SOL    HW2 3840   5.151   5.087   1.277 -1.5807  0.7793 -0.8594
  563SOL     OW 3841   1.979   4.433   1.280 -0.5310 -0.1423  0.3590
  563SOL    HW1 3842   2.071   4.466   1.256  0.7494 -3.0316  0.8497
  563SOL    HW2 3843   1.961   4.450   1.377 -0.5364  0.4610  0.2535
  564SOL     OW 3844   2.960   3.109   1.601 -0.1140  0.1895  0.3935
  564SOL    HW1 3845   3.031   3.062   1.654 -0.1390  0.5654  0.7622
  564SOL    HW2 3846   2.963   3.207   1.621 -1.0820  0.1451  0.8073
  565SOL     OW 3847   0.841   0.180   1.386  0.3416 -0.0183 -0.1072
  565SOL    HW1 3848   0.908   0.230   1.331 -0.2580 -0.5574 -1.3580
  565SOL    HW2 3849   0.839   0.084   1.358 -0.4791 -0.1560  0.3870
  566SOL     OW 3850   2.284   1.395   1.664  0.3072  0.4619  0.1703
  566SOL    HW1 3851   2.219   1.319   1.662  0.3463  0.3616  1.4556
  566SOL    HW2 3852   2.235   1.481   1.666  0.2473  0.4435 -0.4429
  567SOL     OW 3853   5.081   1.315   1.310 -0.0505 -0.2726  0.2708
  567SOL    HW1 3854   5.122   1.403   1.287  0.0549 -0.7035 -1.3068
  567SOL    HW2 3855   5.150   1.243   1.304  0.0135 -0.4047  2.1754
  568SOL     OW 3856   3.232   0.439   1.599 -0.5161  0.3282  0.1030
  568SOL    HW1 3857   3.297   0.420   1.526 -0.6844 -1.1724  0.3236
  568SOL    HW2 3858   3.211   0.355   1.649 -1.2605  1.1159  1.1735
  569SOL     OW 3859   5.322   1.810   1.322 -0.4528  0.5343 -0.1630
  569SOL    HW1 3860   5.361   1.855   1.403 -1.0299  1.1444 -0.2066
  569SOL    HW2 3861   5.250   1.868   1.284  0.8666  1.0144 -2.0644
  570SOL     OW 3862   0.851   5.447   1.389  0.0926 -0.1246 -0.7658
  570SOL    HW1 3863   0.882   5.455   1.484  0.3367 -0.1981 -0.8365
  570SOL    HW2 3864   0.772   5.506   1.374 -0.4820 -0.7709 -0.2918
  571SOL     OW 3865   1.888   0.350   1.328  0.5971 -0.1283  0.1512
  571SOL    HW1 3866   1.978   0.376   1.362 -1.1101  1.4579  3.9393
  571SOL    HW2 3867   1.847   0.429   1.281  1.5463 -1.2728 -2.9046
  572SOL     OW 3868   0.929   3.156   1.403  0.1368  0.3971 -0.3713
  572SOL    HW1 3869   0.955   3.061   1.415  1.8958  0.9227  0.4256
  572SOL    HW2 3870   0.837   3.162   1.366 -0.6012 -1.5692  1.0249
  573SOL     OW 3871   1.371   1.354   1.681  0.4764 -0.3866 -0.6644
  573SOL    HW1 3872   1.348   1.260   1.708 -0.8135  0.2774  0.7221
  573SOL    HW2 3873   1.289   1.411   1.687  1.7350  1.3564  0.9143
  574SOL     OW 3874   4.619   0.381   1.714  0.1832 -0.0719  0.4187
  574SOL    HW1 3875   4.594   0.467   1.670  0.2783  0.7233  1.8818
  574SOL    HW2 3876   4.538   0.323   1.722  0.3259 -0.6298 -1.5734
  575SOL     OW 3877   4.646   4.498   1.453  0.4856 -0.4071 -0.2061
  575SOL    HW1 3878   4.580   4.461   1.518 -0.0638  0.1200 -0.4677
  575SOL    HW2 3879   4.599   4.551   1.383  1.2213  0.3167 -0.1613
  576SOL     OW 3880   3.451   3.562   1.669 -0.0199  0.2324 -0.8362
  576SOL    HW1 3881   3.365   3.607   1.690 -0.1585  1.6647 -3.9861
  576SOL    HW2 3882   3.524   3.602   1.725 -0.9074  1.1194 -0.2831
  577SOL     OW 3883   5.175   5.318   1.585  0.1831  0.1466  0.1918
  577SOL    HW1 3884   5.109   5.304   1.659 -1.1378 -0.2703 -1.0224
  577SOL    HW2 3885   5.126   5.334   1.499  1.6799  0.4371 -0.6439
  578SOL     OW 3886   2.284   2.378   1.733  0.2781 -0.0097 -0.4504
  578SOL    HW1 3887   2.225   2.417   1.804  0.8095 -1.3971  0.8118
  578SOL    HW2 3888   2.339   2.450   1.692  0.8068  0.6840  1.3934
  579SOL     OW 3889   2.264   5.610   1.620  0.3696 -0.0219  0.4387
  579SOL    HW1 3890   2.200   5.686   1.612 -0.6206 -0.9695 -1.1185
  579SOL    HW2 3891   2.358   5.645   1.616 -0.0319  1.2461  1.4073
  580SOL     OW 3892   5.427   0.951   1.686 -0.0391 -0.1553  0.2622
  580SOL    HW1 3893   5.433   0.860   1.646 -1.4722 -0.2559  0.2366
  580SOL    HW2 3894   5.519   0.990   1.693  0.5597 -1.4499 -0.0476
  581SOL     OW 3895   3.663   3.956   1.638  0.1189 -0.2318  0.3173
  581SOL    HW1 3896   3.664   3.857   1.656 -0.2109 -0.2958 -0.0143
  581SOL    HW2 3897   3.754   3.993   1.656  0.1553 -0.5327  0.7881
  582SOL     OW 3898   4.804   4.586   1.663 -0.4884  0.3426 -0.1756
  582SOL    HW1 3899   4.760   4.531   1.734  0.0082 -0.5630 -0.5577
  582SOL    HW2 3900   4.803   4.536   1.576  2.1913 -0.2097  0.0143
  583SOL     OW 3901   3.140   1.555   1.294 -0.0553 -0.0295 -0.0191
  583SOL    HW1 3902   3.079   1.634   1.288  0.0917  0.0998  0.1755
  583SOL    HW2 3903   3.092   1.478   1.336 -0.6197 -0.4677 -1.4363
  584SOL     OW 3904   3.158   4.087   1.726 -0.4513  0.0671  0.1954
  584SOL    HW1 3905   3.141   4.143   1.645  0.0831 -0.5928 -0.3889
  584SOL    HW2 3906   3.074   4.040   1.753 -0.1276 -1.5025 -1.3717
  585SOL     OW 3907   3.155   3.565   1.329  0.0979 -0.2231 -0.3134
  585SOL    HW1 3908   3.164   3.466   1.339 -0.0328 -0.2228 -0.1928
  585SOL    HW2 3909   3.246   3.607   1.338  0.0063 -0.2263  0.9046
  586SOL     OW 3910   1.814   3.184   1.656 -0.4321 -0.2244 -0.1642
  586SOL    HW1 3911   1.795   3.090   1.682 -2.2846  0.0983 -0.1822
  586SOL    HW2 3912   1.913   3.199   1.651 -0.1129 -2.0451  0.1980
  587SOL     OW 3913   3.158   1.759   1.550  0.1974 -0.5648  0.4815
  587SOL    HW1 3914   3.119   1.708   1.627  1.5152 -1.9178  0.3059
  587SOL    HW2 3915   3.093   1.759   1.474 -0.2805 -1.0332  0.8764
  588SOL     OW 3916   1.120   4.801   1.575 -0.6475  0.3024 -0.7618
  588SOL    HW1 3917   1.104   4.888   1.621 -0.5860  0.0130 -0.1913
  588SOL    HW2 3918   1.091   4.809   1.479 -1.6068  0.6367 -0.4556
  589SOL     OW 3919   1.313   0.447   1.692 -0.8154 -0.0668  0.3738
  589SOL    HW1 3920   1.275   0.473   1.604 -0.5066  0.4582  0.3852
  589SOL    HW2 3921   1.397   0.395   1.679  0.2042  1.5159  0.3382
  590SOL     OW 3922   3.925   4.895   1.705 -0.6312  0.0867  0.6165
  590SOL    HW1 3923   3.885   4.982   1.676 -0.6750  0.0486  0.5603
  590SOL    HW2 3924   4.003   4.912   1.764  0.4444  0.2143 -0.7724
  591SOL     OW 3925   0.907   3.737   1.448  0.0744 -0.7712  0.0836
  591SOL    HW1 3926   0.891   3.660   1.510 -0.7285 -0.3760  0.3842
  591SOL    HW2 3927   0.820   3.767   1.409  0.3293  0.1815  0.2170
  592SOL     OW 3928   3.416   3.290   1.652  0.5163  0.3287 -0.2331
  592SOL    HW1 3929   3.438   3.387   1.656 -1.2379  0.7122  0.9770
  592SOL    HW2 3930   3.495   3.237   1.685  1.9428  1.2238 -2.0779
  593SOL     OW 3931   1.812   0.624   1.278 -0.1457  0.3391 -0.0087
  593SOL    HW1 3932   1.884   0.690   1.255 -0.1134 -0.0841 -1.2107
  593SOL    HW2 3933   1.723   0.670   1.278  0.0655  0.7575  0.9752
  594SOL     OW 3934   4.258   0.843   1.299 -0.2785 -0.1314 -0.2104
  594SOL    HW1 3935   4.341   0.897   1.314 -0.2171  0.5859 -2.7011
  594SOL    HW2 3936   4.184   0.903   1.270 -0.6468 -1.1790 -1.5369
  595SOL     OW 3937   1.924   1.757   1.339 -0.2986 -0.2358 -0.3519
  595SOL    HW1 3938   1.838   1.737   1.293 -0.0716  1.4974 -1.6479
  595SOL    HW2 3939   1.937   1.856   1.344  1.1682 -0.4406  0.7114
  596SOL     OW 3940   1.343   5.118   1.340  0.6648  0.0684  0.4068
  596SOL    HW1 3941   1.314   5.213   1.324 -3.3211 -0.7784  1.6180
  596SOL    HW2 3942   1.343   5.100   1.439  0.9658 -1.3144  0.1718
  597SOL     OW 3943   1.967   1.452   1.691  0.6102  0.0531  0.1777
  597SOL    HW1 3944   1.932   1.424   1.781  1.2014  2.6484  1.3111
  597SOL    HW2 3945   1.955   1.377   1.626 -0.4605 -1.6795  2.2338
  598SOL     OW 3946   2.523   5.667   1.603 -0.0766 -0.0275  0.0125
  598SOL    HW1 3947   2.595   5.613   1.648 -1.2765 -2.2961 -0.6302
  598SOL    HW2 3948   2.539   5.668   1.504 -0.7187 -0.2415 -0.0963
  599SOL     OW 3949   4.375   2.441   1.606  0.3245  0.0692 -0.2639
  599SOL    HW1 3950   4.334   2.352   1.628  0.6737  0.1792  0.9337
  599SOL    HW2 3951   4.314   2.514   1.635  1.6119  0.2507  2.3240
  600SOL     OW 3952   1.605   3.315   1.591  0.4503 -0.7516 -0.6967
  600SOL    HW1 3953   1.682   3.260   1.623  1.2384  0.9574  0.5442
  600SOL    HW2 3954   1.520   3.276   1.624  0.9642 -1.4481 -0.1556
  601SOL     OW 3955   4.251   3.652   1.408  0.4084  0.0167  0.0383
  601SOL    HW1 3956   4.213   3.710   1.335  0.6006  2.0771  1.4997
  601SOL    HW2 3957   4.351   3.655   1.404  0.4637 -1.6670 -0.9225
  602SOL     OW 3958   2.677   0.488   1.295 -0.1561 -0.1868  0.0454
  602SOL    HW1 3959   2.610   0.549   1.253 -0.1565 -2.1148 -3.0837
  602SOL    HW2 3960   2.768   0.530   1.290 -0.3208  0.0661 -0.9626
  603SOL     OW 3961   3.111   2.843   1.573 -0.1502 -0.8240 -0.3004
  603SOL    HW1 3962   3.070   2.852   1.482 -0.7521  0.8730  0.0983
  603SOL    HW2 3963   3.205   2.876   1.571  0.0560 -1.4103 -0.4430
  604SOL     OW 3964   4.510   2.996   1.416 -0.0677  0.1189  0.1258
  604SOL    HW1 3965   4.493   3.018   1.512  0.9244  1.8215 -0.0442
  604SOL    HW2 3966   4.423   2.972   1.372 -1.0010  1.9594  0.8328
  605SOL     OW 3967   1.002   0.846   1.698  0.1885 -0.2074 -0.0655
  605SOL    HW1 3968   0.915   0.798   1.685 -1.6386  2.5560  1.0444
  605SOL    HW2 3969   1.067   0.785   1.743 -1.6152 -1.9532  0.3226
  606SOL     OW 3970   0.611   0.295   1.317  0.0240  0.0397  0.2948
  606SOL    HW1 3971   0.567   0.220   1.268  0.8667  0.1339 -0.6491
  606SOL    HW2 3972   0.687   0.259   1.371  0.1818  0.1467  0.1485
  607SOL     OW 3973   2.381   5.364   1.596  0.2214  0.7260  0.6658
  607SOL    HW1 3974   2.317   5.438   1.618 -0.7052  0.2353 -0.3202
  607SOL    HW2 3975   2.434   5.389   1.516  0.9872  0.9446  1.2245
  608SOL     OW 3976   0.456   1.919   1.667  0.2762  0.3278 -0.2645
  608SOL    HW1 3977   0.469   1.821   1.687 -0.6418  0.3990  0.7793
  608SOL    HW2 3978   0.363   1.946   1.692  0.4764  1.4480 -0.6734
  609SOL     OW 3979   4.973   5.337   1.403  0.9024  0.6904 -0.3087
  609SOL    HW1 3980   4.998   5.275   1.328  3.3310  0.3594  0.6945
  609SOL    HW2 3981   4.914   5.409   1.368  0.0020 -0.7829 -2.0246
  610SOL     OW 3982   0.120   3.562   1.294 -0.4843 -0.1132 -0.1642
  610SOL    HW1 3983   0.072   3.643   1.260  0.3160  0.2735 -0.3886
  610SOL    HW2 3984   0.067   3.480   1.272 -0.4189  0.1988 -1.5716
  611SOL     OW 3985   0.851   3.324   1.613 -0.1031 -0.0062  0.2080
  611SOL    HW1 3986   0.891   3.262   1.546  0.4250  0.4579  0.0873
  611SOL    HW2 3987   0.807   3.271   1.686  0.3212 -0.5180  0.0962
  612SOL     OW 3988   0.107   3.955   1.729  0.2581  0.4273 -0.2637
  612SOL    HW1 3989   0.206   3.966   1.728  0.2498  0.5605  0.1150
  612SOL    HW2 3990   0.083   3.864   1.696  0.5352  0.2012  0.1504
  613SOL     OW 3991   0.517   3.418   1.575  0.0773  0.0084 -0.0629
  613SOL    HW1 3992   0.482   3.343   1.632  0.2426 -0.4691 -0.5818
  613SOL    HW2 3993   0.527   3.386   1.481 -0.5711  0.9055 -0.4481
  614SOL     OW 3994   3.417   2.178   1.575 -0.3265  0.7185 -0.3731
  614SOL    HW1 3995   3.432   2.177   1.476  2.1585 -0.5157 -0.0754
  614SOL    HW2 3996   3.325   2.147   1.595  0.5636 -4.1305 -2.2368
  615SOL     OW 3997   4.957   3.001   1.722  0.3201 -0.0430 -0.1156
  615SOL    HW1 3998   5.047   3.035   1.697  1.2747 -0.6624  2.2495
  615SOL    HW2 3999   4.964   2.908   1.757 -1.0853  0.2052  0.9254
  616SOL     OW 4000   3.847   2.027   1.685 -0.2159  0.0423  0.5893
  616SOL    HW1 4001   3.754   2.003   1.656 -0.1214 -0.2038  0.4871
  616SOL    HW2 4002   3.862   1.995   1.779  0.0867 -0.7948  0.2740
  617SOL     OW 4003   1.691   0.967   1.697 -0.2146 -0.0144 -0.3286
  617SOL    HW1 4004   1.669   0.943   1.792 -0.4248 -0.3384 -0.4594
  617SOL    HW2 4005   1.749   0.897   1.657  1.3614  0.9825  0.1082
  618SOL     OW 4006   3.904   2.410   1.727  0.1502  0.2752  0.2911
  618SOL    HW1 4007   3.963   2.339   1.688  0.1650  0.5395 -0.1801
  618SOL    HW2 4008   3.810   2.376   1.730  0.1242  0.3063 -0.1210
  619SOL     OW 4009   3.497   5.507   1.696  0.6213 -0.1721 -0.3462
  619SOL    HW1 4010   3.589   5.491   1.661  0.0673 -1.3635 -1.3089
  619SOL    HW2 4011   3.464   5.425   1.743  0.2616  0.4395  0.4989
  620SOL     OW 4012   1.966   1.963   1.640  0.1712  0.1384 -0.8930
  620SOL    HW1 4013   2.066   1.971   1.645  0.2060 -0.3667 -0.7464
  620SOL    HW2 4014   1.939   1.868   1.656 -0.3445  0.2980 -0.7906
  621SOL     OW 4015   1.643   1.383   1.655  0.3608 -0.1247 -0.0262
  621SOL    HW1 4016   1.661   1.479   1.677  1.5662 -0.3182 -0.0984
  621SOL    HW2 4017   1.545   1.365   1.661  0.3616  0.3796  3.0226
  622SOL     OW 4018   3.729   2.908   1.361 -0.0092 -0.3680 -0.4051
  622SOL    HW1 4019   3.647   2.860   1.330  1.2805 -2.5863 -0.5427
  622SOL    HW2 4020   3.715   3.007   1.351 -2.0899 -0.7368 -1.8119
  623SOL     OW 4021   0.124   1.941   1.321 -0.3506 -0.1383  0.8380
  623SOL    HW1 4022   0.223   1.949   1.333  0.0866  1.0084 -2.5126
  623SOL    HW2 4023   0.102   1.848   1.292  0.0674  0.1492 -0.4637
  624SOL     OW 4024   3.156   1.127   1.643  0.2873 -0.3614 -0.0597
  624SOL    HW1 4025   3.137   1.029   1.633 -0.6872 -0.0975 -1.0258
  624SOL    HW2 4026   3.255   1.142   1.641  0.4177 -1.2167 -1.2413
  625SOL     OW 4027   0.461   3.903   1.419  0.3359  0.2743 -0.0369
  625SOL    HW1 4028   0.488   3.890   1.514 -1.7505 -3.0799  0.2493
  625SOL    HW2 4029   0.511   3.839   1.361 -0.6809  0.0869 -0.7272
  626SOL     OW 4030   3.286   2.726   1.272 -0.2282 -0.3700  0.4101
  626SOL    HW1 4031   3.333   2.638   1.274 -0.2087 -0.3980  4.1215
  626SOL    HW2 4032   3.353   2.800   1.272 -0.2555 -0.3318 -0.3756
  627SOL     OW 4033   1.175   5.329   1.533  0.5813 -0.3600 -0.1793
  627SOL    HW1 4034   1.183   5.428   1.545  0.3960 -0.4473  0.7416
  627SOL    HW2 4035   1.122   5.310   1.451  0.3803  0.3138 -0.2134
  628SOL     OW 4036   3.186   0.197   1.714  0.0076 -0.3830  0.1377
  628SOL    HW1 4037   3.100   0.146   1.715 -0.2420 -0.0256  2.4404
  628SOL    HW2 4038   3.259   0.138   1.748  0.4997 -0.3659 -0.8551
  629SOL     OW 4039   5.424   1.010   1.329 -0.9624 -0.0376 -0.3624
  629SOL    HW1 4040   5.384   1.102   1.328  1.0316  0.8882 -1.4607
  629SOL    HW2 4041   5.352   0.942   1.341 -2.4398  1.6831  0.9712
  630SOL     OW 4042   2.429   0.956   1.325 -0.2451  0.2641 -0.3463
  630SOL    HW1 4043   2.341   1.001   1.309  0.7521  1.1408 -4.3794
  630SOL    HW2 4044   2.503   1.012   1.287  1.6465 -2.2364 -0.6592
  631SOL     OW 4045   3.677   1.502   1.644  0.3560  0.2431  0.1797
  631SOL    HW1 4046   3.770   1.473   1.664  0.7631  0.6973 -0.9858
  631SOL    HW2 4047   3.614   1.427   1.665  0.9102  0.1020  1.4491
  632SOL     OW 4048   4.810   0.949   1.287 -0.3239 -0.3052  0.2438
  632SOL    HW1 4049   4.774   1.019   1.226 -0.6641 -0.3185  0.4278
  632SOL    HW2 4050   4.909   0.958   1.294 -0.3255 -0.0838 -0.0340
  633SOL     OW 4051   0.545   0.115   1.656  0.2736  0.5174  0.0306
  633SOL    HW1 4052   0.473   0.160   1.708 -2.0836 -1.2976 -1.4676
  633SOL    HW2 4053   0.625   0.175   1.651 -0.7391  2.2402  2.5285
  634SOL     OW 4054   0.079   3.055   1.670 -0.6481  0.7701 -0.3003
  634SOL    HW1 4055   0.090   3.143   1.623 -1.0341  0.0242 -1.8354
  634SOL    HW2 4056   0.170   3.016   1.689 -0.4610  1.7154  0.8594
  635SOL     OW 4057   4.501   3.986   1.315  0.0605 -0.0224 -0.1481
  635SOL    HW1 4058   4.577   3.933   1.277 -0.8123 -1.2818 -0.1772
  635SOL    HW2 4059   4.506   4.080   1.280  1.3286 -0.2081 -0.5176
  636SOL     OW 4060   4.828   5.542   1.298  0.6723 -0.2004 -0.4436
  636SOL    HW1 4061   4.760   5.542   1.225 -0.7730  0.0340  0.8314
  636SOL    HW2 4062   4.813   5.622   1.356  1.7020 -0.4427  0.1770
  637SOL     OW 4063   4.547   1.447   1.299 -0.2715  0.0543  0.2598
  637SOL    HW1 4064   4.479   1.374   1.312 -0.4843  0.3775  1.0351
  637SOL    HW2 4065   4.609   1.422   1.224 -0.6632 -0.6759  0.1656
  638SOL     OW 4066   3.851   2.676   1.692 -0.0440 -0.0907 -0.5141
  638SOL    HW1 4067   3.841   2.692   1.594  0.3360  1.2858 -0.3558
  638SOL    HW2 4068   3.881   2.582   1.708  0.0768 -0.2728 -1.7245
  639SOL     OW 4069   4.251   3.699   1.723  0.1392  0.0474 -0.2854
  639SOL    HW1 4070   4.269   3.692   1.625 -0.6739  0.5957 -0.4795
  639SOL    HW2 4071   4.315   3.640   1.772 -0.9621 -2.0945 -1.2833
  640SOL     OW 4072   0.327   5.476   1.641 -0.2883  0.2001  0.0288
  640SOL    HW1 4073   0.391   5.400   1.644  0.0435  0.3632 -1.6165
  640SOL    HW2 4074   0.233   5.440   1.640 -0.2493 -0.0491  2.0727
  641SOL     OW 4075   5.466   3.006   1.316  0.1752 -0.0284 -1.1841
  641SOL    HW1 4076   5.373   3.042   1.307  0.4164  0.3782 -2.1844
  641SOL    HW2 4077   5.524   3.074   1.360  0.5839  0.7951 -2.8943
  642SOL     OW 4078   1.407   2.248   1.707  0.2293  0.2223 -0.3949
  642SOL    HW1 4079   1.406   2.348   1.701  2.0677  0.2397 -1.0726
  642SOL    HW2 4080   1.500   2.216   1.723 -0.4809 -1.3597  0.9122
  643SOL     OW 4081   2.803   1.072   1.302  0.5901 -0.1613  0.2605
  643SOL    HW1 4082   2.792   0.991   1.360 -0.3064 -0.7959 -0.7357
  643SOL    HW2 4083   2.713   1.114   1.288  0.8643  0.2631 -0.2461
  644SOL     OW 4084   4.240   2.989   1.346 -0.4572  0.1046 -0.7060
  644SOL    HW1 4085   4.230   2.918   1.277 -0.6602 -1.4885  0.8650
  644SOL    HW2 4086   4.158   2.992   1.404  0.9275 -0.8939  1.4353
  645SOL     OW 4087   0.814   2.291   1.678 -0.0172  0.2260 -0.0246
  645SOL    HW1 4088   0.814   2.272   1.580  0.0449 -1.6968  0.3089
  645SOL    HW2 4089   0.884   2.360   1.698 -0.4701  1.1367 -1.3824
  646SOL     OW 4090   2.473   2.549   1.607  0.4559 -0.0281  0.0220
  646SOL    HW1 4091   2.560   2.590   1.635  0.5102  0.6644 -1.0861
  646SOL    HW2 4092   2.472   2.538   1.508 -1.1362  0.9911 -0.1015
  647SOL     OW 4093   3.460   2.504   1.329  0.0274 -0.0542 -0.0229
  647SOL    HW1 4094   3.553   2.471   1.345 -0.6858 -1.5342  1.3272
  647SOL    HW2 4095   3.399   2.427   1.313 -1.2674  0.7455  0.8394
  648SOL     OW 4096   1.739   4.290   1.299  0.4681  0.0811 -0.4876
  648SOL    HW1 4097   1.667   4.353   1.327 -0.0635 -1.3755  1.7728
  648SOL    HW2 4098   1.813   4.340   1.255 -0.7951  1.9588 -0.5806
  649SOL     OW 4099   2.145   0.797   1.702  0.2540  0.2346  0.4004
  649SOL    HW1 4100   2.227   0.768   1.652  0.1342  1.0054 -0.2677
  649SOL    HW2 4101   2.156   0.777   1.799  1.6965  1.2928  0.4824
  650SOL     OW 4102   3.631   3.141   1.673  0.0094 -0.0109  0.3816
  650SOL    HW1 4103   3.724   3.120   1.701  0.2697  0.4592 -0.0926
  650SOL    HW2 4104   3.627   3.147   1.573 -0.0391  2.0452  0.4508
  651SOL     OW 4105   4.438   1.288   1.697  0.5105 -0.6158 -0.0979
  651SOL    HW1 4106   4.531   1.253   1.686  1.1204  1.6223 -3.4552
  651SOL    HW2 4107   4.440   1.388   1.700 -1.8212 -0.4836 -1.2016
  652SOL     OW 4108   1.489   2.165   1.436  0.2172  0.1996 -0.4089
  652SOL    HW1 4109   1.434   2.225   1.378 -0.8774 -0.3276  0.0691
  652SOL    HW2 4110   1.446   2.156   1.525  1.5061  0.4210  0.2644
  653SOL     OW 4111   0.472   4.279   1.266  0.5058  0.3584 -0.2660
  653SOL    HW1 4112   0.413   4.202   1.288  0.7392  0.4736  0.8114
  653SOL    HW2 4113   0.418   4.351   1.221  0.1188 -0.0773 -0.5064
  654SOL     OW 4114   5.214   2.165   1.554  0.0913  0.8898 -0.1667
  654SOL    HW1 4115   5.246   2.193   1.464 -0.4223  0.3835 -0.5117
  654SOL    HW2 4116   5.189   2.246   1.607 -0.8938  1.1351 -0.9721
  655SOL     OW 4117   1.552   1.679   1.369 -0.3265  0.0339  0.1209
  655SOL    HW1 4118   1.589   1.601   1.318  1.3138 -0.7703  2.3763
  655SOL    HW2 4119   1.482   1.647   1.433 -0.3830  0.5717  0.3346
  656SOL     OW 4120   0.136   0.658   1.278 -0.4211  0.5038  0.3143
  656SOL    HW1 4121   0.230   0.694   1.274 -0.2568  0.1543  0.8710
  656SOL    HW2 4122   0.139   0.561   1.302 -0.9356  0.5105  0.4141
  657SOL     OW 4123   1.684   0.214   1.431 -0.4472 -1.0333 -0.8881
  657SOL    HW1 4124   1.763   0.265   1.397  0.3078 -1.4626  0.1655
  657SOL    HW2 4125   1.694   0.200   1.529 -1.7997 -1.1780 -0.7581
  658SOL     OW 4126   2.144   5.074   1.291 -0.0023 -0.0860 -0.6186
  658SOL    HW1 4127   2.231   5.041   1.255  1.0109  1.8476 -0.0969
  658SOL    HW2 4128   2.148   5.076   1.391 -0.1523  1.1546 -0.6177
  659SOL     OW 4129   5.335   4.477   1.621  0.4021 -0.0619  0.1909
  659SOL    HW1 4130   5.275   4.427   1.559 -0.6441 -0.2068  1.2755
  659SOL    HW2 4131   5.320   4.445   1.715  0.6884  1.3581  0.7476
  660SOL     OW 4132   4.683   1.191   1.618 -0.1336  0.3398 -0.3353
  660SOL    HW1 4133   4.755   1.259   1.607  1.0407 -0.4569  1.7539
  660SOL    HW2 4134   4.722   1.106   1.654 -1.8852 -0.7110 -0.7562
  661SOL     OW 4135   3.780   5.714   1.708  0.0359 -0.2456 -0.5731
  661SOL    HW1 4136   3.743   5.732   1.617 -0.0743  1.5122 -0.2086
  661SOL    HW2 4137   3.878   5.728   1.708  0.1680 -1.1041 -0.6097
  662SOL     OW 4138   1.062   2.486   1.695 -0.0887  0.1411  0.1295
  662SOL    HW1 4139   1.161   2.477   1.686 -0.0724  0.9937 -0.6547
  662SOL    HW2 4140   1.020   2.493   1.605 -1.1251 -2.5380  0.3123
  663SOL     OW 4141   4.184   2.884   1.689 -0.3662 -0.5723  0.1312
  663SOL    HW1 4142   4.119   2.942   1.640 -0.5197 -0.0710  0.8980
  663SOL    HW2 4143   4.270   2.935   1.703  0.3865 -1.3881 -1.2807
  664SOL     OW 4144   1.165   0.509   1.458 -0.2146 -0.4501  0.3190
  664SOL    HW1 4145   1.236   0.465   1.403 -2.1005 -1.1823 -1.6855
  664SOL    HW2 4146   1.155   0.604   1.430 -1.9333 -1.1070 -1.5710
  665SOL     OW 4147   3.500   1.710   1.596 -0.0575 -1.3344  0.0027
  665SOL    HW1 4148   3.412   1.667   1.615  0.4132 -2.3961 -0.1251
  665SOL    HW2 4149   3.571   1.665   1.650  0.1749  0.6877  1.4861
  666SOL     OW 4150   5.221   0.236   1.659 -0.6379 -0.1918  0.1887
  666SOL    HW1 4151   5.172   0.151   1.680 -0.9015 -0.5079 -1.5747
  666SOL    HW2 4152   5.157   0.313   1.664 -0.6135 -0.2018  0.8278
  667SOL     OW 4153   1.005   2.758   1.680 -0.1797 -0.1673 -0.4648
  667SOL    HW1 4154   1.026   2.671   1.726  0.1077 -0.1491 -0.5572
  667SOL    HW2 4155   0.908   2.779   1.691  0.1089  0.4840  1.2447
  668SOL     OW 4156   4.616   2.524   1.714  0.2677  0.6152  0.3272
  668SOL    HW1 4157   4.600   2.617   1.681 -0.6333  0.3265 -0.0827
  668SOL    HW2 4158   4.535   2.468   1.697  0.9771 -0.3781  0.1281
  669SOL     OW 4159   0.820   2.703   1.334 -0.3928  0.2100 -0.3826
  669SOL    HW1 4160   0.803   2.743   1.244  1.7152  1.5184 -0.2855
  669SOL    HW2 4161   0.880   2.763   1.387 -1.7771 -0.3918  2.0378
  670SOL     OW 4162   2.317   1.366   1.379  0.1093 -0.3129  0.0725
  670SOL    HW1 4163   2.305   1.347   1.476 -1.8661  0.8006  0.0812
  670SOL    HW2 4164   2.291   1.460   1.360 -0.3482 -0.7661 -1.6822
  671SOL     OW 4165   1.558   3.609   1.305  0.1710 -0.1513  0.4183
  671SOL    HW1 4166   1.560   3.614   1.405 -1.2228  1.1907  0.4159
  671SOL    HW2 4167   1.627   3.670   1.267 -0.0697  0.2200  0.5677
  672SOL     OW 4168   3.015   1.224   1.386 -0.2189 -0.5204 -0.3091
  672SOL    HW1 4169   3.032   1.194   1.480  0.7153 -2.2631 -0.9984
  672SOL    HW2 4170   2.941   1.171   1.346 -0.9924  0.5899 -0.4130
  673SOL     OW 4171   1.817   1.170   1.601 -0.0881  0.1359 -0.5978
  673SOL    HW1 4172   1.767   1.255   1.619 -0.5910 -0.1398 -0.6840
  673SOL    HW2 4173   1.772   1.094   1.648  0.9620  0.0819  0.3479
  674SOL     OW 4174   1.511   4.924   1.721 -0.0815  0.0709  0.0039
  674SOL    HW1 4175   1.430   4.981   1.711 -0.3440 -0.3348 -0.2333
  674SOL    HW2 4176   1.500   4.840   1.667 -0.4706 -1.0206  1.6896
  675SOL     OW 4177   0.764   4.839   1.333 -0.2424 -0.3630 -0.2952
  675SOL    HW1 4178   0.826   4.905   1.291 -0.4794 -0.3585 -0.6355
  675SOL    HW2 4179   0.669   4.866   1.318 -0.3449 -0.8442 -0.5459
  676SOL     OW 4180   2.418   5.029   1.251  0.2954  0.1147 -0.1528
  676SOL    HW1 4181   2.487   5.019   1.179 -0.1387 -1.3667 -0.3978
  676SOL    HW2 4182   2.463   5.036   1.340  0.8088 -2.3083 -0.1433
  677SOL     OW 4183   4.140   5.147   1.317 -0.5248  0.1500 -0.4722
  677SOL    HW1 4184   4.235   5.142   1.349 -1.1172  1.5383  1.7730
  677SOL    HW2 4185   4.114   5.243   1.308 -2.7494 -0.0270  2.6042
  678SOL     OW 4186   4.605   2.769   1.615 -0.4434  0.1328  0.3231
  678SOL    HW1 4187   4.534   2.833   1.643  0.7285  1.3387  0.6056
  678SOL    HW2 4188   4.594   2.747   1.517  0.4317  2.5309 -0.3720
  679SOL     OW 4189   4.231   4.262   1.617 -0.2945  0.2062  0.1982
  679SOL    HW1 4190   4.197   4.173   1.648 -0.2943  1.1267  3.2316
  679SOL    HW2 4191   4.328   4.254   1.594 -0.1520 -0.5154  0.9793
  680SOL     OW 4192   2.593   3.096   1.405  0.2626  0.4215  0.1806
  680SOL    HW1 4193   2.636   3.181   1.374 -2.1529  1.7119  0.1036
  680SOL    HW2 4194   2.598   3.092   1.505 -0.5714  1.2394  0.2692
  681SOL     OW 4195   2.531   2.277   1.371 -0.2008 -0.5062  0.3143
  681SOL    HW1 4196   2.534   2.294   1.469 -0.3389  0.5140  0.1518
  681SOL    HW2 4197   2.624   2.280   1.334 -0.2421  0.1351  0.2543
  682SOL     OW 4198   2.797   2.700   1.312  0.3231 -0.3641  0.4089
  682SOL    HW1 4199   2.877   2.761   1.314  1.3320 -1.6468  0.3997
  682SOL    HW2 4200   2.822   2.614   1.268  0.3033 -2.5867  4.2529
  683SOL     OW 4201   0.878   1.440   1.704 -0.1847 -0.2330  0.2787
  683SOL    HW1 4202   0.805   1.473   1.764 -0.5550 -1.6910  0.6727
  683SOL    HW2 4203   0.883   1.340   1.709  0.5713 -0.3004 -1.2276
  684SOL     OW 4204   1.277   5.445   1.252  0.0169 -0.1681 -0.4275
  684SOL    HW1 4205   1.364   5.492   1.238  0.0578 -0.0864  0.0663
  684SOL    HW2 4206   1.202   5.509   1.238  0.0410 -0.1958 -0.6878
  685SOL     OW 4207   2.190   1.665   1.661 -0.0214  0.3963  0.1766
  685SOL    HW1 4208   2.242   1.751   1.655 -1.7408  1.3791 -1.3726
  685SOL    HW2 4209   2.117   1.675   1.728 -0.6323  0.3880 -0.4770
  686SOL     OW 4210   3.959   5.388   1.318 -0.2565  0.0424 -0.7891
  686SOL    HW1 4211   3.871   5.427   1.290  0.0670  0.4300 -1.2983
  686SOL    HW2 4212   3.954   5.359   1.413 -1.0884 -0.4019 -0.9585
  687SOL     OW 4213   4.505   2.484   1.382 -0.1289  0.1200  0.2442
  687SOL    HW1 4214   4.559   2.404   1.357 -0.9059 -0.0539 -1.0061
  687SOL    HW2 4215   4.467   2.472   1.474 -0.6517 -1.1905 -0.1178
  688SOL     OW 4216   0.900   4.111   1.622 -0.5873  0.3971 -0.2448
  688SOL    HW1 4217   0.938   4.031   1.670  0.7349  1.1498  0.0201
  688SOL    HW2 4218   0.904   4.096   1.523 -1.1289 -0.2021 -0.1785
  689SOL     OW 4219   0.858   5.516   1.655 -0.7277 -0.0837 -0.3023
  689SOL    HW1 4220   0.762   5.534   1.675 -0.4944  3.0525 -1.4879
  689SOL    HW2 4221   0.915   5.587   1.696  0.6555  0.4864 -2.9763
  690SOL     OW 4222   4.768   4.981   1.563  0.1051  0.6678 -0.4316
  690SOL    HW1 4223   4.709   4.908   1.598  0.8259 -0.5563 -1.6267
  690SOL    HW2 4224   4.772   5.056   1.628  0.9997 -1.2536  1.8872
  691SOL     OW 4225   2.299   3.832   1.298  0.8386 -0.4037 -0.3508
  691SOL    HW1 4226   2.203   3.817   1.277  0.8472 -0.1297 -0.5915
  691SOL    HW2 4227   2.321   3.929   1.288  1.6420 -0.7388 -2.4512
  692SOL     OW 4228   4.913   1.346   1.559  0.5603 -0.2946  0.7443
  692SOL    HW1 4229   4.952   1.384   1.475 -0.3829  2.4116  1.4267
  692SOL    HW2 4230   4.977   1.357   1.635  0.5489 -0.7165  0.8188
  693SOL     OW 4231   0.193   5.075   1.255  0.1461  0.6286  0.1245
  693SOL    HW1 4232   0.261   5.031   1.196  0.5320 -0.4375  1.3179
  693SOL    HW2 4233   0.149   5.006   1.313 -2.1789  1.2309 -0.7829
  694SOL     OW 4234   3.766   5.149   1.660  0.0973 -0.2390  0.6025
  694SOL    HW1 4235   3.738   5.213   1.732 -2.3110  1.9439 -2.0353
  694SOL    HW2 4236   3.687   5.098   1.627  1.1061 -1.1479 -0.5162
  695SOL     OW 4237   1.769   0.179   1.694 -0.2117  0.2698  0.2034
  695SOL    HW1 4238   1.796   0.085   1.712 -0.7207  0.4110  1.8209
  695SOL    HW2 4239   1.848   0.239   1.708 -0.1009  0.1802 -0.0223
  696SOL     OW 4240   0.763   0.715   1.603 -0.2627 -0.8620 -0.2829
  696SOL    HW1 4241   0.713   0.648   1.658  0.1481 -0.7017  0.2965
  696SOL    HW2 4242   0.796   0.671   1.520 -2.3546 -0.6872 -1.2722
  697SOL     OW 4243   4.156   4.243   1.351 -0.1332  0.4643  0.1770
  697SOL    HW1 4244   4.172   4.270   1.445 -0.2971  0.1975  0.2843
  697SOL    HW2 4245   4.059   4.257   1.328  0.2324  2.1575 -0.4905
  698SOL     OW 4246   2.538   5.041   1.499  0.4449 -0.2951  0.4761
  698SOL    HW1 4247   2.455   5.083   1.534  0.2958 -0.9454  0.9237
  698SOL    HW2 4248   2.588   4.997   1.574  0.0805 -1.7643 -0.0967
  699SOL     OW 4249   0.925   1.164   1.683 -0.2659 -0.2400  0.1954
  699SOL    HW1 4250   0.902   1.093   1.750  0.8518 -1.0562 -0.2618
  699SOL    HW2 4251   0.916   1.126   1.591  2.0626 -0.3651 -0.0271
  700SOL     OW 4252   0.486   4.833   1.381  1.2235  0.0009 -0.5210
  700SOL    HW1 4253   0.522   4.805   1.470  0.2637 -1.1240 -0.4568
  700SOL    HW2 4254   0.429   4.914   1.393  0.0082 -0.9088  0.1517
  701SOL     OW 4255   2.198   3.454   1.432 -0.5146  0.2240 -0.5223
  701SOL    HW1 4256   2.234   3.361   1.437  0.3937  0.5360 -1.1215
  701SOL    HW2 4257   2.116   3.461   1.489 -0.6137 -0.9505 -0.5082
  702SOL     OW 4258   4.092   3.304   1.680  0.1877 -0.2570 -0.0532
  702SOL    HW1 4259   4.076   3.316   1.582  1.0072 -1.0816 -0.3054
  702SOL    HW2 4260   4.035   3.230   1.715  1.1811 -1.1664 -0.3068
  703SOL     OW 4261   0.092   3.720   1.560 -0.2478  0.0643  0.2518
  703SOL    HW1 4262   0.177   3.677   1.592 -0.2323  0.6612  1.0574
  703SOL    HW2 4263   0.069   3.685   1.470  0.3992 -0.7409  0.3839
  704SOL     OW 4264   3.654   3.161   1.306  0.5642 -0.3412  0.6650
  704SOL    HW1 4265   3.728   3.200   1.250 -0.2246 -0.6783 -0.6471
  704SOL    HW2 4266   3.587   3.232   1.327 -0.2102 -0.6680 -0.6247
  705SOL     OW 4267   3.450   2.946   1.307  0.5544  0.3363 -0.2191
  705SOL    HW1 4268   3.466   3.033   1.261 -2.1120  0.4630 -1.1192
  705SOL    HW2 4269   3.412   2.962   1.398 -0.0814  0.1403 -0.4441
  706NA      NA 4270   1.362   4.028   1.426  0.0090  0.0052 -0.3848
   5.52524   5.74200   5.00000
